# Supplementary material for: Backbone Brackets and Arginine Tweezers delineate Class I and Class II aminoacyl tRNA synthetases
Source: PLoS Comput Biol. 2018 Apr 16;14(4):e1006101. doi: 10.1371/journal.pcbi.1006101 (PMC5919687; doi:10.1371/journal.pcbi.1006101)
Supplement: S12 File — All structures of Class II aaRS with residues renumbered according to the MSA. (GZ) [file pcbi.1006101.s024.tar.gz › 2du7_A_renum.pdb]

ATOM      1  N   MET A 266      67.480  33.963 -23.651  1.00  0.00           N  
ATOM      2  CA  MET A 266      67.924  34.730 -24.851  1.00  0.00           C  
ATOM      3  C   MET A 266      66.794  35.615 -25.367  1.00  0.00           C  
ATOM      4  O   MET A 266      65.679  35.144 -25.598  1.00  0.00           O  
ATOM      5  CB  MET A 266      68.368  33.768 -25.957  1.00  0.00           C  
ATOM      6  CG  MET A 266      68.939  34.448 -27.194  1.00  0.00           C  
ATOM      7  SD  MET A 266      70.481  35.334 -26.873  1.00  0.00           S  
ATOM      8  CE  MET A 266      69.883  37.009 -26.650  1.00  0.00           C  
ATOM      9  N   ARG A 267      67.087  36.899 -25.544  1.00  0.00           N  
ATOM     10  CA  ARG A 267      66.096  37.847 -26.032  1.00  0.00           C  
ATOM     11  C   ARG A 267      65.849  37.647 -27.523  1.00  0.00           C  
ATOM     12  O   ARG A 267      66.778  37.371 -28.283  1.00  0.00           O  
ATOM     13  CB  ARG A 267      66.565  39.282 -25.774  1.00  0.00           C  
ATOM     14  CG  ARG A 267      66.819  39.596 -24.307  1.00  0.00           C  
ATOM     15  CD  ARG A 267      67.141  41.070 -24.099  1.00  0.00           C  
ATOM     16  NE  ARG A 267      67.427  41.374 -22.699  1.00  0.00           N  
ATOM     17  CZ  ARG A 267      67.685  42.593 -22.235  1.00  0.00           C  
ATOM     18  NH1 ARG A 267      67.936  42.775 -20.946  1.00  0.00           N  
ATOM     19  NH2 ARG A 267      67.690  43.632 -23.059  1.00  0.00           N  
ATOM     20  N   PHE A 268      64.592  37.784 -27.935  1.00  0.00           N  
ATOM     21  CA  PHE A 268      64.224  37.620 -29.337  1.00  0.00           C  
ATOM     22  C   PHE A 268      64.107  38.961 -30.055  1.00  0.00           C  
ATOM     23  O   PHE A 268      64.097  40.017 -29.422  1.00  0.00           O  
ATOM     24  CB  PHE A 268      62.906  36.847 -29.449  1.00  0.00           C  
ATOM     25  CG  PHE A 268      61.817  37.361 -28.552  1.00  0.00           C  
ATOM     26  CD1 PHE A 268      61.319  38.651 -28.701  1.00  0.00           C  
ATOM     27  CD2 PHE A 268      61.282  36.550 -27.558  1.00  0.00           C  
ATOM     28  CE1 PHE A 268      60.305  39.125 -27.875  1.00  0.00           C  
ATOM     29  CE2 PHE A 268      60.268  37.013 -26.725  1.00  0.00           C  
ATOM     30  CZ  PHE A 268      59.778  38.304 -26.884  1.00  0.00           C  
ATOM     31  N   ASP A 269      64.021  38.910 -31.381  1.00  0.00           N  
ATOM     32  CA  ASP A 269      63.913  40.120 -32.187  1.00  0.00           C  
ATOM     33  C   ASP A 269      62.460  40.494 -32.454  1.00  0.00           C  
ATOM     34  O   ASP A 269      61.599  39.626 -32.608  1.00  0.00           O  
ATOM     35  CB  ASP A 269      64.650  39.936 -33.516  1.00  0.00           C  
ATOM     36  CG  ASP A 269      66.115  39.591 -33.328  1.00  0.00           C  
ATOM     37  OD1 ASP A 269      66.831  40.365 -32.659  1.00  0.00           O  
ATOM     38  OD2 ASP A 269      66.551  38.544 -33.852  1.00  0.00           O  
ATOM     39  N   ILE A 270      62.201  41.797 -32.511  1.00  0.00           N  
ATOM     40  CA  ILE A 270      60.861  42.322 -32.754  1.00  0.00           C  
ATOM     41  C   ILE A 270      60.326  41.903 -34.121  1.00  0.00           C  
ATOM     42  O   ILE A 270      59.577  40.934 -34.234  1.00  0.00           O  
ATOM     43  CB  ILE A 270      60.857  43.862 -32.681  1.00  0.00           C  
ATOM     44  CG1 ILE A 270      61.467  44.320 -31.354  1.00  0.00           C  
ATOM     45  CG2 ILE A 270      59.436  44.386 -32.823  1.00  0.00           C  
ATOM     46  CD1 ILE A 270      61.686  45.814 -31.267  1.00  0.00           C  
ATOM     47  N   LYS A 271      60.720  42.644 -35.154  1.00  0.00           N  
ATOM     48  CA  LYS A 271      60.285  42.372 -36.520  1.00  0.00           C  
ATOM     49  C   LYS A 271      60.425  40.901 -36.890  1.00  0.00           C  
ATOM     50  O   LYS A 271      59.571  40.345 -37.580  1.00  0.00           O  
ATOM     51  CB  LYS A 271      61.088  43.221 -37.508  1.00  0.00           C  
ATOM     52  CG  LYS A 271      60.686  43.025 -38.958  1.00  0.00           C  
ATOM     53  CD  LYS A 271      61.520  43.884 -39.891  1.00  0.00           C  
ATOM     54  CE  LYS A 271      61.090  43.684 -41.335  1.00  0.00           C  
ATOM     55  NZ  LYS A 271      61.245  42.266 -41.769  1.00  0.00           N  
ATOM     56  N   LYS A 272      61.506  40.278 -36.433  1.00  0.00           N  
ATOM     57  CA  LYS A 272      61.753  38.870 -36.715  1.00  0.00           C  
ATOM     58  C   LYS A 272      60.491  38.055 -36.459  1.00  0.00           C  
ATOM     59  O   LYS A 272      60.144  37.168 -37.238  1.00  0.00           O  
ATOM     60  CB  LYS A 272      62.893  38.349 -35.837  1.00  0.00           C  
ATOM     61  CG  LYS A 272      63.234  36.880 -36.047  1.00  0.00           C  
ATOM     62  CD  LYS A 272      63.744  36.617 -37.456  1.00  0.00           C  
ATOM     63  CE  LYS A 272      64.091  35.148 -37.650  1.00  0.00           C  
ATOM     64  NZ  LYS A 272      64.599  34.869 -39.023  1.00  0.00           N  
ATOM     65  N   VAL A 273      59.805  38.369 -35.364  1.00  0.00           N  
ATOM     66  CA  VAL A 273      58.576  37.671 -34.994  1.00  0.00           C  
ATOM     67  C   VAL A 273      57.351  38.433 -35.492  1.00  0.00           C  
ATOM     68  O   VAL A 273      56.382  37.838 -35.966  1.00  0.00           O  
ATOM     69  CB  VAL A 273      58.470  37.514 -33.456  1.00  0.00           C  
ATOM     70  CG1 VAL A 273      57.191  36.774 -33.091  1.00  0.00           C  
ATOM     71  CG2 VAL A 273      59.696  36.779 -32.922  1.00  0.00           C  
ATOM     72  N   LEU A 274      57.411  39.755 -35.380  1.00  0.00           N  
ATOM     73  CA  LEU A 274      56.319  40.624 -35.802  1.00  0.00           C  
ATOM     74  C   LEU A 274      55.911  40.380 -37.251  1.00  0.00           C  
ATOM     75  O   LEU A 274      54.734  40.489 -37.596  1.00  0.00           O  
ATOM     76  CB  LEU A 274      56.723  42.090 -35.617  1.00  0.00           C  
ATOM     77  CG  LEU A 274      55.697  43.163 -35.992  1.00  0.00           C  
ATOM     78  CD1 LEU A 274      54.414  42.955 -35.202  1.00  0.00           C  
ATOM     79  CD2 LEU A 274      56.283  44.539 -35.713  1.00  0.00           C  
ATOM     80  N   GLU A 275      56.884  40.049 -38.096  1.00  0.00           N  
ATOM     81  CA  GLU A 275      56.611  39.798 -39.508  1.00  0.00           C  
ATOM     82  C   GLU A 275      55.624  38.649 -39.688  1.00  0.00           C  
ATOM     83  O   GLU A 275      54.800  38.668 -40.603  1.00  0.00           O  
ATOM     84  CB  GLU A 275      57.908  39.480 -40.256  1.00  0.00           C  
ATOM     85  CG  GLU A 275      57.722  39.311 -41.758  1.00  0.00           C  
ATOM     86  CD  GLU A 275      59.014  38.975 -42.476  1.00  0.00           C  
ATOM     87  OE1 GLU A 275      59.600  37.911 -42.182  1.00  0.00           O  
ATOM     88  OE2 GLU A 275      59.444  39.776 -43.334  1.00  0.00           O  
ATOM     89  N   LEU A 276      55.710  37.652 -38.813  1.00  0.00           N  
ATOM     90  CA  LEU A 276      54.815  36.500 -38.879  1.00  0.00           C  
ATOM     91  C   LEU A 276      53.369  36.944 -38.708  1.00  0.00           C  
ATOM     92  O   LEU A 276      52.449  36.129 -38.751  1.00  0.00           O  
ATOM     93  CB  LEU A 276      55.173  35.480 -37.794  1.00  0.00           C  
ATOM     94  CG  LEU A 276      56.503  34.731 -37.937  1.00  0.00           C  
ATOM     95  CD1 LEU A 276      57.666  35.708 -37.885  1.00  0.00           C  
ATOM     96  CD2 LEU A 276      56.624  33.704 -36.824  1.00  0.00           C  
ATOM     97  N   ALA A 277      53.183  38.244 -38.510  1.00  0.00           N  
ATOM     98  CA  ALA A 277      51.858  38.824 -38.338  1.00  0.00           C  
ATOM     99  C   ALA A 277      51.572  39.786 -39.487  1.00  0.00           C  
ATOM    100  O   ALA A 277      51.718  39.428 -40.657  1.00  0.00           O  
ATOM    101  CB  ALA A 277      51.777  39.558 -37.003  1.00  0.00           C  
ATOM    102  N   GLU A 278      51.170  41.008 -39.146  1.00  0.00           N  
ATOM    103  CA  GLU A 278      50.865  42.029 -40.143  1.00  0.00           C  
ATOM    104  C   GLU A 278      49.849  41.521 -41.162  1.00  0.00           C  
ATOM    105  O   GLU A 278      48.640  41.581 -40.933  1.00  0.00           O  
ATOM    106  CB  GLU A 278      52.146  42.460 -40.866  1.00  0.00           C  
ATOM    107  CG  GLU A 278      53.226  43.018 -39.952  1.00  0.00           C  
ATOM    108  CD  GLU A 278      54.471  43.437 -40.710  1.00  0.00           C  
ATOM    109  OE1 GLU A 278      55.437  43.895 -40.063  1.00  0.00           O  
ATOM    110  OE2 GLU A 278      54.486  43.309 -41.952  1.00  0.00           O  
ATOM    111  N   LYS A 279      50.350  41.022 -42.287  1.00  0.00           N  
ATOM    112  CA  LYS A 279      49.499  40.501 -43.349  1.00  0.00           C  
ATOM    113  C   LYS A 279      49.854  39.044 -43.639  1.00  0.00           C  
ATOM    114  O   LYS A 279      49.035  38.286 -44.161  1.00  0.00           O  
ATOM    115  CB  LYS A 279      49.666  41.349 -44.613  1.00  0.00           C  
ATOM    116  CG  LYS A 279      48.780  40.932 -45.779  1.00  0.00           C  
ATOM    117  CD  LYS A 279      48.920  41.894 -46.952  1.00  0.00           C  
ATOM    118  CE  LYS A 279      50.353  41.948 -47.467  1.00  0.00           C  
ATOM    119  NZ  LYS A 279      50.510  42.923 -48.581  1.00  0.00           N  
ATOM    120  N   ASP A 281      51.079  38.660 -43.296  1.00  0.00           N  
ATOM    121  CA  ASP A 281      51.548  37.294 -43.507  1.00  0.00           C  
ATOM    122  C   ASP A 281      51.408  36.514 -42.203  1.00  0.00           C  
ATOM    123  O   ASP A 281      52.399  36.197 -41.544  1.00  0.00           O  
ATOM    124  CB  ASP A 281      53.011  37.302 -43.957  1.00  0.00           C  
ATOM    125  CG  ASP A 281      53.544  35.910 -44.238  1.00  0.00           C  
ATOM    126  OD1 ASP A 281      52.973  35.220 -45.109  1.00  0.00           O  
ATOM    127  OD2 ASP A 281      54.533  35.508 -43.590  1.00  0.00           O  
ATOM    128  N   PHE A 282      50.167  36.205 -41.840  1.00  0.00           N  
ATOM    129  CA  PHE A 282      49.894  35.483 -40.605  1.00  0.00           C  
ATOM    130  C   PHE A 282      49.622  34.004 -40.851  1.00  0.00           C  
ATOM    131  O   PHE A 282      48.498  33.617 -41.176  1.00  0.00           O  
ATOM    132  CB  PHE A 282      48.691  36.105 -39.895  1.00  0.00           C  
ATOM    133  CG  PHE A 282      48.670  35.864 -38.414  1.00  0.00           C  
ATOM    134  CD1 PHE A 282      49.559  36.532 -37.578  1.00  0.00           C  
ATOM    135  CD2 PHE A 282      47.763  34.973 -37.852  1.00  0.00           C  
ATOM    136  CE1 PHE A 282      49.544  36.319 -36.203  1.00  0.00           C  
ATOM    137  CE2 PHE A 282      47.740  34.752 -36.476  1.00  0.00           C  
ATOM    138  CZ  PHE A 282      48.632  35.426 -35.651  1.00  0.00           C  
ATOM    139  N   GLU A 283      50.655  33.184 -40.690  1.00  0.00           N  
ATOM    140  CA  GLU A 283      50.534  31.742 -40.880  1.00  0.00           C  
ATOM    141  C   GLU A 283      50.970  30.989 -39.626  1.00  0.00           C  
ATOM    142  O   GLU A 283      52.165  30.824 -39.375  1.00  0.00           O  
ATOM    143  CB  GLU A 283      51.384  31.280 -42.069  1.00  0.00           C  
ATOM    144  CG  GLU A 283      50.911  31.786 -43.422  1.00  0.00           C  
ATOM    145  CD  GLU A 283      51.710  31.201 -44.572  1.00  0.00           C  
ATOM    146  OE1 GLU A 283      52.937  31.428 -44.622  1.00  0.00           O  
ATOM    147  OE2 GLU A 283      51.110  30.512 -45.425  1.00  0.00           O  
ATOM    148  N   THR A 291      49.994  30.540 -38.841  1.00  0.00           N  
ATOM    149  CA  THR A 291      50.258  29.797 -37.612  1.00  0.00           C  
ATOM    150  C   THR A 291      51.259  30.502 -36.695  1.00  0.00           C  
ATOM    151  O   THR A 291      51.928  29.861 -35.886  1.00  0.00           O  
ATOM    152  CB  THR A 291      50.788  28.378 -37.923  1.00  0.00           C  
ATOM    153  OG1 THR A 291      52.086  28.466 -38.524  1.00  0.00           O  
ATOM    154  CG2 THR A 291      49.847  27.659 -38.879  1.00  0.00           C  
ATOM    155  N   ALA A 292      51.344  31.824 -36.815  1.00  0.00           N  
ATOM    156  CA  ALA A 292      52.271  32.617 -36.013  1.00  0.00           C  
ATOM    157  C   ALA A 292      52.152  32.359 -34.514  1.00  0.00           C  
ATOM    158  O   ALA A 292      53.074  31.830 -33.891  1.00  0.00           O  
ATOM    159  CB  ALA A 292      52.066  34.100 -36.303  1.00  0.00           C  
ATOM    160  N   TRP A 293      51.018  32.744 -33.940  1.00  0.00           N  
ATOM    161  CA  TRP A 293      50.771  32.562 -32.513  1.00  0.00           C  
ATOM    162  C   TRP A 293      51.064  31.133 -32.076  1.00  0.00           C  
ATOM    163  O   TRP A 293      51.944  30.894 -31.249  1.00  0.00           O  
ATOM    164  CB  TRP A 293      49.316  32.911 -32.190  1.00  0.00           C  
ATOM    165  CG  TRP A 293      48.929  32.665 -30.765  1.00  0.00           C  
ATOM    166  CD1 TRP A 293      49.445  33.272 -29.657  1.00  0.00           C  
ATOM    167  CD2 TRP A 293      47.937  31.749 -30.296  1.00  0.00           C  
ATOM    168  NE1 TRP A 293      48.834  32.790 -28.525  1.00  0.00           N  
ATOM    169  CE2 TRP A 293      47.903  31.854 -28.889  1.00  0.00           C  
ATOM    170  CE3 TRP A 293      47.072  30.847 -30.927  1.00  0.00           C  
ATOM    171  CZ2 TRP A 293      47.035  31.090 -28.100  1.00  0.00           C  
ATOM    172  CZ3 TRP A 293      46.211  30.086 -30.143  1.00  0.00           C  
ATOM    173  CH2 TRP A 293      46.200  30.214 -28.744  1.00  0.00           C  
ATOM    174  N   ARG A 296      50.315  30.190 -32.639  1.00  0.00           N  
ATOM    175  CA  ARG A 296      50.470  28.774 -32.328  1.00  0.00           C  
ATOM    176  C   ARG A 296      51.934  28.349 -32.351  1.00  0.00           C  
ATOM    177  O   ARG A 296      52.321  27.403 -31.664  1.00  0.00           O  
ATOM    178  CB  ARG A 296      49.650  27.921 -33.306  1.00  0.00           C  
ATOM    179  CG  ARG A 296      49.404  28.560 -34.670  1.00  0.00           C  
ATOM    180  CD  ARG A 296      48.436  29.743 -34.583  1.00  0.00           C  
ATOM    181  NE  ARG A 296      48.208  30.366 -35.884  1.00  0.00           N  
ATOM    182  CZ  ARG A 296      47.518  31.485 -36.073  1.00  0.00           C  
ATOM    183  NH1 ARG A 296      47.367  31.970 -37.297  1.00  0.00           N  
ATOM    184  NH2 ARG A 296      46.982  32.121 -35.041  1.00  0.00           N  
ATOM    185  N   GLU A 297      52.741  29.045 -33.147  1.00  0.00           N  
ATOM    186  CA  GLU A 297      54.169  28.760 -33.220  1.00  0.00           C  
ATOM    187  C   GLU A 297      54.845  29.659 -32.192  1.00  0.00           C  
ATOM    188  O   GLU A 297      54.252  29.978 -31.162  1.00  0.00           O  
ATOM    189  CB  GLU A 297      54.724  29.061 -34.617  1.00  0.00           C  
ATOM    190  CG  GLU A 297      54.301  28.074 -35.697  1.00  0.00           C  
ATOM    191  CD  GLU A 297      54.985  28.334 -37.031  1.00  0.00           C  
ATOM    192  OE1 GLU A 297      54.694  27.604 -38.002  1.00  0.00           O  
ATOM    193  OE2 GLU A 297      55.815  29.265 -37.108  1.00  0.00           O  
ATOM    194  N   THR A 298      56.077  30.071 -32.479  1.00  0.00           N  
ATOM    195  CA  THR A 298      56.845  30.941 -31.587  1.00  0.00           C  
ATOM    196  C   THR A 298      56.708  30.585 -30.106  1.00  0.00           C  
ATOM    197  O   THR A 298      57.068  31.378 -29.235  1.00  0.00           O  
ATOM    198  CB  THR A 298      56.457  32.434 -31.781  1.00  0.00           C  
ATOM    199  OG1 THR A 298      57.246  33.251 -30.907  1.00  0.00           O  
ATOM    200  CG2 THR A 298      54.982  32.661 -31.477  1.00  0.00           C  
ATOM    201  N   ARG A 303      56.201  29.388 -29.823  1.00  0.00           N  
ATOM    202  CA  ARG A 303      56.024  28.948 -28.447  1.00  0.00           C  
ATOM    203  C   ARG A 303      57.371  28.942 -27.741  1.00  0.00           C  
ATOM    204  O   ARG A 303      57.444  29.117 -26.526  1.00  0.00           O  
ATOM    205  CB  ARG A 303      55.414  27.546 -28.399  1.00  0.00           C  
ATOM    206  CG  ARG A 303      55.062  27.088 -26.989  1.00  0.00           C  
ATOM    207  CD  ARG A 303      54.540  25.659 -26.964  1.00  0.00           C  
ATOM    208  NE  ARG A 303      55.562  24.694 -27.361  1.00  0.00           N  
ATOM    209  CZ  ARG A 303      55.387  23.377 -27.357  1.00  0.00           C  
ATOM    210  NH1 ARG A 303      56.373  22.574 -27.736  1.00  0.00           N  
ATOM    211  NH2 ARG A 303      54.228  22.860 -26.974  1.00  0.00           N  
ATOM    212  N   ALA A 305      58.437  28.741 -28.510  1.00  0.00           N  
ATOM    213  CA  ALA A 305      59.781  28.723 -27.949  1.00  0.00           C  
ATOM    214  C   ALA A 305      60.186  30.136 -27.545  1.00  0.00           C  
ATOM    215  O   ALA A 305      59.352  30.918 -27.088  1.00  0.00           O  
ATOM    216  CB  ALA A 305      60.771  28.156 -28.962  1.00  0.00           C  
ATOM    217  N   LEU A 306      61.464  30.461 -27.723  1.00  0.00           N  
ATOM    218  CA  LEU A 306      61.982  31.777 -27.358  1.00  0.00           C  
ATOM    219  C   LEU A 306      61.897  31.937 -25.844  1.00  0.00           C  
ATOM    220  O   LEU A 306      62.393  32.914 -25.278  1.00  0.00           O  
ATOM    221  CB  LEU A 306      61.175  32.892 -28.040  1.00  0.00           C  
ATOM    222  CG  LEU A 306      61.188  33.003 -29.569  1.00  0.00           C  
ATOM    223  CD1 LEU A 306      62.626  33.107 -30.055  1.00  0.00           C  
ATOM    224  CD2 LEU A 306      60.498  31.802 -30.195  1.00  0.00           C  
ATOM    225  N   ILE A 307      61.264  30.961 -25.199  1.00  0.00           N  
ATOM    226  CA  ILE A 307      61.087  30.960 -23.755  1.00  0.00           C  
ATOM    227  C   ILE A 307      61.167  29.529 -23.215  1.00  0.00           C  
ATOM    228  O   ILE A 307      60.152  28.923 -22.870  1.00  0.00           O  
ATOM    229  CB  ILE A 307      59.723  31.607 -23.371  1.00  0.00           C  
ATOM    230  CG1 ILE A 307      58.557  30.847 -24.012  1.00  0.00           C  
ATOM    231  CG2 ILE A 307      59.681  33.044 -23.866  1.00  0.00           C  
ATOM    232  CD1 ILE A 307      57.192  31.441 -23.703  1.00  0.00           C  
ATOM    233  N   LYS A 308      62.384  28.995 -23.145  1.00  0.00           N  
ATOM    234  CA  LYS A 308      62.600  27.634 -22.660  1.00  0.00           C  
ATOM    235  C   LYS A 308      62.600  27.520 -21.139  1.00  0.00           C  
ATOM    236  O   LYS A 308      62.984  28.453 -20.433  1.00  0.00           O  
ATOM    237  CB  LYS A 308      63.921  27.078 -23.202  1.00  0.00           C  
ATOM    238  CG  LYS A 308      63.929  26.821 -24.701  1.00  0.00           C  
ATOM    239  CD  LYS A 308      65.226  26.152 -25.135  1.00  0.00           C  
ATOM    240  CE  LYS A 308      65.217  25.833 -26.620  1.00  0.00           C  
ATOM    241  NZ  LYS A 308      66.466  25.142 -27.044  1.00  0.00           N  
ATOM    242  N   ASP A 309      62.172  26.359 -20.646  1.00  0.00           N  
ATOM    243  CA  ASP A 309      62.115  26.093 -19.212  1.00  0.00           C  
ATOM    244  C   ASP A 309      63.526  26.054 -18.636  1.00  0.00           C  
ATOM    245  O   ASP A 309      64.326  25.190 -18.993  1.00  0.00           O  
ATOM    246  CB  ASP A 309      61.418  24.755 -18.958  1.00  0.00           C  
ATOM    247  CG  ASP A 309      60.068  24.661 -19.643  1.00  0.00           C  
ATOM    248  OD1 ASP A 309      59.184  25.487 -19.336  1.00  0.00           O  
ATOM    249  OD2 ASP A 309      59.892  23.759 -20.490  1.00  0.00           O  
ATOM    250  N   LYS A 310      63.828  26.989 -17.741  1.00  0.00           N  
ATOM    251  CA  LYS A 310      65.150  27.062 -17.130  1.00  0.00           C  
ATOM    252  C   LYS A 310      65.526  25.780 -16.390  1.00  0.00           C  
ATOM    253  O   LYS A 310      65.226  25.620 -15.207  1.00  0.00           O  
ATOM    254  CB  LYS A 310      65.223  28.253 -16.169  1.00  0.00           C  
ATOM    255  CG  LYS A 310      66.574  28.421 -15.485  1.00  0.00           C  
ATOM    256  CD  LYS A 310      67.699  28.600 -16.496  1.00  0.00           C  
ATOM    257  CE  LYS A 310      69.050  28.716 -15.804  1.00  0.00           C  
ATOM    258  NZ  LYS A 310      70.171  28.831 -16.777  1.00  0.00           N  
ATOM    259  N   HIS A 311      66.188  24.874 -17.103  1.00  0.00           N  
ATOM    260  CA  HIS A 311      66.629  23.600 -16.542  1.00  0.00           C  
ATOM    261  C   HIS A 311      65.486  22.884 -15.825  1.00  0.00           C  
ATOM    262  O   HIS A 311      64.329  23.292 -15.919  1.00  0.00           O  
ATOM    263  CB  HIS A 311      67.792  23.835 -15.570  1.00  0.00           C  
ATOM    264  CG  HIS A 311      68.722  22.667 -15.440  1.00  0.00           C  
ATOM    265  ND1 HIS A 311      68.316  21.436 -14.971  1.00  0.00           N  
ATOM    266  CD2 HIS A 311      70.041  22.545 -15.721  1.00  0.00           C  
ATOM    267  CE1 HIS A 311      69.345  20.607 -14.968  1.00  0.00           C  
ATOM    268  NE2 HIS A 311      70.403  21.255 -15.419  1.00  0.00           N  
ATOM    269  N   ILE A 312      65.819  21.813 -15.113  1.00  0.00           N  
ATOM    270  CA  ILE A 312      64.827  21.038 -14.382  1.00  0.00           C  
ATOM    271  C   ILE A 312      65.049  21.208 -12.886  1.00  0.00           C  
ATOM    272  O   ILE A 312      64.159  20.940 -12.082  1.00  0.00           O  
ATOM    273  CB  ILE A 312      64.916  19.531 -14.741  1.00  0.00           C  
ATOM    274  CG1 ILE A 312      63.729  18.780 -14.136  1.00  0.00           C  
ATOM    275  CG2 ILE A 312      66.228  18.944 -14.230  1.00  0.00           C  
ATOM    276  CD1 ILE A 312      63.672  17.318 -14.517  1.00  0.00           C  
ATOM    277  N   ASP A 313      66.242  21.663 -12.520  1.00  0.00           N  
ATOM    278  CA  ASP A 313      66.581  21.870 -11.118  1.00  0.00           C  
ATOM    279  C   ASP A 313      65.889  23.108 -10.556  1.00  0.00           C  
ATOM    280  O   ASP A 313      65.953  23.371  -9.354  1.00  0.00           O  
ATOM    281  CB  ASP A 313      68.099  22.008 -10.954  1.00  0.00           C  
ATOM    282  CG  ASP A 313      68.851  20.760 -11.380  1.00  0.00           C  
ATOM    283  OD1 ASP A 313      70.098  20.757 -11.293  1.00  0.00           O  
ATOM    284  OD2 ASP A 313      68.197  19.781 -11.801  1.00  0.00           O  
ATOM    285  N   ASN A 314      65.227  23.865 -11.426  1.00  0.00           N  
ATOM    286  CA  ASN A 314      64.526  25.076 -11.010  1.00  0.00           C  
ATOM    287  C   ASN A 314      63.179  25.156 -11.714  1.00  0.00           C  
ATOM    288  O   ASN A 314      62.848  26.179 -12.310  1.00  0.00           O  
ATOM    289  CB  ASN A 314      65.351  26.314 -11.370  1.00  0.00           C  
ATOM    290  CG  ASN A 314      66.793  26.201 -10.929  1.00  0.00           C  
ATOM    291  OD1 ASN A 314      67.083  26.048  -9.742  1.00  0.00           O  
ATOM    292  ND2 ASN A 314      67.711  26.276 -11.887  1.00  0.00           N  
ATOM    293  N   LYS A 315      62.392  24.088 -11.632  1.00  0.00           N  
ATOM    294  CA  LYS A 315      61.104  24.068 -12.312  1.00  0.00           C  
ATOM    295  C   LYS A 315      59.876  23.972 -11.407  1.00  0.00           C  
ATOM    296  O   LYS A 315      58.753  23.872 -11.904  1.00  0.00           O  
ATOM    297  CB  LYS A 315      61.089  22.922 -13.329  1.00  0.00           C  
ATOM    298  CG  LYS A 315      60.141  23.135 -14.496  1.00  0.00           C  
ATOM    299  CD  LYS A 315      60.313  22.048 -15.545  1.00  0.00           C  
ATOM    300  CE  LYS A 315      59.515  22.359 -16.804  1.00  0.00           C  
ATOM    301  NZ  LYS A 315      58.056  22.493 -16.535  1.00  0.00           N  
ATOM    302  N   TYR A 316      60.080  24.007 -10.091  1.00  0.00           N  
ATOM    303  CA  TYR A 316      58.963  23.932  -9.146  1.00  0.00           C  
ATOM    304  C   TYR A 316      58.236  22.596  -9.256  1.00  0.00           C  
ATOM    305  O   TYR A 316      57.977  22.115 -10.357  1.00  0.00           O  
ATOM    306  CB  TYR A 316      57.963  25.062  -9.415  1.00  0.00           C  
ATOM    307  CG  TYR A 316      56.739  25.034  -8.523  1.00  0.00           C  
ATOM    308  CD1 TYR A 316      56.827  25.381  -7.175  1.00  0.00           C  
ATOM    309  CD2 TYR A 316      55.497  24.645  -9.022  1.00  0.00           C  
ATOM    310  CE1 TYR A 316      55.709  25.340  -6.345  1.00  0.00           C  
ATOM    311  CE2 TYR A 316      54.372  24.602  -8.200  1.00  0.00           C  
ATOM    312  CZ  TYR A 316      54.486  24.949  -6.864  1.00  0.00           C  
ATOM    313  OH  TYR A 316      53.382  24.899  -6.045  1.00  0.00           O  
ATOM    314  N   PRO A 317      57.867  21.988  -8.117  1.00  0.00           N  
ATOM    315  CA  PRO A 317      58.034  22.378  -6.712  1.00  0.00           C  
ATOM    316  C   PRO A 317      59.456  22.669  -6.240  1.00  0.00           C  
ATOM    317  O   PRO A 317      59.648  23.177  -5.139  1.00  0.00           O  
ATOM    318  CB  PRO A 317      57.423  21.202  -5.960  1.00  0.00           C  
ATOM    319  CG  PRO A 317      56.339  20.766  -6.873  1.00  0.00           C  
ATOM    320  CD  PRO A 317      57.031  20.780  -8.211  1.00  0.00           C  
ATOM    321  N   ARG A 318      60.452  22.344  -7.054  1.00  0.00           N  
ATOM    322  CA  ARG A 318      61.834  22.589  -6.666  1.00  0.00           C  
ATOM    323  C   ARG A 318      62.105  24.078  -6.513  1.00  0.00           C  
ATOM    324  O   ARG A 318      63.030  24.484  -5.807  1.00  0.00           O  
ATOM    325  CB  ARG A 318      62.785  21.977  -7.696  1.00  0.00           C  
ATOM    326  CG  ARG A 318      62.951  20.464  -7.546  1.00  0.00           C  
ATOM    327  CD  ARG A 318      63.690  19.846  -8.725  1.00  0.00           C  
ATOM    328  NE  ARG A 318      62.899  19.905  -9.950  1.00  0.00           N  
ATOM    329  CZ  ARG A 318      61.698  19.354 -10.093  1.00  0.00           C  
ATOM    330  NH1 ARG A 318      61.050  19.461 -11.246  1.00  0.00           N  
ATOM    331  NH2 ARG A 318      61.144  18.695  -9.084  1.00  0.00           N  
ATOM    332  N   LEU A 319      61.281  24.889  -7.169  1.00  0.00           N  
ATOM    333  CA  LEU A 319      61.411  26.341  -7.117  1.00  0.00           C  
ATOM    334  C   LEU A 319      60.420  26.925  -6.113  1.00  0.00           C  
ATOM    335  O   LEU A 319      59.246  27.115  -6.430  1.00  0.00           O  
ATOM    336  CB  LEU A 319      61.150  26.931  -8.504  1.00  0.00           C  
ATOM    337  CG  LEU A 319      61.298  28.444  -8.666  1.00  0.00           C  
ATOM    338  CD1 LEU A 319      62.750  28.844  -8.449  1.00  0.00           C  
ATOM    339  CD2 LEU A 319      60.837  28.851 -10.055  1.00  0.00           C  
ATOM    340  N   LYS A 320      60.895  27.213  -4.906  1.00  0.00           N  
ATOM    341  CA  LYS A 320      60.035  27.765  -3.864  1.00  0.00           C  
ATOM    342  C   LYS A 320      60.098  29.290  -3.789  1.00  0.00           C  
ATOM    343  O   LYS A 320      61.085  29.897  -4.196  1.00  0.00           O  
ATOM    344  CB  LYS A 320      60.411  27.162  -2.507  1.00  0.00           C  
ATOM    345  CG  LYS A 320      61.866  27.368  -2.111  1.00  0.00           C  
ATOM    346  CD  LYS A 320      62.199  26.659  -0.800  1.00  0.00           C  
ATOM    347  CE  LYS A 320      61.380  27.201   0.365  1.00  0.00           C  
ATOM    348  NZ  LYS A 320      61.670  26.483   1.638  1.00  0.00           N  
ATOM    349  N   PRO A 321      59.030  29.925  -3.276  1.00  0.00           N  
ATOM    350  CA  PRO A 321      58.935  31.380  -3.132  1.00  0.00           C  
ATOM    351  C   PRO A 321      59.451  31.858  -1.775  1.00  0.00           C  
ATOM    352  O   PRO A 321      59.457  31.100  -0.809  1.00  0.00           O  
ATOM    353  CB  PRO A 321      57.445  31.625  -3.276  1.00  0.00           C  
ATOM    354  CG  PRO A 321      56.882  30.467  -2.529  1.00  0.00           C  
ATOM    355  CD  PRO A 321      57.714  29.304  -3.038  1.00  0.00           C  
ATOM    356  N   VAL A 322      59.868  33.117  -1.706  1.00  0.00           N  
ATOM    357  CA  VAL A 322      60.374  33.680  -0.463  1.00  0.00           C  
ATOM    358  C   VAL A 322      59.657  34.973  -0.103  1.00  0.00           C  
ATOM    359  O   VAL A 322      59.412  35.819  -0.961  1.00  0.00           O  
ATOM    360  CB  VAL A 322      61.890  33.960  -0.549  1.00  0.00           C  
ATOM    361  CG1 VAL A 322      62.649  32.653  -0.693  1.00  0.00           C  
ATOM    362  CG2 VAL A 322      62.187  34.879  -1.725  1.00  0.00           C  
ATOM    363  N   TYR A 323      59.321  35.120   1.173  1.00  0.00           N  
ATOM    364  CA  TYR A 323      58.636  36.313   1.657  1.00  0.00           C  
ATOM    365  C   TYR A 323      58.777  36.420   3.171  1.00  0.00           C  
ATOM    366  O   TYR A 323      58.723  35.416   3.874  1.00  0.00           O  
ATOM    367  CB  TYR A 323      57.153  36.260   1.290  1.00  0.00           C  
ATOM    368  CG  TYR A 323      56.466  34.997   1.751  1.00  0.00           C  
ATOM    369  CD1 TYR A 323      56.568  33.817   1.016  1.00  0.00           C  
ATOM    370  CD2 TYR A 323      55.728  34.972   2.934  1.00  0.00           C  
ATOM    371  CE1 TYR A 323      55.951  32.642   1.446  1.00  0.00           C  
ATOM    372  CE2 TYR A 323      55.109  33.802   3.372  1.00  0.00           C  
ATOM    373  CZ  TYR A 323      55.225  32.643   2.623  1.00  0.00           C  
ATOM    374  OH  TYR A 323      54.617  31.485   3.041  1.00  0.00           O  
ATOM    375  N   GLY A 324      58.960  37.639   3.667  1.00  0.00           N  
ATOM    376  CA  GLY A 324      59.094  37.839   5.097  1.00  0.00           C  
ATOM    377  C   GLY A 324      57.955  37.199   5.872  1.00  0.00           C  
ATOM    378  O   GLY A 324      56.781  37.400   5.554  1.00  0.00           O  
ATOM    379  N   LYS A 325      58.299  36.419   6.890  1.00  0.00           N  
ATOM    380  CA  LYS A 325      57.296  35.749   7.707  1.00  0.00           C  
ATOM    381  C   LYS A 325      57.224  36.377   9.094  1.00  0.00           C  
ATOM    382  O   LYS A 325      58.170  36.291   9.874  1.00  0.00           O  
ATOM    383  CB  LYS A 325      57.625  34.261   7.835  1.00  0.00           C  
ATOM    384  CG  LYS A 325      56.699  33.494   8.770  1.00  0.00           C  
ATOM    385  CD  LYS A 325      57.146  32.048   8.923  1.00  0.00           C  
ATOM    386  CE  LYS A 325      56.291  31.302   9.936  1.00  0.00           C  
ATOM    387  NZ  LYS A 325      56.720  29.883  10.089  1.00  0.00           N  
ATOM    388  N   PRO A 332      56.093  37.020   9.416  1.00  0.00           N  
ATOM    389  CA  PRO A 332      55.913  37.660  10.721  1.00  0.00           C  
ATOM    390  C   PRO A 332      55.613  36.670  11.844  1.00  0.00           C  
ATOM    391  O   PRO A 332      54.775  35.784  11.693  1.00  0.00           O  
ATOM    392  CB  PRO A 332      54.758  38.621  10.468  1.00  0.00           C  
ATOM    393  CG  PRO A 332      53.921  37.862   9.493  1.00  0.00           C  
ATOM    394  CD  PRO A 332      54.951  37.312   8.529  1.00  0.00           C  
ATOM    395  N   HIS A 333      56.304  36.830  12.968  1.00  0.00           N  
ATOM    396  CA  HIS A 333      56.117  35.962  14.125  1.00  0.00           C  
ATOM    397  C   HIS A 333      54.697  36.113  14.677  1.00  0.00           C  
ATOM    398  O   HIS A 333      54.195  37.227  14.815  1.00  0.00           O  
ATOM    399  CB  HIS A 333      57.137  36.321  15.202  1.00  0.00           C  
ATOM    400  CG  HIS A 333      57.078  35.442  16.410  1.00  0.00           C  
ATOM    401  ND1 HIS A 333      55.944  35.311  17.181  1.00  0.00           N  
ATOM    402  CD2 HIS A 333      58.021  34.664  16.992  1.00  0.00           C  
ATOM    403  CE1 HIS A 333      56.191  34.491  18.187  1.00  0.00           C  
ATOM    404  NE2 HIS A 333      57.445  34.086  18.096  1.00  0.00           N  
ATOM    405  N   PRO A 334      54.039  34.989  15.014  1.00  0.00           N  
ATOM    406  CA  PRO A 334      52.672  34.998  15.549  1.00  0.00           C  
ATOM    407  C   PRO A 334      52.419  35.923  16.740  1.00  0.00           C  
ATOM    408  O   PRO A 334      51.373  36.564  16.814  1.00  0.00           O  
ATOM    409  CB  PRO A 334      52.423  33.528  15.882  1.00  0.00           C  
ATOM    410  CG  PRO A 334      53.793  33.008  16.171  1.00  0.00           C  
ATOM    411  CD  PRO A 334      54.603  33.630  15.070  1.00  0.00           C  
ATOM    412  N   VAL A 335      53.363  35.997  17.672  1.00  0.00           N  
ATOM    413  CA  VAL A 335      53.191  36.867  18.832  1.00  0.00           C  
ATOM    414  C   VAL A 335      53.319  38.336  18.442  1.00  0.00           C  
ATOM    415  O   VAL A 335      52.458  39.147  18.777  1.00  0.00           O  
ATOM    416  CB  VAL A 335      54.227  36.564  19.938  1.00  0.00           C  
ATOM    417  CG1 VAL A 335      54.105  37.585  21.057  1.00  0.00           C  
ATOM    418  CG2 VAL A 335      54.004  35.168  20.491  1.00  0.00           C  
ATOM    419  N   MET A 336      54.393  38.673  17.733  1.00  0.00           N  
ATOM    420  CA  MET A 336      54.629  40.048  17.312  1.00  0.00           C  
ATOM    421  C   MET A 336      53.520  40.585  16.420  1.00  0.00           C  
ATOM    422  O   MET A 336      53.158  41.758  16.516  1.00  0.00           O  
ATOM    423  CB  MET A 336      55.971  40.158  16.588  1.00  0.00           C  
ATOM    424  CG  MET A 336      57.155  39.824  17.471  1.00  0.00           C  
ATOM    425  SD  MET A 336      57.045  40.646  19.073  1.00  0.00           S  
ATOM    426  CE  MET A 336      57.727  42.264  18.685  1.00  0.00           C  
ATOM    427  N   GLU A 337      52.989  39.732  15.549  1.00  0.00           N  
ATOM    428  CA  GLU A 337      51.906  40.135  14.657  1.00  0.00           C  
ATOM    429  C   GLU A 337      50.699  40.448  15.527  1.00  0.00           C  
ATOM    430  O   GLU A 337      50.072  41.498  15.384  1.00  0.00           O  
ATOM    431  CB  GLU A 337      51.573  39.004  13.681  1.00  0.00           C  
ATOM    432  CG  GLU A 337      50.472  39.318  12.668  1.00  0.00           C  
ATOM    433  CD  GLU A 337      50.850  40.415  11.684  1.00  0.00           C  
ATOM    434  OE1 GLU A 337      51.960  40.359  11.114  1.00  0.00           O  
ATOM    435  OE2 GLU A 337      50.027  41.328  11.467  1.00  0.00           O  
ATOM    436  N   THR A 338      50.392  39.532  16.442  1.00  0.00           N  
ATOM    437  CA  THR A 338      49.265  39.698  17.356  1.00  0.00           C  
ATOM    438  C   THR A 338      49.393  41.002  18.134  1.00  0.00           C  
ATOM    439  O   THR A 338      48.395  41.601  18.528  1.00  0.00           O  
ATOM    440  CB  THR A 338      49.185  38.533  18.354  1.00  0.00           C  
ATOM    441  OG1 THR A 338      49.052  37.301  17.635  1.00  0.00           O  
ATOM    442  CG2 THR A 338      47.991  38.704  19.276  1.00  0.00           C  
ATOM    443  N   ILE A 339      50.630  41.432  18.356  1.00  0.00           N  
ATOM    444  CA  ILE A 339      50.882  42.676  19.064  1.00  0.00           C  
ATOM    445  C   ILE A 339      50.566  43.842  18.140  1.00  0.00           C  
ATOM    446  O   ILE A 339      49.968  44.832  18.556  1.00  0.00           O  
ATOM    447  CB  ILE A 339      52.352  42.801  19.493  1.00  0.00           C  
ATOM    448  CG1 ILE A 339      52.697  41.707  20.501  1.00  0.00           C  
ATOM    449  CG2 ILE A 339      52.595  44.168  20.101  1.00  0.00           C  
ATOM    450  CD1 ILE A 339      54.114  41.794  21.037  1.00  0.00           C  
ATOM    451  N   GLU A 340      50.973  43.718  16.881  1.00  0.00           N  
ATOM    452  CA  GLU A 340      50.738  44.772  15.904  1.00  0.00           C  
ATOM    453  C   GLU A 340      49.263  44.862  15.552  1.00  0.00           C  
ATOM    454  O   GLU A 340      48.827  45.829  14.928  1.00  0.00           O  
ATOM    455  CB  GLU A 340      51.574  44.522  14.644  1.00  0.00           C  
ATOM    456  CG  GLU A 340      51.512  45.648  13.625  1.00  0.00           C  
ATOM    457  CD  GLU A 340      52.615  45.560  12.586  1.00  0.00           C  
ATOM    458  OE1 GLU A 340      53.801  45.579  12.977  1.00  0.00           O  
ATOM    459  OE2 GLU A 340      52.298  45.478  11.381  1.00  0.00           O  
ATOM    460  N   ARG A 341      48.498  43.850  15.957  1.00  0.00           N  
ATOM    461  CA  ARG A 341      47.060  43.826  15.697  1.00  0.00           C  
ATOM    462  C   ARG A 341      46.323  44.479  16.859  1.00  0.00           C  
ATOM    463  O   ARG A 341      45.395  45.262  16.658  1.00  0.00           O  
ATOM    464  CB  ARG A 341      46.558  42.388  15.507  1.00  0.00           C  
ATOM    465  CG  ARG A 341      47.043  41.713  14.230  1.00  0.00           C  
ATOM    466  CD  ARG A 341      45.885  41.102  13.449  1.00  0.00           C  
ATOM    467  NE  ARG A 341      45.158  40.101  14.224  1.00  0.00           N  
ATOM    468  CZ  ARG A 341      44.066  39.471  13.800  1.00  0.00           C  
ATOM    469  NH1 ARG A 341      43.471  38.575  14.574  1.00  0.00           N  
ATOM    470  NH2 ARG A 341      43.566  39.735  12.601  1.00  0.00           N  
ATOM    471  N   LEU A 342      46.739  44.145  18.076  1.00  0.00           N  
ATOM    472  CA  LEU A 342      46.132  44.712  19.273  1.00  0.00           C  
ATOM    473  C   LEU A 342      46.497  46.184  19.328  1.00  0.00           C  
ATOM    474  O   LEU A 342      45.652  47.038  19.566  1.00  0.00           O  
ATOM    475  CB  LEU A 342      46.660  44.011  20.526  1.00  0.00           C  
ATOM    476  CG  LEU A 342      46.194  42.579  20.785  1.00  0.00           C  
ATOM    477  CD1 LEU A 342      46.963  41.998  21.960  1.00  0.00           C  
ATOM    478  CD2 LEU A 342      44.700  42.575  21.063  1.00  0.00           C  
ATOM    479  N   ARG A 343      47.774  46.470  19.112  1.00  0.00           N  
ATOM    480  CA  ARG A 343      48.259  47.839  19.131  1.00  0.00           C  
ATOM    481  C   ARG A 343      47.380  48.660  18.197  1.00  0.00           C  
ATOM    482  O   ARG A 343      47.136  49.846  18.423  1.00  0.00           O  
ATOM    483  CB  ARG A 343      49.721  47.875  18.671  1.00  0.00           C  
ATOM    484  CG  ARG A 343      50.305  49.264  18.560  1.00  0.00           C  
ATOM    485  CD  ARG A 343      51.758  49.215  18.149  1.00  0.00           C  
ATOM    486  NE  ARG A 343      52.265  50.541  17.814  1.00  0.00           N  
ATOM    487  CZ  ARG A 343      51.879  51.241  16.752  1.00  0.00           C  
ATOM    488  NH1 ARG A 343      52.392  52.440  16.525  1.00  0.00           N  
ATOM    489  NH2 ARG A 343      50.985  50.739  15.910  1.00  0.00           N  
ATOM    490  N   GLN A 344      46.891  48.006  17.151  1.00  0.00           N  
ATOM    491  CA  GLN A 344      46.044  48.666  16.176  1.00  0.00           C  
ATOM    492  C   GLN A 344      44.598  48.612  16.646  1.00  0.00           C  
ATOM    493  O   GLN A 344      43.798  49.491  16.332  1.00  0.00           O  
ATOM    494  CB  GLN A 344      46.178  47.974  14.820  1.00  0.00           C  
ATOM    495  CG  GLN A 344      45.856  48.867  13.642  1.00  0.00           C  
ATOM    496  CD  GLN A 344      46.783  50.058  13.565  1.00  0.00           C  
ATOM    497  OE1 GLN A 344      48.002  49.907  13.502  1.00  0.00           O  
ATOM    498  NE2 GLN A 344      46.209  51.252  13.568  1.00  0.00           N  
ATOM    499  N   ALA A 345      44.266  47.571  17.403  1.00  0.00           N  
ATOM    500  CA  ALA A 345      42.913  47.409  17.921  1.00  0.00           C  
ATOM    501  C   ALA A 345      42.553  48.597  18.804  1.00  0.00           C  
ATOM    502  O   ALA A 345      41.467  49.164  18.686  1.00  0.00           O  
ATOM    503  CB  ALA A 345      42.811  46.118  18.715  1.00  0.00           C  
ATOM    504  N   TYR A 347      43.473  48.969  19.690  1.00  0.00           N  
ATOM    505  CA  TYR A 347      43.258  50.095  20.591  1.00  0.00           C  
ATOM    506  C   TYR A 347      43.163  51.405  19.827  1.00  0.00           C  
ATOM    507  O   TYR A 347      42.205  52.154  19.990  1.00  0.00           O  
ATOM    508  CB  TYR A 347      44.392  50.207  21.613  1.00  0.00           C  
ATOM    509  CG  TYR A 347      44.323  49.214  22.747  1.00  0.00           C  
ATOM    510  CD1 TYR A 347      44.852  47.931  22.619  1.00  0.00           C  
ATOM    511  CD2 TYR A 347      43.735  49.564  23.958  1.00  0.00           C  
ATOM    512  CE1 TYR A 347      44.798  47.023  23.676  1.00  0.00           C  
ATOM    513  CE2 TYR A 347      43.674  48.667  25.017  1.00  0.00           C  
ATOM    514  CZ  TYR A 347      44.208  47.400  24.873  1.00  0.00           C  
ATOM    515  OH  TYR A 347      44.154  46.517  25.931  1.00  0.00           O  
ATOM    516  N   LEU A 348      44.164  51.681  18.999  1.00  0.00           N  
ATOM    517  CA  LEU A 348      44.193  52.912  18.223  1.00  0.00           C  
ATOM    518  C   LEU A 348      42.874  53.184  17.525  1.00  0.00           C  
ATOM    519  O   LEU A 348      42.500  54.337  17.329  1.00  0.00           O  
ATOM    520  CB  LEU A 348      45.315  52.859  17.188  1.00  0.00           C  
ATOM    521  CG  LEU A 348      46.736  52.888  17.745  1.00  0.00           C  
ATOM    522  CD1 LEU A 348      47.728  52.748  16.608  1.00  0.00           C  
ATOM    523  CD2 LEU A 348      46.961  54.191  18.493  1.00  0.00           C  
ATOM    524  N   ARG A 349      42.169  52.122  17.152  1.00  0.00           N  
ATOM    525  CA  ARG A 349      40.893  52.274  16.469  1.00  0.00           C  
ATOM    526  C   ARG A 349      39.765  52.548  17.450  1.00  0.00           C  
ATOM    527  O   ARG A 349      38.638  52.820  17.047  1.00  0.00           O  
ATOM    528  CB  ARG A 349      40.595  51.032  15.626  1.00  0.00           C  
ATOM    529  CG  ARG A 349      41.508  50.908  14.414  1.00  0.00           C  
ATOM    530  CD  ARG A 349      41.237  49.652  13.614  1.00  0.00           C  
ATOM    531  NE  ARG A 349      42.075  49.586  12.421  1.00  0.00           N  
ATOM    532  CZ  ARG A 349      42.111  48.550  11.589  1.00  0.00           C  
ATOM    533  NH1 ARG A 349      42.903  48.578  10.526  1.00  0.00           N  
ATOM    534  NH2 ARG A 349      41.357  47.484  11.822  1.00  0.00           N  
ATOM    535  N   MET A 352      40.077  52.476  18.740  1.00  0.00           N  
ATOM    536  CA  MET A 352      39.096  52.749  19.785  1.00  0.00           C  
ATOM    537  C   MET A 352      39.378  54.126  20.360  1.00  0.00           C  
ATOM    538  O   MET A 352      38.708  54.571  21.294  1.00  0.00           O  
ATOM    539  CB  MET A 352      39.183  51.717  20.908  1.00  0.00           C  
ATOM    540  CG  MET A 352      38.601  50.368  20.578  1.00  0.00           C  
ATOM    541  SD  MET A 352      38.708  49.308  22.018  1.00  0.00           S  
ATOM    542  CE  MET A 352      37.377  49.957  23.010  1.00  0.00           C  
ATOM    543  N   GLY A 361      40.388  54.788  19.803  1.00  0.00           N  
ATOM    544  CA  GLY A 361      40.749  56.117  20.258  1.00  0.00           C  
ATOM    545  C   GLY A 361      41.778  56.149  21.370  1.00  0.00           C  
ATOM    546  O   GLY A 361      42.213  57.222  21.773  1.00  0.00           O  
ATOM    547  N   PHE A 362      42.175  54.986  21.872  1.00  0.00           N  
ATOM    548  CA  PHE A 362      43.161  54.934  22.946  1.00  0.00           C  
ATOM    549  C   PHE A 362      44.510  55.518  22.536  1.00  0.00           C  
ATOM    550  O   PHE A 362      44.972  55.331  21.412  1.00  0.00           O  
ATOM    551  CB  PHE A 362      43.346  53.496  23.431  1.00  0.00           C  
ATOM    552  CG  PHE A 362      42.226  53.000  24.300  1.00  0.00           C  
ATOM    553  CD1 PHE A 362      40.918  52.966  23.827  1.00  0.00           C  
ATOM    554  CD2 PHE A 362      42.482  52.553  25.592  1.00  0.00           C  
ATOM    555  CE1 PHE A 362      39.882  52.492  24.628  1.00  0.00           C  
ATOM    556  CE2 PHE A 362      41.453  52.077  26.400  1.00  0.00           C  
ATOM    557  CZ  PHE A 362      40.152  52.047  25.917  1.00  0.00           C  
ATOM    558  N   GLU A 363      45.130  56.232  23.467  1.00  0.00           N  
ATOM    559  CA  GLU A 363      46.424  56.868  23.254  1.00  0.00           C  
ATOM    560  C   GLU A 363      47.544  55.898  23.631  1.00  0.00           C  
ATOM    561  O   GLU A 363      47.571  55.378  24.744  1.00  0.00           O  
ATOM    562  CB  GLU A 363      46.503  58.131  24.114  1.00  0.00           C  
ATOM    563  CG  GLU A 363      47.794  58.914  24.001  1.00  0.00           C  
ATOM    564  CD  GLU A 363      47.772  60.183  24.836  1.00  0.00           C  
ATOM    565  OE1 GLU A 363      46.863  61.014  24.630  1.00  0.00           O  
ATOM    566  OE2 GLU A 363      48.661  60.354  25.694  1.00  0.00           O  
ATOM    567  N   GLU A 364      48.466  55.659  22.701  1.00  0.00           N  
ATOM    568  CA  GLU A 364      49.580  54.739  22.930  1.00  0.00           C  
ATOM    569  C   GLU A 364      50.663  55.345  23.815  1.00  0.00           C  
ATOM    570  O   GLU A 364      51.082  56.482  23.609  1.00  0.00           O  
ATOM    571  CB  GLU A 364      50.180  54.305  21.587  1.00  0.00           C  
ATOM    572  CG  GLU A 364      51.316  53.295  21.695  1.00  0.00           C  
ATOM    573  CD  GLU A 364      51.629  52.616  20.370  1.00  0.00           C  
ATOM    574  OE1 GLU A 364      51.770  53.326  19.357  1.00  0.00           O  
ATOM    575  OE2 GLU A 364      51.741  51.372  20.343  1.00  0.00           O  
ATOM    576  N   MET A 365      51.115  54.574  24.799  1.00  0.00           N  
ATOM    577  CA  MET A 365      52.140  55.029  25.735  1.00  0.00           C  
ATOM    578  C   MET A 365      53.247  53.997  25.903  1.00  0.00           C  
ATOM    579  O   MET A 365      53.206  52.916  25.315  1.00  0.00           O  
ATOM    580  CB  MET A 365      51.517  55.288  27.112  1.00  0.00           C  
ATOM    581  CG  MET A 365      50.391  56.294  27.121  1.00  0.00           C  
ATOM    582  SD  MET A 365      50.985  57.946  26.754  1.00  0.00           S  
ATOM    583  CE  MET A 365      51.094  58.612  28.408  1.00  0.00           C  
ATOM    584  N   ILE A 366      54.239  54.353  26.712  1.00  0.00           N  
ATOM    585  CA  ILE A 366      55.348  53.466  27.031  1.00  0.00           C  
ATOM    586  C   ILE A 366      55.679  53.673  28.504  1.00  0.00           C  
ATOM    587  O   ILE A 366      56.363  54.628  28.877  1.00  0.00           O  
ATOM    588  CB  ILE A 366      56.602  53.753  26.175  1.00  0.00           C  
ATOM    589  CG1 ILE A 366      56.373  53.270  24.742  1.00  0.00           C  
ATOM    590  CG2 ILE A 366      57.813  53.035  26.762  1.00  0.00           C  
ATOM    591  CD1 ILE A 366      57.604  53.342  23.857  1.00  0.00           C  
ATOM    592  N   ASN A 368      55.169  52.776  29.339  1.00  0.00           N  
ATOM    593  CA  ASN A 368      55.388  52.854  30.775  1.00  0.00           C  
ATOM    594  C   ASN A 368      56.763  52.331  31.154  1.00  0.00           C  
ATOM    595  O   ASN A 368      57.329  51.482  30.471  1.00  0.00           O  
ATOM    596  CB  ASN A 368      54.315  52.049  31.516  1.00  0.00           C  
ATOM    597  CG  ASN A 368      52.910  52.494  31.169  1.00  0.00           C  
ATOM    598  OD1 ASN A 368      52.563  53.663  31.323  1.00  0.00           O  
ATOM    599  ND2 ASN A 368      52.092  51.559  30.699  1.00  0.00           N  
ATOM    600  N   PRO A 370      57.320  52.838  32.258  1.00  0.00           N  
ATOM    601  CA  PRO A 370      58.638  52.399  32.711  1.00  0.00           C  
ATOM    602  C   PRO A 370      58.640  50.898  32.955  1.00  0.00           C  
ATOM    603  O   PRO A 370      57.716  50.363  33.565  1.00  0.00           O  
ATOM    604  CB  PRO A 370      58.843  53.204  33.993  1.00  0.00           C  
ATOM    605  CG  PRO A 370      57.442  53.400  34.494  1.00  0.00           C  
ATOM    606  CD  PRO A 370      56.712  53.760  33.231  1.00  0.00           C  
ATOM    607  N   VAL A 371      59.674  50.219  32.471  1.00  0.00           N  
ATOM    608  CA  VAL A 371      59.776  48.776  32.647  1.00  0.00           C  
ATOM    609  C   VAL A 371      60.368  48.426  34.008  1.00  0.00           C  
ATOM    610  O   VAL A 371      59.982  47.432  34.620  1.00  0.00           O  
ATOM    611  CB  VAL A 371      60.647  48.134  31.545  1.00  0.00           C  
ATOM    612  CG1 VAL A 371      60.798  46.645  31.801  1.00  0.00           C  
ATOM    613  CG2 VAL A 371      60.013  48.364  30.186  1.00  0.00           C  
ATOM    614  N   ILE A 372      61.299  49.247  34.482  1.00  0.00           N  
ATOM    615  CA  ILE A 372      61.931  49.000  35.772  1.00  0.00           C  
ATOM    616  C   ILE A 372      61.451  49.966  36.852  1.00  0.00           C  
ATOM    617  O   ILE A 372      61.667  51.174  36.765  1.00  0.00           O  
ATOM    618  CB  ILE A 372      63.456  49.098  35.660  1.00  0.00           C  
ATOM    619  CG1 ILE A 372      63.956  48.123  34.593  1.00  0.00           C  
ATOM    620  CG2 ILE A 372      64.092  48.782  37.002  1.00  0.00           C  
ATOM    621  CD1 ILE A 372      65.437  48.239  34.295  1.00  0.00           C  
ATOM    622  N   VAL A 373      60.804  49.418  37.875  1.00  0.00           N  
ATOM    623  CA  VAL A 373      60.282  50.217  38.975  1.00  0.00           C  
ATOM    624  C   VAL A 373      60.967  49.861  40.290  1.00  0.00           C  
ATOM    625  O   VAL A 373      61.519  48.771  40.437  1.00  0.00           O  
ATOM    626  CB  VAL A 373      58.758  50.009  39.135  1.00  0.00           C  
ATOM    627  CG1 VAL A 373      58.032  50.500  37.895  1.00  0.00           C  
ATOM    628  CG2 VAL A 373      58.457  48.537  39.371  1.00  0.00           C  
ATOM    629  N   ASP A 374      60.921  50.786  41.243  1.00  0.00           N  
ATOM    630  CA  ASP A 374      61.535  50.578  42.548  1.00  0.00           C  
ATOM    631  C   ASP A 374      60.613  49.790  43.471  1.00  0.00           C  
ATOM    632  O   ASP A 374      59.394  49.955  43.437  1.00  0.00           O  
ATOM    633  CB  ASP A 374      61.880  51.924  43.188  1.00  0.00           C  
ATOM    634  CG  ASP A 374      62.600  51.773  44.514  1.00  0.00           C  
ATOM    635  OD1 ASP A 374      62.009  51.204  45.455  1.00  0.00           O  
ATOM    636  OD2 ASP A 374      63.761  52.221  44.616  1.00  0.00           O  
ATOM    637  N   GLU A 375      61.208  48.937  44.300  1.00  0.00           N  
ATOM    638  CA  GLU A 375      60.460  48.109  45.239  1.00  0.00           C  
ATOM    639  C   GLU A 375      59.395  48.882  46.014  1.00  0.00           C  
ATOM    640  O   GLU A 375      58.373  48.322  46.405  1.00  0.00           O  
ATOM    641  CB  GLU A 375      61.428  47.439  46.221  1.00  0.00           C  
ATOM    642  CG  GLU A 375      62.338  48.413  46.961  1.00  0.00           C  
ATOM    643  CD  GLU A 375      63.342  47.716  47.864  1.00  0.00           C  
ATOM    644  OE1 GLU A 375      64.152  46.916  47.349  1.00  0.00           O  
ATOM    645  OE2 GLU A 375      63.325  47.970  49.087  1.00  0.00           O  
ATOM    646  N   MET A 376      59.634  50.171  46.228  1.00  0.00           N  
ATOM    647  CA  MET A 376      58.700  51.012  46.969  1.00  0.00           C  
ATOM    648  C   MET A 376      57.416  51.297  46.191  1.00  0.00           C  
ATOM    649  O   MET A 376      56.332  51.369  46.771  1.00  0.00           O  
ATOM    650  CB  MET A 376      59.380  52.332  47.346  1.00  0.00           C  
ATOM    651  CG  MET A 376      58.540  53.248  48.222  1.00  0.00           C  
ATOM    652  SD  MET A 376      59.406  54.776  48.647  1.00  0.00           S  
ATOM    653  CE  MET A 376      60.250  54.286  50.145  1.00  0.00           C  
ATOM    654  N   GLU A 377      57.545  51.455  44.877  1.00  0.00           N  
ATOM    655  CA  GLU A 377      56.399  51.744  44.022  1.00  0.00           C  
ATOM    656  C   GLU A 377      55.327  50.663  44.087  1.00  0.00           C  
ATOM    657  O   GLU A 377      54.144  50.945  43.891  1.00  0.00           O  
ATOM    658  CB  GLU A 377      56.859  51.930  42.574  1.00  0.00           C  
ATOM    659  CG  GLU A 377      57.825  53.087  42.381  1.00  0.00           C  
ATOM    660  CD  GLU A 377      57.186  54.439  42.654  1.00  0.00           C  
ATOM    661  OE1 GLU A 377      56.522  54.589  43.701  1.00  0.00           O  
ATOM    662  OE2 GLU A 377      57.357  55.359  41.825  1.00  0.00           O  
ATOM    663  N   ILE A 378      55.737  49.428  44.361  1.00  0.00           N  
ATOM    664  CA  ILE A 378      54.786  48.326  44.446  1.00  0.00           C  
ATOM    665  C   ILE A 378      54.086  48.332  45.802  1.00  0.00           C  
ATOM    666  O   ILE A 378      52.945  47.881  45.927  1.00  0.00           O  
ATOM    667  CB  ILE A 378      55.478  46.964  44.236  1.00  0.00           C  
ATOM    668  CG1 ILE A 378      54.422  45.858  44.151  1.00  0.00           C  
ATOM    669  CG2 ILE A 378      56.443  46.684  45.373  1.00  0.00           C  
ATOM    670  CD1 ILE A 378      54.987  44.482  43.854  1.00  0.00           C  
ATOM    671  N   TYR A 388      54.776  48.847  46.816  1.00  0.00           N  
ATOM    672  CA  TYR A 388      54.215  48.934  48.158  1.00  0.00           C  
ATOM    673  C   TYR A 388      53.056  49.920  48.162  1.00  0.00           C  
ATOM    674  O   TYR A 388      52.056  49.712  48.845  1.00  0.00           O  
ATOM    675  CB  TYR A 388      55.280  49.392  49.159  1.00  0.00           C  
ATOM    676  CG  TYR A 388      56.046  48.267  49.823  1.00  0.00           C  
ATOM    677  CD1 TYR A 388      57.156  48.534  50.624  1.00  0.00           C  
ATOM    678  CD2 TYR A 388      55.654  46.938  49.667  1.00  0.00           C  
ATOM    679  CE1 TYR A 388      57.856  47.506  51.251  1.00  0.00           C  
ATOM    680  CE2 TYR A 388      56.345  45.903  50.290  1.00  0.00           C  
ATOM    681  CZ  TYR A 388      57.445  46.194  51.080  1.00  0.00           C  
ATOM    682  OH  TYR A 388      58.134  45.173  51.692  1.00  0.00           O  
ATOM    683  N   LYS A 389      53.199  50.997  47.398  1.00  0.00           N  
ATOM    684  CA  LYS A 389      52.154  52.008  47.313  1.00  0.00           C  
ATOM    685  C   LYS A 389      50.900  51.436  46.658  1.00  0.00           C  
ATOM    686  O   LYS A 389      49.780  51.692  47.101  1.00  0.00           O  
ATOM    687  CB  LYS A 389      52.642  53.214  46.505  1.00  0.00           C  
ATOM    688  CG  LYS A 389      53.629  54.116  47.228  1.00  0.00           C  
ATOM    689  CD  LYS A 389      53.988  55.321  46.366  1.00  0.00           C  
ATOM    690  CE  LYS A 389      54.777  56.364  47.147  1.00  0.00           C  
ATOM    691  NZ  LYS A 389      56.057  55.830  47.684  1.00  0.00           N  
ATOM    692  N   GLN A 396      51.100  50.656  45.601  1.00  0.00           N  
ATOM    693  CA  GLN A 396      49.993  50.054  44.868  1.00  0.00           C  
ATOM    694  C   GLN A 396      49.345  48.899  45.626  1.00  0.00           C  
ATOM    695  O   GLN A 396      48.141  48.918  45.886  1.00  0.00           O  
ATOM    696  CB  GLN A 396      50.482  49.576  43.499  1.00  0.00           C  
ATOM    697  CG  GLN A 396      50.987  50.703  42.609  1.00  0.00           C  
ATOM    698  CD  GLN A 396      51.534  50.209  41.286  1.00  0.00           C  
ATOM    699  OE1 GLN A 396      51.917  51.003  40.430  1.00  0.00           O  
ATOM    700  NE2 GLN A 396      51.577  48.893  41.112  1.00  0.00           N  
ATOM    701  N   PHE A 397      50.141  47.894  45.975  1.00  0.00           N  
ATOM    702  CA  PHE A 397      49.629  46.742  46.707  1.00  0.00           C  
ATOM    703  C   PHE A 397      49.504  47.031  48.196  1.00  0.00           C  
ATOM    704  O   PHE A 397      48.430  46.880  48.780  1.00  0.00           O  
ATOM    705  CB  PHE A 397      50.539  45.530  46.505  1.00  0.00           C  
ATOM    706  CG  PHE A 397      50.307  44.805  45.214  1.00  0.00           C  
ATOM    707  CD1 PHE A 397      50.536  45.432  43.996  1.00  0.00           C  
ATOM    708  CD2 PHE A 397      49.853  43.491  45.217  1.00  0.00           C  
ATOM    709  CE1 PHE A 397      50.317  44.759  42.798  1.00  0.00           C  
ATOM    710  CE2 PHE A 397      49.630  42.810  44.028  1.00  0.00           C  
ATOM    711  CZ  PHE A 397      49.862  43.444  42.815  1.00  0.00           C  
ATOM    712  N   GLY A 398      50.611  47.443  48.805  1.00  0.00           N  
ATOM    713  CA  GLY A 398      50.607  47.740  50.225  1.00  0.00           C  
ATOM    714  C   GLY A 398      50.961  46.520  51.051  1.00  0.00           C  
ATOM    715  O   GLY A 398      51.878  45.778  50.699  1.00  0.00           O  
ATOM    716  N   PRO A 399      50.248  46.284  52.162  1.00  0.00           N  
ATOM    717  CA  PRO A 399      50.502  45.135  53.034  1.00  0.00           C  
ATOM    718  C   PRO A 399      50.463  43.801  52.292  1.00  0.00           C  
ATOM    719  O   PRO A 399      50.787  42.759  52.858  1.00  0.00           O  
ATOM    720  CB  PRO A 399      49.394  45.249  54.077  1.00  0.00           C  
ATOM    721  CG  PRO A 399      49.207  46.729  54.189  1.00  0.00           C  
ATOM    722  CD  PRO A 399      49.208  47.155  52.740  1.00  0.00           C  
ATOM    723  N   GLU A 400      50.064  43.833  51.025  1.00  0.00           N  
ATOM    724  CA  GLU A 400      49.999  42.612  50.235  1.00  0.00           C  
ATOM    725  C   GLU A 400      51.271  42.435  49.415  1.00  0.00           C  
ATOM    726  O   GLU A 400      51.716  41.313  49.179  1.00  0.00           O  
ATOM    727  CB  GLU A 400      48.785  42.637  49.301  1.00  0.00           C  
ATOM    728  CG  GLU A 400      48.573  41.331  48.544  1.00  0.00           C  
ATOM    729  CD  GLU A 400      47.358  41.361  47.638  1.00  0.00           C  
ATOM    730  OE1 GLU A 400      46.239  41.588  48.145  1.00  0.00           O  
ATOM    731  OE2 GLU A 400      47.523  41.153  46.417  1.00  0.00           O  
ATOM    732  N   ALA A 484      51.853  43.552  48.989  1.00  0.00           N  
ATOM    733  CA  ALA A 484      53.071  43.536  48.185  1.00  0.00           C  
ATOM    734  C   ALA A 484      54.147  42.617  48.760  1.00  0.00           C  
ATOM    735  O   ALA A 484      54.938  42.031  48.018  1.00  0.00           O  
ATOM    736  CB  ALA A 484      53.616  44.950  48.046  1.00  0.00           C  
ATOM    737  N   MET A 485      54.173  42.496  50.082  1.00  0.00           N  
ATOM    738  CA  MET A 485      55.151  41.647  50.749  1.00  0.00           C  
ATOM    739  C   MET A 485      54.955  40.186  50.355  1.00  0.00           C  
ATOM    740  O   MET A 485      55.720  39.313  50.763  1.00  0.00           O  
ATOM    741  CB  MET A 485      55.023  41.792  52.266  1.00  0.00           C  
ATOM    742  CG  MET A 485      53.633  41.488  52.801  1.00  0.00           C  
ATOM    743  SD  MET A 485      53.528  41.670  54.590  1.00  0.00           S  
ATOM    744  CE  MET A 485      53.340  43.448  54.740  1.00  0.00           C  
ATOM    745  N   ALA A 486      53.922  39.928  49.559  1.00  0.00           N  
ATOM    746  CA  ALA A 486      53.622  38.576  49.109  1.00  0.00           C  
ATOM    747  C   ALA A 486      53.781  38.458  47.599  1.00  0.00           C  
ATOM    748  O   ALA A 486      54.199  37.418  47.092  1.00  0.00           O  
ATOM    749  CB  ALA A 486      52.202  38.195  49.516  1.00  0.00           C  
ATOM    750  N   VAL A 487      53.447  39.527  46.883  1.00  0.00           N  
ATOM    751  CA  VAL A 487      53.551  39.531  45.430  1.00  0.00           C  
ATOM    752  C   VAL A 487      55.003  39.639  44.977  1.00  0.00           C  
ATOM    753  O   VAL A 487      55.376  39.085  43.943  1.00  0.00           O  
ATOM    754  CB  VAL A 487      52.743  40.696  44.811  1.00  0.00           C  
ATOM    755  CG1 VAL A 487      53.315  42.025  45.259  1.00  0.00           C  
ATOM    756  CG2 VAL A 487      52.759  40.594  43.295  1.00  0.00           C  
ATOM    757  N   LEU A 488      55.823  40.350  45.749  1.00  0.00           N  
ATOM    758  CA  LEU A 488      57.230  40.502  45.399  1.00  0.00           C  
ATOM    759  C   LEU A 488      57.880  39.131  45.261  1.00  0.00           C  
ATOM    760  O   LEU A 488      58.976  39.002  44.717  1.00  0.00           O  
ATOM    761  CB  LEU A 488      57.967  41.326  46.460  1.00  0.00           C  
ATOM    762  CG  LEU A 488      57.629  42.818  46.539  1.00  0.00           C  
ATOM    763  CD1 LEU A 488      58.457  43.466  47.633  1.00  0.00           C  
ATOM    764  CD2 LEU A 488      57.915  43.491  45.206  1.00  0.00           C  
ATOM    765  N   ASP A 495      57.187  38.110  45.759  1.00  0.00           N  
ATOM    766  CA  ASP A 495      57.669  36.736  45.692  1.00  0.00           C  
ATOM    767  C   ASP A 495      57.912  36.355  44.236  1.00  0.00           C  
ATOM    768  O   ASP A 495      58.642  35.408  43.941  1.00  0.00           O  
ATOM    769  CB  ASP A 495      56.636  35.791  46.318  1.00  0.00           C  
ATOM    770  CG  ASP A 495      57.043  34.331  46.231  1.00  0.00           C  
ATOM    771  OD1 ASP A 495      57.117  33.794  45.105  1.00  0.00           O  
ATOM    772  OD2 ASP A 495      57.288  33.718  47.293  1.00  0.00           O  
ATOM    773  N   ARG A 496      57.295  37.104  43.328  1.00  0.00           N  
ATOM    774  CA  ARG A 496      57.443  36.851  41.901  1.00  0.00           C  
ATOM    775  C   ARG A 496      57.916  38.102  41.165  1.00  0.00           C  
ATOM    776  O   ARG A 496      57.242  38.596  40.264  1.00  0.00           O  
ATOM    777  CB  ARG A 496      56.113  36.370  41.311  1.00  0.00           C  
ATOM    778  CG  ARG A 496      54.963  37.351  41.477  1.00  0.00           C  
ATOM    779  CD  ARG A 496      53.713  36.866  40.763  1.00  0.00           C  
ATOM    780  NE  ARG A 496      52.644  37.860  40.804  1.00  0.00           N  
ATOM    781  CZ  ARG A 496      51.462  37.713  40.213  1.00  0.00           C  
ATOM    782  NH1 ARG A 496      50.550  38.672  40.303  1.00  0.00           N  
ATOM    783  NH2 ARG A 496      51.191  36.609  39.530  1.00  0.00           N  
ATOM    784  N   CYS A 497      59.081  38.609  41.553  1.00  0.00           N  
ATOM    785  CA  CYS A 497      59.645  39.800  40.929  1.00  0.00           C  
ATOM    786  C   CYS A 497      61.170  39.773  40.944  1.00  0.00           C  
ATOM    787  O   CYS A 497      61.788  39.684  42.004  1.00  0.00           O  
ATOM    788  CB  CYS A 497      59.149  41.058  41.647  1.00  0.00           C  
ATOM    789  SG  CYS A 497      57.366  41.332  41.531  1.00  0.00           S  
ATOM    790  N   PHE A 498      61.771  39.854  39.763  1.00  0.00           N  
ATOM    791  CA  PHE A 498      63.224  39.838  39.643  1.00  0.00           C  
ATOM    792  C   PHE A 498      63.834  41.179  40.047  1.00  0.00           C  
ATOM    793  O   PHE A 498      63.280  42.239  39.750  1.00  0.00           O  
ATOM    794  CB  PHE A 498      63.628  39.517  38.202  1.00  0.00           C  
ATOM    795  CG  PHE A 498      63.211  38.150  37.739  1.00  0.00           C  
ATOM    796  CD1 PHE A 498      63.736  37.010  38.334  1.00  0.00           C  
ATOM    797  CD2 PHE A 498      62.306  38.001  36.694  1.00  0.00           C  
ATOM    798  CE1 PHE A 498      63.367  35.740  37.893  1.00  0.00           C  
ATOM    799  CE2 PHE A 498      61.931  36.734  36.247  1.00  0.00           C  
ATOM    800  CZ  PHE A 498      62.463  35.604  36.847  1.00  0.00           C  
ATOM    801  N   TYR A 499      64.977  41.124  40.726  1.00  0.00           N  
ATOM    802  CA  TYR A 499      65.678  42.330  41.162  1.00  0.00           C  
ATOM    803  C   TYR A 499      66.979  42.479  40.378  1.00  0.00           C  
ATOM    804  O   TYR A 499      67.746  41.526  40.253  1.00  0.00           O  
ATOM    805  CB  TYR A 499      65.994  42.261  42.662  1.00  0.00           C  
ATOM    806  CG  TYR A 499      64.821  42.545  43.581  1.00  0.00           C  
ATOM    807  CD1 TYR A 499      63.683  41.737  43.571  1.00  0.00           C  
ATOM    808  CD2 TYR A 499      64.861  43.614  44.478  1.00  0.00           C  
ATOM    809  CE1 TYR A 499      62.612  41.987  44.435  1.00  0.00           C  
ATOM    810  CE2 TYR A 499      63.798  43.872  45.343  1.00  0.00           C  
ATOM    811  CZ  TYR A 499      62.679  43.055  45.317  1.00  0.00           C  
ATOM    812  OH  TYR A 499      61.631  43.307  46.175  1.00  0.00           O  
ATOM    813  N   LEU A 500      67.222  43.675  39.852  1.00  0.00           N  
ATOM    814  CA  LEU A 500      68.431  43.940  39.080  1.00  0.00           C  
ATOM    815  C   LEU A 500      69.671  44.000  39.968  1.00  0.00           C  
ATOM    816  O   LEU A 500      69.570  44.237  41.172  1.00  0.00           O  
ATOM    817  CB  LEU A 500      68.289  45.255  38.309  1.00  0.00           C  
ATOM    818  CG  LEU A 500      67.355  45.260  37.095  1.00  0.00           C  
ATOM    819  CD1 LEU A 500      65.943  44.870  37.505  1.00  0.00           C  
ATOM    820  CD2 LEU A 500      67.369  46.643  36.469  1.00  0.00           C  
ATOM    821  N   ALA A 501      70.838  43.788  39.364  1.00  0.00           N  
ATOM    822  CA  ALA A 501      72.103  43.812  40.096  1.00  0.00           C  
ATOM    823  C   ALA A 501      73.296  43.985  39.157  1.00  0.00           C  
ATOM    824  O   ALA A 501      73.215  43.660  37.972  1.00  0.00           O  
ATOM    825  CB  ALA A 501      72.258  42.529  40.899  1.00  0.00           C  
ATOM    826  N   GLY A 502      74.403  44.492  39.694  1.00  0.00           N  
ATOM    827  CA  GLY A 502      75.594  44.696  38.887  1.00  0.00           C  
ATOM    828  C   GLY A 502      76.888  44.579  39.672  1.00  0.00           C  
ATOM    829  O   GLY A 502      76.878  44.180  40.835  1.00  0.00           O  
ATOM    830  N   LEU A 503      78.001  44.932  39.032  1.00  0.00           N  
ATOM    831  CA  LEU A 503      79.325  44.873  39.653  1.00  0.00           C  
ATOM    832  C   LEU A 503      79.380  45.701  40.938  1.00  0.00           C  
ATOM    833  O   LEU A 503      79.387  46.931  40.893  1.00  0.00           O  
ATOM    834  CB  LEU A 503      80.383  45.373  38.659  1.00  0.00           C  
ATOM    835  CG  LEU A 503      81.875  45.368  39.026  1.00  0.00           C  
ATOM    836  CD1 LEU A 503      82.189  46.470  40.028  1.00  0.00           C  
ATOM    837  CD2 LEU A 503      82.258  44.002  39.571  1.00  0.00           C  
ATOM    838  N   PRO A 504      79.423  45.030  42.102  1.00  0.00           N  
ATOM    839  CA  PRO A 504      79.475  45.699  43.405  1.00  0.00           C  
ATOM    840  C   PRO A 504      80.898  45.918  43.926  1.00  0.00           C  
ATOM    841  O   PRO A 504      81.846  46.055  43.151  1.00  0.00           O  
ATOM    842  CB  PRO A 504      78.692  44.746  44.290  1.00  0.00           C  
ATOM    843  CG  PRO A 504      79.182  43.418  43.795  1.00  0.00           C  
ATOM    844  CD  PRO A 504      79.193  43.582  42.275  1.00  0.00           C  
ATOM    845  N   ARG A 505      81.026  45.951  45.250  1.00  0.00           N  
ATOM    846  CA  ARG A 505      82.310  46.134  45.921  1.00  0.00           C  
ATOM    847  C   ARG A 505      82.429  45.110  47.050  1.00  0.00           C  
ATOM    848  O   ARG A 505      81.697  45.176  48.039  1.00  0.00           O  
ATOM    849  CB  ARG A 505      82.417  47.550  46.495  1.00  0.00           C  
ATOM    850  CG  ARG A 505      82.459  48.654  45.449  1.00  0.00           C  
ATOM    851  CD  ARG A 505      82.619  50.021  46.098  1.00  0.00           C  
ATOM    852  NE  ARG A 505      82.747  51.090  45.113  1.00  0.00           N  
ATOM    853  CZ  ARG A 505      82.922  52.371  45.420  1.00  0.00           C  
ATOM    854  NH1 ARG A 505      83.028  53.277  44.458  1.00  0.00           N  
ATOM    855  NH2 ARG A 505      82.994  52.746  46.690  1.00  0.00           N  
ATOM    856  N   PRO A 506      83.359  44.150  46.916  1.00  0.00           N  
ATOM    857  CA  PRO A 506      83.579  43.101  47.919  1.00  0.00           C  
ATOM    858  C   PRO A 506      84.032  43.598  49.293  1.00  0.00           C  
ATOM    859  O   PRO A 506      84.235  42.801  50.210  1.00  0.00           O  
ATOM    860  CB  PRO A 506      84.620  42.205  47.252  1.00  0.00           C  
ATOM    861  CG  PRO A 506      85.412  43.175  46.434  1.00  0.00           C  
ATOM    862  CD  PRO A 506      84.329  44.025  45.812  1.00  0.00           C  
ATOM    863  N   ASP A 507      84.186  44.912  49.432  1.00  0.00           N  
ATOM    864  CA  ASP A 507      84.614  45.507  50.695  1.00  0.00           C  
ATOM    865  C   ASP A 507      85.932  44.892  51.169  1.00  0.00           C  
ATOM    866  O   ASP A 507      86.073  44.521  52.336  1.00  0.00           O  
ATOM    867  CB  ASP A 507      83.537  45.303  51.767  1.00  0.00           C  
ATOM    868  CG  ASP A 507      82.182  45.842  51.344  1.00  0.00           C  
ATOM    869  OD1 ASP A 507      82.087  47.049  51.037  1.00  0.00           O  
ATOM    870  OD2 ASP A 507      81.210  45.058  51.323  1.00  0.00           O  
ATOM    871  N   VAL A 508      86.893  44.789  50.256  1.00  0.00           N  
ATOM    872  CA  VAL A 508      88.200  44.217  50.569  1.00  0.00           C  
ATOM    873  C   VAL A 508      89.164  45.270  51.112  1.00  0.00           C  
ATOM    874  O   VAL A 508      90.146  44.940  51.780  1.00  0.00           O  
ATOM    875  CB  VAL A 508      88.834  43.564  49.319  1.00  0.00           C  
ATOM    876  CG1 VAL A 508      87.966  42.413  48.837  1.00  0.00           C  
ATOM    877  CG2 VAL A 508      88.998  44.598  48.215  1.00  0.00           C  
ATOM    878  N   GLY A 509      88.878  46.535  50.819  1.00  0.00           N  
ATOM    879  CA  GLY A 509      89.726  47.618  51.284  1.00  0.00           C  
ATOM    880  C   GLY A 509      89.004  48.952  51.290  1.00  0.00           C  
ATOM    881  O   GLY A 509      87.774  48.999  51.299  1.00  0.00           O  
ATOM    882  N   LEU A 510      89.771  50.040  51.284  1.00  0.00           N  
ATOM    883  CA  LEU A 510      89.205  51.385  51.290  1.00  0.00           C  
ATOM    884  C   LEU A 510      88.394  51.618  52.563  1.00  0.00           C  
ATOM    885  O   LEU A 510      87.620  52.571  52.658  1.00  0.00           O  
ATOM    886  CB  LEU A 510      88.317  51.587  50.057  1.00  0.00           C  
ATOM    887  CG  LEU A 510      87.753  52.988  49.798  1.00  0.00           C  
ATOM    888  CD1 LEU A 510      88.891  53.984  49.639  1.00  0.00           C  
ATOM    889  CD2 LEU A 510      86.888  52.964  48.549  1.00  0.00           C  
ATOM    890  N   GLY A 511      88.583  50.738  53.542  1.00  0.00           N  
ATOM    891  CA  GLY A 511      87.870  50.852  54.802  1.00  0.00           C  
ATOM    892  C   GLY A 511      88.330  49.807  55.801  1.00  0.00           C  
ATOM    893  O   GLY A 511      88.527  50.104  56.980  1.00  0.00           O  
ATOM    894  N   ASN A 512      88.500  48.577  55.323  1.00  0.00           N  
ATOM    895  CA  ASN A 512      88.949  47.472  56.164  1.00  0.00           C  
ATOM    896  C   ASN A 512      90.442  47.244  55.946  1.00  0.00           C  
ATOM    897  O   ASN A 512      91.063  46.418  56.617  1.00  0.00           O  
ATOM    898  CB  ASN A 512      88.170  46.197  55.820  1.00  0.00           C  
ATOM    899  CG  ASN A 512      88.582  45.010  56.675  1.00  0.00           C  
ATOM    900  OD1 ASN A 512      88.461  45.039  57.900  1.00  0.00           O  
ATOM    901  ND2 ASN A 512      89.071  43.958  56.029  1.00  0.00           N  
ATOM    902  N   GLU A 513      91.010  47.987  55.001  1.00  0.00           N  
ATOM    903  CA  GLU A 513      92.428  47.881  54.680  1.00  0.00           C  
ATOM    904  C   GLU A 513      93.278  48.608  55.720  1.00  0.00           C  
ATOM    905  O   GLU A 513      93.747  49.723  55.486  1.00  0.00           O  
ATOM    906  CB  GLU A 513      92.695  48.469  53.290  1.00  0.00           C  
ATOM    907  CG  GLU A 513      94.146  48.382  52.839  1.00  0.00           C  
ATOM    908  CD  GLU A 513      94.375  49.013  51.478  1.00  0.00           C  
ATOM    909  OE1 GLU A 513      93.756  48.555  50.495  1.00  0.00           O  
ATOM    910  OE2 GLU A 513      95.175  49.969  51.392  1.00  0.00           O  
ATOM    911  N   LYS A 514      93.470  47.969  56.870  1.00  0.00           N  
ATOM    912  CA  LYS A 514      94.263  48.551  57.947  1.00  0.00           C  
ATOM    913  C   LYS A 514      95.323  47.561  58.424  1.00  0.00           C  
ATOM    914  O   LYS A 514      96.385  47.954  58.907  1.00  0.00           O  
ATOM    915  CB  LYS A 514      93.358  48.943  59.120  1.00  0.00           C  
ATOM    916  CG  LYS A 514      92.260  49.940  58.765  1.00  0.00           C  
ATOM    917  CD  LYS A 514      92.836  51.260  58.275  1.00  0.00           C  
ATOM    918  CE  LYS A 514      91.731  52.234  57.897  1.00  0.00           C  
ATOM    919  NZ  LYS A 514      92.274  53.525  57.391  1.00  0.00           N  
ATOM    920  N   VAL A 515      95.025  46.274  58.282  1.00  0.00           N  
ATOM    921  CA  VAL A 515      95.948  45.226  58.697  1.00  0.00           C  
ATOM    922  C   VAL A 515      96.121  44.185  57.596  1.00  0.00           C  
ATOM    923  O   VAL A 515      96.510  43.047  57.860  1.00  0.00           O  
ATOM    924  CB  VAL A 515      95.448  44.517  59.976  1.00  0.00           C  
ATOM    925  CG1 VAL A 515      95.378  45.509  61.126  1.00  0.00           C  
ATOM    926  CG2 VAL A 515      94.082  43.893  59.727  1.00  0.00           C  
ATOM    927  N   GLU A 516      95.831  44.581  56.360  1.00  0.00           N  
ATOM    928  CA  GLU A 516      95.954  43.677  55.223  1.00  0.00           C  
ATOM    929  C   GLU A 516      96.124  44.438  53.911  1.00  0.00           C  
ATOM    930  O   GLU A 516      95.208  45.124  53.454  1.00  0.00           O  
ATOM    931  CB  GLU A 516      94.723  42.769  55.141  1.00  0.00           C  
ATOM    932  CG  GLU A 516      94.765  41.757  54.005  1.00  0.00           C  
ATOM    933  CD  GLU A 516      93.547  40.853  53.985  1.00  0.00           C  
ATOM    934  OE1 GLU A 516      93.334  40.118  54.973  1.00  0.00           O  
ATOM    935  OE2 GLU A 516      92.803  40.878  52.981  1.00  0.00           O  
ATOM    936  N   ILE A 517      97.304  44.310  53.312  1.00  0.00           N  
ATOM    937  CA  ILE A 517      97.614  44.971  52.049  1.00  0.00           C  
ATOM    938  C   ILE A 517      99.017  44.581  51.590  1.00  0.00           C  
ATOM    939  O   ILE A 517      99.354  44.707  50.412  1.00  0.00           O  
ATOM    940  CB  ILE A 517      97.537  46.513  52.186  1.00  0.00           C  
ATOM    941  CG1 ILE A 517      97.837  47.178  50.839  1.00  0.00           C  
ATOM    942  CG2 ILE A 517      98.520  46.993  53.241  1.00  0.00           C  
ATOM    943  CD1 ILE A 517      96.869  46.803  49.733  1.00  0.00           C  
ATOM    944  N   ILE A 518      99.827  44.101  52.529  1.00  0.00           N  
ATOM    945  CA  ILE A 518     101.193  43.685  52.232  1.00  0.00           C  
ATOM    946  C   ILE A 518     101.270  42.184  51.963  1.00  0.00           C  
ATOM    947  O   ILE A 518     102.208  41.511  52.394  1.00  0.00           O  
ATOM    948  CB  ILE A 518     102.147  44.034  53.398  1.00  0.00           C  
ATOM    949  CG1 ILE A 518     101.630  43.415  54.699  1.00  0.00           C  
ATOM    950  CG2 ILE A 518     102.275  45.546  53.532  1.00  0.00           C  
ATOM    951  CD1 ILE A 518     102.520  43.670  55.900  1.00  0.00           C  
ATOM    952  N   LYS A 519     100.276  41.666  51.247  1.00  0.00           N  
ATOM    953  CA  LYS A 519     100.225  40.247  50.911  1.00  0.00           C  
ATOM    954  C   LYS A 519     100.354  40.037  49.403  1.00  0.00           C  
ATOM    955  O   LYS A 519     101.314  39.428  48.937  1.00  0.00           O  
ATOM    956  CB  LYS A 519      98.911  39.633  51.409  1.00  0.00           C  
ATOM    957  CG  LYS A 519      98.730  38.159  51.056  1.00  0.00           C  
ATOM    958  CD  LYS A 519      99.807  37.284  51.688  1.00  0.00           C  
ATOM    959  CE  LYS A 519      99.702  37.273  53.205  1.00  0.00           C  
ATOM    960  NZ  LYS A 519      98.399  36.717  53.665  1.00  0.00           N  
ATOM    961  N   ASN A 520      99.384  40.549  48.650  1.00  0.00           N  
ATOM    962  CA  ASN A 520      99.381  40.419  47.195  1.00  0.00           C  
ATOM    963  C   ASN A 520      99.980  41.649  46.514  1.00  0.00           C  
ATOM    964  O   ASN A 520      99.388  42.729  46.526  1.00  0.00           O  
ATOM    965  CB  ASN A 520      97.950  40.198  46.687  1.00  0.00           C  
ATOM    966  CG  ASN A 520      97.344  38.894  47.183  1.00  0.00           C  
ATOM    967  OD1 ASN A 520      96.186  38.587  46.895  1.00  0.00           O  
ATOM    968  ND2 ASN A 520      98.126  38.120  47.928  1.00  0.00           N  
ATOM    969  N   LEU A 521     101.155  41.473  45.915  1.00  0.00           N  
ATOM    970  CA  LEU A 521     101.843  42.560  45.225  1.00  0.00           C  
ATOM    971  C   LEU A 521     102.189  42.168  43.789  1.00  0.00           C  
ATOM    972  O   LEU A 521     103.119  42.713  43.193  1.00  0.00           O  
ATOM    973  CB  LEU A 521     103.123  42.933  45.978  1.00  0.00           C  
ATOM    974  CG  LEU A 521     102.957  43.455  47.409  1.00  0.00           C  
ATOM    975  CD1 LEU A 521     104.321  43.605  48.062  1.00  0.00           C  
ATOM    976  CD2 LEU A 521     102.218  44.785  47.389  1.00  0.00           C  
ATOM    977  N   GLY A 522     101.432  41.223  43.242  1.00  0.00           N  
ATOM    978  CA  GLY A 522     101.672  40.769  41.884  1.00  0.00           C  
ATOM    979  C   GLY A 522     101.487  39.269  41.750  1.00  0.00           C  
ATOM    980  O   GLY A 522     102.452  38.508  41.827  1.00  0.00           O  
ATOM    981  N   ILE A 523     100.243  38.845  41.546  1.00  0.00           N  
ATOM    982  CA  ILE A 523      99.925  37.428  41.408  1.00  0.00           C  
ATOM    983  C   ILE A 523      99.814  36.987  39.949  1.00  0.00           C  
ATOM    984  O   ILE A 523      98.794  36.439  39.528  1.00  0.00           O  
ATOM    985  CB  ILE A 523      98.610  37.081  42.149  1.00  0.00           C  
ATOM    986  CG1 ILE A 523      97.472  37.975  41.652  1.00  0.00           C  
ATOM    987  CG2 ILE A 523      98.800  37.262  43.644  1.00  0.00           C  
ATOM    988  CD1 ILE A 523      96.136  37.705  42.320  1.00  0.00           C  
ATOM    989  N   ASP A 524     100.877  37.223  39.186  1.00  0.00           N  
ATOM    990  CA  ASP A 524     100.911  36.852  37.775  1.00  0.00           C  
ATOM    991  C   ASP A 524     102.309  36.382  37.376  1.00  0.00           C  
ATOM    992  O   ASP A 524     103.270  36.564  38.125  1.00  0.00           O  
ATOM    993  CB  ASP A 524     100.498  38.045  36.908  1.00  0.00           C  
ATOM    994  CG  ASP A 524      99.104  38.553  37.235  1.00  0.00           C  
ATOM    995  OD1 ASP A 524      98.139  37.768  37.117  1.00  0.00           O  
ATOM    996  OD2 ASP A 524      98.971  39.738  37.607  1.00  0.00           O  
ATOM    997  N   ILE A 525     102.418  35.777  36.195  1.00  0.00           N  
ATOM    998  CA  ILE A 525     103.699  35.278  35.703  1.00  0.00           C  
ATOM    999  C   ILE A 525     103.926  35.539  34.213  1.00  0.00           C  
ATOM   1000  O   ILE A 525     104.105  34.604  33.430  1.00  0.00           O  
ATOM   1001  CB  ILE A 525     103.844  33.758  35.963  1.00  0.00           C  
ATOM   1002  CG1 ILE A 525     102.593  33.019  35.481  1.00  0.00           C  
ATOM   1003  CG2 ILE A 525     104.090  33.509  37.433  1.00  0.00           C  
ATOM   1004  CD1 ILE A 525     102.651  31.515  35.666  1.00  0.00           C  
ATOM   1005  N   ASP A 526     103.921  36.812  33.828  1.00  0.00           N  
ATOM   1006  CA  ASP A 526     104.137  37.194  32.435  1.00  0.00           C  
ATOM   1007  C   ASP A 526     104.956  38.479  32.316  1.00  0.00           C  
ATOM   1008  O   ASP A 526     105.859  38.723  33.117  1.00  0.00           O  
ATOM   1009  CB  ASP A 526     102.798  37.364  31.713  1.00  0.00           C  
ATOM   1010  CG  ASP A 526     102.090  36.043  31.469  1.00  0.00           C  
ATOM   1011  OD1 ASP A 526     101.743  35.357  32.452  1.00  0.00           O  
ATOM   1012  OD2 ASP A 526     101.880  35.691  30.288  1.00  0.00           O  
ATOM   1013  N   GLU A 527     104.639  39.299  31.317  1.00  0.00           N  
ATOM   1014  CA  GLU A 527     105.364  40.547  31.095  1.00  0.00           C  
ATOM   1015  C   GLU A 527     104.586  41.786  31.525  1.00  0.00           C  
ATOM   1016  O   GLU A 527     103.355  41.811  31.489  1.00  0.00           O  
ATOM   1017  CB  GLU A 527     105.748  40.673  29.617  1.00  0.00           C  
ATOM   1018  CG  GLU A 527     106.539  41.927  29.278  1.00  0.00           C  
ATOM   1019  CD  GLU A 527     106.847  42.037  27.799  1.00  0.00           C  
ATOM   1020  OE1 GLU A 527     107.472  41.106  27.253  1.00  0.00           O  
ATOM   1021  OE2 GLU A 527     106.465  43.053  27.182  1.00  0.00           O  
ATOM   1022  N   GLU A 528     105.326  42.814  31.930  1.00  0.00           N  
ATOM   1023  CA  GLU A 528     104.751  44.079  32.372  1.00  0.00           C  
ATOM   1024  C   GLU A 528     105.674  45.208  31.912  1.00  0.00           C  
ATOM   1025  O   GLU A 528     106.568  45.622  32.649  1.00  0.00           O  
ATOM   1026  CB  GLU A 528     104.634  44.095  33.900  1.00  0.00           C  
ATOM   1027  CG  GLU A 528     103.817  42.947  34.478  1.00  0.00           C  
ATOM   1028  CD  GLU A 528     103.867  42.888  35.996  1.00  0.00           C  
ATOM   1029  OE1 GLU A 528     103.494  43.888  36.646  1.00  0.00           O  
ATOM   1030  OE2 GLU A 528     104.274  41.840  36.541  1.00  0.00           O  
ATOM   1031  N   LYS A 529     105.453  45.697  30.693  1.00  0.00           N  
ATOM   1032  CA  LYS A 529     106.275  46.766  30.122  1.00  0.00           C  
ATOM   1033  C   LYS A 529     106.497  47.958  31.051  1.00  0.00           C  
ATOM   1034  O   LYS A 529     105.865  48.071  32.104  1.00  0.00           O  
ATOM   1035  CB  LYS A 529     105.671  47.257  28.801  1.00  0.00           C  
ATOM   1036  CG  LYS A 529     105.724  46.234  27.678  1.00  0.00           C  
ATOM   1037  CD  LYS A 529     105.229  46.822  26.367  1.00  0.00           C  
ATOM   1038  CE  LYS A 529     105.282  45.793  25.249  1.00  0.00           C  
ATOM   1039  NZ  LYS A 529     106.664  45.279  25.034  1.00  0.00           N  
ATOM   1040  N   LYS A 530     107.401  48.847  30.645  1.00  0.00           N  
ATOM   1041  CA  LYS A 530     107.735  50.032  31.426  1.00  0.00           C  
ATOM   1042  C   LYS A 530     108.240  49.626  32.805  1.00  0.00           C  
ATOM   1043  O   LYS A 530     108.708  48.503  32.989  1.00  0.00           O  
ATOM   1044  CB  LYS A 530     106.514  50.946  31.561  1.00  0.00           C  
ATOM   1045  CG  LYS A 530     106.013  51.490  30.236  1.00  0.00           C  
ATOM   1046  CD  LYS A 530     107.084  52.304  29.535  1.00  0.00           C  
ATOM   1047  CE  LYS A 530     106.629  52.719  28.153  1.00  0.00           C  
ATOM   1048  NZ  LYS A 530     106.358  51.549  27.280  1.00  0.00           N  
ATOM   1049  N   GLU A 531     108.153  50.539  33.768  1.00  0.00           N  
ATOM   1050  CA  GLU A 531     108.610  50.248  35.122  1.00  0.00           C  
ATOM   1051  C   GLU A 531     107.538  50.505  36.174  1.00  0.00           C  
ATOM   1052  O   GLU A 531     106.344  50.341  35.919  1.00  0.00           O  
ATOM   1053  CB  GLU A 531     109.865  51.066  35.455  1.00  0.00           C  
ATOM   1054  CG  GLU A 531     109.656  52.572  35.473  1.00  0.00           C  
ATOM   1055  CD  GLU A 531     110.898  53.332  35.899  1.00  0.00           C  
ATOM   1056  OE1 GLU A 531     110.834  54.577  35.983  1.00  0.00           O  
ATOM   1057  OE2 GLU A 531     111.938  52.685  36.151  1.00  0.00           O  
ATOM   1058  N   ARG A 532     107.984  50.908  37.359  1.00  0.00           N  
ATOM   1059  CA  ARG A 532     107.109  51.189  38.489  1.00  0.00           C  
ATOM   1060  C   ARG A 532     106.247  52.439  38.293  1.00  0.00           C  
ATOM   1061  O   ARG A 532     106.496  53.478  38.905  1.00  0.00           O  
ATOM   1062  CB  ARG A 532     107.969  51.328  39.749  1.00  0.00           C  
ATOM   1063  CG  ARG A 532     107.221  51.645  41.028  1.00  0.00           C  
ATOM   1064  CD  ARG A 532     108.205  51.736  42.183  1.00  0.00           C  
ATOM   1065  NE  ARG A 532     109.323  52.622  41.864  1.00  0.00           N  
ATOM   1066  CZ  ARG A 532     110.388  52.801  42.642  1.00  0.00           C  
ATOM   1067  NH1 ARG A 532     111.354  53.628  42.265  1.00  0.00           N  
ATOM   1068  NH2 ARG A 532     110.491  52.152  43.793  1.00  0.00           N  
ATOM   1069  N   LEU A 533     105.236  52.334  37.434  1.00  0.00           N  
ATOM   1070  CA  LEU A 533     104.328  53.450  37.168  1.00  0.00           C  
ATOM   1071  C   LEU A 533     102.935  53.116  37.692  1.00  0.00           C  
ATOM   1072  O   LEU A 533     101.953  53.147  36.950  1.00  0.00           O  
ATOM   1073  CB  LEU A 533     104.248  53.745  35.666  1.00  0.00           C  
ATOM   1074  CG  LEU A 533     105.488  54.312  34.969  1.00  0.00           C  
ATOM   1075  CD1 LEU A 533     106.566  53.256  34.893  1.00  0.00           C  
ATOM   1076  CD2 LEU A 533     105.120  54.770  33.577  1.00  0.00           C  
ATOM   1077  N   ARG A 534     102.866  52.807  38.981  1.00  0.00           N  
ATOM   1078  CA  ARG A 534     101.618  52.443  39.640  1.00  0.00           C  
ATOM   1079  C   ARG A 534     100.402  53.269  39.221  1.00  0.00           C  
ATOM   1080  O   ARG A 534     100.344  54.476  39.453  1.00  0.00           O  
ATOM   1081  CB  ARG A 534     101.797  52.527  41.158  1.00  0.00           C  
ATOM   1082  CG  ARG A 534     103.053  51.831  41.665  1.00  0.00           C  
ATOM   1083  CD  ARG A 534     103.123  51.830  43.184  1.00  0.00           C  
ATOM   1084  NE  ARG A 534     102.124  50.946  43.778  1.00  0.00           N  
ATOM   1085  CZ  ARG A 534     102.100  49.627  43.611  1.00  0.00           C  
ATOM   1086  NH1 ARG A 534     101.154  48.900  44.188  1.00  0.00           N  
ATOM   1087  NH2 ARG A 534     103.024  49.034  42.868  1.00  0.00           N  
ATOM   1088  N   GLU A 535      99.437  52.597  38.599  1.00  0.00           N  
ATOM   1089  CA  GLU A 535      98.189  53.212  38.148  1.00  0.00           C  
ATOM   1090  C   GLU A 535      98.350  54.234  37.026  1.00  0.00           C  
ATOM   1091  O   GLU A 535      99.311  55.003  37.003  1.00  0.00           O  
ATOM   1092  CB  GLU A 535      97.470  53.855  39.339  1.00  0.00           C  
ATOM   1093  CG  GLU A 535      96.103  54.432  39.014  1.00  0.00           C  
ATOM   1094  CD  GLU A 535      95.385  54.955  40.244  1.00  0.00           C  
ATOM   1095  OE1 GLU A 535      95.941  55.837  40.932  1.00  0.00           O  
ATOM   1096  OE2 GLU A 535      94.264  54.486  40.524  1.00  0.00           O  
ATOM   1097  N   VAL A 536      97.396  54.227  36.096  1.00  0.00           N  
ATOM   1098  CA  VAL A 536      97.393  55.148  34.960  1.00  0.00           C  
ATOM   1099  C   VAL A 536      95.964  55.491  34.541  1.00  0.00           C  
ATOM   1100  O   VAL A 536      95.682  56.621  34.140  1.00  0.00           O  
ATOM   1101  CB  VAL A 536      98.140  54.552  33.743  1.00  0.00           C  
ATOM   1102  CG1 VAL A 536      97.964  55.453  32.526  1.00  0.00           C  
ATOM   1103  CG2 VAL A 536      99.621  54.404  34.070  1.00  0.00           C  
ATOM   1104  N   LEU A 537      95.068  54.512  34.633  1.00  0.00           N  
ATOM   1105  CA  LEU A 537      93.668  54.721  34.275  1.00  0.00           C  
ATOM   1106  C   LEU A 537      92.779  54.746  35.512  1.00  0.00           C  
ATOM   1107  O   LEU A 537      92.116  53.761  35.832  1.00  0.00           O  
ATOM   1108  CB  LEU A 537      93.180  53.623  33.324  1.00  0.00           C  
ATOM   1109  CG  LEU A 537      93.783  53.600  31.918  1.00  0.00           C  
ATOM   1110  CD1 LEU A 537      93.081  52.535  31.084  1.00  0.00           C  
ATOM   1111  CD2 LEU A 537      93.639  54.971  31.270  1.00  0.00           C  
ATOM   1112  N   HIS A 538      92.775  55.880  36.205  1.00  0.00           N  
ATOM   1113  CA  HIS A 538      91.964  56.047  37.405  1.00  0.00           C  
ATOM   1114  C   HIS A 538      90.530  56.342  36.974  1.00  0.00           C  
ATOM   1115  O   HIS A 538      89.889  57.265  37.480  1.00  0.00           O  
ATOM   1116  CB  HIS A 538      92.511  57.204  38.249  1.00  0.00           C  
ATOM   1117  CG  HIS A 538      91.906  57.300  39.616  1.00  0.00           C  
ATOM   1118  ND1 HIS A 538      92.007  56.288  40.548  1.00  0.00           N  
ATOM   1119  CD2 HIS A 538      91.203  58.292  40.213  1.00  0.00           C  
ATOM   1120  CE1 HIS A 538      91.393  56.653  41.660  1.00  0.00           C  
ATOM   1121  NE2 HIS A 538      90.897  57.865  41.483  1.00  0.00           N  
ATOM   1122  N   LEU A 539      90.036  55.549  36.028  1.00  0.00           N  
ATOM   1123  CA  LEU A 539      88.684  55.716  35.509  1.00  0.00           C  
ATOM   1124  C   LEU A 539      87.733  54.689  36.122  1.00  0.00           C  
ATOM   1125  O   LEU A 539      87.109  53.899  35.410  1.00  0.00           O  
ATOM   1126  CB  LEU A 539      88.695  55.573  33.984  1.00  0.00           C  
ATOM   1127  CG  LEU A 539      89.721  56.430  33.235  1.00  0.00           C  
ATOM   1128  CD1 LEU A 539      89.645  56.127  31.752  1.00  0.00           C  
ATOM   1129  CD2 LEU A 539      89.457  57.905  33.493  1.00  0.00           C  
ATOM   1130  N   TYR A 540      87.632  54.706  37.449  1.00  0.00           N  
ATOM   1131  CA  TYR A 540      86.761  53.786  38.172  1.00  0.00           C  
ATOM   1132  C   TYR A 540      85.497  54.508  38.632  1.00  0.00           C  
ATOM   1133  O   TYR A 540      84.521  54.612  37.887  1.00  0.00           O  
ATOM   1134  CB  TYR A 540      87.482  53.211  39.398  1.00  0.00           C  
ATOM   1135  CG  TYR A 540      88.754  52.449  39.096  1.00  0.00           C  
ATOM   1136  CD1 TYR A 540      89.856  53.085  38.525  1.00  0.00           C  
ATOM   1137  CD2 TYR A 540      88.863  51.093  39.402  1.00  0.00           C  
ATOM   1138  CE1 TYR A 540      91.037  52.391  38.270  1.00  0.00           C  
ATOM   1139  CE2 TYR A 540      90.038  50.389  39.150  1.00  0.00           C  
ATOM   1140  CZ  TYR A 540      91.121  51.044  38.585  1.00  0.00           C  
ATOM   1141  OH  TYR A 540      92.288  50.354  38.339  1.00  0.00           O  
ATOM   1142  N   LYS A 541      85.529  55.006  39.865  1.00  0.00           N  
ATOM   1143  CA  LYS A 541      84.398  55.718  40.451  1.00  0.00           C  
ATOM   1144  C   LYS A 541      84.417  57.209  40.118  1.00  0.00           C  
ATOM   1145  O   LYS A 541      83.600  57.976  40.629  1.00  0.00           O  
ATOM   1146  CB  LYS A 541      84.388  55.523  41.971  1.00  0.00           C  
ATOM   1147  CG  LYS A 541      85.691  55.904  42.654  1.00  0.00           C  
ATOM   1148  CD  LYS A 541      85.653  55.591  44.140  1.00  0.00           C  
ATOM   1149  CE  LYS A 541      86.985  55.911  44.802  1.00  0.00           C  
ATOM   1150  NZ  LYS A 541      86.982  55.584  46.256  1.00  0.00           N  
ATOM   1151  N   LYS A 542      85.355  57.613  39.267  1.00  0.00           N  
ATOM   1152  CA  LYS A 542      85.470  59.009  38.851  1.00  0.00           C  
ATOM   1153  C   LYS A 542      85.122  59.105  37.368  1.00  0.00           C  
ATOM   1154  O   LYS A 542      86.010  59.140  36.515  1.00  0.00           O  
ATOM   1155  CB  LYS A 542      86.895  59.523  39.082  1.00  0.00           C  
ATOM   1156  CG  LYS A 542      87.102  60.974  38.667  1.00  0.00           C  
ATOM   1157  CD  LYS A 542      88.559  61.393  38.785  1.00  0.00           C  
ATOM   1158  CE  LYS A 542      88.760  62.825  38.310  1.00  0.00           C  
ATOM   1159  NZ  LYS A 542      90.191  63.237  38.362  1.00  0.00           N  
ATOM   1160  N   GLY A 543      83.827  59.146  37.067  1.00  0.00           N  
ATOM   1161  CA  GLY A 543      83.398  59.216  35.682  1.00  0.00           C  
ATOM   1162  C   GLY A 543      83.846  57.965  34.951  1.00  0.00           C  
ATOM   1163  O   GLY A 543      84.640  58.033  34.014  1.00  0.00           O  
ATOM   1164  N   ALA A 544      83.335  56.818  35.390  1.00  0.00           N  
ATOM   1165  CA  ALA A 544      83.680  55.527  34.803  1.00  0.00           C  
ATOM   1166  C   ALA A 544      83.547  55.493  33.284  1.00  0.00           C  
ATOM   1167  O   ALA A 544      82.482  55.175  32.753  1.00  0.00           O  
ATOM   1168  CB  ALA A 544      82.817  54.431  35.422  1.00  0.00           C  
ATOM   1169  N   ILE A 545      84.636  55.817  32.591  1.00  0.00           N  
ATOM   1170  CA  ILE A 545      84.649  55.809  31.131  1.00  0.00           C  
ATOM   1171  C   ILE A 545      85.317  54.527  30.639  1.00  0.00           C  
ATOM   1172  O   ILE A 545      86.503  54.512  30.299  1.00  0.00           O  
ATOM   1173  CB  ILE A 545      85.404  57.042  30.568  1.00  0.00           C  
ATOM   1174  CG1 ILE A 545      84.679  58.325  30.984  1.00  0.00           C  
ATOM   1175  CG2 ILE A 545      85.488  56.960  29.047  1.00  0.00           C  
ATOM   1176  CD1 ILE A 545      85.323  59.597  30.471  1.00  0.00           C  
ATOM   1177  N   ASP A 546      84.539  53.449  30.614  1.00  0.00           N  
ATOM   1178  CA  ASP A 546      85.029  52.149  30.180  1.00  0.00           C  
ATOM   1179  C   ASP A 546      83.913  51.318  29.552  1.00  0.00           C  
ATOM   1180  O   ASP A 546      82.798  51.805  29.359  1.00  0.00           O  
ATOM   1181  CB  ASP A 546      85.636  51.396  31.370  1.00  0.00           C  
ATOM   1182  CG  ASP A 546      84.678  51.282  32.545  1.00  0.00           C  
ATOM   1183  OD1 ASP A 546      84.238  52.330  33.062  1.00  0.00           O  
ATOM   1184  OD2 ASP A 546      84.368  50.142  32.955  1.00  0.00           O  
ATOM   1185  N   GLY A 547      84.221  50.065  29.231  1.00  0.00           N  
ATOM   1186  CA  GLY A 547      83.232  49.189  28.634  1.00  0.00           C  
ATOM   1187  C   GLY A 547      83.815  48.214  27.628  1.00  0.00           C  
ATOM   1188  O   GLY A 547      83.172  47.227  27.266  1.00  0.00           O  
ATOM   1189  N   ASP A 548      85.036  48.484  27.175  1.00  0.00           N  
ATOM   1190  CA  ASP A 548      85.700  47.627  26.198  1.00  0.00           C  
ATOM   1191  C   ASP A 548      87.102  47.256  26.666  1.00  0.00           C  
ATOM   1192  O   ASP A 548      87.486  47.540  27.798  1.00  0.00           O  
ATOM   1193  CB  ASP A 548      85.805  48.347  24.852  1.00  0.00           C  
ATOM   1194  CG  ASP A 548      84.512  49.015  24.446  1.00  0.00           C  
ATOM   1195  OD1 ASP A 548      83.492  48.306  24.306  1.00  0.00           O  
ATOM   1196  OD2 ASP A 548      84.519  50.252  24.268  1.00  0.00           O  
ATOM   1197  N   ASP A 549      87.862  46.611  25.787  1.00  0.00           N  
ATOM   1198  CA  ASP A 549      89.230  46.225  26.103  1.00  0.00           C  
ATOM   1199  C   ASP A 549      90.161  47.278  25.516  1.00  0.00           C  
ATOM   1200  O   ASP A 549      89.945  48.469  25.712  1.00  0.00           O  
ATOM   1201  CB  ASP A 549      89.554  44.846  25.518  1.00  0.00           C  
ATOM   1202  CG  ASP A 549      89.370  44.791  24.018  1.00  0.00           C  
ATOM   1203  OD1 ASP A 549      88.220  44.952  23.553  1.00  0.00           O  
ATOM   1204  OD2 ASP A 549      90.377  44.588  23.306  1.00  0.00           O  
ATOM   1205  N   LEU A 550      91.186  46.846  24.789  1.00  0.00           N  
ATOM   1206  CA  LEU A 550      92.134  47.778  24.186  1.00  0.00           C  
ATOM   1207  C   LEU A 550      92.569  48.792  25.236  1.00  0.00           C  
ATOM   1208  O   LEU A 550      92.897  49.937  24.920  1.00  0.00           O  
ATOM   1209  CB  LEU A 550      91.486  48.501  23.001  1.00  0.00           C  
ATOM   1210  CG  LEU A 550      90.915  47.620  21.886  1.00  0.00           C  
ATOM   1211  CD1 LEU A 550      90.309  48.502  20.806  1.00  0.00           C  
ATOM   1212  CD2 LEU A 550      92.008  46.734  21.304  1.00  0.00           C  
ATOM   1213  N   VAL A 551      92.557  48.347  26.489  1.00  0.00           N  
ATOM   1214  CA  VAL A 551      92.933  49.170  27.630  1.00  0.00           C  
ATOM   1215  C   VAL A 551      94.205  49.977  27.377  1.00  0.00           C  
ATOM   1216  O   VAL A 551      94.143  51.182  27.147  1.00  0.00           O  
ATOM   1217  CB  VAL A 551      93.113  48.289  28.890  1.00  0.00           C  
ATOM   1218  CG1 VAL A 551      94.052  47.125  28.590  1.00  0.00           C  
ATOM   1219  CG2 VAL A 551      93.635  49.128  30.040  1.00  0.00           C  
ATOM   1220  N   PHE A 552      95.353  49.311  27.426  1.00  0.00           N  
ATOM   1221  CA  PHE A 552      96.635  49.964  27.193  1.00  0.00           C  
ATOM   1222  C   PHE A 552      97.198  49.456  25.872  1.00  0.00           C  
ATOM   1223  O   PHE A 552      97.203  48.252  25.619  1.00  0.00           O  
ATOM   1224  CB  PHE A 552      97.603  49.643  28.333  1.00  0.00           C  
ATOM   1225  CG  PHE A 552      97.143  50.137  29.677  1.00  0.00           C  
ATOM   1226  CD1 PHE A 552      97.021  51.498  29.926  1.00  0.00           C  
ATOM   1227  CD2 PHE A 552      96.832  49.241  30.695  1.00  0.00           C  
ATOM   1228  CE1 PHE A 552      96.596  51.965  31.169  1.00  0.00           C  
ATOM   1229  CE2 PHE A 552      96.404  49.697  31.941  1.00  0.00           C  
ATOM   1230  CZ  PHE A 552      96.287  51.063  32.177  1.00  0.00           C  
ATOM   1231  N   GLU A 553      97.673  50.369  25.032  1.00  0.00           N  
ATOM   1232  CA  GLU A 553      98.215  49.984  23.734  1.00  0.00           C  
ATOM   1233  C   GLU A 553      99.493  50.730  23.352  1.00  0.00           C  
ATOM   1234  O   GLU A 553     100.271  51.150  24.210  1.00  0.00           O  
ATOM   1235  CB  GLU A 553      97.155  50.204  22.647  1.00  0.00           C  
ATOM   1236  CG  GLU A 553      95.832  49.488  22.895  1.00  0.00           C  
ATOM   1237  CD  GLU A 553      95.981  47.982  22.950  1.00  0.00           C  
ATOM   1238  OE1 GLU A 553      96.509  47.402  21.979  1.00  0.00           O  
ATOM   1239  OE2 GLU A 553      95.566  47.378  23.962  1.00  0.00           O  
ATOM   1240  N   ILE A 554      99.692  50.882  22.046  1.00  0.00           N  
ATOM   1241  CA  ILE A 554     100.852  51.566  21.488  1.00  0.00           C  
ATOM   1242  C   ILE A 554     100.491  52.061  20.089  1.00  0.00           C  
ATOM   1243  O   ILE A 554      99.583  51.526  19.454  1.00  0.00           O  
ATOM   1244  CB  ILE A 554     102.060  50.613  21.382  1.00  0.00           C  
ATOM   1245  CG1 ILE A 554     103.242  51.326  20.718  1.00  0.00           C  
ATOM   1246  CG2 ILE A 554     101.675  49.385  20.577  1.00  0.00           C  
ATOM   1247  CD1 ILE A 554     103.774  52.510  21.494  1.00  0.00           C  
ATOM   1248  N   ALA A 555     101.201  53.078  19.610  1.00  0.00           N  
ATOM   1249  CA  ALA A 555     100.931  53.627  18.285  1.00  0.00           C  
ATOM   1250  C   ALA A 555     102.177  53.672  17.402  1.00  0.00           C  
ATOM   1251  O   ALA A 555     102.608  52.649  16.867  1.00  0.00           O  
ATOM   1252  CB  ALA A 555     100.329  55.025  18.416  1.00  0.00           C  
ATOM   1253  N   LYS A 556     102.747  54.865  17.254  1.00  0.00           N  
ATOM   1254  CA  LYS A 556     103.935  55.066  16.429  1.00  0.00           C  
ATOM   1255  C   LYS A 556     105.227  54.737  17.176  1.00  0.00           C  
ATOM   1256  O   LYS A 556     105.696  55.517  18.007  1.00  0.00           O  
ATOM   1257  CB  LYS A 556     103.976  56.514  15.929  1.00  0.00           C  
ATOM   1258  CG  LYS A 556     105.140  56.832  15.001  1.00  0.00           C  
ATOM   1259  CD  LYS A 556     105.094  58.282  14.535  1.00  0.00           C  
ATOM   1260  CE  LYS A 556     105.183  59.248  15.709  1.00  0.00           C  
ATOM   1261  NZ  LYS A 556     105.119  60.672  15.275  1.00  0.00           N  
ATOM   1262  N   ALA A 557     105.797  53.576  16.865  1.00  0.00           N  
ATOM   1263  CA  ALA A 557     107.036  53.119  17.486  1.00  0.00           C  
ATOM   1264  C   ALA A 557     107.472  51.813  16.827  1.00  0.00           C  
ATOM   1265  O   ALA A 557     107.144  51.557  15.668  1.00  0.00           O  
ATOM   1266  CB  ALA A 557     106.828  52.911  18.985  1.00  0.00           C  
ATOM   1267  N   LEU A 558     108.210  50.989  17.566  1.00  0.00           N  
ATOM   1268  CA  LEU A 558     108.679  49.709  17.044  1.00  0.00           C  
ATOM   1269  C   LEU A 558     108.954  48.723  18.178  1.00  0.00           C  
ATOM   1270  O   LEU A 558     109.415  49.113  19.252  1.00  0.00           O  
ATOM   1271  CB  LEU A 558     109.946  49.912  16.205  1.00  0.00           C  
ATOM   1272  CG  LEU A 558     110.502  48.692  15.461  1.00  0.00           C  
ATOM   1273  CD1 LEU A 558     109.423  48.081  14.578  1.00  0.00           C  
ATOM   1274  CD2 LEU A 558     111.695  49.113  14.619  1.00  0.00           C  
ATOM   1275  N   ASN A 559     108.664  47.448  17.929  1.00  0.00           N  
ATOM   1276  CA  ASN A 559     108.867  46.391  18.917  1.00  0.00           C  
ATOM   1277  C   ASN A 559     107.945  46.592  20.118  1.00  0.00           C  
ATOM   1278  O   ASN A 559     108.392  46.971  21.201  1.00  0.00           O  
ATOM   1279  CB  ASN A 559     110.330  46.368  19.379  1.00  0.00           C  
ATOM   1280  CG  ASN A 559     110.619  45.244  20.360  1.00  0.00           C  
ATOM   1281  OD1 ASN A 559     110.462  44.066  20.036  1.00  0.00           O  
ATOM   1282  ND2 ASN A 559     111.044  45.605  21.566  1.00  0.00           N  
ATOM   1283  N   VAL A 560     106.654  46.336  19.917  1.00  0.00           N  
ATOM   1284  CA  VAL A 560     105.666  46.493  20.980  1.00  0.00           C  
ATOM   1285  C   VAL A 560     104.300  45.914  20.594  1.00  0.00           C  
ATOM   1286  O   VAL A 560     103.734  45.103  21.331  1.00  0.00           O  
ATOM   1287  CB  VAL A 560     105.512  47.989  21.365  1.00  0.00           C  
ATOM   1288  CG1 VAL A 560     105.274  48.823  20.119  1.00  0.00           C  
ATOM   1289  CG2 VAL A 560     104.371  48.163  22.361  1.00  0.00           C  
ATOM   1290  N   SER A 561     103.776  46.332  19.444  1.00  0.00           N  
ATOM   1291  CA  SER A 561     102.483  45.856  18.947  1.00  0.00           C  
ATOM   1292  C   SER A 561     101.299  46.205  19.851  1.00  0.00           C  
ATOM   1293  O   SER A 561     101.467  46.501  21.034  1.00  0.00           O  
ATOM   1294  CB  SER A 561     102.528  44.339  18.728  1.00  0.00           C  
ATOM   1295  OG  SER A 561     103.485  43.990  17.742  1.00  0.00           O  
ATOM   1296  N   ASN A 562     100.098  46.162  19.277  1.00  0.00           N  
ATOM   1297  CA  ASN A 562      98.869  46.469  20.005  1.00  0.00           C  
ATOM   1298  C   ASN A 562      98.508  45.366  20.995  1.00  0.00           C  
ATOM   1299  O   ASN A 562      97.718  44.473  20.683  1.00  0.00           O  
ATOM   1300  CB  ASN A 562      97.710  46.666  19.024  1.00  0.00           C  
ATOM   1301  CG  ASN A 562      97.894  47.884  18.139  1.00  0.00           C  
ATOM   1302  OD1 ASN A 562      97.929  49.015  18.621  1.00  0.00           O  
ATOM   1303  ND2 ASN A 562      98.014  47.658  16.835  1.00  0.00           N  
ATOM   1304  N   GLU A 563      99.085  45.441  22.191  1.00  0.00           N  
ATOM   1305  CA  GLU A 563      98.833  44.455  23.238  1.00  0.00           C  
ATOM   1306  C   GLU A 563      99.555  44.869  24.518  1.00  0.00           C  
ATOM   1307  O   GLU A 563     100.761  45.122  24.504  1.00  0.00           O  
ATOM   1308  CB  GLU A 563      99.321  43.075  22.787  1.00  0.00           C  
ATOM   1309  CG  GLU A 563      99.076  41.960  23.790  1.00  0.00           C  
ATOM   1310  CD  GLU A 563      99.554  40.613  23.284  1.00  0.00           C  
ATOM   1311  OE1 GLU A 563      99.443  39.618  24.031  1.00  0.00           O  
ATOM   1312  OE2 GLU A 563     100.041  40.548  22.135  1.00  0.00           O  
ATOM   1313  N   MET A 564      98.817  44.936  25.622  1.00  0.00           N  
ATOM   1314  CA  MET A 564      99.401  45.333  26.899  1.00  0.00           C  
ATOM   1315  C   MET A 564      98.450  45.118  28.077  1.00  0.00           C  
ATOM   1316  O   MET A 564      97.463  45.837  28.231  1.00  0.00           O  
ATOM   1317  CB  MET A 564      99.814  46.806  26.836  1.00  0.00           C  
ATOM   1318  CG  MET A 564     100.519  47.322  28.076  1.00  0.00           C  
ATOM   1319  SD  MET A 564     100.891  49.081  27.940  1.00  0.00           S  
ATOM   1320  CE  MET A 564     102.359  49.043  26.919  1.00  0.00           C  
ATOM   1321  N   GLY A 565      98.755  44.122  28.903  1.00  0.00           N  
ATOM   1322  CA  GLY A 565      97.937  43.834  30.066  1.00  0.00           C  
ATOM   1323  C   GLY A 565      96.661  43.060  29.800  1.00  0.00           C  
ATOM   1324  O   GLY A 565      95.682  43.212  30.530  1.00  0.00           O  
ATOM   1325  N   LEU A 566      96.661  42.227  28.766  1.00  0.00           N  
ATOM   1326  CA  LEU A 566      95.476  41.442  28.444  1.00  0.00           C  
ATOM   1327  C   LEU A 566      95.381  40.191  29.315  1.00  0.00           C  
ATOM   1328  O   LEU A 566      94.675  39.238  28.978  1.00  0.00           O  
ATOM   1329  CB  LEU A 566      95.478  41.051  26.963  1.00  0.00           C  
ATOM   1330  CG  LEU A 566      95.241  42.156  25.927  1.00  0.00           C  
ATOM   1331  CD1 LEU A 566      96.357  43.182  25.988  1.00  0.00           C  
ATOM   1332  CD2 LEU A 566      95.154  41.544  24.538  1.00  0.00           C  
ATOM   1333  N   LYS A 567      96.090  40.204  30.440  1.00  0.00           N  
ATOM   1334  CA  LYS A 567      96.088  39.073  31.361  1.00  0.00           C  
ATOM   1335  C   LYS A 567      96.233  39.494  32.823  1.00  0.00           C  
ATOM   1336  O   LYS A 567      97.335  39.787  33.289  1.00  0.00           O  
ATOM   1337  CB  LYS A 567      97.212  38.096  31.003  1.00  0.00           C  
ATOM   1338  CG  LYS A 567      97.074  37.413  29.651  1.00  0.00           C  
ATOM   1339  CD  LYS A 567      98.264  36.499  29.383  1.00  0.00           C  
ATOM   1340  CE  LYS A 567      98.128  35.778  28.057  1.00  0.00           C  
ATOM   1341  NZ  LYS A 567      96.935  34.888  28.030  1.00  0.00           N  
ATOM   1342  N   VAL A 568      95.115  39.525  33.542  1.00  0.00           N  
ATOM   1343  CA  VAL A 568      95.118  39.891  34.955  1.00  0.00           C  
ATOM   1344  C   VAL A 568      94.197  38.971  35.750  1.00  0.00           C  
ATOM   1345  O   VAL A 568      93.739  39.320  36.838  1.00  0.00           O  
ATOM   1346  CB  VAL A 568      94.672  41.360  35.171  1.00  0.00           C  
ATOM   1347  CG1 VAL A 568      95.714  42.304  34.612  1.00  0.00           C  
ATOM   1348  CG2 VAL A 568      93.336  41.607  34.505  1.00  0.00           C  
ATOM   1349  N   LEU A 569      93.931  37.792  35.195  1.00  0.00           N  
ATOM   1350  CA  LEU A 569      93.073  36.805  35.842  1.00  0.00           C  
ATOM   1351  C   LEU A 569      93.562  35.382  35.568  1.00  0.00           C  
ATOM   1352  O   LEU A 569      94.759  35.151  35.384  1.00  0.00           O  
ATOM   1353  CB  LEU A 569      91.626  36.948  35.356  1.00  0.00           C  
ATOM   1354  CG  LEU A 569      90.882  38.257  35.624  1.00  0.00           C  
ATOM   1355  CD1 LEU A 569      89.456  38.126  35.117  1.00  0.00           C  
ATOM   1356  CD2 LEU A 569      90.881  38.572  37.107  1.00  0.00           C  
ATOM   1357  N   GLU A 570      92.624  34.438  35.539  1.00  0.00           N  
ATOM   1358  CA  GLU A 570      92.924  33.027  35.299  1.00  0.00           C  
ATOM   1359  C   GLU A 570      93.792  32.457  36.418  1.00  0.00           C  
ATOM   1360  O   GLU A 570      93.286  31.820  37.343  1.00  0.00           O  
ATOM   1361  CB  GLU A 570      93.629  32.845  33.950  1.00  0.00           C  
ATOM   1362  CG  GLU A 570      93.886  31.388  33.582  1.00  0.00           C  
ATOM   1363  CD  GLU A 570      94.570  31.230  32.235  1.00  0.00           C  
ATOM   1364  OE1 GLU A 570      95.703  31.733  32.079  1.00  0.00           O  
ATOM   1365  OE2 GLU A 570      93.975  30.602  31.333  1.00  0.00           O  
ATOM   1366  N   THR A 571      95.099  32.687  36.326  1.00  0.00           N  
ATOM   1367  CA  THR A 571      96.036  32.204  37.336  1.00  0.00           C  
ATOM   1368  C   THR A 571      96.116  33.203  38.489  1.00  0.00           C  
ATOM   1369  O   THR A 571      97.138  33.304  39.170  1.00  0.00           O  
ATOM   1370  CB  THR A 571      97.449  32.008  36.741  1.00  0.00           C  
ATOM   1371  OG1 THR A 571      97.925  33.251  36.212  1.00  0.00           O  
ATOM   1372  CG2 THR A 571      97.421  30.967  35.630  1.00  0.00           C  
ATOM   1373  N   ALA A 572      95.026  33.936  38.699  1.00  0.00           N  
ATOM   1374  CA  ALA A 572      94.949  34.934  39.761  1.00  0.00           C  
ATOM   1375  C   ALA A 572      93.492  35.243  40.097  1.00  0.00           C  
ATOM   1376  O   ALA A 572      92.578  34.598  39.579  1.00  0.00           O  
ATOM   1377  CB  ALA A 572      95.667  36.206  39.329  1.00  0.00           C  
ATOM   1378  N   PHE A 573      93.283  36.232  40.963  1.00  0.00           N  
ATOM   1379  CA  PHE A 573      91.941  36.633  41.380  1.00  0.00           C  
ATOM   1380  C   PHE A 573      91.050  35.427  41.678  1.00  0.00           C  
ATOM   1381  O   PHE A 573      90.240  35.019  40.842  1.00  0.00           O  
ATOM   1382  CB  PHE A 573      91.276  37.497  40.301  1.00  0.00           C  
ATOM   1383  CG  PHE A 573      91.835  38.890  40.196  1.00  0.00           C  
ATOM   1384  CD1 PHE A 573      93.167  39.100  39.854  1.00  0.00           C  
ATOM   1385  CD2 PHE A 573      91.019  39.997  40.418  1.00  0.00           C  
ATOM   1386  CE1 PHE A 573      93.677  40.393  39.734  1.00  0.00           C  
ATOM   1387  CE2 PHE A 573      91.521  41.293  40.300  1.00  0.00           C  
ATOM   1388  CZ  PHE A 573      92.853  41.490  39.957  1.00  0.00           C  
ATOM   1389  N   PRO A 574      91.190  34.838  42.877  1.00  0.00           N  
ATOM   1390  CA  PRO A 574      90.388  33.675  43.269  1.00  0.00           C  
ATOM   1391  C   PRO A 574      88.926  34.030  43.543  1.00  0.00           C  
ATOM   1392  O   PRO A 574      88.020  33.252  43.238  1.00  0.00           O  
ATOM   1393  CB  PRO A 574      91.108  33.171  44.516  1.00  0.00           C  
ATOM   1394  CG  PRO A 574      91.608  34.439  45.133  1.00  0.00           C  
ATOM   1395  CD  PRO A 574      92.155  35.189  43.936  1.00  0.00           C  
ATOM   1396  N   GLU A 575      88.706  35.211  44.118  1.00  0.00           N  
ATOM   1397  CA  GLU A 575      87.360  35.676  44.438  1.00  0.00           C  
ATOM   1398  C   GLU A 575      86.879  36.750  43.463  1.00  0.00           C  
ATOM   1399  O   GLU A 575      86.516  37.856  43.868  1.00  0.00           O  
ATOM   1400  CB  GLU A 575      87.317  36.219  45.872  1.00  0.00           C  
ATOM   1401  CG  GLU A 575      87.639  35.178  46.936  1.00  0.00           C  
ATOM   1402  CD  GLU A 575      87.554  35.730  48.348  1.00  0.00           C  
ATOM   1403  OE1 GLU A 575      86.470  36.219  48.733  1.00  0.00           O  
ATOM   1404  OE2 GLU A 575      88.571  35.673  49.072  1.00  0.00           O  
ATOM   1405  N   PHE A 576      86.881  36.413  42.176  1.00  0.00           N  
ATOM   1406  CA  PHE A 576      86.438  37.331  41.132  1.00  0.00           C  
ATOM   1407  C   PHE A 576      85.509  36.603  40.165  1.00  0.00           C  
ATOM   1408  O   PHE A 576      84.599  37.202  39.591  1.00  0.00           O  
ATOM   1409  CB  PHE A 576      87.636  37.891  40.363  1.00  0.00           C  
ATOM   1410  CG  PHE A 576      87.259  38.883  39.299  1.00  0.00           C  
ATOM   1411  CD1 PHE A 576      86.726  40.121  39.642  1.00  0.00           C  
ATOM   1412  CD2 PHE A 576      87.416  38.571  37.952  1.00  0.00           C  
ATOM   1413  CE1 PHE A 576      86.353  41.035  38.660  1.00  0.00           C  
ATOM   1414  CE2 PHE A 576      87.046  39.477  36.964  1.00  0.00           C  
ATOM   1415  CZ  PHE A 576      86.513  40.712  37.318  1.00  0.00           C  
ATOM   1416  N   LYS A 577      85.751  35.308  39.986  1.00  0.00           N  
ATOM   1417  CA  LYS A 577      84.936  34.488  39.098  1.00  0.00           C  
ATOM   1418  C   LYS A 577      83.618  34.160  39.792  1.00  0.00           C  
ATOM   1419  O   LYS A 577      82.578  34.018  39.145  1.00  0.00           O  
ATOM   1420  CB  LYS A 577      85.676  33.195  38.747  1.00  0.00           C  
ATOM   1421  CG  LYS A 577      87.020  33.417  38.074  1.00  0.00           C  
ATOM   1422  CD  LYS A 577      87.733  32.102  37.802  1.00  0.00           C  
ATOM   1423  CE  LYS A 577      89.092  32.341  37.164  1.00  0.00           C  
ATOM   1424  NZ  LYS A 577      89.822  31.070  36.910  1.00  0.00           N  
ATOM   1425  N   ASP A 578      83.674  34.043  41.116  1.00  0.00           N  
ATOM   1426  CA  ASP A 578      82.494  33.742  41.919  1.00  0.00           C  
ATOM   1427  C   ASP A 578      81.883  35.044  42.427  1.00  0.00           C  
ATOM   1428  O   ASP A 578      80.949  35.030  43.230  1.00  0.00           O  
ATOM   1429  CB  ASP A 578      82.872  32.855  43.111  1.00  0.00           C  
ATOM   1430  CG  ASP A 578      83.457  31.519  42.686  1.00  0.00           C  
ATOM   1431  OD1 ASP A 578      82.759  30.758  41.983  1.00  0.00           O  
ATOM   1432  OD2 ASP A 578      84.614  31.230  43.058  1.00  0.00           O  
ATOM   1433  N   LEU A 648      82.422  36.164  41.953  1.00  0.00           N  
ATOM   1434  CA  LEU A 648      81.950  37.488  42.346  1.00  0.00           C  
ATOM   1435  C   LEU A 648      80.428  37.512  42.339  1.00  0.00           C  
ATOM   1436  O   LEU A 648      79.796  37.009  41.411  1.00  0.00           O  
ATOM   1437  CB  LEU A 648      82.497  38.544  41.379  1.00  0.00           C  
ATOM   1438  CG  LEU A 648      82.419  40.025  41.772  1.00  0.00           C  
ATOM   1439  CD1 LEU A 648      83.197  40.846  40.756  1.00  0.00           C  
ATOM   1440  CD2 LEU A 648      80.975  40.490  41.842  1.00  0.00           C  
ATOM   1441  N   LYS A 649      79.844  38.098  43.379  1.00  0.00           N  
ATOM   1442  CA  LYS A 649      78.392  38.173  43.495  1.00  0.00           C  
ATOM   1443  C   LYS A 649      77.872  39.607  43.402  1.00  0.00           C  
ATOM   1444  O   LYS A 649      78.008  40.389  44.344  1.00  0.00           O  
ATOM   1445  CB  LYS A 649      77.944  37.547  44.821  1.00  0.00           C  
ATOM   1446  CG  LYS A 649      76.434  37.502  45.021  1.00  0.00           C  
ATOM   1447  CD  LYS A 649      76.063  36.879  46.363  1.00  0.00           C  
ATOM   1448  CE  LYS A 649      76.516  35.427  46.458  1.00  0.00           C  
ATOM   1449  NZ  LYS A 649      76.158  34.813  47.769  1.00  0.00           N  
ATOM   1450  N   PRO A 650      77.276  39.971  42.253  1.00  0.00           N  
ATOM   1451  CA  PRO A 650      76.733  41.318  42.049  1.00  0.00           C  
ATOM   1452  C   PRO A 650      75.619  41.600  43.054  1.00  0.00           C  
ATOM   1453  O   PRO A 650      74.576  40.946  43.034  1.00  0.00           O  
ATOM   1454  CB  PRO A 650      76.217  41.264  40.614  1.00  0.00           C  
ATOM   1455  CG  PRO A 650      77.145  40.286  39.963  1.00  0.00           C  
ATOM   1456  CD  PRO A 650      77.222  39.196  41.002  1.00  0.00           C  
ATOM   1457  N   GLU A 651      75.843  42.574  43.929  1.00  0.00           N  
ATOM   1458  CA  GLU A 651      74.859  42.922  44.947  1.00  0.00           C  
ATOM   1459  C   GLU A 651      73.547  43.404  44.338  1.00  0.00           C  
ATOM   1460  O   GLU A 651      73.538  44.114  43.332  1.00  0.00           O  
ATOM   1461  CB  GLU A 651      75.426  43.992  45.884  1.00  0.00           C  
ATOM   1462  CG  GLU A 651      74.541  44.300  47.082  1.00  0.00           C  
ATOM   1463  CD  GLU A 651      75.214  45.219  48.084  1.00  0.00           C  
ATOM   1464  OE1 GLU A 651      75.566  46.358  47.709  1.00  0.00           O  
ATOM   1465  OE2 GLU A 651      75.392  44.801  49.248  1.00  0.00           O  
ATOM   1466  N   SER A 652      72.441  43.008  44.961  1.00  0.00           N  
ATOM   1467  CA  SER A 652      71.108  43.380  44.502  1.00  0.00           C  
ATOM   1468  C   SER A 652      70.856  44.879  44.660  1.00  0.00           C  
ATOM   1469  O   SER A 652      71.732  45.623  45.103  1.00  0.00           O  
ATOM   1470  CB  SER A 652      70.054  42.590  45.286  1.00  0.00           C  
ATOM   1471  OG  SER A 652      68.740  42.906  44.856  1.00  0.00           O  
ATOM   1472  N   THR A 653      69.656  45.315  44.288  1.00  0.00           N  
ATOM   1473  CA  THR A 653      69.278  46.722  44.390  1.00  0.00           C  
ATOM   1474  C   THR A 653      67.800  46.850  44.739  1.00  0.00           C  
ATOM   1475  O   THR A 653      67.106  45.850  44.929  1.00  0.00           O  
ATOM   1476  CB  THR A 653      69.520  47.471  43.063  1.00  0.00           C  
ATOM   1477  OG1 THR A 653      68.711  46.892  42.032  1.00  0.00           O  
ATOM   1478  CG2 THR A 653      70.985  47.391  42.659  1.00  0.00           C  
ATOM   1479  N   THR A 654      67.327  48.088  44.824  1.00  0.00           N  
ATOM   1480  CA  THR A 654      65.929  48.353  45.136  1.00  0.00           C  
ATOM   1481  C   THR A 654      65.128  48.473  43.842  1.00  0.00           C  
ATOM   1482  O   THR A 654      63.930  48.762  43.863  1.00  0.00           O  
ATOM   1483  CB  THR A 654      65.774  49.655  45.951  1.00  0.00           C  
ATOM   1484  OG1 THR A 654      66.381  50.742  45.241  1.00  0.00           O  
ATOM   1485  CG2 THR A 654      66.438  49.512  47.312  1.00  0.00           C  
ATOM   1486  N   LEU A 655      65.804  48.248  42.717  1.00  0.00           N  
ATOM   1487  CA  LEU A 655      65.173  48.320  41.403  1.00  0.00           C  
ATOM   1488  C   LEU A 655      64.756  46.935  40.934  1.00  0.00           C  
ATOM   1489  O   LEU A 655      65.584  46.032  40.824  1.00  0.00           O  
ATOM   1490  CB  LEU A 655      66.132  48.934  40.381  1.00  0.00           C  
ATOM   1491  CG  LEU A 655      66.512  50.405  40.562  1.00  0.00           C  
ATOM   1492  CD1 LEU A 655      67.507  50.809  39.486  1.00  0.00           C  
ATOM   1493  CD2 LEU A 655      65.265  51.272  40.486  1.00  0.00           C  
ATOM   1494  N   THR A 656      63.467  46.777  40.658  1.00  0.00           N  
ATOM   1495  CA  THR A 656      62.924  45.506  40.196  1.00  0.00           C  
ATOM   1496  C   THR A 656      62.204  45.694  38.868  1.00  0.00           C  
ATOM   1497  O   THR A 656      61.830  46.812  38.513  1.00  0.00           O  
ATOM   1498  CB  THR A 656      61.923  44.931  41.210  1.00  0.00           C  
ATOM   1499  OG1 THR A 656      61.347  43.730  40.684  1.00  0.00           O  
ATOM   1500  CG2 THR A 656      60.815  45.939  41.493  1.00  0.00           C  
ATOM   1501  N   LEU A 657      62.014  44.601  38.136  1.00  0.00           N  
ATOM   1502  CA  LEU A 657      61.324  44.664  36.855  1.00  0.00           C  
ATOM   1503  C   LEU A 657      59.852  44.973  37.092  1.00  0.00           C  
ATOM   1504  O   LEU A 657      59.530  45.995  37.696  1.00  0.00           O  
ATOM   1505  CB  LEU A 657      61.490  43.345  36.096  1.00  0.00           C  
ATOM   1506  CG  LEU A 657      62.922  43.080  35.614  1.00  0.00           C  
ATOM   1507  CD1 LEU A 657      62.995  41.737  34.916  1.00  0.00           C  
ATOM   1508  CD2 LEU A 657      63.362  44.192  34.673  1.00  0.00           C  
ATOM   1509  N   ARG A 658      58.954  44.106  36.635  1.00  0.00           N  
ATOM   1510  CA  ARG A 658      57.534  44.367  36.842  1.00  0.00           C  
ATOM   1511  C   ARG A 658      56.595  43.233  36.450  1.00  0.00           C  
ATOM   1512  O   ARG A 658      56.995  42.074  36.341  1.00  0.00           O  
ATOM   1513  CB  ARG A 658      57.122  45.634  36.087  1.00  0.00           C  
ATOM   1514  CG  ARG A 658      57.225  45.510  34.580  1.00  0.00           C  
ATOM   1515  CD  ARG A 658      56.735  46.766  33.885  1.00  0.00           C  
ATOM   1516  NE  ARG A 658      56.892  46.672  32.438  1.00  0.00           N  
ATOM   1517  CZ  ARG A 658      56.615  47.656  31.590  1.00  0.00           C  
ATOM   1518  NH1 ARG A 658      56.792  47.472  30.290  1.00  0.00           N  
ATOM   1519  NH2 ARG A 658      56.161  48.821  32.038  1.00  0.00           N  
ATOM   1520  N   SER A 659      55.334  43.602  36.249  1.00  0.00           N  
ATOM   1521  CA  SER A 659      54.278  42.678  35.865  1.00  0.00           C  
ATOM   1522  C   SER A 659      53.015  43.505  35.631  1.00  0.00           C  
ATOM   1523  O   SER A 659      52.499  44.136  36.556  1.00  0.00           O  
ATOM   1524  CB  SER A 659      54.040  41.653  36.975  1.00  0.00           C  
ATOM   1525  OG  SER A 659      53.081  40.686  36.581  1.00  0.00           O  
ATOM   1526  N   HIS A 660      52.532  43.504  34.389  1.00  0.00           N  
ATOM   1527  CA  HIS A 660      51.340  44.260  34.001  1.00  0.00           C  
ATOM   1528  C   HIS A 660      51.712  45.738  33.972  1.00  0.00           C  
ATOM   1529  O   HIS A 660      52.410  46.225  34.861  1.00  0.00           O  
ATOM   1530  CB  HIS A 660      50.201  44.032  35.006  1.00  0.00           C  
ATOM   1531  CG  HIS A 660      48.833  44.319  34.462  1.00  0.00           C  
ATOM   1532  ND1 HIS A 660      48.530  45.469  33.766  1.00  0.00           N  
ATOM   1533  CD2 HIS A 660      47.677  43.618  34.551  1.00  0.00           C  
ATOM   1534  CE1 HIS A 660      47.247  45.463  33.450  1.00  0.00           C  
ATOM   1535  NE2 HIS A 660      46.707  44.352  33.915  1.00  0.00           N  
ATOM   1536  N   MET A 661      51.254  46.446  32.946  1.00  0.00           N  
ATOM   1537  CA  MET A 661      51.548  47.868  32.817  1.00  0.00           C  
ATOM   1538  C   MET A 661      51.134  48.633  34.071  1.00  0.00           C  
ATOM   1539  O   MET A 661      51.542  49.776  34.269  1.00  0.00           O  
ATOM   1540  CB  MET A 661      50.818  48.453  31.607  1.00  0.00           C  
ATOM   1541  CG  MET A 661      51.331  47.985  30.257  1.00  0.00           C  
ATOM   1542  SD  MET A 661      53.004  48.546  29.916  1.00  0.00           S  
ATOM   1543  CE  MET A 661      53.882  47.012  30.030  1.00  0.00           C  
ATOM   1544  N   THR A 662      50.324  47.999  34.913  1.00  0.00           N  
ATOM   1545  CA  THR A 662      49.846  48.627  36.142  1.00  0.00           C  
ATOM   1546  C   THR A 662      50.970  49.283  36.941  1.00  0.00           C  
ATOM   1547  O   THR A 662      50.975  50.500  37.124  1.00  0.00           O  
ATOM   1548  CB  THR A 662      49.126  47.601  37.045  1.00  0.00           C  
ATOM   1549  OG1 THR A 662      48.077  46.963  36.304  1.00  0.00           O  
ATOM   1550  CG2 THR A 662      48.523  48.295  38.257  1.00  0.00           C  
ATOM   1551  N   SER A 663      51.922  48.476  37.405  1.00  0.00           N  
ATOM   1552  CA  SER A 663      53.045  48.983  38.190  1.00  0.00           C  
ATOM   1553  C   SER A 663      53.737  50.144  37.488  1.00  0.00           C  
ATOM   1554  O   SER A 663      54.591  50.814  38.067  1.00  0.00           O  
ATOM   1555  CB  SER A 663      54.056  47.865  38.468  1.00  0.00           C  
ATOM   1556  OG  SER A 663      54.582  47.337  37.265  1.00  0.00           O  
ATOM   1557  N   GLY A 664      53.365  50.373  36.236  1.00  0.00           N  
ATOM   1558  CA  GLY A 664      53.946  51.465  35.485  1.00  0.00           C  
ATOM   1559  C   GLY A 664      52.907  52.550  35.290  1.00  0.00           C  
ATOM   1560  O   GLY A 664      53.216  53.741  35.345  1.00  0.00           O  
ATOM   1561  N   TRP A 665      51.664  52.129  35.072  1.00  0.00           N  
ATOM   1562  CA  TRP A 665      50.558  53.053  34.864  1.00  0.00           C  
ATOM   1563  C   TRP A 665      50.485  54.119  35.949  1.00  0.00           C  
ATOM   1564  O   TRP A 665      50.436  55.314  35.650  1.00  0.00           O  
ATOM   1565  CB  TRP A 665      49.241  52.281  34.805  1.00  0.00           C  
ATOM   1566  CG  TRP A 665      48.977  51.640  33.477  1.00  0.00           C  
ATOM   1567  CD1 TRP A 665      48.493  50.384  33.258  1.00  0.00           C  
ATOM   1568  CD2 TRP A 665      49.144  52.234  32.184  1.00  0.00           C  
ATOM   1569  NE1 TRP A 665      48.349  50.157  31.912  1.00  0.00           N  
ATOM   1570  CE2 TRP A 665      48.741  51.279  31.230  1.00  0.00           C  
ATOM   1571  CE3 TRP A 665      49.594  53.482  31.740  1.00  0.00           C  
ATOM   1572  CZ2 TRP A 665      48.775  51.531  29.857  1.00  0.00           C  
ATOM   1573  CZ3 TRP A 665      49.626  53.732  30.371  1.00  0.00           C  
ATOM   1574  CH2 TRP A 665      49.219  52.760  29.448  1.00  0.00           C  
ATOM   1575  N   PHE A 666      50.472  53.689  37.207  1.00  0.00           N  
ATOM   1576  CA  PHE A 666      50.414  54.634  38.312  1.00  0.00           C  
ATOM   1577  C   PHE A 666      51.462  55.710  38.093  1.00  0.00           C  
ATOM   1578  O   PHE A 666      51.131  56.888  38.008  1.00  0.00           O  
ATOM   1579  CB  PHE A 666      50.667  53.935  39.651  1.00  0.00           C  
ATOM   1580  CG  PHE A 666      49.497  53.135  40.152  1.00  0.00           C  
ATOM   1581  CD1 PHE A 666      49.179  51.905  39.586  1.00  0.00           C  
ATOM   1582  CD2 PHE A 666      48.705  53.619  41.185  1.00  0.00           C  
ATOM   1583  CE1 PHE A 666      48.087  51.169  40.046  1.00  0.00           C  
ATOM   1584  CE2 PHE A 666      47.612  52.892  41.650  1.00  0.00           C  
ATOM   1585  CZ  PHE A 666      47.303  51.665  41.079  1.00  0.00           C  
ATOM   1586  N   ILE A 667      52.721  55.295  37.984  1.00  0.00           N  
ATOM   1587  CA  ILE A 667      53.822  56.230  37.767  1.00  0.00           C  
ATOM   1588  C   ILE A 667      53.500  57.127  36.582  1.00  0.00           C  
ATOM   1589  O   ILE A 667      53.519  58.354  36.688  1.00  0.00           O  
ATOM   1590  CB  ILE A 667      55.138  55.504  37.440  1.00  0.00           C  
ATOM   1591  CG1 ILE A 667      55.290  54.256  38.311  1.00  0.00           C  
ATOM   1592  CG2 ILE A 667      56.312  56.444  37.675  1.00  0.00           C  
ATOM   1593  CD1 ILE A 667      55.459  54.544  39.775  1.00  0.00           C  
ATOM   1594  N   THR A 668      53.206  56.500  35.449  1.00  0.00           N  
ATOM   1595  CA  THR A 668      52.883  57.233  34.236  1.00  0.00           C  
ATOM   1596  C   THR A 668      51.659  58.121  34.443  1.00  0.00           C  
ATOM   1597  O   THR A 668      51.464  59.100  33.724  1.00  0.00           O  
ATOM   1598  CB  THR A 668      52.615  56.270  33.065  1.00  0.00           C  
ATOM   1599  OG1 THR A 668      53.720  55.371  32.925  1.00  0.00           O  
ATOM   1600  CG2 THR A 668      52.453  57.042  31.768  1.00  0.00           C  
ATOM   1601  N   LEU A 669      50.837  57.783  35.431  1.00  0.00           N  
ATOM   1602  CA  LEU A 669      49.642  58.563  35.718  1.00  0.00           C  
ATOM   1603  C   LEU A 669      49.929  59.691  36.702  1.00  0.00           C  
ATOM   1604  O   LEU A 669      49.717  60.862  36.388  1.00  0.00           O  
ATOM   1605  CB  LEU A 669      48.539  57.657  36.268  1.00  0.00           C  
ATOM   1606  CG  LEU A 669      47.866  56.733  35.251  1.00  0.00           C  
ATOM   1607  CD1 LEU A 669      46.875  55.820  35.954  1.00  0.00           C  
ATOM   1608  CD2 LEU A 669      47.160  57.570  34.194  1.00  0.00           C  
ATOM   1609  N   SER A 670      50.413  59.326  37.887  1.00  0.00           N  
ATOM   1610  CA  SER A 670      50.735  60.286  38.941  1.00  0.00           C  
ATOM   1611  C   SER A 670      51.194  61.634  38.404  1.00  0.00           C  
ATOM   1612  O   SER A 670      50.684  62.677  38.809  1.00  0.00           O  
ATOM   1613  CB  SER A 670      51.819  59.717  39.856  1.00  0.00           C  
ATOM   1614  OG  SER A 670      52.156  60.643  40.872  1.00  0.00           O  
ATOM   1615  N   SER A 671      52.159  61.609  37.491  1.00  0.00           N  
ATOM   1616  CA  SER A 671      52.675  62.839  36.906  1.00  0.00           C  
ATOM   1617  C   SER A 671      52.145  63.044  35.492  1.00  0.00           C  
ATOM   1618  O   SER A 671      52.915  63.279  34.563  1.00  0.00           O  
ATOM   1619  CB  SER A 671      54.204  62.807  36.881  1.00  0.00           C  
ATOM   1620  OG  SER A 671      54.729  64.017  36.362  1.00  0.00           O  
ATOM   1621  N   LEU A 672      50.828  62.966  35.336  1.00  0.00           N  
ATOM   1622  CA  LEU A 672      50.209  63.133  34.026  1.00  0.00           C  
ATOM   1623  C   LEU A 672      48.786  63.669  34.127  1.00  0.00           C  
ATOM   1624  O   LEU A 672      48.296  64.338  33.213  1.00  0.00           O  
ATOM   1625  CB  LEU A 672      50.200  61.792  33.283  1.00  0.00           C  
ATOM   1626  CG  LEU A 672      49.414  61.706  31.970  1.00  0.00           C  
ATOM   1627  CD1 LEU A 672      49.926  62.747  30.994  1.00  0.00           C  
ATOM   1628  CD2 LEU A 672      49.544  60.309  31.383  1.00  0.00           C  
ATOM   1629  N   ILE A 675      48.127  63.372  35.242  1.00  0.00           N  
ATOM   1630  CA  ILE A 675      46.755  63.806  35.453  1.00  0.00           C  
ATOM   1631  C   ILE A 675      46.634  65.322  35.454  1.00  0.00           C  
ATOM   1632  O   ILE A 675      45.679  65.875  34.908  1.00  0.00           O  
ATOM   1633  CB  ILE A 675      46.199  63.262  36.784  1.00  0.00           C  
ATOM   1634  CG1 ILE A 675      46.413  61.746  36.859  1.00  0.00           C  
ATOM   1635  CG2 ILE A 675      44.716  63.589  36.899  1.00  0.00           C  
ATOM   1636  CD1 ILE A 675      45.758  60.968  35.734  1.00  0.00           C  
ATOM   1637  N   LYS A 677      47.605  65.993  36.062  1.00  0.00           N  
ATOM   1638  CA  LYS A 677      47.580  67.448  36.132  1.00  0.00           C  
ATOM   1639  C   LYS A 677      48.212  68.131  34.925  1.00  0.00           C  
ATOM   1640  O   LYS A 677      48.294  69.359  34.873  1.00  0.00           O  
ATOM   1641  CB  LYS A 677      48.262  67.932  37.415  1.00  0.00           C  
ATOM   1642  CG  LYS A 677      47.460  67.663  38.681  1.00  0.00           C  
ATOM   1643  CD  LYS A 677      48.103  68.321  39.891  1.00  0.00           C  
ATOM   1644  CE  LYS A 677      47.250  68.144  41.138  1.00  0.00           C  
ATOM   1645  NZ  LYS A 677      47.863  68.809  42.321  1.00  0.00           N  
ATOM   1646  N   LYS A 681      48.653  67.341  33.954  1.00  0.00           N  
ATOM   1647  CA  LYS A 681      49.266  67.899  32.753  1.00  0.00           C  
ATOM   1648  C   LYS A 681      48.308  67.837  31.570  1.00  0.00           C  
ATOM   1649  O   LYS A 681      48.398  68.644  30.644  1.00  0.00           O  
ATOM   1650  CB  LYS A 681      50.554  67.144  32.415  1.00  0.00           C  
ATOM   1651  CG  LYS A 681      51.628  67.249  33.482  1.00  0.00           C  
ATOM   1652  CD  LYS A 681      52.884  66.507  33.079  1.00  0.00           C  
ATOM   1653  CE  LYS A 681      53.933  66.601  34.166  1.00  0.00           C  
ATOM   1654  NZ  LYS A 681      55.150  65.825  33.819  1.00  0.00           N  
ATOM   1655  N   ARG A 683      47.391  66.875  31.612  1.00  0.00           N  
ATOM   1656  CA  ARG A 683      46.412  66.698  30.545  1.00  0.00           C  
ATOM   1657  C   ARG A 683      45.000  66.999  31.032  1.00  0.00           C  
ATOM   1658  O   ARG A 683      44.775  67.218  32.221  1.00  0.00           O  
ATOM   1659  CB  ARG A 683      46.471  65.264  30.008  1.00  0.00           C  
ATOM   1660  CG  ARG A 683      47.831  64.860  29.463  1.00  0.00           C  
ATOM   1661  CD  ARG A 683      48.230  65.720  28.276  1.00  0.00           C  
ATOM   1662  NE  ARG A 683      47.371  65.491  27.121  1.00  0.00           N  
ATOM   1663  CZ  ARG A 683      47.284  64.332  26.480  1.00  0.00           C  
ATOM   1664  NH1 ARG A 683      46.476  64.212  25.436  1.00  0.00           N  
ATOM   1665  NH2 ARG A 683      48.007  63.293  26.878  1.00  0.00           N  
ATOM   1666  N   LYS A 684      44.052  67.004  30.103  1.00  0.00           N  
ATOM   1667  CA  LYS A 684      42.663  67.274  30.434  1.00  0.00           C  
ATOM   1668  C   LYS A 684      41.852  65.990  30.253  1.00  0.00           C  
ATOM   1669  O   LYS A 684      41.949  65.328  29.219  1.00  0.00           O  
ATOM   1670  CB  LYS A 684      42.125  68.381  29.525  1.00  0.00           C  
ATOM   1671  CG  LYS A 684      40.830  69.013  30.004  1.00  0.00           C  
ATOM   1672  CD  LYS A 684      40.418  70.168  29.104  1.00  0.00           C  
ATOM   1673  CE  LYS A 684      39.189  70.880  29.649  1.00  0.00           C  
ATOM   1674  NZ  LYS A 684      38.025  69.961  29.800  1.00  0.00           N  
ATOM   1675  N   LEU A 685      41.060  65.638  31.263  1.00  0.00           N  
ATOM   1676  CA  LEU A 685      40.239  64.428  31.222  1.00  0.00           C  
ATOM   1677  C   LEU A 685      38.971  64.587  30.373  1.00  0.00           C  
ATOM   1678  O   LEU A 685      38.594  65.700  30.008  1.00  0.00           O  
ATOM   1679  CB  LEU A 685      39.862  64.016  32.648  1.00  0.00           C  
ATOM   1680  CG  LEU A 685      40.985  63.459  33.530  1.00  0.00           C  
ATOM   1681  CD1 LEU A 685      42.068  64.502  33.735  1.00  0.00           C  
ATOM   1682  CD2 LEU A 685      40.403  63.029  34.866  1.00  0.00           C  
ATOM   1683  N   PRO A 686      38.299  63.470  30.039  1.00  0.00           N  
ATOM   1684  CA  PRO A 686      38.633  62.085  30.392  1.00  0.00           C  
ATOM   1685  C   PRO A 686      39.944  61.666  29.744  1.00  0.00           C  
ATOM   1686  O   PRO A 686      40.447  62.355  28.858  1.00  0.00           O  
ATOM   1687  CB  PRO A 686      37.437  61.301  29.863  1.00  0.00           C  
ATOM   1688  CG  PRO A 686      37.050  62.082  28.654  1.00  0.00           C  
ATOM   1689  CD  PRO A 686      37.118  63.506  29.158  1.00  0.00           C  
ATOM   1690  N   LEU A 687      40.495  60.536  30.174  1.00  0.00           N  
ATOM   1691  CA  LEU A 687      41.762  60.081  29.624  1.00  0.00           C  
ATOM   1692  C   LEU A 687      41.786  58.586  29.317  1.00  0.00           C  
ATOM   1693  O   LEU A 687      41.469  57.762  30.172  1.00  0.00           O  
ATOM   1694  CB  LEU A 687      42.884  60.429  30.600  1.00  0.00           C  
ATOM   1695  CG  LEU A 687      44.286  60.561  30.014  1.00  0.00           C  
ATOM   1696  CD1 LEU A 687      44.292  61.654  28.949  1.00  0.00           C  
ATOM   1697  CD2 LEU A 687      45.267  60.889  31.125  1.00  0.00           C  
ATOM   1698  N   LYS A 688      42.166  58.247  28.089  1.00  0.00           N  
ATOM   1699  CA  LYS A 688      42.240  56.857  27.655  1.00  0.00           C  
ATOM   1700  C   LYS A 688      43.653  56.553  27.171  1.00  0.00           C  
ATOM   1701  O   LYS A 688      44.149  57.200  26.250  1.00  0.00           O  
ATOM   1702  CB  LYS A 688      41.234  56.606  26.530  1.00  0.00           C  
ATOM   1703  CG  LYS A 688      39.793  56.869  26.935  1.00  0.00           C  
ATOM   1704  CD  LYS A 688      38.828  56.650  25.780  1.00  0.00           C  
ATOM   1705  CE  LYS A 688      37.391  56.898  26.215  1.00  0.00           C  
ATOM   1706  NZ  LYS A 688      36.414  56.649  25.120  1.00  0.00           N  
ATOM   1707  N   LEU A 689      44.296  55.566  27.790  1.00  0.00           N  
ATOM   1708  CA  LEU A 689      45.665  55.201  27.433  1.00  0.00           C  
ATOM   1709  C   LEU A 689      45.875  53.691  27.318  1.00  0.00           C  
ATOM   1710  O   LEU A 689      45.150  52.907  27.928  1.00  0.00           O  
ATOM   1711  CB  LEU A 689      46.630  55.768  28.476  1.00  0.00           C  
ATOM   1712  CG  LEU A 689      46.516  57.273  28.737  1.00  0.00           C  
ATOM   1713  CD1 LEU A 689      47.359  57.660  29.943  1.00  0.00           C  
ATOM   1714  CD2 LEU A 689      46.956  58.038  27.502  1.00  0.00           C  
ATOM   1715  N   PHE A 690      46.879  53.296  26.536  1.00  0.00           N  
ATOM   1716  CA  PHE A 690      47.204  51.883  26.335  1.00  0.00           C  
ATOM   1717  C   PHE A 690      48.684  51.692  26.006  1.00  0.00           C  
ATOM   1718  O   PHE A 690      49.324  52.570  25.430  1.00  0.00           O  
ATOM   1719  CB  PHE A 690      46.344  51.296  25.208  1.00  0.00           C  
ATOM   1720  CG  PHE A 690      46.928  51.468  23.825  1.00  0.00           C  
ATOM   1721  CD1 PHE A 690      47.841  50.547  23.320  1.00  0.00           C  
ATOM   1722  CD2 PHE A 690      46.552  52.539  23.021  1.00  0.00           C  
ATOM   1723  CE1 PHE A 690      48.365  50.688  22.038  1.00  0.00           C  
ATOM   1724  CE2 PHE A 690      47.074  52.685  21.738  1.00  0.00           C  
ATOM   1725  CZ  PHE A 690      47.980  51.759  21.247  1.00  0.00           C  
ATOM   1726  N   SER A 691      49.222  50.537  26.376  1.00  0.00           N  
ATOM   1727  CA  SER A 691      50.622  50.235  26.111  1.00  0.00           C  
ATOM   1728  C   SER A 691      50.866  48.736  26.130  1.00  0.00           C  
ATOM   1729  O   SER A 691      50.793  48.097  27.180  1.00  0.00           O  
ATOM   1730  CB  SER A 691      51.524  50.905  27.148  1.00  0.00           C  
ATOM   1731  OG  SER A 691      52.877  50.517  26.966  1.00  0.00           O  
ATOM   1732  N   ILE A 692      51.156  48.177  24.962  1.00  0.00           N  
ATOM   1733  CA  ILE A 692      51.416  46.751  24.851  1.00  0.00           C  
ATOM   1734  C   ILE A 692      52.922  46.537  24.848  1.00  0.00           C  
ATOM   1735  O   ILE A 692      53.578  46.700  23.818  1.00  0.00           O  
ATOM   1736  CB  ILE A 692      50.823  46.183  23.554  1.00  0.00           C  
ATOM   1737  CG1 ILE A 692      49.370  46.640  23.409  1.00  0.00           C  
ATOM   1738  CG2 ILE A 692      50.889  44.669  23.578  1.00  0.00           C  
ATOM   1739  CD1 ILE A 692      48.722  46.229  22.115  1.00  0.00           C  
ATOM   1740  N   ASP A 693      53.465  46.181  26.008  1.00  0.00           N  
ATOM   1741  CA  ASP A 693      54.900  45.961  26.141  1.00  0.00           C  
ATOM   1742  C   ASP A 693      55.207  44.718  26.967  1.00  0.00           C  
ATOM   1743  O   ASP A 693      54.297  44.018  27.409  1.00  0.00           O  
ATOM   1744  CB  ASP A 693      55.561  47.183  26.786  1.00  0.00           C  
ATOM   1745  CG  ASP A 693      57.072  47.091  26.791  1.00  0.00           C  
ATOM   1746  OD1 ASP A 693      57.676  47.084  25.698  1.00  0.00           O  
ATOM   1747  OD2 ASP A 693      57.657  47.016  27.887  1.00  0.00           O  
ATOM   1748  N   ARG A 695      56.495  44.453  27.169  1.00  0.00           N  
ATOM   1749  CA  ARG A 695      56.939  43.295  27.937  1.00  0.00           C  
ATOM   1750  C   ARG A 695      56.772  43.464  29.440  1.00  0.00           C  
ATOM   1751  O   ARG A 695      56.584  44.574  29.947  1.00  0.00           O  
ATOM   1752  CB  ARG A 695      58.412  42.990  27.646  1.00  0.00           C  
ATOM   1753  CG  ARG A 695      58.661  42.163  26.399  1.00  0.00           C  
ATOM   1754  CD  ARG A 695      60.143  41.858  26.224  1.00  0.00           C  
ATOM   1755  NE  ARG A 695      60.383  40.935  25.118  1.00  0.00           N  
ATOM   1756  CZ  ARG A 695      60.002  39.660  25.108  1.00  0.00           C  
ATOM   1757  NH1 ARG A 695      60.261  38.895  24.057  1.00  0.00           N  
ATOM   1758  NH2 ARG A 695      59.369  39.144  26.151  1.00  0.00           N  
ATOM   1759  N   CYS A 696      56.853  42.337  30.139  1.00  0.00           N  
ATOM   1760  CA  CYS A 696      56.743  42.284  31.590  1.00  0.00           C  
ATOM   1761  C   CYS A 696      57.398  40.983  32.033  1.00  0.00           C  
ATOM   1762  O   CYS A 696      57.491  40.041  31.252  1.00  0.00           O  
ATOM   1763  CB  CYS A 696      55.277  42.315  32.018  1.00  0.00           C  
ATOM   1764  SG  CYS A 696      54.451  43.881  31.675  1.00  0.00           S  
ATOM   1765  N   PHE A 697      57.854  40.927  33.279  1.00  0.00           N  
ATOM   1766  CA  PHE A 697      58.514  39.725  33.772  1.00  0.00           C  
ATOM   1767  C   PHE A 697      57.882  39.175  35.043  1.00  0.00           C  
ATOM   1768  O   PHE A 697      58.079  39.712  36.133  1.00  0.00           O  
ATOM   1769  CB  PHE A 697      59.995  40.012  34.018  1.00  0.00           C  
ATOM   1770  CG  PHE A 697      60.662  40.747  32.895  1.00  0.00           C  
ATOM   1771  CD1 PHE A 697      60.412  42.100  32.687  1.00  0.00           C  
ATOM   1772  CD2 PHE A 697      61.530  40.088  32.037  1.00  0.00           C  
ATOM   1773  CE1 PHE A 697      61.016  42.783  31.643  1.00  0.00           C  
ATOM   1774  CE2 PHE A 697      62.140  40.765  30.989  1.00  0.00           C  
ATOM   1775  CZ  PHE A 697      61.880  42.115  30.793  1.00  0.00           C  
ATOM   1776  N   ARG A 698      57.126  38.094  34.892  1.00  0.00           N  
ATOM   1777  CA  ARG A 698      56.460  37.453  36.016  1.00  0.00           C  
ATOM   1778  C   ARG A 698      57.293  36.264  36.479  1.00  0.00           C  
ATOM   1779  O   ARG A 698      57.238  35.185  35.892  1.00  0.00           O  
ATOM   1780  CB  ARG A 698      55.061  37.000  35.595  1.00  0.00           C  
ATOM   1781  CG  ARG A 698      54.253  36.320  36.682  1.00  0.00           C  
ATOM   1782  CD  ARG A 698      52.796  36.214  36.267  1.00  0.00           C  
ATOM   1783  NE  ARG A 698      52.650  35.638  34.932  1.00  0.00           N  
ATOM   1784  CZ  ARG A 698      51.493  35.529  34.286  1.00  0.00           C  
ATOM   1785  NH1 ARG A 698      51.455  34.992  33.073  1.00  0.00           N  
ATOM   1786  NH2 ARG A 698      50.372  35.959  34.851  1.00  0.00           N  
ATOM   1787  N   ARG A 699      58.069  36.482  37.536  1.00  0.00           N  
ATOM   1788  CA  ARG A 699      58.942  35.459  38.099  1.00  0.00           C  
ATOM   1789  C   ARG A 699      58.219  34.139  38.358  1.00  0.00           C  
ATOM   1790  O   ARG A 699      57.287  34.073  39.160  1.00  0.00           O  
ATOM   1791  CB  ARG A 699      59.557  35.972  39.403  1.00  0.00           C  
ATOM   1792  CG  ARG A 699      60.725  35.155  39.923  1.00  0.00           C  
ATOM   1793  CD  ARG A 699      61.228  35.719  41.244  1.00  0.00           C  
ATOM   1794  NE  ARG A 699      62.514  35.152  41.639  1.00  0.00           N  
ATOM   1795  CZ  ARG A 699      62.745  33.854  41.811  1.00  0.00           C  
ATOM   1796  NH1 ARG A 699      63.950  33.437  42.173  1.00  0.00           N  
ATOM   1797  NH2 ARG A 699      61.774  32.972  41.620  1.00  0.00           N  
ATOM   1798  N   GLU A 700      58.660  33.092  37.669  1.00  0.00           N  
ATOM   1799  CA  GLU A 700      58.085  31.759  37.813  1.00  0.00           C  
ATOM   1800  C   GLU A 700      59.205  30.752  38.040  1.00  0.00           C  
ATOM   1801  O   GLU A 700      58.969  29.639  38.507  1.00  0.00           O  
ATOM   1802  CB  GLU A 700      57.295  31.378  36.557  1.00  0.00           C  
ATOM   1803  CG  GLU A 700      55.910  31.996  36.473  1.00  0.00           C  
ATOM   1804  CD  GLU A 700      54.953  31.415  37.496  1.00  0.00           C  
ATOM   1805  OE1 GLU A 700      55.245  31.509  38.707  1.00  0.00           O  
ATOM   1806  OE2 GLU A 700      53.908  30.863  37.089  1.00  0.00           O  
ATOM   1807  N   GLN A 703      60.425  31.160  37.702  1.00  0.00           N  
ATOM   1808  CA  GLN A 703      61.611  30.323  37.857  1.00  0.00           C  
ATOM   1809  C   GLN A 703      61.472  28.994  37.117  1.00  0.00           C  
ATOM   1810  O   GLN A 703      60.914  28.031  37.645  1.00  0.00           O  
ATOM   1811  CB  GLN A 703      61.884  30.065  39.342  1.00  0.00           C  
ATOM   1812  CG  GLN A 703      63.245  29.446  39.627  1.00  0.00           C  
ATOM   1813  CD  GLN A 703      64.401  30.381  39.304  1.00  0.00           C  
ATOM   1814  OE1 GLN A 703      65.568  30.004  39.414  1.00  0.00           O  
ATOM   1815  NE2 GLN A 703      64.080  31.608  38.907  1.00  0.00           N  
ATOM   1816  N   ARG A 712      61.991  28.954  35.893  1.00  0.00           N  
ATOM   1817  CA  ARG A 712      61.939  27.759  35.055  1.00  0.00           C  
ATOM   1818  C   ARG A 712      60.535  27.188  34.893  1.00  0.00           C  
ATOM   1819  O   ARG A 712      60.037  26.469  35.759  1.00  0.00           O  
ATOM   1820  CB  ARG A 712      62.870  26.674  35.607  1.00  0.00           C  
ATOM   1821  CG  ARG A 712      64.348  26.942  35.370  1.00  0.00           C  
ATOM   1822  CD  ARG A 712      65.201  25.749  35.778  1.00  0.00           C  
ATOM   1823  NE  ARG A 712      66.609  25.943  35.443  1.00  0.00           N  
ATOM   1824  CZ  ARG A 712      67.070  26.092  34.205  1.00  0.00           C  
ATOM   1825  NH1 ARG A 712      68.368  26.264  33.997  1.00  0.00           N  
ATOM   1826  NH2 ARG A 712      66.235  26.068  33.174  1.00  0.00           N  
ATOM   1827  N   GLU A 713      59.906  27.514  33.768  1.00  0.00           N  
ATOM   1828  CA  GLU A 713      58.565  27.036  33.462  1.00  0.00           C  
ATOM   1829  C   GLU A 713      58.444  26.701  31.982  1.00  0.00           C  
ATOM   1830  O   GLU A 713      58.210  27.579  31.152  1.00  0.00           O  
ATOM   1831  CB  GLU A 713      57.521  28.089  33.842  1.00  0.00           C  
ATOM   1832  CG  GLU A 713      57.301  28.233  35.338  1.00  0.00           C  
ATOM   1833  CD  GLU A 713      56.709  26.983  35.966  1.00  0.00           C  
ATOM   1834  OE1 GLU A 713      56.547  26.958  37.204  1.00  0.00           O  
ATOM   1835  OE2 GLU A 713      56.401  26.027  35.222  1.00  0.00           O  
ATOM   1836  N   ASP A 714      58.614  25.423  31.657  1.00  0.00           N  
ATOM   1837  CA  ASP A 714      58.521  24.965  30.277  1.00  0.00           C  
ATOM   1838  C   ASP A 714      57.107  24.465  30.003  1.00  0.00           C  
ATOM   1839  O   ASP A 714      56.770  24.104  28.875  1.00  0.00           O  
ATOM   1840  CB  ASP A 714      59.528  23.837  30.029  1.00  0.00           C  
ATOM   1841  CG  ASP A 714      60.951  24.236  30.381  1.00  0.00           C  
ATOM   1842  OD1 ASP A 714      61.204  24.567  31.559  1.00  0.00           O  
ATOM   1843  OD2 ASP A 714      61.816  24.217  29.479  1.00  0.00           O  
ATOM   1844  N   ARG A 715      56.282  24.454  31.046  1.00  0.00           N  
ATOM   1845  CA  ARG A 715      54.903  23.994  30.935  1.00  0.00           C  
ATOM   1846  C   ARG A 715      53.947  24.965  31.625  1.00  0.00           C  
ATOM   1847  O   ARG A 715      52.830  24.597  31.993  1.00  0.00           O  
ATOM   1848  CB  ARG A 715      54.777  22.598  31.550  1.00  0.00           C  
ATOM   1849  CG  ARG A 715      55.709  21.575  30.913  1.00  0.00           C  
ATOM   1850  CD  ARG A 715      55.767  20.275  31.700  1.00  0.00           C  
ATOM   1851  NE  ARG A 715      56.772  19.363  31.156  1.00  0.00           N  
ATOM   1852  CZ  ARG A 715      57.101  18.196  31.701  1.00  0.00           C  
ATOM   1853  NH1 ARG A 715      58.028  17.435  31.133  1.00  0.00           N  
ATOM   1854  NH2 ARG A 715      56.506  17.789  32.814  1.00  0.00           N  
ATOM   1855  N   SER A 716      54.398  26.205  31.794  1.00  0.00           N  
ATOM   1856  CA  SER A 716      53.602  27.253  32.431  1.00  0.00           C  
ATOM   1857  C   SER A 716      54.213  28.621  32.142  1.00  0.00           C  
ATOM   1858  O   SER A 716      54.832  29.231  33.015  1.00  0.00           O  
ATOM   1859  CB  SER A 716      53.534  27.031  33.946  1.00  0.00           C  
ATOM   1860  OG  SER A 716      52.823  25.847  34.265  1.00  0.00           O  
ATOM   1861  N   HIS A 718      54.034  29.097  30.913  1.00  0.00           N  
ATOM   1862  CA  HIS A 718      54.572  30.388  30.491  1.00  0.00           C  
ATOM   1863  C   HIS A 718      56.072  30.467  30.760  1.00  0.00           C  
ATOM   1864  O   HIS A 718      56.677  29.507  31.235  1.00  0.00           O  
ATOM   1865  CB  HIS A 718      53.856  31.536  31.217  1.00  0.00           C  
ATOM   1866  CG  HIS A 718      52.404  31.666  30.870  1.00  0.00           C  
ATOM   1867  ND1 HIS A 718      51.611  32.682  31.361  1.00  0.00           N  
ATOM   1868  CD2 HIS A 718      51.599  30.908  30.088  1.00  0.00           C  
ATOM   1869  CE1 HIS A 718      50.382  32.545  30.896  1.00  0.00           C  
ATOM   1870  NE2 HIS A 718      50.348  31.475  30.121  1.00  0.00           N  
ATOM   1871  N   LEU A 723      56.669  31.614  30.456  1.00  0.00           N  
ATOM   1872  CA  LEU A 723      58.099  31.803  30.668  1.00  0.00           C  
ATOM   1873  C   LEU A 723      58.377  32.789  31.794  1.00  0.00           C  
ATOM   1874  O   LEU A 723      57.685  32.796  32.811  1.00  0.00           O  
ATOM   1875  CB  LEU A 723      58.769  32.289  29.380  1.00  0.00           C  
ATOM   1876  CG  LEU A 723      58.850  31.292  28.220  1.00  0.00           C  
ATOM   1877  CD1 LEU A 723      59.622  30.061  28.672  1.00  0.00           C  
ATOM   1878  CD2 LEU A 723      57.451  30.912  27.752  1.00  0.00           C  
ATOM   1879  N   MET A 724      59.395  33.622  31.602  1.00  0.00           N  
ATOM   1880  CA  MET A 724      59.778  34.611  32.601  1.00  0.00           C  
ATOM   1881  C   MET A 724      59.469  36.023  32.115  1.00  0.00           C  
ATOM   1882  O   MET A 724      59.566  36.987  32.875  1.00  0.00           O  
ATOM   1883  CB  MET A 724      61.270  34.481  32.905  1.00  0.00           C  
ATOM   1884  CG  MET A 724      61.673  33.097  33.383  1.00  0.00           C  
ATOM   1885  SD  MET A 724      63.435  32.782  33.198  1.00  0.00           S  
ATOM   1886  CE  MET A 724      63.462  32.044  31.551  1.00  0.00           C  
ATOM   1887  N   SER A 725      59.095  36.136  30.845  1.00  0.00           N  
ATOM   1888  CA  SER A 725      58.773  37.430  30.256  1.00  0.00           C  
ATOM   1889  C   SER A 725      57.658  37.306  29.222  1.00  0.00           C  
ATOM   1890  O   SER A 725      57.818  36.642  28.198  1.00  0.00           O  
ATOM   1891  CB  SER A 725      60.019  38.036  29.603  1.00  0.00           C  
ATOM   1892  OG  SER A 725      59.727  39.283  28.994  1.00  0.00           O  
ATOM   1893  N   TYR A 726      56.528  37.950  29.499  1.00  0.00           N  
ATOM   1894  CA  TYR A 726      55.388  37.917  28.594  1.00  0.00           C  
ATOM   1895  C   TYR A 726      55.025  39.335  28.162  1.00  0.00           C  
ATOM   1896  O   TYR A 726      55.589  40.310  28.663  1.00  0.00           O  
ATOM   1897  CB  TYR A 726      54.184  37.260  29.275  1.00  0.00           C  
ATOM   1898  CG  TYR A 726      53.489  38.131  30.303  1.00  0.00           C  
ATOM   1899  CD1 TYR A 726      54.177  38.635  31.409  1.00  0.00           C  
ATOM   1900  CD2 TYR A 726      52.137  38.450  30.171  1.00  0.00           C  
ATOM   1901  CE1 TYR A 726      53.532  39.435  32.357  1.00  0.00           C  
ATOM   1902  CE2 TYR A 726      51.485  39.248  31.114  1.00  0.00           C  
ATOM   1903  CZ  TYR A 726      52.187  39.736  32.200  1.00  0.00           C  
ATOM   1904  OH  TYR A 726      51.540  40.524  33.121  1.00  0.00           O  
ATOM   1905  N   HIS A 728      54.082  39.440  27.230  1.00  0.00           N  
ATOM   1906  CA  HIS A 728      53.634  40.733  26.725  1.00  0.00           C  
ATOM   1907  C   HIS A 728      52.250  41.033  27.270  1.00  0.00           C  
ATOM   1908  O   HIS A 728      51.335  40.229  27.121  1.00  0.00           O  
ATOM   1909  CB  HIS A 728      53.583  40.712  25.197  1.00  0.00           C  
ATOM   1910  CG  HIS A 728      54.928  40.620  24.549  1.00  0.00           C  
ATOM   1911  ND1 HIS A 728      55.743  41.717  24.369  1.00  0.00           N  
ATOM   1912  CD2 HIS A 728      55.608  39.560  24.054  1.00  0.00           C  
ATOM   1913  CE1 HIS A 728      56.867  41.336  23.789  1.00  0.00           C  
ATOM   1914  NE2 HIS A 728      56.811  40.032  23.588  1.00  0.00           N  
ATOM   1915  N   SER A 730      52.097  42.190  27.903  1.00  0.00           N  
ATOM   1916  CA  SER A 730      50.810  42.579  28.465  1.00  0.00           C  
ATOM   1917  C   SER A 730      50.194  43.731  27.680  1.00  0.00           C  
ATOM   1918  O   SER A 730      50.768  44.820  27.599  1.00  0.00           O  
ATOM   1919  CB  SER A 730      50.977  42.985  29.931  1.00  0.00           C  
ATOM   1920  OG  SER A 730      49.733  43.339  30.511  1.00  0.00           O  
ATOM   1921  N   ALA A 731      49.025  43.484  27.097  1.00  0.00           N  
ATOM   1922  CA  ALA A 731      48.331  44.503  26.323  1.00  0.00           C  
ATOM   1923  C   ALA A 731      47.384  45.242  27.256  1.00  0.00           C  
ATOM   1924  O   ALA A 731      46.166  45.079  27.177  1.00  0.00           O  
ATOM   1925  CB  ALA A 731      47.558  43.857  25.187  1.00  0.00           C  
ATOM   1926  N   SER A 732      47.956  46.057  28.138  1.00  0.00           N  
ATOM   1927  CA  SER A 732      47.177  46.808  29.116  1.00  0.00           C  
ATOM   1928  C   SER A 732      46.724  48.179  28.634  1.00  0.00           C  
ATOM   1929  O   SER A 732      47.159  48.668  27.589  1.00  0.00           O  
ATOM   1930  CB  SER A 732      47.980  46.971  30.410  1.00  0.00           C  
ATOM   1931  OG  SER A 732      48.388  45.716  30.926  1.00  0.00           O  
ATOM   1932  N   CYS A 733      45.840  48.787  29.420  1.00  0.00           N  
ATOM   1933  CA  CYS A 733      45.300  50.106  29.126  1.00  0.00           C  
ATOM   1934  C   CYS A 733      44.628  50.649  30.378  1.00  0.00           C  
ATOM   1935  O   CYS A 733      44.289  49.890  31.286  1.00  0.00           O  
ATOM   1936  CB  CYS A 733      44.277  50.026  27.993  1.00  0.00           C  
ATOM   1937  SG  CYS A 733      42.796  49.066  28.388  1.00  0.00           S  
ATOM   1938  N   VAL A 734      44.441  51.962  30.423  1.00  0.00           N  
ATOM   1939  CA  VAL A 734      43.804  52.603  31.565  1.00  0.00           C  
ATOM   1940  C   VAL A 734      42.889  53.734  31.127  1.00  0.00           C  
ATOM   1941  O   VAL A 734      43.194  54.464  30.184  1.00  0.00           O  
ATOM   1942  CB  VAL A 734      44.846  53.172  32.541  1.00  0.00           C  
ATOM   1943  CG1 VAL A 734      45.526  52.041  33.284  1.00  0.00           C  
ATOM   1944  CG2 VAL A 734      45.866  53.999  31.781  1.00  0.00           C  
ATOM   1945  N   VAL A 735      41.764  53.871  31.821  1.00  0.00           N  
ATOM   1946  CA  VAL A 735      40.801  54.914  31.507  1.00  0.00           C  
ATOM   1947  C   VAL A 735      40.589  55.832  32.703  1.00  0.00           C  
ATOM   1948  O   VAL A 735      39.957  55.455  33.690  1.00  0.00           O  
ATOM   1949  CB  VAL A 735      39.444  54.314  31.090  1.00  0.00           C  
ATOM   1950  CG1 VAL A 735      38.461  55.427  30.767  1.00  0.00           C  
ATOM   1951  CG2 VAL A 735      39.627  53.409  29.885  1.00  0.00           C  
ATOM   1952  N   VAL A 736      41.135  57.039  32.605  1.00  0.00           N  
ATOM   1953  CA  VAL A 736      41.008  58.031  33.659  1.00  0.00           C  
ATOM   1954  C   VAL A 736      39.743  58.837  33.415  1.00  0.00           C  
ATOM   1955  O   VAL A 736      39.668  59.616  32.465  1.00  0.00           O  
ATOM   1956  CB  VAL A 736      42.206  58.991  33.663  1.00  0.00           C  
ATOM   1957  CG1 VAL A 736      42.040  60.019  34.759  1.00  0.00           C  
ATOM   1958  CG2 VAL A 736      43.490  58.214  33.860  1.00  0.00           C  
ATOM   1959  N   GLY A 737      38.748  58.641  34.272  1.00  0.00           N  
ATOM   1960  CA  GLY A 737      37.497  59.358  34.118  1.00  0.00           C  
ATOM   1961  C   GLY A 737      36.869  59.724  35.444  1.00  0.00           C  
ATOM   1962  O   GLY A 737      36.815  58.908  36.363  1.00  0.00           O  
ATOM   1963  N   GLU A 738      36.390  60.959  35.542  1.00  0.00           N  
ATOM   1964  CA  GLU A 738      35.758  61.439  36.761  1.00  0.00           C  
ATOM   1965  C   GLU A 738      34.540  60.583  37.099  1.00  0.00           C  
ATOM   1966  O   GLU A 738      34.028  60.630  38.217  1.00  0.00           O  
ATOM   1967  CB  GLU A 738      35.338  62.901  36.588  1.00  0.00           C  
ATOM   1968  CG  GLU A 738      34.771  63.546  37.841  1.00  0.00           C  
ATOM   1969  CD  GLU A 738      34.413  65.005  37.633  1.00  0.00           C  
ATOM   1970  OE1 GLU A 738      33.981  65.658  38.607  1.00  0.00           O  
ATOM   1971  OE2 GLU A 738      34.563  65.501  36.497  1.00  0.00           O  
ATOM   1972  N   ASP A 739      34.087  59.796  36.127  1.00  0.00           N  
ATOM   1973  CA  ASP A 739      32.926  58.931  36.314  1.00  0.00           C  
ATOM   1974  C   ASP A 739      33.086  57.616  35.558  1.00  0.00           C  
ATOM   1975  O   ASP A 739      32.549  57.458  34.462  1.00  0.00           O  
ATOM   1976  CB  ASP A 739      31.656  59.638  35.827  1.00  0.00           C  
ATOM   1977  CG  ASP A 739      31.441  60.985  36.492  1.00  0.00           C  
ATOM   1978  OD1 ASP A 739      31.310  61.024  37.734  1.00  0.00           O  
ATOM   1979  OD2 ASP A 739      31.402  62.006  35.772  1.00  0.00           O  
ATOM   1980  N   VAL A 788      33.824  56.675  36.140  1.00  0.00           N  
ATOM   1981  CA  VAL A 788      34.032  55.376  35.506  1.00  0.00           C  
ATOM   1982  C   VAL A 788      33.841  54.234  36.504  1.00  0.00           C  
ATOM   1983  O   VAL A 788      33.958  54.429  37.713  1.00  0.00           O  
ATOM   1984  CB  VAL A 788      35.450  55.260  34.885  1.00  0.00           C  
ATOM   1985  CG1 VAL A 788      35.687  56.397  33.909  1.00  0.00           C  
ATOM   1986  CG2 VAL A 788      36.499  55.266  35.970  1.00  0.00           C  
ATOM   1987  N   SER A 789      33.548  53.044  35.988  1.00  0.00           N  
ATOM   1988  CA  SER A 789      33.338  51.869  36.825  1.00  0.00           C  
ATOM   1989  C   SER A 789      33.754  50.618  36.072  1.00  0.00           C  
ATOM   1990  O   SER A 789      34.243  50.694  34.947  1.00  0.00           O  
ATOM   1991  CB  SER A 789      31.864  51.755  37.224  1.00  0.00           C  
ATOM   1992  OG  SER A 789      31.040  51.529  36.092  1.00  0.00           O  
ATOM   1993  N   VAL A 790      33.544  49.466  36.698  1.00  0.00           N  
ATOM   1994  CA  VAL A 790      33.897  48.192  36.091  1.00  0.00           C  
ATOM   1995  C   VAL A 790      33.318  48.075  34.682  1.00  0.00           C  
ATOM   1996  O   VAL A 790      33.926  47.467  33.801  1.00  0.00           O  
ATOM   1997  CB  VAL A 790      33.386  47.014  36.951  1.00  0.00           C  
ATOM   1998  CG1 VAL A 790      31.869  47.031  37.011  1.00  0.00           C  
ATOM   1999  CG2 VAL A 790      33.887  45.699  36.385  1.00  0.00           C  
ATOM   2000  N   ASP A 791      32.146  48.666  34.472  1.00  0.00           N  
ATOM   2001  CA  ASP A 791      31.495  48.624  33.168  1.00  0.00           C  
ATOM   2002  C   ASP A 791      32.425  49.142  32.082  1.00  0.00           C  
ATOM   2003  O   ASP A 791      32.543  48.534  31.018  1.00  0.00           O  
ATOM   2004  CB  ASP A 791      30.214  49.456  33.185  1.00  0.00           C  
ATOM   2005  CG  ASP A 791      29.203  48.941  34.184  1.00  0.00           C  
ATOM   2006  OD1 ASP A 791      28.815  47.758  34.080  1.00  0.00           O  
ATOM   2007  OD2 ASP A 791      28.798  49.719  35.072  1.00  0.00           O  
ATOM   2008  N   ASP A 792      33.084  50.266  32.350  1.00  0.00           N  
ATOM   2009  CA  ASP A 792      34.006  50.839  31.377  1.00  0.00           C  
ATOM   2010  C   ASP A 792      35.072  49.815  31.023  1.00  0.00           C  
ATOM   2011  O   ASP A 792      35.767  49.948  30.018  1.00  0.00           O  
ATOM   2012  CB  ASP A 792      34.663  52.107  31.927  1.00  0.00           C  
ATOM   2013  CG  ASP A 792      33.697  53.274  32.015  1.00  0.00           C  
ATOM   2014  OD1 ASP A 792      32.779  53.227  32.861  1.00  0.00           O  
ATOM   2015  OD2 ASP A 792      33.851  54.236  31.232  1.00  0.00           O  
ATOM   2016  N   GLY A 793      35.192  48.791  31.861  1.00  0.00           N  
ATOM   2017  CA  GLY A 793      36.162  47.744  31.613  1.00  0.00           C  
ATOM   2018  C   GLY A 793      35.563  46.671  30.725  1.00  0.00           C  
ATOM   2019  O   GLY A 793      36.194  46.213  29.773  1.00  0.00           O  
ATOM   2020  N   LYS A 794      34.336  46.268  31.037  1.00  0.00           N  
ATOM   2021  CA  LYS A 794      33.653  45.251  30.250  1.00  0.00           C  
ATOM   2022  C   LYS A 794      33.601  45.696  28.795  1.00  0.00           C  
ATOM   2023  O   LYS A 794      33.979  44.950  27.893  1.00  0.00           O  
ATOM   2024  CB  LYS A 794      32.231  45.035  30.776  1.00  0.00           C  
ATOM   2025  CG  LYS A 794      32.166  44.504  32.199  1.00  0.00           C  
ATOM   2026  CD  LYS A 794      30.727  44.343  32.670  1.00  0.00           C  
ATOM   2027  CE  LYS A 794      30.668  43.871  34.117  1.00  0.00           C  
ATOM   2028  NZ  LYS A 794      29.272  43.779  34.631  1.00  0.00           N  
ATOM   2029  N   VAL A 795      33.143  46.924  28.577  1.00  0.00           N  
ATOM   2030  CA  VAL A 795      33.032  47.482  27.236  1.00  0.00           C  
ATOM   2031  C   VAL A 795      34.348  47.414  26.465  1.00  0.00           C  
ATOM   2032  O   VAL A 795      34.368  47.055  25.286  1.00  0.00           O  
ATOM   2033  CB  VAL A 795      32.553  48.952  27.288  1.00  0.00           C  
ATOM   2034  CG1 VAL A 795      33.494  49.780  28.140  1.00  0.00           C  
ATOM   2035  CG2 VAL A 795      32.466  49.522  25.881  1.00  0.00           C  
ATOM   2036  N   VAL A 796      35.446  47.763  27.125  1.00  0.00           N  
ATOM   2037  CA  VAL A 796      36.750  47.725  26.475  1.00  0.00           C  
ATOM   2038  C   VAL A 796      37.062  46.300  26.043  1.00  0.00           C  
ATOM   2039  O   VAL A 796      37.362  46.046  24.879  1.00  0.00           O  
ATOM   2040  CB  VAL A 796      37.862  48.219  27.422  1.00  0.00           C  
ATOM   2041  CG1 VAL A 796      39.223  48.050  26.769  1.00  0.00           C  
ATOM   2042  CG2 VAL A 796      37.627  49.676  27.766  1.00  0.00           C  
ATOM   2043  N   ALA A 797      36.978  45.372  26.990  1.00  0.00           N  
ATOM   2044  CA  ALA A 797      37.250  43.972  26.711  1.00  0.00           C  
ATOM   2045  C   ALA A 797      36.458  43.493  25.501  1.00  0.00           C  
ATOM   2046  O   ALA A 797      36.942  42.670  24.725  1.00  0.00           O  
ATOM   2047  CB  ALA A 797      36.913  43.122  27.928  1.00  0.00           C  
ATOM   2048  N   GLU A 798      35.240  44.007  25.341  1.00  0.00           N  
ATOM   2049  CA  GLU A 798      34.405  43.620  24.210  1.00  0.00           C  
ATOM   2050  C   GLU A 798      34.940  44.276  22.949  1.00  0.00           C  
ATOM   2051  O   GLU A 798      35.369  43.592  22.020  1.00  0.00           O  
ATOM   2052  CB  GLU A 798      32.954  44.053  24.417  1.00  0.00           C  
ATOM   2053  CG  GLU A 798      32.034  43.609  23.285  1.00  0.00           C  
ATOM   2054  CD  GLU A 798      30.641  44.209  23.371  1.00  0.00           C  
ATOM   2055  OE1 GLU A 798      29.972  44.040  24.411  1.00  0.00           O  
ATOM   2056  OE2 GLU A 798      30.211  44.850  22.390  1.00  0.00           O  
ATOM   2057  N   GLY A 799      34.915  45.606  22.929  1.00  0.00           N  
ATOM   2058  CA  GLY A 799      35.400  46.345  21.777  1.00  0.00           C  
ATOM   2059  C   GLY A 799      36.790  45.915  21.344  1.00  0.00           C  
ATOM   2060  O   GLY A 799      37.214  46.174  20.213  1.00  0.00           O  
ATOM   2061  N   LEU A 800      37.503  45.256  22.250  1.00  0.00           N  
ATOM   2062  CA  LEU A 800      38.847  44.781  21.967  1.00  0.00           C  
ATOM   2063  C   LEU A 800      38.765  43.409  21.304  1.00  0.00           C  
ATOM   2064  O   LEU A 800      39.207  43.231  20.170  1.00  0.00           O  
ATOM   2065  CB  LEU A 800      39.654  44.698  23.264  1.00  0.00           C  
ATOM   2066  CG  LEU A 800      41.168  44.511  23.150  1.00  0.00           C  
ATOM   2067  CD1 LEU A 800      41.773  45.637  22.324  1.00  0.00           C  
ATOM   2068  CD2 LEU A 800      41.777  44.490  24.541  1.00  0.00           C  
ATOM   2069  N   LEU A 801      38.186  42.443  22.010  1.00  0.00           N  
ATOM   2070  CA  LEU A 801      38.048  41.093  21.476  1.00  0.00           C  
ATOM   2071  C   LEU A 801      37.182  41.085  20.222  1.00  0.00           C  
ATOM   2072  O   LEU A 801      37.431  40.321  19.288  1.00  0.00           O  
ATOM   2073  CB  LEU A 801      37.427  40.165  22.522  1.00  0.00           C  
ATOM   2074  CG  LEU A 801      38.191  39.963  23.830  1.00  0.00           C  
ATOM   2075  CD1 LEU A 801      37.434  38.976  24.699  1.00  0.00           C  
ATOM   2076  CD2 LEU A 801      39.592  39.451  23.540  1.00  0.00           C  
ATOM   2077  N   ALA A 802      36.163  41.938  20.210  1.00  0.00           N  
ATOM   2078  CA  ALA A 802      35.249  42.032  19.078  1.00  0.00           C  
ATOM   2079  C   ALA A 802      35.977  42.275  17.757  1.00  0.00           C  
ATOM   2080  O   ALA A 802      35.416  42.061  16.683  1.00  0.00           O  
ATOM   2081  CB  ALA A 802      34.240  43.141  19.323  1.00  0.00           C  
ATOM   2082  N   GLN A 803      37.225  42.724  17.837  1.00  0.00           N  
ATOM   2083  CA  GLN A 803      38.008  42.991  16.638  1.00  0.00           C  
ATOM   2084  C   GLN A 803      38.865  41.809  16.210  1.00  0.00           C  
ATOM   2085  O   GLN A 803      39.824  41.968  15.457  1.00  0.00           O  
ATOM   2086  CB  GLN A 803      38.891  44.218  16.844  1.00  0.00           C  
ATOM   2087  CG  GLN A 803      38.120  45.520  16.870  1.00  0.00           C  
ATOM   2088  CD  GLN A 803      39.024  46.732  16.871  1.00  0.00           C  
ATOM   2089  OE1 GLN A 803      39.703  47.017  17.857  1.00  0.00           O  
ATOM   2090  NE2 GLN A 803      39.044  47.452  15.755  1.00  0.00           N  
ATOM   2091  N   PHE A 807      38.518  40.623  16.696  1.00  0.00           N  
ATOM   2092  CA  PHE A 807      39.242  39.412  16.338  1.00  0.00           C  
ATOM   2093  C   PHE A 807      38.253  38.327  15.931  1.00  0.00           C  
ATOM   2094  O   PHE A 807      38.644  37.209  15.599  1.00  0.00           O  
ATOM   2095  CB  PHE A 807      40.093  38.923  17.509  1.00  0.00           C  
ATOM   2096  CG  PHE A 807      41.387  39.669  17.678  1.00  0.00           C  
ATOM   2097  CD1 PHE A 807      41.394  41.027  17.978  1.00  0.00           C  
ATOM   2098  CD2 PHE A 807      42.606  39.003  17.562  1.00  0.00           C  
ATOM   2099  CE1 PHE A 807      42.601  41.715  18.164  1.00  0.00           C  
ATOM   2100  CE2 PHE A 807      43.814  39.680  17.746  1.00  0.00           C  
ATOM   2101  CZ  PHE A 807      43.810  41.038  18.048  1.00  0.00           C  
ATOM   2102  N   GLY A 808      36.968  38.667  15.957  1.00  0.00           N  
ATOM   2103  CA  GLY A 808      35.942  37.711  15.584  1.00  0.00           C  
ATOM   2104  C   GLY A 808      35.337  37.021  16.788  1.00  0.00           C  
ATOM   2105  O   GLY A 808      34.634  36.019  16.655  1.00  0.00           O  
ATOM   2106  N   PHE A1141      35.616  37.561  17.970  1.00  0.00           N  
ATOM   2107  CA  PHE A1141      35.100  37.002  19.212  1.00  0.00           C  
ATOM   2108  C   PHE A1141      33.725  37.571  19.545  1.00  0.00           C  
ATOM   2109  O   PHE A1141      33.545  38.788  19.604  1.00  0.00           O  
ATOM   2110  CB  PHE A1141      36.071  37.299  20.360  1.00  0.00           C  
ATOM   2111  CG  PHE A1141      37.298  36.427  20.364  1.00  0.00           C  
ATOM   2112  CD1 PHE A1141      38.032  36.222  19.200  1.00  0.00           C  
ATOM   2113  CD2 PHE A1141      37.728  35.823  21.540  1.00  0.00           C  
ATOM   2114  CE1 PHE A1141      39.176  35.428  19.209  1.00  0.00           C  
ATOM   2115  CE2 PHE A1141      38.871  35.028  21.558  1.00  0.00           C  
ATOM   2116  CZ  PHE A1141      39.596  34.830  20.390  1.00  0.00           C  
ATOM   2117  N   THR A1153      32.754  36.686  19.755  1.00  0.00           N  
ATOM   2118  CA  THR A1153      31.398  37.101  20.096  1.00  0.00           C  
ATOM   2119  C   THR A1153      30.985  36.490  21.427  1.00  0.00           C  
ATOM   2120  O   THR A1153      30.008  36.918  22.040  1.00  0.00           O  
ATOM   2121  CB  THR A1153      30.382  36.670  19.019  1.00  0.00           C  
ATOM   2122  OG1 THR A1153      30.525  35.268  18.758  1.00  0.00           O  
ATOM   2123  CG2 THR A1153      30.602  37.448  17.737  1.00  0.00           C  
ATOM   2124  N   LYS A1154      31.738  35.489  21.872  1.00  0.00           N  
ATOM   2125  CA  LYS A1154      31.450  34.821  23.135  1.00  0.00           C  
ATOM   2126  C   LYS A1154      32.613  34.968  24.113  1.00  0.00           C  
ATOM   2127  O   LYS A1154      33.730  34.532  23.830  1.00  0.00           O  
ATOM   2128  CB  LYS A1154      31.165  33.336  22.894  1.00  0.00           C  
ATOM   2129  CG  LYS A1154      29.988  33.066  21.966  1.00  0.00           C  
ATOM   2130  CD  LYS A1154      29.671  31.578  21.879  1.00  0.00           C  
ATOM   2131  CE  LYS A1154      30.841  30.780  21.321  1.00  0.00           C  
ATOM   2132  NZ  LYS A1154      30.548  29.320  21.265  1.00  0.00           N  
ATOM   2133  N   PHE A1155      32.346  35.585  25.261  1.00  0.00           N  
ATOM   2134  CA  PHE A1155      33.372  35.780  26.279  1.00  0.00           C  
ATOM   2135  C   PHE A1155      32.846  35.834  27.718  1.00  0.00           C  
ATOM   2136  O   PHE A1155      33.185  34.975  28.532  1.00  0.00           O  
ATOM   2137  CB  PHE A1155      34.195  37.040  25.971  1.00  0.00           C  
ATOM   2138  CG  PHE A1155      33.421  38.130  25.274  1.00  0.00           C  
ATOM   2139  CD1 PHE A1155      32.271  38.669  25.840  1.00  0.00           C  
ATOM   2140  CD2 PHE A1155      33.861  38.634  24.056  1.00  0.00           C  
ATOM   2141  CE1 PHE A1155      31.575  39.693  25.205  1.00  0.00           C  
ATOM   2142  CE2 PHE A1155      33.172  39.658  23.414  1.00  0.00           C  
ATOM   2143  CZ  PHE A1155      32.028  40.187  23.990  1.00  0.00           C  
ATOM   2144  N   LYS A1156      32.026  36.835  28.029  1.00  0.00           N  
ATOM   2145  CA  LYS A1156      31.463  36.995  29.371  1.00  0.00           C  
ATOM   2146  C   LYS A1156      32.544  37.232  30.430  1.00  0.00           C  
ATOM   2147  O   LYS A1156      33.724  36.960  30.199  1.00  0.00           O  
ATOM   2148  CB  LYS A1156      30.643  35.759  29.749  1.00  0.00           C  
ATOM   2149  CG  LYS A1156      29.495  35.464  28.802  1.00  0.00           C  
ATOM   2150  CD  LYS A1156      28.747  34.211  29.225  1.00  0.00           C  
ATOM   2151  CE  LYS A1156      27.634  33.882  28.247  1.00  0.00           C  
ATOM   2152  NZ  LYS A1156      28.162  33.672  26.870  1.00  0.00           N  
ATOM   2153  N   PHE A1157      32.133  37.732  31.594  1.00  0.00           N  
ATOM   2154  CA  PHE A1157      33.069  38.013  32.682  1.00  0.00           C  
ATOM   2155  C   PHE A1157      32.651  37.337  33.986  1.00  0.00           C  
ATOM   2156  O   PHE A1157      31.473  37.057  34.202  1.00  0.00           O  
ATOM   2157  CB  PHE A1157      33.171  39.522  32.929  1.00  0.00           C  
ATOM   2158  CG  PHE A1157      32.965  40.360  31.701  1.00  0.00           C  
ATOM   2159  CD1 PHE A1157      31.685  40.581  31.201  1.00  0.00           C  
ATOM   2160  CD2 PHE A1157      34.047  40.935  31.048  1.00  0.00           C  
ATOM   2161  CE1 PHE A1157      31.487  41.364  30.069  1.00  0.00           C  
ATOM   2162  CE2 PHE A1157      33.858  41.718  29.915  1.00  0.00           C  
ATOM   2163  CZ  PHE A1157      32.575  41.933  29.425  1.00  0.00           C  
ATOM   2164  N   LYS A1158      33.624  37.086  34.857  1.00  0.00           N  
ATOM   2165  CA  LYS A1158      33.365  36.458  36.147  1.00  0.00           C  
ATOM   2166  C   LYS A1158      34.326  37.004  37.202  1.00  0.00           C  
ATOM   2167  O   LYS A1158      35.535  37.059  36.981  1.00  0.00           O  
ATOM   2168  CB  LYS A1158      33.512  34.937  36.041  1.00  0.00           C  
ATOM   2169  CG  LYS A1158      32.503  34.285  35.106  1.00  0.00           C  
ATOM   2170  CD  LYS A1158      32.654  32.771  35.070  1.00  0.00           C  
ATOM   2171  CE  LYS A1158      32.334  32.145  36.418  1.00  0.00           C  
ATOM   2172  NZ  LYS A1158      32.454  30.662  36.377  1.00  0.00           N  
ATOM   2173  N   PRO A1159      33.794  37.420  38.364  1.00  0.00           N  
ATOM   2174  CA  PRO A1159      34.569  37.971  39.480  1.00  0.00           C  
ATOM   2175  C   PRO A1159      35.795  37.145  39.851  1.00  0.00           C  
ATOM   2176  O   PRO A1159      35.720  35.921  39.969  1.00  0.00           O  
ATOM   2177  CB  PRO A1159      33.547  38.020  40.608  1.00  0.00           C  
ATOM   2178  CG  PRO A1159      32.289  38.341  39.878  1.00  0.00           C  
ATOM   2179  CD  PRO A1159      32.358  37.401  38.694  1.00  0.00           C  
ATOM   2180  N   ASP A1160      36.920  37.828  40.039  1.00  0.00           N  
ATOM   2181  CA  ASP A1160      38.175  37.173  40.393  1.00  0.00           C  
ATOM   2182  C   ASP A1160      38.287  36.987  41.904  1.00  0.00           C  
ATOM   2183  O   ASP A1160      38.113  37.935  42.669  1.00  0.00           O  
ATOM   2184  CB  ASP A1160      39.360  37.999  39.890  1.00  0.00           C  
ATOM   2185  CG  ASP A1160      40.683  37.281  40.054  1.00  0.00           C  
ATOM   2186  OD1 ASP A1160      41.728  37.877  39.726  1.00  0.00           O  
ATOM   2187  OD2 ASP A1160      40.677  36.117  40.507  1.00  0.00           O  
ATOM   2188  N   GLU A1161      38.585  35.761  42.324  1.00  0.00           N  
ATOM   2189  CA  GLU A1161      38.714  35.437  43.741  1.00  0.00           C  
ATOM   2190  C   GLU A1161      39.931  36.099  44.378  1.00  0.00           C  
ATOM   2191  O   GLU A1161      39.901  36.467  45.550  1.00  0.00           O  
ATOM   2192  CB  GLU A1161      38.802  33.918  43.925  1.00  0.00           C  
ATOM   2193  CG  GLU A1161      37.590  33.149  43.410  1.00  0.00           C  
ATOM   2194  CD  GLU A1161      36.328  33.428  44.209  1.00  0.00           C  
ATOM   2195  OE1 GLU A1161      35.915  34.605  44.289  1.00  0.00           O  
ATOM   2196  OE2 GLU A1161      35.746  32.467  44.755  1.00  0.00           O  
ATOM   2197  N   LYS A1425      40.998  36.249  43.602  1.00  0.00           N  
ATOM   2198  CA  LYS A1425      42.228  36.860  44.096  1.00  0.00           C  
ATOM   2199  C   LYS A1425      41.971  38.163  44.847  1.00  0.00           C  
ATOM   2200  O   LYS A1425      42.663  38.474  45.817  1.00  0.00           O  
ATOM   2201  CB  LYS A1425      43.191  37.113  42.931  1.00  0.00           C  
ATOM   2202  CG  LYS A1425      43.641  35.845  42.216  1.00  0.00           C  
ATOM   2203  CD  LYS A1425      44.592  36.153  41.069  1.00  0.00           C  
ATOM   2204  CE  LYS A1425      45.078  34.878  40.391  1.00  0.00           C  
ATOM   2205  NZ  LYS A1425      43.960  34.081  39.814  1.00  0.00           N  
ATOM   2206  N   LYS A1437      40.971  38.916  44.397  1.00  0.00           N  
ATOM   2207  CA  LYS A1437      40.615  40.187  45.021  1.00  0.00           C  
ATOM   2208  C   LYS A1437      41.848  41.004  45.401  1.00  0.00           C  
ATOM   2209  O   LYS A1437      42.032  41.361  46.564  1.00  0.00           O  
ATOM   2210  CB  LYS A1437      39.758  39.938  46.265  1.00  0.00           C  
ATOM   2211  CG  LYS A1437      38.457  39.203  45.981  1.00  0.00           C  
ATOM   2212  CD  LYS A1437      37.681  38.928  47.262  1.00  0.00           C  
ATOM   2213  CE  LYS A1437      36.404  38.147  46.985  1.00  0.00           C  
ATOM   2214  NZ  LYS A1437      35.480  38.887  46.081  1.00  0.00           N  
ATOM   2215  N   SER A1438      42.693  41.289  44.413  1.00  0.00           N  
ATOM   2216  CA  SER A1438      43.909  42.066  44.632  1.00  0.00           C  
ATOM   2217  C   SER A1438      43.559  43.362  45.349  1.00  0.00           C  
ATOM   2218  O   SER A1438      42.628  44.066  44.954  1.00  0.00           O  
ATOM   2219  CB  SER A1438      44.585  42.379  43.296  1.00  0.00           C  
ATOM   2220  OG  SER A1438      44.909  41.190  42.596  1.00  0.00           O  
ATOM   2221  N   LYS A1443      44.314  43.672  46.397  1.00  0.00           N  
ATOM   2222  CA  LYS A1443      44.076  44.869  47.195  1.00  0.00           C  
ATOM   2223  C   LYS A1443      44.437  46.191  46.525  1.00  0.00           C  
ATOM   2224  O   LYS A1443      44.244  47.255  47.110  1.00  0.00           O  
ATOM   2225  CB  LYS A1443      44.802  44.751  48.539  1.00  0.00           C  
ATOM   2226  CG  LYS A1443      44.275  43.623  49.419  1.00  0.00           C  
ATOM   2227  CD  LYS A1443      45.034  43.536  50.735  1.00  0.00           C  
ATOM   2228  CE  LYS A1443      44.527  42.383  51.593  1.00  0.00           C  
ATOM   2229  NZ  LYS A1443      45.297  42.241  52.863  1.00  0.00           N  
ATOM   2230  N   TYR A1444      44.963  46.136  45.306  1.00  0.00           N  
ATOM   2231  CA  TYR A1444      45.306  47.364  44.595  1.00  0.00           C  
ATOM   2232  C   TYR A1444      44.141  47.683  43.663  1.00  0.00           C  
ATOM   2233  O   TYR A1444      44.207  48.586  42.827  1.00  0.00           O  
ATOM   2234  CB  TYR A1444      46.617  47.189  43.815  1.00  0.00           C  
ATOM   2235  CG  TYR A1444      46.525  46.367  42.550  1.00  0.00           C  
ATOM   2236  CD1 TYR A1444      46.112  46.945  41.349  1.00  0.00           C  
ATOM   2237  CD2 TYR A1444      46.879  45.018  42.544  1.00  0.00           C  
ATOM   2238  CE1 TYR A1444      46.060  46.203  40.173  1.00  0.00           C  
ATOM   2239  CE2 TYR A1444      46.829  44.266  41.371  1.00  0.00           C  
ATOM   2240  CZ  TYR A1444      46.420  44.865  40.190  1.00  0.00           C  
ATOM   2241  OH  TYR A1444      46.378  44.132  39.026  1.00  0.00           O  
ATOM   2242  N   TYR A1446      43.069  46.918  43.842  1.00  0.00           N  
ATOM   2243  CA  TYR A1446      41.838  47.056  43.072  1.00  0.00           C  
ATOM   2244  C   TYR A1446      40.685  47.260  44.052  1.00  0.00           C  
ATOM   2245  O   TYR A1446      40.593  46.549  45.053  1.00  0.00           O  
ATOM   2246  CB  TYR A1446      41.566  45.780  42.264  1.00  0.00           C  
ATOM   2247  CG  TYR A1446      42.072  45.769  40.833  1.00  0.00           C  
ATOM   2248  CD1 TYR A1446      41.980  44.611  40.059  1.00  0.00           C  
ATOM   2249  CD2 TYR A1446      42.621  46.909  40.246  1.00  0.00           C  
ATOM   2250  CE1 TYR A1446      42.420  44.585  38.742  1.00  0.00           C  
ATOM   2251  CE2 TYR A1446      43.064  46.892  38.925  1.00  0.00           C  
ATOM   2252  CZ  TYR A1446      42.961  45.727  38.181  1.00  0.00           C  
ATOM   2253  OH  TYR A1446      43.403  45.701  36.878  1.00  0.00           O  
ATOM   2254  N   THR A1447      39.813  48.226  43.775  1.00  0.00           N  
ATOM   2255  CA  THR A1447      38.668  48.456  44.647  1.00  0.00           C  
ATOM   2256  C   THR A1447      37.954  47.113  44.759  1.00  0.00           C  
ATOM   2257  O   THR A1447      37.833  46.383  43.777  1.00  0.00           O  
ATOM   2258  CB  THR A1447      37.689  49.490  44.054  1.00  0.00           C  
ATOM   2259  OG1 THR A1447      37.248  49.047  42.766  1.00  0.00           O  
ATOM   2260  CG2 THR A1447      38.354  50.845  43.917  1.00  0.00           C  
ATOM   2261  N   PRO A1448      37.478  46.765  45.960  1.00  0.00           N  
ATOM   2262  CA  PRO A1448      36.785  45.488  46.147  1.00  0.00           C  
ATOM   2263  C   PRO A1448      35.631  45.239  45.176  1.00  0.00           C  
ATOM   2264  O   PRO A1448      34.922  46.165  44.780  1.00  0.00           O  
ATOM   2265  CB  PRO A1448      36.307  45.567  47.594  1.00  0.00           C  
ATOM   2266  CG  PRO A1448      37.357  46.409  48.245  1.00  0.00           C  
ATOM   2267  CD  PRO A1448      37.568  47.504  47.230  1.00  0.00           C  
ATOM   2268  N   GLU A1456      35.467  43.975  44.796  1.00  0.00           N  
ATOM   2269  CA  GLU A1456      34.396  43.543  43.903  1.00  0.00           C  
ATOM   2270  C   GLU A1456      34.440  44.100  42.479  1.00  0.00           C  
ATOM   2271  O   GLU A1456      33.397  44.274  41.846  1.00  0.00           O  
ATOM   2272  CB  GLU A1456      33.040  43.871  44.535  1.00  0.00           C  
ATOM   2273  CG  GLU A1456      32.910  43.444  45.994  1.00  0.00           C  
ATOM   2274  CD  GLU A1456      33.099  41.951  46.199  1.00  0.00           C  
ATOM   2275  OE1 GLU A1456      33.071  41.506  47.366  1.00  0.00           O  
ATOM   2276  OE2 GLU A1456      33.272  41.222  45.201  1.00  0.00           O  
ATOM   2277  N   THR A1457      35.637  44.377  41.972  1.00  0.00           N  
ATOM   2278  CA  THR A1457      35.767  44.889  40.612  1.00  0.00           C  
ATOM   2279  C   THR A1457      36.638  43.971  39.770  1.00  0.00           C  
ATOM   2280  O   THR A1457      36.378  43.777  38.582  1.00  0.00           O  
ATOM   2281  CB  THR A1457      36.385  46.302  40.576  1.00  0.00           C  
ATOM   2282  OG1 THR A1457      37.640  46.294  41.266  1.00  0.00           O  
ATOM   2283  CG2 THR A1457      35.449  47.311  41.216  1.00  0.00           C  
ATOM   2284  N   GLN A1458      37.670  43.402  40.386  1.00  0.00           N  
ATOM   2285  CA  GLN A1458      38.564  42.511  39.663  1.00  0.00           C  
ATOM   2286  C   GLN A1458      37.783  41.347  39.071  1.00  0.00           C  
ATOM   2287  O   GLN A1458      37.496  40.359  39.749  1.00  0.00           O  
ATOM   2288  CB  GLN A1458      39.667  41.987  40.580  1.00  0.00           C  
ATOM   2289  CG  GLN A1458      40.742  41.210  39.836  1.00  0.00           C  
ATOM   2290  CD  GLN A1458      41.947  40.910  40.698  1.00  0.00           C  
ATOM   2291  OE1 GLN A1458      42.928  40.327  40.235  1.00  0.00           O  
ATOM   2292  NE2 GLN A1458      41.882  41.308  41.961  1.00  0.00           N  
ATOM   2293  N   THR A1459      37.441  41.481  37.795  1.00  0.00           N  
ATOM   2294  CA  THR A1459      36.686  40.464  37.080  1.00  0.00           C  
ATOM   2295  C   THR A1459      37.513  39.887  35.937  1.00  0.00           C  
ATOM   2296  O   THR A1459      38.069  40.628  35.127  1.00  0.00           O  
ATOM   2297  CB  THR A1459      35.391  41.059  36.502  1.00  0.00           C  
ATOM   2298  OG1 THR A1459      35.713  42.182  35.673  1.00  0.00           O  
ATOM   2299  CG2 THR A1459      34.470  41.515  37.621  1.00  0.00           C  
ATOM   2300  N   GLU A1460      37.597  38.561  35.882  1.00  0.00           N  
ATOM   2301  CA  GLU A1460      38.348  37.885  34.830  1.00  0.00           C  
ATOM   2302  C   GLU A1460      37.552  37.976  33.532  1.00  0.00           C  
ATOM   2303  O   GLU A1460      36.337  38.165  33.560  1.00  0.00           O  
ATOM   2304  CB  GLU A1460      38.564  36.412  35.195  1.00  0.00           C  
ATOM   2305  CG  GLU A1460      39.275  36.186  36.520  1.00  0.00           C  
ATOM   2306  CD  GLU A1460      39.444  34.713  36.849  1.00  0.00           C  
ATOM   2307  OE1 GLU A1460      40.101  33.998  36.064  1.00  0.00           O  
ATOM   2308  OE2 GLU A1460      38.920  34.268  37.893  1.00  0.00           O  
ATOM   2309  N   VAL A1461      38.231  37.848  32.398  1.00  0.00           N  
ATOM   2310  CA  VAL A1461      37.555  37.909  31.108  1.00  0.00           C  
ATOM   2311  C   VAL A1461      37.877  36.688  30.253  1.00  0.00           C  
ATOM   2312  O   VAL A1461      38.800  36.711  29.435  1.00  0.00           O  
ATOM   2313  CB  VAL A1461      37.944  39.179  30.337  1.00  0.00           C  
ATOM   2314  CG1 VAL A1461      37.228  39.218  29.000  1.00  0.00           C  
ATOM   2315  CG2 VAL A1461      37.584  40.394  31.151  1.00  0.00           C  
ATOM   2316  N   TYR A1462      37.109  35.622  30.457  1.00  0.00           N  
ATOM   2317  CA  TYR A1462      37.287  34.382  29.712  1.00  0.00           C  
ATOM   2318  C   TYR A1462      36.818  34.572  28.277  1.00  0.00           C  
ATOM   2319  O   TYR A1462      35.876  35.322  28.020  1.00  0.00           O  
ATOM   2320  CB  TYR A1462      36.492  33.254  30.370  1.00  0.00           C  
ATOM   2321  CG  TYR A1462      37.072  32.774  31.680  1.00  0.00           C  
ATOM   2322  CD1 TYR A1462      37.308  33.660  32.730  1.00  0.00           C  
ATOM   2323  CD2 TYR A1462      37.391  31.430  31.868  1.00  0.00           C  
ATOM   2324  CE1 TYR A1462      37.850  33.219  33.936  1.00  0.00           C  
ATOM   2325  CE2 TYR A1462      37.931  30.978  33.069  1.00  0.00           C  
ATOM   2326  CZ  TYR A1462      38.159  31.877  34.097  1.00  0.00           C  
ATOM   2327  OH  TYR A1462      38.702  31.432  35.281  1.00  0.00           O  
ATOM   2328  N   ALA A1463      37.474  33.889  27.344  1.00  0.00           N  
ATOM   2329  CA  ALA A1463      37.115  34.005  25.938  1.00  0.00           C  
ATOM   2330  C   ALA A1463      37.121  32.664  25.221  1.00  0.00           C  
ATOM   2331  O   ALA A1463      37.982  31.819  25.468  1.00  0.00           O  
ATOM   2332  CB  ALA A1463      38.063  34.968  25.240  1.00  0.00           C  
ATOM   2333  N   TYR A1464      36.153  32.483  24.328  1.00  0.00           N  
ATOM   2334  CA  TYR A1464      36.028  31.255  23.553  1.00  0.00           C  
ATOM   2335  C   TYR A1464      35.688  31.591  22.101  1.00  0.00           C  
ATOM   2336  O   TYR A1464      34.533  31.862  21.767  1.00  0.00           O  
ATOM   2337  CB  TYR A1464      34.935  30.362  24.151  1.00  0.00           C  
ATOM   2338  CG  TYR A1464      34.872  28.972  23.553  1.00  0.00           C  
ATOM   2339  CD1 TYR A1464      35.957  28.101  23.652  1.00  0.00           C  
ATOM   2340  CD2 TYR A1464      33.727  28.525  22.893  1.00  0.00           C  
ATOM   2341  CE1 TYR A1464      35.904  26.818  23.111  1.00  0.00           C  
ATOM   2342  CE2 TYR A1464      33.664  27.243  22.347  1.00  0.00           C  
ATOM   2343  CZ  TYR A1464      34.756  26.397  22.460  1.00  0.00           C  
ATOM   2344  OH  TYR A1464      34.702  25.129  21.927  1.00  0.00           O  
ATOM   2345  N   HIS A1465      36.707  31.584  21.248  1.00  0.00           N  
ATOM   2346  CA  HIS A1465      36.536  31.878  19.828  1.00  0.00           C  
ATOM   2347  C   HIS A1465      35.956  30.642  19.147  1.00  0.00           C  
ATOM   2348  O   HIS A1465      36.311  29.516  19.492  1.00  0.00           O  
ATOM   2349  CB  HIS A1465      37.892  32.231  19.203  1.00  0.00           C  
ATOM   2350  CG  HIS A1465      37.815  32.641  17.764  1.00  0.00           C  
ATOM   2351  ND1 HIS A1465      37.126  33.758  17.343  1.00  0.00           N  
ATOM   2352  CD2 HIS A1465      38.355  32.091  16.651  1.00  0.00           C  
ATOM   2353  CE1 HIS A1465      37.246  33.879  16.033  1.00  0.00           C  
ATOM   2354  NE2 HIS A1465      37.987  32.880  15.588  1.00  0.00           N  
ATOM   2355  N   PRO A1475      35.046  30.837  18.179  1.00  0.00           N  
ATOM   2356  CA  PRO A1475      34.421  29.727  17.453  1.00  0.00           C  
ATOM   2357  C   PRO A1475      35.436  28.737  16.875  1.00  0.00           C  
ATOM   2358  O   PRO A1475      35.693  28.733  15.670  1.00  0.00           O  
ATOM   2359  CB  PRO A1475      33.627  30.443  16.366  1.00  0.00           C  
ATOM   2360  CG  PRO A1475      33.201  31.701  17.057  1.00  0.00           C  
ATOM   2361  CD  PRO A1475      34.469  32.128  17.758  1.00  0.00           C  
ATOM   2362  N   LYS A1476      36.002  27.899  17.741  1.00  0.00           N  
ATOM   2363  CA  LYS A1476      36.993  26.905  17.335  1.00  0.00           C  
ATOM   2364  C   LYS A1476      37.566  26.213  18.577  1.00  0.00           C  
ATOM   2365  O   LYS A1476      36.911  26.160  19.619  1.00  0.00           O  
ATOM   2366  CB  LYS A1476      38.116  27.582  16.538  1.00  0.00           C  
ATOM   2367  CG  LYS A1476      39.009  26.629  15.756  1.00  0.00           C  
ATOM   2368  CD  LYS A1476      39.939  27.384  14.815  1.00  0.00           C  
ATOM   2369  CE  LYS A1476      39.155  28.150  13.756  1.00  0.00           C  
ATOM   2370  NZ  LYS A1476      40.044  28.875  12.806  1.00  0.00           N  
ATOM   2371  N   LEU A1689      38.782  25.685  18.464  1.00  0.00           N  
ATOM   2372  CA  LEU A1689      39.434  25.000  19.578  1.00  0.00           C  
ATOM   2373  C   LEU A1689      39.814  25.984  20.684  1.00  0.00           C  
ATOM   2374  O   LEU A1689      39.579  27.188  20.567  1.00  0.00           O  
ATOM   2375  CB  LEU A1689      40.684  24.260  19.083  1.00  0.00           C  
ATOM   2376  CG  LEU A1689      41.530  23.488  20.105  1.00  0.00           C  
ATOM   2377  CD1 LEU A1689      40.661  22.485  20.847  1.00  0.00           C  
ATOM   2378  CD2 LEU A1689      42.678  22.787  19.396  1.00  0.00           C  
ATOM   2379  N   GLY A1690      40.402  25.464  21.756  1.00  0.00           N  
ATOM   2380  CA  GLY A1690      40.796  26.308  22.867  1.00  0.00           C  
ATOM   2381  C   GLY A1690      39.620  26.568  23.785  1.00  0.00           C  
ATOM   2382  O   GLY A1690      38.922  27.572  23.637  1.00  0.00           O  
ATOM   2383  N   GLU A1692      39.401  25.657  24.731  1.00  0.00           N  
ATOM   2384  CA  GLU A1692      38.302  25.764  25.691  1.00  0.00           C  
ATOM   2385  C   GLU A1692      38.245  27.173  26.271  1.00  0.00           C  
ATOM   2386  O   GLU A1692      39.240  27.897  26.240  1.00  0.00           O  
ATOM   2387  CB  GLU A1692      38.499  24.752  26.826  1.00  0.00           C  
ATOM   2388  CG  GLU A1692      39.005  23.389  26.369  1.00  0.00           C  
ATOM   2389  CD  GLU A1692      38.074  22.708  25.382  1.00  0.00           C  
ATOM   2390  OE1 GLU A1692      38.438  21.625  24.876  1.00  0.00           O  
ATOM   2391  OE2 GLU A1692      36.980  23.248  25.112  1.00  0.00           O  
ATOM   2392  N   TRP A1693      37.084  27.562  26.796  1.00  0.00           N  
ATOM   2393  CA  TRP A1693      36.930  28.892  27.379  1.00  0.00           C  
ATOM   2394  C   TRP A1693      38.151  29.221  28.227  1.00  0.00           C  
ATOM   2395  O   TRP A1693      38.284  28.758  29.360  1.00  0.00           O  
ATOM   2396  CB  TRP A1693      35.665  28.964  28.238  1.00  0.00           C  
ATOM   2397  CG  TRP A1693      34.399  28.842  27.451  1.00  0.00           C  
ATOM   2398  CD1 TRP A1693      33.936  27.730  26.807  1.00  0.00           C  
ATOM   2399  CD2 TRP A1693      33.434  29.874  27.214  1.00  0.00           C  
ATOM   2400  NE1 TRP A1693      32.742  28.005  26.185  1.00  0.00           N  
ATOM   2401  CE2 TRP A1693      32.410  29.314  26.418  1.00  0.00           C  
ATOM   2402  CE3 TRP A1693      33.335  31.218  27.596  1.00  0.00           C  
ATOM   2403  CZ2 TRP A1693      31.299  30.053  25.996  1.00  0.00           C  
ATOM   2404  CZ3 TRP A1693      32.229  31.953  27.177  1.00  0.00           C  
ATOM   2405  CH2 TRP A1693      31.226  31.367  26.385  1.00  0.00           C  
ATOM   2406  N   ILE A1700      39.044  30.023  27.660  1.00  0.00           N  
ATOM   2407  CA  ILE A1700      40.273  30.408  28.335  1.00  0.00           C  
ATOM   2408  C   ILE A1700      40.298  31.898  28.657  1.00  0.00           C  
ATOM   2409  O   ILE A1700      39.799  32.723  27.891  1.00  0.00           O  
ATOM   2410  CB  ILE A1700      41.498  30.045  27.462  1.00  0.00           C  
ATOM   2411  CG1 ILE A1700      42.789  30.507  28.137  1.00  0.00           C  
ATOM   2412  CG2 ILE A1700      41.350  30.668  26.084  1.00  0.00           C  
ATOM   2413  CD1 ILE A1700      44.043  30.160  27.356  1.00  0.00           C  
ATOM   2414  N   GLU A1701      40.883  32.229  29.804  1.00  0.00           N  
ATOM   2415  CA  GLU A1701      40.989  33.610  30.257  1.00  0.00           C  
ATOM   2416  C   GLU A1701      41.975  34.385  29.390  1.00  0.00           C  
ATOM   2417  O   GLU A1701      43.164  34.070  29.354  1.00  0.00           O  
ATOM   2418  CB  GLU A1701      41.449  33.638  31.716  1.00  0.00           C  
ATOM   2419  CG  GLU A1701      41.589  35.028  32.312  1.00  0.00           C  
ATOM   2420  CD  GLU A1701      42.081  34.993  33.748  1.00  0.00           C  
ATOM   2421  OE1 GLU A1701      42.237  36.075  34.353  1.00  0.00           O  
ATOM   2422  OE2 GLU A1701      42.313  33.883  34.273  1.00  0.00           O  
ATOM   2423  N   VAL A1702      41.473  35.398  28.692  1.00  0.00           N  
ATOM   2424  CA  VAL A1702      42.312  36.217  27.824  1.00  0.00           C  
ATOM   2425  C   VAL A1702      42.638  37.552  28.474  1.00  0.00           C  
ATOM   2426  O   VAL A1702      43.674  38.156  28.192  1.00  0.00           O  
ATOM   2427  CB  VAL A1702      41.621  36.504  26.481  1.00  0.00           C  
ATOM   2428  CG1 VAL A1702      41.417  35.213  25.714  1.00  0.00           C  
ATOM   2429  CG2 VAL A1702      40.294  37.199  26.726  1.00  0.00           C  
ATOM   2430  N   ALA A1703      41.750  38.012  29.346  1.00  0.00           N  
ATOM   2431  CA  ALA A1703      41.960  39.285  30.015  1.00  0.00           C  
ATOM   2432  C   ALA A1703      41.589  39.251  31.490  1.00  0.00           C  
ATOM   2433  O   ALA A1703      41.312  38.196  32.057  1.00  0.00           O  
ATOM   2434  CB  ALA A1703      41.167  40.375  29.306  1.00  0.00           C  
ATOM   2435  N   THR A1704      41.594  40.431  32.097  1.00  0.00           N  
ATOM   2436  CA  THR A1704      41.260  40.610  33.502  1.00  0.00           C  
ATOM   2437  C   THR A1704      41.408  42.096  33.807  1.00  0.00           C  
ATOM   2438  O   THR A1704      42.460  42.685  33.559  1.00  0.00           O  
ATOM   2439  CB  THR A1704      42.198  39.790  34.415  1.00  0.00           C  
ATOM   2440  OG1 THR A1704      41.974  40.153  35.782  1.00  0.00           O  
ATOM   2441  CG2 THR A1704      43.653  40.035  34.050  1.00  0.00           C  
ATOM   2442  N   PHE A1705      40.350  42.707  34.327  1.00  0.00           N  
ATOM   2443  CA  PHE A1705      40.390  44.129  34.630  1.00  0.00           C  
ATOM   2444  C   PHE A1705      39.804  44.456  35.990  1.00  0.00           C  
ATOM   2445  O   PHE A1705      39.148  43.623  36.615  1.00  0.00           O  
ATOM   2446  CB  PHE A1705      39.643  44.920  33.556  1.00  0.00           C  
ATOM   2447  CG  PHE A1705      38.190  44.560  33.436  1.00  0.00           C  
ATOM   2448  CD1 PHE A1705      37.803  43.304  32.982  1.00  0.00           C  
ATOM   2449  CD2 PHE A1705      37.206  45.479  33.772  1.00  0.00           C  
ATOM   2450  CE1 PHE A1705      36.457  42.970  32.863  1.00  0.00           C  
ATOM   2451  CE2 PHE A1705      35.859  45.155  33.657  1.00  0.00           C  
ATOM   2452  CZ  PHE A1705      35.484  43.898  33.201  1.00  0.00           C  
ATOM   2453  N   GLY A1706      40.047  45.685  36.434  1.00  0.00           N  
ATOM   2454  CA  GLY A1706      39.548  46.131  37.720  1.00  0.00           C  
ATOM   2455  C   GLY A1706      39.636  47.637  37.861  1.00  0.00           C  
ATOM   2456  O   GLY A1706      39.935  48.344  36.897  1.00  0.00           O  
ATOM   2457  N   VAL A1707      39.368  48.126  39.067  1.00  0.00           N  
ATOM   2458  CA  VAL A1707      39.417  49.555  39.348  1.00  0.00           C  
ATOM   2459  C   VAL A1707      40.444  49.832  40.437  1.00  0.00           C  
ATOM   2460  O   VAL A1707      40.469  49.159  41.463  1.00  0.00           O  
ATOM   2461  CB  VAL A1707      38.047  50.082  39.826  1.00  0.00           C  
ATOM   2462  CG1 VAL A1707      38.111  51.589  40.017  1.00  0.00           C  
ATOM   2463  CG2 VAL A1707      36.965  49.716  38.825  1.00  0.00           C  
ATOM   2464  N   TYR A1708      41.291  50.826  40.209  1.00  0.00           N  
ATOM   2465  CA  TYR A1708      42.313  51.186  41.181  1.00  0.00           C  
ATOM   2466  C   TYR A1708      41.676  51.767  42.440  1.00  0.00           C  
ATOM   2467  O   TYR A1708      41.001  52.795  42.386  1.00  0.00           O  
ATOM   2468  CB  TYR A1708      43.277  52.202  40.564  1.00  0.00           C  
ATOM   2469  CG  TYR A1708      44.141  51.645  39.451  1.00  0.00           C  
ATOM   2470  CD1 TYR A1708      44.819  52.495  38.577  1.00  0.00           C  
ATOM   2471  CD2 TYR A1708      44.298  50.268  39.284  1.00  0.00           C  
ATOM   2472  CE1 TYR A1708      45.631  51.989  37.564  1.00  0.00           C  
ATOM   2473  CE2 TYR A1708      45.108  49.753  38.277  1.00  0.00           C  
ATOM   2474  CZ  TYR A1708      45.771  50.618  37.422  1.00  0.00           C  
ATOM   2475  OH  TYR A1708      46.574  50.109  36.428  1.00  0.00           O  
ATOM   2476  N   SER A1709      41.889  51.100  43.570  1.00  0.00           N  
ATOM   2477  CA  SER A1709      41.338  51.550  44.846  1.00  0.00           C  
ATOM   2478  C   SER A1709      41.822  52.956  45.190  1.00  0.00           C  
ATOM   2479  O   SER A1709      43.019  53.241  45.137  1.00  0.00           O  
ATOM   2480  CB  SER A1709      41.734  50.583  45.963  1.00  0.00           C  
ATOM   2481  OG  SER A1709      43.143  50.495  46.086  1.00  0.00           O  
ATOM   2482  N   PRO A1710      40.891  53.854  45.555  1.00  0.00           N  
ATOM   2483  CA  PRO A1710      41.220  55.238  45.908  1.00  0.00           C  
ATOM   2484  C   PRO A1710      42.466  55.340  46.781  1.00  0.00           C  
ATOM   2485  O   PRO A1710      43.268  56.259  46.627  1.00  0.00           O  
ATOM   2486  CB  PRO A1710      39.963  55.711  46.626  1.00  0.00           C  
ATOM   2487  CG  PRO A1710      38.887  54.988  45.887  1.00  0.00           C  
ATOM   2488  CD  PRO A1710      39.457  53.590  45.770  1.00  0.00           C  
ATOM   2489  N   ILE A1711      42.620  54.390  47.697  1.00  0.00           N  
ATOM   2490  CA  ILE A1711      43.771  54.373  48.588  1.00  0.00           C  
ATOM   2491  C   ILE A1711      45.056  54.335  47.771  1.00  0.00           C  
ATOM   2492  O   ILE A1711      45.933  55.184  47.937  1.00  0.00           O  
ATOM   2493  CB  ILE A1711      43.726  53.150  49.535  1.00  0.00           C  
ATOM   2494  CG1 ILE A1711      45.056  53.013  50.280  1.00  0.00           C  
ATOM   2495  CG2 ILE A1711      43.401  51.893  48.747  1.00  0.00           C  
ATOM   2496  CD1 ILE A1711      45.122  51.819  51.211  1.00  0.00           C  
ATOM   2497  N   ALA A1742      45.157  53.351  46.883  1.00  0.00           N  
ATOM   2498  CA  ALA A1742      46.335  53.203  46.037  1.00  0.00           C  
ATOM   2499  C   ALA A1742      46.529  54.449  45.184  1.00  0.00           C  
ATOM   2500  O   ALA A1742      47.629  54.996  45.116  1.00  0.00           O  
ATOM   2501  CB  ALA A1742      46.190  51.974  45.149  1.00  0.00           C  
ATOM   2502  N   LEU A1764      45.456  54.896  44.538  1.00  0.00           N  
ATOM   2503  CA  LEU A1764      45.515  56.087  43.697  1.00  0.00           C  
ATOM   2504  C   LEU A1764      45.871  57.302  44.536  1.00  0.00           C  
ATOM   2505  O   LEU A1764      46.451  58.267  44.038  1.00  0.00           O  
ATOM   2506  CB  LEU A1764      44.171  56.323  43.006  1.00  0.00           C  
ATOM   2507  CG  LEU A1764      43.762  55.298  41.950  1.00  0.00           C  
ATOM   2508  CD1 LEU A1764      42.399  55.667  41.386  1.00  0.00           C  
ATOM   2509  CD2 LEU A1764      44.808  55.255  40.844  1.00  0.00           C  
ATOM   2510  N   ALA A1765      45.513  57.249  45.814  1.00  0.00           N  
ATOM   2511  CA  ALA A1765      45.801  58.343  46.726  1.00  0.00           C  
ATOM   2512  C   ALA A1765      47.304  58.440  46.910  1.00  0.00           C  
ATOM   2513  O   ALA A1765      47.891  59.509  46.750  1.00  0.00           O  
ATOM   2514  CB  ALA A1765      45.125  58.100  48.064  1.00  0.00           C  
ATOM   2515  N   LYS A1767      47.927  57.313  47.235  1.00  0.00           N  
ATOM   2516  CA  LYS A1767      49.367  57.282  47.446  1.00  0.00           C  
ATOM   2517  C   LYS A1767      50.142  57.842  46.259  1.00  0.00           C  
ATOM   2518  O   LYS A1767      51.291  58.259  46.408  1.00  0.00           O  
ATOM   2519  CB  LYS A1767      49.833  55.856  47.757  1.00  0.00           C  
ATOM   2520  CG  LYS A1767      49.362  55.345  49.115  1.00  0.00           C  
ATOM   2521  CD  LYS A1767      50.095  54.076  49.530  1.00  0.00           C  
ATOM   2522  CE  LYS A1767      49.708  53.647  50.941  1.00  0.00           C  
ATOM   2523  NZ  LYS A1767      50.505  52.481  51.418  1.00  0.00           N  
ATOM   2524  N   TYR A1768      49.520  57.856  45.083  1.00  0.00           N  
ATOM   2525  CA  TYR A1768      50.180  58.394  43.898  1.00  0.00           C  
ATOM   2526  C   TYR A1768      49.688  59.793  43.559  1.00  0.00           C  
ATOM   2527  O   TYR A1768      49.969  60.314  42.481  1.00  0.00           O  
ATOM   2528  CB  TYR A1768      49.985  57.475  42.690  1.00  0.00           C  
ATOM   2529  CG  TYR A1768      50.938  56.303  42.662  1.00  0.00           C  
ATOM   2530  CD1 TYR A1768      50.713  55.177  43.451  1.00  0.00           C  
ATOM   2531  CD2 TYR A1768      52.079  56.332  41.865  1.00  0.00           C  
ATOM   2532  CE1 TYR A1768      51.603  54.105  43.446  1.00  0.00           C  
ATOM   2533  CE2 TYR A1768      52.976  55.269  41.855  1.00  0.00           C  
ATOM   2534  CZ  TYR A1768      52.731  54.157  42.647  1.00  0.00           C  
ATOM   2535  OH  TYR A1768      53.611  53.098  42.645  1.00  0.00           O  
ATOM   2536  N   ASN A1770      48.950  60.393  44.487  1.00  0.00           N  
ATOM   2537  CA  ASN A1770      48.431  61.743  44.305  1.00  0.00           C  
ATOM   2538  C   ASN A1770      47.450  61.837  43.133  1.00  0.00           C  
ATOM   2539  O   ASN A1770      47.460  62.812  42.379  1.00  0.00           O  
ATOM   2540  CB  ASN A1770      49.600  62.711  44.094  1.00  0.00           C  
ATOM   2541  CG  ASN A1770      49.181  64.159  44.178  1.00  0.00           C  
ATOM   2542  OD1 ASN A1770      49.996  65.062  44.007  1.00  0.00           O  
ATOM   2543  ND2 ASN A1770      47.905  64.390  44.443  1.00  0.00           N  
ATOM   2544  N   ILE A1771      46.602  60.823  42.987  1.00  0.00           N  
ATOM   2545  CA  ILE A1771      45.613  60.793  41.912  1.00  0.00           C  
ATOM   2546  C   ILE A1771      44.211  60.990  42.484  1.00  0.00           C  
ATOM   2547  O   ILE A1771      43.695  60.128  43.194  1.00  0.00           O  
ATOM   2548  CB  ILE A1771      45.663  59.453  41.150  1.00  0.00           C  
ATOM   2549  CG1 ILE A1771      47.046  59.263  40.527  1.00  0.00           C  
ATOM   2550  CG2 ILE A1771      44.595  59.430  40.068  1.00  0.00           C  
ATOM   2551  CD1 ILE A1771      47.224  57.944  39.812  1.00  0.00           C  
ATOM   2552  N   ASP A1772      43.599  62.124  42.162  1.00  0.00           N  
ATOM   2553  CA  ASP A1772      42.268  62.448  42.661  1.00  0.00           C  
ATOM   2554  C   ASP A1772      41.132  62.031  41.733  1.00  0.00           C  
ATOM   2555  O   ASP A1772      40.248  62.831  41.436  1.00  0.00           O  
ATOM   2556  CB  ASP A1772      42.173  63.952  42.933  1.00  0.00           C  
ATOM   2557  CG  ASP A1772      42.517  64.788  41.713  1.00  0.00           C  
ATOM   2558  OD1 ASP A1772      41.827  64.658  40.680  1.00  0.00           O  
ATOM   2559  OD2 ASP A1772      43.481  65.578  41.787  1.00  0.00           O  
ATOM   2560  N   VAL A1773      41.145  60.780  41.286  1.00  0.00           N  
ATOM   2561  CA  VAL A1773      40.098  60.287  40.395  1.00  0.00           C  
ATOM   2562  C   VAL A1773      40.255  58.798  40.108  1.00  0.00           C  
ATOM   2563  O   VAL A1773      41.364  58.310  39.896  1.00  0.00           O  
ATOM   2564  CB  VAL A1773      40.105  61.056  39.057  1.00  0.00           C  
ATOM   2565  CG1 VAL A1773      41.462  60.935  38.403  1.00  0.00           C  
ATOM   2566  CG2 VAL A1773      39.021  60.521  38.137  1.00  0.00           C  
ATOM   2567  N   PRO A1774      39.137  58.055  40.097  1.00  0.00           N  
ATOM   2568  CA  PRO A1774      39.166  56.615  39.834  1.00  0.00           C  
ATOM   2569  C   PRO A1774      39.768  56.265  38.482  1.00  0.00           C  
ATOM   2570  O   PRO A1774      39.690  57.049  37.533  1.00  0.00           O  
ATOM   2571  CB  PRO A1774      37.696  56.220  39.929  1.00  0.00           C  
ATOM   2572  CG  PRO A1774      36.987  57.463  39.494  1.00  0.00           C  
ATOM   2573  CD  PRO A1774      37.749  58.523  40.242  1.00  0.00           C  
ATOM   2574  N   VAL A1775      40.363  55.078  38.405  1.00  0.00           N  
ATOM   2575  CA  VAL A1775      40.983  54.601  37.176  1.00  0.00           C  
ATOM   2576  C   VAL A1775      40.593  53.155  36.909  1.00  0.00           C  
ATOM   2577  O   VAL A1775      40.547  52.335  37.826  1.00  0.00           O  
ATOM   2578  CB  VAL A1775      42.519  54.688  37.259  1.00  0.00           C  
ATOM   2579  CG1 VAL A1775      43.142  54.181  35.973  1.00  0.00           C  
ATOM   2580  CG2 VAL A1775      42.941  56.121  37.519  1.00  0.00           C  
ATOM   2581  N   MET A1776      40.304  52.854  35.648  1.00  0.00           N  
ATOM   2582  CA  MET A1776      39.928  51.505  35.247  1.00  0.00           C  
ATOM   2583  C   MET A1776      41.083  50.931  34.450  1.00  0.00           C  
ATOM   2584  O   MET A1776      41.599  51.583  33.545  1.00  0.00           O  
ATOM   2585  CB  MET A1776      38.664  51.540  34.383  1.00  0.00           C  
ATOM   2586  CG  MET A1776      38.110  50.171  34.000  1.00  0.00           C  
ATOM   2587  SD  MET A1776      39.185  49.214  32.919  1.00  0.00           S  
ATOM   2588  CE  MET A1776      38.877  50.010  31.358  1.00  0.00           C  
ATOM   2589  N   ASN A1777      41.487  49.712  34.786  1.00  0.00           N  
ATOM   2590  CA  ASN A1777      42.593  49.064  34.096  1.00  0.00           C  
ATOM   2591  C   ASN A1777      42.244  47.668  33.596  1.00  0.00           C  
ATOM   2592  O   ASN A1777      41.815  46.812  34.368  1.00  0.00           O  
ATOM   2593  CB  ASN A1777      43.805  48.978  35.023  1.00  0.00           C  
ATOM   2594  CG  ASN A1777      44.899  48.093  34.467  1.00  0.00           C  
ATOM   2595  OD1 ASN A1777      45.405  48.330  33.371  1.00  0.00           O  
ATOM   2596  ND2 ASN A1777      45.269  47.063  35.221  1.00  0.00           N  
ATOM   2597  N   LEU A1778      42.431  47.446  32.299  1.00  0.00           N  
ATOM   2598  CA  LEU A1778      42.160  46.147  31.695  1.00  0.00           C  
ATOM   2599  C   LEU A1778      43.445  45.581  31.110  1.00  0.00           C  
ATOM   2600  O   LEU A1778      44.127  46.245  30.331  1.00  0.00           O  
ATOM   2601  CB  LEU A1778      41.111  46.265  30.586  1.00  0.00           C  
ATOM   2602  CG  LEU A1778      40.956  45.024  29.698  1.00  0.00           C  
ATOM   2603  CD1 LEU A1778      40.562  43.829  30.542  1.00  0.00           C  
ATOM   2604  CD2 LEU A1778      39.914  45.282  28.625  1.00  0.00           C  
ATOM   2605  N   GLY A1779      43.772  44.354  31.496  1.00  0.00           N  
ATOM   2606  CA  GLY A1779      44.973  43.720  30.992  1.00  0.00           C  
ATOM   2607  C   GLY A1779      44.618  42.555  30.094  1.00  0.00           C  
ATOM   2608  O   GLY A1779      43.565  41.942  30.256  1.00  0.00           O  
ATOM   2609  N   LEU A1782      45.489  42.248  29.141  1.00  0.00           N  
ATOM   2610  CA  LEU A1782      45.238  41.143  28.230  1.00  0.00           C  
ATOM   2611  C   LEU A1782      46.544  40.476  27.837  1.00  0.00           C  
ATOM   2612  O   LEU A1782      47.425  41.107  27.253  1.00  0.00           O  
ATOM   2613  CB  LEU A1782      44.508  41.646  26.981  1.00  0.00           C  
ATOM   2614  CG  LEU A1782      43.996  40.590  25.997  1.00  0.00           C  
ATOM   2615  CD1 LEU A1782      43.035  41.241  25.017  1.00  0.00           C  
ATOM   2616  CD2 LEU A1782      45.153  39.940  25.257  1.00  0.00           C  
ATOM   2617  N   GLY A1783      46.665  39.194  28.165  1.00  0.00           N  
ATOM   2618  CA  GLY A1783      47.866  38.457  27.827  1.00  0.00           C  
ATOM   2619  C   GLY A1783      47.969  38.270  26.328  1.00  0.00           C  
ATOM   2620  O   GLY A1783      47.144  37.587  25.723  1.00  0.00           O  
ATOM   2621  N   VAL A1784      48.978  38.882  25.721  1.00  0.00           N  
ATOM   2622  CA  VAL A1784      49.165  38.776  24.282  1.00  0.00           C  
ATOM   2623  C   VAL A1784      49.414  37.330  23.874  1.00  0.00           C  
ATOM   2624  O   VAL A1784      48.715  36.797  23.015  1.00  0.00           O  
ATOM   2625  CB  VAL A1784      50.347  39.644  23.804  1.00  0.00           C  
ATOM   2626  CG1 VAL A1784      50.478  39.557  22.292  1.00  0.00           C  
ATOM   2627  CG2 VAL A1784      50.136  41.086  24.232  1.00  0.00           C  
ATOM   2628  N   GLU A1785      50.404  36.694  24.494  1.00  0.00           N  
ATOM   2629  CA  GLU A1785      50.718  35.310  24.166  1.00  0.00           C  
ATOM   2630  C   GLU A1785      49.489  34.446  24.375  1.00  0.00           C  
ATOM   2631  O   GLU A1785      49.303  33.444  23.687  1.00  0.00           O  
ATOM   2632  CB  GLU A1785      51.881  34.794  25.020  1.00  0.00           C  
ATOM   2633  CG  GLU A1785      53.228  35.414  24.666  1.00  0.00           C  
ATOM   2634  CD  GLU A1785      53.515  36.690  25.434  1.00  0.00           C  
ATOM   2635  OE1 GLU A1785      52.571  37.466  25.693  1.00  0.00           O  
ATOM   2636  OE2 GLU A1785      54.696  36.921  25.769  1.00  0.00           O  
ATOM   2637  N   ARG A1786      48.647  34.855  25.320  1.00  0.00           N  
ATOM   2638  CA  ARG A1786      47.417  34.136  25.636  1.00  0.00           C  
ATOM   2639  C   ARG A1786      46.533  34.104  24.390  1.00  0.00           C  
ATOM   2640  O   ARG A1786      46.291  33.045  23.805  1.00  0.00           O  
ATOM   2641  CB  ARG A1786      46.681  34.850  26.773  1.00  0.00           C  
ATOM   2642  CG  ARG A1786      45.726  33.979  27.572  1.00  0.00           C  
ATOM   2643  CD  ARG A1786      46.484  33.056  28.512  1.00  0.00           C  
ATOM   2644  NE  ARG A1786      45.596  32.391  29.462  1.00  0.00           N  
ATOM   2645  CZ  ARG A1786      46.010  31.587  30.436  1.00  0.00           C  
ATOM   2646  NH1 ARG A1786      45.130  31.026  31.255  1.00  0.00           N  
ATOM   2647  NH2 ARG A1786      47.304  31.345  30.593  1.00  0.00           N  
ATOM   2648  N   LEU A1787      46.056  35.281  23.996  1.00  0.00           N  
ATOM   2649  CA  LEU A1787      45.207  35.427  22.820  1.00  0.00           C  
ATOM   2650  C   LEU A1787      45.944  34.878  21.608  1.00  0.00           C  
ATOM   2651  O   LEU A1787      45.335  34.330  20.691  1.00  0.00           O  
ATOM   2652  CB  LEU A1787      44.880  36.905  22.594  1.00  0.00           C  
ATOM   2653  CG  LEU A1787      44.029  37.283  21.379  1.00  0.00           C  
ATOM   2654  CD1 LEU A1787      42.623  36.721  21.525  1.00  0.00           C  
ATOM   2655  CD2 LEU A1787      43.981  38.795  21.258  1.00  0.00           C  
ATOM   2656  N   ALA A1788      47.263  35.033  21.619  1.00  0.00           N  
ATOM   2657  CA  ALA A1788      48.107  34.563  20.532  1.00  0.00           C  
ATOM   2658  C   ALA A1788      47.831  33.102  20.213  1.00  0.00           C  
ATOM   2659  O   ALA A1788      47.557  32.749  19.067  1.00  0.00           O  
ATOM   2660  CB  ALA A1788      49.569  34.746  20.901  1.00  0.00           C  
ATOM   2661  N   MET A1789      47.900  32.256  21.234  1.00  0.00           N  
ATOM   2662  CA  MET A1789      47.665  30.829  21.064  1.00  0.00           C  
ATOM   2663  C   MET A1789      46.269  30.535  20.528  1.00  0.00           C  
ATOM   2664  O   MET A1789      46.088  29.635  19.707  1.00  0.00           O  
ATOM   2665  CB  MET A1789      47.864  30.102  22.392  1.00  0.00           C  
ATOM   2666  CG  MET A1789      49.241  30.297  23.002  1.00  0.00           C  
ATOM   2667  SD  MET A1789      49.559  29.181  24.390  1.00  0.00           S  
ATOM   2668  CE  MET A1789      48.772  30.068  25.730  1.00  0.00           C  
ATOM   2669  N   ILE A1790      45.282  31.291  20.999  1.00  0.00           N  
ATOM   2670  CA  ILE A1790      43.906  31.100  20.555  1.00  0.00           C  
ATOM   2671  C   ILE A1790      43.785  31.381  19.066  1.00  0.00           C  
ATOM   2672  O   ILE A1790      43.134  30.637  18.335  1.00  0.00           O  
ATOM   2673  CB  ILE A1790      42.946  32.039  21.293  1.00  0.00           C  
ATOM   2674  CG1 ILE A1790      43.083  31.839  22.801  1.00  0.00           C  
ATOM   2675  CG2 ILE A1790      41.518  31.767  20.853  1.00  0.00           C  
ATOM   2676  CD1 ILE A1790      42.214  32.770  23.611  1.00  0.00           C  
ATOM   2677  N   ILE A1791      44.415  32.463  18.622  1.00  0.00           N  
ATOM   2678  CA  ILE A1791      44.374  32.845  17.218  1.00  0.00           C  
ATOM   2679  C   ILE A1791      44.985  31.780  16.315  1.00  0.00           C  
ATOM   2680  O   ILE A1791      44.287  31.153  15.518  1.00  0.00           O  
ATOM   2681  CB  ILE A1791      45.124  34.165  16.977  1.00  0.00           C  
ATOM   2682  CG1 ILE A1791      44.490  35.283  17.804  1.00  0.00           C  
ATOM   2683  CG2 ILE A1791      45.084  34.519  15.502  1.00  0.00           C  
ATOM   2684  CD1 ILE A1791      45.163  36.628  17.630  1.00  0.00           C  
ATOM   2685  N   TYR A1792      46.292  31.579  16.446  1.00  0.00           N  
ATOM   2686  CA  TYR A1792      46.998  30.605  15.625  1.00  0.00           C  
ATOM   2687  C   TYR A1792      46.860  29.165  16.103  1.00  0.00           C  
ATOM   2688  O   TYR A1792      47.573  28.285  15.632  1.00  0.00           O  
ATOM   2689  CB  TYR A1792      48.481  30.970  15.540  1.00  0.00           C  
ATOM   2690  CG  TYR A1792      48.735  32.375  15.051  1.00  0.00           C  
ATOM   2691  CD1 TYR A1792      48.595  33.467  15.903  1.00  0.00           C  
ATOM   2692  CD2 TYR A1792      49.102  32.614  13.729  1.00  0.00           C  
ATOM   2693  CE1 TYR A1792      48.813  34.761  15.452  1.00  0.00           C  
ATOM   2694  CE2 TYR A1792      49.321  33.905  13.267  1.00  0.00           C  
ATOM   2695  CZ  TYR A1792      49.175  34.973  14.133  1.00  0.00           C  
ATOM   2696  OH  TYR A1792      49.390  36.252  13.680  1.00  0.00           O  
ATOM   2697  N   GLY A1793      45.946  28.928  17.036  1.00  0.00           N  
ATOM   2698  CA  GLY A1793      45.742  27.583  17.542  1.00  0.00           C  
ATOM   2699  C   GLY A1793      47.002  26.889  18.028  1.00  0.00           C  
ATOM   2700  O   GLY A1793      47.389  25.844  17.505  1.00  0.00           O  
ATOM   2701  N   TYR A1794      47.647  27.469  19.032  1.00  0.00           N  
ATOM   2702  CA  TYR A1794      48.859  26.889  19.592  1.00  0.00           C  
ATOM   2703  C   TYR A1794      48.582  26.323  20.979  1.00  0.00           C  
ATOM   2704  O   TYR A1794      47.832  26.909  21.759  1.00  0.00           O  
ATOM   2705  CB  TYR A1794      49.962  27.945  19.695  1.00  0.00           C  
ATOM   2706  CG  TYR A1794      50.875  28.034  18.496  1.00  0.00           C  
ATOM   2707  CD1 TYR A1794      50.393  28.424  17.251  1.00  0.00           C  
ATOM   2708  CD2 TYR A1794      52.235  27.752  18.618  1.00  0.00           C  
ATOM   2709  CE1 TYR A1794      51.245  28.534  16.153  1.00  0.00           C  
ATOM   2710  CE2 TYR A1794      53.094  27.860  17.531  1.00  0.00           C  
ATOM   2711  CZ  TYR A1794      52.593  28.252  16.302  1.00  0.00           C  
ATOM   2712  OH  TYR A1794      53.443  28.362  15.225  1.00  0.00           O  
ATOM   2713  N   GLU A1795      49.186  25.180  21.278  1.00  0.00           N  
ATOM   2714  CA  GLU A1795      49.024  24.549  22.581  1.00  0.00           C  
ATOM   2715  C   GLU A1795      50.184  24.981  23.475  1.00  0.00           C  
ATOM   2716  O   GLU A1795      50.015  25.781  24.395  1.00  0.00           O  
ATOM   2717  CB  GLU A1795      49.014  23.027  22.431  1.00  0.00           C  
ATOM   2718  CG  GLU A1795      47.900  22.509  21.537  1.00  0.00           C  
ATOM   2719  CD  GLU A1795      47.894  20.998  21.430  1.00  0.00           C  
ATOM   2720  OE1 GLU A1795      48.906  20.429  20.969  1.00  0.00           O  
ATOM   2721  OE2 GLU A1795      46.876  20.379  21.807  1.00  0.00           O  
ATOM   2722  N   ASP A1796      51.369  24.454  23.189  1.00  0.00           N  
ATOM   2723  CA  ASP A1796      52.554  24.793  23.962  1.00  0.00           C  
ATOM   2724  C   ASP A1796      52.952  26.246  23.714  1.00  0.00           C  
ATOM   2725  O   ASP A1796      53.279  26.624  22.590  1.00  0.00           O  
ATOM   2726  CB  ASP A1796      53.712  23.868  23.576  1.00  0.00           C  
ATOM   2727  CG  ASP A1796      54.977  24.156  24.362  1.00  0.00           C  
ATOM   2728  OD1 ASP A1796      56.009  23.506  24.090  1.00  0.00           O  
ATOM   2729  OD2 ASP A1796      54.939  25.029  25.253  1.00  0.00           O  
ATOM   2730  N   VAL A1797      52.921  27.060  24.765  1.00  0.00           N  
ATOM   2731  CA  VAL A1797      53.293  28.466  24.648  1.00  0.00           C  
ATOM   2732  C   VAL A1797      54.709  28.599  24.095  1.00  0.00           C  
ATOM   2733  O   VAL A1797      54.942  29.330  23.134  1.00  0.00           O  
ATOM   2734  CB  VAL A1797      53.243  29.178  26.016  1.00  0.00           C  
ATOM   2735  CG1 VAL A1797      53.562  30.656  25.850  1.00  0.00           C  
ATOM   2736  CG2 VAL A1797      51.876  28.997  26.642  1.00  0.00           C  
ATOM   2737  N   ARG A1798      55.648  27.887  24.712  1.00  0.00           N  
ATOM   2738  CA  ARG A1798      57.048  27.909  24.303  1.00  0.00           C  
ATOM   2739  C   ARG A1798      57.180  27.650  22.807  1.00  0.00           C  
ATOM   2740  O   ARG A1798      57.860  28.392  22.094  1.00  0.00           O  
ATOM   2741  CB  ARG A1798      57.833  26.851  25.088  1.00  0.00           C  
ATOM   2742  CG  ARG A1798      59.329  26.822  24.811  1.00  0.00           C  
ATOM   2743  CD  ARG A1798      59.766  25.500  24.178  1.00  0.00           C  
ATOM   2744  NE  ARG A1798      59.219  25.313  22.835  1.00  0.00           N  
ATOM   2745  CZ  ARG A1798      59.595  24.349  21.998  1.00  0.00           C  
ATOM   2746  NH1 ARG A1798      59.043  24.258  20.795  1.00  0.00           N  
ATOM   2747  NH2 ARG A1798      60.526  23.478  22.360  1.00  0.00           N  
ATOM   2748  N   ALA A1799      56.520  26.599  22.333  1.00  0.00           N  
ATOM   2749  CA  ALA A1799      56.566  26.242  20.922  1.00  0.00           C  
ATOM   2750  C   ALA A1799      56.086  27.385  20.034  1.00  0.00           C  
ATOM   2751  O   ALA A1799      56.249  27.339  18.816  1.00  0.00           O  
ATOM   2752  CB  ALA A1799      55.724  25.002  20.672  1.00  0.00           C  
ATOM   2753  N   MET A1800      55.489  28.408  20.642  1.00  0.00           N  
ATOM   2754  CA  MET A1800      54.997  29.555  19.886  1.00  0.00           C  
ATOM   2755  C   MET A1800      55.925  30.751  20.013  1.00  0.00           C  
ATOM   2756  O   MET A1800      56.368  31.310  19.014  1.00  0.00           O  
ATOM   2757  CB  MET A1800      53.604  29.965  20.358  1.00  0.00           C  
ATOM   2758  CG  MET A1800      53.043  31.142  19.587  1.00  0.00           C  
ATOM   2759  SD  MET A1800      51.413  31.638  20.139  1.00  0.00           S  
ATOM   2760  CE  MET A1800      51.841  32.530  21.630  1.00  0.00           C  
ATOM   2761  N   VAL A1801      56.205  31.146  21.249  1.00  0.00           N  
ATOM   2762  CA  VAL A1801      57.079  32.281  21.503  1.00  0.00           C  
ATOM   2763  C   VAL A1801      58.409  32.093  20.787  1.00  0.00           C  
ATOM   2764  O   VAL A1801      59.006  33.060  20.314  1.00  0.00           O  
ATOM   2765  CB  VAL A1801      57.347  32.454  23.007  1.00  0.00           C  
ATOM   2766  CG1 VAL A1801      58.023  33.789  23.261  1.00  0.00           C  
ATOM   2767  CG2 VAL A1801      56.045  32.359  23.777  1.00  0.00           C  
ATOM   2768  N   TYR A1802      58.865  30.845  20.710  1.00  0.00           N  
ATOM   2769  CA  TYR A1802      60.126  30.519  20.052  1.00  0.00           C  
ATOM   2770  C   TYR A1802      59.914  29.411  19.023  1.00  0.00           C  
ATOM   2771  O   TYR A1802      60.431  28.304  19.168  1.00  0.00           O  
ATOM   2772  CB  TYR A1802      61.162  30.091  21.095  1.00  0.00           C  
ATOM   2773  CG  TYR A1802      61.383  31.135  22.167  1.00  0.00           C  
ATOM   2774  CD1 TYR A1802      60.466  31.307  23.201  1.00  0.00           C  
ATOM   2775  CD2 TYR A1802      62.481  31.990  22.115  1.00  0.00           C  
ATOM   2776  CE1 TYR A1802      60.634  32.305  24.157  1.00  0.00           C  
ATOM   2777  CE2 TYR A1802      62.655  32.991  23.062  1.00  0.00           C  
ATOM   2778  CZ  TYR A1802      61.730  33.146  24.080  1.00  0.00           C  
ATOM   2779  OH  TYR A1802      61.900  34.142  25.016  1.00  0.00           O  
ATOM   2780  N   PRO A1803      59.162  29.716  17.952  1.00  0.00           N  
ATOM   2781  CA  PRO A1803      58.828  28.804  16.853  1.00  0.00           C  
ATOM   2782  C   PRO A1803      59.875  27.732  16.566  1.00  0.00           C  
ATOM   2783  O   PRO A1803      59.580  26.539  16.608  1.00  0.00           O  
ATOM   2784  CB  PRO A1803      58.630  29.754  15.677  1.00  0.00           C  
ATOM   2785  CG  PRO A1803      57.989  30.925  16.331  1.00  0.00           C  
ATOM   2786  CD  PRO A1803      58.836  31.106  17.577  1.00  0.00           C  
ATOM   2787  N   GLN A1804      61.096  28.162  16.268  1.00  0.00           N  
ATOM   2788  CA  GLN A1804      62.167  27.225  15.971  1.00  0.00           C  
ATOM   2789  C   GLN A1804      63.035  26.987  17.195  1.00  0.00           C  
ATOM   2790  O   GLN A1804      63.920  27.780  17.521  1.00  0.00           O  
ATOM   2791  CB  GLN A1804      63.015  27.734  14.799  1.00  0.00           C  
ATOM   2792  CG  GLN A1804      62.273  27.785  13.453  1.00  0.00           C  
ATOM   2793  CD  GLN A1804      61.826  26.412  12.957  1.00  0.00           C  
ATOM   2794  OE1 GLN A1804      62.647  25.527  12.717  1.00  0.00           O  
ATOM   2795  NE2 GLN A1804      60.519  26.236  12.798  1.00  0.00           N  
ATOM   2796  N   PHE A1805      62.745  25.883  17.872  1.00  0.00           N  
ATOM   2797  CA  PHE A1805      63.460  25.466  19.068  1.00  0.00           C  
ATOM   2798  C   PHE A1805      63.078  24.013  19.304  1.00  0.00           C  
ATOM   2799  O   PHE A1805      63.456  23.414  20.309  1.00  0.00           O  
ATOM   2800  CB  PHE A1805      63.044  26.307  20.279  1.00  0.00           C  
ATOM   2801  CG  PHE A1805      64.192  26.987  20.976  1.00  0.00           C  
ATOM   2802  CD1 PHE A1805      65.367  26.299  21.251  1.00  0.00           C  
ATOM   2803  CD2 PHE A1805      64.091  28.316  21.371  1.00  0.00           C  
ATOM   2804  CE1 PHE A1805      66.424  26.924  21.909  1.00  0.00           C  
ATOM   2805  CE2 PHE A1805      65.142  28.949  22.031  1.00  0.00           C  
ATOM   2806  CZ  PHE A1805      66.310  28.251  22.300  1.00  0.00           C  
ATOM   2807  N   TYR A1806      62.312  23.457  18.369  1.00  0.00           N  
ATOM   2808  CA  TYR A1806      61.879  22.069  18.461  1.00  0.00           C  
ATOM   2809  C   TYR A1806      61.352  21.548  17.123  1.00  0.00           C  
ATOM   2810  O   TYR A1806      62.089  20.936  16.349  1.00  0.00           O  
ATOM   2811  CB  TYR A1806      60.798  21.924  19.538  1.00  0.00           C  
ATOM   2812  CG  TYR A1806      60.520  20.490  19.945  1.00  0.00           C  
ATOM   2813  CD1 TYR A1806      59.959  19.580  19.046  1.00  0.00           C  
ATOM   2814  CD2 TYR A1806      60.829  20.039  21.229  1.00  0.00           C  
ATOM   2815  CE1 TYR A1806      59.715  18.257  19.415  1.00  0.00           C  
ATOM   2816  CE2 TYR A1806      60.588  18.719  21.608  1.00  0.00           C  
ATOM   2817  CZ  TYR A1806      60.032  17.835  20.697  1.00  0.00           C  
ATOM   2818  OH  TYR A1806      59.794  16.531  21.068  1.00  0.00           O  
ATOM   2819  N   GLU A1807      60.074  21.795  16.855  1.00  0.00           N  
ATOM   2820  CA  GLU A1807      59.442  21.338  15.621  1.00  0.00           C  
ATOM   2821  C   GLU A1807      59.998  22.013  14.369  1.00  0.00           C  
ATOM   2822  O   GLU A1807      60.780  22.960  14.453  1.00  0.00           O  
ATOM   2823  CB  GLU A1807      57.929  21.555  15.701  1.00  0.00           C  
ATOM   2824  CG  GLU A1807      57.260  20.789  16.836  1.00  0.00           C  
ATOM   2825  CD  GLU A1807      55.769  21.052  16.930  1.00  0.00           C  
ATOM   2826  OE1 GLU A1807      55.051  20.779  15.946  1.00  0.00           O  
ATOM   2827  OE2 GLU A1807      55.315  21.530  17.991  1.00  0.00           O  
ATOM   2828  N   TYR A1808      59.579  21.513  13.209  1.00  0.00           N  
ATOM   2829  CA  TYR A1808      60.023  22.030  11.915  1.00  0.00           C  
ATOM   2830  C   TYR A1808      59.427  21.169  10.799  1.00  0.00           C  
ATOM   2831  O   TYR A1808      59.931  21.150   9.675  1.00  0.00           O  
ATOM   2832  CB  TYR A1808      61.551  21.981  11.838  1.00  0.00           C  
ATOM   2833  CG  TYR A1808      62.126  20.622  12.181  1.00  0.00           C  
ATOM   2834  CD1 TYR A1808      62.003  19.545  11.301  1.00  0.00           C  
ATOM   2835  CD2 TYR A1808      62.763  20.403  13.401  1.00  0.00           C  
ATOM   2836  CE1 TYR A1808      62.499  18.285  11.631  1.00  0.00           C  
ATOM   2837  CE2 TYR A1808      63.262  19.147  13.741  1.00  0.00           C  
ATOM   2838  CZ  TYR A1808      63.126  18.093  12.853  1.00  0.00           C  
ATOM   2839  OH  TYR A1808      63.614  16.850  13.187  1.00  0.00           O  
ATOM   2840  N   ARG A1809      58.354  20.455  11.128  1.00  0.00           N  
ATOM   2841  CA  ARG A1809      57.678  19.567  10.187  1.00  0.00           C  
ATOM   2842  C   ARG A1809      57.619  20.089   8.761  1.00  0.00           C  
ATOM   2843  O   ARG A1809      57.216  21.225   8.517  1.00  0.00           O  
ATOM   2844  CB  ARG A1809      56.261  19.264  10.679  1.00  0.00           C  
ATOM   2845  CG  ARG A1809      55.424  18.463   9.693  1.00  0.00           C  
ATOM   2846  CD  ARG A1809      54.148  17.955  10.339  1.00  0.00           C  
ATOM   2847  NE  ARG A1809      54.432  16.995  11.402  1.00  0.00           N  
ATOM   2848  CZ  ARG A1809      55.020  15.818  11.210  1.00  0.00           C  
ATOM   2849  NH1 ARG A1809      55.240  15.010  12.238  1.00  0.00           N  
ATOM   2850  NH2 ARG A1809      55.385  15.444   9.990  1.00  0.00           N  
ATOM   2851  N   LEU A1810      58.019  19.237   7.821  1.00  0.00           N  
ATOM   2852  CA  LEU A1810      58.022  19.584   6.406  1.00  0.00           C  
ATOM   2853  C   LEU A1810      56.755  19.073   5.733  1.00  0.00           C  
ATOM   2854  O   LEU A1810      56.536  17.864   5.633  1.00  0.00           O  
ATOM   2855  CB  LEU A1810      59.246  18.978   5.716  1.00  0.00           C  
ATOM   2856  CG  LEU A1810      60.607  19.315   6.330  1.00  0.00           C  
ATOM   2857  CD1 LEU A1810      61.702  18.641   5.526  1.00  0.00           C  
ATOM   2858  CD2 LEU A1810      60.811  20.820   6.352  1.00  0.00           C  
ATOM   2859  N   SER A1811      55.923  20.003   5.275  1.00  0.00           N  
ATOM   2860  CA  SER A1811      54.672  19.661   4.610  1.00  0.00           C  
ATOM   2861  C   SER A1811      54.943  19.052   3.244  1.00  0.00           C  
ATOM   2862  O   SER A1811      55.978  19.312   2.637  1.00  0.00           O  
ATOM   2863  CB  SER A1811      53.802  20.908   4.448  1.00  0.00           C  
ATOM   2864  OG  SER A1811      54.447  21.874   3.637  1.00  0.00           O  
ATOM   2865  N   ASP A1812      54.003  18.248   2.767  1.00  0.00           N  
ATOM   2866  CA  ASP A1812      54.131  17.591   1.473  1.00  0.00           C  
ATOM   2867  C   ASP A1812      54.626  18.563   0.404  1.00  0.00           C  
ATOM   2868  O   ASP A1812      55.493  18.227  -0.401  1.00  0.00           O  
ATOM   2869  CB  ASP A1812      52.780  17.008   1.051  1.00  0.00           C  
ATOM   2870  CG  ASP A1812      52.106  16.235   2.169  1.00  0.00           C  
ATOM   2871  OD1 ASP A1812      52.734  15.303   2.712  1.00  0.00           O  
ATOM   2872  OD2 ASP A1812      50.948  16.559   2.504  1.00  0.00           O  
ATOM   2873  N   ARG A1813      54.072  19.770   0.406  1.00  0.00           N  
ATOM   2874  CA  ARG A1813      54.454  20.791  -0.563  1.00  0.00           C  
ATOM   2875  C   ARG A1813      55.956  21.046  -0.532  1.00  0.00           C  
ATOM   2876  O   ARG A1813      56.535  21.482  -1.525  1.00  0.00           O  
ATOM   2877  CB  ARG A1813      53.705  22.097  -0.277  1.00  0.00           C  
ATOM   2878  CG  ARG A1813      52.198  22.036  -0.509  1.00  0.00           C  
ATOM   2879  CD  ARG A1813      51.850  21.947  -1.992  1.00  0.00           C  
ATOM   2880  NE  ARG A1813      50.406  21.984  -2.219  1.00  0.00           N  
ATOM   2881  CZ  ARG A1813      49.833  22.001  -3.420  1.00  0.00           C  
ATOM   2882  NH1 ARG A1813      48.511  22.035  -3.525  1.00  0.00           N  
ATOM   2883  NH2 ARG A1813      50.579  21.988  -4.516  1.00  0.00           N  
ATOM   2884  N   ASP A1814      56.581  20.779   0.612  1.00  0.00           N  
ATOM   2885  CA  ASP A1814      58.020  20.977   0.768  1.00  0.00           C  
ATOM   2886  C   ASP A1814      58.800  19.785   0.227  1.00  0.00           C  
ATOM   2887  O   ASP A1814      59.782  19.949  -0.496  1.00  0.00           O  
ATOM   2888  CB  ASP A1814      58.375  21.188   2.243  1.00  0.00           C  
ATOM   2889  CG  ASP A1814      57.922  22.535   2.768  1.00  0.00           C  
ATOM   2890  OD1 ASP A1814      58.382  23.567   2.235  1.00  0.00           O  
ATOM   2891  OD2 ASP A1814      57.109  22.561   3.716  1.00  0.00           O  
ATOM   2892  N   ILE A1815      58.358  18.586   0.586  1.00  0.00           N  
ATOM   2893  CA  ILE A1815      59.009  17.360   0.144  1.00  0.00           C  
ATOM   2894  C   ILE A1815      59.196  17.363  -1.367  1.00  0.00           C  
ATOM   2895  O   ILE A1815      60.286  17.085  -1.866  1.00  0.00           O  
ATOM   2896  CB  ILE A1815      58.180  16.116   0.544  1.00  0.00           C  
ATOM   2897  CG1 ILE A1815      58.081  16.017   2.070  1.00  0.00           C  
ATOM   2898  CG2 ILE A1815      58.812  14.863  -0.033  1.00  0.00           C  
ATOM   2899  CD1 ILE A1815      59.415  15.845   2.775  1.00  0.00           C  
ATOM   2900  N   ALA A1816      58.129  17.681  -2.090  1.00  0.00           N  
ATOM   2901  CA  ALA A1816      58.181  17.720  -3.546  1.00  0.00           C  
ATOM   2902  C   ALA A1816      59.362  18.560  -4.016  1.00  0.00           C  
ATOM   2903  O   ALA A1816      60.074  18.187  -4.948  1.00  0.00           O  
ATOM   2904  CB  ALA A1816      56.884  18.290  -4.099  1.00  0.00           C  
ATOM   2905  N   GLY A1817      59.564  19.698  -3.360  1.00  0.00           N  
ATOM   2906  CA  GLY A1817      60.655  20.581  -3.725  1.00  0.00           C  
ATOM   2907  C   GLY A1817      61.982  20.152  -3.136  1.00  0.00           C  
ATOM   2908  O   GLY A1817      62.963  20.894  -3.197  1.00  0.00           O  
ATOM   2909  N   MET A1818      62.015  18.955  -2.561  1.00  0.00           N  
ATOM   2910  CA  MET A1818      63.238  18.437  -1.965  1.00  0.00           C  
ATOM   2911  C   MET A1818      63.635  17.102  -2.591  1.00  0.00           C  
ATOM   2912  O   MET A1818      64.602  16.468  -2.168  1.00  0.00           O  
ATOM   2913  CB  MET A1818      63.068  18.297  -0.450  1.00  0.00           C  
ATOM   2914  CG  MET A1818      62.731  19.613   0.243  1.00  0.00           C  
ATOM   2915  SD  MET A1818      62.705  19.525   2.048  1.00  0.00           S  
ATOM   2916  CE  MET A1818      64.237  20.389   2.457  1.00  0.00           C  
ATOM   2917  N   ILE A1819      62.879  16.685  -3.603  1.00  0.00           N  
ATOM   2918  CA  ILE A1819      63.157  15.447  -4.327  1.00  0.00           C  
ATOM   2919  C   ILE A1819      63.873  15.860  -5.611  1.00  0.00           C  
ATOM   2920  O   ILE A1819      63.286  15.857  -6.695  1.00  0.00           O  
ATOM   2921  CB  ILE A1819      61.859  14.705  -4.710  1.00  0.00           C  
ATOM   2922  CG1 ILE A1819      61.011  14.452  -3.469  1.00  0.00           C  
ATOM   2923  CG2 ILE A1819      62.191  13.386  -5.376  1.00  0.00           C  
ATOM   2924  CD1 ILE A1819      59.700  13.773  -3.779  1.00  0.00           C  
ATOM   2925  N   ARG A1820      65.143  16.224  -5.477  1.00  0.00           N  
ATOM   2926  CA  ARG A1820      65.945  16.672  -6.608  1.00  0.00           C  
ATOM   2927  C   ARG A1820      66.407  15.531  -7.507  1.00  0.00           C  
ATOM   2928  O   ARG A1820      66.121  14.370  -7.236  1.00  0.00           O  
ATOM   2929  CB  ARG A1820      67.147  17.461  -6.089  1.00  0.00           C  
ATOM   2930  CG  ARG A1820      66.745  18.593  -5.154  1.00  0.00           C  
ATOM   2931  CD  ARG A1820      67.949  19.323  -4.591  1.00  0.00           C  
ATOM   2932  NE  ARG A1820      67.557  20.428  -3.719  1.00  0.00           N  
ATOM   2933  CZ  ARG A1820      66.831  21.471  -4.111  1.00  0.00           C  
ATOM   2934  NH1 ARG A1820      66.523  22.429  -3.248  1.00  0.00           N  
ATOM   2935  NH2 ARG A1820      66.412  21.558  -5.366  1.00  0.00           N  
ATOM   2936  N   VAL A1821      67.115  15.875  -8.581  1.00  0.00           N  
ATOM   2937  CA  VAL A1821      67.620  14.888  -9.535  1.00  0.00           C  
ATOM   2938  C   VAL A1821      69.076  14.567  -9.239  1.00  0.00           C  
ATOM   2939  O   VAL A1821      69.900  15.471  -9.110  1.00  0.00           O  
ATOM   2940  CB  VAL A1821      67.518  15.406 -10.981  1.00  0.00           C  
ATOM   2941  CG1 VAL A1821      68.160  14.420 -11.931  1.00  0.00           C  
ATOM   2942  CG2 VAL A1821      66.055  15.622 -11.353  1.00  0.00           C  
ATOM   2943  N   ASP A1822      69.384  13.276  -9.143  1.00  0.00           N  
ATOM   2944  CA  ASP A1822      70.736  12.817  -8.839  1.00  0.00           C  
ATOM   2945  C   ASP A1822      71.809  13.381  -9.762  1.00  0.00           C  
ATOM   2946  O   ASP A1822      72.523  14.313  -9.391  1.00  0.00           O  
ATOM   2947  CB  ASP A1822      70.791  11.289  -8.870  1.00  0.00           C  
ATOM   2948  CG  ASP A1822      72.173  10.752  -8.556  1.00  0.00           C  
ATOM   2949  OD1 ASP A1822      72.712  11.087  -7.480  1.00  0.00           O  
ATOM   2950  OD2 ASP A1822      72.720   9.994  -9.384  1.00  0.00           O  
ATOM   2951  N   LYS A1830      71.930  12.809 -10.956  1.00  0.00           N  
ATOM   2952  CA  LYS A1830      72.924  13.266 -11.922  1.00  0.00           C  
ATOM   2953  C   LYS A1830      72.283  13.787 -13.201  1.00  0.00           C  
ATOM   2954  O   LYS A1830      71.260  13.272 -13.653  1.00  0.00           O  
ATOM   2955  CB  LYS A1830      73.899  12.135 -12.265  1.00  0.00           C  
ATOM   2956  CG  LYS A1830      74.813  11.732 -11.121  1.00  0.00           C  
ATOM   2957  CD  LYS A1830      75.857  10.721 -11.569  1.00  0.00           C  
ATOM   2958  CE  LYS A1830      76.827  10.398 -10.442  1.00  0.00           C  
ATOM   2959  NZ  LYS A1830      77.894   9.449 -10.864  1.00  0.00           N  
ATOM   2960  N   VAL A1831      72.893  14.818 -13.777  1.00  0.00           N  
ATOM   2961  CA  VAL A1831      72.395  15.416 -15.008  1.00  0.00           C  
ATOM   2962  C   VAL A1831      73.547  15.975 -15.830  1.00  0.00           C  
ATOM   2963  O   VAL A1831      74.602  16.312 -15.291  1.00  0.00           O  
ATOM   2964  CB  VAL A1831      71.412  16.568 -14.723  1.00  0.00           C  
ATOM   2965  CG1 VAL A1831      70.203  16.047 -13.974  1.00  0.00           C  
ATOM   2966  CG2 VAL A1831      72.110  17.658 -13.926  1.00  0.00           C  
ATOM   2967  N   PRO A1832      73.359  16.077 -17.153  1.00  0.00           N  
ATOM   2968  CA  PRO A1832      74.403  16.605 -18.034  1.00  0.00           C  
ATOM   2969  C   PRO A1832      74.801  18.016 -17.615  1.00  0.00           C  
ATOM   2970  O   PRO A1832      73.941  18.849 -17.328  1.00  0.00           O  
ATOM   2971  CB  PRO A1832      73.737  16.576 -19.407  1.00  0.00           C  
ATOM   2972  CG  PRO A1832      72.808  15.404 -19.299  1.00  0.00           C  
ATOM   2973  CD  PRO A1832      72.202  15.606 -17.934  1.00  0.00           C  
ATOM   2974  N   ILE A1833      76.103  18.279 -17.571  1.00  0.00           N  
ATOM   2975  CA  ILE A1833      76.597  19.595 -17.191  1.00  0.00           C  
ATOM   2976  C   ILE A1833      76.945  20.407 -18.433  1.00  0.00           C  
ATOM   2977  O   ILE A1833      77.667  21.401 -18.358  1.00  0.00           O  
ATOM   2978  CB  ILE A1833      77.843  19.491 -16.289  1.00  0.00           C  
ATOM   2979  CG1 ILE A1833      78.978  18.791 -17.040  1.00  0.00           C  
ATOM   2980  CG2 ILE A1833      77.497  18.729 -15.020  1.00  0.00           C  
ATOM   2981  CD1 ILE A1833      80.263  18.669 -16.239  1.00  0.00           C  
ATOM   2982  N   LEU A1834      76.425  19.970 -19.576  1.00  0.00           N  
ATOM   2983  CA  LEU A1834      76.655  20.653 -20.842  1.00  0.00           C  
ATOM   2984  C   LEU A1834      75.322  20.971 -21.504  1.00  0.00           C  
ATOM   2985  O   LEU A1834      74.581  20.068 -21.896  1.00  0.00           O  
ATOM   2986  CB  LEU A1834      77.508  19.787 -21.770  1.00  0.00           C  
ATOM   2987  CG  LEU A1834      78.993  19.708 -21.407  1.00  0.00           C  
ATOM   2988  CD1 LEU A1834      79.690  18.680 -22.280  1.00  0.00           C  
ATOM   2989  CD2 LEU A1834      79.627  21.080 -21.579  1.00  0.00           C  
ATOM   2990  N   ASP A1835      75.028  22.263 -21.620  1.00  0.00           N  
ATOM   2991  CA  ASP A1835      73.783  22.734 -22.217  1.00  0.00           C  
ATOM   2992  C   ASP A1835      73.405  21.924 -23.453  1.00  0.00           C  
ATOM   2993  O   ASP A1835      72.233  21.616 -23.671  1.00  0.00           O  
ATOM   2994  CB  ASP A1835      73.911  24.216 -22.584  1.00  0.00           C  
ATOM   2995  CG  ASP A1835      72.574  24.856 -22.910  1.00  0.00           C  
ATOM   2996  OD1 ASP A1835      71.902  24.388 -23.853  1.00  0.00           O  
ATOM   2997  OD2 ASP A1835      72.195  25.828 -22.222  1.00  0.00           O  
ATOM   2998  N   GLU A1836      74.403  21.576 -24.257  1.00  0.00           N  
ATOM   2999  CA  GLU A1836      74.165  20.799 -25.465  1.00  0.00           C  
ATOM   3000  C   GLU A1836      73.584  19.431 -25.120  1.00  0.00           C  
ATOM   3001  O   GLU A1836      72.511  19.067 -25.602  1.00  0.00           O  
ATOM   3002  CB  GLU A1836      75.470  20.633 -26.251  1.00  0.00           C  
ATOM   3003  CG  GLU A1836      76.091  21.949 -26.701  1.00  0.00           C  
ATOM   3004  CD  GLU A1836      77.350  21.753 -27.524  1.00  0.00           C  
ATOM   3005  OE1 GLU A1836      78.314  21.150 -27.007  1.00  0.00           O  
ATOM   3006  OE2 GLU A1836      77.375  22.203 -28.689  1.00  0.00           O  
ATOM   3007  N   PHE A1837      74.291  18.679 -24.282  1.00  0.00           N  
ATOM   3008  CA  PHE A1837      73.829  17.355 -23.881  1.00  0.00           C  
ATOM   3009  C   PHE A1837      72.501  17.449 -23.149  1.00  0.00           C  
ATOM   3010  O   PHE A1837      71.578  16.683 -23.428  1.00  0.00           O  
ATOM   3011  CB  PHE A1837      74.859  16.671 -22.981  1.00  0.00           C  
ATOM   3012  CG  PHE A1837      76.131  16.303 -23.688  1.00  0.00           C  
ATOM   3013  CD1 PHE A1837      77.021  17.285 -24.103  1.00  0.00           C  
ATOM   3014  CD2 PHE A1837      76.437  14.970 -23.943  1.00  0.00           C  
ATOM   3015  CE1 PHE A1837      78.198  16.947 -24.762  1.00  0.00           C  
ATOM   3016  CE2 PHE A1837      77.612  14.622 -24.601  1.00  0.00           C  
ATOM   3017  CZ  PHE A1837      78.493  15.614 -25.010  1.00  0.00           C  
ATOM   3018  N   TYR A1838      72.412  18.385 -22.209  1.00  0.00           N  
ATOM   3019  CA  TYR A1838      71.183  18.571 -21.452  1.00  0.00           C  
ATOM   3020  C   TYR A1838      70.028  18.647 -22.440  1.00  0.00           C  
ATOM   3021  O   TYR A1838      69.036  17.929 -22.311  1.00  0.00           O  
ATOM   3022  CB  TYR A1838      71.241  19.861 -20.629  1.00  0.00           C  
ATOM   3023  CG  TYR A1838      69.958  20.149 -19.878  1.00  0.00           C  
ATOM   3024  CD1 TYR A1838      69.550  19.343 -18.816  1.00  0.00           C  
ATOM   3025  CD2 TYR A1838      69.129  21.202 -20.258  1.00  0.00           C  
ATOM   3026  CE1 TYR A1838      68.347  19.578 -18.154  1.00  0.00           C  
ATOM   3027  CE2 TYR A1838      67.924  21.445 -19.603  1.00  0.00           C  
ATOM   3028  CZ  TYR A1838      67.540  20.629 -18.556  1.00  0.00           C  
ATOM   3029  OH  TYR A1838      66.341  20.860 -17.923  1.00  0.00           O  
ATOM   3030  N   ASN A1839      70.170  19.518 -23.433  1.00  0.00           N  
ATOM   3031  CA  ASN A1839      69.145  19.678 -24.453  1.00  0.00           C  
ATOM   3032  C   ASN A1839      68.884  18.330 -25.116  1.00  0.00           C  
ATOM   3033  O   ASN A1839      67.736  17.965 -25.372  1.00  0.00           O  
ATOM   3034  CB  ASN A1839      69.598  20.691 -25.507  1.00  0.00           C  
ATOM   3035  CG  ASN A1839      69.777  22.085 -24.939  1.00  0.00           C  
ATOM   3036  OD1 ASN A1839      70.189  23.004 -25.645  1.00  0.00           O  
ATOM   3037  ND2 ASN A1839      69.466  22.250 -23.659  1.00  0.00           N  
ATOM   3038  N   PHE A1840      69.958  17.593 -25.386  1.00  0.00           N  
ATOM   3039  CA  PHE A1840      69.844  16.285 -26.018  1.00  0.00           C  
ATOM   3040  C   PHE A1840      68.968  15.364 -25.183  1.00  0.00           C  
ATOM   3041  O   PHE A1840      68.162  14.605 -25.719  1.00  0.00           O  
ATOM   3042  CB  PHE A1840      71.230  15.659 -26.206  1.00  0.00           C  
ATOM   3043  CG  PHE A1840      71.195  14.254 -26.739  1.00  0.00           C  
ATOM   3044  CD1 PHE A1840      71.405  13.169 -25.894  1.00  0.00           C  
ATOM   3045  CD2 PHE A1840      70.937  14.012 -28.085  1.00  0.00           C  
ATOM   3046  CE1 PHE A1840      71.358  11.864 -26.382  1.00  0.00           C  
ATOM   3047  CE2 PHE A1840      70.887  12.711 -28.582  1.00  0.00           C  
ATOM   3048  CZ  PHE A1840      71.099  11.635 -27.729  1.00  0.00           C  
ATOM   3049  N   ALA A1841      69.128  15.436 -23.867  1.00  0.00           N  
ATOM   3050  CA  ALA A1841      68.341  14.610 -22.966  1.00  0.00           C  
ATOM   3051  C   ALA A1841      66.862  14.830 -23.249  1.00  0.00           C  
ATOM   3052  O   ALA A1841      66.172  13.928 -23.725  1.00  0.00           O  
ATOM   3053  CB  ALA A1841      68.655  14.966 -21.521  1.00  0.00           C  
ATOM   3054  N   ASN A1842      66.389  16.038 -22.959  1.00  0.00           N  
ATOM   3055  CA  ASN A1842      64.991  16.391 -23.174  1.00  0.00           C  
ATOM   3056  C   ASN A1842      64.508  15.888 -24.527  1.00  0.00           C  
ATOM   3057  O   ASN A1842      63.426  15.313 -24.638  1.00  0.00           O  
ATOM   3058  CB  ASN A1842      64.809  17.909 -23.099  1.00  0.00           C  
ATOM   3059  CG  ASN A1842      65.283  18.488 -21.782  1.00  0.00           C  
ATOM   3060  OD1 ASN A1842      64.858  18.054 -20.712  1.00  0.00           O  
ATOM   3061  ND2 ASN A1842      66.164  19.478 -21.854  1.00  0.00           N  
ATOM   3062  N   GLU A1843      65.320  16.106 -25.556  1.00  0.00           N  
ATOM   3063  CA  GLU A1843      64.969  15.672 -26.901  1.00  0.00           C  
ATOM   3064  C   GLU A1843      64.913  14.150 -26.953  1.00  0.00           C  
ATOM   3065  O   GLU A1843      63.988  13.570 -27.521  1.00  0.00           O  
ATOM   3066  CB  GLU A1843      66.002  16.191 -27.904  1.00  0.00           C  
ATOM   3067  CG  GLU A1843      65.642  15.939 -29.360  1.00  0.00           C  
ATOM   3068  CD  GLU A1843      66.684  16.481 -30.320  1.00  0.00           C  
ATOM   3069  OE1 GLU A1843      66.985  17.692 -30.251  1.00  0.00           O  
ATOM   3070  OE2 GLU A1843      67.199  15.697 -31.145  1.00  0.00           O  
ATOM   3071  N   LEU A1844      65.908  13.513 -26.344  1.00  0.00           N  
ATOM   3072  CA  LEU A1844      66.003  12.058 -26.309  1.00  0.00           C  
ATOM   3073  C   LEU A1844      64.853  11.458 -25.508  1.00  0.00           C  
ATOM   3074  O   LEU A1844      64.425  10.333 -25.766  1.00  0.00           O  
ATOM   3075  CB  LEU A1844      67.348  11.646 -25.696  1.00  0.00           C  
ATOM   3076  CG  LEU A1844      67.784  10.175 -25.670  1.00  0.00           C  
ATOM   3077  CD1 LEU A1844      66.975   9.397 -24.652  1.00  0.00           C  
ATOM   3078  CD2 LEU A1844      67.637   9.576 -27.057  1.00  0.00           C  
ATOM   3079  N   ILE A1845      64.355  12.219 -24.540  1.00  0.00           N  
ATOM   3080  CA  ILE A1845      63.258  11.773 -23.691  1.00  0.00           C  
ATOM   3081  C   ILE A1845      61.931  11.687 -24.440  1.00  0.00           C  
ATOM   3082  O   ILE A1845      61.213  10.688 -24.335  1.00  0.00           O  
ATOM   3083  CB  ILE A1845      63.087  12.713 -22.477  1.00  0.00           C  
ATOM   3084  CG1 ILE A1845      64.315  12.603 -21.571  1.00  0.00           C  
ATOM   3085  CG2 ILE A1845      61.807  12.373 -21.720  1.00  0.00           C  
ATOM   3086  CD1 ILE A1845      64.263  13.477 -20.337  1.00  0.00           C  
ATOM   3087  N   ASP A1847      61.599  12.739 -25.184  1.00  0.00           N  
ATOM   3088  CA  ASP A1847      60.356  12.759 -25.946  1.00  0.00           C  
ATOM   3089  C   ASP A1847      60.360  11.647 -26.987  1.00  0.00           C  
ATOM   3090  O   ASP A1847      59.305  11.158 -27.391  1.00  0.00           O  
ATOM   3091  CB  ASP A1847      60.170  14.117 -26.629  1.00  0.00           C  
ATOM   3092  CG  ASP A1847      59.774  15.212 -25.654  1.00  0.00           C  
ATOM   3093  OD1 ASP A1847      58.683  15.110 -25.054  1.00  0.00           O  
ATOM   3094  OD2 ASP A1847      60.555  16.172 -25.485  1.00  0.00           O  
ATOM   3095  N   ILE A1848      61.556  11.250 -27.411  1.00  0.00           N  
ATOM   3096  CA  ILE A1848      61.713  10.188 -28.399  1.00  0.00           C  
ATOM   3097  C   ILE A1848      61.301   8.843 -27.812  1.00  0.00           C  
ATOM   3098  O   ILE A1848      60.477   8.129 -28.389  1.00  0.00           O  
ATOM   3099  CB  ILE A1848      63.177  10.069 -28.868  1.00  0.00           C  
ATOM   3100  CG1 ILE A1848      63.623  11.370 -29.533  1.00  0.00           C  
ATOM   3101  CG2 ILE A1848      63.320   8.903 -29.835  1.00  0.00           C  
ATOM   3102  CD1 ILE A1848      65.068  11.355 -29.986  1.00  0.00           C  
ATOM   3103  N   CYS A1849      61.888   8.508 -26.666  1.00  0.00           N  
ATOM   3104  CA  CYS A1849      61.605   7.252 -25.987  1.00  0.00           C  
ATOM   3105  C   CYS A1849      60.118   7.008 -25.818  1.00  0.00           C  
ATOM   3106  O   CYS A1849      59.689   5.876 -25.593  1.00  0.00           O  
ATOM   3107  CB  CYS A1849      62.289   7.223 -24.624  1.00  0.00           C  
ATOM   3108  SG  CYS A1849      64.079   7.121 -24.736  1.00  0.00           S  
ATOM   3109  N   ILE A1850      59.330   8.071 -25.917  1.00  0.00           N  
ATOM   3110  CA  ILE A1850      57.890   7.940 -25.793  1.00  0.00           C  
ATOM   3111  C   ILE A1850      57.386   7.307 -27.089  1.00  0.00           C  
ATOM   3112  O   ILE A1850      56.918   8.002 -27.994  1.00  0.00           O  
ATOM   3113  CB  ILE A1850      57.223   9.315 -25.597  1.00  0.00           C  
ATOM   3114  CG1 ILE A1850      57.951  10.100 -24.499  1.00  0.00           C  
ATOM   3115  CG2 ILE A1850      55.756   9.129 -25.233  1.00  0.00           C  
ATOM   3116  CD1 ILE A1850      57.936   9.434 -23.146  1.00  0.00           C  
ATOM   3117  N   ALA A1851      57.502   5.983 -27.177  1.00  0.00           N  
ATOM   3118  CA  ALA A1851      57.072   5.251 -28.364  1.00  0.00           C  
ATOM   3119  C   ALA A1851      56.957   3.741 -28.117  1.00  0.00           C  
ATOM   3120  O   ALA A1851      57.537   3.204 -27.172  1.00  0.00           O  
ATOM   3121  CB  ALA A1851      58.046   5.528 -29.529  1.00  0.00           C  
ATOM   3122  N   ASN A1852      56.190   3.078 -28.979  1.00  0.00           N  
ATOM   3123  CA  ASN A1852      55.963   1.632 -28.933  1.00  0.00           C  
ATOM   3124  C   ASN A1852      55.679   0.973 -27.586  1.00  0.00           C  
ATOM   3125  O   ASN A1852      55.481   1.644 -26.572  1.00  0.00           O  
ATOM   3126  CB  ASN A1852      57.127   0.901 -29.607  1.00  0.00           C  
ATOM   3127  CG  ASN A1852      56.890   0.672 -31.086  1.00  0.00           C  
ATOM   3128  OD1 ASN A1852      55.963  -0.041 -31.474  1.00  0.00           O  
ATOM   3129  ND2 ASN A1852      57.726   1.277 -31.922  1.00  0.00           N  
ATOM   3130  N   LYS A1853      55.659  -0.360 -27.605  1.00  0.00           N  
ATOM   3131  CA  LYS A1853      55.390  -1.177 -26.424  1.00  0.00           C  
ATOM   3132  C   LYS A1853      56.290  -2.424 -26.413  1.00  0.00           C  
ATOM   3133  O   LYS A1853      57.476  -2.344 -26.732  1.00  0.00           O  
ATOM   3134  CB  LYS A1853      53.906  -1.579 -26.413  1.00  0.00           C  
ATOM   3135  CG  LYS A1853      53.417  -2.256 -25.135  1.00  0.00           C  
ATOM   3136  CD  LYS A1853      51.904  -2.463 -25.146  1.00  0.00           C  
ATOM   3137  CE  LYS A1853      51.454  -3.375 -26.281  1.00  0.00           C  
ATOM   3138  NZ  LYS A1853      52.005  -4.753 -26.157  1.00  0.00           N  
ATOM   3139  N   ASP A1854      55.718  -3.571 -26.049  1.00  0.00           N  
ATOM   3140  CA  ASP A1854      56.452  -4.836 -25.981  1.00  0.00           C  
ATOM   3141  C   ASP A1854      56.894  -5.317 -27.361  1.00  0.00           C  
ATOM   3142  O   ASP A1854      56.390  -4.845 -28.381  1.00  0.00           O  
ATOM   3143  CB  ASP A1854      55.575  -5.915 -25.333  1.00  0.00           C  
ATOM   3144  CG  ASP A1854      56.330  -7.210 -25.067  1.00  0.00           C  
ATOM   3145  OD1 ASP A1854      55.667  -8.243 -24.840  1.00  0.00           O  
ATOM   3146  OD2 ASP A1854      57.579  -7.199 -25.071  1.00  0.00           O  
ATOM   3147  N   LYS A1855      57.833  -6.261 -27.378  1.00  0.00           N  
ATOM   3148  CA  LYS A1855      58.353  -6.829 -28.619  1.00  0.00           C  
ATOM   3149  C   LYS A1855      59.563  -7.720 -28.341  1.00  0.00           C  
ATOM   3150  O   LYS A1855      60.246  -8.155 -29.269  1.00  0.00           O  
ATOM   3151  CB  LYS A1855      58.756  -5.710 -29.583  1.00  0.00           C  
ATOM   3152  CG  LYS A1855      58.971  -6.161 -31.017  1.00  0.00           C  
ATOM   3153  CD  LYS A1855      59.233  -4.973 -31.929  1.00  0.00           C  
ATOM   3154  CE  LYS A1855      58.174  -3.889 -31.748  1.00  0.00           C  
ATOM   3155  NZ  LYS A1855      56.786  -4.418 -31.871  1.00  0.00           N  
ATOM   3156  N   GLU A1856      59.819  -7.988 -27.063  1.00  0.00           N  
ATOM   3157  CA  GLU A1856      60.950  -8.816 -26.649  1.00  0.00           C  
ATOM   3158  C   GLU A1856      62.216  -8.409 -27.401  1.00  0.00           C  
ATOM   3159  O   GLU A1856      63.121  -9.222 -27.591  1.00  0.00           O  
ATOM   3160  CB  GLU A1856      60.664 -10.300 -26.912  1.00  0.00           C  
ATOM   3161  CG  GLU A1856      59.345 -10.816 -26.347  1.00  0.00           C  
ATOM   3162  CD  GLU A1856      58.174 -10.605 -27.292  1.00  0.00           C  
ATOM   3163  OE1 GLU A1856      58.254 -11.077 -28.446  1.00  0.00           O  
ATOM   3164  OE2 GLU A1856      57.173  -9.977 -26.882  1.00  0.00           O  
ATOM   3165  N   SER A1857      62.263  -7.146 -27.825  1.00  0.00           N  
ATOM   3166  CA  SER A1857      63.392  -6.591 -28.575  1.00  0.00           C  
ATOM   3167  C   SER A1857      63.547  -7.291 -29.926  1.00  0.00           C  
ATOM   3168  O   SER A1857      63.140  -8.441 -30.086  1.00  0.00           O  
ATOM   3169  CB  SER A1857      64.695  -6.722 -27.773  1.00  0.00           C  
ATOM   3170  OG  SER A1857      65.166  -8.059 -27.746  1.00  0.00           O  
ATOM   3171  N   PRO A1860      64.139  -6.604 -30.921  1.00  0.00           N  
ATOM   3172  CA  PRO A1860      64.663  -5.235 -30.865  1.00  0.00           C  
ATOM   3173  C   PRO A1860      63.715  -4.198 -31.473  1.00  0.00           C  
ATOM   3174  O   PRO A1860      62.525  -4.159 -31.155  1.00  0.00           O  
ATOM   3175  CB  PRO A1860      65.956  -5.349 -31.652  1.00  0.00           C  
ATOM   3176  CG  PRO A1860      65.534  -6.239 -32.776  1.00  0.00           C  
ATOM   3177  CD  PRO A1860      64.699  -7.316 -32.085  1.00  0.00           C  
ATOM   3178  N   CYS A1861      64.260  -3.362 -32.352  1.00  0.00           N  
ATOM   3179  CA  CYS A1861      63.488  -2.315 -33.014  1.00  0.00           C  
ATOM   3180  C   CYS A1861      64.307  -1.705 -34.151  1.00  0.00           C  
ATOM   3181  O   CYS A1861      65.006  -2.410 -34.879  1.00  0.00           O  
ATOM   3182  CB  CYS A1861      63.134  -1.213 -32.017  1.00  0.00           C  
ATOM   3183  SG  CYS A1861      64.552  -0.185 -31.546  1.00  0.00           S  
ATOM   3184  N   SER A1862      64.206  -0.386 -34.288  1.00  0.00           N  
ATOM   3185  CA  SER A1862      64.929   0.365 -35.308  1.00  0.00           C  
ATOM   3186  C   SER A1862      65.115   1.803 -34.824  1.00  0.00           C  
ATOM   3187  O   SER A1862      64.747   2.753 -35.516  1.00  0.00           O  
ATOM   3188  CB  SER A1862      64.152   0.360 -36.629  1.00  0.00           C  
ATOM   3189  OG  SER A1862      64.025  -0.953 -37.147  1.00  0.00           O  
ATOM   3190  N   VAL A1863      65.686   1.953 -33.631  1.00  0.00           N  
ATOM   3191  CA  VAL A1863      65.914   3.273 -33.046  1.00  0.00           C  
ATOM   3192  C   VAL A1863      67.371   3.429 -32.605  1.00  0.00           C  
ATOM   3193  O   VAL A1863      67.658   3.559 -31.414  1.00  0.00           O  
ATOM   3194  CB  VAL A1863      64.999   3.499 -31.819  1.00  0.00           C  
ATOM   3195  CG1 VAL A1863      64.997   4.967 -31.430  1.00  0.00           C  
ATOM   3196  CG2 VAL A1863      63.590   3.023 -32.128  1.00  0.00           C  
ATOM   3197  N   GLU A1864      68.287   3.424 -33.570  1.00  0.00           N  
ATOM   3198  CA  GLU A1864      69.710   3.550 -33.270  1.00  0.00           C  
ATOM   3199  C   GLU A1864      70.338   4.861 -33.744  1.00  0.00           C  
ATOM   3200  O   GLU A1864      70.842   5.635 -32.933  1.00  0.00           O  
ATOM   3201  CB  GLU A1864      70.482   2.371 -33.875  1.00  0.00           C  
ATOM   3202  CG  GLU A1864      71.980   2.411 -33.605  1.00  0.00           C  
ATOM   3203  CD  GLU A1864      72.715   1.217 -34.180  1.00  0.00           C  
ATOM   3204  OE1 GLU A1864      72.635   1.002 -35.408  1.00  0.00           O  
ATOM   3205  OE2 GLU A1864      73.377   0.494 -33.404  1.00  0.00           O  
ATOM   3206  N   VAL A1865      70.313   5.100 -35.054  1.00  0.00           N  
ATOM   3207  CA  VAL A1865      70.891   6.313 -35.636  1.00  0.00           C  
ATOM   3208  C   VAL A1865      70.554   7.553 -34.809  1.00  0.00           C  
ATOM   3209  O   VAL A1865      69.385   7.914 -34.671  1.00  0.00           O  
ATOM   3210  CB  VAL A1865      70.389   6.528 -37.082  1.00  0.00           C  
ATOM   3211  CG1 VAL A1865      71.087   7.727 -37.705  1.00  0.00           C  
ATOM   3212  CG2 VAL A1865      70.637   5.276 -37.910  1.00  0.00           C  
ATOM   3213  N   LYS A1866      71.581   8.205 -34.266  1.00  0.00           N  
ATOM   3214  CA  LYS A1866      71.372   9.392 -33.442  1.00  0.00           C  
ATOM   3215  C   LYS A1866      72.318  10.560 -33.713  1.00  0.00           C  
ATOM   3216  O   LYS A1866      73.268  10.449 -34.489  1.00  0.00           O  
ATOM   3217  CB  LYS A1866      71.444   9.013 -31.960  1.00  0.00           C  
ATOM   3218  CG  LYS A1866      70.362   8.038 -31.538  1.00  0.00           C  
ATOM   3219  CD  LYS A1866      68.981   8.592 -31.842  1.00  0.00           C  
ATOM   3220  CE  LYS A1866      67.925   7.504 -31.769  1.00  0.00           C  
ATOM   3221  NZ  LYS A1866      68.188   6.407 -32.744  1.00  0.00           N  
ATOM   3222  N   ARG A1867      72.032  11.678 -33.049  1.00  0.00           N  
ATOM   3223  CA  ARG A1867      72.796  12.919 -33.168  1.00  0.00           C  
ATOM   3224  C   ARG A1867      74.307  12.735 -33.263  1.00  0.00           C  
ATOM   3225  O   ARG A1867      74.840  11.668 -32.957  1.00  0.00           O  
ATOM   3226  CB  ARG A1867      72.473  13.834 -31.983  1.00  0.00           C  
ATOM   3227  CG  ARG A1867      70.998  14.192 -31.850  1.00  0.00           C  
ATOM   3228  CD  ARG A1867      70.537  15.104 -32.976  1.00  0.00           C  
ATOM   3229  NE  ARG A1867      71.230  16.390 -32.958  1.00  0.00           N  
ATOM   3230  CZ  ARG A1867      71.150  17.274 -31.967  1.00  0.00           C  
ATOM   3231  NH1 ARG A1867      71.819  18.416 -32.040  1.00  0.00           N  
ATOM   3232  NH2 ARG A1867      70.399  17.020 -30.903  1.00  0.00           N  
ATOM   3233  N   GLU A1878      74.988  13.799 -33.679  1.00  0.00           N  
ATOM   3234  CA  GLU A1878      76.438  13.787 -33.837  1.00  0.00           C  
ATOM   3235  C   GLU A1878      77.072  15.152 -33.564  1.00  0.00           C  
ATOM   3236  O   GLU A1878      77.739  15.721 -34.430  1.00  0.00           O  
ATOM   3237  CB  GLU A1878      76.797  13.325 -35.255  1.00  0.00           C  
ATOM   3238  CG  GLU A1878      75.864  13.841 -36.356  1.00  0.00           C  
ATOM   3239  CD  GLU A1878      75.778  15.358 -36.420  1.00  0.00           C  
ATOM   3240  OE1 GLU A1878      75.248  15.973 -35.469  1.00  0.00           O  
ATOM   3241  OE2 GLU A1878      76.240  15.939 -37.425  1.00  0.00           O  
ATOM   3242  N   PHE A1879      76.869  15.671 -32.357  1.00  0.00           N  
ATOM   3243  CA  PHE A1879      77.419  16.969 -31.981  1.00  0.00           C  
ATOM   3244  C   PHE A1879      78.870  16.880 -31.515  1.00  0.00           C  
ATOM   3245  O   PHE A1879      79.339  15.816 -31.107  1.00  0.00           O  
ATOM   3246  CB  PHE A1879      76.551  17.617 -30.894  1.00  0.00           C  
ATOM   3247  CG  PHE A1879      76.245  16.713 -29.731  1.00  0.00           C  
ATOM   3248  CD1 PHE A1879      75.520  15.538 -29.911  1.00  0.00           C  
ATOM   3249  CD2 PHE A1879      76.669  17.045 -28.450  1.00  0.00           C  
ATOM   3250  CE1 PHE A1879      75.222  14.709 -28.833  1.00  0.00           C  
ATOM   3251  CE2 PHE A1879      76.375  16.223 -27.368  1.00  0.00           C  
ATOM   3252  CZ  PHE A1879      75.651  15.053 -27.559  1.00  0.00           C  
ATOM   3253  N   ASN A1880      79.574  18.007 -31.578  1.00  0.00           N  
ATOM   3254  CA  ASN A1880      80.979  18.071 -31.186  1.00  0.00           C  
ATOM   3255  C   ASN A1880      81.189  18.179 -29.679  1.00  0.00           C  
ATOM   3256  O   ASN A1880      80.297  18.597 -28.941  1.00  0.00           O  
ATOM   3257  CB  ASN A1880      81.659  19.256 -31.873  1.00  0.00           C  
ATOM   3258  CG  ASN A1880      81.096  20.588 -31.422  1.00  0.00           C  
ATOM   3259  OD1 ASN A1880      79.906  20.859 -31.586  1.00  0.00           O  
ATOM   3260  ND2 ASN A1880      81.950  21.428 -30.848  1.00  0.00           N  
ATOM   3261  N   PHE A1881      82.388  17.805 -29.239  1.00  0.00           N  
ATOM   3262  CA  PHE A1881      82.757  17.844 -27.829  1.00  0.00           C  
ATOM   3263  C   PHE A1881      83.808  18.935 -27.636  1.00  0.00           C  
ATOM   3264  O   PHE A1881      83.489  20.058 -27.246  1.00  0.00           O  
ATOM   3265  CB  PHE A1881      83.322  16.481 -27.407  1.00  0.00           C  
ATOM   3266  CG  PHE A1881      83.482  16.312 -25.920  1.00  0.00           C  
ATOM   3267  CD1 PHE A1881      82.400  16.496 -25.063  1.00  0.00           C  
ATOM   3268  CD2 PHE A1881      84.707  15.934 -25.377  1.00  0.00           C  
ATOM   3269  CE1 PHE A1881      82.534  16.302 -23.689  1.00  0.00           C  
ATOM   3270  CE2 PHE A1881      84.852  15.737 -24.004  1.00  0.00           C  
ATOM   3271  CZ  PHE A1881      83.763  15.921 -23.160  1.00  0.00           C  
ATOM   3272  N   ASN A1882      85.063  18.595 -27.914  1.00  0.00           N  
ATOM   3273  CA  ASN A1882      86.167  19.541 -27.793  1.00  0.00           C  
ATOM   3274  C   ASN A1882      86.892  19.662 -29.127  1.00  0.00           C  
ATOM   3275  O   ASN A1882      87.778  20.502 -29.290  1.00  0.00           O  
ATOM   3276  CB  ASN A1882      87.154  19.085 -26.714  1.00  0.00           C  
ATOM   3277  CG  ASN A1882      86.607  19.254 -25.309  1.00  0.00           C  
ATOM   3278  OD1 ASN A1882      87.285  18.945 -24.329  1.00  0.00           O  
ATOM   3279  ND2 ASN A1882      85.379  19.751 -25.204  1.00  0.00           N  
ATOM   3280  N   GLY A1883      86.510  18.816 -30.080  1.00  0.00           N  
ATOM   3281  CA  GLY A1883      87.134  18.844 -31.389  1.00  0.00           C  
ATOM   3282  C   GLY A1883      86.759  17.660 -32.262  1.00  0.00           C  
ATOM   3283  O   GLY A1883      87.318  16.572 -32.118  1.00  0.00           O  
ATOM   3284  N   GLU A1884      85.807  17.877 -33.167  1.00  0.00           N  
ATOM   3285  CA  GLU A1884      85.340  16.843 -34.088  1.00  0.00           C  
ATOM   3286  C   GLU A1884      84.665  15.656 -33.404  1.00  0.00           C  
ATOM   3287  O   GLU A1884      83.981  14.869 -34.058  1.00  0.00           O  
ATOM   3288  CB  GLU A1884      86.501  16.337 -34.953  1.00  0.00           C  
ATOM   3289  CG  GLU A1884      87.073  17.376 -35.908  1.00  0.00           C  
ATOM   3290  CD  GLU A1884      88.175  16.815 -36.789  1.00  0.00           C  
ATOM   3291  OE1 GLU A1884      87.916  15.834 -37.517  1.00  0.00           O  
ATOM   3292  OE2 GLU A1884      89.300  17.357 -36.756  1.00  0.00           O  
ATOM   3293  N   ARG A1885      84.857  15.526 -32.095  1.00  0.00           N  
ATOM   3294  CA  ARG A1885      84.255  14.424 -31.351  1.00  0.00           C  
ATOM   3295  C   ARG A1885      82.739  14.450 -31.469  1.00  0.00           C  
ATOM   3296  O   ARG A1885      82.074  15.305 -30.887  1.00  0.00           O  
ATOM   3297  CB  ARG A1885      84.656  14.487 -29.874  1.00  0.00           C  
ATOM   3298  CG  ARG A1885      86.133  14.241 -29.616  1.00  0.00           C  
ATOM   3299  CD  ARG A1885      86.604  12.968 -30.306  1.00  0.00           C  
ATOM   3300  NE  ARG A1885      85.792  11.807 -29.952  1.00  0.00           N  
ATOM   3301  CZ  ARG A1885      85.735  11.276 -28.736  1.00  0.00           C  
ATOM   3302  NH1 ARG A1885      84.968  10.219 -28.507  1.00  0.00           N  
ATOM   3303  NH2 ARG A1885      86.449  11.799 -27.749  1.00  0.00           N  
ATOM   3304  N   ARG A1886      82.199  13.503 -32.228  1.00  0.00           N  
ATOM   3305  CA  ARG A1886      80.760  13.417 -32.426  1.00  0.00           C  
ATOM   3306  C   ARG A1886      80.334  11.998 -32.775  1.00  0.00           C  
ATOM   3307  O   ARG A1886      80.952  11.029 -32.330  1.00  0.00           O  
ATOM   3308  CB  ARG A1886      80.328  14.386 -33.531  1.00  0.00           C  
ATOM   3309  CG  ARG A1886      81.125  14.268 -34.822  1.00  0.00           C  
ATOM   3310  CD  ARG A1886      80.719  15.346 -35.821  1.00  0.00           C  
ATOM   3311  NE  ARG A1886      81.565  15.350 -37.014  1.00  0.00           N  
ATOM   3312  CZ  ARG A1886      81.635  14.352 -37.890  1.00  0.00           C  
ATOM   3313  NH1 ARG A1886      82.436  14.449 -38.943  1.00  0.00           N  
ATOM   3314  NH2 ARG A1886      80.903  13.260 -37.719  1.00  0.00           N  
ATOM   3315  N   VAL A1887      79.278  11.881 -33.572  1.00  0.00           N  
ATOM   3316  CA  VAL A1887      78.760  10.581 -33.975  1.00  0.00           C  
ATOM   3317  C   VAL A1887      78.543   9.717 -32.737  1.00  0.00           C  
ATOM   3318  O   VAL A1887      79.317   8.802 -32.453  1.00  0.00           O  
ATOM   3319  CB  VAL A1887      79.732   9.859 -34.934  1.00  0.00           C  
ATOM   3320  CG1 VAL A1887      79.091   8.583 -35.462  1.00  0.00           C  
ATOM   3321  CG2 VAL A1887      80.107  10.779 -36.083  1.00  0.00           C  
ATOM   3322  N   ILE A1888      77.486  10.028 -31.996  1.00  0.00           N  
ATOM   3323  CA  ILE A1888      77.152   9.292 -30.789  1.00  0.00           C  
ATOM   3324  C   ILE A1888      75.855   8.521 -31.003  1.00  0.00           C  
ATOM   3325  O   ILE A1888      74.764   9.026 -30.733  1.00  0.00           O  
ATOM   3326  CB  ILE A1888      76.991  10.250 -29.594  1.00  0.00           C  
ATOM   3327  CG1 ILE A1888      78.306  10.993 -29.353  1.00  0.00           C  
ATOM   3328  CG2 ILE A1888      76.578   9.474 -28.352  1.00  0.00           C  
ATOM   3329  CD1 ILE A1888      78.254  11.985 -28.215  1.00  0.00           C  
ATOM   3330  N   LYS A1889      75.984   7.296 -31.503  1.00  0.00           N  
ATOM   3331  CA  LYS A1889      74.829   6.446 -31.760  1.00  0.00           C  
ATOM   3332  C   LYS A1889      74.234   5.934 -30.456  1.00  0.00           C  
ATOM   3333  O   LYS A1889      74.904   5.252 -29.680  1.00  0.00           O  
ATOM   3334  CB  LYS A1889      75.226   5.257 -32.640  1.00  0.00           C  
ATOM   3335  CG  LYS A1889      75.699   5.636 -34.035  1.00  0.00           C  
ATOM   3336  CD  LYS A1889      76.019   4.399 -34.861  1.00  0.00           C  
ATOM   3337  CE  LYS A1889      76.465   4.770 -36.267  1.00  0.00           C  
ATOM   3338  NZ  LYS A1889      75.410   5.512 -37.014  1.00  0.00           N  
ATOM   3339  N   VAL A1890      72.972   6.268 -30.217  1.00  0.00           N  
ATOM   3340  CA  VAL A1890      72.292   5.835 -29.006  1.00  0.00           C  
ATOM   3341  C   VAL A1890      71.105   4.953 -29.370  1.00  0.00           C  
ATOM   3342  O   VAL A1890      70.104   5.432 -29.903  1.00  0.00           O  
ATOM   3343  CB  VAL A1890      71.780   7.040 -28.189  1.00  0.00           C  
ATOM   3344  CG1 VAL A1890      71.229   6.566 -26.853  1.00  0.00           C  
ATOM   3345  CG2 VAL A1890      72.902   8.041 -27.979  1.00  0.00           C  
ATOM   3346  N   GLU A1891      71.222   3.660 -29.092  1.00  0.00           N  
ATOM   3347  CA  GLU A1891      70.140   2.735 -29.392  1.00  0.00           C  
ATOM   3348  C   GLU A1891      69.288   2.554 -28.146  1.00  0.00           C  
ATOM   3349  O   GLU A1891      69.812   2.395 -27.044  1.00  0.00           O  
ATOM   3350  CB  GLU A1891      70.701   1.388 -29.848  1.00  0.00           C  
ATOM   3351  CG  GLU A1891      69.636   0.402 -30.295  1.00  0.00           C  
ATOM   3352  CD  GLU A1891      70.223  -0.863 -30.884  1.00  0.00           C  
ATOM   3353  OE1 GLU A1891      69.440  -1.752 -31.280  1.00  0.00           O  
ATOM   3354  OE2 GLU A1891      71.467  -0.968 -30.954  1.00  0.00           O  
ATOM   3355  N   ILE A1892      67.972   2.583 -28.322  1.00  0.00           N  
ATOM   3356  CA  ILE A1892      67.055   2.436 -27.201  1.00  0.00           C  
ATOM   3357  C   ILE A1892      66.081   1.272 -27.399  1.00  0.00           C  
ATOM   3358  O   ILE A1892      65.476   1.129 -28.462  1.00  0.00           O  
ATOM   3359  CB  ILE A1892      66.256   3.743 -26.979  1.00  0.00           C  
ATOM   3360  CG1 ILE A1892      65.319   3.597 -25.779  1.00  0.00           C  
ATOM   3361  CG2 ILE A1892      65.469   4.087 -28.229  1.00  0.00           C  
ATOM   3362  CD1 ILE A1892      66.036   3.419 -24.459  1.00  0.00           C  
ATOM   3363  N   PHE A1893      65.943   0.444 -26.366  1.00  0.00           N  
ATOM   3364  CA  PHE A1893      65.049  -0.712 -26.400  1.00  0.00           C  
ATOM   3365  C   PHE A1893      65.040  -1.424 -25.048  1.00  0.00           C  
ATOM   3366  O   PHE A1893      65.858  -1.131 -24.174  1.00  0.00           O  
ATOM   3367  CB  PHE A1893      65.491  -1.703 -27.484  1.00  0.00           C  
ATOM   3368  CG  PHE A1893      66.853  -2.300 -27.245  1.00  0.00           C  
ATOM   3369  CD1 PHE A1893      68.002  -1.522 -27.359  1.00  0.00           C  
ATOM   3370  CD2 PHE A1893      66.985  -3.638 -26.888  1.00  0.00           C  
ATOM   3371  CE1 PHE A1893      69.265  -2.067 -27.120  1.00  0.00           C  
ATOM   3372  CE2 PHE A1893      68.243  -4.193 -26.647  1.00  0.00           C  
ATOM   3373  CZ  PHE A1893      69.384  -3.405 -26.762  1.00  0.00           C  
ATOM   3374  N   GLU A1894      64.109  -2.359 -24.885  1.00  0.00           N  
ATOM   3375  CA  GLU A1894      63.993  -3.127 -23.648  1.00  0.00           C  
ATOM   3376  C   GLU A1894      64.125  -4.608 -24.005  1.00  0.00           C  
ATOM   3377  O   GLU A1894      63.170  -5.230 -24.474  1.00  0.00           O  
ATOM   3378  CB  GLU A1894      62.635  -2.863 -22.985  1.00  0.00           C  
ATOM   3379  CG  GLU A1894      62.541  -3.298 -21.524  1.00  0.00           C  
ATOM   3380  CD  GLU A1894      63.294  -2.373 -20.577  1.00  0.00           C  
ATOM   3381  OE1 GLU A1894      64.506  -2.158 -20.787  1.00  0.00           O  
ATOM   3382  OE2 GLU A1894      62.674  -1.863 -19.619  1.00  0.00           O  
ATOM   3383  N   ASN A1895      65.313  -5.165 -23.787  1.00  0.00           N  
ATOM   3384  CA  ASN A1895      65.584  -6.566 -24.102  1.00  0.00           C  
ATOM   3385  C   ASN A1895      64.640  -7.533 -23.390  1.00  0.00           C  
ATOM   3386  O   ASN A1895      63.994  -8.362 -24.033  1.00  0.00           O  
ATOM   3387  CB  ASN A1895      67.039  -6.911 -23.758  1.00  0.00           C  
ATOM   3388  CG  ASN A1895      67.454  -8.283 -24.267  1.00  0.00           C  
ATOM   3389  OD1 ASN A1895      67.390  -8.558 -25.466  1.00  0.00           O  
ATOM   3390  ND2 ASN A1895      67.886  -9.148 -23.356  1.00  0.00           N  
ATOM   3391  N   GLU A1896      64.565  -7.430 -22.066  1.00  0.00           N  
ATOM   3392  CA  GLU A1896      63.695  -8.305 -21.285  1.00  0.00           C  
ATOM   3393  C   GLU A1896      62.236  -8.142 -21.704  1.00  0.00           C  
ATOM   3394  O   GLU A1896      61.718  -7.027 -21.765  1.00  0.00           O  
ATOM   3395  CB  GLU A1896      63.842  -8.012 -19.788  1.00  0.00           C  
ATOM   3396  CG  GLU A1896      65.219  -8.334 -19.226  1.00  0.00           C  
ATOM   3397  CD  GLU A1896      65.285  -8.196 -17.716  1.00  0.00           C  
ATOM   3398  OE1 GLU A1896      64.529  -8.906 -17.018  1.00  0.00           O  
ATOM   3399  OE2 GLU A1896      66.095  -7.380 -17.227  1.00  0.00           O  
ATOM   3400  N   PRO A1898      61.555  -9.262 -22.000  1.00  0.00           N  
ATOM   3401  CA  PRO A1898      60.149  -9.270 -22.420  1.00  0.00           C  
ATOM   3402  C   PRO A1898      59.162  -8.845 -21.332  1.00  0.00           C  
ATOM   3403  O   PRO A1898      59.496  -8.823 -20.146  1.00  0.00           O  
ATOM   3404  CB  PRO A1898      59.938 -10.715 -22.863  1.00  0.00           C  
ATOM   3405  CG  PRO A1898      60.831 -11.471 -21.932  1.00  0.00           C  
ATOM   3406  CD  PRO A1898      62.090 -10.636 -21.949  1.00  0.00           C  
ATOM   3407  N   ASN A1899      57.946  -8.508 -21.755  1.00  0.00           N  
ATOM   3408  CA  ASN A1899      56.882  -8.080 -20.850  1.00  0.00           C  
ATOM   3409  C   ASN A1899      57.164  -6.741 -20.173  1.00  0.00           C  
ATOM   3410  O   ASN A1899      56.562  -6.415 -19.149  1.00  0.00           O  
ATOM   3411  CB  ASN A1899      56.626  -9.154 -19.788  1.00  0.00           C  
ATOM   3412  CG  ASN A1899      56.044 -10.424 -20.376  1.00  0.00           C  
ATOM   3413  OD1 ASN A1899      56.656 -11.064 -21.231  1.00  0.00           O  
ATOM   3414  ND2 ASN A1899      54.852 -10.795 -19.921  1.00  0.00           N  
ATOM   3415  N   LYS A1900      58.077  -5.967 -20.752  1.00  0.00           N  
ATOM   3416  CA  LYS A1900      58.429  -4.655 -20.214  1.00  0.00           C  
ATOM   3417  C   LYS A1900      58.354  -3.593 -21.309  1.00  0.00           C  
ATOM   3418  O   LYS A1900      59.108  -2.620 -21.295  1.00  0.00           O  
ATOM   3419  CB  LYS A1900      59.843  -4.678 -19.622  1.00  0.00           C  
ATOM   3420  CG  LYS A1900      60.009  -5.576 -18.407  1.00  0.00           C  
ATOM   3421  CD  LYS A1900      61.438  -5.530 -17.889  1.00  0.00           C  
ATOM   3422  CE  LYS A1900      61.608  -6.418 -16.672  1.00  0.00           C  
ATOM   3423  NZ  LYS A1900      60.707  -6.002 -15.565  1.00  0.00           N  
ATOM   3424  N   LYS A1901      57.441  -3.789 -22.257  1.00  0.00           N  
ATOM   3425  CA  LYS A1901      57.261  -2.857 -23.367  1.00  0.00           C  
ATOM   3426  C   LYS A1901      58.597  -2.473 -23.998  1.00  0.00           C  
ATOM   3427  O   LYS A1901      59.567  -3.227 -23.925  1.00  0.00           O  
ATOM   3428  CB  LYS A1901      56.533  -1.597 -22.888  1.00  0.00           C  
ATOM   3429  CG  LYS A1901      55.136  -1.860 -22.346  1.00  0.00           C  
ATOM   3430  CD  LYS A1901      54.395  -0.564 -22.051  1.00  0.00           C  
ATOM   3431  CE  LYS A1901      52.984  -0.834 -21.546  1.00  0.00           C  
ATOM   3432  NZ  LYS A1901      52.245   0.423 -21.239  1.00  0.00           N  
ATOM   3433  N   LEU A1902      58.640  -1.302 -24.624  1.00  0.00           N  
ATOM   3434  CA  LEU A1902      59.864  -0.823 -25.254  1.00  0.00           C  
ATOM   3435  C   LEU A1902      60.750  -0.259 -24.145  1.00  0.00           C  
ATOM   3436  O   LEU A1902      61.966  -0.141 -24.299  1.00  0.00           O  
ATOM   3437  CB  LEU A1902      59.533   0.268 -26.282  1.00  0.00           C  
ATOM   3438  CG  LEU A1902      60.499   0.564 -27.439  1.00  0.00           C  
ATOM   3439  CD1 LEU A1902      61.828   1.094 -26.924  1.00  0.00           C  
ATOM   3440  CD2 LEU A1902      60.703  -0.705 -28.248  1.00  0.00           C  
ATOM   3441  N   LEU A1903      60.124   0.076 -23.019  1.00  0.00           N  
ATOM   3442  CA  LEU A1903      60.839   0.631 -21.875  1.00  0.00           C  
ATOM   3443  C   LEU A1903      60.229   0.133 -20.564  1.00  0.00           C  
ATOM   3444  O   LEU A1903      60.933  -0.057 -19.571  1.00  0.00           O  
ATOM   3445  CB  LEU A1903      60.781   2.162 -21.903  1.00  0.00           C  
ATOM   3446  CG  LEU A1903      60.731   2.865 -23.260  1.00  0.00           C  
ATOM   3447  CD1 LEU A1903      59.339   2.708 -23.862  1.00  0.00           C  
ATOM   3448  CD2 LEU A1903      61.055   4.339 -23.083  1.00  0.00           C  
ATOM   3449  N   GLY A1904      58.915  -0.071 -20.570  1.00  0.00           N  
ATOM   3450  CA  GLY A1904      58.229  -0.540 -19.379  1.00  0.00           C  
ATOM   3451  C   GLY A1904      56.758  -0.176 -19.401  1.00  0.00           C  
ATOM   3452  O   GLY A1904      56.347   0.649 -20.215  1.00  0.00           O  
ATOM   3453  N   PRO A1905      55.935  -0.776 -18.524  1.00  0.00           N  
ATOM   3454  CA  PRO A1905      54.496  -0.501 -18.457  1.00  0.00           C  
ATOM   3455  C   PRO A1905      54.190   0.777 -17.682  1.00  0.00           C  
ATOM   3456  O   PRO A1905      53.052   1.005 -17.266  1.00  0.00           O  
ATOM   3457  CB  PRO A1905      53.953  -1.736 -17.753  1.00  0.00           C  
ATOM   3458  CG  PRO A1905      55.031  -2.013 -16.757  1.00  0.00           C  
ATOM   3459  CD  PRO A1905      56.299  -1.853 -17.584  1.00  0.00           C  
ATOM   3460  N   SER A1906      55.214   1.605 -17.494  1.00  0.00           N  
ATOM   3461  CA  SER A1906      55.065   2.852 -16.755  1.00  0.00           C  
ATOM   3462  C   SER A1906      55.950   3.969 -17.300  1.00  0.00           C  
ATOM   3463  O   SER A1906      55.528   4.742 -18.160  1.00  0.00           O  
ATOM   3464  CB  SER A1906      55.398   2.622 -15.280  1.00  0.00           C  
ATOM   3465  OG  SER A1906      56.743   2.199 -15.127  1.00  0.00           O  
ATOM   3466  N   VAL A1907      57.177   4.041 -16.787  1.00  0.00           N  
ATOM   3467  CA  VAL A1907      58.154   5.059 -17.176  1.00  0.00           C  
ATOM   3468  C   VAL A1907      57.546   6.447 -17.328  1.00  0.00           C  
ATOM   3469  O   VAL A1907      58.133   7.326 -17.954  1.00  0.00           O  
ATOM   3470  CB  VAL A1907      58.887   4.692 -18.492  1.00  0.00           C  
ATOM   3471  CG1 VAL A1907      59.674   3.414 -18.298  1.00  0.00           C  
ATOM   3472  CG2 VAL A1907      57.898   4.547 -19.635  1.00  0.00           C  
ATOM   3473  N   LEU A1909      56.370   6.640 -16.742  1.00  0.00           N  
ATOM   3474  CA  LEU A1909      55.684   7.919 -16.812  1.00  0.00           C  
ATOM   3475  C   LEU A1909      55.086   8.251 -15.449  1.00  0.00           C  
ATOM   3476  O   LEU A1909      54.174   9.072 -15.341  1.00  0.00           O  
ATOM   3477  CB  LEU A1909      54.587   7.868 -17.882  1.00  0.00           C  
ATOM   3478  CG  LEU A1909      55.032   7.541 -19.315  1.00  0.00           C  
ATOM   3479  CD1 LEU A1909      53.821   7.493 -20.234  1.00  0.00           C  
ATOM   3480  CD2 LEU A1909      56.021   8.584 -19.806  1.00  0.00           C  
ATOM   3481  N   ASN A1910      55.616   7.609 -14.411  1.00  0.00           N  
ATOM   3482  CA  ASN A1910      55.149   7.819 -13.041  1.00  0.00           C  
ATOM   3483  C   ASN A1910      55.547   9.208 -12.555  1.00  0.00           C  
ATOM   3484  O   ASN A1910      56.727   9.548 -12.530  1.00  0.00           O  
ATOM   3485  CB  ASN A1910      55.746   6.756 -12.121  1.00  0.00           C  
ATOM   3486  CG  ASN A1910      55.507   5.348 -12.629  1.00  0.00           C  
ATOM   3487  OD1 ASN A1910      55.838   5.025 -13.769  1.00  0.00           O  
ATOM   3488  ND2 ASN A1910      54.935   4.501 -11.782  1.00  0.00           N  
ATOM   3489  N   GLU A1913      54.553  10.000 -12.165  1.00  0.00           N  
ATOM   3490  CA  GLU A1913      54.776  11.368 -11.704  1.00  0.00           C  
ATOM   3491  C   GLU A1913      55.592  11.506 -10.421  1.00  0.00           C  
ATOM   3492  O   GLU A1913      56.255  12.524 -10.215  1.00  0.00           O  
ATOM   3493  CB  GLU A1913      53.433  12.073 -11.512  1.00  0.00           C  
ATOM   3494  CG  GLU A1913      52.638  12.306 -12.785  1.00  0.00           C  
ATOM   3495  CD  GLU A1913      53.124  13.512 -13.561  1.00  0.00           C  
ATOM   3496  OE1 GLU A1913      52.541  13.811 -14.624  1.00  0.00           O  
ATOM   3497  OE2 GLU A1913      54.086  14.165 -13.107  1.00  0.00           O  
ATOM   3498  N   VAL A1914      55.543  10.494  -9.560  1.00  0.00           N  
ATOM   3499  CA  VAL A1914      56.273  10.547  -8.294  1.00  0.00           C  
ATOM   3500  C   VAL A1914      55.698  11.657  -7.411  1.00  0.00           C  
ATOM   3501  O   VAL A1914      56.326  12.700  -7.229  1.00  0.00           O  
ATOM   3502  CB  VAL A1914      57.779  10.832  -8.517  1.00  0.00           C  
ATOM   3503  CG1 VAL A1914      58.534  10.727  -7.197  1.00  0.00           C  
ATOM   3504  CG2 VAL A1914      58.342   9.870  -9.540  1.00  0.00           C  
ATOM   3505  N   TYR A1915      54.502  11.432  -6.875  1.00  0.00           N  
ATOM   3506  CA  TYR A1915      53.854  12.419  -6.020  1.00  0.00           C  
ATOM   3507  C   TYR A1915      54.293  12.269  -4.575  1.00  0.00           C  
ATOM   3508  O   TYR A1915      55.135  11.432  -4.255  1.00  0.00           O  
ATOM   3509  CB  TYR A1915      52.331  12.278  -6.064  1.00  0.00           C  
ATOM   3510  CG  TYR A1915      51.703  12.431  -7.426  1.00  0.00           C  
ATOM   3511  CD1 TYR A1915      51.689  11.374  -8.330  1.00  0.00           C  
ATOM   3512  CD2 TYR A1915      51.101  13.630  -7.805  1.00  0.00           C  
ATOM   3513  CE1 TYR A1915      51.087  11.504  -9.578  1.00  0.00           C  
ATOM   3514  CE2 TYR A1915      50.500  13.773  -9.053  1.00  0.00           C  
ATOM   3515  CZ  TYR A1915      50.496  12.705  -9.934  1.00  0.00           C  
ATOM   3516  OH  TYR A1915      49.907  12.841 -11.170  1.00  0.00           O  
ATOM   3517  N   VAL A1916      53.702  13.086  -3.710  1.00  0.00           N  
ATOM   3518  CA  VAL A1916      53.993  13.055  -2.286  1.00  0.00           C  
ATOM   3519  C   VAL A1916      52.687  13.281  -1.536  1.00  0.00           C  
ATOM   3520  O   VAL A1916      51.987  14.263  -1.782  1.00  0.00           O  
ATOM   3521  CB  VAL A1916      54.989  14.158  -1.888  1.00  0.00           C  
ATOM   3522  CG1 VAL A1916      55.350  14.022  -0.423  1.00  0.00           C  
ATOM   3523  CG2 VAL A1916      56.231  14.074  -2.746  1.00  0.00           C  
ATOM   3524  N   TYR A1917      52.358  12.369  -0.628  1.00  0.00           N  
ATOM   3525  CA  TYR A1917      51.131  12.478   0.156  1.00  0.00           C  
ATOM   3526  C   TYR A1917      51.337  11.998   1.589  1.00  0.00           C  
ATOM   3527  O   TYR A1917      52.104  11.071   1.835  1.00  0.00           O  
ATOM   3528  CB  TYR A1917      50.008  11.664  -0.494  1.00  0.00           C  
ATOM   3529  CG  TYR A1917      48.726  11.669   0.306  1.00  0.00           C  
ATOM   3530  CD1 TYR A1917      47.935  12.814   0.384  1.00  0.00           C  
ATOM   3531  CD2 TYR A1917      48.321  10.539   1.013  1.00  0.00           C  
ATOM   3532  CE1 TYR A1917      46.769  12.834   1.148  1.00  0.00           C  
ATOM   3533  CE2 TYR A1917      47.159  10.548   1.781  1.00  0.00           C  
ATOM   3534  CZ  TYR A1917      46.389  11.698   1.844  1.00  0.00           C  
ATOM   3535  OH  TYR A1917      45.241  11.714   2.602  1.00  0.00           O  
ATOM   3536  N   ASP A1918      50.640  12.634   2.526  1.00  0.00           N  
ATOM   3537  CA  ASP A1918      50.734  12.285   3.939  1.00  0.00           C  
ATOM   3538  C   ASP A1918      52.176  11.984   4.337  1.00  0.00           C  
ATOM   3539  O   ASP A1918      52.439  11.080   5.132  1.00  0.00           O  
ATOM   3540  CB  ASP A1918      49.846  11.074   4.246  1.00  0.00           C  
ATOM   3541  CG  ASP A1918      49.716  10.806   5.736  1.00  0.00           C  
ATOM   3542  OD1 ASP A1918      49.048   9.818   6.106  1.00  0.00           O  
ATOM   3543  OD2 ASP A1918      50.278  11.582   6.537  1.00  0.00           O  
ATOM   3544  N   GLY A1929      53.107  12.743   3.770  1.00  0.00           N  
ATOM   3545  CA  GLY A1929      54.513  12.557   4.083  1.00  0.00           C  
ATOM   3546  C   GLY A1929      55.164  11.380   3.381  1.00  0.00           C  
ATOM   3547  O   GLY A1929      56.343  11.094   3.599  1.00  0.00           O  
ATOM   3548  N   ASN A1930      54.400  10.697   2.537  1.00  0.00           N  
ATOM   3549  CA  ASN A1930      54.914   9.545   1.807  1.00  0.00           C  
ATOM   3550  C   ASN A1930      55.218   9.893   0.357  1.00  0.00           C  
ATOM   3551  O   ASN A1930      54.678  10.855  -0.191  1.00  0.00           O  
ATOM   3552  CB  ASN A1930      53.907   8.395   1.851  1.00  0.00           C  
ATOM   3553  CG  ASN A1930      53.610   7.936   3.261  1.00  0.00           C  
ATOM   3554  OD1 ASN A1930      54.512   7.544   4.002  1.00  0.00           O  
ATOM   3555  ND2 ASN A1930      52.340   7.982   3.642  1.00  0.00           N  
ATOM   3556  N   ILE A1931      56.090   9.100  -0.257  1.00  0.00           N  
ATOM   3557  CA  ILE A1931      56.476   9.302  -1.647  1.00  0.00           C  
ATOM   3558  C   ILE A1931      55.986   8.116  -2.468  1.00  0.00           C  
ATOM   3559  O   ILE A1931      56.423   6.985  -2.266  1.00  0.00           O  
ATOM   3560  CB  ILE A1931      58.008   9.429  -1.788  1.00  0.00           C  
ATOM   3561  CG1 ILE A1931      58.504  10.632  -0.972  1.00  0.00           C  
ATOM   3562  CG2 ILE A1931      58.383   9.581  -3.255  1.00  0.00           C  
ATOM   3563  CD1 ILE A1931      60.013  10.811  -0.961  1.00  0.00           C  
ATOM   3564  N   TYR A1932      55.072   8.385  -3.394  1.00  0.00           N  
ATOM   3565  CA  TYR A1932      54.495   7.342  -4.234  1.00  0.00           C  
ATOM   3566  C   TYR A1932      54.872   7.494  -5.701  1.00  0.00           C  
ATOM   3567  O   TYR A1932      56.011   7.243  -6.090  1.00  0.00           O  
ATOM   3568  CB  TYR A1932      52.969   7.354  -4.092  1.00  0.00           C  
ATOM   3569  CG  TYR A1932      52.486   7.049  -2.694  1.00  0.00           C  
ATOM   3570  CD1 TYR A1932      52.655   5.783  -2.140  1.00  0.00           C  
ATOM   3571  CD2 TYR A1932      51.877   8.032  -1.915  1.00  0.00           C  
ATOM   3572  CE1 TYR A1932      52.232   5.501  -0.847  1.00  0.00           C  
ATOM   3573  CE2 TYR A1932      51.450   7.760  -0.618  1.00  0.00           C  
ATOM   3574  CZ  TYR A1932      51.631   6.493  -0.091  1.00  0.00           C  
ATOM   3575  OH  TYR A1932      51.217   6.219   1.191  1.00  0.00           O  
ATOM   3576  N   GLY A1933      53.902   7.901  -6.513  1.00  0.00           N  
ATOM   3577  CA  GLY A1933      54.148   8.074  -7.930  1.00  0.00           C  
ATOM   3578  C   GLY A1933      53.672   6.887  -8.739  1.00  0.00           C  
ATOM   3579  O   GLY A1933      54.278   5.817  -8.699  1.00  0.00           O  
ATOM   3580  N   ILE A1934      52.578   7.075  -9.469  1.00  0.00           N  
ATOM   3581  CA  ILE A1934      52.021   6.015 -10.293  1.00  0.00           C  
ATOM   3582  C   ILE A1934      51.567   6.558 -11.643  1.00  0.00           C  
ATOM   3583  O   ILE A1934      51.156   7.713 -11.752  1.00  0.00           O  
ATOM   3584  CB  ILE A1934      50.818   5.333  -9.597  1.00  0.00           C  
ATOM   3585  CG1 ILE A1934      49.744   6.372  -9.261  1.00  0.00           C  
ATOM   3586  CG2 ILE A1934      51.284   4.624  -8.335  1.00  0.00           C  
ATOM   3587  CD1 ILE A1934      48.506   5.787  -8.598  1.00  0.00           C  
ATOM   3588  N   PRO A1941      51.642   5.729 -12.695  1.00  0.00           N  
ATOM   3589  CA  PRO A1941      51.228   6.149 -14.037  1.00  0.00           C  
ATOM   3590  C   PRO A1941      49.716   6.341 -14.103  1.00  0.00           C  
ATOM   3591  O   PRO A1941      48.974   5.733 -13.333  1.00  0.00           O  
ATOM   3592  CB  PRO A1941      51.707   5.000 -14.913  1.00  0.00           C  
ATOM   3593  CG  PRO A1941      51.533   3.817 -14.011  1.00  0.00           C  
ATOM   3594  CD  PRO A1941      52.091   4.326 -12.701  1.00  0.00           C  
ATOM   3595  N   PRO A1942      49.242   7.187 -15.029  1.00  0.00           N  
ATOM   3596  CA  PRO A1942      47.814   7.474 -15.206  1.00  0.00           C  
ATOM   3597  C   PRO A1942      46.981   6.300 -15.721  1.00  0.00           C  
ATOM   3598  O   PRO A1942      45.837   6.482 -16.144  1.00  0.00           O  
ATOM   3599  CB  PRO A1942      47.823   8.647 -16.182  1.00  0.00           C  
ATOM   3600  CG  PRO A1942      49.018   8.346 -17.031  1.00  0.00           C  
ATOM   3601  CD  PRO A1942      50.050   7.942 -16.003  1.00  0.00           C  
ATOM   3602  N   THR A1943      47.553   5.101 -15.678  1.00  0.00           N  
ATOM   3603  CA  THR A1943      46.858   3.907 -16.143  1.00  0.00           C  
ATOM   3604  C   THR A1943      45.965   3.324 -15.051  1.00  0.00           C  
ATOM   3605  O   THR A1943      45.266   4.058 -14.352  1.00  0.00           O  
ATOM   3606  CB  THR A1943      47.854   2.824 -16.596  1.00  0.00           C  
ATOM   3607  OG1 THR A1943      48.632   2.388 -15.474  1.00  0.00           O  
ATOM   3608  CG2 THR A1943      48.780   3.376 -17.670  1.00  0.00           C  
ATOM   3609  N   PHE A1945      45.996   2.003 -14.906  1.00  0.00           N  
ATOM   3610  CA  PHE A1945      45.180   1.329 -13.905  1.00  0.00           C  
ATOM   3611  C   PHE A1945      45.630  -0.106 -13.644  1.00  0.00           C  
ATOM   3612  O   PHE A1945      46.305  -0.719 -14.473  1.00  0.00           O  
ATOM   3613  CB  PHE A1945      43.712   1.340 -14.345  1.00  0.00           C  
ATOM   3614  CG  PHE A1945      43.507   0.978 -15.791  1.00  0.00           C  
ATOM   3615  CD1 PHE A1945      43.879  -0.274 -16.272  1.00  0.00           C  
ATOM   3616  CD2 PHE A1945      42.951   1.896 -16.677  1.00  0.00           C  
ATOM   3617  CE1 PHE A1945      43.700  -0.606 -17.614  1.00  0.00           C  
ATOM   3618  CE2 PHE A1945      42.769   1.573 -18.021  1.00  0.00           C  
ATOM   3619  CZ  PHE A1945      43.144   0.320 -18.490  1.00  0.00           C  
ATOM   3620  N   GLU A1946      45.249  -0.630 -12.482  1.00  0.00           N  
ATOM   3621  CA  GLU A1946      45.596  -1.992 -12.091  1.00  0.00           C  
ATOM   3622  C   GLU A1946      44.395  -2.676 -11.438  1.00  0.00           C  
ATOM   3623  O   GLU A1946      43.589  -3.311 -12.121  1.00  0.00           O  
ATOM   3624  CB  GLU A1946      46.780  -1.982 -11.119  1.00  0.00           C  
ATOM   3625  CG  GLU A1946      47.261  -3.365 -10.716  1.00  0.00           C  
ATOM   3626  CD  GLU A1946      47.778  -4.171 -11.894  1.00  0.00           C  
ATOM   3627  OE1 GLU A1946      48.123  -5.353 -11.695  1.00  0.00           O  
ATOM   3628  OE2 GLU A1946      47.844  -3.625 -13.016  1.00  0.00           O  
ATOM   3629  N   GLY A1947      44.277  -2.545 -10.119  1.00  0.00           N  
ATOM   3630  CA  GLY A1947      43.161  -3.156  -9.418  1.00  0.00           C  
ATOM   3631  C   GLY A1947      43.429  -3.444  -7.953  1.00  0.00           C  
ATOM   3632  O   GLY A1947      42.510  -3.427  -7.134  1.00  0.00           O  
ATOM   3633  N   VAL A1950      44.688  -3.706  -7.621  1.00  0.00           N  
ATOM   3634  CA  VAL A1950      45.071  -4.006  -6.244  1.00  0.00           C  
ATOM   3635  C   VAL A1950      45.166  -2.756  -5.367  1.00  0.00           C  
ATOM   3636  O   VAL A1950      44.293  -2.497  -4.535  1.00  0.00           O  
ATOM   3637  CB  VAL A1950      46.431  -4.738  -6.198  1.00  0.00           C  
ATOM   3638  CG1 VAL A1950      46.769  -5.126  -4.765  1.00  0.00           C  
ATOM   3639  CG2 VAL A1950      46.389  -5.966  -7.092  1.00  0.00           C  
ATOM   3640  N   LYS A1951      46.233  -1.988  -5.565  1.00  0.00           N  
ATOM   3641  CA  LYS A1951      46.468  -0.775  -4.792  1.00  0.00           C  
ATOM   3642  C   LYS A1951      45.846   0.480  -5.403  1.00  0.00           C  
ATOM   3643  O   LYS A1951      46.097   1.589  -4.931  1.00  0.00           O  
ATOM   3644  CB  LYS A1951      47.973  -0.563  -4.610  1.00  0.00           C  
ATOM   3645  CG  LYS A1951      48.666  -1.677  -3.839  1.00  0.00           C  
ATOM   3646  CD  LYS A1951      50.178  -1.484  -3.793  1.00  0.00           C  
ATOM   3647  CE  LYS A1951      50.798  -1.610  -5.177  1.00  0.00           C  
ATOM   3648  NZ  LYS A1951      52.280  -1.466  -5.141  1.00  0.00           N  
ATOM   3649  N   GLU A1952      45.044   0.313  -6.452  1.00  0.00           N  
ATOM   3650  CA  GLU A1952      44.393   1.450  -7.093  1.00  0.00           C  
ATOM   3651  C   GLU A1952      43.344   2.061  -6.170  1.00  0.00           C  
ATOM   3652  O   GLU A1952      42.277   2.475  -6.616  1.00  0.00           O  
ATOM   3653  CB  GLU A1952      43.738   1.026  -8.413  1.00  0.00           C  
ATOM   3654  CG  GLU A1952      44.663   1.084  -9.627  1.00  0.00           C  
ATOM   3655  CD  GLU A1952      44.922   2.506 -10.114  1.00  0.00           C  
ATOM   3656  OE1 GLU A1952      43.958   3.176 -10.541  1.00  0.00           O  
ATOM   3657  OE2 GLU A1952      46.088   2.954 -10.074  1.00  0.00           O  
ATOM   3658  N   GLN A1953      43.655   2.106  -4.880  1.00  0.00           N  
ATOM   3659  CA  GLN A1953      42.761   2.676  -3.880  1.00  0.00           C  
ATOM   3660  C   GLN A1953      43.324   4.033  -3.480  1.00  0.00           C  
ATOM   3661  O   GLN A1953      42.653   4.840  -2.833  1.00  0.00           O  
ATOM   3662  CB  GLN A1953      42.685   1.760  -2.655  1.00  0.00           C  
ATOM   3663  CG  GLN A1953      41.792   2.281  -1.538  1.00  0.00           C  
ATOM   3664  CD  GLN A1953      40.352   2.461  -1.976  1.00  0.00           C  
ATOM   3665  OE1 GLN A1953      39.680   1.500  -2.351  1.00  0.00           O  
ATOM   3666  NE2 GLN A1953      39.871   3.698  -1.932  1.00  0.00           N  
ATOM   3667  N   TYR A1954      44.570   4.269  -3.877  1.00  0.00           N  
ATOM   3668  CA  TYR A1954      45.257   5.517  -3.586  1.00  0.00           C  
ATOM   3669  C   TYR A1954      44.903   6.571  -4.624  1.00  0.00           C  
ATOM   3670  O   TYR A1954      45.759   7.334  -5.074  1.00  0.00           O  
ATOM   3671  CB  TYR A1954      46.768   5.284  -3.559  1.00  0.00           C  
ATOM   3672  CG  TYR A1954      47.227   4.495  -2.355  1.00  0.00           C  
ATOM   3673  CD1 TYR A1954      46.606   3.297  -2.003  1.00  0.00           C  
ATOM   3674  CD2 TYR A1954      48.286   4.943  -1.569  1.00  0.00           C  
ATOM   3675  CE1 TYR A1954      47.026   2.567  -0.900  1.00  0.00           C  
ATOM   3676  CE2 TYR A1954      48.716   4.220  -0.462  1.00  0.00           C  
ATOM   3677  CZ  TYR A1954      48.082   3.032  -0.134  1.00  0.00           C  
ATOM   3678  OH  TYR A1954      48.511   2.309   0.955  1.00  0.00           O  
ATOM   3679  N   ILE A1955      43.631   6.594  -5.008  1.00  0.00           N  
ATOM   3680  CA  ILE A1955      43.141   7.562  -5.977  1.00  0.00           C  
ATOM   3681  C   ILE A1955      43.066   8.918  -5.281  1.00  0.00           C  
ATOM   3682  O   ILE A1955      43.650   9.893  -5.753  1.00  0.00           O  
ATOM   3683  CB  ILE A1955      41.742   7.169  -6.513  1.00  0.00           C  
ATOM   3684  CG1 ILE A1955      41.826   5.835  -7.259  1.00  0.00           C  
ATOM   3685  CG2 ILE A1955      41.207   8.256  -7.432  1.00  0.00           C  
ATOM   3686  CD1 ILE A1955      42.763   5.850  -8.454  1.00  0.00           C  
ATOM   3687  N   PRO A1956      42.348   8.998  -4.143  1.00  0.00           N  
ATOM   3688  CA  PRO A1956      42.254  10.279  -3.436  1.00  0.00           C  
ATOM   3689  C   PRO A1956      43.667  10.775  -3.153  1.00  0.00           C  
ATOM   3690  O   PRO A1956      43.904  11.971  -2.979  1.00  0.00           O  
ATOM   3691  CB  PRO A1956      41.502   9.913  -2.161  1.00  0.00           C  
ATOM   3692  CG  PRO A1956      40.613   8.800  -2.613  1.00  0.00           C  
ATOM   3693  CD  PRO A1956      41.556   7.966  -3.450  1.00  0.00           C  
ATOM   3694  N   ILE A1957      44.597   9.827  -3.112  1.00  0.00           N  
ATOM   3695  CA  ILE A1957      46.002  10.120  -2.878  1.00  0.00           C  
ATOM   3696  C   ILE A1957      46.652  10.415  -4.227  1.00  0.00           C  
ATOM   3697  O   ILE A1957      46.278   9.828  -5.243  1.00  0.00           O  
ATOM   3698  CB  ILE A1957      46.710   8.920  -2.225  1.00  0.00           C  
ATOM   3699  CG1 ILE A1957      46.058   8.614  -0.874  1.00  0.00           C  
ATOM   3700  CG2 ILE A1957      48.193   9.212  -2.065  1.00  0.00           C  
ATOM   3701  CD1 ILE A1957      46.637   7.412  -0.162  1.00  0.00           C  
ATOM   3702  N   LEU A1958      47.617  11.329  -4.229  1.00  0.00           N  
ATOM   3703  CA  LEU A1958      48.321  11.724  -5.446  1.00  0.00           C  
ATOM   3704  C   LEU A1958      47.373  12.043  -6.601  1.00  0.00           C  
ATOM   3705  O   LEU A1958      46.165  12.184  -6.408  1.00  0.00           O  
ATOM   3706  CB  LEU A1958      49.319  10.633  -5.865  1.00  0.00           C  
ATOM   3707  CG  LEU A1958      48.865   9.205  -6.188  1.00  0.00           C  
ATOM   3708  CD1 LEU A1958      48.050   9.176  -7.473  1.00  0.00           C  
ATOM   3709  CD2 LEU A1958      50.092   8.320  -6.332  1.00  0.00           C  
ATOM   3710  N   LYS A1959      47.936  12.161  -7.800  1.00  0.00           N  
ATOM   3711  CA  LYS A1959      47.168  12.467  -9.003  1.00  0.00           C  
ATOM   3712  C   LYS A1959      46.485  13.829  -8.888  1.00  0.00           C  
ATOM   3713  O   LYS A1959      45.879  14.150  -7.866  1.00  0.00           O  
ATOM   3714  CB  LYS A1959      46.130  11.369  -9.262  1.00  0.00           C  
ATOM   3715  CG  LYS A1959      45.425  11.478 -10.611  1.00  0.00           C  
ATOM   3716  CD  LYS A1959      44.498  10.290 -10.857  1.00  0.00           C  
ATOM   3717  CE  LYS A1959      43.758  10.418 -12.181  1.00  0.00           C  
ATOM   3718  NZ  LYS A1959      42.806   9.295 -12.401  1.00  0.00           N  
ATOM   3719  N   LYS A1960      46.595  14.625  -9.947  1.00  0.00           N  
ATOM   3720  CA  LYS A1960      46.009  15.962  -9.984  1.00  0.00           C  
ATOM   3721  C   LYS A1960      44.480  15.944  -9.962  1.00  0.00           C  
ATOM   3722  O   LYS A1960      43.869  14.974  -9.511  1.00  0.00           O  
ATOM   3723  CB  LYS A1960      46.503  16.707 -11.228  1.00  0.00           C  
ATOM   3724  CG  LYS A1960      48.018  16.869 -11.290  1.00  0.00           C  
ATOM   3725  CD  LYS A1960      48.463  17.553 -12.577  1.00  0.00           C  
ATOM   3726  CE  LYS A1960      48.180  16.692 -13.800  1.00  0.00           C  
ATOM   3727  NZ  LYS A1960      48.921  15.399 -13.764  1.00  0.00           N  
ATOM   3728  N   ALA A1961      43.874  17.026 -10.448  1.00  0.00           N  
ATOM   3729  CA  ALA A1961      42.419  17.165 -10.495  1.00  0.00           C  
ATOM   3730  C   ALA A1961      41.832  17.342  -9.096  1.00  0.00           C  
ATOM   3731  O   ALA A1961      42.166  18.297  -8.393  1.00  0.00           O  
ATOM   3732  CB  ALA A1961      41.793  15.949 -11.182  1.00  0.00           C  
ATOM   3733  N   LYS A1962      40.953  16.426  -8.700  1.00  0.00           N  
ATOM   3734  CA  LYS A1962      40.329  16.481  -7.382  1.00  0.00           C  
ATOM   3735  C   LYS A1962      40.820  15.314  -6.526  1.00  0.00           C  
ATOM   3736  O   LYS A1962      40.024  14.527  -6.011  1.00  0.00           O  
ATOM   3737  CB  LYS A1962      38.802  16.424  -7.510  1.00  0.00           C  
ATOM   3738  CG  LYS A1962      38.064  16.567  -6.182  1.00  0.00           C  
ATOM   3739  CD  LYS A1962      36.562  16.387  -6.338  1.00  0.00           C  
ATOM   3740  CE  LYS A1962      35.861  16.479  -4.989  1.00  0.00           C  
ATOM   3741  NZ  LYS A1962      34.391  16.277  -5.099  1.00  0.00           N  
ATOM   3742  N   GLU A1963      42.137  15.206  -6.381  1.00  0.00           N  
ATOM   3743  CA  GLU A1963      42.740  14.136  -5.595  1.00  0.00           C  
ATOM   3744  C   GLU A1963      44.003  14.633  -4.899  1.00  0.00           C  
ATOM   3745  O   GLU A1963      45.054  14.783  -5.523  1.00  0.00           O  
ATOM   3746  CB  GLU A1963      43.055  12.947  -6.504  1.00  0.00           C  
ATOM   3747  CG  GLU A1963      41.826  12.444  -7.256  1.00  0.00           C  
ATOM   3748  CD  GLU A1963      42.130  11.317  -8.214  1.00  0.00           C  
ATOM   3749  OE1 GLU A1963      41.207  10.894  -8.945  1.00  0.00           O  
ATOM   3750  OE2 GLU A1963      43.289  10.853  -8.236  1.00  0.00           O  
ATOM   3751  N   GLU A1964      43.876  14.885  -3.598  1.00  0.00           N  
ATOM   3752  CA  GLU A1964      44.965  15.388  -2.761  1.00  0.00           C  
ATOM   3753  C   GLU A1964      46.343  14.834  -3.106  1.00  0.00           C  
ATOM   3754  O   GLU A1964      46.466  13.831  -3.807  1.00  0.00           O  
ATOM   3755  CB  GLU A1964      44.654  15.106  -1.287  1.00  0.00           C  
ATOM   3756  CG  GLU A1964      43.384  15.778  -0.783  1.00  0.00           C  
ATOM   3757  CD  GLU A1964      43.083  15.449   0.667  1.00  0.00           C  
ATOM   3758  OE1 GLU A1964      42.870  14.258   0.977  1.00  0.00           O  
ATOM   3759  OE2 GLU A1964      43.061  16.383   1.497  1.00  0.00           O  
ATOM   3760  N   GLY A1965      47.378  15.501  -2.604  1.00  0.00           N  
ATOM   3761  CA  GLY A1965      48.739  15.070  -2.865  1.00  0.00           C  
ATOM   3762  C   GLY A1965      49.457  16.014  -3.809  1.00  0.00           C  
ATOM   3763  O   GLY A1965      48.881  16.463  -4.800  1.00  0.00           O  
ATOM   3764  N   VAL A1966      50.718  16.314  -3.506  1.00  0.00           N  
ATOM   3765  CA  VAL A1966      51.514  17.217  -4.332  1.00  0.00           C  
ATOM   3766  C   VAL A1966      52.467  16.457  -5.247  1.00  0.00           C  
ATOM   3767  O   VAL A1966      53.093  15.480  -4.839  1.00  0.00           O  
ATOM   3768  CB  VAL A1966      52.335  18.195  -3.460  1.00  0.00           C  
ATOM   3769  CG1 VAL A1966      53.294  17.428  -2.568  1.00  0.00           C  
ATOM   3770  CG2 VAL A1966      53.095  19.162  -4.346  1.00  0.00           C  
ATOM   3771  N   SER A1967      52.576  16.920  -6.487  1.00  0.00           N  
ATOM   3772  CA  SER A1967      53.445  16.281  -7.467  1.00  0.00           C  
ATOM   3773  C   SER A1967      54.824  16.920  -7.537  1.00  0.00           C  
ATOM   3774  O   SER A1967      55.010  18.068  -7.134  1.00  0.00           O  
ATOM   3775  CB  SER A1967      52.800  16.331  -8.853  1.00  0.00           C  
ATOM   3776  OG  SER A1967      53.647  15.744  -9.828  1.00  0.00           O  
ATOM   3777  N   THR A1968      55.787  16.164  -8.055  1.00  0.00           N  
ATOM   3778  CA  THR A1968      57.156  16.644  -8.198  1.00  0.00           C  
ATOM   3779  C   THR A1968      57.403  17.003  -9.654  1.00  0.00           C  
ATOM   3780  O   THR A1968      58.448  17.551 -10.003  1.00  0.00           O  
ATOM   3781  CB  THR A1968      58.176  15.568  -7.796  1.00  0.00           C  
ATOM   3782  OG1 THR A1968      57.933  14.376  -8.554  1.00  0.00           O  
ATOM   3783  CG2 THR A1968      58.072  15.261  -6.314  1.00  0.00           C  
ATOM   3784  N   ASN A1969      56.426  16.693 -10.498  1.00  0.00           N  
ATOM   3785  CA  ASN A1969      56.533  16.963 -11.924  1.00  0.00           C  
ATOM   3786  C   ASN A1969      57.808  16.358 -12.491  1.00  0.00           C  
ATOM   3787  O   ASN A1969      58.582  17.023 -13.176  1.00  0.00           O  
ATOM   3788  CB  ASN A1969      56.493  18.469 -12.191  1.00  0.00           C  
ATOM   3789  CG  ASN A1969      55.081  19.023 -12.165  1.00  0.00           C  
ATOM   3790  OD1 ASN A1969      54.869  20.221 -12.339  1.00  0.00           O  
ATOM   3791  ND2 ASN A1969      54.105  18.149 -11.951  1.00  0.00           N  
ATOM   3792  N   ILE A1970      58.015  15.084 -12.182  1.00  0.00           N  
ATOM   3793  CA  ILE A1970      59.172  14.341 -12.656  1.00  0.00           C  
ATOM   3794  C   ILE A1970      58.729  12.914 -12.941  1.00  0.00           C  
ATOM   3795  O   ILE A1970      58.276  12.213 -12.037  1.00  0.00           O  
ATOM   3796  CB  ILE A1970      60.295  14.285 -11.600  1.00  0.00           C  
ATOM   3797  CG1 ILE A1970      60.806  15.691 -11.293  1.00  0.00           C  
ATOM   3798  CG2 ILE A1970      61.436  13.416 -12.104  1.00  0.00           C  
ATOM   3799  CD1 ILE A1970      61.958  15.720 -10.297  1.00  0.00           C  
ATOM   3800  N   ARG A1971      58.847  12.489 -14.194  1.00  0.00           N  
ATOM   3801  CA  ARG A1971      58.462  11.133 -14.565  1.00  0.00           C  
ATOM   3802  C   ARG A1971      59.706  10.258 -14.479  1.00  0.00           C  
ATOM   3803  O   ARG A1971      60.820  10.768 -14.348  1.00  0.00           O  
ATOM   3804  CB  ARG A1971      57.916  11.094 -15.993  1.00  0.00           C  
ATOM   3805  CG  ARG A1971      57.137  12.328 -16.411  1.00  0.00           C  
ATOM   3806  CD  ARG A1971      56.511  12.125 -17.782  1.00  0.00           C  
ATOM   3807  NE  ARG A1971      56.323  13.381 -18.500  1.00  0.00           N  
ATOM   3808  CZ  ARG A1971      57.318  14.120 -18.980  1.00  0.00           C  
ATOM   3809  NH1 ARG A1971      57.055  15.250 -19.622  1.00  0.00           N  
ATOM   3810  NH2 ARG A1971      58.574  13.727 -18.823  1.00  0.00           N  
ATOM   3811  N   TYR A1972      59.519   8.944 -14.549  1.00  0.00           N  
ATOM   3812  CA  TYR A1972      60.648   8.026 -14.480  1.00  0.00           C  
ATOM   3813  C   TYR A1972      61.681   8.331 -15.562  1.00  0.00           C  
ATOM   3814  O   TYR A1972      62.795   8.769 -15.266  1.00  0.00           O  
ATOM   3815  CB  TYR A1972      60.165   6.580 -14.620  1.00  0.00           C  
ATOM   3816  CG  TYR A1972      59.558   5.996 -13.360  1.00  0.00           C  
ATOM   3817  CD1 TYR A1972      59.062   4.693 -13.346  1.00  0.00           C  
ATOM   3818  CD2 TYR A1972      59.502   6.735 -12.178  1.00  0.00           C  
ATOM   3819  CE1 TYR A1972      58.527   4.140 -12.189  1.00  0.00           C  
ATOM   3820  CE2 TYR A1972      58.969   6.189 -11.014  1.00  0.00           C  
ATOM   3821  CZ  TYR A1972      58.484   4.891 -11.027  1.00  0.00           C  
ATOM   3822  OH  TYR A1972      57.956   4.344  -9.880  1.00  0.00           O  
ATOM   3823  N   ILE A1973      61.296   8.094 -16.815  1.00  0.00           N  
ATOM   3824  CA  ILE A1973      62.165   8.333 -17.964  1.00  0.00           C  
ATOM   3825  C   ILE A1973      63.027   9.570 -17.796  1.00  0.00           C  
ATOM   3826  O   ILE A1973      64.198   9.564 -18.160  1.00  0.00           O  
ATOM   3827  CB  ILE A1973      61.346   8.495 -19.248  1.00  0.00           C  
ATOM   3828  CG1 ILE A1973      60.165   9.429 -18.980  1.00  0.00           C  
ATOM   3829  CG2 ILE A1973      60.889   7.138 -19.750  1.00  0.00           C  
ATOM   3830  CD1 ILE A1973      59.305   9.692 -20.186  1.00  0.00           C  
ATOM   3831  N   ASP A1974      62.442  10.630 -17.249  1.00  0.00           N  
ATOM   3832  CA  ASP A1974      63.171  11.874 -17.029  1.00  0.00           C  
ATOM   3833  C   ASP A1974      64.491  11.575 -16.340  1.00  0.00           C  
ATOM   3834  O   ASP A1974      65.549  11.623 -16.963  1.00  0.00           O  
ATOM   3835  CB  ASP A1974      62.338  12.833 -16.174  1.00  0.00           C  
ATOM   3836  CG  ASP A1974      61.121  13.360 -16.908  1.00  0.00           C  
ATOM   3837  OD1 ASP A1974      60.285  14.029 -16.270  1.00  0.00           O  
ATOM   3838  OD2 ASP A1974      61.002  13.111 -18.126  1.00  0.00           O  
ATOM   3839  N   GLY A1975      64.423  11.257 -15.053  1.00  0.00           N  
ATOM   3840  CA  GLY A1975      65.633  10.948 -14.318  1.00  0.00           C  
ATOM   3841  C   GLY A1975      66.440   9.887 -15.039  1.00  0.00           C  
ATOM   3842  O   GLY A1975      67.659  10.004 -15.177  1.00  0.00           O  
ATOM   3843  N   ILE A1976      65.750   8.856 -15.517  1.00  0.00           N  
ATOM   3844  CA  ILE A1976      66.398   7.758 -16.223  1.00  0.00           C  
ATOM   3845  C   ILE A1976      67.245   8.245 -17.394  1.00  0.00           C  
ATOM   3846  O   ILE A1976      68.439   7.958 -17.463  1.00  0.00           O  
ATOM   3847  CB  ILE A1976      65.361   6.750 -16.745  1.00  0.00           C  
ATOM   3848  CG1 ILE A1976      64.485   6.266 -15.590  1.00  0.00           C  
ATOM   3849  CG2 ILE A1976      66.067   5.569 -17.390  1.00  0.00           C  
ATOM   3850  CD1 ILE A1976      63.431   5.257 -16.000  1.00  0.00           C  
ATOM   3851  N   ILE A1977      66.626   8.977 -18.314  1.00  0.00           N  
ATOM   3852  CA  ILE A1977      67.337   9.496 -19.476  1.00  0.00           C  
ATOM   3853  C   ILE A1977      68.451  10.445 -19.054  1.00  0.00           C  
ATOM   3854  O   ILE A1977      69.569  10.356 -19.560  1.00  0.00           O  
ATOM   3855  CB  ILE A1977      66.382  10.233 -20.434  1.00  0.00           C  
ATOM   3856  CG1 ILE A1977      65.361   9.246 -21.007  1.00  0.00           C  
ATOM   3857  CG2 ILE A1977      67.171  10.897 -21.551  1.00  0.00           C  
ATOM   3858  CD1 ILE A1977      65.981   8.074 -21.738  1.00  0.00           C  
ATOM   3859  N   TYR A1978      68.146  11.356 -18.133  1.00  0.00           N  
ATOM   3860  CA  TYR A1978      69.156  12.294 -17.656  1.00  0.00           C  
ATOM   3861  C   TYR A1978      70.346  11.494 -17.166  1.00  0.00           C  
ATOM   3862  O   TYR A1978      71.491  11.904 -17.335  1.00  0.00           O  
ATOM   3863  CB  TYR A1978      68.616  13.157 -16.512  1.00  0.00           C  
ATOM   3864  CG  TYR A1978      67.627  14.214 -16.947  1.00  0.00           C  
ATOM   3865  CD1 TYR A1978      67.956  15.143 -17.934  1.00  0.00           C  
ATOM   3866  CD2 TYR A1978      66.361  14.290 -16.368  1.00  0.00           C  
ATOM   3867  CE1 TYR A1978      67.048  16.120 -18.335  1.00  0.00           C  
ATOM   3868  CE2 TYR A1978      65.446  15.263 -16.761  1.00  0.00           C  
ATOM   3869  CZ  TYR A1978      65.795  16.174 -17.744  1.00  0.00           C  
ATOM   3870  OH  TYR A1978      64.889  17.134 -18.130  1.00  0.00           O  
ATOM   3871  N   LYS A1979      70.064  10.345 -16.558  1.00  0.00           N  
ATOM   3872  CA  LYS A1979      71.113   9.470 -16.052  1.00  0.00           C  
ATOM   3873  C   LYS A1979      71.951   8.995 -17.234  1.00  0.00           C  
ATOM   3874  O   LYS A1979      73.183   9.039 -17.198  1.00  0.00           O  
ATOM   3875  CB  LYS A1979      70.495   8.267 -15.338  1.00  0.00           C  
ATOM   3876  CG  LYS A1979      71.491   7.393 -14.589  1.00  0.00           C  
ATOM   3877  CD  LYS A1979      70.782   6.225 -13.917  1.00  0.00           C  
ATOM   3878  CE  LYS A1979      71.713   5.456 -12.992  1.00  0.00           C  
ATOM   3879  NZ  LYS A1979      72.167   6.288 -11.844  1.00  0.00           N  
ATOM   3880  N   LEU A1983      71.270   8.545 -18.284  1.00  0.00           N  
ATOM   3881  CA  LEU A1983      71.940   8.062 -19.486  1.00  0.00           C  
ATOM   3882  C   LEU A1983      72.790   9.165 -20.098  1.00  0.00           C  
ATOM   3883  O   LEU A1983      74.018   9.088 -20.089  1.00  0.00           O  
ATOM   3884  CB  LEU A1983      70.912   7.575 -20.513  1.00  0.00           C  
ATOM   3885  CG  LEU A1983      71.453   7.136 -21.879  1.00  0.00           C  
ATOM   3886  CD1 LEU A1983      72.507   6.052 -21.703  1.00  0.00           C  
ATOM   3887  CD2 LEU A1983      70.306   6.635 -22.739  1.00  0.00           C  
ATOM   3888  N   VAL A1984      72.125  10.188 -20.627  1.00  0.00           N  
ATOM   3889  CA  VAL A1984      72.810  11.316 -21.246  1.00  0.00           C  
ATOM   3890  C   VAL A1984      73.965  11.773 -20.366  1.00  0.00           C  
ATOM   3891  O   VAL A1984      75.035  12.126 -20.862  1.00  0.00           O  
ATOM   3892  CB  VAL A1984      71.850  12.502 -21.463  1.00  0.00           C  
ATOM   3893  CG1 VAL A1984      72.591  13.658 -22.113  1.00  0.00           C  
ATOM   3894  CG2 VAL A1984      70.683  12.070 -22.331  1.00  0.00           C  
ATOM   3895  N   ALA A1985      73.742  11.766 -19.056  1.00  0.00           N  
ATOM   3896  CA  ALA A1985      74.773  12.167 -18.112  1.00  0.00           C  
ATOM   3897  C   ALA A1985      76.005  11.321 -18.381  1.00  0.00           C  
ATOM   3898  O   ALA A1985      77.098  11.844 -18.576  1.00  0.00           O  
ATOM   3899  CB  ALA A1985      74.294  11.953 -16.685  1.00  0.00           C  
ATOM   3900  N   LYS A1986      75.813  10.006 -18.399  1.00  0.00           N  
ATOM   3901  CA  LYS A1986      76.907   9.079 -18.650  1.00  0.00           C  
ATOM   3902  C   LYS A1986      77.629   9.401 -19.951  1.00  0.00           C  
ATOM   3903  O   LYS A1986      78.849   9.568 -19.960  1.00  0.00           O  
ATOM   3904  CB  LYS A1986      76.387   7.643 -18.693  1.00  0.00           C  
ATOM   3905  CG  LYS A1986      75.948   7.119 -17.345  1.00  0.00           C  
ATOM   3906  CD  LYS A1986      76.011   5.607 -17.311  1.00  0.00           C  
ATOM   3907  CE  LYS A1986      75.860   5.094 -15.895  1.00  0.00           C  
ATOM   3908  NZ  LYS A1986      76.147   3.640 -15.815  1.00  0.00           N  
ATOM   3909  N   ILE A1987      76.875   9.479 -21.045  1.00  0.00           N  
ATOM   3910  CA  ILE A1987      77.451   9.793 -22.348  1.00  0.00           C  
ATOM   3911  C   ILE A1987      78.489  10.883 -22.148  1.00  0.00           C  
ATOM   3912  O   ILE A1987      79.622  10.781 -22.610  1.00  0.00           O  
ATOM   3913  CB  ILE A1987      76.377  10.309 -23.331  1.00  0.00           C  
ATOM   3914  CG1 ILE A1987      75.363   9.201 -23.625  1.00  0.00           C  
ATOM   3915  CG2 ILE A1987      77.033  10.789 -24.616  1.00  0.00           C  
ATOM   3916  CD1 ILE A1987      74.269   9.608 -24.594  1.00  0.00           C  
ATOM   3917  N   GLU A1988      78.085  11.923 -21.434  1.00  0.00           N  
ATOM   3918  CA  GLU A1988      78.960  13.045 -21.146  1.00  0.00           C  
ATOM   3919  C   GLU A1988      80.174  12.561 -20.357  1.00  0.00           C  
ATOM   3920  O   GLU A1988      81.313  12.731 -20.788  1.00  0.00           O  
ATOM   3921  CB  GLU A1988      78.186  14.095 -20.344  1.00  0.00           C  
ATOM   3922  CG  GLU A1988      78.936  15.385 -20.070  1.00  0.00           C  
ATOM   3923  CD  GLU A1988      78.068  16.409 -19.366  1.00  0.00           C  
ATOM   3924  OE1 GLU A1988      77.567  16.106 -18.263  1.00  0.00           O  
ATOM   3925  OE2 GLU A1988      77.883  17.514 -19.914  1.00  0.00           O  
ATOM   3926  N   GLU A1989      79.919  11.951 -19.204  1.00  0.00           N  
ATOM   3927  CA  GLU A1989      80.984  11.437 -18.349  1.00  0.00           C  
ATOM   3928  C   GLU A1989      81.930  10.508 -19.101  1.00  0.00           C  
ATOM   3929  O   GLU A1989      83.036  10.231 -18.637  1.00  0.00           O  
ATOM   3930  CB  GLU A1989      80.389  10.690 -17.151  1.00  0.00           C  
ATOM   3931  CG  GLU A1989      79.949  11.578 -15.994  1.00  0.00           C  
ATOM   3932  CD  GLU A1989      78.935  12.630 -16.401  1.00  0.00           C  
ATOM   3933  OE1 GLU A1989      79.293  13.534 -17.185  1.00  0.00           O  
ATOM   3934  OE2 GLU A1989      77.778  12.552 -15.936  1.00  0.00           O  
ATOM   3935  N   ALA A1990      81.495  10.030 -20.261  1.00  0.00           N  
ATOM   3936  CA  ALA A1990      82.310   9.124 -21.061  1.00  0.00           C  
ATOM   3937  C   ALA A1990      83.209   9.855 -22.054  1.00  0.00           C  
ATOM   3938  O   ALA A1990      84.381   9.509 -22.205  1.00  0.00           O  
ATOM   3939  CB  ALA A1990      81.417   8.139 -21.798  1.00  0.00           C  
ATOM   3940  N   LEU A1991      82.666  10.862 -22.732  1.00  0.00           N  
ATOM   3941  CA  LEU A1991      83.447  11.616 -23.706  1.00  0.00           C  
ATOM   3942  C   LEU A1991      84.718  12.183 -23.087  1.00  0.00           C  
ATOM   3943  O   LEU A1991      85.596  12.673 -23.794  1.00  0.00           O  
ATOM   3944  CB  LEU A1991      82.617  12.756 -24.301  1.00  0.00           C  
ATOM   3945  CG  LEU A1991      81.446  12.374 -25.211  1.00  0.00           C  
ATOM   3946  CD1 LEU A1991      80.858  13.631 -25.817  1.00  0.00           C  
ATOM   3947  CD2 LEU A1991      81.917  11.444 -26.317  1.00  0.00           C  
ATOM   3948  N   VAL A1992      84.813  12.114 -21.764  1.00  0.00           N  
ATOM   3949  CA  VAL A1992      85.982  12.621 -21.057  1.00  0.00           C  
ATOM   3950  C   VAL A1992      86.801  11.474 -20.473  1.00  0.00           C  
ATOM   3951  O   VAL A1992      87.979  11.636 -20.155  1.00  0.00           O  
ATOM   3952  CB  VAL A1992      85.571  13.567 -19.910  1.00  0.00           C  
ATOM   3953  CG1 VAL A1992      84.759  12.805 -18.872  1.00  0.00           C  
ATOM   3954  CG2 VAL A1992      86.807  14.185 -19.278  1.00  0.00           C  
ATOM   3955  N   SER A1993      86.168  10.313 -20.339  1.00  0.00           N  
ATOM   3956  CA  SER A1993      86.832   9.140 -19.785  1.00  0.00           C  
ATOM   3957  C   SER A1993      87.341   8.194 -20.869  1.00  0.00           C  
ATOM   3958  O   SER A1993      88.015   7.207 -20.572  1.00  0.00           O  
ATOM   3959  CB  SER A1993      85.873   8.390 -18.856  1.00  0.00           C  
ATOM   3960  OG  SER A1993      85.436   9.222 -17.795  1.00  0.00           O  
ATOM   3961  N   ASN A1994      87.019   8.499 -22.123  1.00  0.00           N  
ATOM   3962  CA  ASN A1994      87.437   7.674 -23.254  1.00  0.00           C  
ATOM   3963  C   ASN A1994      86.790   6.296 -23.218  1.00  0.00           C  
ATOM   3964  O   ASN A1994      87.475   5.279 -23.102  1.00  0.00           O  
ATOM   3965  CB  ASN A1994      88.958   7.519 -23.272  1.00  0.00           C  
ATOM   3966  CG  ASN A1994      89.671   8.830 -23.501  1.00  0.00           C  
ATOM   3967  OD1 ASN A1994      89.490   9.474 -24.534  1.00  0.00           O  
ATOM   3968  ND2 ASN A1994      90.489   9.235 -22.537  1.00  0.00           N  
ATOM   3969  N   VAL A1995      85.466   6.269 -23.312  1.00  0.00           N  
ATOM   3970  CA  VAL A1995      84.725   5.015 -23.303  1.00  0.00           C  
ATOM   3971  C   VAL A1995      84.068   4.851 -24.671  1.00  0.00           C  
ATOM   3972  O   VAL A1995      83.747   5.839 -25.333  1.00  0.00           O  
ATOM   3973  CB  VAL A1995      83.645   5.011 -22.196  1.00  0.00           C  
ATOM   3974  CG1 VAL A1995      82.942   3.665 -22.155  1.00  0.00           C  
ATOM   3975  CG2 VAL A1995      84.284   5.314 -20.848  1.00  0.00           C  
ATOM   3976  N   ASP A1996      83.873   3.607 -25.094  1.00  0.00           N  
ATOM   3977  CA  ASP A1996      83.277   3.339 -26.395  1.00  0.00           C  
ATOM   3978  C   ASP A1996      81.858   2.780 -26.328  1.00  0.00           C  
ATOM   3979  O   ASP A1996      81.018   3.115 -27.163  1.00  0.00           O  
ATOM   3980  CB  ASP A1996      84.173   2.380 -27.183  1.00  0.00           C  
ATOM   3981  CG  ASP A1996      85.585   2.911 -27.354  1.00  0.00           C  
ATOM   3982  OD1 ASP A1996      85.748   3.984 -27.972  1.00  0.00           O  
ATOM   3983  OD2 ASP A1996      86.532   2.257 -26.867  1.00  0.00           O  
ATOM   3984  N   GLU A1997      81.588   1.930 -25.343  1.00  0.00           N  
ATOM   3985  CA  GLU A1997      80.260   1.340 -25.199  1.00  0.00           C  
ATOM   3986  C   GLU A1997      79.671   1.611 -23.818  1.00  0.00           C  
ATOM   3987  O   GLU A1997      80.351   2.136 -22.937  1.00  0.00           O  
ATOM   3988  CB  GLU A1997      80.323  -0.170 -25.450  1.00  0.00           C  
ATOM   3989  CG  GLU A1997      80.858  -0.550 -26.825  1.00  0.00           C  
ATOM   3990  CD  GLU A1997      80.800  -2.045 -27.087  1.00  0.00           C  
ATOM   3991  OE1 GLU A1997      81.372  -2.816 -26.286  1.00  0.00           O  
ATOM   3992  OE2 GLU A1997      80.184  -2.448 -28.097  1.00  0.00           O  
ATOM   3993  N   PHE A1998      78.404   1.251 -23.633  1.00  0.00           N  
ATOM   3994  CA  PHE A1998      77.736   1.466 -22.356  1.00  0.00           C  
ATOM   3995  C   PHE A1998      76.940   0.276 -21.833  1.00  0.00           C  
ATOM   3996  O   PHE A1998      77.400  -0.864 -21.902  1.00  0.00           O  
ATOM   3997  CB  PHE A1998      76.831   2.694 -22.442  1.00  0.00           C  
ATOM   3998  CG  PHE A1998      77.515   3.970 -22.058  1.00  0.00           C  
ATOM   3999  CD1 PHE A1998      77.927   4.177 -20.747  1.00  0.00           C  
ATOM   4000  CD2 PHE A1998      77.762   4.959 -23.002  1.00  0.00           C  
ATOM   4001  CE1 PHE A1998      78.575   5.348 -20.380  1.00  0.00           C  
ATOM   4002  CE2 PHE A1998      78.409   6.136 -22.645  1.00  0.00           C  
ATOM   4003  CZ  PHE A1998      78.816   6.330 -21.331  1.00  0.00           C  
ATOM   4004  N   LYS A1999      75.750   0.559 -21.307  1.00  0.00           N  
ATOM   4005  CA  LYS A1999      74.858  -0.451 -20.733  1.00  0.00           C  
ATOM   4006  C   LYS A1999      75.327  -0.801 -19.321  1.00  0.00           C  
ATOM   4007  O   LYS A1999      76.281  -1.563 -19.153  1.00  0.00           O  
ATOM   4008  CB  LYS A1999      74.837  -1.731 -21.582  1.00  0.00           C  
ATOM   4009  CG  LYS A1999      74.585  -1.529 -23.068  1.00  0.00           C  
ATOM   4010  CD  LYS A1999      74.151  -2.833 -23.736  1.00  0.00           C  
ATOM   4011  CE  LYS A1999      75.098  -3.993 -23.437  1.00  0.00           C  
ATOM   4012  NZ  LYS A1999      76.469  -3.782 -23.977  1.00  0.00           N  
ATOM   4013  N   PHE A2000      74.661  -0.247 -18.309  1.00  0.00           N  
ATOM   4014  CA  PHE A2000      75.034  -0.515 -16.920  1.00  0.00           C  
ATOM   4015  C   PHE A2000      73.865  -0.917 -16.021  1.00  0.00           C  
ATOM   4016  O   PHE A2000      72.706  -0.911 -16.441  1.00  0.00           O  
ATOM   4017  CB  PHE A2000      75.736   0.703 -16.310  1.00  0.00           C  
ATOM   4018  CG  PHE A2000      77.107   0.962 -16.871  1.00  0.00           C  
ATOM   4019  CD1 PHE A2000      77.270   1.394 -18.183  1.00  0.00           C  
ATOM   4020  CD2 PHE A2000      78.239   0.771 -16.083  1.00  0.00           C  
ATOM   4021  CE1 PHE A2000      78.540   1.632 -18.704  1.00  0.00           C  
ATOM   4022  CE2 PHE A2000      79.513   1.007 -16.594  1.00  0.00           C  
ATOM   4023  CZ  PHE A2000      79.663   1.438 -17.907  1.00  0.00           C  
ATOM   4024  N   ARG A2001      74.192  -1.260 -14.777  1.00  0.00           N  
ATOM   4025  CA  ARG A2001      73.207  -1.679 -13.784  1.00  0.00           C  
ATOM   4026  C   ARG A2001      73.802  -1.541 -12.382  1.00  0.00           C  
ATOM   4027  O   ARG A2001      75.006  -1.717 -12.199  1.00  0.00           O  
ATOM   4028  CB  ARG A2001      72.818  -3.140 -14.017  1.00  0.00           C  
ATOM   4029  CG  ARG A2001      73.995  -4.099 -13.909  1.00  0.00           C  
ATOM   4030  CD  ARG A2001      73.556  -5.553 -13.923  1.00  0.00           C  
ATOM   4031  NE  ARG A2001      74.692  -6.456 -13.754  1.00  0.00           N  
ATOM   4032  CZ  ARG A2001      74.590  -7.777 -13.649  1.00  0.00           C  
ATOM   4033  NH1 ARG A2001      75.680  -8.517 -13.498  1.00  0.00           N  
ATOM   4034  NH2 ARG A2001      73.399  -8.359 -13.691  1.00  0.00           N  
ATOM   4035  N   VAL A2002      72.961  -1.228 -11.398  1.00  0.00           N  
ATOM   4036  CA  VAL A2002      73.421  -1.082 -10.016  1.00  0.00           C  
ATOM   4037  C   VAL A2002      72.325  -1.130  -8.945  1.00  0.00           C  
ATOM   4038  O   VAL A2002      72.543  -1.664  -7.857  1.00  0.00           O  
ATOM   4039  CB  VAL A2002      74.243   0.226  -9.817  1.00  0.00           C  
ATOM   4040  CG1 VAL A2002      75.728  -0.073  -9.949  1.00  0.00           C  
ATOM   4041  CG2 VAL A2002      73.833   1.277 -10.841  1.00  0.00           C  
ATOM   4042  N   PRO A2003      71.138  -0.564  -9.230  1.00  0.00           N  
ATOM   4043  CA  PRO A2003      70.056  -0.583  -8.237  1.00  0.00           C  
ATOM   4044  C   PRO A2003      69.385  -1.945  -8.025  1.00  0.00           C  
ATOM   4045  O   PRO A2003      69.396  -2.803  -8.908  1.00  0.00           O  
ATOM   4046  CB  PRO A2003      69.070   0.454  -8.782  1.00  0.00           C  
ATOM   4047  CG  PRO A2003      69.948   1.387  -9.554  1.00  0.00           C  
ATOM   4048  CD  PRO A2003      70.846   0.425 -10.281  1.00  0.00           C  
ATOM   4049  N   ILE A2004      68.808  -2.123  -6.838  1.00  0.00           N  
ATOM   4050  CA  ILE A2004      68.095  -3.345  -6.466  1.00  0.00           C  
ATOM   4051  C   ILE A2004      67.042  -2.976  -5.425  1.00  0.00           C  
ATOM   4052  O   ILE A2004      67.221  -2.008  -4.689  1.00  0.00           O  
ATOM   4053  CB  ILE A2004      69.051  -4.423  -5.882  1.00  0.00           C  
ATOM   4054  CG1 ILE A2004      69.870  -3.852  -4.720  1.00  0.00           C  
ATOM   4055  CG2 ILE A2004      69.965  -4.945  -6.972  1.00  0.00           C  
ATOM   4056  CD1 ILE A2004      69.136  -3.806  -3.395  1.00  0.00           C  
ATOM   4057  N   VAL A2005      65.952  -3.740  -5.371  1.00  0.00           N  
ATOM   4058  CA  VAL A2005      64.858  -3.480  -4.430  1.00  0.00           C  
ATOM   4059  C   VAL A2005      65.273  -2.660  -3.212  1.00  0.00           C  
ATOM   4060  O   VAL A2005      65.884  -3.180  -2.278  1.00  0.00           O  
ATOM   4061  CB  VAL A2005      64.220  -4.792  -3.927  1.00  0.00           C  
ATOM   4062  CG1 VAL A2005      63.095  -4.483  -2.948  1.00  0.00           C  
ATOM   4063  CG2 VAL A2005      63.690  -5.588  -5.099  1.00  0.00           C  
ATOM   4064  N   ARG A2006      64.936  -1.374  -3.237  1.00  0.00           N  
ATOM   4065  CA  ARG A2006      65.259  -0.460  -2.145  1.00  0.00           C  
ATOM   4066  C   ARG A2006      64.281   0.708  -2.098  1.00  0.00           C  
ATOM   4067  O   ARG A2006      63.389   0.753  -1.249  1.00  0.00           O  
ATOM   4068  CB  ARG A2006      66.680   0.093  -2.299  1.00  0.00           C  
ATOM   4069  CG  ARG A2006      67.795  -0.921  -2.107  1.00  0.00           C  
ATOM   4070  CD  ARG A2006      69.149  -0.233  -2.143  1.00  0.00           C  
ATOM   4071  NE  ARG A2006      69.273   0.751  -1.070  1.00  0.00           N  
ATOM   4072  CZ  ARG A2006      70.322   1.549  -0.899  1.00  0.00           C  
ATOM   4073  NH1 ARG A2006      70.342   2.411   0.108  1.00  0.00           N  
ATOM   4074  NH2 ARG A2006      71.348   1.490  -1.735  1.00  0.00           N  
ATOM   4075  N   SER A2007      64.456   1.655  -3.016  1.00  0.00           N  
ATOM   4076  CA  SER A2007      63.597   2.830  -3.070  1.00  0.00           C  
ATOM   4077  C   SER A2007      63.539   3.454  -4.462  1.00  0.00           C  
ATOM   4078  O   SER A2007      63.503   2.749  -5.474  1.00  0.00           O  
ATOM   4079  CB  SER A2007      64.083   3.874  -2.059  1.00  0.00           C  
ATOM   4080  OG  SER A2007      65.419   4.266  -2.326  1.00  0.00           O  
ATOM   4081  N   LEU A2008      63.527   4.785  -4.498  1.00  0.00           N  
ATOM   4082  CA  LEU A2008      63.461   5.527  -5.749  1.00  0.00           C  
ATOM   4083  C   LEU A2008      64.827   5.832  -6.338  1.00  0.00           C  
ATOM   4084  O   LEU A2008      64.938   6.645  -7.254  1.00  0.00           O  
ATOM   4085  CB  LEU A2008      62.678   6.835  -5.560  1.00  0.00           C  
ATOM   4086  CG  LEU A2008      63.104   7.836  -4.480  1.00  0.00           C  
ATOM   4087  CD1 LEU A2008      64.512   8.339  -4.734  1.00  0.00           C  
ATOM   4088  CD2 LEU A2008      62.122   8.995  -4.476  1.00  0.00           C  
ATOM   4089  N   SER A2009      65.870   5.203  -5.807  1.00  0.00           N  
ATOM   4090  CA  SER A2009      67.201   5.417  -6.354  1.00  0.00           C  
ATOM   4091  C   SER A2009      67.033   4.990  -7.805  1.00  0.00           C  
ATOM   4092  O   SER A2009      66.008   4.401  -8.152  1.00  0.00           O  
ATOM   4093  CB  SER A2009      68.230   4.532  -5.654  1.00  0.00           C  
ATOM   4094  OG  SER A2009      69.538   4.839  -6.104  1.00  0.00           O  
ATOM   4095  N   ASP A2010      68.015   5.263  -8.655  1.00  0.00           N  
ATOM   4096  CA  ASP A2010      67.872   4.919 -10.068  1.00  0.00           C  
ATOM   4097  C   ASP A2010      66.762   5.857 -10.538  1.00  0.00           C  
ATOM   4098  O   ASP A2010      66.011   6.380  -9.716  1.00  0.00           O  
ATOM   4099  CB  ASP A2010      67.445   3.457 -10.235  1.00  0.00           C  
ATOM   4100  CG  ASP A2010      67.445   3.012 -11.682  1.00  0.00           C  
ATOM   4101  OD1 ASP A2010      67.064   1.851 -11.943  1.00  0.00           O  
ATOM   4102  OD2 ASP A2010      67.828   3.818 -12.557  1.00  0.00           O  
ATOM   4103  N   ILE A2011      66.639   6.079 -11.842  1.00  0.00           N  
ATOM   4104  CA  ILE A2011      65.622   7.015 -12.314  1.00  0.00           C  
ATOM   4105  C   ILE A2011      66.079   8.328 -11.684  1.00  0.00           C  
ATOM   4106  O   ILE A2011      65.356   9.324 -11.664  1.00  0.00           O  
ATOM   4107  CB  ILE A2011      64.213   6.660 -11.764  1.00  0.00           C  
ATOM   4108  CG1 ILE A2011      63.826   5.244 -12.193  1.00  0.00           C  
ATOM   4109  CG2 ILE A2011      63.184   7.663 -12.258  1.00  0.00           C  
ATOM   4110  CD1 ILE A2011      62.448   4.806 -11.729  1.00  0.00           C  
ATOM   4111  N   ASN A2012      67.307   8.297 -11.171  1.00  0.00           N  
ATOM   4112  CA  ASN A2012      67.915   9.428 -10.494  1.00  0.00           C  
ATOM   4113  C   ASN A2012      67.034   9.872  -9.343  1.00  0.00           C  
ATOM   4114  O   ASN A2012      66.324   9.060  -8.754  1.00  0.00           O  
ATOM   4115  CB  ASN A2012      68.147  10.580 -11.466  1.00  0.00           C  
ATOM   4116  CG  ASN A2012      69.459  10.453 -12.204  1.00  0.00           C  
ATOM   4117  OD1 ASN A2012      70.517  10.341 -11.584  1.00  0.00           O  
ATOM   4118  ND2 ASN A2012      69.403  10.476 -13.532  1.00  0.00           N  
ATOM   4119  N   LEU A2013      67.083  11.159  -9.026  1.00  0.00           N  
ATOM   4120  CA  LEU A2013      66.297  11.711  -7.933  1.00  0.00           C  
ATOM   4121  C   LEU A2013      66.886  11.302  -6.586  1.00  0.00           C  
ATOM   4122  O   LEU A2013      66.751  10.159  -6.157  1.00  0.00           O  
ATOM   4123  CB  LEU A2013      64.834  11.248  -8.015  1.00  0.00           C  
ATOM   4124  CG  LEU A2013      64.065  11.494  -9.316  1.00  0.00           C  
ATOM   4125  CD1 LEU A2013      62.603  11.107  -9.118  1.00  0.00           C  
ATOM   4126  CD2 LEU A2013      64.176  12.958  -9.720  1.00  0.00           C  
ATOM   4127  N   LYS A2014      67.556  12.244  -5.935  1.00  0.00           N  
ATOM   4128  CA  LYS A2014      68.153  12.014  -4.628  1.00  0.00           C  
ATOM   4129  C   LYS A2014      67.301  12.799  -3.638  1.00  0.00           C  
ATOM   4130  O   LYS A2014      66.218  13.263  -3.987  1.00  0.00           O  
ATOM   4131  CB  LYS A2014      69.592  12.529  -4.609  1.00  0.00           C  
ATOM   4132  CG  LYS A2014      69.722  14.028  -4.852  1.00  0.00           C  
ATOM   4133  CD  LYS A2014      71.180  14.451  -4.996  1.00  0.00           C  
ATOM   4134  CE  LYS A2014      72.002  14.092  -3.764  1.00  0.00           C  
ATOM   4135  NZ  LYS A2014      71.491  14.750  -2.532  1.00  0.00           N  
ATOM   4136  N   ILE A2015      67.775  12.955  -2.409  1.00  0.00           N  
ATOM   4137  CA  ILE A2015      67.010  13.704  -1.422  1.00  0.00           C  
ATOM   4138  C   ILE A2015      67.883  14.428  -0.412  1.00  0.00           C  
ATOM   4139  O   ILE A2015      68.922  13.919   0.008  1.00  0.00           O  
ATOM   4140  CB  ILE A2015      66.038  12.793  -0.653  1.00  0.00           C  
ATOM   4141  CG1 ILE A2015      64.970  12.257  -1.601  1.00  0.00           C  
ATOM   4142  CG2 ILE A2015      65.379  13.572   0.473  1.00  0.00           C  
ATOM   4143  CD1 ILE A2015      63.911  11.417  -0.921  1.00  0.00           C  
ATOM   4144  N   ASP A2016      67.446  15.622  -0.027  1.00  0.00           N  
ATOM   4145  CA  ASP A2016      68.166  16.432   0.943  1.00  0.00           C  
ATOM   4146  C   ASP A2016      68.140  15.696   2.278  1.00  0.00           C  
ATOM   4147  O   ASP A2016      67.252  14.878   2.518  1.00  0.00           O  
ATOM   4148  CB  ASP A2016      67.487  17.797   1.080  1.00  0.00           C  
ATOM   4149  CG  ASP A2016      67.272  18.477  -0.262  1.00  0.00           C  
ATOM   4150  OD1 ASP A2016      68.272  18.810  -0.934  1.00  0.00           O  
ATOM   4151  OD2 ASP A2016      66.101  18.674  -0.647  1.00  0.00           O  
ATOM   4152  N   GLU A2017      69.114  15.977   3.140  1.00  0.00           N  
ATOM   4153  CA  GLU A2017      69.173  15.322   4.443  1.00  0.00           C  
ATOM   4154  C   GLU A2017      67.819  15.411   5.129  1.00  0.00           C  
ATOM   4155  O   GLU A2017      67.182  14.390   5.385  1.00  0.00           O  
ATOM   4156  CB  GLU A2017      70.247  15.962   5.327  1.00  0.00           C  
ATOM   4157  CG  GLU A2017      71.668  15.714   4.853  1.00  0.00           C  
ATOM   4158  CD  GLU A2017      72.705  16.192   5.849  1.00  0.00           C  
ATOM   4159  OE1 GLU A2017      72.719  17.401   6.164  1.00  0.00           O  
ATOM   4160  OE2 GLU A2017      73.507  15.358   6.318  1.00  0.00           O  
ATOM   4161  N   LEU A2018      67.378  16.632   5.424  1.00  0.00           N  
ATOM   4162  CA  LEU A2018      66.083  16.826   6.065  1.00  0.00           C  
ATOM   4163  C   LEU A2018      65.042  16.152   5.189  1.00  0.00           C  
ATOM   4164  O   LEU A2018      65.342  15.760   4.061  1.00  0.00           O  
ATOM   4165  CB  LEU A2018      65.762  18.315   6.218  1.00  0.00           C  
ATOM   4166  CG  LEU A2018      66.604  19.089   7.239  1.00  0.00           C  
ATOM   4167  CD1 LEU A2018      68.025  19.254   6.722  1.00  0.00           C  
ATOM   4168  CD2 LEU A2018      65.981  20.447   7.491  1.00  0.00           C  
ATOM   4169  N   ALA A2019      63.822  16.023   5.700  1.00  0.00           N  
ATOM   4170  CA  ALA A2019      62.757  15.360   4.953  1.00  0.00           C  
ATOM   4171  C   ALA A2019      63.090  13.874   4.947  1.00  0.00           C  
ATOM   4172  O   ALA A2019      62.314  13.052   5.423  1.00  0.00           O  
ATOM   4173  CB  ALA A2019      62.688  15.894   3.527  1.00  0.00           C  
ATOM   4174  N   LEU A2020      64.258  13.534   4.412  1.00  0.00           N  
ATOM   4175  CA  LEU A2020      64.694  12.146   4.384  1.00  0.00           C  
ATOM   4176  C   LEU A2020      64.903  11.722   5.832  1.00  0.00           C  
ATOM   4177  O   LEU A2020      64.863  10.538   6.157  1.00  0.00           O  
ATOM   4178  CB  LEU A2020      66.003  12.013   3.602  1.00  0.00           C  
ATOM   4179  CG  LEU A2020      66.595  10.606   3.478  1.00  0.00           C  
ATOM   4180  CD1 LEU A2020      65.550   9.646   2.935  1.00  0.00           C  
ATOM   4181  CD2 LEU A2020      67.805  10.645   2.561  1.00  0.00           C  
ATOM   4182  N   LYS A2032      65.124  12.710   6.695  1.00  0.00           N  
ATOM   4183  CA  LYS A2032      65.323  12.473   8.118  1.00  0.00           C  
ATOM   4184  C   LYS A2032      63.955  12.294   8.757  1.00  0.00           C  
ATOM   4185  O   LYS A2032      63.826  11.701   9.828  1.00  0.00           O  
ATOM   4186  CB  LYS A2032      66.037  13.664   8.762  1.00  0.00           C  
ATOM   4187  CG  LYS A2032      66.179  13.554  10.272  1.00  0.00           C  
ATOM   4188  CD  LYS A2032      66.807  14.803  10.869  1.00  0.00           C  
ATOM   4189  CE  LYS A2032      66.858  14.717  12.386  1.00  0.00           C  
ATOM   4190  NZ  LYS A2032      65.499  14.575  12.981  1.00  0.00           N  
ATOM   4191  N   GLN A2033      62.937  12.822   8.087  1.00  0.00           N  
ATOM   4192  CA  GLN A2033      61.565  12.731   8.564  1.00  0.00           C  
ATOM   4193  C   GLN A2033      60.895  11.498   7.973  1.00  0.00           C  
ATOM   4194  O   GLN A2033      60.294  10.704   8.695  1.00  0.00           O  
ATOM   4195  CB  GLN A2033      60.783  13.980   8.156  1.00  0.00           C  
ATOM   4196  CG  GLN A2033      59.333  13.974   8.598  1.00  0.00           C  
ATOM   4197  CD  GLN A2033      58.564  15.170   8.077  1.00  0.00           C  
ATOM   4198  OE1 GLN A2033      58.943  16.317   8.313  1.00  0.00           O  
ATOM   4199  NE2 GLN A2033      57.473  14.908   7.366  1.00  0.00           N  
ATOM   4200  N   ILE A2034      61.004  11.345   6.657  1.00  0.00           N  
ATOM   4201  CA  ILE A2034      60.412  10.212   5.962  1.00  0.00           C  
ATOM   4202  C   ILE A2034      60.599   8.941   6.784  1.00  0.00           C  
ATOM   4203  O   ILE A2034      59.640   8.218   7.049  1.00  0.00           O  
ATOM   4204  CB  ILE A2034      61.059  10.004   4.571  1.00  0.00           C  
ATOM   4205  CG1 ILE A2034      60.921  11.274   3.727  1.00  0.00           C  
ATOM   4206  CG2 ILE A2034      60.397   8.835   3.859  1.00  0.00           C  
ATOM   4207  CD1 ILE A2034      59.488  11.708   3.482  1.00  0.00           C  
ATOM   4208  N   MET A2035      61.835   8.681   7.199  1.00  0.00           N  
ATOM   4209  CA  MET A2035      62.138   7.493   7.991  1.00  0.00           C  
ATOM   4210  C   MET A2035      61.909   7.728   9.477  1.00  0.00           C  
ATOM   4211  O   MET A2035      61.561   6.805  10.210  1.00  0.00           O  
ATOM   4212  CB  MET A2035      63.586   7.057   7.766  1.00  0.00           C  
ATOM   4213  CG  MET A2035      64.619   8.089   8.151  1.00  0.00           C  
ATOM   4214  SD  MET A2035      66.288   7.485   7.886  1.00  0.00           S  
ATOM   4215  CE  MET A2035      66.590   8.028   6.202  1.00  0.00           C  
ATOM   4216  N   GLY A2036      62.105   8.965   9.917  1.00  0.00           N  
ATOM   4217  CA  GLY A2036      61.918   9.287  11.319  1.00  0.00           C  
ATOM   4218  C   GLY A2036      60.477   9.181  11.782  1.00  0.00           C  
ATOM   4219  O   GLY A2036      60.206   9.167  12.983  1.00  0.00           O  
ATOM   4220  N   GLU A2037      59.550   9.101  10.832  1.00  0.00           N  
ATOM   4221  CA  GLU A2037      58.130   9.004  11.158  1.00  0.00           C  
ATOM   4222  C   GLU A2037      57.454   7.854  10.421  1.00  0.00           C  
ATOM   4223  O   GLU A2037      56.266   7.918  10.107  1.00  0.00           O  
ATOM   4224  CB  GLU A2037      57.424  10.319  10.819  1.00  0.00           C  
ATOM   4225  CG  GLU A2037      57.954  11.522  11.583  1.00  0.00           C  
ATOM   4226  CD  GLU A2037      57.285  12.820  11.172  1.00  0.00           C  
ATOM   4227  OE1 GLU A2037      57.631  13.872  11.750  1.00  0.00           O  
ATOM   4228  OE2 GLU A2037      56.416  12.791  10.273  1.00  0.00           O  
ATOM   4229  N   ASN A2038      58.223   6.806  10.147  1.00  0.00           N  
ATOM   4230  CA  ASN A2038      57.711   5.624   9.461  1.00  0.00           C  
ATOM   4231  C   ASN A2038      56.911   5.920   8.197  1.00  0.00           C  
ATOM   4232  O   ASN A2038      55.788   5.442   8.042  1.00  0.00           O  
ATOM   4233  CB  ASN A2038      56.852   4.791  10.416  1.00  0.00           C  
ATOM   4234  CG  ASN A2038      57.665   4.148  11.522  1.00  0.00           C  
ATOM   4235  OD1 ASN A2038      58.321   4.834  12.305  1.00  0.00           O  
ATOM   4236  ND2 ASN A2038      57.625   2.822  11.591  1.00  0.00           N  
ATOM   4237  N   LYS A2039      57.488   6.713   7.299  1.00  0.00           N  
ATOM   4238  CA  LYS A2039      56.835   7.032   6.034  1.00  0.00           C  
ATOM   4239  C   LYS A2039      57.366   6.073   4.976  1.00  0.00           C  
ATOM   4240  O   LYS A2039      58.537   5.690   5.008  1.00  0.00           O  
ATOM   4241  CB  LYS A2039      57.126   8.477   5.616  1.00  0.00           C  
ATOM   4242  CG  LYS A2039      56.152   9.505   6.172  1.00  0.00           C  
ATOM   4243  CD  LYS A2039      56.139   9.519   7.689  1.00  0.00           C  
ATOM   4244  CE  LYS A2039      55.193  10.585   8.217  1.00  0.00           C  
ATOM   4245  NZ  LYS A2039      55.597  11.954   7.787  1.00  0.00           N  
ATOM   4246  N   VAL A2040      56.508   5.688   4.040  1.00  0.00           N  
ATOM   4247  CA  VAL A2040      56.905   4.757   2.992  1.00  0.00           C  
ATOM   4248  C   VAL A2040      57.270   5.445   1.689  1.00  0.00           C  
ATOM   4249  O   VAL A2040      56.714   6.486   1.351  1.00  0.00           O  
ATOM   4250  CB  VAL A2040      55.785   3.734   2.705  1.00  0.00           C  
ATOM   4251  CG1 VAL A2040      55.495   2.916   3.954  1.00  0.00           C  
ATOM   4252  CG2 VAL A2040      54.530   4.453   2.238  1.00  0.00           C  
ATOM   4253  N   ILE A2041      58.214   4.855   0.962  1.00  0.00           N  
ATOM   4254  CA  ILE A2041      58.654   5.393  -0.319  1.00  0.00           C  
ATOM   4255  C   ILE A2041      58.458   4.309  -1.374  1.00  0.00           C  
ATOM   4256  O   ILE A2041      59.402   3.618  -1.756  1.00  0.00           O  
ATOM   4257  CB  ILE A2041      60.141   5.807  -0.274  1.00  0.00           C  
ATOM   4258  CG1 ILE A2041      60.344   6.906   0.774  1.00  0.00           C  
ATOM   4259  CG2 ILE A2041      60.587   6.296  -1.645  1.00  0.00           C  
ATOM   4260  CD1 ILE A2041      61.770   7.408   0.876  1.00  0.00           C  
ATOM   4261  N   ASP A2042      57.221   4.173  -1.839  1.00  0.00           N  
ATOM   4262  CA  ASP A2042      56.868   3.160  -2.827  1.00  0.00           C  
ATOM   4263  C   ASP A2042      56.959   3.637  -4.277  1.00  0.00           C  
ATOM   4264  O   ASP A2042      56.139   4.434  -4.736  1.00  0.00           O  
ATOM   4265  CB  ASP A2042      55.455   2.639  -2.535  1.00  0.00           C  
ATOM   4266  CG  ASP A2042      55.044   1.505  -3.453  1.00  0.00           C  
ATOM   4267  OD1 ASP A2042      55.758   0.483  -3.492  1.00  0.00           O  
ATOM   4268  OD2 ASP A2042      54.004   1.631  -4.134  1.00  0.00           O  
ATOM   4269  N   VAL A2043      57.965   3.137  -4.989  1.00  0.00           N  
ATOM   4270  CA  VAL A2043      58.179   3.475  -6.394  1.00  0.00           C  
ATOM   4271  C   VAL A2043      58.288   2.188  -7.218  1.00  0.00           C  
ATOM   4272  O   VAL A2043      57.498   1.959  -8.136  1.00  0.00           O  
ATOM   4273  CB  VAL A2043      59.467   4.325  -6.588  1.00  0.00           C  
ATOM   4274  CG1 VAL A2043      59.275   5.706  -6.002  1.00  0.00           C  
ATOM   4275  CG2 VAL A2043      60.642   3.652  -5.925  1.00  0.00           C  
ATOM   4276  N   ARG A2044      59.266   1.351  -6.881  1.00  0.00           N  
ATOM   4277  CA  ARG A2044      59.479   0.080  -7.568  1.00  0.00           C  
ATOM   4278  C   ARG A2044      59.775   0.279  -9.055  1.00  0.00           C  
ATOM   4279  O   ARG A2044      58.902   0.703  -9.813  1.00  0.00           O  
ATOM   4280  CB  ARG A2044      58.239  -0.809  -7.414  1.00  0.00           C  
ATOM   4281  CG  ARG A2044      57.675  -0.880  -5.997  1.00  0.00           C  
ATOM   4282  CD  ARG A2044      58.672  -1.468  -5.011  1.00  0.00           C  
ATOM   4283  NE  ARG A2044      58.129  -1.525  -3.655  1.00  0.00           N  
ATOM   4284  CZ  ARG A2044      58.785  -2.009  -2.604  1.00  0.00           C  
ATOM   4285  NH1 ARG A2044      58.209  -2.020  -1.408  1.00  0.00           N  
ATOM   4286  NH2 ARG A2044      60.016  -2.483  -2.746  1.00  0.00           N  
ATOM   4287  N   GLY A2045      60.998  -0.039  -9.474  1.00  0.00           N  
ATOM   4288  CA  GLY A2045      61.343   0.129 -10.876  1.00  0.00           C  
ATOM   4289  C   GLY A2045      62.481  -0.715 -11.429  1.00  0.00           C  
ATOM   4290  O   GLY A2045      63.649  -0.439 -11.151  1.00  0.00           O  
ATOM   4291  N   PRO A2046      62.168  -1.766 -12.209  1.00  0.00           N  
ATOM   4292  CA  PRO A2046      63.177  -2.650 -12.810  1.00  0.00           C  
ATOM   4293  C   PRO A2046      63.726  -2.057 -14.116  1.00  0.00           C  
ATOM   4294  O   PRO A2046      63.977  -2.783 -15.080  1.00  0.00           O  
ATOM   4295  CB  PRO A2046      62.401  -3.948 -13.062  1.00  0.00           C  
ATOM   4296  CG  PRO A2046      61.248  -3.874 -12.097  1.00  0.00           C  
ATOM   4297  CD  PRO A2046      60.853  -2.429 -12.202  1.00  0.00           C  
ATOM   4298  N   VAL A2047      63.899  -0.735 -14.131  1.00  0.00           N  
ATOM   4299  CA  VAL A2047      64.398   0.004 -15.296  1.00  0.00           C  
ATOM   4300  C   VAL A2047      65.402  -0.752 -16.160  1.00  0.00           C  
ATOM   4301  O   VAL A2047      65.034  -1.353 -17.172  1.00  0.00           O  
ATOM   4302  CB  VAL A2047      65.051   1.347 -14.868  1.00  0.00           C  
ATOM   4303  CG1 VAL A2047      65.715   2.022 -16.066  1.00  0.00           C  
ATOM   4304  CG2 VAL A2047      63.999   2.266 -14.271  1.00  0.00           C  
ATOM   4305  N   PHE A2048      66.668  -0.701 -15.757  1.00  0.00           N  
ATOM   4306  CA  PHE A2048      67.750  -1.355 -16.482  1.00  0.00           C  
ATOM   4307  C   PHE A2048      68.110  -0.598 -17.757  1.00  0.00           C  
ATOM   4308  O   PHE A2048      69.202  -0.034 -17.857  1.00  0.00           O  
ATOM   4309  CB  PHE A2048      67.378  -2.800 -16.838  1.00  0.00           C  
ATOM   4310  CG  PHE A2048      67.486  -3.763 -15.687  1.00  0.00           C  
ATOM   4311  CD1 PHE A2048      66.724  -3.591 -14.536  1.00  0.00           C  
ATOM   4312  CD2 PHE A2048      68.344  -4.858 -15.765  1.00  0.00           C  
ATOM   4313  CE1 PHE A2048      66.813  -4.496 -13.478  1.00  0.00           C  
ATOM   4314  CE2 PHE A2048      68.441  -5.770 -14.715  1.00  0.00           C  
ATOM   4315  CZ  PHE A2048      67.673  -5.588 -13.569  1.00  0.00           C  
ATOM   4316  N   LEU A2052      67.182  -0.588 -18.717  1.00  0.00           N  
ATOM   4317  CA  LEU A2052      67.377   0.073 -20.010  1.00  0.00           C  
ATOM   4318  C   LEU A2052      68.841   0.324 -20.329  1.00  0.00           C  
ATOM   4319  O   LEU A2052      69.237   1.447 -20.644  1.00  0.00           O  
ATOM   4320  CB  LEU A2052      66.613   1.400 -20.073  1.00  0.00           C  
ATOM   4321  CG  LEU A2052      65.127   1.353 -20.437  1.00  0.00           C  
ATOM   4322  CD1 LEU A2052      64.607   2.776 -20.583  1.00  0.00           C  
ATOM   4323  CD2 LEU A2052      64.931   0.591 -21.739  1.00  0.00           C  
ATOM   4324  N   ASN A2053      69.641  -0.733 -20.235  1.00  0.00           N  
ATOM   4325  CA  ASN A2053      71.066  -0.647 -20.517  1.00  0.00           C  
ATOM   4326  C   ASN A2053      71.238   0.131 -21.815  1.00  0.00           C  
ATOM   4327  O   ASN A2053      72.075   1.029 -21.907  1.00  0.00           O  
ATOM   4328  CB  ASN A2053      71.654  -2.054 -20.666  1.00  0.00           C  
ATOM   4329  CG  ASN A2053      71.337  -2.949 -19.480  1.00  0.00           C  
ATOM   4330  OD1 ASN A2053      70.172  -3.193 -19.166  1.00  0.00           O  
ATOM   4331  ND2 ASN A2053      72.376  -3.445 -18.818  1.00  0.00           N  
ATOM   4332  N   ALA A2054      70.420  -0.223 -22.804  1.00  0.00           N  
ATOM   4333  CA  ALA A2054      70.425   0.409 -24.118  1.00  0.00           C  
ATOM   4334  C   ALA A2054      71.826   0.742 -24.617  1.00  0.00           C  
ATOM   4335  O   ALA A2054      72.457   1.693 -24.156  1.00  0.00           O  
ATOM   4336  CB  ALA A2054      69.574   1.659 -24.087  1.00  0.00           C  
ATOM   4337  N   LYS A2055      72.298  -0.046 -25.576  1.00  0.00           N  
ATOM   4338  CA  LYS A2055      73.625   0.138 -26.150  1.00  0.00           C  
ATOM   4339  C   LYS A2055      73.797   1.511 -26.799  1.00  0.00           C  
ATOM   4340  O   LYS A2055      72.928   1.980 -27.536  1.00  0.00           O  
ATOM   4341  CB  LYS A2055      73.896  -0.964 -27.178  1.00  0.00           C  
ATOM   4342  CG  LYS A2055      75.295  -0.950 -27.763  1.00  0.00           C  
ATOM   4343  CD  LYS A2055      75.471  -2.077 -28.764  1.00  0.00           C  
ATOM   4344  CE  LYS A2055      76.850  -2.039 -29.395  1.00  0.00           C  
ATOM   4345  NZ  LYS A2055      77.009  -3.098 -30.427  1.00  0.00           N  
ATOM   4346  N   VAL A2056      74.927   2.149 -26.515  1.00  0.00           N  
ATOM   4347  CA  VAL A2056      75.233   3.461 -27.068  1.00  0.00           C  
ATOM   4348  C   VAL A2056      76.735   3.619 -27.284  1.00  0.00           C  
ATOM   4349  O   VAL A2056      77.508   3.720 -26.331  1.00  0.00           O  
ATOM   4350  CB  VAL A2056      74.730   4.587 -26.144  1.00  0.00           C  
ATOM   4351  CG1 VAL A2056      75.141   4.305 -24.717  1.00  0.00           C  
ATOM   4352  CG2 VAL A2056      75.291   5.926 -26.601  1.00  0.00           C  
ATOM   4353  N   GLU A2057      77.132   3.633 -28.552  1.00  0.00           N  
ATOM   4354  CA  GLU A2057      78.531   3.771 -28.941  1.00  0.00           C  
ATOM   4355  C   GLU A2057      78.825   5.203 -29.383  1.00  0.00           C  
ATOM   4356  O   GLU A2057      77.905   5.994 -29.595  1.00  0.00           O  
ATOM   4357  CB  GLU A2057      78.846   2.788 -30.073  1.00  0.00           C  
ATOM   4358  CG  GLU A2057      77.847   2.832 -31.225  1.00  0.00           C  
ATOM   4359  CD  GLU A2057      77.981   1.651 -32.169  1.00  0.00           C  
ATOM   4360  OE1 GLU A2057      77.201   1.577 -33.143  1.00  0.00           O  
ATOM   4361  OE2 GLU A2057      78.862   0.796 -31.939  1.00  0.00           O  
ATOM   4362  N   ILE A2058      80.104   5.536 -29.524  1.00  0.00           N  
ATOM   4363  CA  ILE A2058      80.486   6.884 -29.928  1.00  0.00           C  
ATOM   4364  C   ILE A2058      81.377   6.892 -31.171  1.00  0.00           C  
ATOM   4365  O   ILE A2058      82.303   7.699 -31.278  1.00  0.00           O  
ATOM   4366  CB  ILE A2058      81.215   7.610 -28.778  1.00  0.00           C  
ATOM   4367  CG1 ILE A2058      80.460   7.388 -27.465  1.00  0.00           C  
ATOM   4368  CG2 ILE A2058      81.289   9.104 -29.064  1.00  0.00           C  
ATOM   4369  CD1 ILE A2058      81.124   8.016 -26.260  1.00  0.00           C  
ATOM   4370  N   LYS A2059      81.094   5.993 -32.109  1.00  0.00           N  
ATOM   4371  CA  LYS A2059      81.867   5.911 -33.346  1.00  0.00           C  
ATOM   4372  C   LYS A2059      80.995   5.466 -34.520  1.00  0.00           C  
ATOM   4373  O   LYS A2059      80.977   6.184 -35.543  1.00  0.00           O  
ATOM   4374  CB  LYS A2059      83.050   4.947 -33.183  1.00  0.00           C  
ATOM   4375  CG  LYS A2059      82.665   3.491 -32.967  1.00  0.00           C  
ATOM   4376  CD  LYS A2059      83.897   2.601 -32.913  1.00  0.00           C  
ATOM   4377  CE  LYS A2059      83.517   1.137 -32.770  1.00  0.00           C  
ATOM   4378  NZ  LYS A2059      82.730   0.885 -31.531  1.00  0.00           N  
ATOM   4379  OXT LYS A2059      80.342   4.406 -34.406  1.00  0.00           O  
TER
END
