# Supplementary material for: Backbone Brackets and Arginine Tweezers delineate Class I and Class II aminoacyl tRNA synthetases
Source: PLoS Comput Biol. 2018 Apr 16;14(4):e1006101. doi: 10.1371/journal.pcbi.1006101 (PMC5919687; doi:10.1371/journal.pcbi.1006101)
Supplement: S12 File — All structures of Class II aaRS with residues renumbered according to the MSA. (GZ) [file pcbi.1006101.s024.tar.gz › 2du7_B_renum.pdb]

ATOM      1  N   MET B 266      16.656  68.869  16.062  1.00  0.00           N  
ATOM      2  CA  MET B 266      15.252  68.485  15.736  1.00  0.00           C  
ATOM      3  C   MET B 266      15.141  68.058  14.276  1.00  0.00           C  
ATOM      4  O   MET B 266      15.564  68.783  13.373  1.00  0.00           O  
ATOM      5  CB  MET B 266      14.311  69.663  16.001  1.00  0.00           C  
ATOM      6  CG  MET B 266      12.834  69.350  15.796  1.00  0.00           C  
ATOM      7  SD  MET B 266      12.196  68.134  16.969  1.00  0.00           S  
ATOM      8  CE  MET B 266      12.298  66.626  16.000  1.00  0.00           C  
ATOM      9  N   ARG B 267      14.571  66.879  14.050  1.00  0.00           N  
ATOM     10  CA  ARG B 267      14.405  66.361  12.699  1.00  0.00           C  
ATOM     11  C   ARG B 267      13.286  67.099  11.970  1.00  0.00           C  
ATOM     12  O   ARG B 267      12.263  67.438  12.565  1.00  0.00           O  
ATOM     13  CB  ARG B 267      14.093  64.862  12.743  1.00  0.00           C  
ATOM     14  CG  ARG B 267      15.161  64.027  13.431  1.00  0.00           C  
ATOM     15  CD  ARG B 267      14.868  62.539  13.312  1.00  0.00           C  
ATOM     16  NE  ARG B 267      15.866  61.728  14.004  1.00  0.00           N  
ATOM     17  CZ  ARG B 267      15.876  60.398  14.013  1.00  0.00           C  
ATOM     18  NH1 ARG B 267      16.824  59.745  14.671  1.00  0.00           N  
ATOM     19  NH2 ARG B 267      14.940  59.720  13.363  1.00  0.00           N  
ATOM     20  N   PHE B 268      13.487  67.349  10.681  1.00  0.00           N  
ATOM     21  CA  PHE B 268      12.493  68.045   9.873  1.00  0.00           C  
ATOM     22  C   PHE B 268      11.636  67.075   9.064  1.00  0.00           C  
ATOM     23  O   PHE B 268      11.951  65.888   8.960  1.00  0.00           O  
ATOM     24  CB  PHE B 268      13.180  69.045   8.936  1.00  0.00           C  
ATOM     25  CG  PHE B 268      14.346  68.472   8.177  1.00  0.00           C  
ATOM     26  CD1 PHE B 268      14.166  67.427   7.277  1.00  0.00           C  
ATOM     27  CD2 PHE B 268      15.627  68.984   8.360  1.00  0.00           C  
ATOM     28  CE1 PHE B 268      15.244  66.900   6.571  1.00  0.00           C  
ATOM     29  CE2 PHE B 268      16.710  68.464   7.659  1.00  0.00           C  
ATOM     30  CZ  PHE B 268      16.518  67.420   6.763  1.00  0.00           C  
ATOM     31  N   ASP B 269      10.551  67.588   8.493  1.00  0.00           N  
ATOM     32  CA  ASP B 269       9.643  66.769   7.700  1.00  0.00           C  
ATOM     33  C   ASP B 269      10.008  66.789   6.220  1.00  0.00           C  
ATOM     34  O   ASP B 269      10.471  67.802   5.694  1.00  0.00           O  
ATOM     35  CB  ASP B 269       8.201  67.250   7.881  1.00  0.00           C  
ATOM     36  CG  ASP B 269       7.755  67.227   9.331  1.00  0.00           C  
ATOM     37  OD1 ASP B 269       7.823  66.150   9.959  1.00  0.00           O  
ATOM     38  OD2 ASP B 269       7.336  68.286   9.843  1.00  0.00           O  
ATOM     39  N   ILE B 270       9.787  65.659   5.556  1.00  0.00           N  
ATOM     40  CA  ILE B 270      10.088  65.513   4.138  1.00  0.00           C  
ATOM     41  C   ILE B 270       9.260  66.463   3.279  1.00  0.00           C  
ATOM     42  O   ILE B 270       9.728  67.536   2.892  1.00  0.00           O  
ATOM     43  CB  ILE B 270       9.817  64.072   3.668  1.00  0.00           C  
ATOM     44  CG1 ILE B 270      10.573  63.085   4.561  1.00  0.00           C  
ATOM     45  CG2 ILE B 270      10.242  63.911   2.215  1.00  0.00           C  
ATOM     46  CD1 ILE B 270      10.220  61.634   4.304  1.00  0.00           C  
ATOM     47  N   LYS B 271       8.029  66.058   2.985  1.00  0.00           N  
ATOM     48  CA  LYS B 271       7.122  66.854   2.165  1.00  0.00           C  
ATOM     49  C   LYS B 271       7.065  68.309   2.613  1.00  0.00           C  
ATOM     50  O   LYS B 271       6.995  69.218   1.785  1.00  0.00           O  
ATOM     51  CB  LYS B 271       5.716  66.253   2.202  1.00  0.00           C  
ATOM     52  CG  LYS B 271       4.704  67.006   1.356  1.00  0.00           C  
ATOM     53  CD  LYS B 271       3.326  66.375   1.442  1.00  0.00           C  
ATOM     54  CE  LYS B 271       2.325  67.131   0.584  1.00  0.00           C  
ATOM     55  NZ  LYS B 271       2.201  68.556   1.000  1.00  0.00           N  
ATOM     56  N   LYS B 272       7.090  68.523   3.924  1.00  0.00           N  
ATOM     57  CA  LYS B 272       7.043  69.871   4.478  1.00  0.00           C  
ATOM     58  C   LYS B 272       8.031  70.775   3.748  1.00  0.00           C  
ATOM     59  O   LYS B 272       7.719  71.922   3.432  1.00  0.00           O  
ATOM     60  CB  LYS B 272       7.378  69.838   5.971  1.00  0.00           C  
ATOM     61  CG  LYS B 272       7.362  71.199   6.655  1.00  0.00           C  
ATOM     62  CD  LYS B 272       5.975  71.824   6.637  1.00  0.00           C  
ATOM     63  CE  LYS B 272       5.970  73.175   7.335  1.00  0.00           C  
ATOM     64  NZ  LYS B 272       4.618  73.800   7.333  1.00  0.00           N  
ATOM     65  N   VAL B 273       9.219  70.243   3.478  1.00  0.00           N  
ATOM     66  CA  VAL B 273      10.261  70.992   2.786  1.00  0.00           C  
ATOM     67  C   VAL B 273      10.234  70.690   1.292  1.00  0.00           C  
ATOM     68  O   VAL B 273      10.403  71.584   0.461  1.00  0.00           O  
ATOM     69  CB  VAL B 273      11.660  70.636   3.338  1.00  0.00           C  
ATOM     70  CG1 VAL B 273      12.729  71.443   2.618  1.00  0.00           C  
ATOM     71  CG2 VAL B 273      11.710  70.900   4.835  1.00  0.00           C  
ATOM     72  N   LEU B 274      10.014  69.422   0.963  1.00  0.00           N  
ATOM     73  CA  LEU B 274       9.966  68.975  -0.425  1.00  0.00           C  
ATOM     74  C   LEU B 274       8.968  69.771  -1.264  1.00  0.00           C  
ATOM     75  O   LEU B 274       9.196  70.013  -2.451  1.00  0.00           O  
ATOM     76  CB  LEU B 274       9.614  67.485  -0.474  1.00  0.00           C  
ATOM     77  CG  LEU B 274       9.533  66.818  -1.850  1.00  0.00           C  
ATOM     78  CD1 LEU B 274      10.853  66.985  -2.589  1.00  0.00           C  
ATOM     79  CD2 LEU B 274       9.200  65.345  -1.676  1.00  0.00           C  
ATOM     80  N   GLU B 275       7.866  70.177  -0.643  1.00  0.00           N  
ATOM     81  CA  GLU B 275       6.839  70.939  -1.343  1.00  0.00           C  
ATOM     82  C   GLU B 275       7.399  72.244  -1.896  1.00  0.00           C  
ATOM     83  O   GLU B 275       6.996  72.694  -2.969  1.00  0.00           O  
ATOM     84  CB  GLU B 275       5.664  71.242  -0.409  1.00  0.00           C  
ATOM     85  CG  GLU B 275       4.500  71.946  -1.096  1.00  0.00           C  
ATOM     86  CD  GLU B 275       3.357  72.253  -0.149  1.00  0.00           C  
ATOM     87  OE1 GLU B 275       3.571  73.021   0.812  1.00  0.00           O  
ATOM     88  OE2 GLU B 275       2.244  71.728  -0.367  1.00  0.00           O  
ATOM     89  N   LEU B 276       8.329  72.849  -1.162  1.00  0.00           N  
ATOM     90  CA  LEU B 276       8.941  74.101  -1.591  1.00  0.00           C  
ATOM     91  C   LEU B 276       9.662  73.910  -2.919  1.00  0.00           C  
ATOM     92  O   LEU B 276      10.233  74.853  -3.470  1.00  0.00           O  
ATOM     93  CB  LEU B 276       9.930  74.608  -0.539  1.00  0.00           C  
ATOM     94  CG  LEU B 276       9.350  75.097   0.791  1.00  0.00           C  
ATOM     95  CD1 LEU B 276       8.637  73.959   1.502  1.00  0.00           C  
ATOM     96  CD2 LEU B 276      10.471  75.645   1.658  1.00  0.00           C  
ATOM     97  N   ALA B 277       9.631  72.679  -3.421  1.00  0.00           N  
ATOM     98  CA  ALA B 277      10.265  72.339  -4.687  1.00  0.00           C  
ATOM     99  C   ALA B 277       9.201  71.898  -5.688  1.00  0.00           C  
ATOM    100  O   ALA B 277       8.210  72.598  -5.903  1.00  0.00           O  
ATOM    101  CB  ALA B 277      11.283  71.226  -4.477  1.00  0.00           C  
ATOM    102  N   GLU B 278       9.413  70.734  -6.294  1.00  0.00           N  
ATOM    103  CA  GLU B 278       8.477  70.191  -7.271  1.00  0.00           C  
ATOM    104  C   GLU B 278       8.188  71.198  -8.381  1.00  0.00           C  
ATOM    105  O   GLU B 278       8.933  71.294  -9.357  1.00  0.00           O  
ATOM    106  CB  GLU B 278       7.167  69.798  -6.582  1.00  0.00           C  
ATOM    107  CG  GLU B 278       7.326  68.769  -5.474  1.00  0.00           C  
ATOM    108  CD  GLU B 278       6.003  68.401  -4.826  1.00  0.00           C  
ATOM    109  OE1 GLU B 278       6.007  67.574  -3.889  1.00  0.00           O  
ATOM    110  OE2 GLU B 278       4.958  68.937  -5.255  1.00  0.00           O  
ATOM    111  N   LYS B 279       7.099  71.944  -8.223  1.00  0.00           N  
ATOM    112  CA  LYS B 279       6.702  72.945  -9.204  1.00  0.00           C  
ATOM    113  C   LYS B 279       6.607  74.317  -8.542  1.00  0.00           C  
ATOM    114  O   LYS B 279       6.706  75.347  -9.210  1.00  0.00           O  
ATOM    115  CB  LYS B 279       5.354  72.561  -9.822  1.00  0.00           C  
ATOM    116  CG  LYS B 279       4.858  73.510 -10.903  1.00  0.00           C  
ATOM    117  CD  LYS B 279       3.574  72.996 -11.544  1.00  0.00           C  
ATOM    118  CE  LYS B 279       2.454  72.849 -10.522  1.00  0.00           C  
ATOM    119  NZ  LYS B 279       1.210  72.298 -11.127  1.00  0.00           N  
ATOM    120  N   ASP B 281       6.417  74.321  -7.225  1.00  0.00           N  
ATOM    121  CA  ASP B 281       6.318  75.562  -6.465  1.00  0.00           C  
ATOM    122  C   ASP B 281       7.672  75.866  -5.831  1.00  0.00           C  
ATOM    123  O   ASP B 281       7.843  75.748  -4.618  1.00  0.00           O  
ATOM    124  CB  ASP B 281       5.248  75.430  -5.377  1.00  0.00           C  
ATOM    125  CG  ASP B 281       5.066  76.707  -4.581  1.00  0.00           C  
ATOM    126  OD1 ASP B 281       4.737  77.747  -5.190  1.00  0.00           O  
ATOM    127  OD2 ASP B 281       5.249  76.670  -3.346  1.00  0.00           O  
ATOM    128  N   PHE B 282       8.630  76.261  -6.662  1.00  0.00           N  
ATOM    129  CA  PHE B 282       9.975  76.562  -6.191  1.00  0.00           C  
ATOM    130  C   PHE B 282      10.217  78.062  -6.047  1.00  0.00           C  
ATOM    131  O   PHE B 282      10.545  78.744  -7.020  1.00  0.00           O  
ATOM    132  CB  PHE B 282      11.007  75.972  -7.156  1.00  0.00           C  
ATOM    133  CG  PHE B 282      12.340  75.694  -6.524  1.00  0.00           C  
ATOM    134  CD1 PHE B 282      12.496  74.627  -5.648  1.00  0.00           C  
ATOM    135  CD2 PHE B 282      13.440  76.497  -6.803  1.00  0.00           C  
ATOM    136  CE1 PHE B 282      13.728  74.360  -5.061  1.00  0.00           C  
ATOM    137  CE2 PHE B 282      14.678  76.239  -6.218  1.00  0.00           C  
ATOM    138  CZ  PHE B 282      14.822  75.169  -5.346  1.00  0.00           C  
ATOM    139  N   GLU B 283      10.056  78.567  -4.828  1.00  0.00           N  
ATOM    140  CA  GLU B 283      10.266  79.982  -4.546  1.00  0.00           C  
ATOM    141  C   GLU B 283      11.303  80.165  -3.443  1.00  0.00           C  
ATOM    142  O   GLU B 283      10.999  80.004  -2.261  1.00  0.00           O  
ATOM    143  CB  GLU B 283       8.953  80.650  -4.122  1.00  0.00           C  
ATOM    144  CG  GLU B 283       7.902  80.733  -5.217  1.00  0.00           C  
ATOM    145  CD  GLU B 283       6.673  81.511  -4.784  1.00  0.00           C  
ATOM    146  OE1 GLU B 283       6.009  81.085  -3.816  1.00  0.00           O  
ATOM    147  OE2 GLU B 283       6.373  82.549  -5.411  1.00  0.00           O  
ATOM    148  N   THR B 291      12.528  80.497  -3.840  1.00  0.00           N  
ATOM    149  CA  THR B 291      13.623  80.714  -2.898  1.00  0.00           C  
ATOM    150  C   THR B 291      13.788  79.563  -1.904  1.00  0.00           C  
ATOM    151  O   THR B 291      14.311  79.753  -0.807  1.00  0.00           O  
ATOM    152  CB  THR B 291      13.423  82.025  -2.105  1.00  0.00           C  
ATOM    153  OG1 THR B 291      12.283  81.902  -1.245  1.00  0.00           O  
ATOM    154  CG2 THR B 291      13.202  83.191  -3.056  1.00  0.00           C  
ATOM    155  N   ALA B 292      13.355  78.370  -2.300  1.00  0.00           N  
ATOM    156  CA  ALA B 292      13.436  77.190  -1.441  1.00  0.00           C  
ATOM    157  C   ALA B 292      14.833  76.938  -0.879  1.00  0.00           C  
ATOM    158  O   ALA B 292      15.054  77.037   0.329  1.00  0.00           O  
ATOM    159  CB  ALA B 292      12.956  75.963  -2.205  1.00  0.00           C  
ATOM    160  N   TRP B 293      15.769  76.601  -1.759  1.00  0.00           N  
ATOM    161  CA  TRP B 293      17.147  76.329  -1.361  1.00  0.00           C  
ATOM    162  C   TRP B 293      17.698  77.443  -0.480  1.00  0.00           C  
ATOM    163  O   TRP B 293      18.048  77.212   0.676  1.00  0.00           O  
ATOM    164  CB  TRP B 293      18.025  76.175  -2.606  1.00  0.00           C  
ATOM    165  CG  TRP B 293      19.478  75.997  -2.311  1.00  0.00           C  
ATOM    166  CD1 TRP B 293      20.054  74.969  -1.629  1.00  0.00           C  
ATOM    167  CD2 TRP B 293      20.545  76.873  -2.693  1.00  0.00           C  
ATOM    168  NE1 TRP B 293      21.415  75.148  -1.561  1.00  0.00           N  
ATOM    169  CE2 TRP B 293      21.743  76.310  -2.207  1.00  0.00           C  
ATOM    170  CE3 TRP B 293      20.605  78.080  -3.399  1.00  0.00           C  
ATOM    171  CZ2 TRP B 293      22.989  76.912  -2.403  1.00  0.00           C  
ATOM    172  CZ3 TRP B 293      21.845  78.680  -3.594  1.00  0.00           C  
ATOM    173  CH2 TRP B 293      23.019  78.093  -3.097  1.00  0.00           C  
ATOM    174  N   ARG B 296      17.772  78.648  -1.041  1.00  0.00           N  
ATOM    175  CA  ARG B 296      18.277  79.823  -0.335  1.00  0.00           C  
ATOM    176  C   ARG B 296      17.673  79.947   1.057  1.00  0.00           C  
ATOM    177  O   ARG B 296      18.290  80.513   1.959  1.00  0.00           O  
ATOM    178  CB  ARG B 296      18.008  81.096  -1.152  1.00  0.00           C  
ATOM    179  CG  ARG B 296      16.813  81.019  -2.100  1.00  0.00           C  
ATOM    180  CD  ARG B 296      17.079  80.084  -3.283  1.00  0.00           C  
ATOM    181  NE  ARG B 296      15.933  79.992  -4.183  1.00  0.00           N  
ATOM    182  CZ  ARG B 296      15.845  79.154  -5.211  1.00  0.00           C  
ATOM    183  NH1 ARG B 296      14.759  79.150  -5.968  1.00  0.00           N  
ATOM    184  NH2 ARG B 296      16.837  78.319  -5.480  1.00  0.00           N  
ATOM    185  N   GLU B 297      16.463  79.420   1.223  1.00  0.00           N  
ATOM    186  CA  GLU B 297      15.797  79.436   2.519  1.00  0.00           C  
ATOM    187  C   GLU B 297      16.164  78.129   3.212  1.00  0.00           C  
ATOM    188  O   GLU B 297      17.251  77.597   2.994  1.00  0.00           O  
ATOM    189  CB  GLU B 297      14.274  79.529   2.362  1.00  0.00           C  
ATOM    190  CG  GLU B 297      13.759  80.888   1.899  1.00  0.00           C  
ATOM    191  CD  GLU B 297      12.238  80.970   1.888  1.00  0.00           C  
ATOM    192  OE1 GLU B 297      11.700  82.025   1.494  1.00  0.00           O  
ATOM    193  OE2 GLU B 297      11.577  79.983   2.275  1.00  0.00           O  
ATOM    194  N   THR B 298      15.254  77.613   4.034  1.00  0.00           N  
ATOM    195  CA  THR B 298      15.471  76.363   4.764  1.00  0.00           C  
ATOM    196  C   THR B 298      16.883  76.214   5.336  1.00  0.00           C  
ATOM    197  O   THR B 298      17.287  75.122   5.732  1.00  0.00           O  
ATOM    198  CB  THR B 298      15.158  75.125   3.871  1.00  0.00           C  
ATOM    199  OG1 THR B 298      15.359  73.923   4.627  1.00  0.00           O  
ATOM    200  CG2 THR B 298      16.054  75.095   2.642  1.00  0.00           C  
ATOM    201  N   ARG B 303      17.626  77.315   5.389  1.00  0.00           N  
ATOM    202  CA  ARG B 303      18.984  77.287   5.908  1.00  0.00           C  
ATOM    203  C   ARG B 303      18.959  76.802   7.345  1.00  0.00           C  
ATOM    204  O   ARG B 303      19.930  76.223   7.824  1.00  0.00           O  
ATOM    205  CB  ARG B 303      19.619  78.679   5.848  1.00  0.00           C  
ATOM    206  CG  ARG B 303      21.092  78.690   6.239  1.00  0.00           C  
ATOM    207  CD  ARG B 303      21.671  80.097   6.255  1.00  0.00           C  
ATOM    208  NE  ARG B 303      21.067  80.927   7.293  1.00  0.00           N  
ATOM    209  CZ  ARG B 303      21.442  82.173   7.566  1.00  0.00           C  
ATOM    210  NH1 ARG B 303      20.835  82.853   8.530  1.00  0.00           N  
ATOM    211  NH2 ARG B 303      22.424  82.740   6.876  1.00  0.00           N  
ATOM    212  N   ALA B 305      17.847  77.044   8.031  1.00  0.00           N  
ATOM    213  CA  ALA B 305      17.709  76.617   9.416  1.00  0.00           C  
ATOM    214  C   ALA B 305      17.554  75.100   9.471  1.00  0.00           C  
ATOM    215  O   ALA B 305      18.159  74.381   8.675  1.00  0.00           O  
ATOM    216  CB  ALA B 305      16.508  77.298  10.063  1.00  0.00           C  
ATOM    217  N   LEU B 306      16.738  74.617  10.403  1.00  0.00           N  
ATOM    218  CA  LEU B 306      16.522  73.181  10.569  1.00  0.00           C  
ATOM    219  C   LEU B 306      17.824  72.534  11.030  1.00  0.00           C  
ATOM    220  O   LEU B 306      17.863  71.349  11.365  1.00  0.00           O  
ATOM    221  CB  LEU B 306      16.070  72.542   9.249  1.00  0.00           C  
ATOM    222  CG  LEU B 306      14.728  72.958   8.635  1.00  0.00           C  
ATOM    223  CD1 LEU B 306      13.619  72.756   9.658  1.00  0.00           C  
ATOM    224  CD2 LEU B 306      14.778  74.406   8.182  1.00  0.00           C  
ATOM    225  N   ILE B 307      18.888  73.332  11.044  1.00  0.00           N  
ATOM    226  CA  ILE B 307      20.209  72.878  11.454  1.00  0.00           C  
ATOM    227  C   ILE B 307      20.949  74.002  12.193  1.00  0.00           C  
ATOM    228  O   ILE B 307      21.846  74.642  11.646  1.00  0.00           O  
ATOM    229  CB  ILE B 307      21.029  72.408  10.214  1.00  0.00           C  
ATOM    230  CG1 ILE B 307      21.192  73.547   9.204  1.00  0.00           C  
ATOM    231  CG2 ILE B 307      20.306  71.262   9.523  1.00  0.00           C  
ATOM    232  CD1 ILE B 307      21.957  73.152   7.950  1.00  0.00           C  
ATOM    233  N   LYS B 308      20.560  74.238  13.444  1.00  0.00           N  
ATOM    234  CA  LYS B 308      21.174  75.288  14.253  1.00  0.00           C  
ATOM    235  C   LYS B 308      22.503  74.876  14.877  1.00  0.00           C  
ATOM    236  O   LYS B 308      22.723  73.703  15.181  1.00  0.00           O  
ATOM    237  CB  LYS B 308      20.217  75.736  15.362  1.00  0.00           C  
ATOM    238  CG  LYS B 308      18.986  76.481  14.873  1.00  0.00           C  
ATOM    239  CD  LYS B 308      18.157  76.997  16.040  1.00  0.00           C  
ATOM    240  CE  LYS B 308      16.957  77.796  15.560  1.00  0.00           C  
ATOM    241  NZ  LYS B 308      16.161  78.338  16.696  1.00  0.00           N  
ATOM    242  N   ASP B 309      23.380  75.858  15.071  1.00  0.00           N  
ATOM    243  CA  ASP B 309      24.695  75.629  15.663  1.00  0.00           C  
ATOM    244  C   ASP B 309      24.543  75.201  17.119  1.00  0.00           C  
ATOM    245  O   ASP B 309      24.056  75.965  17.948  1.00  0.00           O  
ATOM    246  CB  ASP B 309      25.532  76.907  15.589  1.00  0.00           C  
ATOM    247  CG  ASP B 309      25.594  77.483  14.185  1.00  0.00           C  
ATOM    248  OD1 ASP B 309      26.085  76.785  13.274  1.00  0.00           O  
ATOM    249  OD2 ASP B 309      25.150  78.635  13.993  1.00  0.00           O  
ATOM    250  N   LYS B 310      24.965  73.979  17.425  1.00  0.00           N  
ATOM    251  CA  LYS B 310      24.856  73.456  18.780  1.00  0.00           C  
ATOM    252  C   LYS B 310      25.596  74.315  19.799  1.00  0.00           C  
ATOM    253  O   LYS B 310      26.786  74.120  20.046  1.00  0.00           O  
ATOM    254  CB  LYS B 310      25.381  72.017  18.834  1.00  0.00           C  
ATOM    255  CG  LYS B 310      25.301  71.373  20.214  1.00  0.00           C  
ATOM    256  CD  LYS B 310      23.871  71.336  20.737  1.00  0.00           C  
ATOM    257  CE  LYS B 310      23.810  70.739  22.135  1.00  0.00           C  
ATOM    258  NZ  LYS B 310      22.429  70.750  22.692  1.00  0.00           N  
ATOM    259  N   HIS B 311      24.877  75.265  20.388  1.00  0.00           N  
ATOM    260  CA  HIS B 311      25.432  76.164  21.395  1.00  0.00           C  
ATOM    261  C   HIS B 311      26.737  76.794  20.913  1.00  0.00           C  
ATOM    262  O   HIS B 311      27.105  76.666  19.746  1.00  0.00           O  
ATOM    263  CB  HIS B 311      25.669  75.398  22.703  1.00  0.00           C  
ATOM    264  CG  HIS B 311      25.604  76.254  23.931  1.00  0.00           C  
ATOM    265  ND1 HIS B 311      26.469  77.303  24.159  1.00  0.00           N  
ATOM    266  CD2 HIS B 311      24.775  76.212  25.001  1.00  0.00           C  
ATOM    267  CE1 HIS B 311      26.175  77.871  25.314  1.00  0.00           C  
ATOM    268  NE2 HIS B 311      25.151  77.228  25.845  1.00  0.00           N  
ATOM    269  N   ILE B 312      27.429  77.477  21.818  1.00  0.00           N  
ATOM    270  CA  ILE B 312      28.689  78.130  21.493  1.00  0.00           C  
ATOM    271  C   ILE B 312      29.827  77.419  22.210  1.00  0.00           C  
ATOM    272  O   ILE B 312      30.990  77.557  21.841  1.00  0.00           O  
ATOM    273  CB  ILE B 312      28.669  79.629  21.911  1.00  0.00           C  
ATOM    274  CG1 ILE B 312      29.903  80.341  21.359  1.00  0.00           C  
ATOM    275  CG2 ILE B 312      28.619  79.754  23.435  1.00  0.00           C  
ATOM    276  CD1 ILE B 312      29.925  81.826  21.634  1.00  0.00           C  
ATOM    277  N   ASP B 313      29.483  76.651  23.236  1.00  0.00           N  
ATOM    278  CA  ASP B 313      30.481  75.925  24.006  1.00  0.00           C  
ATOM    279  C   ASP B 313      31.012  74.726  23.226  1.00  0.00           C  
ATOM    280  O   ASP B 313      31.958  74.061  23.658  1.00  0.00           O  
ATOM    281  CB  ASP B 313      29.885  75.454  25.338  1.00  0.00           C  
ATOM    282  CG  ASP B 313      29.445  76.606  26.225  1.00  0.00           C  
ATOM    283  OD1 ASP B 313      28.939  76.341  27.337  1.00  0.00           O  
ATOM    284  OD2 ASP B 313      29.606  77.772  25.813  1.00  0.00           O  
ATOM    285  N   ASN B 314      30.404  74.450  22.077  1.00  0.00           N  
ATOM    286  CA  ASN B 314      30.826  73.326  21.250  1.00  0.00           C  
ATOM    287  C   ASN B 314      30.839  73.741  19.787  1.00  0.00           C  
ATOM    288  O   ASN B 314      30.269  73.050  18.943  1.00  0.00           O  
ATOM    289  CB  ASN B 314      29.862  72.151  21.428  1.00  0.00           C  
ATOM    290  CG  ASN B 314      29.593  71.832  22.884  1.00  0.00           C  
ATOM    291  OD1 ASN B 314      30.509  71.516  23.643  1.00  0.00           O  
ATOM    292  ND2 ASN B 314      28.330  71.914  23.283  1.00  0.00           N  
ATOM    293  N   LYS B 315      31.501  74.852  19.479  1.00  0.00           N  
ATOM    294  CA  LYS B 315      31.525  75.344  18.108  1.00  0.00           C  
ATOM    295  C   LYS B 315      32.892  75.362  17.430  1.00  0.00           C  
ATOM    296  O   LYS B 315      33.009  75.845  16.303  1.00  0.00           O  
ATOM    297  CB  LYS B 315      30.910  76.744  18.065  1.00  0.00           C  
ATOM    298  CG  LYS B 315      30.306  77.122  16.729  1.00  0.00           C  
ATOM    299  CD  LYS B 315      29.566  78.444  16.825  1.00  0.00           C  
ATOM    300  CE  LYS B 315      28.792  78.741  15.548  1.00  0.00           C  
ATOM    301  NZ  LYS B 315      29.673  78.805  14.345  1.00  0.00           N  
ATOM    302  N   TYR B 316      33.919  74.841  18.100  1.00  0.00           N  
ATOM    303  CA  TYR B 316      35.267  74.801  17.523  1.00  0.00           C  
ATOM    304  C   TYR B 316      35.805  76.205  17.282  1.00  0.00           C  
ATOM    305  O   TYR B 316      35.087  77.070  16.784  1.00  0.00           O  
ATOM    306  CB  TYR B 316      35.250  74.041  16.191  1.00  0.00           C  
ATOM    307  CG  TYR B 316      36.587  73.993  15.485  1.00  0.00           C  
ATOM    308  CD1 TYR B 316      37.624  73.197  15.970  1.00  0.00           C  
ATOM    309  CD2 TYR B 316      36.823  74.757  14.344  1.00  0.00           C  
ATOM    310  CE1 TYR B 316      38.864  73.162  15.337  1.00  0.00           C  
ATOM    311  CE2 TYR B 316      38.059  74.730  13.703  1.00  0.00           C  
ATOM    312  CZ  TYR B 316      39.076  73.931  14.206  1.00  0.00           C  
ATOM    313  OH  TYR B 316      40.306  73.903  13.587  1.00  0.00           O  
ATOM    314  N   PRO B 317      37.087  76.448  17.599  1.00  0.00           N  
ATOM    315  CA  PRO B 317      38.127  75.580  18.163  1.00  0.00           C  
ATOM    316  C   PRO B 317      37.805  74.881  19.481  1.00  0.00           C  
ATOM    317  O   PRO B 317      38.544  73.997  19.905  1.00  0.00           O  
ATOM    318  CB  PRO B 317      39.317  76.523  18.301  1.00  0.00           C  
ATOM    319  CG  PRO B 317      39.139  77.438  17.150  1.00  0.00           C  
ATOM    320  CD  PRO B 317      37.665  77.750  17.225  1.00  0.00           C  
ATOM    321  N   ARG B 318      36.718  75.273  20.132  1.00  0.00           N  
ATOM    322  CA  ARG B 318      36.351  74.651  21.396  1.00  0.00           C  
ATOM    323  C   ARG B 318      36.026  73.175  21.214  1.00  0.00           C  
ATOM    324  O   ARG B 318      36.102  72.389  22.160  1.00  0.00           O  
ATOM    325  CB  ARG B 318      35.161  75.385  22.013  1.00  0.00           C  
ATOM    326  CG  ARG B 318      35.543  76.697  22.691  1.00  0.00           C  
ATOM    327  CD  ARG B 318      34.322  77.517  23.074  1.00  0.00           C  
ATOM    328  NE  ARG B 318      33.629  78.033  21.897  1.00  0.00           N  
ATOM    329  CZ  ARG B 318      34.191  78.820  20.987  1.00  0.00           C  
ATOM    330  NH1 ARG B 318      33.484  79.240  19.954  1.00  0.00           N  
ATOM    331  NH2 ARG B 318      35.458  79.187  21.109  1.00  0.00           N  
ATOM    332  N   LEU B 319      35.674  72.807  19.986  1.00  0.00           N  
ATOM    333  CA  LEU B 319      35.338  71.426  19.652  1.00  0.00           C  
ATOM    334  C   LEU B 319      36.535  70.736  18.993  1.00  0.00           C  
ATOM    335  O   LEU B 319      36.771  70.893  17.799  1.00  0.00           O  
ATOM    336  CB  LEU B 319      34.139  71.403  18.703  1.00  0.00           C  
ATOM    337  CG  LEU B 319      33.597  70.038  18.285  1.00  0.00           C  
ATOM    338  CD1 LEU B 319      33.023  69.315  19.495  1.00  0.00           C  
ATOM    339  CD2 LEU B 319      32.532  70.230  17.218  1.00  0.00           C  
ATOM    340  N   LYS B 320      37.286  69.972  19.775  1.00  0.00           N  
ATOM    341  CA  LYS B 320      38.455  69.276  19.257  1.00  0.00           C  
ATOM    342  C   LYS B 320      38.144  67.833  18.856  1.00  0.00           C  
ATOM    343  O   LYS B 320      37.191  67.233  19.355  1.00  0.00           O  
ATOM    344  CB  LYS B 320      39.575  69.295  20.305  1.00  0.00           C  
ATOM    345  CG  LYS B 320      39.192  68.693  21.653  1.00  0.00           C  
ATOM    346  CD  LYS B 320      40.314  68.839  22.677  1.00  0.00           C  
ATOM    347  CE  LYS B 320      41.575  68.098  22.248  1.00  0.00           C  
ATOM    348  NZ  LYS B 320      42.690  68.267  23.225  1.00  0.00           N  
ATOM    349  N   PRO B 321      38.940  67.266  17.932  1.00  0.00           N  
ATOM    350  CA  PRO B 321      38.788  65.893  17.437  1.00  0.00           C  
ATOM    351  C   PRO B 321      39.609  64.899  18.255  1.00  0.00           C  
ATOM    352  O   PRO B 321      40.608  65.269  18.876  1.00  0.00           O  
ATOM    353  CB  PRO B 321      39.304  65.995  16.015  1.00  0.00           C  
ATOM    354  CG  PRO B 321      40.463  66.910  16.190  1.00  0.00           C  
ATOM    355  CD  PRO B 321      39.895  68.006  17.089  1.00  0.00           C  
ATOM    356  N   VAL B 322      39.194  63.637  18.246  1.00  0.00           N  
ATOM    357  CA  VAL B 322      39.905  62.600  18.985  1.00  0.00           C  
ATOM    358  C   VAL B 322      40.265  61.421  18.089  1.00  0.00           C  
ATOM    359  O   VAL B 322      39.459  60.979  17.273  1.00  0.00           O  
ATOM    360  CB  VAL B 322      39.066  62.082  20.171  1.00  0.00           C  
ATOM    361  CG1 VAL B 322      38.875  63.188  21.190  1.00  0.00           C  
ATOM    362  CG2 VAL B 322      37.722  61.586  19.679  1.00  0.00           C  
ATOM    363  N   TYR B 323      41.484  60.919  18.242  1.00  0.00           N  
ATOM    364  CA  TYR B 323      41.953  59.789  17.452  1.00  0.00           C  
ATOM    365  C   TYR B 323      43.159  59.145  18.118  1.00  0.00           C  
ATOM    366  O   TYR B 323      44.011  59.842  18.657  1.00  0.00           O  
ATOM    367  CB  TYR B 323      42.340  60.247  16.051  1.00  0.00           C  
ATOM    368  CG  TYR B 323      43.330  61.380  16.045  1.00  0.00           C  
ATOM    369  CD1 TYR B 323      42.913  62.695  16.224  1.00  0.00           C  
ATOM    370  CD2 TYR B 323      44.691  61.140  15.877  1.00  0.00           C  
ATOM    371  CE1 TYR B 323      43.828  63.748  16.235  1.00  0.00           C  
ATOM    372  CE2 TYR B 323      45.615  62.185  15.889  1.00  0.00           C  
ATOM    373  CZ  TYR B 323      45.175  63.485  16.067  1.00  0.00           C  
ATOM    374  OH  TYR B 323      46.081  64.519  16.082  1.00  0.00           O  
ATOM    375  N   GLY B 324      43.229  57.817  18.081  1.00  0.00           N  
ATOM    376  CA  GLY B 324      44.350  57.120  18.688  1.00  0.00           C  
ATOM    377  C   GLY B 324      45.686  57.662  18.212  1.00  0.00           C  
ATOM    378  O   GLY B 324      45.914  57.805  17.011  1.00  0.00           O  
ATOM    379  N   LYS B 325      46.572  57.973  19.154  1.00  0.00           N  
ATOM    380  CA  LYS B 325      47.888  58.502  18.820  1.00  0.00           C  
ATOM    381  C   LYS B 325      48.972  57.469  19.093  1.00  0.00           C  
ATOM    382  O   LYS B 325      49.224  57.106  20.241  1.00  0.00           O  
ATOM    383  CB  LYS B 325      48.173  59.768  19.631  1.00  0.00           C  
ATOM    384  CG  LYS B 325      49.574  60.329  19.440  1.00  0.00           C  
ATOM    385  CD  LYS B 325      49.816  61.525  20.350  1.00  0.00           C  
ATOM    386  CE  LYS B 325      51.247  62.033  20.243  1.00  0.00           C  
ATOM    387  NZ  LYS B 325      51.490  63.212  21.126  1.00  0.00           N  
ATOM    388  N   PRO B 332      49.628  56.977  18.034  1.00  0.00           N  
ATOM    389  CA  PRO B 332      50.688  55.981  18.180  1.00  0.00           C  
ATOM    390  C   PRO B 332      52.013  56.573  18.672  1.00  0.00           C  
ATOM    391  O   PRO B 332      52.473  57.600  18.174  1.00  0.00           O  
ATOM    392  CB  PRO B 332      50.790  55.401  16.775  1.00  0.00           C  
ATOM    393  CG  PRO B 332      50.513  56.593  15.915  1.00  0.00           C  
ATOM    394  CD  PRO B 332      49.336  57.226  16.610  1.00  0.00           C  
ATOM    395  N   HIS B 333      52.619  55.914  19.652  1.00  0.00           N  
ATOM    396  CA  HIS B 333      53.890  56.356  20.214  1.00  0.00           C  
ATOM    397  C   HIS B 333      54.991  56.300  19.153  1.00  0.00           C  
ATOM    398  O   HIS B 333      55.101  55.324  18.418  1.00  0.00           O  
ATOM    399  CB  HIS B 333      54.262  55.461  21.398  1.00  0.00           C  
ATOM    400  CG  HIS B 333      55.520  55.867  22.097  1.00  0.00           C  
ATOM    401  ND1 HIS B 333      56.738  55.943  21.457  1.00  0.00           N  
ATOM    402  CD2 HIS B 333      55.751  56.205  23.388  1.00  0.00           C  
ATOM    403  CE1 HIS B 333      57.665  56.309  22.324  1.00  0.00           C  
ATOM    404  NE2 HIS B 333      57.093  56.473  23.502  1.00  0.00           N  
ATOM    405  N   PRO B 334      55.832  57.345  19.074  1.00  0.00           N  
ATOM    406  CA  PRO B 334      56.925  57.412  18.097  1.00  0.00           C  
ATOM    407  C   PRO B 334      57.866  56.204  18.047  1.00  0.00           C  
ATOM    408  O   PRO B 334      58.291  55.796  16.972  1.00  0.00           O  
ATOM    409  CB  PRO B 334      57.649  58.704  18.477  1.00  0.00           C  
ATOM    410  CG  PRO B 334      57.374  58.829  19.942  1.00  0.00           C  
ATOM    411  CD  PRO B 334      55.916  58.471  20.018  1.00  0.00           C  
ATOM    412  N   VAL B 335      58.198  55.634  19.198  1.00  0.00           N  
ATOM    413  CA  VAL B 335      59.086  54.479  19.215  1.00  0.00           C  
ATOM    414  C   VAL B 335      58.373  53.233  18.703  1.00  0.00           C  
ATOM    415  O   VAL B 335      58.889  52.534  17.830  1.00  0.00           O  
ATOM    416  CB  VAL B 335      59.625  54.186  20.635  1.00  0.00           C  
ATOM    417  CG1 VAL B 335      60.415  52.887  20.632  1.00  0.00           C  
ATOM    418  CG2 VAL B 335      60.512  55.324  21.101  1.00  0.00           C  
ATOM    419  N   MET B 336      57.187  52.961  19.247  1.00  0.00           N  
ATOM    420  CA  MET B 336      56.410  51.791  18.849  1.00  0.00           C  
ATOM    421  C   MET B 336      56.043  51.807  17.372  1.00  0.00           C  
ATOM    422  O   MET B 336      56.037  50.766  16.718  1.00  0.00           O  
ATOM    423  CB  MET B 336      55.142  51.680  19.695  1.00  0.00           C  
ATOM    424  CG  MET B 336      55.421  51.466  21.170  1.00  0.00           C  
ATOM    425  SD  MET B 336      56.668  50.196  21.448  1.00  0.00           S  
ATOM    426  CE  MET B 336      55.662  48.696  21.347  1.00  0.00           C  
ATOM    427  N   GLU B 337      55.729  52.987  16.849  1.00  0.00           N  
ATOM    428  CA  GLU B 337      55.384  53.122  15.440  1.00  0.00           C  
ATOM    429  C   GLU B 337      56.630  52.763  14.637  1.00  0.00           C  
ATOM    430  O   GLU B 337      56.576  51.953  13.711  1.00  0.00           O  
ATOM    431  CB  GLU B 337      54.952  54.562  15.138  1.00  0.00           C  
ATOM    432  CG  GLU B 337      54.528  54.834  13.697  1.00  0.00           C  
ATOM    433  CD  GLU B 337      53.267  54.086  13.289  1.00  0.00           C  
ATOM    434  OE1 GLU B 337      52.278  54.115  14.049  1.00  0.00           O  
ATOM    435  OE2 GLU B 337      53.259  53.477  12.198  1.00  0.00           O  
ATOM    436  N   THR B 338      57.758  53.360  15.015  1.00  0.00           N  
ATOM    437  CA  THR B 338      59.026  53.114  14.344  1.00  0.00           C  
ATOM    438  C   THR B 338      59.338  51.626  14.334  1.00  0.00           C  
ATOM    439  O   THR B 338      59.999  51.128  13.423  1.00  0.00           O  
ATOM    440  CB  THR B 338      60.174  53.860  15.041  1.00  0.00           C  
ATOM    441  OG1 THR B 338      59.896  55.264  15.045  1.00  0.00           O  
ATOM    442  CG2 THR B 338      61.487  53.617  14.312  1.00  0.00           C  
ATOM    443  N   ILE B 339      58.862  50.920  15.354  1.00  0.00           N  
ATOM    444  CA  ILE B 339      59.078  49.481  15.446  1.00  0.00           C  
ATOM    445  C   ILE B 339      58.176  48.779  14.447  1.00  0.00           C  
ATOM    446  O   ILE B 339      58.592  47.837  13.781  1.00  0.00           O  
ATOM    447  CB  ILE B 339      58.744  48.939  16.845  1.00  0.00           C  
ATOM    448  CG1 ILE B 339      59.691  49.547  17.881  1.00  0.00           C  
ATOM    449  CG2 ILE B 339      58.843  47.426  16.847  1.00  0.00           C  
ATOM    450  CD1 ILE B 339      59.465  49.030  19.289  1.00  0.00           C  
ATOM    451  N   GLU B 340      56.937  49.249  14.347  1.00  0.00           N  
ATOM    452  CA  GLU B 340      55.977  48.657  13.429  1.00  0.00           C  
ATOM    453  C   GLU B 340      56.343  48.977  11.986  1.00  0.00           C  
ATOM    454  O   GLU B 340      55.799  48.381  11.054  1.00  0.00           O  
ATOM    455  CB  GLU B 340      54.563  49.156  13.744  1.00  0.00           C  
ATOM    456  CG  GLU B 340      53.471  48.475  12.935  1.00  0.00           C  
ATOM    457  CD  GLU B 340      52.086  48.697  13.515  1.00  0.00           C  
ATOM    458  OE1 GLU B 340      51.864  48.319  14.686  1.00  0.00           O  
ATOM    459  OE2 GLU B 340      51.219  49.244  12.802  1.00  0.00           O  
ATOM    460  N   ARG B 341      57.267  49.918  11.806  1.00  0.00           N  
ATOM    461  CA  ARG B 341      57.720  50.298  10.471  1.00  0.00           C  
ATOM    462  C   ARG B 341      58.918  49.441  10.079  1.00  0.00           C  
ATOM    463  O   ARG B 341      59.002  48.962   8.948  1.00  0.00           O  
ATOM    464  CB  ARG B 341      58.108  51.778  10.425  1.00  0.00           C  
ATOM    465  CG  ARG B 341      56.935  52.737  10.564  1.00  0.00           C  
ATOM    466  CD  ARG B 341      56.937  53.789   9.462  1.00  0.00           C  
ATOM    467  NE  ARG B 341      58.159  54.591   9.459  1.00  0.00           N  
ATOM    468  CZ  ARG B 341      58.443  55.521   8.550  1.00  0.00           C  
ATOM    469  NH1 ARG B 341      59.580  56.201   8.624  1.00  0.00           N  
ATOM    470  NH2 ARG B 341      57.593  55.772   7.565  1.00  0.00           N  
ATOM    471  N   LEU B 342      59.845  49.260  11.016  1.00  0.00           N  
ATOM    472  CA  LEU B 342      61.027  48.440  10.777  1.00  0.00           C  
ATOM    473  C   LEU B 342      60.583  46.995  10.646  1.00  0.00           C  
ATOM    474  O   LEU B 342      60.997  46.287   9.734  1.00  0.00           O  
ATOM    475  CB  LEU B 342      62.005  48.558  11.939  1.00  0.00           C  
ATOM    476  CG  LEU B 342      62.754  49.878  12.092  1.00  0.00           C  
ATOM    477  CD1 LEU B 342      63.536  49.873  13.395  1.00  0.00           C  
ATOM    478  CD2 LEU B 342      63.688  50.065  10.913  1.00  0.00           C  
ATOM    479  N   ARG B 343      59.738  46.560  11.571  1.00  0.00           N  
ATOM    480  CA  ARG B 343      59.224  45.200  11.552  1.00  0.00           C  
ATOM    481  C   ARG B 343      58.649  44.927  10.170  1.00  0.00           C  
ATOM    482  O   ARG B 343      58.695  43.805   9.671  1.00  0.00           O  
ATOM    483  CB  ARG B 343      58.140  45.039  12.619  1.00  0.00           C  
ATOM    484  CG  ARG B 343      57.473  43.686  12.633  1.00  0.00           C  
ATOM    485  CD  ARG B 343      56.461  43.595  13.756  1.00  0.00           C  
ATOM    486  NE  ARG B 343      55.636  42.398  13.640  1.00  0.00           N  
ATOM    487  CZ  ARG B 343      54.750  42.190  12.669  1.00  0.00           C  
ATOM    488  NH1 ARG B 343      54.047  41.069  12.642  1.00  0.00           N  
ATOM    489  NH2 ARG B 343      54.559  43.105  11.727  1.00  0.00           N  
ATOM    490  N   GLN B 344      58.121  45.974   9.550  1.00  0.00           N  
ATOM    491  CA  GLN B 344      57.536  45.863   8.223  1.00  0.00           C  
ATOM    492  C   GLN B 344      58.624  46.029   7.171  1.00  0.00           C  
ATOM    493  O   GLN B 344      58.528  45.484   6.076  1.00  0.00           O  
ATOM    494  CB  GLN B 344      56.466  46.935   8.038  1.00  0.00           C  
ATOM    495  CG  GLN B 344      55.411  46.572   7.019  1.00  0.00           C  
ATOM    496  CD  GLN B 344      54.649  45.326   7.410  1.00  0.00           C  
ATOM    497  OE1 GLN B 344      54.064  45.254   8.491  1.00  0.00           O  
ATOM    498  NE2 GLN B 344      54.650  44.335   6.531  1.00  0.00           N  
ATOM    499  N   ALA B 345      59.659  46.791   7.510  1.00  0.00           N  
ATOM    500  CA  ALA B 345      60.770  47.020   6.595  1.00  0.00           C  
ATOM    501  C   ALA B 345      61.438  45.694   6.247  1.00  0.00           C  
ATOM    502  O   ALA B 345      61.726  45.421   5.083  1.00  0.00           O  
ATOM    503  CB  ALA B 345      61.781  47.963   7.230  1.00  0.00           C  
ATOM    504  N   TYR B 347      61.680  44.875   7.267  1.00  0.00           N  
ATOM    505  CA  TYR B 347      62.306  43.577   7.074  1.00  0.00           C  
ATOM    506  C   TYR B 347      61.407  42.648   6.278  1.00  0.00           C  
ATOM    507  O   TYR B 347      61.828  42.083   5.274  1.00  0.00           O  
ATOM    508  CB  TYR B 347      62.621  42.917   8.416  1.00  0.00           C  
ATOM    509  CG  TYR B 347      63.846  43.453   9.115  1.00  0.00           C  
ATOM    510  CD1 TYR B 347      63.774  44.572   9.936  1.00  0.00           C  
ATOM    511  CD2 TYR B 347      65.080  42.830   8.962  1.00  0.00           C  
ATOM    512  CE1 TYR B 347      64.904  45.058  10.591  1.00  0.00           C  
ATOM    513  CE2 TYR B 347      66.213  43.305   9.609  1.00  0.00           C  
ATOM    514  CZ  TYR B 347      66.121  44.418  10.424  1.00  0.00           C  
ATOM    515  OH  TYR B 347      67.244  44.885  11.073  1.00  0.00           O  
ATOM    516  N   LEU B 348      60.168  42.485   6.732  1.00  0.00           N  
ATOM    517  CA  LEU B 348      59.219  41.608   6.056  1.00  0.00           C  
ATOM    518  C   LEU B 348      59.172  41.846   4.555  1.00  0.00           C  
ATOM    519  O   LEU B 348      58.927  40.925   3.784  1.00  0.00           O  
ATOM    520  CB  LEU B 348      57.820  41.788   6.638  1.00  0.00           C  
ATOM    521  CG  LEU B 348      57.629  41.302   8.071  1.00  0.00           C  
ATOM    522  CD1 LEU B 348      56.223  41.626   8.535  1.00  0.00           C  
ATOM    523  CD2 LEU B 348      57.884  39.808   8.138  1.00  0.00           C  
ATOM    524  N   ARG B 349      59.409  43.084   4.139  1.00  0.00           N  
ATOM    525  CA  ARG B 349      59.386  43.415   2.726  1.00  0.00           C  
ATOM    526  C   ARG B 349      60.695  43.046   2.047  1.00  0.00           C  
ATOM    527  O   ARG B 349      60.814  43.153   0.831  1.00  0.00           O  
ATOM    528  CB  ARG B 349      59.079  44.902   2.544  1.00  0.00           C  
ATOM    529  CG  ARG B 349      57.646  45.255   2.911  1.00  0.00           C  
ATOM    530  CD  ARG B 349      57.365  46.738   2.769  1.00  0.00           C  
ATOM    531  NE  ARG B 349      55.965  47.044   3.047  1.00  0.00           N  
ATOM    532  CZ  ARG B 349      55.463  48.273   3.087  1.00  0.00           C  
ATOM    533  NH1 ARG B 349      54.176  48.455   3.346  1.00  0.00           N  
ATOM    534  NH2 ARG B 349      56.248  49.320   2.874  1.00  0.00           N  
ATOM    535  N   MET B 352      61.675  42.616   2.836  1.00  0.00           N  
ATOM    536  CA  MET B 352      62.969  42.196   2.302  1.00  0.00           C  
ATOM    537  C   MET B 352      63.029  40.677   2.330  1.00  0.00           C  
ATOM    538  O   MET B 352      64.043  40.076   1.971  1.00  0.00           O  
ATOM    539  CB  MET B 352      64.122  42.751   3.137  1.00  0.00           C  
ATOM    540  CG  MET B 352      64.406  44.219   2.936  1.00  0.00           C  
ATOM    541  SD  MET B 352      65.830  44.705   3.914  1.00  0.00           S  
ATOM    542  CE  MET B 352      67.142  44.006   2.960  1.00  0.00           C  
ATOM    543  N   GLY B 361      61.937  40.067   2.780  1.00  0.00           N  
ATOM    544  CA  GLY B 361      61.866  38.622   2.843  1.00  0.00           C  
ATOM    545  C   GLY B 361      62.331  38.021   4.149  1.00  0.00           C  
ATOM    546  O   GLY B 361      62.238  36.812   4.332  1.00  0.00           O  
ATOM    547  N   PHE B 362      62.830  38.848   5.060  1.00  0.00           N  
ATOM    548  CA  PHE B 362      63.302  38.343   6.344  1.00  0.00           C  
ATOM    549  C   PHE B 362      62.196  37.690   7.170  1.00  0.00           C  
ATOM    550  O   PHE B 362      61.059  38.162   7.200  1.00  0.00           O  
ATOM    551  CB  PHE B 362      63.950  39.463   7.151  1.00  0.00           C  
ATOM    552  CG  PHE B 362      65.325  39.835   6.678  1.00  0.00           C  
ATOM    553  CD1 PHE B 362      65.535  40.275   5.377  1.00  0.00           C  
ATOM    554  CD2 PHE B 362      66.412  39.760   7.543  1.00  0.00           C  
ATOM    555  CE1 PHE B 362      66.807  40.635   4.943  1.00  0.00           C  
ATOM    556  CE2 PHE B 362      67.687  40.117   7.121  1.00  0.00           C  
ATOM    557  CZ  PHE B 362      67.886  40.555   5.818  1.00  0.00           C  
ATOM    558  N   GLU B 363      62.552  36.595   7.838  1.00  0.00           N  
ATOM    559  CA  GLU B 363      61.628  35.832   8.670  1.00  0.00           C  
ATOM    560  C   GLU B 363      61.646  36.383  10.092  1.00  0.00           C  
ATOM    561  O   GLU B 363      62.703  36.479  10.709  1.00  0.00           O  
ATOM    562  CB  GLU B 363      62.049  34.361   8.663  1.00  0.00           C  
ATOM    563  CG  GLU B 363      61.171  33.433   9.475  1.00  0.00           C  
ATOM    564  CD  GLU B 363      61.617  31.983   9.373  1.00  0.00           C  
ATOM    565  OE1 GLU B 363      61.683  31.460   8.240  1.00  0.00           O  
ATOM    566  OE2 GLU B 363      61.900  31.366  10.421  1.00  0.00           O  
ATOM    567  N   GLU B 364      60.472  36.743  10.603  1.00  0.00           N  
ATOM    568  CA  GLU B 364      60.350  37.302  11.949  1.00  0.00           C  
ATOM    569  C   GLU B 364      60.469  36.236  13.032  1.00  0.00           C  
ATOM    570  O   GLU B 364      59.844  35.182  12.948  1.00  0.00           O  
ATOM    571  CB  GLU B 364      59.015  38.047  12.090  1.00  0.00           C  
ATOM    572  CG  GLU B 364      58.805  38.730  13.438  1.00  0.00           C  
ATOM    573  CD  GLU B 364      57.671  39.745  13.416  1.00  0.00           C  
ATOM    574  OE1 GLU B 364      56.574  39.403  12.929  1.00  0.00           O  
ATOM    575  OE2 GLU B 364      57.875  40.883  13.894  1.00  0.00           O  
ATOM    576  N   MET B 365      61.274  36.526  14.051  1.00  0.00           N  
ATOM    577  CA  MET B 365      61.497  35.596  15.154  1.00  0.00           C  
ATOM    578  C   MET B 365      61.353  36.284  16.507  1.00  0.00           C  
ATOM    579  O   MET B 365      61.106  37.489  16.590  1.00  0.00           O  
ATOM    580  CB  MET B 365      62.910  35.007  15.069  1.00  0.00           C  
ATOM    581  CG  MET B 365      63.229  34.297  13.778  1.00  0.00           C  
ATOM    582  SD  MET B 365      62.291  32.787  13.611  1.00  0.00           S  
ATOM    583  CE  MET B 365      63.491  31.592  14.123  1.00  0.00           C  
ATOM    584  N   ILE B 366      61.505  35.493  17.566  1.00  0.00           N  
ATOM    585  CA  ILE B 366      61.458  35.991  18.936  1.00  0.00           C  
ATOM    586  C   ILE B 366      62.522  35.237  19.724  1.00  0.00           C  
ATOM    587  O   ILE B 366      62.315  34.103  20.151  1.00  0.00           O  
ATOM    588  CB  ILE B 366      60.081  35.780  19.596  1.00  0.00           C  
ATOM    589  CG1 ILE B 366      59.070  36.760  19.002  1.00  0.00           C  
ATOM    590  CG2 ILE B 366      60.178  36.016  21.094  1.00  0.00           C  
ATOM    591  CD1 ILE B 366      57.720  36.757  19.690  1.00  0.00           C  
ATOM    592  N   ASN B 368      63.673  35.875  19.891  1.00  0.00           N  
ATOM    593  CA  ASN B 368      64.782  35.273  20.607  1.00  0.00           C  
ATOM    594  C   ASN B 368      64.583  35.368  22.112  1.00  0.00           C  
ATOM    595  O   ASN B 368      63.920  36.278  22.608  1.00  0.00           O  
ATOM    596  CB  ASN B 368      66.089  35.966  20.221  1.00  0.00           C  
ATOM    597  CG  ASN B 368      66.340  35.942  18.729  1.00  0.00           C  
ATOM    598  OD1 ASN B 368      66.371  34.880  18.112  1.00  0.00           O  
ATOM    599  ND2 ASN B 368      66.524  37.118  18.140  1.00  0.00           N  
ATOM    600  N   PRO B 370      65.160  34.420  22.861  1.00  0.00           N  
ATOM    601  CA  PRO B 370      65.035  34.420  24.317  1.00  0.00           C  
ATOM    602  C   PRO B 370      65.574  35.717  24.897  1.00  0.00           C  
ATOM    603  O   PRO B 370      66.649  36.174  24.511  1.00  0.00           O  
ATOM    604  CB  PRO B 370      65.860  33.205  24.729  1.00  0.00           C  
ATOM    605  CG  PRO B 370      66.897  33.121  23.647  1.00  0.00           C  
ATOM    606  CD  PRO B 370      66.073  33.354  22.415  1.00  0.00           C  
ATOM    607  N   VAL B 371      64.823  36.314  25.815  1.00  0.00           N  
ATOM    608  CA  VAL B 371      65.244  37.563  26.436  1.00  0.00           C  
ATOM    609  C   VAL B 371      66.213  37.312  27.587  1.00  0.00           C  
ATOM    610  O   VAL B 371      67.136  38.095  27.809  1.00  0.00           O  
ATOM    611  CB  VAL B 371      64.035  38.363  26.968  1.00  0.00           C  
ATOM    612  CG1 VAL B 371      64.510  39.614  27.676  1.00  0.00           C  
ATOM    613  CG2 VAL B 371      63.118  38.736  25.820  1.00  0.00           C  
ATOM    614  N   ILE B 372      66.006  36.217  28.311  1.00  0.00           N  
ATOM    615  CA  ILE B 372      66.870  35.883  29.437  1.00  0.00           C  
ATOM    616  C   ILE B 372      67.805  34.717  29.131  1.00  0.00           C  
ATOM    617  O   ILE B 372      67.363  33.592  28.900  1.00  0.00           O  
ATOM    618  CB  ILE B 372      66.040  35.541  30.682  1.00  0.00           C  
ATOM    619  CG1 ILE B 372      65.106  36.706  31.013  1.00  0.00           C  
ATOM    620  CG2 ILE B 372      66.962  35.260  31.856  1.00  0.00           C  
ATOM    621  CD1 ILE B 372      64.141  36.421  32.141  1.00  0.00           C  
ATOM    622  N   VAL B 373      69.104  34.999  29.139  1.00  0.00           N  
ATOM    623  CA  VAL B 373      70.116  33.989  28.858  1.00  0.00           C  
ATOM    624  C   VAL B 373      71.003  33.740  30.072  1.00  0.00           C  
ATOM    625  O   VAL B 373      71.114  34.592  30.955  1.00  0.00           O  
ATOM    626  CB  VAL B 373      71.009  34.415  27.672  1.00  0.00           C  
ATOM    627  CG1 VAL B 373      70.176  34.521  26.407  1.00  0.00           C  
ATOM    628  CG2 VAL B 373      71.677  35.747  27.976  1.00  0.00           C  
ATOM    629  N   ASP B 374      71.634  32.570  30.107  1.00  0.00           N  
ATOM    630  CA  ASP B 374      72.514  32.204  31.210  1.00  0.00           C  
ATOM    631  C   ASP B 374      73.911  32.792  31.022  1.00  0.00           C  
ATOM    632  O   ASP B 374      74.414  32.881  29.902  1.00  0.00           O  
ATOM    633  CB  ASP B 374      72.603  30.682  31.325  1.00  0.00           C  
ATOM    634  CG  ASP B 374      73.439  30.235  32.508  1.00  0.00           C  
ATOM    635  OD1 ASP B 374      74.646  30.551  32.542  1.00  0.00           O  
ATOM    636  OD2 ASP B 374      72.888  29.566  33.406  1.00  0.00           O  
ATOM    637  N   GLU B 375      74.531  33.186  32.130  1.00  0.00           N  
ATOM    638  CA  GLU B 375      75.867  33.772  32.113  1.00  0.00           C  
ATOM    639  C   GLU B 375      76.857  32.996  31.245  1.00  0.00           C  
ATOM    640  O   GLU B 375      77.794  33.572  30.695  1.00  0.00           O  
ATOM    641  CB  GLU B 375      76.406  33.873  33.545  1.00  0.00           C  
ATOM    642  CG  GLU B 375      76.406  32.550  34.307  1.00  0.00           C  
ATOM    643  CD  GLU B 375      76.867  32.696  35.748  1.00  0.00           C  
ATOM    644  OE1 GLU B 375      76.226  33.455  36.506  1.00  0.00           O  
ATOM    645  OE2 GLU B 375      77.868  32.051  36.125  1.00  0.00           O  
ATOM    646  N   MET B 376      76.644  31.692  31.119  1.00  0.00           N  
ATOM    647  CA  MET B 376      77.531  30.844  30.329  1.00  0.00           C  
ATOM    648  C   MET B 376      77.399  31.091  28.828  1.00  0.00           C  
ATOM    649  O   MET B 376      78.384  31.038  28.091  1.00  0.00           O  
ATOM    650  CB  MET B 376      77.248  29.370  30.640  1.00  0.00           C  
ATOM    651  CG  MET B 376      78.187  28.389  29.958  1.00  0.00           C  
ATOM    652  SD  MET B 376      77.812  26.674  30.376  1.00  0.00           S  
ATOM    653  CE  MET B 376      78.810  26.457  31.849  1.00  0.00           C  
ATOM    654  N   GLU B 377      76.179  31.366  28.381  1.00  0.00           N  
ATOM    655  CA  GLU B 377      75.917  31.606  26.968  1.00  0.00           C  
ATOM    656  C   GLU B 377      76.710  32.781  26.416  1.00  0.00           C  
ATOM    657  O   GLU B 377      77.034  32.811  25.228  1.00  0.00           O  
ATOM    658  CB  GLU B 377      74.419  31.839  26.741  1.00  0.00           C  
ATOM    659  CG  GLU B 377      73.545  30.656  27.130  1.00  0.00           C  
ATOM    660  CD  GLU B 377      73.778  29.437  26.255  1.00  0.00           C  
ATOM    661  OE1 GLU B 377      74.952  29.065  26.041  1.00  0.00           O  
ATOM    662  OE2 GLU B 377      72.786  28.843  25.785  1.00  0.00           O  
ATOM    663  N   ILE B 378      77.025  33.748  27.272  1.00  0.00           N  
ATOM    664  CA  ILE B 378      77.781  34.915  26.834  1.00  0.00           C  
ATOM    665  C   ILE B 378      79.267  34.582  26.751  1.00  0.00           C  
ATOM    666  O   ILE B 378      80.004  35.173  25.958  1.00  0.00           O  
ATOM    667  CB  ILE B 378      77.572  36.114  27.787  1.00  0.00           C  
ATOM    668  CG1 ILE B 378      78.234  37.362  27.201  1.00  0.00           C  
ATOM    669  CG2 ILE B 378      78.164  35.810  29.145  1.00  0.00           C  
ATOM    670  CD1 ILE B 378      78.023  38.619  28.017  1.00  0.00           C  
ATOM    671  N   TYR B 388      79.700  33.630  27.573  1.00  0.00           N  
ATOM    672  CA  TYR B 388      81.093  33.202  27.581  1.00  0.00           C  
ATOM    673  C   TYR B 388      81.419  32.512  26.266  1.00  0.00           C  
ATOM    674  O   TYR B 388      82.515  32.661  25.733  1.00  0.00           O  
ATOM    675  CB  TYR B 388      81.354  32.239  28.742  1.00  0.00           C  
ATOM    676  CG  TYR B 388      81.815  32.905  30.021  1.00  0.00           C  
ATOM    677  CD1 TYR B 388      81.924  32.177  31.205  1.00  0.00           C  
ATOM    678  CD2 TYR B 388      82.157  34.258  30.047  1.00  0.00           C  
ATOM    679  CE1 TYR B 388      82.363  32.779  32.383  1.00  0.00           C  
ATOM    680  CE2 TYR B 388      82.597  34.869  31.218  1.00  0.00           C  
ATOM    681  CZ  TYR B 388      82.697  34.125  32.382  1.00  0.00           C  
ATOM    682  OH  TYR B 388      83.127  34.728  33.543  1.00  0.00           O  
ATOM    683  N   LYS B 389      80.460  31.752  25.748  1.00  0.00           N  
ATOM    684  CA  LYS B 389      80.652  31.049  24.487  1.00  0.00           C  
ATOM    685  C   LYS B 389      80.799  32.038  23.333  1.00  0.00           C  
ATOM    686  O   LYS B 389      81.645  31.864  22.454  1.00  0.00           O  
ATOM    687  CB  LYS B 389      79.469  30.119  24.209  1.00  0.00           C  
ATOM    688  CG  LYS B 389      79.430  28.858  25.051  1.00  0.00           C  
ATOM    689  CD  LYS B 389      78.257  27.976  24.642  1.00  0.00           C  
ATOM    690  CE  LYS B 389      78.329  26.601  25.293  1.00  0.00           C  
ATOM    691  NZ  LYS B 389      78.313  26.667  26.782  1.00  0.00           N  
ATOM    692  N   GLN B 396      79.972  33.078  23.345  1.00  0.00           N  
ATOM    693  CA  GLN B 396      79.991  34.092  22.298  1.00  0.00           C  
ATOM    694  C   GLN B 396      81.195  35.020  22.398  1.00  0.00           C  
ATOM    695  O   GLN B 396      81.971  35.142  21.449  1.00  0.00           O  
ATOM    696  CB  GLN B 396      78.696  34.903  22.344  1.00  0.00           C  
ATOM    697  CG  GLN B 396      77.452  34.071  22.072  1.00  0.00           C  
ATOM    698  CD  GLN B 396      76.172  34.868  22.191  1.00  0.00           C  
ATOM    699  OE1 GLN B 396      75.085  34.352  21.933  1.00  0.00           O  
ATOM    700  NE2 GLN B 396      76.290  36.132  22.588  1.00  0.00           N  
ATOM    701  N   PHE B 397      81.346  35.676  23.545  1.00  0.00           N  
ATOM    702  CA  PHE B 397      82.467  36.586  23.758  1.00  0.00           C  
ATOM    703  C   PHE B 397      83.739  35.838  24.134  1.00  0.00           C  
ATOM    704  O   PHE B 397      84.773  35.984  23.482  1.00  0.00           O  
ATOM    705  CB  PHE B 397      82.136  37.597  24.856  1.00  0.00           C  
ATOM    706  CG  PHE B 397      81.297  38.748  24.389  1.00  0.00           C  
ATOM    707  CD1 PHE B 397      80.006  38.541  23.915  1.00  0.00           C  
ATOM    708  CD2 PHE B 397      81.803  40.044  24.418  1.00  0.00           C  
ATOM    709  CE1 PHE B 397      79.229  39.611  23.477  1.00  0.00           C  
ATOM    710  CE2 PHE B 397      81.035  41.120  23.983  1.00  0.00           C  
ATOM    711  CZ  PHE B 397      79.745  40.903  23.511  1.00  0.00           C  
ATOM    712  N   GLY B 398      83.657  35.039  25.192  1.00  0.00           N  
ATOM    713  CA  GLY B 398      84.812  34.285  25.639  1.00  0.00           C  
ATOM    714  C   GLY B 398      85.621  35.060  26.656  1.00  0.00           C  
ATOM    715  O   GLY B 398      85.055  35.687  27.553  1.00  0.00           O  
ATOM    716  N   PRO B 399      86.957  35.038  26.545  1.00  0.00           N  
ATOM    717  CA  PRO B 399      87.839  35.752  27.472  1.00  0.00           C  
ATOM    718  C   PRO B 399      87.514  37.241  27.582  1.00  0.00           C  
ATOM    719  O   PRO B 399      88.077  37.945  28.417  1.00  0.00           O  
ATOM    720  CB  PRO B 399      89.223  35.502  26.884  1.00  0.00           C  
ATOM    721  CG  PRO B 399      89.079  34.136  26.292  1.00  0.00           C  
ATOM    722  CD  PRO B 399      87.745  34.237  25.593  1.00  0.00           C  
ATOM    723  N   GLU B 400      86.610  37.720  26.735  1.00  0.00           N  
ATOM    724  CA  GLU B 400      86.230  39.125  26.766  1.00  0.00           C  
ATOM    725  C   GLU B 400      84.974  39.324  27.605  1.00  0.00           C  
ATOM    726  O   GLU B 400      84.812  40.353  28.258  1.00  0.00           O  
ATOM    727  CB  GLU B 400      85.989  39.649  25.348  1.00  0.00           C  
ATOM    728  CG  GLU B 400      85.724  41.148  25.290  1.00  0.00           C  
ATOM    729  CD  GLU B 400      85.506  41.659  23.879  1.00  0.00           C  
ATOM    730  OE1 GLU B 400      86.412  41.494  23.035  1.00  0.00           O  
ATOM    731  OE2 GLU B 400      84.428  42.231  23.614  1.00  0.00           O  
ATOM    732  N   ALA B 484      84.092  38.329  27.586  1.00  0.00           N  
ATOM    733  CA  ALA B 484      82.839  38.385  28.333  1.00  0.00           C  
ATOM    734  C   ALA B 484      83.034  38.831  29.778  1.00  0.00           C  
ATOM    735  O   ALA B 484      82.159  39.472  30.363  1.00  0.00           O  
ATOM    736  CB  ALA B 484      82.155  37.026  28.297  1.00  0.00           C  
ATOM    737  N   MET B 485      84.182  38.489  30.351  1.00  0.00           N  
ATOM    738  CA  MET B 485      84.486  38.859  31.726  1.00  0.00           C  
ATOM    739  C   MET B 485      84.561  40.374  31.872  1.00  0.00           C  
ATOM    740  O   MET B 485      84.747  40.893  32.972  1.00  0.00           O  
ATOM    741  CB  MET B 485      85.813  38.235  32.156  1.00  0.00           C  
ATOM    742  CG  MET B 485      86.985  38.598  31.261  1.00  0.00           C  
ATOM    743  SD  MET B 485      88.522  37.842  31.815  1.00  0.00           S  
ATOM    744  CE  MET B 485      88.352  36.191  31.130  1.00  0.00           C  
ATOM    745  N   ALA B 486      84.416  41.079  30.755  1.00  0.00           N  
ATOM    746  CA  ALA B 486      84.468  42.535  30.756  1.00  0.00           C  
ATOM    747  C   ALA B 486      83.124  43.128  30.346  1.00  0.00           C  
ATOM    748  O   ALA B 486      82.724  44.179  30.842  1.00  0.00           O  
ATOM    749  CB  ALA B 486      85.565  43.019  29.811  1.00  0.00           C  
ATOM    750  N   VAL B 487      82.430  42.447  29.439  1.00  0.00           N  
ATOM    751  CA  VAL B 487      81.134  42.918  28.965  1.00  0.00           C  
ATOM    752  C   VAL B 487      80.045  42.697  30.009  1.00  0.00           C  
ATOM    753  O   VAL B 487      79.107  43.487  30.109  1.00  0.00           O  
ATOM    754  CB  VAL B 487      80.724  42.209  27.654  1.00  0.00           C  
ATOM    755  CG1 VAL B 487      80.549  40.725  27.897  1.00  0.00           C  
ATOM    756  CG2 VAL B 487      79.439  42.816  27.114  1.00  0.00           C  
ATOM    757  N   LEU B 488      80.167  41.626  30.787  1.00  0.00           N  
ATOM    758  CA  LEU B 488      79.178  41.338  31.819  1.00  0.00           C  
ATOM    759  C   LEU B 488      79.064  42.526  32.768  1.00  0.00           C  
ATOM    760  O   LEU B 488      78.115  42.624  33.546  1.00  0.00           O  
ATOM    761  CB  LEU B 488      79.563  40.078  32.600  1.00  0.00           C  
ATOM    762  CG  LEU B 488      79.460  38.739  31.861  1.00  0.00           C  
ATOM    763  CD1 LEU B 488      79.872  37.611  32.791  1.00  0.00           C  
ATOM    764  CD2 LEU B 488      78.038  38.522  31.380  1.00  0.00           C  
ATOM    765  N   ASP B 495      80.039  43.427  32.691  1.00  0.00           N  
ATOM    766  CA  ASP B 495      80.061  44.624  33.522  1.00  0.00           C  
ATOM    767  C   ASP B 495      78.783  45.422  33.291  1.00  0.00           C  
ATOM    768  O   ASP B 495      78.399  46.255  34.113  1.00  0.00           O  
ATOM    769  CB  ASP B 495      81.285  45.480  33.173  1.00  0.00           C  
ATOM    770  CG  ASP B 495      81.343  46.778  33.962  1.00  0.00           C  
ATOM    771  OD1 ASP B 495      80.463  47.643  33.763  1.00  0.00           O  
ATOM    772  OD2 ASP B 495      82.273  46.936  34.782  1.00  0.00           O  
ATOM    773  N   ARG B 496      78.128  45.158  32.165  1.00  0.00           N  
ATOM    774  CA  ARG B 496      76.891  45.847  31.823  1.00  0.00           C  
ATOM    775  C   ARG B 496      75.764  44.856  31.549  1.00  0.00           C  
ATOM    776  O   ARG B 496      75.193  44.841  30.462  1.00  0.00           O  
ATOM    777  CB  ARG B 496      77.108  46.743  30.598  1.00  0.00           C  
ATOM    778  CG  ARG B 496      77.570  46.002  29.354  1.00  0.00           C  
ATOM    779  CD  ARG B 496      77.646  46.928  28.153  1.00  0.00           C  
ATOM    780  NE  ARG B 496      77.960  46.201  26.926  1.00  0.00           N  
ATOM    781  CZ  ARG B 496      78.036  46.761  25.723  1.00  0.00           C  
ATOM    782  NH1 ARG B 496      78.327  46.021  24.663  1.00  0.00           N  
ATOM    783  NH2 ARG B 496      77.821  48.061  25.579  1.00  0.00           N  
ATOM    784  N   CYS B 497      75.445  44.033  32.543  1.00  0.00           N  
ATOM    785  CA  CYS B 497      74.384  43.040  32.406  1.00  0.00           C  
ATOM    786  C   CYS B 497      73.693  42.772  33.739  1.00  0.00           C  
ATOM    787  O   CYS B 497      74.333  42.376  34.712  1.00  0.00           O  
ATOM    788  CB  CYS B 497      74.953  41.730  31.857  1.00  0.00           C  
ATOM    789  SG  CYS B 497      75.643  41.845  30.192  1.00  0.00           S  
ATOM    790  N   PHE B 498      72.383  42.986  33.776  1.00  0.00           N  
ATOM    791  CA  PHE B 498      71.605  42.765  34.989  1.00  0.00           C  
ATOM    792  C   PHE B 498      71.372  41.276  35.244  1.00  0.00           C  
ATOM    793  O   PHE B 498      71.136  40.508  34.313  1.00  0.00           O  
ATOM    794  CB  PHE B 498      70.252  43.474  34.884  1.00  0.00           C  
ATOM    795  CG  PHE B 498      70.351  44.970  34.784  1.00  0.00           C  
ATOM    796  CD1 PHE B 498      70.868  45.719  35.835  1.00  0.00           C  
ATOM    797  CD2 PHE B 498      69.910  45.634  33.645  1.00  0.00           C  
ATOM    798  CE1 PHE B 498      70.942  47.109  35.754  1.00  0.00           C  
ATOM    799  CE2 PHE B 498      69.980  47.023  33.554  1.00  0.00           C  
ATOM    800  CZ  PHE B 498      70.496  47.761  34.611  1.00  0.00           C  
ATOM    801  N   TYR B 499      71.440  40.878  36.511  1.00  0.00           N  
ATOM    802  CA  TYR B 499      71.220  39.486  36.899  1.00  0.00           C  
ATOM    803  C   TYR B 499      69.912  39.367  37.675  1.00  0.00           C  
ATOM    804  O   TYR B 499      69.661  40.137  38.603  1.00  0.00           O  
ATOM    805  CB  TYR B 499      72.371  38.982  37.775  1.00  0.00           C  
ATOM    806  CG  TYR B 499      73.643  38.633  37.027  1.00  0.00           C  
ATOM    807  CD1 TYR B 499      74.341  39.597  36.298  1.00  0.00           C  
ATOM    808  CD2 TYR B 499      74.159  37.336  37.067  1.00  0.00           C  
ATOM    809  CE1 TYR B 499      75.526  39.276  35.628  1.00  0.00           C  
ATOM    810  CE2 TYR B 499      75.339  37.007  36.402  1.00  0.00           C  
ATOM    811  CZ  TYR B 499      76.017  37.980  35.686  1.00  0.00           C  
ATOM    812  OH  TYR B 499      77.183  37.654  35.031  1.00  0.00           O  
ATOM    813  N   LEU B 500      69.084  38.399  37.296  1.00  0.00           N  
ATOM    814  CA  LEU B 500      67.801  38.188  37.959  1.00  0.00           C  
ATOM    815  C   LEU B 500      67.968  37.597  39.356  1.00  0.00           C  
ATOM    816  O   LEU B 500      68.994  36.992  39.662  1.00  0.00           O  
ATOM    817  CB  LEU B 500      66.915  37.268  37.111  1.00  0.00           C  
ATOM    818  CG  LEU B 500      66.307  37.853  35.832  1.00  0.00           C  
ATOM    819  CD1 LEU B 500      67.401  38.342  34.894  1.00  0.00           C  
ATOM    820  CD2 LEU B 500      65.456  36.791  35.160  1.00  0.00           C  
ATOM    821  N   ALA B 501      66.953  37.778  40.200  1.00  0.00           N  
ATOM    822  CA  ALA B 501      66.986  37.266  41.568  1.00  0.00           C  
ATOM    823  C   ALA B 501      65.587  37.202  42.179  1.00  0.00           C  
ATOM    824  O   ALA B 501      64.681  37.917  41.753  1.00  0.00           O  
ATOM    825  CB  ALA B 501      67.886  38.143  42.425  1.00  0.00           C  
ATOM    826  N   GLY B 502      65.421  36.344  43.183  1.00  0.00           N  
ATOM    827  CA  GLY B 502      64.129  36.205  43.834  1.00  0.00           C  
ATOM    828  C   GLY B 502      64.226  35.799  45.294  1.00  0.00           C  
ATOM    829  O   GLY B 502      65.316  35.775  45.864  1.00  0.00           O  
ATOM    830  N   LEU B 503      63.082  35.479  45.896  1.00  0.00           N  
ATOM    831  CA  LEU B 503      63.013  35.071  47.300  1.00  0.00           C  
ATOM    832  C   LEU B 503      63.906  33.862  47.579  1.00  0.00           C  
ATOM    833  O   LEU B 503      63.594  32.741  47.174  1.00  0.00           O  
ATOM    834  CB  LEU B 503      61.558  34.746  47.671  1.00  0.00           C  
ATOM    835  CG  LEU B 503      61.180  34.344  49.104  1.00  0.00           C  
ATOM    836  CD1 LEU B 503      61.651  32.930  49.411  1.00  0.00           C  
ATOM    837  CD2 LEU B 503      61.771  35.345  50.084  1.00  0.00           C  
ATOM    838  N   PRO B 504      65.031  34.077  48.283  1.00  0.00           N  
ATOM    839  CA  PRO B 504      65.977  33.008  48.617  1.00  0.00           C  
ATOM    840  C   PRO B 504      65.712  32.361  49.978  1.00  0.00           C  
ATOM    841  O   PRO B 504      64.576  32.319  50.453  1.00  0.00           O  
ATOM    842  CB  PRO B 504      67.310  33.734  48.590  1.00  0.00           C  
ATOM    843  CG  PRO B 504      66.949  35.033  49.248  1.00  0.00           C  
ATOM    844  CD  PRO B 504      65.605  35.396  48.617  1.00  0.00           C  
ATOM    845  N   ARG B 505      66.782  31.856  50.589  1.00  0.00           N  
ATOM    846  CA  ARG B 505      66.719  31.216  51.900  1.00  0.00           C  
ATOM    847  C   ARG B 505      67.857  31.754  52.768  1.00  0.00           C  
ATOM    848  O   ARG B 505      69.030  31.496  52.496  1.00  0.00           O  
ATOM    849  CB  ARG B 505      66.850  29.695  51.762  1.00  0.00           C  
ATOM    850  CG  ARG B 505      65.691  29.025  51.038  1.00  0.00           C  
ATOM    851  CD  ARG B 505      65.872  27.514  50.994  1.00  0.00           C  
ATOM    852  NE  ARG B 505      64.732  26.840  50.379  1.00  0.00           N  
ATOM    853  CZ  ARG B 505      64.631  25.522  50.239  1.00  0.00           C  
ATOM    854  NH1 ARG B 505      63.558  24.994  49.667  1.00  0.00           N  
ATOM    855  NH2 ARG B 505      65.604  24.731  50.671  1.00  0.00           N  
ATOM    856  N   PRO B 506      67.520  32.506  53.830  1.00  0.00           N  
ATOM    857  CA  PRO B 506      68.508  33.090  54.745  1.00  0.00           C  
ATOM    858  C   PRO B 506      69.366  32.079  55.510  1.00  0.00           C  
ATOM    859  O   PRO B 506      70.234  32.464  56.296  1.00  0.00           O  
ATOM    860  CB  PRO B 506      67.649  33.946  55.674  1.00  0.00           C  
ATOM    861  CG  PRO B 506      66.365  33.179  55.731  1.00  0.00           C  
ATOM    862  CD  PRO B 506      66.150  32.812  54.281  1.00  0.00           C  
ATOM    863  N   ASP B 507      69.125  30.792  55.275  1.00  0.00           N  
ATOM    864  CA  ASP B 507      69.878  29.735  55.943  1.00  0.00           C  
ATOM    865  C   ASP B 507      69.806  29.891  57.461  1.00  0.00           C  
ATOM    866  O   ASP B 507      70.823  29.812  58.152  1.00  0.00           O  
ATOM    867  CB  ASP B 507      71.344  29.763  55.493  1.00  0.00           C  
ATOM    868  CG  ASP B 507      71.494  29.669  53.985  1.00  0.00           C  
ATOM    869  OD1 ASP B 507      71.007  28.681  53.397  1.00  0.00           O  
ATOM    870  OD2 ASP B 507      72.101  30.583  53.388  1.00  0.00           O  
ATOM    871  N   VAL B 508      68.598  30.112  57.972  1.00  0.00           N  
ATOM    872  CA  VAL B 508      68.383  30.285  59.406  1.00  0.00           C  
ATOM    873  C   VAL B 508      68.170  28.949  60.113  1.00  0.00           C  
ATOM    874  O   VAL B 508      68.360  28.840  61.326  1.00  0.00           O  
ATOM    875  CB  VAL B 508      67.160  31.192  59.680  1.00  0.00           C  
ATOM    876  CG1 VAL B 508      67.406  32.581  59.112  1.00  0.00           C  
ATOM    877  CG2 VAL B 508      65.909  30.582  59.065  1.00  0.00           C  
ATOM    878  N   GLY B 509      67.773  27.937  59.347  1.00  0.00           N  
ATOM    879  CA  GLY B 509      67.540  26.620  59.912  1.00  0.00           C  
ATOM    880  C   GLY B 509      67.585  25.525  58.862  1.00  0.00           C  
ATOM    881  O   GLY B 509      68.155  25.711  57.786  1.00  0.00           O  
ATOM    882  N   LEU B 510      66.984  24.380  59.174  1.00  0.00           N  
ATOM    883  CA  LEU B 510      66.954  23.246  58.256  1.00  0.00           C  
ATOM    884  C   LEU B 510      68.372  22.753  57.973  1.00  0.00           C  
ATOM    885  O   LEU B 510      68.603  21.988  57.035  1.00  0.00           O  
ATOM    886  CB  LEU B 510      66.266  23.649  56.947  1.00  0.00           C  
ATOM    887  CG  LEU B 510      65.999  22.555  55.910  1.00  0.00           C  
ATOM    888  CD1 LEU B 510      65.114  21.474  56.514  1.00  0.00           C  
ATOM    889  CD2 LEU B 510      65.335  23.166  54.687  1.00  0.00           C  
ATOM    890  N   GLY B 511      69.317  23.196  58.797  1.00  0.00           N  
ATOM    891  CA  GLY B 511      70.704  22.800  58.633  1.00  0.00           C  
ATOM    892  C   GLY B 511      71.577  23.337  59.752  1.00  0.00           C  
ATOM    893  O   GLY B 511      72.433  22.627  60.284  1.00  0.00           O  
ATOM    894  N   ASN B 512      71.359  24.599  60.109  1.00  0.00           N  
ATOM    895  CA  ASN B 512      72.116  25.245  61.175  1.00  0.00           C  
ATOM    896  C   ASN B 512      71.284  25.244  62.454  1.00  0.00           C  
ATOM    897  O   ASN B 512      71.753  25.656  63.515  1.00  0.00           O  
ATOM    898  CB  ASN B 512      72.461  26.685  60.779  1.00  0.00           C  
ATOM    899  CG  ASN B 512      73.265  27.411  61.844  1.00  0.00           C  
ATOM    900  OD1 ASN B 512      74.366  26.991  62.203  1.00  0.00           O  
ATOM    901  ND2 ASN B 512      72.717  28.509  62.353  1.00  0.00           N  
ATOM    902  N   GLU B 513      70.046  24.773  62.340  1.00  0.00           N  
ATOM    903  CA  GLU B 513      69.133  24.710  63.477  1.00  0.00           C  
ATOM    904  C   GLU B 513      69.468  23.526  64.382  1.00  0.00           C  
ATOM    905  O   GLU B 513      68.801  22.491  64.342  1.00  0.00           O  
ATOM    906  CB  GLU B 513      67.688  24.590  62.982  1.00  0.00           C  
ATOM    907  CG  GLU B 513      66.648  24.550  64.091  1.00  0.00           C  
ATOM    908  CD  GLU B 513      65.237  24.388  63.559  1.00  0.00           C  
ATOM    909  OE1 GLU B 513      64.784  25.263  62.791  1.00  0.00           O  
ATOM    910  OE2 GLU B 513      64.582  23.384  63.910  1.00  0.00           O  
ATOM    911  N   LYS B 514      70.507  23.686  65.196  1.00  0.00           N  
ATOM    912  CA  LYS B 514      70.934  22.636  66.113  1.00  0.00           C  
ATOM    913  C   LYS B 514      71.068  23.185  67.530  1.00  0.00           C  
ATOM    914  O   LYS B 514      70.902  22.456  68.508  1.00  0.00           O  
ATOM    915  CB  LYS B 514      72.275  22.050  65.660  1.00  0.00           C  
ATOM    916  CG  LYS B 514      72.261  21.460  64.255  1.00  0.00           C  
ATOM    917  CD  LYS B 514      71.282  20.301  64.140  1.00  0.00           C  
ATOM    918  CE  LYS B 514      71.257  19.740  62.726  1.00  0.00           C  
ATOM    919  NZ  LYS B 514      70.285  18.621  62.588  1.00  0.00           N  
ATOM    920  N   VAL B 515      71.369  24.476  67.632  1.00  0.00           N  
ATOM    921  CA  VAL B 515      71.525  25.126  68.927  1.00  0.00           C  
ATOM    922  C   VAL B 515      70.729  26.427  68.985  1.00  0.00           C  
ATOM    923  O   VAL B 515      71.025  27.311  69.790  1.00  0.00           O  
ATOM    924  CB  VAL B 515      73.009  25.440  69.219  1.00  0.00           C  
ATOM    925  CG1 VAL B 515      73.808  24.150  69.286  1.00  0.00           C  
ATOM    926  CG2 VAL B 515      73.569  26.358  68.141  1.00  0.00           C  
ATOM    927  N   GLU B 516      69.717  26.537  68.129  1.00  0.00           N  
ATOM    928  CA  GLU B 516      68.884  27.732  68.084  1.00  0.00           C  
ATOM    929  C   GLU B 516      67.512  27.444  67.479  1.00  0.00           C  
ATOM    930  O   GLU B 516      67.397  27.141  66.290  1.00  0.00           O  
ATOM    931  CB  GLU B 516      69.587  28.829  67.278  1.00  0.00           C  
ATOM    932  CG  GLU B 516      68.817  30.140  67.199  1.00  0.00           C  
ATOM    933  CD  GLU B 516      69.566  31.211  66.429  1.00  0.00           C  
ATOM    934  OE1 GLU B 516      70.673  31.595  66.864  1.00  0.00           O  
ATOM    935  OE2 GLU B 516      69.048  31.669  65.389  1.00  0.00           O  
ATOM    936  N   ILE B 517      66.478  27.541  68.309  1.00  0.00           N  
ATOM    937  CA  ILE B 517      65.104  27.301  67.877  1.00  0.00           C  
ATOM    938  C   ILE B 517      64.143  27.551  69.037  1.00  0.00           C  
ATOM    939  O   ILE B 517      62.948  27.769  68.832  1.00  0.00           O  
ATOM    940  CB  ILE B 517      64.915  25.848  67.368  1.00  0.00           C  
ATOM    941  CG1 ILE B 517      63.474  25.638  66.895  1.00  0.00           C  
ATOM    942  CG2 ILE B 517      65.256  24.860  68.472  1.00  0.00           C  
ATOM    943  CD1 ILE B 517      63.061  26.543  65.750  1.00  0.00           C  
ATOM    944  N   ILE B 518      64.678  27.522  70.255  1.00  0.00           N  
ATOM    945  CA  ILE B 518      63.879  27.747  71.455  1.00  0.00           C  
ATOM    946  C   ILE B 518      63.943  29.208  71.899  1.00  0.00           C  
ATOM    947  O   ILE B 518      64.025  29.504  73.091  1.00  0.00           O  
ATOM    948  CB  ILE B 518      64.358  26.848  72.621  1.00  0.00           C  
ATOM    949  CG1 ILE B 518      65.851  27.072  72.874  1.00  0.00           C  
ATOM    950  CG2 ILE B 518      64.080  25.387  72.299  1.00  0.00           C  
ATOM    951  CD1 ILE B 518      66.410  26.260  74.025  1.00  0.00           C  
ATOM    952  N   LYS B 519      63.904  30.116  70.929  1.00  0.00           N  
ATOM    953  CA  LYS B 519      63.953  31.548  71.209  1.00  0.00           C  
ATOM    954  C   LYS B 519      62.647  32.229  70.803  1.00  0.00           C  
ATOM    955  O   LYS B 519      61.932  32.771  71.647  1.00  0.00           O  
ATOM    956  CB  LYS B 519      65.128  32.192  70.463  1.00  0.00           C  
ATOM    957  CG  LYS B 519      65.234  33.703  70.642  1.00  0.00           C  
ATOM    958  CD  LYS B 519      65.468  34.090  72.097  1.00  0.00           C  
ATOM    959  CE  LYS B 519      66.820  33.604  72.597  1.00  0.00           C  
ATOM    960  NZ  LYS B 519      67.944  34.206  71.828  1.00  0.00           N  
ATOM    961  N   ASN B 520      62.342  32.196  69.509  1.00  0.00           N  
ATOM    962  CA  ASN B 520      61.125  32.811  68.985  1.00  0.00           C  
ATOM    963  C   ASN B 520      59.991  31.796  68.846  1.00  0.00           C  
ATOM    964  O   ASN B 520      60.040  30.909  67.993  1.00  0.00           O  
ATOM    965  CB  ASN B 520      61.405  33.456  67.623  1.00  0.00           C  
ATOM    966  CG  ASN B 520      62.398  34.604  67.709  1.00  0.00           C  
ATOM    967  OD1 ASN B 520      62.759  35.205  66.695  1.00  0.00           O  
ATOM    968  ND2 ASN B 520      62.842  34.916  68.922  1.00  0.00           N  
ATOM    969  N   LEU B 521      58.970  31.939  69.687  1.00  0.00           N  
ATOM    970  CA  LEU B 521      57.819  31.042  69.667  1.00  0.00           C  
ATOM    971  C   LEU B 521      56.514  31.825  69.537  1.00  0.00           C  
ATOM    972  O   LEU B 521      55.449  31.350  69.936  1.00  0.00           O  
ATOM    973  CB  LEU B 521      57.787  30.198  70.945  1.00  0.00           C  
ATOM    974  CG  LEU B 521      58.973  29.258  71.187  1.00  0.00           C  
ATOM    975  CD1 LEU B 521      58.859  28.635  72.569  1.00  0.00           C  
ATOM    976  CD2 LEU B 521      59.009  28.182  70.115  1.00  0.00           C  
ATOM    977  N   GLY B 522      56.604  33.026  68.974  1.00  0.00           N  
ATOM    978  CA  GLY B 522      55.428  33.859  68.801  1.00  0.00           C  
ATOM    979  C   GLY B 522      55.730  35.320  69.070  1.00  0.00           C  
ATOM    980  O   GLY B 522      55.517  35.812  70.179  1.00  0.00           O  
ATOM    981  N   ILE B 523      56.227  36.017  68.052  1.00  0.00           N  
ATOM    982  CA  ILE B 523      56.570  37.429  68.180  1.00  0.00           C  
ATOM    983  C   ILE B 523      55.468  38.351  67.659  1.00  0.00           C  
ATOM    984  O   ILE B 523      55.703  39.192  66.789  1.00  0.00           O  
ATOM    985  CB  ILE B 523      57.891  37.747  67.437  1.00  0.00           C  
ATOM    986  CG1 ILE B 523      57.795  37.303  65.975  1.00  0.00           C  
ATOM    987  CG2 ILE B 523      59.051  37.045  68.126  1.00  0.00           C  
ATOM    988  CD1 ILE B 523      59.048  37.580  65.162  1.00  0.00           C  
ATOM    989  N   ASP B 524      54.265  38.190  68.204  1.00  0.00           N  
ATOM    990  CA  ASP B 524      53.121  39.003  67.805  1.00  0.00           C  
ATOM    991  C   ASP B 524      52.233  39.309  69.011  1.00  0.00           C  
ATOM    992  O   ASP B 524      52.389  38.705  70.073  1.00  0.00           O  
ATOM    993  CB  ASP B 524      52.306  38.274  66.731  1.00  0.00           C  
ATOM    994  CG  ASP B 524      53.122  37.961  65.488  1.00  0.00           C  
ATOM    995  OD1 ASP B 524      53.640  38.910  64.861  1.00  0.00           O  
ATOM    996  OD2 ASP B 524      53.242  36.768  65.138  1.00  0.00           O  
ATOM    997  N   ILE B 525      51.303  40.246  68.843  1.00  0.00           N  
ATOM    998  CA  ILE B 525      50.396  40.630  69.923  1.00  0.00           C  
ATOM    999  C   ILE B 525      48.955  40.854  69.457  1.00  0.00           C  
ATOM   1000  O   ILE B 525      48.407  41.948  69.605  1.00  0.00           O  
ATOM   1001  CB  ILE B 525      50.889  41.914  70.636  1.00  0.00           C  
ATOM   1002  CG1 ILE B 525      51.218  42.996  69.602  1.00  0.00           C  
ATOM   1003  CG2 ILE B 525      52.100  41.596  71.498  1.00  0.00           C  
ATOM   1004  CD1 ILE B 525      51.683  44.308  70.205  1.00  0.00           C  
ATOM   1005  N   ASP B 526      48.345  39.812  68.897  1.00  0.00           N  
ATOM   1006  CA  ASP B 526      46.967  39.892  68.420  1.00  0.00           C  
ATOM   1007  C   ASP B 526      46.199  38.593  68.672  1.00  0.00           C  
ATOM   1008  O   ASP B 526      46.411  37.927  69.687  1.00  0.00           O  
ATOM   1009  CB  ASP B 526      46.938  40.234  66.925  1.00  0.00           C  
ATOM   1010  CG  ASP B 526      47.347  41.671  66.644  1.00  0.00           C  
ATOM   1011  OD1 ASP B 526      48.502  42.038  66.946  1.00  0.00           O  
ATOM   1012  OD2 ASP B 526      46.510  42.436  66.120  1.00  0.00           O  
ATOM   1013  N   GLU B 527      45.311  38.237  67.747  1.00  0.00           N  
ATOM   1014  CA  GLU B 527      44.506  37.027  67.885  1.00  0.00           C  
ATOM   1015  C   GLU B 527      44.966  35.885  66.982  1.00  0.00           C  
ATOM   1016  O   GLU B 527      45.503  36.108  65.896  1.00  0.00           O  
ATOM   1017  CB  GLU B 527      43.035  37.342  67.596  1.00  0.00           C  
ATOM   1018  CG  GLU B 527      42.099  36.153  67.755  1.00  0.00           C  
ATOM   1019  CD  GLU B 527      40.661  36.495  67.415  1.00  0.00           C  
ATOM   1020  OE1 GLU B 527      40.106  37.417  68.046  1.00  0.00           O  
ATOM   1021  OE2 GLU B 527      40.087  35.842  66.518  1.00  0.00           O  
ATOM   1022  N   GLU B 528      44.743  34.660  67.450  1.00  0.00           N  
ATOM   1023  CA  GLU B 528      45.112  33.453  66.719  1.00  0.00           C  
ATOM   1024  C   GLU B 528      44.039  32.395  66.978  1.00  0.00           C  
ATOM   1025  O   GLU B 528      44.161  31.596  67.905  1.00  0.00           O  
ATOM   1026  CB  GLU B 528      46.474  32.942  67.205  1.00  0.00           C  
ATOM   1027  CG  GLU B 528      47.605  33.961  67.087  1.00  0.00           C  
ATOM   1028  CD  GLU B 528      48.896  33.492  67.739  1.00  0.00           C  
ATOM   1029  OE1 GLU B 528      49.404  32.421  67.350  1.00  0.00           O  
ATOM   1030  OE2 GLU B 528      49.404  34.195  68.638  1.00  0.00           O  
ATOM   1031  N   LYS B 529      42.990  32.399  66.157  1.00  0.00           N  
ATOM   1032  CA  LYS B 529      41.882  31.453  66.304  1.00  0.00           C  
ATOM   1033  C   LYS B 529      42.313  29.998  66.473  1.00  0.00           C  
ATOM   1034  O   LYS B 529      43.483  29.657  66.295  1.00  0.00           O  
ATOM   1035  CB  LYS B 529      40.924  31.565  65.113  1.00  0.00           C  
ATOM   1036  CG  LYS B 529      40.161  32.879  65.051  1.00  0.00           C  
ATOM   1037  CD  LYS B 529      39.136  32.878  63.929  1.00  0.00           C  
ATOM   1038  CE  LYS B 529      38.380  34.196  63.874  1.00  0.00           C  
ATOM   1039  NZ  LYS B 529      37.666  34.482  65.148  1.00  0.00           N  
ATOM   1040  N   LYS B 530      41.349  29.147  66.815  1.00  0.00           N  
ATOM   1041  CA  LYS B 530      41.601  27.725  67.026  1.00  0.00           C  
ATOM   1042  C   LYS B 530      42.637  27.536  68.128  1.00  0.00           C  
ATOM   1043  O   LYS B 530      42.827  28.419  68.965  1.00  0.00           O  
ATOM   1044  CB  LYS B 530      42.084  27.070  65.727  1.00  0.00           C  
ATOM   1045  CG  LYS B 530      41.062  27.114  64.604  1.00  0.00           C  
ATOM   1046  CD  LYS B 530      39.781  26.395  64.999  1.00  0.00           C  
ATOM   1047  CE  LYS B 530      38.709  26.562  63.938  1.00  0.00           C  
ATOM   1048  NZ  LYS B 530      38.350  27.993  63.737  1.00  0.00           N  
ATOM   1049  N   GLU B 531      43.304  26.386  68.132  1.00  0.00           N  
ATOM   1050  CA  GLU B 531      44.315  26.110  69.147  1.00  0.00           C  
ATOM   1051  C   GLU B 531      45.662  25.721  68.545  1.00  0.00           C  
ATOM   1052  O   GLU B 531      46.038  26.190  67.470  1.00  0.00           O  
ATOM   1053  CB  GLU B 531      43.833  25.004  70.096  1.00  0.00           C  
ATOM   1054  CG  GLU B 531      43.613  23.650  69.437  1.00  0.00           C  
ATOM   1055  CD  GLU B 531      43.237  22.568  70.431  1.00  0.00           C  
ATOM   1056  OE1 GLU B 531      43.065  21.405  70.009  1.00  0.00           O  
ATOM   1057  OE2 GLU B 531      43.113  22.879  71.634  1.00  0.00           O  
ATOM   1058  N   ARG B 532      46.376  24.856  69.256  1.00  0.00           N  
ATOM   1059  CA  ARG B 532      47.691  24.380  68.847  1.00  0.00           C  
ATOM   1060  C   ARG B 532      47.649  23.457  67.623  1.00  0.00           C  
ATOM   1061  O   ARG B 532      47.831  22.245  67.744  1.00  0.00           O  
ATOM   1062  CB  ARG B 532      48.341  23.662  70.033  1.00  0.00           C  
ATOM   1063  CG  ARG B 532      49.716  23.077  69.779  1.00  0.00           C  
ATOM   1064  CD  ARG B 532      50.230  22.414  71.048  1.00  0.00           C  
ATOM   1065  NE  ARG B 532      49.242  21.493  71.607  1.00  0.00           N  
ATOM   1066  CZ  ARG B 532      49.376  20.862  72.770  1.00  0.00           C  
ATOM   1067  NH1 ARG B 532      48.422  20.044  73.195  1.00  0.00           N  
ATOM   1068  NH2 ARG B 532      50.460  21.050  73.511  1.00  0.00           N  
ATOM   1069  N   LEU B 533      47.407  24.037  66.449  1.00  0.00           N  
ATOM   1070  CA  LEU B 533      47.357  23.272  65.201  1.00  0.00           C  
ATOM   1071  C   LEU B 533      48.527  23.671  64.308  1.00  0.00           C  
ATOM   1072  O   LEU B 533      48.339  24.090  63.166  1.00  0.00           O  
ATOM   1073  CB  LEU B 533      46.040  23.524  64.456  1.00  0.00           C  
ATOM   1074  CG  LEU B 533      44.738  23.004  65.075  1.00  0.00           C  
ATOM   1075  CD1 LEU B 533      44.404  23.797  66.320  1.00  0.00           C  
ATOM   1076  CD2 LEU B 533      43.611  23.128  64.065  1.00  0.00           C  
ATOM   1077  N   ARG B 534      49.733  23.527  64.845  1.00  0.00           N  
ATOM   1078  CA  ARG B 534      50.961  23.878  64.141  1.00  0.00           C  
ATOM   1079  C   ARG B 534      50.985  23.491  62.663  1.00  0.00           C  
ATOM   1080  O   ARG B 534      50.945  22.310  62.315  1.00  0.00           O  
ATOM   1081  CB  ARG B 534      52.158  23.248  64.856  1.00  0.00           C  
ATOM   1082  CG  ARG B 534      52.160  23.479  66.360  1.00  0.00           C  
ATOM   1083  CD  ARG B 534      53.430  22.951  67.009  1.00  0.00           C  
ATOM   1084  NE  ARG B 534      54.599  23.753  66.658  1.00  0.00           N  
ATOM   1085  CZ  ARG B 534      54.758  25.029  66.995  1.00  0.00           C  
ATOM   1086  NH1 ARG B 534      55.854  25.682  66.633  1.00  0.00           N  
ATOM   1087  NH2 ARG B 534      53.822  25.654  67.697  1.00  0.00           N  
ATOM   1088  N   GLU B 535      51.052  24.507  61.804  1.00  0.00           N  
ATOM   1089  CA  GLU B 535      51.108  24.330  60.354  1.00  0.00           C  
ATOM   1090  C   GLU B 535      49.844  23.735  59.731  1.00  0.00           C  
ATOM   1091  O   GLU B 535      49.208  22.851  60.305  1.00  0.00           O  
ATOM   1092  CB  GLU B 535      52.322  23.468  59.987  1.00  0.00           C  
ATOM   1093  CG  GLU B 535      52.551  23.302  58.493  1.00  0.00           C  
ATOM   1094  CD  GLU B 535      53.826  22.540  58.180  1.00  0.00           C  
ATOM   1095  OE1 GLU B 535      53.962  21.387  58.644  1.00  0.00           O  
ATOM   1096  OE2 GLU B 535      54.692  23.095  57.470  1.00  0.00           O  
ATOM   1097  N   VAL B 536      49.491  24.237  58.549  1.00  0.00           N  
ATOM   1098  CA  VAL B 536      48.316  23.774  57.812  1.00  0.00           C  
ATOM   1099  C   VAL B 536      48.549  23.870  56.303  1.00  0.00           C  
ATOM   1100  O   VAL B 536      48.090  23.017  55.540  1.00  0.00           O  
ATOM   1101  CB  VAL B 536      47.056  24.597  58.179  1.00  0.00           C  
ATOM   1102  CG1 VAL B 536      45.894  24.210  57.271  1.00  0.00           C  
ATOM   1103  CG2 VAL B 536      46.681  24.353  59.634  1.00  0.00           C  
ATOM   1104  N   LEU B 537      49.260  24.911  55.877  1.00  0.00           N  
ATOM   1105  CA  LEU B 537      49.560  25.106  54.461  1.00  0.00           C  
ATOM   1106  C   LEU B 537      51.028  24.832  54.163  1.00  0.00           C  
ATOM   1107  O   LEU B 537      51.828  25.759  54.028  1.00  0.00           O  
ATOM   1108  CB  LEU B 537      49.212  26.531  54.020  1.00  0.00           C  
ATOM   1109  CG  LEU B 537      47.731  26.918  54.001  1.00  0.00           C  
ATOM   1110  CD1 LEU B 537      47.582  28.314  53.415  1.00  0.00           C  
ATOM   1111  CD2 LEU B 537      46.942  25.910  53.177  1.00  0.00           C  
ATOM   1112  N   HIS B 538      51.374  23.553  54.065  1.00  0.00           N  
ATOM   1113  CA  HIS B 538      52.743  23.144  53.775  1.00  0.00           C  
ATOM   1114  C   HIS B 538      52.977  23.292  52.274  1.00  0.00           C  
ATOM   1115  O   HIS B 538      53.505  22.392  51.620  1.00  0.00           O  
ATOM   1116  CB  HIS B 538      52.955  21.688  54.202  1.00  0.00           C  
ATOM   1117  CG  HIS B 538      54.387  21.249  54.177  1.00  0.00           C  
ATOM   1118  ND1 HIS B 538      55.361  21.844  54.950  1.00  0.00           N  
ATOM   1119  CD2 HIS B 538      55.007  20.265  53.483  1.00  0.00           C  
ATOM   1120  CE1 HIS B 538      56.519  21.246  54.733  1.00  0.00           C  
ATOM   1121  NE2 HIS B 538      56.331  20.284  53.847  1.00  0.00           N  
ATOM   1122  N   LEU B 539      52.571  24.438  51.736  1.00  0.00           N  
ATOM   1123  CA  LEU B 539      52.717  24.719  50.314  1.00  0.00           C  
ATOM   1124  C   LEU B 539      53.911  25.635  50.059  1.00  0.00           C  
ATOM   1125  O   LEU B 539      53.766  26.722  49.497  1.00  0.00           O  
ATOM   1126  CB  LEU B 539      51.436  25.368  49.781  1.00  0.00           C  
ATOM   1127  CG  LEU B 539      50.127  24.636  50.097  1.00  0.00           C  
ATOM   1128  CD1 LEU B 539      48.954  25.437  49.558  1.00  0.00           C  
ATOM   1129  CD2 LEU B 539      50.147  23.240  49.490  1.00  0.00           C  
ATOM   1130  N   TYR B 540      55.091  25.186  50.478  1.00  0.00           N  
ATOM   1131  CA  TYR B 540      56.318  25.953  50.299  1.00  0.00           C  
ATOM   1132  C   TYR B 540      57.140  25.371  49.153  1.00  0.00           C  
ATOM   1133  O   TYR B 540      56.929  25.710  47.989  1.00  0.00           O  
ATOM   1134  CB  TYR B 540      57.160  25.929  51.579  1.00  0.00           C  
ATOM   1135  CG  TYR B 540      56.476  26.493  52.805  1.00  0.00           C  
ATOM   1136  CD1 TYR B 540      55.333  25.891  53.332  1.00  0.00           C  
ATOM   1137  CD2 TYR B 540      56.987  27.616  53.453  1.00  0.00           C  
ATOM   1138  CE1 TYR B 540      54.716  26.394  54.477  1.00  0.00           C  
ATOM   1139  CE2 TYR B 540      56.379  28.128  54.599  1.00  0.00           C  
ATOM   1140  CZ  TYR B 540      55.244  27.511  55.105  1.00  0.00           C  
ATOM   1141  OH  TYR B 540      54.640  28.008  56.239  1.00  0.00           O  
ATOM   1142  N   LYS B 541      58.075  24.488  49.497  1.00  0.00           N  
ATOM   1143  CA  LYS B 541      58.946  23.848  48.516  1.00  0.00           C  
ATOM   1144  C   LYS B 541      58.326  22.583  47.925  1.00  0.00           C  
ATOM   1145  O   LYS B 541      58.976  21.857  47.171  1.00  0.00           O  
ATOM   1146  CB  LYS B 541      60.297  23.513  49.157  1.00  0.00           C  
ATOM   1147  CG  LYS B 541      60.193  22.683  50.426  1.00  0.00           C  
ATOM   1148  CD  LYS B 541      61.555  22.474  51.069  1.00  0.00           C  
ATOM   1149  CE  LYS B 541      61.432  21.699  52.373  1.00  0.00           C  
ATOM   1150  NZ  LYS B 541      62.752  21.509  53.034  1.00  0.00           N  
ATOM   1151  N   LYS B 542      57.070  22.322  48.276  1.00  0.00           N  
ATOM   1152  CA  LYS B 542      56.353  21.156  47.769  1.00  0.00           C  
ATOM   1153  C   LYS B 542      55.221  21.638  46.863  1.00  0.00           C  
ATOM   1154  O   LYS B 542      54.069  21.726  47.288  1.00  0.00           O  
ATOM   1155  CB  LYS B 542      55.774  20.334  48.927  1.00  0.00           C  
ATOM   1156  CG  LYS B 542      55.002  19.097  48.479  1.00  0.00           C  
ATOM   1157  CD  LYS B 542      54.329  18.394  49.648  1.00  0.00           C  
ATOM   1158  CE  LYS B 542      53.514  17.197  49.179  1.00  0.00           C  
ATOM   1159  NZ  LYS B 542      52.802  16.530  50.304  1.00  0.00           N  
ATOM   1160  N   GLY B 543      55.556  21.949  45.614  1.00  0.00           N  
ATOM   1161  CA  GLY B 543      54.553  22.434  44.685  1.00  0.00           C  
ATOM   1162  C   GLY B 543      53.995  23.750  45.191  1.00  0.00           C  
ATOM   1163  O   GLY B 543      52.807  23.854  45.492  1.00  0.00           O  
ATOM   1164  N   ALA B 544      54.862  24.754  45.287  1.00  0.00           N  
ATOM   1165  CA  ALA B 544      54.482  26.079  45.772  1.00  0.00           C  
ATOM   1166  C   ALA B 544      53.248  26.651  45.081  1.00  0.00           C  
ATOM   1167  O   ALA B 544      53.357  27.326  44.057  1.00  0.00           O  
ATOM   1168  CB  ALA B 544      55.656  27.044  45.616  1.00  0.00           C  
ATOM   1169  N   ILE B 545      52.076  26.382  45.651  1.00  0.00           N  
ATOM   1170  CA  ILE B 545      50.821  26.882  45.098  1.00  0.00           C  
ATOM   1171  C   ILE B 545      50.370  28.102  45.898  1.00  0.00           C  
ATOM   1172  O   ILE B 545      49.532  28.004  46.797  1.00  0.00           O  
ATOM   1173  CB  ILE B 545      49.716  25.796  45.135  1.00  0.00           C  
ATOM   1174  CG1 ILE B 545      50.127  24.609  44.258  1.00  0.00           C  
ATOM   1175  CG2 ILE B 545      48.393  26.374  44.645  1.00  0.00           C  
ATOM   1176  CD1 ILE B 545      49.110  23.486  44.209  1.00  0.00           C  
ATOM   1177  N   ASP B 546      50.947  29.252  45.561  1.00  0.00           N  
ATOM   1178  CA  ASP B 546      50.632  30.506  46.234  1.00  0.00           C  
ATOM   1179  C   ASP B 546      50.798  31.696  45.292  1.00  0.00           C  
ATOM   1180  O   ASP B 546      51.044  31.524  44.097  1.00  0.00           O  
ATOM   1181  CB  ASP B 546      51.536  30.680  47.461  1.00  0.00           C  
ATOM   1182  CG  ASP B 546      53.015  30.568  47.123  1.00  0.00           C  
ATOM   1183  OD1 ASP B 546      53.433  29.509  46.607  1.00  0.00           O  
ATOM   1184  OD2 ASP B 546      53.761  31.537  47.379  1.00  0.00           O  
ATOM   1185  N   GLY B 547      50.657  32.901  45.837  1.00  0.00           N  
ATOM   1186  CA  GLY B 547      50.798  34.099  45.031  1.00  0.00           C  
ATOM   1187  C   GLY B 547      49.877  35.227  45.457  1.00  0.00           C  
ATOM   1188  O   GLY B 547      50.081  36.379  45.075  1.00  0.00           O  
ATOM   1189  N   ASP B 548      48.863  34.898  46.251  1.00  0.00           N  
ATOM   1190  CA  ASP B 548      47.906  35.893  46.722  1.00  0.00           C  
ATOM   1191  C   ASP B 548      47.737  35.806  48.235  1.00  0.00           C  
ATOM   1192  O   ASP B 548      48.465  35.079  48.912  1.00  0.00           O  
ATOM   1193  CB  ASP B 548      46.545  35.669  46.059  1.00  0.00           C  
ATOM   1194  CG  ASP B 548      46.654  35.438  44.570  1.00  0.00           C  
ATOM   1195  OD1 ASP B 548      47.165  36.333  43.863  1.00  0.00           O  
ATOM   1196  OD2 ASP B 548      46.227  34.359  44.108  1.00  0.00           O  
ATOM   1197  N   ASP B 549      46.774  36.558  48.759  1.00  0.00           N  
ATOM   1198  CA  ASP B 549      46.491  36.547  50.187  1.00  0.00           C  
ATOM   1199  C   ASP B 549      45.323  35.597  50.425  1.00  0.00           C  
ATOM   1200  O   ASP B 549      45.331  34.470  49.931  1.00  0.00           O  
ATOM   1201  CB  ASP B 549      46.141  37.956  50.681  1.00  0.00           C  
ATOM   1202  CG  ASP B 549      44.949  38.552  49.959  1.00  0.00           C  
ATOM   1203  OD1 ASP B 549      45.044  38.778  48.734  1.00  0.00           O  
ATOM   1204  OD2 ASP B 549      43.915  38.795  50.619  1.00  0.00           O  
ATOM   1205  N   LEU B 550      44.318  36.049  51.168  1.00  0.00           N  
ATOM   1206  CA  LEU B 550      43.153  35.218  51.456  1.00  0.00           C  
ATOM   1207  C   LEU B 550      43.627  33.844  51.914  1.00  0.00           C  
ATOM   1208  O   LEU B 550      42.951  32.833  51.710  1.00  0.00           O  
ATOM   1209  CB  LEU B 550      42.279  35.076  50.206  1.00  0.00           C  
ATOM   1210  CG  LEU B 550      41.783  36.376  49.564  1.00  0.00           C  
ATOM   1211  CD1 LEU B 550      40.946  36.044  48.339  1.00  0.00           C  
ATOM   1212  CD2 LEU B 550      40.967  37.180  50.569  1.00  0.00           C  
ATOM   1213  N   VAL B 551      44.804  33.831  52.532  1.00  0.00           N  
ATOM   1214  CA  VAL B 551      45.425  32.613  53.035  1.00  0.00           C  
ATOM   1215  C   VAL B 551      44.435  31.713  53.775  1.00  0.00           C  
ATOM   1216  O   VAL B 551      43.995  30.695  53.242  1.00  0.00           O  
ATOM   1217  CB  VAL B 551      46.618  32.964  53.962  1.00  0.00           C  
ATOM   1218  CG1 VAL B 551      46.182  33.960  55.031  1.00  0.00           C  
ATOM   1219  CG2 VAL B 551      47.178  31.703  54.589  1.00  0.00           C  
ATOM   1220  N   PHE B 552      44.093  32.091  55.002  1.00  0.00           N  
ATOM   1221  CA  PHE B 552      43.152  31.327  55.812  1.00  0.00           C  
ATOM   1222  C   PHE B 552      41.868  32.137  55.949  1.00  0.00           C  
ATOM   1223  O   PHE B 552      41.913  33.331  56.243  1.00  0.00           O  
ATOM   1224  CB  PHE B 552      43.747  31.054  57.197  1.00  0.00           C  
ATOM   1225  CG  PHE B 552      45.002  30.227  57.167  1.00  0.00           C  
ATOM   1226  CD1 PHE B 552      44.972  28.910  56.718  1.00  0.00           C  
ATOM   1227  CD2 PHE B 552      46.216  30.765  57.583  1.00  0.00           C  
ATOM   1228  CE1 PHE B 552      46.132  28.140  56.683  1.00  0.00           C  
ATOM   1229  CE2 PHE B 552      47.384  30.004  57.551  1.00  0.00           C  
ATOM   1230  CZ  PHE B 552      47.341  28.688  57.100  1.00  0.00           C  
ATOM   1231  N   GLU B 553      40.726  31.491  55.737  1.00  0.00           N  
ATOM   1232  CA  GLU B 553      39.447  32.185  55.825  1.00  0.00           C  
ATOM   1233  C   GLU B 553      38.362  31.384  56.541  1.00  0.00           C  
ATOM   1234  O   GLU B 553      38.645  30.556  57.407  1.00  0.00           O  
ATOM   1235  CB  GLU B 553      38.961  32.552  54.419  1.00  0.00           C  
ATOM   1236  CG  GLU B 553      39.946  33.378  53.604  1.00  0.00           C  
ATOM   1237  CD  GLU B 553      40.254  34.720  54.239  1.00  0.00           C  
ATOM   1238  OE1 GLU B 553      39.304  35.485  54.507  1.00  0.00           O  
ATOM   1239  OE2 GLU B 553      41.447  35.014  54.465  1.00  0.00           O  
ATOM   1240  N   ILE B 554      37.116  31.653  56.162  1.00  0.00           N  
ATOM   1241  CA  ILE B 554      35.947  30.990  56.732  1.00  0.00           C  
ATOM   1242  C   ILE B 554      34.807  31.079  55.720  1.00  0.00           C  
ATOM   1243  O   ILE B 554      34.803  31.959  54.860  1.00  0.00           O  
ATOM   1244  CB  ILE B 554      35.504  31.676  58.043  1.00  0.00           C  
ATOM   1245  CG1 ILE B 554      34.232  31.017  58.583  1.00  0.00           C  
ATOM   1246  CG2 ILE B 554      35.260  33.154  57.794  1.00  0.00           C  
ATOM   1247  CD1 ILE B 554      34.397  29.561  58.959  1.00  0.00           C  
ATOM   1248  N   ALA B 555      33.841  30.171  55.824  1.00  0.00           N  
ATOM   1249  CA  ALA B 555      32.711  30.167  54.903  1.00  0.00           C  
ATOM   1250  C   ALA B 555      31.363  30.189  55.624  1.00  0.00           C  
ATOM   1251  O   ALA B 555      30.929  31.231  56.118  1.00  0.00           O  
ATOM   1252  CB  ALA B 555      32.796  28.950  53.986  1.00  0.00           C  
ATOM   1253  N   LYS B 556      30.708  29.032  55.678  1.00  0.00           N  
ATOM   1254  CA  LYS B 556      29.404  28.903  56.320  1.00  0.00           C  
ATOM   1255  C   LYS B 556      29.515  28.707  57.830  1.00  0.00           C  
ATOM   1256  O   LYS B 556      29.838  27.618  58.306  1.00  0.00           O  
ATOM   1257  CB  LYS B 556      28.636  27.731  55.698  1.00  0.00           C  
ATOM   1258  CG  LYS B 556      27.228  27.535  56.243  1.00  0.00           C  
ATOM   1259  CD  LYS B 556      26.532  26.365  55.559  1.00  0.00           C  
ATOM   1260  CE  LYS B 556      27.287  25.057  55.779  1.00  0.00           C  
ATOM   1261  NZ  LYS B 556      26.631  23.903  55.104  1.00  0.00           N  
ATOM   1262  N   ALA B 557      29.239  29.774  58.575  1.00  0.00           N  
ATOM   1263  CA  ALA B 557      29.295  29.750  60.033  1.00  0.00           C  
ATOM   1264  C   ALA B 557      28.814  31.094  60.575  1.00  0.00           C  
ATOM   1265  O   ALA B 557      28.027  31.785  59.926  1.00  0.00           O  
ATOM   1266  CB  ALA B 557      30.723  29.471  60.502  1.00  0.00           C  
ATOM   1267  N   LEU B 558      29.287  31.462  61.763  1.00  0.00           N  
ATOM   1268  CA  LEU B 558      28.904  32.729  62.376  1.00  0.00           C  
ATOM   1269  C   LEU B 558      29.964  33.199  63.370  1.00  0.00           C  
ATOM   1270  O   LEU B 558      30.585  32.388  64.059  1.00  0.00           O  
ATOM   1271  CB  LEU B 558      27.549  32.587  63.080  1.00  0.00           C  
ATOM   1272  CG  LEU B 558      26.922  33.856  63.667  1.00  0.00           C  
ATOM   1273  CD1 LEU B 558      26.799  34.925  62.589  1.00  0.00           C  
ATOM   1274  CD2 LEU B 558      25.556  33.525  64.247  1.00  0.00           C  
ATOM   1275  N   ASN B 559      30.167  34.513  63.432  1.00  0.00           N  
ATOM   1276  CA  ASN B 559      31.153  35.112  64.329  1.00  0.00           C  
ATOM   1277  C   ASN B 559      32.568  34.694  63.933  1.00  0.00           C  
ATOM   1278  O   ASN B 559      33.205  33.893  64.619  1.00  0.00           O  
ATOM   1279  CB  ASN B 559      30.872  34.698  65.779  1.00  0.00           C  
ATOM   1280  CG  ASN B 559      31.825  35.346  66.767  1.00  0.00           C  
ATOM   1281  OD1 ASN B 559      31.881  36.571  66.884  1.00  0.00           O  
ATOM   1282  ND2 ASN B 559      32.580  34.522  67.486  1.00  0.00           N  
ATOM   1283  N   VAL B 560      33.054  35.244  62.822  1.00  0.00           N  
ATOM   1284  CA  VAL B 560      34.391  34.927  62.328  1.00  0.00           C  
ATOM   1285  C   VAL B 560      34.824  35.849  61.182  1.00  0.00           C  
ATOM   1286  O   VAL B 560      35.898  36.451  61.238  1.00  0.00           O  
ATOM   1287  CB  VAL B 560      34.465  33.448  61.866  1.00  0.00           C  
ATOM   1288  CG1 VAL B 560      33.325  33.146  60.909  1.00  0.00           C  
ATOM   1289  CG2 VAL B 560      35.809  33.168  61.211  1.00  0.00           C  
ATOM   1290  N   SER B 561      33.989  35.954  60.151  1.00  0.00           N  
ATOM   1291  CA  SER B 561      34.268  36.807  58.993  1.00  0.00           C  
ATOM   1292  C   SER B 561      35.517  36.404  58.208  1.00  0.00           C  
ATOM   1293  O   SER B 561      36.387  35.699  58.718  1.00  0.00           O  
ATOM   1294  CB  SER B 561      34.394  38.271  59.433  1.00  0.00           C  
ATOM   1295  OG  SER B 561      33.180  38.747  59.989  1.00  0.00           O  
ATOM   1296  N   ASN B 562      35.592  36.865  56.961  1.00  0.00           N  
ATOM   1297  CA  ASN B 562      36.721  36.567  56.082  1.00  0.00           C  
ATOM   1298  C   ASN B 562      37.981  37.315  56.506  1.00  0.00           C  
ATOM   1299  O   ASN B 562      38.278  38.393  55.988  1.00  0.00           O  
ATOM   1300  CB  ASN B 562      36.376  36.938  54.636  1.00  0.00           C  
ATOM   1301  CG  ASN B 562      35.264  36.080  54.059  1.00  0.00           C  
ATOM   1302  OD1 ASN B 562      35.415  34.869  53.906  1.00  0.00           O  
ATOM   1303  ND2 ASN B 562      34.141  36.706  53.735  1.00  0.00           N  
ATOM   1304  N   GLU B 563      38.721  36.732  57.444  1.00  0.00           N  
ATOM   1305  CA  GLU B 563      39.953  37.333  57.947  1.00  0.00           C  
ATOM   1306  C   GLU B 563      40.624  36.381  58.933  1.00  0.00           C  
ATOM   1307  O   GLU B 563      39.995  35.925  59.889  1.00  0.00           O  
ATOM   1308  CB  GLU B 563      39.643  38.664  58.638  1.00  0.00           C  
ATOM   1309  CG  GLU B 563      40.861  39.397  59.173  1.00  0.00           C  
ATOM   1310  CD  GLU B 563      40.500  40.721  59.823  1.00  0.00           C  
ATOM   1311  OE1 GLU B 563      41.413  41.405  60.330  1.00  0.00           O  
ATOM   1312  OE2 GLU B 563      39.304  41.078  59.828  1.00  0.00           O  
ATOM   1313  N   MET B 564      41.899  36.084  58.701  1.00  0.00           N  
ATOM   1314  CA  MET B 564      42.634  35.174  59.573  1.00  0.00           C  
ATOM   1315  C   MET B 564      44.133  35.153  59.278  1.00  0.00           C  
ATOM   1316  O   MET B 564      44.568  34.622  58.255  1.00  0.00           O  
ATOM   1317  CB  MET B 564      42.065  33.759  59.431  1.00  0.00           C  
ATOM   1318  CG  MET B 564      42.685  32.725  60.353  1.00  0.00           C  
ATOM   1319  SD  MET B 564      42.008  31.080  60.057  1.00  0.00           S  
ATOM   1320  CE  MET B 564      40.456  31.182  60.950  1.00  0.00           C  
ATOM   1321  N   GLY B 565      44.916  35.735  60.181  1.00  0.00           N  
ATOM   1322  CA  GLY B 565      46.359  35.758  60.016  1.00  0.00           C  
ATOM   1323  C   GLY B 565      46.898  36.802  59.056  1.00  0.00           C  
ATOM   1324  O   GLY B 565      47.946  36.600  58.443  1.00  0.00           O  
ATOM   1325  N   LEU B 566      46.195  37.921  58.920  1.00  0.00           N  
ATOM   1326  CA  LEU B 566      46.642  38.978  58.022  1.00  0.00           C  
ATOM   1327  C   LEU B 566      47.708  39.851  58.681  1.00  0.00           C  
ATOM   1328  O   LEU B 566      47.955  40.977  58.246  1.00  0.00           O  
ATOM   1329  CB  LEU B 566      45.456  39.846  57.582  1.00  0.00           C  
ATOM   1330  CG  LEU B 566      44.439  39.221  56.617  1.00  0.00           C  
ATOM   1331  CD1 LEU B 566      43.742  38.041  57.277  1.00  0.00           C  
ATOM   1332  CD2 LEU B 566      43.421  40.273  56.202  1.00  0.00           C  
ATOM   1333  N   LYS B 567      48.341  39.324  59.727  1.00  0.00           N  
ATOM   1334  CA  LYS B 567      49.381  40.055  60.448  1.00  0.00           C  
ATOM   1335  C   LYS B 567      50.473  39.141  61.002  1.00  0.00           C  
ATOM   1336  O   LYS B 567      50.295  38.506  62.042  1.00  0.00           O  
ATOM   1337  CB  LYS B 567      48.767  40.854  61.604  1.00  0.00           C  
ATOM   1338  CG  LYS B 567      47.820  41.968  61.180  1.00  0.00           C  
ATOM   1339  CD  LYS B 567      47.237  42.679  62.393  1.00  0.00           C  
ATOM   1340  CE  LYS B 567      46.323  43.824  61.985  1.00  0.00           C  
ATOM   1341  NZ  LYS B 567      47.052  44.883  61.229  1.00  0.00           N  
ATOM   1342  N   VAL B 568      51.602  39.078  60.302  1.00  0.00           N  
ATOM   1343  CA  VAL B 568      52.730  38.258  60.735  1.00  0.00           C  
ATOM   1344  C   VAL B 568      54.043  39.014  60.541  1.00  0.00           C  
ATOM   1345  O   VAL B 568      55.112  38.409  60.457  1.00  0.00           O  
ATOM   1346  CB  VAL B 568      52.798  36.914  59.959  1.00  0.00           C  
ATOM   1347  CG1 VAL B 568      51.625  36.030  60.345  1.00  0.00           C  
ATOM   1348  CG2 VAL B 568      52.794  37.170  58.462  1.00  0.00           C  
ATOM   1349  N   LEU B 569      53.950  40.340  60.474  1.00  0.00           N  
ATOM   1350  CA  LEU B 569      55.122  41.192  60.298  1.00  0.00           C  
ATOM   1351  C   LEU B 569      54.973  42.502  61.070  1.00  0.00           C  
ATOM   1352  O   LEU B 569      54.310  42.549  62.107  1.00  0.00           O  
ATOM   1353  CB  LEU B 569      55.346  41.501  58.814  1.00  0.00           C  
ATOM   1354  CG  LEU B 569      55.634  40.344  57.854  1.00  0.00           C  
ATOM   1355  CD1 LEU B 569      55.896  40.905  56.469  1.00  0.00           C  
ATOM   1356  CD2 LEU B 569      56.837  39.552  58.327  1.00  0.00           C  
ATOM   1357  N   GLU B 570      55.593  43.560  60.550  1.00  0.00           N  
ATOM   1358  CA  GLU B 570      55.559  44.884  61.169  1.00  0.00           C  
ATOM   1359  C   GLU B 570      56.239  44.865  62.535  1.00  0.00           C  
ATOM   1360  O   GLU B 570      57.408  45.235  62.660  1.00  0.00           O  
ATOM   1361  CB  GLU B 570      54.115  45.377  61.315  1.00  0.00           C  
ATOM   1362  CG  GLU B 570      54.001  46.795  61.862  1.00  0.00           C  
ATOM   1363  CD  GLU B 570      52.563  47.267  61.982  1.00  0.00           C  
ATOM   1364  OE1 GLU B 570      51.791  46.642  62.740  1.00  0.00           O  
ATOM   1365  OE2 GLU B 570      52.205  48.263  61.318  1.00  0.00           O  
ATOM   1366  N   THR B 571      55.502  44.436  63.556  1.00  0.00           N  
ATOM   1367  CA  THR B 571      56.037  44.360  64.911  1.00  0.00           C  
ATOM   1368  C   THR B 571      56.769  43.033  65.106  1.00  0.00           C  
ATOM   1369  O   THR B 571      56.856  42.514  66.220  1.00  0.00           O  
ATOM   1370  CB  THR B 571      54.912  44.474  65.967  1.00  0.00           C  
ATOM   1371  OG1 THR B 571      53.963  43.417  65.776  1.00  0.00           O  
ATOM   1372  CG2 THR B 571      54.203  45.817  65.848  1.00  0.00           C  
ATOM   1373  N   ALA B 572      57.295  42.493  64.010  1.00  0.00           N  
ATOM   1374  CA  ALA B 572      58.022  41.229  64.035  1.00  0.00           C  
ATOM   1375  C   ALA B 572      58.922  41.106  62.806  1.00  0.00           C  
ATOM   1376  O   ALA B 572      59.046  42.049  62.023  1.00  0.00           O  
ATOM   1377  CB  ALA B 572      57.037  40.067  64.081  1.00  0.00           C  
ATOM   1378  N   PHE B 573      59.545  39.940  62.644  1.00  0.00           N  
ATOM   1379  CA  PHE B 573      60.439  39.683  61.516  1.00  0.00           C  
ATOM   1380  C   PHE B 573      61.372  40.861  61.247  1.00  0.00           C  
ATOM   1381  O   PHE B 573      61.122  41.673  60.355  1.00  0.00           O  
ATOM   1382  CB  PHE B 573      59.634  39.380  60.247  1.00  0.00           C  
ATOM   1383  CG  PHE B 573      58.976  38.025  60.246  1.00  0.00           C  
ATOM   1384  CD1 PHE B 573      58.017  37.695  61.199  1.00  0.00           C  
ATOM   1385  CD2 PHE B 573      59.301  37.085  59.271  1.00  0.00           C  
ATOM   1386  CE1 PHE B 573      57.390  36.449  61.182  1.00  0.00           C  
ATOM   1387  CE2 PHE B 573      58.681  35.837  59.245  1.00  0.00           C  
ATOM   1388  CZ  PHE B 573      57.723  35.519  60.202  1.00  0.00           C  
ATOM   1389  N   PRO B 574      62.463  40.970  62.022  1.00  0.00           N  
ATOM   1390  CA  PRO B 574      63.428  42.061  61.852  1.00  0.00           C  
ATOM   1391  C   PRO B 574      64.264  41.918  60.581  1.00  0.00           C  
ATOM   1392  O   PRO B 574      64.595  42.912  59.929  1.00  0.00           O  
ATOM   1393  CB  PRO B 574      64.272  41.965  63.119  1.00  0.00           C  
ATOM   1394  CG  PRO B 574      64.290  40.492  63.383  1.00  0.00           C  
ATOM   1395  CD  PRO B 574      62.844  40.104  63.153  1.00  0.00           C  
ATOM   1396  N   GLU B 575      64.599  40.678  60.235  1.00  0.00           N  
ATOM   1397  CA  GLU B 575      65.398  40.396  59.046  1.00  0.00           C  
ATOM   1398  C   GLU B 575      64.551  39.828  57.908  1.00  0.00           C  
ATOM   1399  O   GLU B 575      64.823  38.740  57.396  1.00  0.00           O  
ATOM   1400  CB  GLU B 575      66.528  39.419  59.391  1.00  0.00           C  
ATOM   1401  CG  GLU B 575      67.522  39.956  60.415  1.00  0.00           C  
ATOM   1402  CD  GLU B 575      68.647  38.981  60.710  1.00  0.00           C  
ATOM   1403  OE1 GLU B 575      69.376  38.607  59.766  1.00  0.00           O  
ATOM   1404  OE2 GLU B 575      68.805  38.593  61.888  1.00  0.00           O  
ATOM   1405  N   PHE B 576      63.521  40.574  57.521  1.00  0.00           N  
ATOM   1406  CA  PHE B 576      62.631  40.167  56.439  1.00  0.00           C  
ATOM   1407  C   PHE B 576      62.394  41.343  55.494  1.00  0.00           C  
ATOM   1408  O   PHE B 576      62.194  41.157  54.292  1.00  0.00           O  
ATOM   1409  CB  PHE B 576      61.290  39.686  56.998  1.00  0.00           C  
ATOM   1410  CG  PHE B 576      60.335  39.205  55.943  1.00  0.00           C  
ATOM   1411  CD1 PHE B 576      60.605  38.049  55.218  1.00  0.00           C  
ATOM   1412  CD2 PHE B 576      59.175  39.919  55.659  1.00  0.00           C  
ATOM   1413  CE1 PHE B 576      59.734  37.610  54.224  1.00  0.00           C  
ATOM   1414  CE2 PHE B 576      58.298  39.488  54.667  1.00  0.00           C  
ATOM   1415  CZ  PHE B 576      58.578  38.332  53.949  1.00  0.00           C  
ATOM   1416  N   LYS B 577      62.413  42.551  56.049  1.00  0.00           N  
ATOM   1417  CA  LYS B 577      62.212  43.764  55.265  1.00  0.00           C  
ATOM   1418  C   LYS B 577      63.491  44.082  54.499  1.00  0.00           C  
ATOM   1419  O   LYS B 577      63.452  44.631  53.397  1.00  0.00           O  
ATOM   1420  CB  LYS B 577      61.853  44.934  56.186  1.00  0.00           C  
ATOM   1421  CG  LYS B 577      60.600  44.703  57.016  1.00  0.00           C  
ATOM   1422  CD  LYS B 577      60.323  45.871  57.947  1.00  0.00           C  
ATOM   1423  CE  LYS B 577      59.090  45.611  58.796  1.00  0.00           C  
ATOM   1424  NZ  LYS B 577      58.813  46.730  59.737  1.00  0.00           N  
ATOM   1425  N   ASP B 578      64.624  43.728  55.097  1.00  0.00           N  
ATOM   1426  CA  ASP B 578      65.929  43.956  54.484  1.00  0.00           C  
ATOM   1427  C   ASP B 578      66.365  42.700  53.734  1.00  0.00           C  
ATOM   1428  O   ASP B 578      67.492  42.618  53.240  1.00  0.00           O  
ATOM   1429  CB  ASP B 578      66.970  44.298  55.558  1.00  0.00           C  
ATOM   1430  CG  ASP B 578      66.627  45.561  56.328  1.00  0.00           C  
ATOM   1431  OD1 ASP B 578      66.518  46.633  55.697  1.00  0.00           O  
ATOM   1432  OD2 ASP B 578      66.470  45.481  57.566  1.00  0.00           O  
ATOM   1433  N   LEU B 648      65.461  41.726  53.661  1.00  0.00           N  
ATOM   1434  CA  LEU B 648      65.724  40.462  52.980  1.00  0.00           C  
ATOM   1435  C   LEU B 648      66.423  40.732  51.651  1.00  0.00           C  
ATOM   1436  O   LEU B 648      66.034  41.631  50.905  1.00  0.00           O  
ATOM   1437  CB  LEU B 648      64.407  39.711  52.744  1.00  0.00           C  
ATOM   1438  CG  LEU B 648      64.451  38.229  52.353  1.00  0.00           C  
ATOM   1439  CD1 LEU B 648      63.039  37.672  52.369  1.00  0.00           C  
ATOM   1440  CD2 LEU B 648      65.082  38.048  50.980  1.00  0.00           C  
ATOM   1441  N   LYS B 649      67.458  39.950  51.360  1.00  0.00           N  
ATOM   1442  CA  LYS B 649      68.216  40.117  50.127  1.00  0.00           C  
ATOM   1443  C   LYS B 649      68.062  38.926  49.183  1.00  0.00           C  
ATOM   1444  O   LYS B 649      68.632  37.860  49.415  1.00  0.00           O  
ATOM   1445  CB  LYS B 649      69.698  40.328  50.455  1.00  0.00           C  
ATOM   1446  CG  LYS B 649      70.584  40.586  49.243  1.00  0.00           C  
ATOM   1447  CD  LYS B 649      72.045  40.774  49.642  1.00  0.00           C  
ATOM   1448  CE  LYS B 649      72.236  41.993  50.536  1.00  0.00           C  
ATOM   1449  NZ  LYS B 649      73.661  42.182  50.928  1.00  0.00           N  
ATOM   1450  N   PRO B 650      67.276  39.094  48.106  1.00  0.00           N  
ATOM   1451  CA  PRO B 650      67.055  38.026  47.126  1.00  0.00           C  
ATOM   1452  C   PRO B 650      68.372  37.636  46.460  1.00  0.00           C  
ATOM   1453  O   PRO B 650      68.984  38.443  45.759  1.00  0.00           O  
ATOM   1454  CB  PRO B 650      66.078  38.661  46.141  1.00  0.00           C  
ATOM   1455  CG  PRO B 650      65.305  39.607  47.005  1.00  0.00           C  
ATOM   1456  CD  PRO B 650      66.399  40.243  47.824  1.00  0.00           C  
ATOM   1457  N   GLU B 651      68.805  36.399  46.681  1.00  0.00           N  
ATOM   1458  CA  GLU B 651      70.059  35.919  46.111  1.00  0.00           C  
ATOM   1459  C   GLU B 651      70.040  35.930  44.586  1.00  0.00           C  
ATOM   1460  O   GLU B 651      69.025  35.621  43.961  1.00  0.00           O  
ATOM   1461  CB  GLU B 651      70.362  34.507  46.622  1.00  0.00           C  
ATOM   1462  CG  GLU B 651      71.733  33.984  46.222  1.00  0.00           C  
ATOM   1463  CD  GLU B 651      72.076  32.670  46.896  1.00  0.00           C  
ATOM   1464  OE1 GLU B 651      71.341  31.682  46.688  1.00  0.00           O  
ATOM   1465  OE2 GLU B 651      73.081  32.628  47.636  1.00  0.00           O  
ATOM   1466  N   SER B 652      71.176  36.293  43.999  1.00  0.00           N  
ATOM   1467  CA  SER B 652      71.320  36.358  42.550  1.00  0.00           C  
ATOM   1468  C   SER B 652      71.243  34.971  41.914  1.00  0.00           C  
ATOM   1469  O   SER B 652      71.053  33.969  42.604  1.00  0.00           O  
ATOM   1470  CB  SER B 652      72.656  37.019  42.195  1.00  0.00           C  
ATOM   1471  OG  SER B 652      72.829  37.116  40.792  1.00  0.00           O  
ATOM   1472  N   THR B 653      71.388  34.923  40.592  1.00  0.00           N  
ATOM   1473  CA  THR B 653      71.341  33.664  39.855  1.00  0.00           C  
ATOM   1474  C   THR B 653      72.300  33.707  38.671  1.00  0.00           C  
ATOM   1475  O   THR B 653      73.005  34.697  38.466  1.00  0.00           O  
ATOM   1476  CB  THR B 653      69.926  33.377  39.310  1.00  0.00           C  
ATOM   1477  OG1 THR B 653      69.545  34.414  38.397  1.00  0.00           O  
ATOM   1478  CG2 THR B 653      68.919  33.311  40.445  1.00  0.00           C  
ATOM   1479  N   THR B 654      72.319  32.628  37.896  1.00  0.00           N  
ATOM   1480  CA  THR B 654      73.179  32.542  36.723  1.00  0.00           C  
ATOM   1481  C   THR B 654      72.416  33.023  35.491  1.00  0.00           C  
ATOM   1482  O   THR B 654      72.926  32.978  34.371  1.00  0.00           O  
ATOM   1483  CB  THR B 654      73.663  31.094  36.489  1.00  0.00           C  
ATOM   1484  OG1 THR B 654      72.533  30.218  36.394  1.00  0.00           O  
ATOM   1485  CG2 THR B 654      74.554  30.639  37.634  1.00  0.00           C  
ATOM   1486  N   LEU B 655      71.188  33.484  35.711  1.00  0.00           N  
ATOM   1487  CA  LEU B 655      70.343  33.984  34.636  1.00  0.00           C  
ATOM   1488  C   LEU B 655      70.440  35.501  34.538  1.00  0.00           C  
ATOM   1489  O   LEU B 655      70.159  36.216  35.501  1.00  0.00           O  
ATOM   1490  CB  LEU B 655      68.884  33.584  34.873  1.00  0.00           C  
ATOM   1491  CG  LEU B 655      68.538  32.096  34.801  1.00  0.00           C  
ATOM   1492  CD1 LEU B 655      67.061  31.902  35.113  1.00  0.00           C  
ATOM   1493  CD2 LEU B 655      68.865  31.557  33.416  1.00  0.00           C  
ATOM   1494  N   THR B 656      70.837  35.984  33.367  1.00  0.00           N  
ATOM   1495  CA  THR B 656      70.972  37.415  33.127  1.00  0.00           C  
ATOM   1496  C   THR B 656      70.125  37.830  31.932  1.00  0.00           C  
ATOM   1497  O   THR B 656      69.746  36.991  31.114  1.00  0.00           O  
ATOM   1498  CB  THR B 656      72.435  37.792  32.834  1.00  0.00           C  
ATOM   1499  OG1 THR B 656      72.515  39.186  32.508  1.00  0.00           O  
ATOM   1500  CG2 THR B 656      72.972  36.973  31.669  1.00  0.00           C  
ATOM   1501  N   LEU B 657      69.827  39.122  31.833  1.00  0.00           N  
ATOM   1502  CA  LEU B 657      69.035  39.628  30.721  1.00  0.00           C  
ATOM   1503  C   LEU B 657      69.858  39.543  29.441  1.00  0.00           C  
ATOM   1504  O   LEU B 657      70.302  38.457  29.069  1.00  0.00           O  
ATOM   1505  CB  LEU B 657      68.597  41.069  30.992  1.00  0.00           C  
ATOM   1506  CG  LEU B 657      67.579  41.205  32.129  1.00  0.00           C  
ATOM   1507  CD1 LEU B 657      67.241  42.665  32.352  1.00  0.00           C  
ATOM   1508  CD2 LEU B 657      66.323  40.416  31.790  1.00  0.00           C  
ATOM   1509  N   ARG B 658      70.075  40.666  28.765  1.00  0.00           N  
ATOM   1510  CA  ARG B 658      70.857  40.624  27.535  1.00  0.00           C  
ATOM   1511  C   ARG B 658      71.205  41.981  26.934  1.00  0.00           C  
ATOM   1512  O   ARG B 658      71.178  43.009  27.608  1.00  0.00           O  
ATOM   1513  CB  ARG B 658      70.121  39.793  26.481  1.00  0.00           C  
ATOM   1514  CG  ARG B 658      68.808  40.400  26.026  1.00  0.00           C  
ATOM   1515  CD  ARG B 658      68.162  39.570  24.931  1.00  0.00           C  
ATOM   1516  NE  ARG B 658      66.868  40.118  24.534  1.00  0.00           N  
ATOM   1517  CZ  ARG B 658      66.051  39.552  23.652  1.00  0.00           C  
ATOM   1518  NH1 ARG B 658      64.894  40.129  23.360  1.00  0.00           N  
ATOM   1519  NH2 ARG B 658      66.388  38.413  23.061  1.00  0.00           N  
ATOM   1520  N   SER B 659      71.539  41.950  25.648  1.00  0.00           N  
ATOM   1521  CA  SER B 659      71.904  43.133  24.883  1.00  0.00           C  
ATOM   1522  C   SER B 659      72.109  42.690  23.434  1.00  0.00           C  
ATOM   1523  O   SER B 659      73.004  41.895  23.140  1.00  0.00           O  
ATOM   1524  CB  SER B 659      73.193  43.744  25.436  1.00  0.00           C  
ATOM   1525  OG  SER B 659      73.511  44.950  24.766  1.00  0.00           O  
ATOM   1526  N   HIS B 660      71.268  43.201  22.538  1.00  0.00           N  
ATOM   1527  CA  HIS B 660      71.326  42.862  21.115  1.00  0.00           C  
ATOM   1528  C   HIS B 660      70.802  41.441  20.952  1.00  0.00           C  
ATOM   1529  O   HIS B 660      71.133  40.558  21.741  1.00  0.00           O  
ATOM   1530  CB  HIS B 660      72.768  42.947  20.592  1.00  0.00           C  
ATOM   1531  CG  HIS B 660      72.872  43.134  19.107  1.00  0.00           C  
ATOM   1532  ND1 HIS B 660      72.159  42.374  18.205  1.00  0.00           N  
ATOM   1533  CD2 HIS B 660      73.642  43.969  18.368  1.00  0.00           C  
ATOM   1534  CE1 HIS B 660      72.487  42.731  16.977  1.00  0.00           C  
ATOM   1535  NE2 HIS B 660      73.385  43.697  17.048  1.00  0.00           N  
ATOM   1536  N   MET B 661      69.979  41.224  19.933  1.00  0.00           N  
ATOM   1537  CA  MET B 661      69.420  39.902  19.683  1.00  0.00           C  
ATOM   1538  C   MET B 661      70.518  38.850  19.566  1.00  0.00           C  
ATOM   1539  O   MET B 661      70.246  37.653  19.631  1.00  0.00           O  
ATOM   1540  CB  MET B 661      68.593  39.910  18.395  1.00  0.00           C  
ATOM   1541  CG  MET B 661      67.296  40.698  18.467  1.00  0.00           C  
ATOM   1542  SD  MET B 661      66.101  39.979  19.605  1.00  0.00           S  
ATOM   1543  CE  MET B 661      66.130  41.192  20.896  1.00  0.00           C  
ATOM   1544  N   THR B 662      71.758  39.302  19.397  1.00  0.00           N  
ATOM   1545  CA  THR B 662      72.897  38.398  19.256  1.00  0.00           C  
ATOM   1546  C   THR B 662      72.919  37.312  20.325  1.00  0.00           C  
ATOM   1547  O   THR B 662      72.815  36.127  20.011  1.00  0.00           O  
ATOM   1548  CB  THR B 662      74.231  39.170  19.309  1.00  0.00           C  
ATOM   1549  OG1 THR B 662      74.225  40.205  18.318  1.00  0.00           O  
ATOM   1550  CG2 THR B 662      75.396  38.233  19.034  1.00  0.00           C  
ATOM   1551  N   SER B 663      73.049  37.718  21.585  1.00  0.00           N  
ATOM   1552  CA  SER B 663      73.089  36.768  22.694  1.00  0.00           C  
ATOM   1553  C   SER B 663      71.906  35.806  22.649  1.00  0.00           C  
ATOM   1554  O   SER B 663      71.860  34.829  23.394  1.00  0.00           O  
ATOM   1555  CB  SER B 663      73.106  37.510  24.033  1.00  0.00           C  
ATOM   1556  OG  SER B 663      71.943  38.298  24.196  1.00  0.00           O  
ATOM   1557  N   GLY B 664      70.950  36.092  21.772  1.00  0.00           N  
ATOM   1558  CA  GLY B 664      69.794  35.230  21.633  1.00  0.00           C  
ATOM   1559  C   GLY B 664      69.872  34.490  20.312  1.00  0.00           C  
ATOM   1560  O   GLY B 664      69.514  33.315  20.221  1.00  0.00           O  
ATOM   1561  N   TRP B 665      70.352  35.187  19.286  1.00  0.00           N  
ATOM   1562  CA  TRP B 665      70.487  34.616  17.952  1.00  0.00           C  
ATOM   1563  C   TRP B 665      71.219  33.280  17.972  1.00  0.00           C  
ATOM   1564  O   TRP B 665      70.721  32.288  17.439  1.00  0.00           O  
ATOM   1565  CB  TRP B 665      71.218  35.598  17.035  1.00  0.00           C  
ATOM   1566  CG  TRP B 665      70.348  36.692  16.498  1.00  0.00           C  
ATOM   1567  CD1 TRP B 665      70.663  38.015  16.403  1.00  0.00           C  
ATOM   1568  CD2 TRP B 665      69.033  36.552  15.955  1.00  0.00           C  
ATOM   1569  NE1 TRP B 665      69.625  38.711  15.836  1.00  0.00           N  
ATOM   1570  CE2 TRP B 665      68.611  37.836  15.550  1.00  0.00           C  
ATOM   1571  CE3 TRP B 665      68.169  35.466  15.770  1.00  0.00           C  
ATOM   1572  CZ2 TRP B 665      67.362  38.066  14.973  1.00  0.00           C  
ATOM   1573  CZ3 TRP B 665      66.925  35.693  15.195  1.00  0.00           C  
ATOM   1574  CH2 TRP B 665      66.535  36.985  14.804  1.00  0.00           C  
ATOM   1575  N   PHE B 666      72.400  33.256  18.582  1.00  0.00           N  
ATOM   1576  CA  PHE B 666      73.167  32.024  18.660  1.00  0.00           C  
ATOM   1577  C   PHE B 666      72.252  30.908  19.134  1.00  0.00           C  
ATOM   1578  O   PHE B 666      72.068  29.913  18.436  1.00  0.00           O  
ATOM   1579  CB  PHE B 666      74.347  32.173  19.625  1.00  0.00           C  
ATOM   1580  CG  PHE B 666      75.498  32.957  19.063  1.00  0.00           C  
ATOM   1581  CD1 PHE B 666      75.433  34.337  18.960  1.00  0.00           C  
ATOM   1582  CD2 PHE B 666      76.648  32.308  18.623  1.00  0.00           C  
ATOM   1583  CE1 PHE B 666      76.495  35.060  18.427  1.00  0.00           C  
ATOM   1584  CE2 PHE B 666      77.714  33.024  18.088  1.00  0.00           C  
ATOM   1585  CZ  PHE B 666      77.637  34.402  17.990  1.00  0.00           C  
ATOM   1586  N   ILE B 667      71.669  31.086  20.316  1.00  0.00           N  
ATOM   1587  CA  ILE B 667      70.766  30.089  20.880  1.00  0.00           C  
ATOM   1588  C   ILE B 667      69.702  29.726  19.850  1.00  0.00           C  
ATOM   1589  O   ILE B 667      69.515  28.558  19.508  1.00  0.00           O  
ATOM   1590  CB  ILE B 667      70.037  30.620  22.128  1.00  0.00           C  
ATOM   1591  CG1 ILE B 667      70.989  31.442  22.993  1.00  0.00           C  
ATOM   1592  CG2 ILE B 667      69.479  29.455  22.933  1.00  0.00           C  
ATOM   1593  CD1 ILE B 667      72.099  30.646  23.608  1.00  0.00           C  
ATOM   1594  N   THR B 668      69.006  30.744  19.358  1.00  0.00           N  
ATOM   1595  CA  THR B 668      67.954  30.540  18.378  1.00  0.00           C  
ATOM   1596  C   THR B 668      68.506  29.884  17.118  1.00  0.00           C  
ATOM   1597  O   THR B 668      67.765  29.265  16.357  1.00  0.00           O  
ATOM   1598  CB  THR B 668      67.284  31.876  18.002  1.00  0.00           C  
ATOM   1599  OG1 THR B 668      66.853  32.547  19.191  1.00  0.00           O  
ATOM   1600  CG2 THR B 668      66.073  31.632  17.117  1.00  0.00           C  
ATOM   1601  N   LEU B 669      69.808  30.014  16.901  1.00  0.00           N  
ATOM   1602  CA  LEU B 669      70.437  29.424  15.727  1.00  0.00           C  
ATOM   1603  C   LEU B 669      70.900  27.996  15.995  1.00  0.00           C  
ATOM   1604  O   LEU B 669      70.473  27.061  15.318  1.00  0.00           O  
ATOM   1605  CB  LEU B 669      71.621  30.284  15.274  1.00  0.00           C  
ATOM   1606  CG  LEU B 669      71.267  31.609  14.591  1.00  0.00           C  
ATOM   1607  CD1 LEU B 669      72.530  32.401  14.295  1.00  0.00           C  
ATOM   1608  CD2 LEU B 669      70.502  31.325  13.309  1.00  0.00           C  
ATOM   1609  N   SER B 670      71.770  27.840  16.988  1.00  0.00           N  
ATOM   1610  CA  SER B 670      72.315  26.538  17.364  1.00  0.00           C  
ATOM   1611  C   SER B 670      71.342  25.393  17.116  1.00  0.00           C  
ATOM   1612  O   SER B 670      71.696  24.392  16.492  1.00  0.00           O  
ATOM   1613  CB  SER B 670      72.720  26.545  18.841  1.00  0.00           C  
ATOM   1614  OG  SER B 670      73.237  25.285  19.232  1.00  0.00           O  
ATOM   1615  N   SER B 671      70.117  25.544  17.604  1.00  0.00           N  
ATOM   1616  CA  SER B 671      69.106  24.511  17.432  1.00  0.00           C  
ATOM   1617  C   SER B 671      68.096  24.905  16.364  1.00  0.00           C  
ATOM   1618  O   SER B 671      66.890  24.865  16.599  1.00  0.00           O  
ATOM   1619  CB  SER B 671      68.381  24.255  18.757  1.00  0.00           C  
ATOM   1620  OG  SER B 671      67.423  23.217  18.625  1.00  0.00           O  
ATOM   1621  N   LEU B 672      68.591  25.276  15.188  1.00  0.00           N  
ATOM   1622  CA  LEU B 672      67.719  25.686  14.092  1.00  0.00           C  
ATOM   1623  C   LEU B 672      68.349  25.429  12.729  1.00  0.00           C  
ATOM   1624  O   LEU B 672      67.648  25.215  11.739  1.00  0.00           O  
ATOM   1625  CB  LEU B 672      67.382  27.176  14.226  1.00  0.00           C  
ATOM   1626  CG  LEU B 672      66.643  27.851  13.067  1.00  0.00           C  
ATOM   1627  CD1 LEU B 672      65.344  27.124  12.795  1.00  0.00           C  
ATOM   1628  CD2 LEU B 672      66.387  29.308  13.400  1.00  0.00           C  
ATOM   1629  N   ILE B 675      69.676  25.452  12.685  1.00  0.00           N  
ATOM   1630  CA  ILE B 675      70.399  25.238  11.441  1.00  0.00           C  
ATOM   1631  C   ILE B 675      70.121  23.862  10.851  1.00  0.00           C  
ATOM   1632  O   ILE B 675      69.972  23.719   9.637  1.00  0.00           O  
ATOM   1633  CB  ILE B 675      71.919  25.389  11.651  1.00  0.00           C  
ATOM   1634  CG1 ILE B 675      72.219  26.717  12.351  1.00  0.00           C  
ATOM   1635  CG2 ILE B 675      72.640  25.329  10.312  1.00  0.00           C  
ATOM   1636  CD1 ILE B 675      71.729  27.939  11.599  1.00  0.00           C  
ATOM   1637  N   LYS B 677      70.045  22.850  11.710  1.00  0.00           N  
ATOM   1638  CA  LYS B 677      69.797  21.491  11.248  1.00  0.00           C  
ATOM   1639  C   LYS B 677      68.318  21.153  11.110  1.00  0.00           C  
ATOM   1640  O   LYS B 677      67.965  20.026  10.764  1.00  0.00           O  
ATOM   1641  CB  LYS B 677      70.472  20.482  12.180  1.00  0.00           C  
ATOM   1642  CG  LYS B 677      71.990  20.452  12.064  1.00  0.00           C  
ATOM   1643  CD  LYS B 677      72.584  19.312  12.878  1.00  0.00           C  
ATOM   1644  CE  LYS B 677      74.089  19.211  12.682  1.00  0.00           C  
ATOM   1645  NZ  LYS B 677      74.671  18.081  13.458  1.00  0.00           N  
ATOM   1646  N   LYS B 681      67.453  22.127  11.373  1.00  0.00           N  
ATOM   1647  CA  LYS B 681      66.015  21.907  11.262  1.00  0.00           C  
ATOM   1648  C   LYS B 681      65.460  22.548   9.995  1.00  0.00           C  
ATOM   1649  O   LYS B 681      64.445  22.103   9.454  1.00  0.00           O  
ATOM   1650  CB  LYS B 681      65.296  22.476  12.486  1.00  0.00           C  
ATOM   1651  CG  LYS B 681      65.694  21.816  13.789  1.00  0.00           C  
ATOM   1652  CD  LYS B 681      64.922  22.391  14.958  1.00  0.00           C  
ATOM   1653  CE  LYS B 681      65.339  21.728  16.259  1.00  0.00           C  
ATOM   1654  NZ  LYS B 681      64.648  22.327  17.431  1.00  0.00           N  
ATOM   1655  N   ARG B 683      66.134  23.594   9.527  1.00  0.00           N  
ATOM   1656  CA  ARG B 683      65.715  24.301   8.324  1.00  0.00           C  
ATOM   1657  C   ARG B 683      66.727  24.126   7.196  1.00  0.00           C  
ATOM   1658  O   ARG B 683      67.805  23.566   7.392  1.00  0.00           O  
ATOM   1659  CB  ARG B 683      65.542  25.791   8.625  1.00  0.00           C  
ATOM   1660  CG  ARG B 683      64.533  26.089   9.719  1.00  0.00           C  
ATOM   1661  CD  ARG B 683      63.140  25.627   9.327  1.00  0.00           C  
ATOM   1662  NE  ARG B 683      62.603  26.397   8.210  1.00  0.00           N  
ATOM   1663  CZ  ARG B 683      62.347  27.700   8.257  1.00  0.00           C  
ATOM   1664  NH1 ARG B 683      61.858  28.321   7.193  1.00  0.00           N  
ATOM   1665  NH2 ARG B 683      62.578  28.384   9.370  1.00  0.00           N  
ATOM   1666  N   LYS B 684      66.370  24.616   6.013  1.00  0.00           N  
ATOM   1667  CA  LYS B 684      67.239  24.521   4.849  1.00  0.00           C  
ATOM   1668  C   LYS B 684      67.745  25.917   4.486  1.00  0.00           C  
ATOM   1669  O   LYS B 684      66.960  26.859   4.375  1.00  0.00           O  
ATOM   1670  CB  LYS B 684      66.466  23.913   3.678  1.00  0.00           C  
ATOM   1671  CG  LYS B 684      67.341  23.414   2.544  1.00  0.00           C  
ATOM   1672  CD  LYS B 684      66.508  22.733   1.469  1.00  0.00           C  
ATOM   1673  CE  LYS B 684      67.389  22.122   0.391  1.00  0.00           C  
ATOM   1674  NZ  LYS B 684      68.261  23.137  -0.262  1.00  0.00           N  
ATOM   1675  N   LEU B 685      69.057  26.044   4.307  1.00  0.00           N  
ATOM   1676  CA  LEU B 685      69.673  27.327   3.969  1.00  0.00           C  
ATOM   1677  C   LEU B 685      69.500  27.714   2.496  1.00  0.00           C  
ATOM   1678  O   LEU B 685      69.111  26.887   1.673  1.00  0.00           O  
ATOM   1679  CB  LEU B 685      71.165  27.297   4.325  1.00  0.00           C  
ATOM   1680  CG  LEU B 685      71.520  27.302   5.815  1.00  0.00           C  
ATOM   1681  CD1 LEU B 685      70.956  26.064   6.496  1.00  0.00           C  
ATOM   1682  CD2 LEU B 685      73.028  27.357   5.973  1.00  0.00           C  
ATOM   1683  N   PRO B 686      69.772  28.987   2.147  1.00  0.00           N  
ATOM   1684  CA  PRO B 686      70.224  30.082   3.015  1.00  0.00           C  
ATOM   1685  C   PRO B 686      69.147  30.444   4.026  1.00  0.00           C  
ATOM   1686  O   PRO B 686      67.996  30.023   3.890  1.00  0.00           O  
ATOM   1687  CB  PRO B 686      70.500  31.208   2.027  1.00  0.00           C  
ATOM   1688  CG  PRO B 686      69.468  30.972   0.977  1.00  0.00           C  
ATOM   1689  CD  PRO B 686      69.555  29.476   0.774  1.00  0.00           C  
ATOM   1690  N   LEU B 687      69.510  31.228   5.035  1.00  0.00           N  
ATOM   1691  CA  LEU B 687      68.547  31.593   6.064  1.00  0.00           C  
ATOM   1692  C   LEU B 687      68.601  33.068   6.447  1.00  0.00           C  
ATOM   1693  O   LEU B 687      69.662  33.596   6.775  1.00  0.00           O  
ATOM   1694  CB  LEU B 687      68.783  30.727   7.301  1.00  0.00           C  
ATOM   1695  CG  LEU B 687      67.599  30.540   8.246  1.00  0.00           C  
ATOM   1696  CD1 LEU B 687      66.443  29.896   7.493  1.00  0.00           C  
ATOM   1697  CD2 LEU B 687      68.021  29.673   9.419  1.00  0.00           C  
ATOM   1698  N   LYS B 688      67.444  33.723   6.408  1.00  0.00           N  
ATOM   1699  CA  LYS B 688      67.341  35.137   6.751  1.00  0.00           C  
ATOM   1700  C   LYS B 688      66.335  35.313   7.885  1.00  0.00           C  
ATOM   1701  O   LYS B 688      65.171  34.934   7.754  1.00  0.00           O  
ATOM   1702  CB  LYS B 688      66.901  35.938   5.522  1.00  0.00           C  
ATOM   1703  CG  LYS B 688      67.865  35.834   4.353  1.00  0.00           C  
ATOM   1704  CD  LYS B 688      67.373  36.604   3.145  1.00  0.00           C  
ATOM   1705  CE  LYS B 688      68.364  36.505   1.993  1.00  0.00           C  
ATOM   1706  NZ  LYS B 688      67.936  37.291   0.800  1.00  0.00           N  
ATOM   1707  N   LEU B 689      66.787  35.891   8.994  1.00  0.00           N  
ATOM   1708  CA  LEU B 689      65.926  36.090  10.156  1.00  0.00           C  
ATOM   1709  C   LEU B 689      66.060  37.479  10.777  1.00  0.00           C  
ATOM   1710  O   LEU B 689      67.097  38.131  10.642  1.00  0.00           O  
ATOM   1711  CB  LEU B 689      66.251  35.031  11.210  1.00  0.00           C  
ATOM   1712  CG  LEU B 689      66.194  33.578  10.733  1.00  0.00           C  
ATOM   1713  CD1 LEU B 689      66.745  32.659  11.811  1.00  0.00           C  
ATOM   1714  CD2 LEU B 689      64.764  33.211  10.386  1.00  0.00           C  
ATOM   1715  N   PHE B 690      65.006  37.918  11.463  1.00  0.00           N  
ATOM   1716  CA  PHE B 690      64.995  39.225  12.124  1.00  0.00           C  
ATOM   1717  C   PHE B 690      64.070  39.236  13.343  1.00  0.00           C  
ATOM   1718  O   PHE B 690      63.083  38.504  13.396  1.00  0.00           O  
ATOM   1719  CB  PHE B 690      64.560  40.316  11.135  1.00  0.00           C  
ATOM   1720  CG  PHE B 690      63.068  40.519  11.050  1.00  0.00           C  
ATOM   1721  CD1 PHE B 690      62.414  41.363  11.942  1.00  0.00           C  
ATOM   1722  CD2 PHE B 690      62.320  39.876  10.071  1.00  0.00           C  
ATOM   1723  CE1 PHE B 690      61.043  41.566  11.859  1.00  0.00           C  
ATOM   1724  CE2 PHE B 690      60.946  40.073   9.980  1.00  0.00           C  
ATOM   1725  CZ  PHE B 690      60.308  40.921  10.878  1.00  0.00           C  
ATOM   1726  N   SER B 691      64.394  40.073  14.320  1.00  0.00           N  
ATOM   1727  CA  SER B 691      63.579  40.176  15.523  1.00  0.00           C  
ATOM   1728  C   SER B 691      63.809  41.506  16.219  1.00  0.00           C  
ATOM   1729  O   SER B 691      64.884  41.754  16.765  1.00  0.00           O  
ATOM   1730  CB  SER B 691      63.900  39.036  16.493  1.00  0.00           C  
ATOM   1731  OG  SER B 691      63.195  39.198  17.716  1.00  0.00           O  
ATOM   1732  N   ILE B 692      62.795  42.362  16.199  1.00  0.00           N  
ATOM   1733  CA  ILE B 692      62.895  43.663  16.838  1.00  0.00           C  
ATOM   1734  C   ILE B 692      62.237  43.573  18.205  1.00  0.00           C  
ATOM   1735  O   ILE B 692      61.010  43.641  18.315  1.00  0.00           O  
ATOM   1736  CB  ILE B 692      62.184  44.738  16.011  1.00  0.00           C  
ATOM   1737  CG1 ILE B 692      62.637  44.647  14.554  1.00  0.00           C  
ATOM   1738  CG2 ILE B 692      62.515  46.113  16.560  1.00  0.00           C  
ATOM   1739  CD1 ILE B 692      61.923  45.596  13.619  1.00  0.00           C  
ATOM   1740  N   ASP B 693      63.056  43.411  19.243  1.00  0.00           N  
ATOM   1741  CA  ASP B 693      62.550  43.296  20.608  1.00  0.00           C  
ATOM   1742  C   ASP B 693      63.394  44.096  21.590  1.00  0.00           C  
ATOM   1743  O   ASP B 693      64.355  44.758  21.200  1.00  0.00           O  
ATOM   1744  CB  ASP B 693      62.525  41.827  21.037  1.00  0.00           C  
ATOM   1745  CG  ASP B 693      61.847  41.625  22.372  1.00  0.00           C  
ATOM   1746  OD1 ASP B 693      60.630  41.889  22.468  1.00  0.00           O  
ATOM   1747  OD2 ASP B 693      62.534  41.208  23.327  1.00  0.00           O  
ATOM   1748  N   ARG B 695      63.026  44.028  22.866  1.00  0.00           N  
ATOM   1749  CA  ARG B 695      63.734  44.746  23.921  1.00  0.00           C  
ATOM   1750  C   ARG B 695      65.063  44.112  24.300  1.00  0.00           C  
ATOM   1751  O   ARG B 695      65.342  42.957  23.969  1.00  0.00           O  
ATOM   1752  CB  ARG B 695      62.867  44.846  25.183  1.00  0.00           C  
ATOM   1753  CG  ARG B 695      61.854  45.974  25.175  1.00  0.00           C  
ATOM   1754  CD  ARG B 695      61.086  46.039  26.489  1.00  0.00           C  
ATOM   1755  NE  ARG B 695      60.231  47.222  26.569  1.00  0.00           N  
ATOM   1756  CZ  ARG B 695      60.679  48.474  26.648  1.00  0.00           C  
ATOM   1757  NH1 ARG B 695      59.823  49.482  26.712  1.00  0.00           N  
ATOM   1758  NH2 ARG B 695      61.981  48.722  26.672  1.00  0.00           N  
ATOM   1759  N   CYS B 696      65.871  44.895  25.007  1.00  0.00           N  
ATOM   1760  CA  CYS B 696      67.179  44.475  25.488  1.00  0.00           C  
ATOM   1761  C   CYS B 696      67.538  45.400  26.641  1.00  0.00           C  
ATOM   1762  O   CYS B 696      67.028  46.516  26.721  1.00  0.00           O  
ATOM   1763  CB  CYS B 696      68.221  44.583  24.376  1.00  0.00           C  
ATOM   1764  SG  CYS B 696      67.965  43.415  23.027  1.00  0.00           S  
ATOM   1765  N   PHE B 697      68.408  44.943  27.535  1.00  0.00           N  
ATOM   1766  CA  PHE B 697      68.788  45.755  28.685  1.00  0.00           C  
ATOM   1767  C   PHE B 697      70.291  45.955  28.808  1.00  0.00           C  
ATOM   1768  O   PHE B 697      71.017  45.054  29.231  1.00  0.00           O  
ATOM   1769  CB  PHE B 697      68.251  45.122  29.966  1.00  0.00           C  
ATOM   1770  CG  PHE B 697      66.815  44.701  29.875  1.00  0.00           C  
ATOM   1771  CD1 PHE B 697      66.456  43.576  29.145  1.00  0.00           C  
ATOM   1772  CD2 PHE B 697      65.819  45.438  30.505  1.00  0.00           C  
ATOM   1773  CE1 PHE B 697      65.128  43.190  29.042  1.00  0.00           C  
ATOM   1774  CE2 PHE B 697      64.486  45.059  30.407  1.00  0.00           C  
ATOM   1775  CZ  PHE B 697      64.142  43.932  29.673  1.00  0.00           C  
ATOM   1776  N   ARG B 698      70.750  47.146  28.441  1.00  0.00           N  
ATOM   1777  CA  ARG B 698      72.165  47.481  28.507  1.00  0.00           C  
ATOM   1778  C   ARG B 698      72.438  48.261  29.789  1.00  0.00           C  
ATOM   1779  O   ARG B 698      72.199  49.465  29.863  1.00  0.00           O  
ATOM   1780  CB  ARG B 698      72.557  48.305  27.278  1.00  0.00           C  
ATOM   1781  CG  ARG B 698      74.019  48.715  27.217  1.00  0.00           C  
ATOM   1782  CD  ARG B 698      74.365  49.232  25.828  1.00  0.00           C  
ATOM   1783  NE  ARG B 698      73.416  50.243  25.371  1.00  0.00           N  
ATOM   1784  CZ  ARG B 698      73.423  50.782  24.155  1.00  0.00           C  
ATOM   1785  NH1 ARG B 698      72.520  51.697  23.827  1.00  0.00           N  
ATOM   1786  NH2 ARG B 698      74.333  50.406  23.267  1.00  0.00           N  
ATOM   1787  N   ARG B 699      72.936  47.552  30.797  1.00  0.00           N  
ATOM   1788  CA  ARG B 699      73.239  48.138  32.097  1.00  0.00           C  
ATOM   1789  C   ARG B 699      74.086  49.404  31.993  1.00  0.00           C  
ATOM   1790  O   ARG B 699      75.220  49.368  31.519  1.00  0.00           O  
ATOM   1791  CB  ARG B 699      73.959  47.105  32.967  1.00  0.00           C  
ATOM   1792  CG  ARG B 699      74.041  47.460  34.438  1.00  0.00           C  
ATOM   1793  CD  ARG B 699      74.814  46.399  35.203  1.00  0.00           C  
ATOM   1794  NE  ARG B 699      74.680  46.541  36.650  1.00  0.00           N  
ATOM   1795  CZ  ARG B 699      75.007  47.634  37.333  1.00  0.00           C  
ATOM   1796  NH1 ARG B 699      74.849  47.666  38.650  1.00  0.00           N  
ATOM   1797  NH2 ARG B 699      75.489  48.696  36.702  1.00  0.00           N  
ATOM   1798  N   GLU B 700      73.519  50.520  32.440  1.00  0.00           N  
ATOM   1799  CA  GLU B 700      74.203  51.810  32.427  1.00  0.00           C  
ATOM   1800  C   GLU B 700      74.100  52.449  33.806  1.00  0.00           C  
ATOM   1801  O   GLU B 700      74.857  53.360  34.140  1.00  0.00           O  
ATOM   1802  CB  GLU B 700      73.577  52.737  31.383  1.00  0.00           C  
ATOM   1803  CG  GLU B 700      74.014  52.459  29.956  1.00  0.00           C  
ATOM   1804  CD  GLU B 700      75.466  52.826  29.710  1.00  0.00           C  
ATOM   1805  OE1 GLU B 700      76.347  52.271  30.398  1.00  0.00           O  
ATOM   1806  OE2 GLU B 700      75.725  53.672  28.828  1.00  0.00           O  
ATOM   1807  N   GLN B 703      73.155  51.954  34.600  1.00  0.00           N  
ATOM   1808  CA  GLN B 703      72.921  52.445  35.954  1.00  0.00           C  
ATOM   1809  C   GLN B 703      72.646  53.946  35.975  1.00  0.00           C  
ATOM   1810  O   GLN B 703      73.570  54.759  36.005  1.00  0.00           O  
ATOM   1811  CB  GLN B 703      74.124  52.127  36.847  1.00  0.00           C  
ATOM   1812  CG  GLN B 703      73.870  52.343  38.334  1.00  0.00           C  
ATOM   1813  CD  GLN B 703      72.849  51.373  38.908  1.00  0.00           C  
ATOM   1814  OE1 GLN B 703      72.484  51.461  40.081  1.00  0.00           O  
ATOM   1815  NE2 GLN B 703      72.387  50.439  38.083  1.00  0.00           N  
ATOM   1816  N   ARG B 712      71.364  54.301  35.964  1.00  0.00           N  
ATOM   1817  CA  ARG B 712      70.931  55.696  35.978  1.00  0.00           C  
ATOM   1818  C   ARG B 712      71.570  56.543  34.882  1.00  0.00           C  
ATOM   1819  O   ARG B 712      72.703  57.005  35.016  1.00  0.00           O  
ATOM   1820  CB  ARG B 712      71.210  56.333  37.345  1.00  0.00           C  
ATOM   1821  CG  ARG B 712      70.259  55.887  38.445  1.00  0.00           C  
ATOM   1822  CD  ARG B 712      70.472  56.689  39.720  1.00  0.00           C  
ATOM   1823  NE  ARG B 712      69.487  56.356  40.745  1.00  0.00           N  
ATOM   1824  CZ  ARG B 712      68.178  56.549  40.617  1.00  0.00           C  
ATOM   1825  NH1 ARG B 712      67.357  56.215  41.603  1.00  0.00           N  
ATOM   1826  NH2 ARG B 712      67.689  57.080  39.505  1.00  0.00           N  
ATOM   1827  N   GLU B 713      70.827  56.745  33.798  1.00  0.00           N  
ATOM   1828  CA  GLU B 713      71.296  57.544  32.673  1.00  0.00           C  
ATOM   1829  C   GLU B 713      70.157  58.379  32.104  1.00  0.00           C  
ATOM   1830  O   GLU B 713      69.361  57.896  31.299  1.00  0.00           O  
ATOM   1831  CB  GLU B 713      71.874  56.642  31.579  1.00  0.00           C  
ATOM   1832  CG  GLU B 713      73.227  56.043  31.922  1.00  0.00           C  
ATOM   1833  CD  GLU B 713      74.315  57.094  32.053  1.00  0.00           C  
ATOM   1834  OE1 GLU B 713      75.456  56.727  32.401  1.00  0.00           O  
ATOM   1835  OE2 GLU B 713      74.030  58.285  31.806  1.00  0.00           O  
ATOM   1836  N   ASP B 714      70.081  59.633  32.535  1.00  0.00           N  
ATOM   1837  CA  ASP B 714      69.041  60.539  32.069  1.00  0.00           C  
ATOM   1838  C   ASP B 714      69.576  61.361  30.901  1.00  0.00           C  
ATOM   1839  O   ASP B 714      68.846  62.140  30.288  1.00  0.00           O  
ATOM   1840  CB  ASP B 714      68.606  61.472  33.203  1.00  0.00           C  
ATOM   1841  CG  ASP B 714      68.156  60.717  34.441  1.00  0.00           C  
ATOM   1842  OD1 ASP B 714      68.975  59.965  35.010  1.00  0.00           O  
ATOM   1843  OD2 ASP B 714      66.986  60.878  34.847  1.00  0.00           O  
ATOM   1844  N   ARG B 715      70.857  61.174  30.596  1.00  0.00           N  
ATOM   1845  CA  ARG B 715      71.504  61.898  29.508  1.00  0.00           C  
ATOM   1846  C   ARG B 715      72.327  60.952  28.637  1.00  0.00           C  
ATOM   1847  O   ARG B 715      73.243  61.379  27.932  1.00  0.00           O  
ATOM   1848  CB  ARG B 715      72.397  63.000  30.084  1.00  0.00           C  
ATOM   1849  CG  ARG B 715      71.642  63.982  30.971  1.00  0.00           C  
ATOM   1850  CD  ARG B 715      72.577  64.902  31.741  1.00  0.00           C  
ATOM   1851  NE  ARG B 715      71.844  65.736  32.692  1.00  0.00           N  
ATOM   1852  CZ  ARG B 715      72.416  66.563  33.562  1.00  0.00           C  
ATOM   1853  NH1 ARG B 715      71.667  67.282  34.388  1.00  0.00           N  
ATOM   1854  NH2 ARG B 715      73.736  66.672  33.609  1.00  0.00           N  
ATOM   1855  N   SER B 716      71.990  59.666  28.695  1.00  0.00           N  
ATOM   1856  CA  SER B 716      72.673  58.636  27.917  1.00  0.00           C  
ATOM   1857  C   SER B 716      71.839  57.357  27.894  1.00  0.00           C  
ATOM   1858  O   SER B 716      72.166  56.382  28.572  1.00  0.00           O  
ATOM   1859  CB  SER B 716      74.052  58.338  28.516  1.00  0.00           C  
ATOM   1860  OG  SER B 716      74.915  59.456  28.405  1.00  0.00           O  
ATOM   1861  N   HIS B 718      70.764  57.371  27.111  1.00  0.00           N  
ATOM   1862  CA  HIS B 718      69.867  56.222  26.998  1.00  0.00           C  
ATOM   1863  C   HIS B 718      69.382  55.774  28.375  1.00  0.00           C  
ATOM   1864  O   HIS B 718      69.719  56.382  29.389  1.00  0.00           O  
ATOM   1865  CB  HIS B 718      70.570  55.054  26.293  1.00  0.00           C  
ATOM   1866  CG  HIS B 718      70.921  55.327  24.862  1.00  0.00           C  
ATOM   1867  ND1 HIS B 718      71.487  54.375  24.041  1.00  0.00           N  
ATOM   1868  CD2 HIS B 718      70.790  56.443  24.106  1.00  0.00           C  
ATOM   1869  CE1 HIS B 718      71.689  54.892  22.843  1.00  0.00           C  
ATOM   1870  NE2 HIS B 718      71.275  56.146  22.855  1.00  0.00           N  
ATOM   1871  N   LEU B 723      68.590  54.707  28.406  1.00  0.00           N  
ATOM   1872  CA  LEU B 723      68.064  54.189  29.663  1.00  0.00           C  
ATOM   1873  C   LEU B 723      68.681  52.846  30.023  1.00  0.00           C  
ATOM   1874  O   LEU B 723      69.873  52.625  29.817  1.00  0.00           O  
ATOM   1875  CB  LEU B 723      66.541  54.051  29.585  1.00  0.00           C  
ATOM   1876  CG  LEU B 723      65.730  55.348  29.526  1.00  0.00           C  
ATOM   1877  CD1 LEU B 723      66.030  56.184  30.762  1.00  0.00           C  
ATOM   1878  CD2 LEU B 723      66.063  56.122  28.260  1.00  0.00           C  
ATOM   1879  N   MET B 724      67.861  51.952  30.560  1.00  0.00           N  
ATOM   1880  CA  MET B 724      68.322  50.629  30.961  1.00  0.00           C  
ATOM   1881  C   MET B 724      67.740  49.551  30.053  1.00  0.00           C  
ATOM   1882  O   MET B 724      68.137  48.387  30.122  1.00  0.00           O  
ATOM   1883  CB  MET B 724      67.917  50.363  32.411  1.00  0.00           C  
ATOM   1884  CG  MET B 724      68.444  51.400  33.388  1.00  0.00           C  
ATOM   1885  SD  MET B 724      67.532  51.417  34.940  1.00  0.00           S  
ATOM   1886  CE  MET B 724      66.273  52.652  34.563  1.00  0.00           C  
ATOM   1887  N   SER B 725      66.798  49.947  29.203  1.00  0.00           N  
ATOM   1888  CA  SER B 725      66.159  49.015  28.282  1.00  0.00           C  
ATOM   1889  C   SER B 725      65.820  49.692  26.959  1.00  0.00           C  
ATOM   1890  O   SER B 725      65.015  50.622  26.916  1.00  0.00           O  
ATOM   1891  CB  SER B 725      64.886  48.444  28.912  1.00  0.00           C  
ATOM   1892  OG  SER B 725      64.227  47.558  28.024  1.00  0.00           O  
ATOM   1893  N   TYR B 726      66.441  49.221  25.882  1.00  0.00           N  
ATOM   1894  CA  TYR B 726      66.203  49.777  24.556  1.00  0.00           C  
ATOM   1895  C   TYR B 726      65.687  48.688  23.621  1.00  0.00           C  
ATOM   1896  O   TYR B 726      65.634  47.513  23.989  1.00  0.00           O  
ATOM   1897  CB  TYR B 726      67.494  50.379  23.988  1.00  0.00           C  
ATOM   1898  CG  TYR B 726      68.505  49.360  23.506  1.00  0.00           C  
ATOM   1899  CD1 TYR B 726      69.023  48.391  24.368  1.00  0.00           C  
ATOM   1900  CD2 TYR B 726      68.948  49.366  22.183  1.00  0.00           C  
ATOM   1901  CE1 TYR B 726      69.958  47.453  23.922  1.00  0.00           C  
ATOM   1902  CE2 TYR B 726      69.881  48.434  21.729  1.00  0.00           C  
ATOM   1903  CZ  TYR B 726      70.380  47.483  22.602  1.00  0.00           C  
ATOM   1904  OH  TYR B 726      71.299  46.564  22.153  1.00  0.00           O  
ATOM   1905  N   HIS B 728      65.306  49.086  22.412  1.00  0.00           N  
ATOM   1906  CA  HIS B 728      64.797  48.151  21.418  1.00  0.00           C  
ATOM   1907  C   HIS B 728      65.842  47.953  20.335  1.00  0.00           C  
ATOM   1908  O   HIS B 728      66.316  48.923  19.747  1.00  0.00           O  
ATOM   1909  CB  HIS B 728      63.516  48.697  20.791  1.00  0.00           C  
ATOM   1910  CG  HIS B 728      62.356  48.745  21.733  1.00  0.00           C  
ATOM   1911  ND1 HIS B 728      61.580  47.641  22.015  1.00  0.00           N  
ATOM   1912  CD2 HIS B 728      61.846  49.761  22.467  1.00  0.00           C  
ATOM   1913  CE1 HIS B 728      60.639  47.977  22.880  1.00  0.00           C  
ATOM   1914  NE2 HIS B 728      60.779  49.257  23.171  1.00  0.00           N  
ATOM   1915  N   SER B 730      66.198  46.700  20.074  1.00  0.00           N  
ATOM   1916  CA  SER B 730      67.193  46.390  19.052  1.00  0.00           C  
ATOM   1917  C   SER B 730      66.548  45.713  17.846  1.00  0.00           C  
ATOM   1918  O   SER B 730      65.965  44.634  17.961  1.00  0.00           O  
ATOM   1919  CB  SER B 730      68.286  45.485  19.634  1.00  0.00           C  
ATOM   1920  OG  SER B 730      69.288  45.197  18.673  1.00  0.00           O  
ATOM   1921  N   ALA B 731      66.647  46.359  16.689  1.00  0.00           N  
ATOM   1922  CA  ALA B 731      66.085  45.813  15.461  1.00  0.00           C  
ATOM   1923  C   ALA B 731      67.169  44.999  14.767  1.00  0.00           C  
ATOM   1924  O   ALA B 731      67.709  45.409  13.739  1.00  0.00           O  
ATOM   1925  CB  ALA B 731      65.615  46.938  14.560  1.00  0.00           C  
ATOM   1926  N   SER B 732      67.480  43.839  15.340  1.00  0.00           N  
ATOM   1927  CA  SER B 732      68.519  42.966  14.806  1.00  0.00           C  
ATOM   1928  C   SER B 732      68.011  41.952  13.792  1.00  0.00           C  
ATOM   1929  O   SER B 732      66.807  41.769  13.615  1.00  0.00           O  
ATOM   1930  CB  SER B 732      69.218  42.224  15.951  1.00  0.00           C  
ATOM   1931  OG  SER B 732      69.751  43.128  16.904  1.00  0.00           O  
ATOM   1932  N   CYS B 733      68.960  41.296  13.134  1.00  0.00           N  
ATOM   1933  CA  CYS B 733      68.668  40.281  12.133  1.00  0.00           C  
ATOM   1934  C   CYS B 733      69.936  39.481  11.861  1.00  0.00           C  
ATOM   1935  O   CYS B 733      71.044  39.936  12.159  1.00  0.00           O  
ATOM   1936  CB  CYS B 733      68.189  40.933  10.835  1.00  0.00           C  
ATOM   1937  SG  CYS B 733      69.423  41.968  10.012  1.00  0.00           S  
ATOM   1938  N   VAL B 734      69.769  38.289  11.298  1.00  0.00           N  
ATOM   1939  CA  VAL B 734      70.903  37.431  10.982  1.00  0.00           C  
ATOM   1940  C   VAL B 734      70.704  36.714   9.657  1.00  0.00           C  
ATOM   1941  O   VAL B 734      69.590  36.307   9.318  1.00  0.00           O  
ATOM   1942  CB  VAL B 734      71.129  36.379  12.079  1.00  0.00           C  
ATOM   1943  CG1 VAL B 734      71.702  37.040  13.311  1.00  0.00           C  
ATOM   1944  CG2 VAL B 734      69.814  35.683  12.411  1.00  0.00           C  
ATOM   1945  N   VAL B 735      71.793  36.565   8.911  1.00  0.00           N  
ATOM   1946  CA  VAL B 735      71.745  35.894   7.622  1.00  0.00           C  
ATOM   1947  C   VAL B 735      72.668  34.682   7.606  1.00  0.00           C  
ATOM   1948  O   VAL B 735      73.890  34.815   7.561  1.00  0.00           O  
ATOM   1949  CB  VAL B 735      72.153  36.847   6.479  1.00  0.00           C  
ATOM   1950  CG1 VAL B 735      72.090  36.117   5.147  1.00  0.00           C  
ATOM   1951  CG2 VAL B 735      71.234  38.058   6.461  1.00  0.00           C  
ATOM   1952  N   VAL B 736      72.065  33.499   7.655  1.00  0.00           N  
ATOM   1953  CA  VAL B 736      72.805  32.251   7.635  1.00  0.00           C  
ATOM   1954  C   VAL B 736      73.005  31.830   6.188  1.00  0.00           C  
ATOM   1955  O   VAL B 736      72.052  31.440   5.507  1.00  0.00           O  
ATOM   1956  CB  VAL B 736      72.037  31.139   8.362  1.00  0.00           C  
ATOM   1957  CG1 VAL B 736      72.830  29.847   8.313  1.00  0.00           C  
ATOM   1958  CG2 VAL B 736      71.776  31.546   9.796  1.00  0.00           C  
ATOM   1959  N   GLY B 737      74.246  31.913   5.720  1.00  0.00           N  
ATOM   1960  CA  GLY B 737      74.541  31.541   4.350  1.00  0.00           C  
ATOM   1961  C   GLY B 737      75.891  30.872   4.204  1.00  0.00           C  
ATOM   1962  O   GLY B 737      76.883  31.320   4.777  1.00  0.00           O  
ATOM   1963  N   GLU B 738      75.926  29.794   3.430  1.00  0.00           N  
ATOM   1964  CA  GLU B 738      77.159  29.057   3.202  1.00  0.00           C  
ATOM   1965  C   GLU B 738      78.204  29.961   2.553  1.00  0.00           C  
ATOM   1966  O   GLU B 738      79.391  29.634   2.528  1.00  0.00           O  
ATOM   1967  CB  GLU B 738      76.885  27.848   2.302  1.00  0.00           C  
ATOM   1968  CG  GLU B 738      78.083  26.935   2.090  1.00  0.00           C  
ATOM   1969  CD  GLU B 738      77.750  25.728   1.232  1.00  0.00           C  
ATOM   1970  OE1 GLU B 738      78.642  24.878   1.026  1.00  0.00           O  
ATOM   1971  OE2 GLU B 738      76.596  25.629   0.763  1.00  0.00           O  
ATOM   1972  N   ASP B 739      77.754  31.101   2.035  1.00  0.00           N  
ATOM   1973  CA  ASP B 739      78.646  32.054   1.383  1.00  0.00           C  
ATOM   1974  C   ASP B 739      78.214  33.494   1.651  1.00  0.00           C  
ATOM   1975  O   ASP B 739      77.558  34.111   0.815  1.00  0.00           O  
ATOM   1976  CB  ASP B 739      78.663  31.810  -0.129  1.00  0.00           C  
ATOM   1977  CG  ASP B 739      79.038  30.386  -0.488  1.00  0.00           C  
ATOM   1978  OD1 ASP B 739      80.156  29.953  -0.136  1.00  0.00           O  
ATOM   1979  OD2 ASP B 739      78.213  29.698  -1.126  1.00  0.00           O  
ATOM   1980  N   VAL B 788      78.582  34.027   2.813  1.00  0.00           N  
ATOM   1981  CA  VAL B 788      78.223  35.401   3.166  1.00  0.00           C  
ATOM   1982  C   VAL B 788      79.411  36.146   3.755  1.00  0.00           C  
ATOM   1983  O   VAL B 788      80.347  35.535   4.266  1.00  0.00           O  
ATOM   1984  CB  VAL B 788      77.059  35.451   4.192  1.00  0.00           C  
ATOM   1985  CG1 VAL B 788      75.853  34.687   3.659  1.00  0.00           C  
ATOM   1986  CG2 VAL B 788      77.507  34.877   5.520  1.00  0.00           C  
ATOM   1987  N   SER B 789      79.367  37.471   3.676  1.00  0.00           N  
ATOM   1988  CA  SER B 789      80.441  38.310   4.198  1.00  0.00           C  
ATOM   1989  C   SER B 789      79.886  39.643   4.673  1.00  0.00           C  
ATOM   1990  O   SER B 789      78.674  39.862   4.651  1.00  0.00           O  
ATOM   1991  CB  SER B 789      81.502  38.564   3.121  1.00  0.00           C  
ATOM   1992  OG  SER B 789      80.973  39.320   2.045  1.00  0.00           O  
ATOM   1993  N   VAL B 790      80.779  40.533   5.095  1.00  0.00           N  
ATOM   1994  CA  VAL B 790      80.377  41.841   5.579  1.00  0.00           C  
ATOM   1995  C   VAL B 790      79.463  42.533   4.572  1.00  0.00           C  
ATOM   1996  O   VAL B 790      78.554  43.268   4.954  1.00  0.00           O  
ATOM   1997  CB  VAL B 790      81.603  42.725   5.846  1.00  0.00           C  
ATOM   1998  CG1 VAL B 790      82.345  42.978   4.556  1.00  0.00           C  
ATOM   1999  CG2 VAL B 790      81.173  44.034   6.481  1.00  0.00           C  
ATOM   2000  N   ASP B 791      79.699  42.287   3.287  1.00  0.00           N  
ATOM   2001  CA  ASP B 791      78.888  42.890   2.235  1.00  0.00           C  
ATOM   2002  C   ASP B 791      77.410  42.605   2.453  1.00  0.00           C  
ATOM   2003  O   ASP B 791      76.579  43.503   2.344  1.00  0.00           O  
ATOM   2004  CB  ASP B 791      79.311  42.365   0.868  1.00  0.00           C  
ATOM   2005  CG  ASP B 791      80.746  42.690   0.548  1.00  0.00           C  
ATOM   2006  OD1 ASP B 791      81.098  43.889   0.559  1.00  0.00           O  
ATOM   2007  OD2 ASP B 791      81.522  41.746   0.290  1.00  0.00           O  
ATOM   2008  N   ASP B 792      77.082  41.356   2.764  1.00  0.00           N  
ATOM   2009  CA  ASP B 792      75.693  40.987   2.996  1.00  0.00           C  
ATOM   2010  C   ASP B 792      75.124  41.852   4.109  1.00  0.00           C  
ATOM   2011  O   ASP B 792      73.909  41.953   4.273  1.00  0.00           O  
ATOM   2012  CB  ASP B 792      75.578  39.507   3.369  1.00  0.00           C  
ATOM   2013  CG  ASP B 792      75.850  38.586   2.193  1.00  0.00           C  
ATOM   2014  OD1 ASP B 792      77.013  38.505   1.744  1.00  0.00           O  
ATOM   2015  OD2 ASP B 792      74.894  37.946   1.713  1.00  0.00           O  
ATOM   2016  N   GLY B 793      76.014  42.478   4.870  1.00  0.00           N  
ATOM   2017  CA  GLY B 793      75.579  43.342   5.947  1.00  0.00           C  
ATOM   2018  C   GLY B 793      75.331  44.744   5.427  1.00  0.00           C  
ATOM   2019  O   GLY B 793      74.321  45.365   5.747  1.00  0.00           O  
ATOM   2020  N   LYS B 794      76.258  45.247   4.621  1.00  0.00           N  
ATOM   2021  CA  LYS B 794      76.123  46.580   4.053  1.00  0.00           C  
ATOM   2022  C   LYS B 794      74.803  46.673   3.302  1.00  0.00           C  
ATOM   2023  O   LYS B 794      74.018  47.592   3.521  1.00  0.00           O  
ATOM   2024  CB  LYS B 794      77.281  46.872   3.096  1.00  0.00           C  
ATOM   2025  CG  LYS B 794      78.649  46.888   3.760  1.00  0.00           C  
ATOM   2026  CD  LYS B 794      79.758  47.155   2.750  1.00  0.00           C  
ATOM   2027  CE  LYS B 794      81.130  47.105   3.409  1.00  0.00           C  
ATOM   2028  NZ  LYS B 794      82.244  47.278   2.430  1.00  0.00           N  
ATOM   2029  N   VAL B 795      74.560  45.705   2.426  1.00  0.00           N  
ATOM   2030  CA  VAL B 795      73.338  45.667   1.632  1.00  0.00           C  
ATOM   2031  C   VAL B 795      72.082  45.741   2.495  1.00  0.00           C  
ATOM   2032  O   VAL B 795      71.145  46.474   2.175  1.00  0.00           O  
ATOM   2033  CB  VAL B 795      73.282  44.388   0.769  1.00  0.00           C  
ATOM   2034  CG1 VAL B 795      73.383  43.160   1.652  1.00  0.00           C  
ATOM   2035  CG2 VAL B 795      71.999  44.356  -0.035  1.00  0.00           C  
ATOM   2036  N   VAL B 796      72.057  44.982   3.587  1.00  0.00           N  
ATOM   2037  CA  VAL B 796      70.901  44.993   4.474  1.00  0.00           C  
ATOM   2038  C   VAL B 796      70.697  46.394   5.037  1.00  0.00           C  
ATOM   2039  O   VAL B 796      69.612  46.962   4.937  1.00  0.00           O  
ATOM   2040  CB  VAL B 796      71.082  44.008   5.644  1.00  0.00           C  
ATOM   2041  CG1 VAL B 796      69.918  44.130   6.619  1.00  0.00           C  
ATOM   2042  CG2 VAL B 796      71.173  42.596   5.110  1.00  0.00           C  
ATOM   2043  N   ALA B 797      71.752  46.948   5.622  1.00  0.00           N  
ATOM   2044  CA  ALA B 797      71.692  48.279   6.204  1.00  0.00           C  
ATOM   2045  C   ALA B 797      71.129  49.279   5.200  1.00  0.00           C  
ATOM   2046  O   ALA B 797      70.413  50.207   5.573  1.00  0.00           O  
ATOM   2047  CB  ALA B 797      73.082  48.713   6.667  1.00  0.00           C  
ATOM   2048  N   GLU B 798      71.449  49.089   3.924  1.00  0.00           N  
ATOM   2049  CA  GLU B 798      70.949  49.990   2.891  1.00  0.00           C  
ATOM   2050  C   GLU B 798      69.473  49.712   2.657  1.00  0.00           C  
ATOM   2051  O   GLU B 798      68.625  50.571   2.892  1.00  0.00           O  
ATOM   2052  CB  GLU B 798      71.706  49.797   1.574  1.00  0.00           C  
ATOM   2053  CG  GLU B 798      71.265  50.768   0.483  1.00  0.00           C  
ATOM   2054  CD  GLU B 798      71.854  50.450  -0.876  1.00  0.00           C  
ATOM   2055  OE1 GLU B 798      73.095  50.381  -0.993  1.00  0.00           O  
ATOM   2056  OE2 GLU B 798      71.073  50.274  -1.834  1.00  0.00           O  
ATOM   2057  N   GLY B 799      69.178  48.501   2.196  1.00  0.00           N  
ATOM   2058  CA  GLY B 799      67.803  48.120   1.933  1.00  0.00           C  
ATOM   2059  C   GLY B 799      66.886  48.401   3.107  1.00  0.00           C  
ATOM   2060  O   GLY B 799      65.666  48.470   2.954  1.00  0.00           O  
ATOM   2061  N   LEU B 800      67.476  48.566   4.286  1.00  0.00           N  
ATOM   2062  CA  LEU B 800      66.711  48.843   5.490  1.00  0.00           C  
ATOM   2063  C   LEU B 800      66.481  50.344   5.605  1.00  0.00           C  
ATOM   2064  O   LEU B 800      65.341  50.804   5.612  1.00  0.00           O  
ATOM   2065  CB  LEU B 800      67.466  48.325   6.718  1.00  0.00           C  
ATOM   2066  CG  LEU B 800      66.705  48.249   8.043  1.00  0.00           C  
ATOM   2067  CD1 LEU B 800      65.463  47.387   7.888  1.00  0.00           C  
ATOM   2068  CD2 LEU B 800      67.618  47.671   9.106  1.00  0.00           C  
ATOM   2069  N   LEU B 801      67.568  51.105   5.682  1.00  0.00           N  
ATOM   2070  CA  LEU B 801      67.472  52.556   5.790  1.00  0.00           C  
ATOM   2071  C   LEU B 801      66.803  53.155   4.558  1.00  0.00           C  
ATOM   2072  O   LEU B 801      66.057  54.129   4.655  1.00  0.00           O  
ATOM   2073  CB  LEU B 801      68.862  53.176   5.957  1.00  0.00           C  
ATOM   2074  CG  LEU B 801      69.674  52.782   7.191  1.00  0.00           C  
ATOM   2075  CD1 LEU B 801      70.982  53.547   7.189  1.00  0.00           C  
ATOM   2076  CD2 LEU B 801      68.885  53.080   8.455  1.00  0.00           C  
ATOM   2077  N   ALA B 802      67.076  52.567   3.399  1.00  0.00           N  
ATOM   2078  CA  ALA B 802      66.512  53.043   2.142  1.00  0.00           C  
ATOM   2079  C   ALA B 802      64.990  53.132   2.184  1.00  0.00           C  
ATOM   2080  O   ALA B 802      64.383  53.808   1.355  1.00  0.00           O  
ATOM   2081  CB  ALA B 802      66.945  52.132   1.004  1.00  0.00           C  
ATOM   2082  N   GLN B 803      64.377  52.448   3.146  1.00  0.00           N  
ATOM   2083  CA  GLN B 803      62.926  52.459   3.277  1.00  0.00           C  
ATOM   2084  C   GLN B 803      62.419  53.532   4.229  1.00  0.00           C  
ATOM   2085  O   GLN B 803      61.296  53.457   4.717  1.00  0.00           O  
ATOM   2086  CB  GLN B 803      62.422  51.090   3.732  1.00  0.00           C  
ATOM   2087  CG  GLN B 803      62.510  50.030   2.659  1.00  0.00           C  
ATOM   2088  CD  GLN B 803      61.817  48.743   3.048  1.00  0.00           C  
ATOM   2089  OE1 GLN B 803      62.281  48.015   3.925  1.00  0.00           O  
ATOM   2090  NE2 GLN B 803      60.692  48.457   2.400  1.00  0.00           N  
ATOM   2091  N   PHE B 807      63.254  54.527   4.496  1.00  0.00           N  
ATOM   2092  CA  PHE B 807      62.875  55.626   5.372  1.00  0.00           C  
ATOM   2093  C   PHE B 807      63.230  56.952   4.706  1.00  0.00           C  
ATOM   2094  O   PHE B 807      63.014  58.025   5.270  1.00  0.00           O  
ATOM   2095  CB  PHE B 807      63.588  55.518   6.723  1.00  0.00           C  
ATOM   2096  CG  PHE B 807      62.969  54.526   7.668  1.00  0.00           C  
ATOM   2097  CD1 PHE B 807      62.920  53.173   7.352  1.00  0.00           C  
ATOM   2098  CD2 PHE B 807      62.456  54.945   8.890  1.00  0.00           C  
ATOM   2099  CE1 PHE B 807      62.368  52.250   8.246  1.00  0.00           C  
ATOM   2100  CE2 PHE B 807      61.905  54.029   9.788  1.00  0.00           C  
ATOM   2101  CZ  PHE B 807      61.861  52.680   9.467  1.00  0.00           C  
ATOM   2102  N   GLY B 808      63.775  56.871   3.498  1.00  0.00           N  
ATOM   2103  CA  GLY B 808      64.145  58.074   2.778  1.00  0.00           C  
ATOM   2104  C   GLY B 808      65.612  58.413   2.943  1.00  0.00           C  
ATOM   2105  O   GLY B 808      66.049  59.512   2.602  1.00  0.00           O  
ATOM   2106  N   PHE B1141      66.376  57.463   3.469  1.00  0.00           N  
ATOM   2107  CA  PHE B1141      67.803  57.659   3.681  1.00  0.00           C  
ATOM   2108  C   PHE B1141      68.603  57.287   2.437  1.00  0.00           C  
ATOM   2109  O   PHE B1141      68.471  56.179   1.910  1.00  0.00           O  
ATOM   2110  CB  PHE B1141      68.273  56.813   4.866  1.00  0.00           C  
ATOM   2111  CG  PHE B1141      67.896  57.377   6.207  1.00  0.00           C  
ATOM   2112  CD1 PHE B1141      66.602  57.817   6.458  1.00  0.00           C  
ATOM   2113  CD2 PHE B1141      68.837  57.454   7.228  1.00  0.00           C  
ATOM   2114  CE1 PHE B1141      66.252  58.325   7.706  1.00  0.00           C  
ATOM   2115  CE2 PHE B1141      68.496  57.960   8.478  1.00  0.00           C  
ATOM   2116  CZ  PHE B1141      67.201  58.396   8.716  1.00  0.00           C  
ATOM   2117  N   THR B1153      69.428  58.216   1.965  1.00  0.00           N  
ATOM   2118  CA  THR B1153      70.258  57.967   0.792  1.00  0.00           C  
ATOM   2119  C   THR B1153      71.726  58.153   1.144  1.00  0.00           C  
ATOM   2120  O   THR B1153      72.611  57.733   0.397  1.00  0.00           O  
ATOM   2121  CB  THR B1153      69.907  58.919  -0.364  1.00  0.00           C  
ATOM   2122  OG1 THR B1153      69.929  60.271   0.105  1.00  0.00           O  
ATOM   2123  CG2 THR B1153      68.535  58.598  -0.919  1.00  0.00           C  
ATOM   2124  N   LYS B1154      71.980  58.783   2.288  1.00  0.00           N  
ATOM   2125  CA  LYS B1154      73.343  59.022   2.742  1.00  0.00           C  
ATOM   2126  C   LYS B1154      73.609  58.334   4.077  1.00  0.00           C  
ATOM   2127  O   LYS B1154      72.944  58.621   5.072  1.00  0.00           O  
ATOM   2128  CB  LYS B1154      73.598  60.526   2.879  1.00  0.00           C  
ATOM   2129  CG  LYS B1154      73.412  61.312   1.588  1.00  0.00           C  
ATOM   2130  CD  LYS B1154      73.813  62.773   1.756  1.00  0.00           C  
ATOM   2131  CE  LYS B1154      72.965  63.478   2.808  1.00  0.00           C  
ATOM   2132  NZ  LYS B1154      73.375  64.899   3.001  1.00  0.00           N  
ATOM   2133  N   PHE B1155      74.580  57.424   4.091  1.00  0.00           N  
ATOM   2134  CA  PHE B1155      74.934  56.707   5.306  1.00  0.00           C  
ATOM   2135  C   PHE B1155      76.400  56.268   5.392  1.00  0.00           C  
ATOM   2136  O   PHE B1155      77.130  56.716   6.279  1.00  0.00           O  
ATOM   2137  CB  PHE B1155      74.011  55.498   5.494  1.00  0.00           C  
ATOM   2138  CG  PHE B1155      73.536  54.876   4.209  1.00  0.00           C  
ATOM   2139  CD1 PHE B1155      74.440  54.405   3.262  1.00  0.00           C  
ATOM   2140  CD2 PHE B1155      72.173  54.740   3.958  1.00  0.00           C  
ATOM   2141  CE1 PHE B1155      73.993  53.809   2.088  1.00  0.00           C  
ATOM   2142  CE2 PHE B1155      71.716  54.144   2.785  1.00  0.00           C  
ATOM   2143  CZ  PHE B1155      72.626  53.679   1.849  1.00  0.00           C  
ATOM   2144  N   LYS B1156      76.827  55.394   4.485  1.00  0.00           N  
ATOM   2145  CA  LYS B1156      78.206  54.899   4.469  1.00  0.00           C  
ATOM   2146  C   LYS B1156      78.559  54.116   5.738  1.00  0.00           C  
ATOM   2147  O   LYS B1156      77.871  54.219   6.755  1.00  0.00           O  
ATOM   2148  CB  LYS B1156      79.185  56.064   4.301  1.00  0.00           C  
ATOM   2149  CG  LYS B1156      78.976  56.875   3.036  1.00  0.00           C  
ATOM   2150  CD  LYS B1156      79.961  58.027   2.957  1.00  0.00           C  
ATOM   2151  CE  LYS B1156      79.712  58.873   1.724  1.00  0.00           C  
ATOM   2152  NZ  LYS B1156      78.332  59.432   1.714  1.00  0.00           N  
ATOM   2153  N   PHE B1157      79.638  53.340   5.674  1.00  0.00           N  
ATOM   2154  CA  PHE B1157      80.071  52.536   6.813  1.00  0.00           C  
ATOM   2155  C   PHE B1157      81.533  52.797   7.175  1.00  0.00           C  
ATOM   2156  O   PHE B1157      82.328  53.208   6.331  1.00  0.00           O  
ATOM   2157  CB  PHE B1157      79.904  51.044   6.510  1.00  0.00           C  
ATOM   2158  CG  PHE B1157      78.764  50.728   5.587  1.00  0.00           C  
ATOM   2159  CD1 PHE B1157      78.884  50.934   4.218  1.00  0.00           C  
ATOM   2160  CD2 PHE B1157      77.571  50.216   6.084  1.00  0.00           C  
ATOM   2161  CE1 PHE B1157      77.831  50.633   3.360  1.00  0.00           C  
ATOM   2162  CE2 PHE B1157      76.512  49.911   5.232  1.00  0.00           C  
ATOM   2163  CZ  PHE B1157      76.643  50.120   3.869  1.00  0.00           C  
ATOM   2164  N   LYS B1158      81.883  52.546   8.434  1.00  0.00           N  
ATOM   2165  CA  LYS B1158      83.250  52.735   8.911  1.00  0.00           C  
ATOM   2166  C   LYS B1158      83.586  51.691   9.974  1.00  0.00           C  
ATOM   2167  O   LYS B1158      82.818  51.481  10.911  1.00  0.00           O  
ATOM   2168  CB  LYS B1158      83.426  54.143   9.483  1.00  0.00           C  
ATOM   2169  CG  LYS B1158      83.238  55.249   8.456  1.00  0.00           C  
ATOM   2170  CD  LYS B1158      83.470  56.626   9.057  1.00  0.00           C  
ATOM   2171  CE  LYS B1158      84.912  56.807   9.503  1.00  0.00           C  
ATOM   2172  NZ  LYS B1158      85.147  58.165  10.067  1.00  0.00           N  
ATOM   2173  N   PRO B1159      84.741  51.017   9.832  1.00  0.00           N  
ATOM   2174  CA  PRO B1159      85.216  49.982  10.757  1.00  0.00           C  
ATOM   2175  C   PRO B1159      85.142  50.382  12.225  1.00  0.00           C  
ATOM   2176  O   PRO B1159      85.546  51.483  12.600  1.00  0.00           O  
ATOM   2177  CB  PRO B1159      86.648  49.745  10.292  1.00  0.00           C  
ATOM   2178  CG  PRO B1159      86.537  49.934   8.819  1.00  0.00           C  
ATOM   2179  CD  PRO B1159      85.697  51.191   8.723  1.00  0.00           C  
ATOM   2180  N   ASP B1160      84.628  49.474  13.049  1.00  0.00           N  
ATOM   2181  CA  ASP B1160      84.491  49.721  14.479  1.00  0.00           C  
ATOM   2182  C   ASP B1160      85.774  49.359  15.218  1.00  0.00           C  
ATOM   2183  O   ASP B1160      86.298  48.257  15.060  1.00  0.00           O  
ATOM   2184  CB  ASP B1160      83.331  48.903  15.044  1.00  0.00           C  
ATOM   2185  CG  ASP B1160      83.014  49.261  16.482  1.00  0.00           C  
ATOM   2186  OD1 ASP B1160      82.113  48.627  17.068  1.00  0.00           O  
ATOM   2187  OD2 ASP B1160      83.661  50.179  17.026  1.00  0.00           O  
ATOM   2188  N   GLU B1161      86.267  50.289  16.033  1.00  0.00           N  
ATOM   2189  CA  GLU B1161      87.494  50.078  16.795  1.00  0.00           C  
ATOM   2190  C   GLU B1161      87.327  49.020  17.883  1.00  0.00           C  
ATOM   2191  O   GLU B1161      88.267  48.288  18.194  1.00  0.00           O  
ATOM   2192  CB  GLU B1161      87.951  51.396  17.426  1.00  0.00           C  
ATOM   2193  CG  GLU B1161      88.239  52.509  16.429  1.00  0.00           C  
ATOM   2194  CD  GLU B1161      89.448  52.220  15.558  1.00  0.00           C  
ATOM   2195  OE1 GLU B1161      89.450  51.186  14.856  1.00  0.00           O  
ATOM   2196  OE2 GLU B1161      90.399  53.030  15.573  1.00  0.00           O  
ATOM   2197  N   LYS B1425      86.131  48.943  18.456  1.00  0.00           N  
ATOM   2198  CA  LYS B1425      85.846  47.981  19.514  1.00  0.00           C  
ATOM   2199  C   LYS B1425      86.323  46.575  19.165  1.00  0.00           C  
ATOM   2200  O   LYS B1425      86.763  45.829  20.038  1.00  0.00           O  
ATOM   2201  CB  LYS B1425      84.345  47.960  19.815  1.00  0.00           C  
ATOM   2202  CG  LYS B1425      83.803  49.284  20.335  1.00  0.00           C  
ATOM   2203  CD  LYS B1425      82.309  49.210  20.616  1.00  0.00           C  
ATOM   2204  CE  LYS B1425      81.780  50.523  21.181  1.00  0.00           C  
ATOM   2205  NZ  LYS B1425      81.983  51.667  20.247  1.00  0.00           N  
ATOM   2206  N   LYS B1437      86.238  46.222  17.886  1.00  0.00           N  
ATOM   2207  CA  LYS B1437      86.660  44.905  17.414  1.00  0.00           C  
ATOM   2208  C   LYS B1437      86.230  43.789  18.365  1.00  0.00           C  
ATOM   2209  O   LYS B1437      87.059  43.026  18.855  1.00  0.00           O  
ATOM   2210  CB  LYS B1437      88.181  44.876  17.234  1.00  0.00           C  
ATOM   2211  CG  LYS B1437      88.703  45.896  16.233  1.00  0.00           C  
ATOM   2212  CD  LYS B1437      90.221  45.871  16.150  1.00  0.00           C  
ATOM   2213  CE  LYS B1437      90.749  46.924  15.185  1.00  0.00           C  
ATOM   2214  NZ  LYS B1437      90.245  46.723  13.799  1.00  0.00           N  
ATOM   2215  N   SER B1438      84.929  43.707  18.627  1.00  0.00           N  
ATOM   2216  CA  SER B1438      84.381  42.685  19.513  1.00  0.00           C  
ATOM   2217  C   SER B1438      84.874  41.314  19.073  1.00  0.00           C  
ATOM   2218  O   SER B1438      84.812  40.977  17.892  1.00  0.00           O  
ATOM   2219  CB  SER B1438      82.852  42.720  19.477  1.00  0.00           C  
ATOM   2220  OG  SER B1438      82.364  43.992  19.865  1.00  0.00           O  
ATOM   2221  N   LYS B1443      85.355  40.529  20.030  1.00  0.00           N  
ATOM   2222  CA  LYS B1443      85.885  39.203  19.744  1.00  0.00           C  
ATOM   2223  C   LYS B1443      84.847  38.148  19.373  1.00  0.00           C  
ATOM   2224  O   LYS B1443      85.204  37.004  19.086  1.00  0.00           O  
ATOM   2225  CB  LYS B1443      86.726  38.715  20.925  1.00  0.00           C  
ATOM   2226  CG  LYS B1443      87.972  39.556  21.174  1.00  0.00           C  
ATOM   2227  CD  LYS B1443      88.768  39.044  22.367  1.00  0.00           C  
ATOM   2228  CE  LYS B1443      89.996  39.908  22.632  1.00  0.00           C  
ATOM   2229  NZ  LYS B1443      90.759  39.464  23.836  1.00  0.00           N  
ATOM   2230  N   TYR B1444      83.569  38.515  19.379  1.00  0.00           N  
ATOM   2231  CA  TYR B1444      82.534  37.560  19.005  1.00  0.00           C  
ATOM   2232  C   TYR B1444      82.208  37.799  17.532  1.00  0.00           C  
ATOM   2233  O   TYR B1444      81.264  37.240  16.972  1.00  0.00           O  
ATOM   2234  CB  TYR B1444      81.295  37.733  19.889  1.00  0.00           C  
ATOM   2235  CG  TYR B1444      80.434  38.936  19.583  1.00  0.00           C  
ATOM   2236  CD1 TYR B1444      79.467  38.888  18.579  1.00  0.00           C  
ATOM   2237  CD2 TYR B1444      80.560  40.112  20.318  1.00  0.00           C  
ATOM   2238  CE1 TYR B1444      78.644  39.978  18.320  1.00  0.00           C  
ATOM   2239  CE2 TYR B1444      79.741  41.210  20.066  1.00  0.00           C  
ATOM   2240  CZ  TYR B1444      78.785  41.134  19.067  1.00  0.00           C  
ATOM   2241  OH  TYR B1444      77.965  42.209  18.816  1.00  0.00           O  
ATOM   2242  N   TYR B1446      83.028  38.643  16.917  1.00  0.00           N  
ATOM   2243  CA  TYR B1446      82.906  39.006  15.511  1.00  0.00           C  
ATOM   2244  C   TYR B1446      84.235  38.706  14.828  1.00  0.00           C  
ATOM   2245  O   TYR B1446      85.290  39.044  15.361  1.00  0.00           O  
ATOM   2246  CB  TYR B1446      82.622  40.508  15.371  1.00  0.00           C  
ATOM   2247  CG  TYR B1446      81.163  40.910  15.261  1.00  0.00           C  
ATOM   2248  CD1 TYR B1446      80.798  42.259  15.253  1.00  0.00           C  
ATOM   2249  CD2 TYR B1446      80.153  39.956  15.146  1.00  0.00           C  
ATOM   2250  CE1 TYR B1446      79.470  42.647  15.135  1.00  0.00           C  
ATOM   2251  CE2 TYR B1446      78.817  40.336  15.026  1.00  0.00           C  
ATOM   2252  CZ  TYR B1446      78.484  41.681  15.021  1.00  0.00           C  
ATOM   2253  OH  TYR B1446      77.165  42.057  14.907  1.00  0.00           O  
ATOM   2254  N   THR B1447      84.194  38.075  13.658  1.00  0.00           N  
ATOM   2255  CA  THR B1447      85.425  37.787  12.930  1.00  0.00           C  
ATOM   2256  C   THR B1447      86.150  39.120  12.789  1.00  0.00           C  
ATOM   2257  O   THR B1447      85.527  40.151  12.542  1.00  0.00           O  
ATOM   2258  CB  THR B1447      85.145  37.227  11.522  1.00  0.00           C  
ATOM   2259  OG1 THR B1447      84.339  38.156  10.787  1.00  0.00           O  
ATOM   2260  CG2 THR B1447      84.422  35.900  11.611  1.00  0.00           C  
ATOM   2261  N   PRO B1448      87.477  39.121  12.951  1.00  0.00           N  
ATOM   2262  CA  PRO B1448      88.239  40.366  12.837  1.00  0.00           C  
ATOM   2263  C   PRO B1448      87.997  41.145  11.546  1.00  0.00           C  
ATOM   2264  O   PRO B1448      87.783  40.561  10.484  1.00  0.00           O  
ATOM   2265  CB  PRO B1448      89.686  39.894  12.959  1.00  0.00           C  
ATOM   2266  CG  PRO B1448      89.572  38.699  13.848  1.00  0.00           C  
ATOM   2267  CD  PRO B1448      88.362  37.993  13.286  1.00  0.00           C  
ATOM   2268  N   GLU B1456      88.027  42.470  11.661  1.00  0.00           N  
ATOM   2269  CA  GLU B1456      87.856  43.374  10.528  1.00  0.00           C  
ATOM   2270  C   GLU B1456      86.493  43.336   9.836  1.00  0.00           C  
ATOM   2271  O   GLU B1456      86.396  43.588   8.634  1.00  0.00           O  
ATOM   2272  CB  GLU B1456      88.958  43.115   9.494  1.00  0.00           C  
ATOM   2273  CG  GLU B1456      90.365  43.037  10.082  1.00  0.00           C  
ATOM   2274  CD  GLU B1456      90.783  44.305  10.806  1.00  0.00           C  
ATOM   2275  OE1 GLU B1456      91.893  44.323  11.378  1.00  0.00           O  
ATOM   2276  OE2 GLU B1456      90.007  45.284  10.803  1.00  0.00           O  
ATOM   2277  N   THR B1457      85.441  43.025  10.586  1.00  0.00           N  
ATOM   2278  CA  THR B1457      84.100  42.990  10.009  1.00  0.00           C  
ATOM   2279  C   THR B1457      83.173  43.958  10.730  1.00  0.00           C  
ATOM   2280  O   THR B1457      82.317  44.585  10.109  1.00  0.00           O  
ATOM   2281  CB  THR B1457      83.469  41.578  10.073  1.00  0.00           C  
ATOM   2282  OG1 THR B1457      83.479  41.106  11.423  1.00  0.00           O  
ATOM   2283  CG2 THR B1457      84.227  40.612   9.192  1.00  0.00           C  
ATOM   2284  N   GLN B1458      83.347  44.081  12.042  1.00  0.00           N  
ATOM   2285  CA  GLN B1458      82.509  44.977  12.821  1.00  0.00           C  
ATOM   2286  C   GLN B1458      82.625  46.399  12.293  1.00  0.00           C  
ATOM   2287  O   GLN B1458      83.559  47.132  12.629  1.00  0.00           O  
ATOM   2288  CB  GLN B1458      82.898  44.938  14.298  1.00  0.00           C  
ATOM   2289  CG  GLN B1458      81.931  45.699  15.188  1.00  0.00           C  
ATOM   2290  CD  GLN B1458      82.173  45.454  16.658  1.00  0.00           C  
ATOM   2291  OE1 GLN B1458      81.444  45.957  17.511  1.00  0.00           O  
ATOM   2292  NE2 GLN B1458      83.199  44.675  16.965  1.00  0.00           N  
ATOM   2293  N   THR B1459      81.659  46.774  11.459  1.00  0.00           N  
ATOM   2294  CA  THR B1459      81.618  48.097  10.854  1.00  0.00           C  
ATOM   2295  C   THR B1459      80.382  48.859  11.314  1.00  0.00           C  
ATOM   2296  O   THR B1459      79.270  48.345  11.248  1.00  0.00           O  
ATOM   2297  CB  THR B1459      81.593  47.990   9.318  1.00  0.00           C  
ATOM   2298  OG1 THR B1459      80.486  47.176   8.915  1.00  0.00           O  
ATOM   2299  CG2 THR B1459      82.881  47.364   8.805  1.00  0.00           C  
ATOM   2300  N   GLU B1460      80.584  50.082  11.787  1.00  0.00           N  
ATOM   2301  CA  GLU B1460      79.483  50.916  12.253  1.00  0.00           C  
ATOM   2302  C   GLU B1460      78.722  51.422  11.036  1.00  0.00           C  
ATOM   2303  O   GLU B1460      79.271  51.468   9.939  1.00  0.00           O  
ATOM   2304  CB  GLU B1460      80.020  52.109  13.048  1.00  0.00           C  
ATOM   2305  CG  GLU B1460      80.874  51.734  14.248  1.00  0.00           C  
ATOM   2306  CD  GLU B1460      81.403  52.949  14.990  1.00  0.00           C  
ATOM   2307  OE1 GLU B1460      80.581  53.749  15.482  1.00  0.00           O  
ATOM   2308  OE2 GLU B1460      82.639  53.104  15.082  1.00  0.00           O  
ATOM   2309  N   VAL B1461      77.462  51.801  11.224  1.00  0.00           N  
ATOM   2310  CA  VAL B1461      76.659  52.312  10.119  1.00  0.00           C  
ATOM   2311  C   VAL B1461      76.046  53.667  10.451  1.00  0.00           C  
ATOM   2312  O   VAL B1461      74.907  53.752  10.915  1.00  0.00           O  
ATOM   2313  CB  VAL B1461      75.532  51.334   9.751  1.00  0.00           C  
ATOM   2314  CG1 VAL B1461      74.706  51.895   8.603  1.00  0.00           C  
ATOM   2315  CG2 VAL B1461      76.124  50.000   9.366  1.00  0.00           C  
ATOM   2316  N   TYR B1462      76.815  54.724  10.212  1.00  0.00           N  
ATOM   2317  CA  TYR B1462      76.364  56.085  10.474  1.00  0.00           C  
ATOM   2318  C   TYR B1462      75.311  56.485   9.452  1.00  0.00           C  
ATOM   2319  O   TYR B1462      75.366  56.061   8.299  1.00  0.00           O  
ATOM   2320  CB  TYR B1462      77.546  57.052  10.402  1.00  0.00           C  
ATOM   2321  CG  TYR B1462      78.506  56.940  11.565  1.00  0.00           C  
ATOM   2322  CD1 TYR B1462      79.101  55.722  11.891  1.00  0.00           C  
ATOM   2323  CD2 TYR B1462      78.815  58.053  12.344  1.00  0.00           C  
ATOM   2324  CE1 TYR B1462      79.980  55.616  12.968  1.00  0.00           C  
ATOM   2325  CE2 TYR B1462      79.692  57.959  13.421  1.00  0.00           C  
ATOM   2326  CZ  TYR B1462      80.270  56.738  13.728  1.00  0.00           C  
ATOM   2327  OH  TYR B1462      81.130  56.642  14.798  1.00  0.00           O  
ATOM   2328  N   ALA B1463      74.356  57.306   9.875  1.00  0.00           N  
ATOM   2329  CA  ALA B1463      73.291  57.748   8.985  1.00  0.00           C  
ATOM   2330  C   ALA B1463      72.969  59.229   9.141  1.00  0.00           C  
ATOM   2331  O   ALA B1463      72.965  59.766  10.248  1.00  0.00           O  
ATOM   2332  CB  ALA B1463      72.039  56.918   9.227  1.00  0.00           C  
ATOM   2333  N   TYR B1464      72.695  59.880   8.015  1.00  0.00           N  
ATOM   2334  CA  TYR B1464      72.359  61.297   8.002  1.00  0.00           C  
ATOM   2335  C   TYR B1464      71.199  61.544   7.038  1.00  0.00           C  
ATOM   2336  O   TYR B1464      71.391  61.627   5.824  1.00  0.00           O  
ATOM   2337  CB  TYR B1464      73.576  62.124   7.578  1.00  0.00           C  
ATOM   2338  CG  TYR B1464      73.397  63.620   7.738  1.00  0.00           C  
ATOM   2339  CD1 TYR B1464      73.168  64.184   8.992  1.00  0.00           C  
ATOM   2340  CD2 TYR B1464      73.463  64.474   6.636  1.00  0.00           C  
ATOM   2341  CE1 TYR B1464      73.011  65.558   9.147  1.00  0.00           C  
ATOM   2342  CE2 TYR B1464      73.307  65.852   6.780  1.00  0.00           C  
ATOM   2343  CZ  TYR B1464      73.082  66.385   8.038  1.00  0.00           C  
ATOM   2344  OH  TYR B1464      72.928  67.743   8.189  1.00  0.00           O  
ATOM   2345  N   HIS B1465      69.994  61.648   7.590  1.00  0.00           N  
ATOM   2346  CA  HIS B1465      68.792  61.892   6.800  1.00  0.00           C  
ATOM   2347  C   HIS B1465      68.750  63.371   6.433  1.00  0.00           C  
ATOM   2348  O   HIS B1465      69.129  64.222   7.236  1.00  0.00           O  
ATOM   2349  CB  HIS B1465      67.547  61.523   7.618  1.00  0.00           C  
ATOM   2350  CG  HIS B1465      66.257  61.648   6.863  1.00  0.00           C  
ATOM   2351  ND1 HIS B1465      65.968  60.891   5.749  1.00  0.00           N  
ATOM   2352  CD2 HIS B1465      65.173  62.431   7.076  1.00  0.00           C  
ATOM   2353  CE1 HIS B1465      64.762  61.201   5.307  1.00  0.00           C  
ATOM   2354  NE2 HIS B1465      64.258  62.133   6.095  1.00  0.00           N  
ATOM   2355  N   PRO B1475      68.301  63.695   5.209  1.00  0.00           N  
ATOM   2356  CA  PRO B1475      68.214  65.083   4.743  1.00  0.00           C  
ATOM   2357  C   PRO B1475      67.463  65.997   5.716  1.00  0.00           C  
ATOM   2358  O   PRO B1475      66.311  66.360   5.474  1.00  0.00           O  
ATOM   2359  CB  PRO B1475      67.496  64.945   3.405  1.00  0.00           C  
ATOM   2360  CG  PRO B1475      68.008  63.634   2.901  1.00  0.00           C  
ATOM   2361  CD  PRO B1475      67.923  62.761   4.133  1.00  0.00           C  
ATOM   2362  N   LYS B1476      68.126  66.367   6.809  1.00  0.00           N  
ATOM   2363  CA  LYS B1476      67.536  67.232   7.827  1.00  0.00           C  
ATOM   2364  C   LYS B1476      68.488  67.339   9.024  1.00  0.00           C  
ATOM   2365  O   LYS B1476      69.698  67.160   8.878  1.00  0.00           O  
ATOM   2366  CB  LYS B1476      66.182  66.665   8.273  1.00  0.00           C  
ATOM   2367  CG  LYS B1476      65.307  67.640   9.049  1.00  0.00           C  
ATOM   2368  CD  LYS B1476      63.902  67.087   9.246  1.00  0.00           C  
ATOM   2369  CE  LYS B1476      63.190  66.892   7.912  1.00  0.00           C  
ATOM   2370  NZ  LYS B1476      61.802  66.377   8.080  1.00  0.00           N  
ATOM   2371  N   LEU B1689      67.940  67.631  10.201  1.00  0.00           N  
ATOM   2372  CA  LEU B1689      68.743  67.762  11.415  1.00  0.00           C  
ATOM   2373  C   LEU B1689      69.297  66.410  11.855  1.00  0.00           C  
ATOM   2374  O   LEU B1689      69.039  65.386  11.221  1.00  0.00           O  
ATOM   2375  CB  LEU B1689      67.901  68.376  12.542  1.00  0.00           C  
ATOM   2376  CG  LEU B1689      68.554  68.579  13.915  1.00  0.00           C  
ATOM   2377  CD1 LEU B1689      69.818  69.413  13.774  1.00  0.00           C  
ATOM   2378  CD2 LEU B1689      67.565  69.250  14.858  1.00  0.00           C  
ATOM   2379  N   GLY B1690      70.059  66.414  12.945  1.00  0.00           N  
ATOM   2380  CA  GLY B1690      70.642  65.184  13.445  1.00  0.00           C  
ATOM   2381  C   GLY B1690      71.920  64.856  12.700  1.00  0.00           C  
ATOM   2382  O   GLY B1690      71.897  64.114  11.717  1.00  0.00           O  
ATOM   2383  N   GLU B1692      73.034  65.415  13.170  1.00  0.00           N  
ATOM   2384  CA  GLU B1692      74.344  65.199  12.558  1.00  0.00           C  
ATOM   2385  C   GLU B1692      74.558  63.714  12.281  1.00  0.00           C  
ATOM   2386  O   GLU B1692      73.909  62.869  12.896  1.00  0.00           O  
ATOM   2387  CB  GLU B1692      75.449  65.707  13.491  1.00  0.00           C  
ATOM   2388  CG  GLU B1692      75.122  67.020  14.192  1.00  0.00           C  
ATOM   2389  CD  GLU B1692      74.858  68.159  13.226  1.00  0.00           C  
ATOM   2390  OE1 GLU B1692      74.492  69.259  13.695  1.00  0.00           O  
ATOM   2391  OE2 GLU B1692      75.019  67.959  12.002  1.00  0.00           O  
ATOM   2392  N   TRP B1693      75.463  63.398  11.357  1.00  0.00           N  
ATOM   2393  CA  TRP B1693      75.741  62.005  11.023  1.00  0.00           C  
ATOM   2394  C   TRP B1693      75.826  61.182  12.301  1.00  0.00           C  
ATOM   2395  O   TRP B1693      76.837  61.201  13.005  1.00  0.00           O  
ATOM   2396  CB  TRP B1693      77.048  61.888  10.238  1.00  0.00           C  
ATOM   2397  CG  TRP B1693      76.990  62.508   8.878  1.00  0.00           C  
ATOM   2398  CD1 TRP B1693      76.905  63.838   8.584  1.00  0.00           C  
ATOM   2399  CD2 TRP B1693      77.005  61.819   7.621  1.00  0.00           C  
ATOM   2400  NE1 TRP B1693      76.866  64.023   7.223  1.00  0.00           N  
ATOM   2401  CE2 TRP B1693      76.926  62.800   6.607  1.00  0.00           C  
ATOM   2402  CE3 TRP B1693      77.078  60.469   7.252  1.00  0.00           C  
ATOM   2403  CZ2 TRP B1693      76.919  62.473   5.245  1.00  0.00           C  
ATOM   2404  CZ3 TRP B1693      77.071  60.143   5.897  1.00  0.00           C  
ATOM   2405  CH2 TRP B1693      76.992  61.143   4.912  1.00  0.00           C  
ATOM   2406  N   ILE B1700      74.748  60.465  12.596  1.00  0.00           N  
ATOM   2407  CA  ILE B1700      74.668  59.648  13.796  1.00  0.00           C  
ATOM   2408  C   ILE B1700      74.604  58.161  13.468  1.00  0.00           C  
ATOM   2409  O   ILE B1700      73.996  57.754  12.478  1.00  0.00           O  
ATOM   2410  CB  ILE B1700      73.428  60.044  14.631  1.00  0.00           C  
ATOM   2411  CG1 ILE B1700      73.303  59.143  15.861  1.00  0.00           C  
ATOM   2412  CG2 ILE B1700      72.181  59.964  13.770  1.00  0.00           C  
ATOM   2413  CD1 ILE B1700      72.129  59.492  16.757  1.00  0.00           C  
ATOM   2414  N   GLU B1701      75.243  57.357  14.310  1.00  0.00           N  
ATOM   2415  CA  GLU B1701      75.277  55.912  14.134  1.00  0.00           C  
ATOM   2416  C   GLU B1701      73.903  55.306  14.401  1.00  0.00           C  
ATOM   2417  O   GLU B1701      73.390  55.382  15.516  1.00  0.00           O  
ATOM   2418  CB  GLU B1701      76.308  55.302  15.087  1.00  0.00           C  
ATOM   2419  CG  GLU B1701      76.448  53.792  14.994  1.00  0.00           C  
ATOM   2420  CD  GLU B1701      77.460  53.242  15.984  1.00  0.00           C  
ATOM   2421  OE1 GLU B1701      77.668  52.010  16.005  1.00  0.00           O  
ATOM   2422  OE2 GLU B1701      78.046  54.042  16.743  1.00  0.00           O  
ATOM   2423  N   VAL B1702      73.312  54.708  13.372  1.00  0.00           N  
ATOM   2424  CA  VAL B1702      72.000  54.088  13.500  1.00  0.00           C  
ATOM   2425  C   VAL B1702      72.114  52.572  13.609  1.00  0.00           C  
ATOM   2426  O   VAL B1702      71.261  51.916  14.206  1.00  0.00           O  
ATOM   2427  CB  VAL B1702      71.111  54.410  12.289  1.00  0.00           C  
ATOM   2428  CG1 VAL B1702      70.837  55.897  12.230  1.00  0.00           C  
ATOM   2429  CG2 VAL B1702      71.789  53.940  11.010  1.00  0.00           C  
ATOM   2430  N   ALA B1703      73.171  52.017  13.029  1.00  0.00           N  
ATOM   2431  CA  ALA B1703      73.366  50.577  13.061  1.00  0.00           C  
ATOM   2432  C   ALA B1703      74.812  50.179  13.318  1.00  0.00           C  
ATOM   2433  O   ALA B1703      75.661  51.012  13.629  1.00  0.00           O  
ATOM   2434  CB  ALA B1703      72.887  49.965  11.752  1.00  0.00           C  
ATOM   2435  N   THR B1704      75.068  48.884  13.188  1.00  0.00           N  
ATOM   2436  CA  THR B1704      76.389  48.306  13.381  1.00  0.00           C  
ATOM   2437  C   THR B1704      76.253  46.808  13.148  1.00  0.00           C  
ATOM   2438  O   THR B1704      75.417  46.156  13.766  1.00  0.00           O  
ATOM   2439  CB  THR B1704      76.917  48.572  14.807  1.00  0.00           C  
ATOM   2440  OG1 THR B1704      78.115  47.817  15.025  1.00  0.00           O  
ATOM   2441  CG2 THR B1704      75.876  48.192  15.842  1.00  0.00           C  
ATOM   2442  N   PHE B1705      77.059  46.267  12.240  1.00  0.00           N  
ATOM   2443  CA  PHE B1705      76.988  44.847  11.934  1.00  0.00           C  
ATOM   2444  C   PHE B1705      78.358  44.196  11.843  1.00  0.00           C  
ATOM   2445  O   PHE B1705      79.383  44.876  11.785  1.00  0.00           O  
ATOM   2446  CB  PHE B1705      76.239  44.627  10.620  1.00  0.00           C  
ATOM   2447  CG  PHE B1705      76.891  45.274   9.431  1.00  0.00           C  
ATOM   2448  CD1 PHE B1705      76.957  46.658   9.322  1.00  0.00           C  
ATOM   2449  CD2 PHE B1705      77.438  44.500   8.417  1.00  0.00           C  
ATOM   2450  CE1 PHE B1705      77.557  47.259   8.218  1.00  0.00           C  
ATOM   2451  CE2 PHE B1705      78.039  45.094   7.310  1.00  0.00           C  
ATOM   2452  CZ  PHE B1705      78.098  46.475   7.212  1.00  0.00           C  
ATOM   2453  N   GLY B1706      78.359  42.867  11.830  1.00  0.00           N  
ATOM   2454  CA  GLY B1706      79.597  42.117  11.745  1.00  0.00           C  
ATOM   2455  C   GLY B1706      79.344  40.664  11.391  1.00  0.00           C  
ATOM   2456  O   GLY B1706      78.224  40.282  11.044  1.00  0.00           O  
ATOM   2457  N   VAL B1707      80.392  39.851  11.473  1.00  0.00           N  
ATOM   2458  CA  VAL B1707      80.293  38.430  11.169  1.00  0.00           C  
ATOM   2459  C   VAL B1707      80.688  37.610  12.394  1.00  0.00           C  
ATOM   2460  O   VAL B1707      81.701  37.882  13.037  1.00  0.00           O  
ATOM   2461  CB  VAL B1707      81.224  38.044  10.010  1.00  0.00           C  
ATOM   2462  CG1 VAL B1707      81.031  36.579   9.658  1.00  0.00           C  
ATOM   2463  CG2 VAL B1707      80.950  38.926   8.811  1.00  0.00           C  
ATOM   2464  N   TYR B1708      79.880  36.608  12.718  1.00  0.00           N  
ATOM   2465  CA  TYR B1708      80.155  35.752  13.864  1.00  0.00           C  
ATOM   2466  C   TYR B1708      81.404  34.910  13.619  1.00  0.00           C  
ATOM   2467  O   TYR B1708      81.446  34.106  12.689  1.00  0.00           O  
ATOM   2468  CB  TYR B1708      78.952  34.844  14.131  1.00  0.00           C  
ATOM   2469  CG  TYR B1708      77.718  35.573  14.627  1.00  0.00           C  
ATOM   2470  CD1 TYR B1708      76.465  34.958  14.605  1.00  0.00           C  
ATOM   2471  CD2 TYR B1708      77.805  36.869  15.139  1.00  0.00           C  
ATOM   2472  CE1 TYR B1708      75.332  35.615  15.078  1.00  0.00           C  
ATOM   2473  CE2 TYR B1708      76.676  37.534  15.616  1.00  0.00           C  
ATOM   2474  CZ  TYR B1708      75.446  36.902  15.583  1.00  0.00           C  
ATOM   2475  OH  TYR B1708      74.337  37.560  16.058  1.00  0.00           O  
ATOM   2476  N   SER B1709      82.421  35.102  14.454  1.00  0.00           N  
ATOM   2477  CA  SER B1709      83.672  34.360  14.325  1.00  0.00           C  
ATOM   2478  C   SER B1709      83.429  32.860  14.425  1.00  0.00           C  
ATOM   2479  O   SER B1709      82.757  32.391  15.340  1.00  0.00           O  
ATOM   2480  CB  SER B1709      84.658  34.799  15.410  1.00  0.00           C  
ATOM   2481  OG  SER B1709      84.126  34.575  16.704  1.00  0.00           O  
ATOM   2482  N   PRO B1710      83.982  32.086  13.479  1.00  0.00           N  
ATOM   2483  CA  PRO B1710      83.826  30.629  13.455  1.00  0.00           C  
ATOM   2484  C   PRO B1710      83.973  30.000  14.838  1.00  0.00           C  
ATOM   2485  O   PRO B1710      83.264  29.053  15.179  1.00  0.00           O  
ATOM   2486  CB  PRO B1710      84.925  30.188  12.495  1.00  0.00           C  
ATOM   2487  CG  PRO B1710      84.956  31.309  11.515  1.00  0.00           C  
ATOM   2488  CD  PRO B1710      84.896  32.527  12.411  1.00  0.00           C  
ATOM   2489  N   ILE B1711      84.897  30.532  15.630  1.00  0.00           N  
ATOM   2490  CA  ILE B1711      85.127  30.026  16.975  1.00  0.00           C  
ATOM   2491  C   ILE B1711      83.834  30.097  17.782  1.00  0.00           C  
ATOM   2492  O   ILE B1711      83.379  29.093  18.331  1.00  0.00           O  
ATOM   2493  CB  ILE B1711      86.230  30.840  17.694  1.00  0.00           C  
ATOM   2494  CG1 ILE B1711      86.278  30.464  19.177  1.00  0.00           C  
ATOM   2495  CG2 ILE B1711      85.983  32.328  17.513  1.00  0.00           C  
ATOM   2496  CD1 ILE B1711      87.306  31.238  19.978  1.00  0.00           C  
ATOM   2497  N   ALA B1742      83.243  31.286  17.841  1.00  0.00           N  
ATOM   2498  CA  ALA B1742      82.003  31.487  18.578  1.00  0.00           C  
ATOM   2499  C   ALA B1742      80.907  30.592  18.013  1.00  0.00           C  
ATOM   2500  O   ALA B1742      80.214  29.903  18.760  1.00  0.00           O  
ATOM   2501  CB  ALA B1742      81.584  32.955  18.507  1.00  0.00           C  
ATOM   2502  N   LEU B1764      80.755  30.602  16.692  1.00  0.00           N  
ATOM   2503  CA  LEU B1764      79.744  29.780  16.037  1.00  0.00           C  
ATOM   2504  C   LEU B1764      80.031  28.309  16.280  1.00  0.00           C  
ATOM   2505  O   LEU B1764      79.124  27.477  16.281  1.00  0.00           O  
ATOM   2506  CB  LEU B1764      79.726  30.051  14.532  1.00  0.00           C  
ATOM   2507  CG  LEU B1764      79.236  31.430  14.099  1.00  0.00           C  
ATOM   2508  CD1 LEU B1764      79.303  31.538  12.586  1.00  0.00           C  
ATOM   2509  CD2 LEU B1764      77.811  31.645  14.589  1.00  0.00           C  
ATOM   2510  N   ALA B1765      81.304  27.992  16.483  1.00  0.00           N  
ATOM   2511  CA  ALA B1765      81.708  26.620  16.733  1.00  0.00           C  
ATOM   2512  C   ALA B1765      81.143  26.184  18.074  1.00  0.00           C  
ATOM   2513  O   ALA B1765      80.493  25.145  18.176  1.00  0.00           O  
ATOM   2514  CB  ALA B1765      83.226  26.514  16.742  1.00  0.00           C  
ATOM   2515  N   LYS B1767      81.385  26.992  19.100  1.00  0.00           N  
ATOM   2516  CA  LYS B1767      80.902  26.676  20.435  1.00  0.00           C  
ATOM   2517  C   LYS B1767      79.400  26.416  20.463  1.00  0.00           C  
ATOM   2518  O   LYS B1767      78.899  25.762  21.377  1.00  0.00           O  
ATOM   2519  CB  LYS B1767      81.267  27.796  21.415  1.00  0.00           C  
ATOM   2520  CG  LYS B1767      82.761  27.895  21.697  1.00  0.00           C  
ATOM   2521  CD  LYS B1767      83.052  28.782  22.899  1.00  0.00           C  
ATOM   2522  CE  LYS B1767      84.536  28.769  23.250  1.00  0.00           C  
ATOM   2523  NZ  LYS B1767      84.832  29.528  24.500  1.00  0.00           N  
ATOM   2524  N   TYR B1768      78.679  26.921  19.465  1.00  0.00           N  
ATOM   2525  CA  TYR B1768      77.238  26.703  19.406  1.00  0.00           C  
ATOM   2526  C   TYR B1768      76.868  25.621  18.403  1.00  0.00           C  
ATOM   2527  O   TYR B1768      75.696  25.451  18.062  1.00  0.00           O  
ATOM   2528  CB  TYR B1768      76.497  27.997  19.064  1.00  0.00           C  
ATOM   2529  CG  TYR B1768      76.288  28.904  20.252  1.00  0.00           C  
ATOM   2530  CD1 TYR B1768      77.316  29.718  20.724  1.00  0.00           C  
ATOM   2531  CD2 TYR B1768      75.066  28.932  20.922  1.00  0.00           C  
ATOM   2532  CE1 TYR B1768      77.133  30.539  21.836  1.00  0.00           C  
ATOM   2533  CE2 TYR B1768      74.873  29.746  22.035  1.00  0.00           C  
ATOM   2534  CZ  TYR B1768      75.910  30.548  22.486  1.00  0.00           C  
ATOM   2535  OH  TYR B1768      75.726  31.357  23.585  1.00  0.00           O  
ATOM   2536  N   ASN B1770      77.874  24.892  17.933  1.00  0.00           N  
ATOM   2537  CA  ASN B1770      77.663  23.810  16.981  1.00  0.00           C  
ATOM   2538  C   ASN B1770      77.092  24.310  15.651  1.00  0.00           C  
ATOM   2539  O   ASN B1770      76.223  23.670  15.058  1.00  0.00           O  
ATOM   2540  CB  ASN B1770      76.728  22.765  17.597  1.00  0.00           C  
ATOM   2541  CG  ASN B1770      76.681  21.477  16.802  1.00  0.00           C  
ATOM   2542  OD1 ASN B1770      75.955  20.548  17.152  1.00  0.00           O  
ATOM   2543  ND2 ASN B1770      77.459  21.412  15.727  1.00  0.00           N  
ATOM   2544  N   ILE B1771      77.586  25.453  15.185  1.00  0.00           N  
ATOM   2545  CA  ILE B1771      77.130  26.032  13.923  1.00  0.00           C  
ATOM   2546  C   ILE B1771      78.231  25.924  12.870  1.00  0.00           C  
ATOM   2547  O   ILE B1771      79.272  26.573  12.977  1.00  0.00           O  
ATOM   2548  CB  ILE B1771      76.747  27.515  14.099  1.00  0.00           C  
ATOM   2549  CG1 ILE B1771      75.613  27.639  15.116  1.00  0.00           C  
ATOM   2550  CG2 ILE B1771      76.322  28.106  12.765  1.00  0.00           C  
ATOM   2551  CD1 ILE B1771      75.205  29.066  15.414  1.00  0.00           C  
ATOM   2552  N   ASP B1772      77.991  25.105  11.851  1.00  0.00           N  
ATOM   2553  CA  ASP B1772      78.966  24.887  10.788  1.00  0.00           C  
ATOM   2554  C   ASP B1772      78.790  25.799   9.578  1.00  0.00           C  
ATOM   2555  O   ASP B1772      78.766  25.329   8.442  1.00  0.00           O  
ATOM   2556  CB  ASP B1772      78.913  23.427  10.331  1.00  0.00           C  
ATOM   2557  CG  ASP B1772      77.524  23.005   9.886  1.00  0.00           C  
ATOM   2558  OD1 ASP B1772      76.990  23.605   8.929  1.00  0.00           O  
ATOM   2559  OD2 ASP B1772      76.964  22.069  10.496  1.00  0.00           O  
ATOM   2560  N   VAL B1773      78.678  27.101   9.818  1.00  0.00           N  
ATOM   2561  CA  VAL B1773      78.510  28.059   8.728  1.00  0.00           C  
ATOM   2562  C   VAL B1773      78.521  29.502   9.229  1.00  0.00           C  
ATOM   2563  O   VAL B1773      77.931  29.815  10.263  1.00  0.00           O  
ATOM   2564  CB  VAL B1773      77.188  27.805   7.966  1.00  0.00           C  
ATOM   2565  CG1 VAL B1773      76.016  27.883   8.923  1.00  0.00           C  
ATOM   2566  CG2 VAL B1773      77.024  28.815   6.848  1.00  0.00           C  
ATOM   2567  N   PRO B1774      79.196  30.400   8.497  1.00  0.00           N  
ATOM   2568  CA  PRO B1774      79.275  31.811   8.881  1.00  0.00           C  
ATOM   2569  C   PRO B1774      77.911  32.481   8.988  1.00  0.00           C  
ATOM   2570  O   PRO B1774      76.962  32.095   8.301  1.00  0.00           O  
ATOM   2571  CB  PRO B1774      80.133  32.420   7.775  1.00  0.00           C  
ATOM   2572  CG  PRO B1774      79.808  31.560   6.595  1.00  0.00           C  
ATOM   2573  CD  PRO B1774      79.861  30.182   7.203  1.00  0.00           C  
ATOM   2574  N   VAL B1775      77.827  33.487   9.855  1.00  0.00           N  
ATOM   2575  CA  VAL B1775      76.592  34.225  10.072  1.00  0.00           C  
ATOM   2576  C   VAL B1775      76.868  35.722  10.099  1.00  0.00           C  
ATOM   2577  O   VAL B1775      77.857  36.173  10.681  1.00  0.00           O  
ATOM   2578  CB  VAL B1775      75.928  33.824  11.405  1.00  0.00           C  
ATOM   2579  CG1 VAL B1775      74.640  34.601  11.607  1.00  0.00           C  
ATOM   2580  CG2 VAL B1775      75.646  32.336  11.412  1.00  0.00           C  
ATOM   2581  N   MET B1776      75.990  36.484   9.455  1.00  0.00           N  
ATOM   2582  CA  MET B1776      76.112  37.935   9.406  1.00  0.00           C  
ATOM   2583  C   MET B1776      75.012  38.513  10.280  1.00  0.00           C  
ATOM   2584  O   MET B1776      73.850  38.121  10.167  1.00  0.00           O  
ATOM   2585  CB  MET B1776      75.950  38.435   7.970  1.00  0.00           C  
ATOM   2586  CG  MET B1776      76.185  39.929   7.782  1.00  0.00           C  
ATOM   2587  SD  MET B1776      74.968  40.975   8.591  1.00  0.00           S  
ATOM   2588  CE  MET B1776      73.586  40.827   7.478  1.00  0.00           C  
ATOM   2589  N   ASN B1777      75.381  39.445  11.150  1.00  0.00           N  
ATOM   2590  CA  ASN B1777      74.419  40.065  12.050  1.00  0.00           C  
ATOM   2591  C   ASN B1777      74.459  41.585  12.004  1.00  0.00           C  
ATOM   2592  O   ASN B1777      75.509  42.193  12.208  1.00  0.00           O  
ATOM   2593  CB  ASN B1777      74.672  39.599  13.482  1.00  0.00           C  
ATOM   2594  CG  ASN B1777      73.883  40.393  14.496  1.00  0.00           C  
ATOM   2595  OD1 ASN B1777      72.656  40.452  14.433  1.00  0.00           O  
ATOM   2596  ND2 ASN B1777      74.584  41.013  15.439  1.00  0.00           N  
ATOM   2597  N   LEU B1778      73.308  42.193  11.734  1.00  0.00           N  
ATOM   2598  CA  LEU B1778      73.202  43.647  11.685  1.00  0.00           C  
ATOM   2599  C   LEU B1778      72.228  44.122  12.751  1.00  0.00           C  
ATOM   2600  O   LEU B1778      71.095  43.643  12.827  1.00  0.00           O  
ATOM   2601  CB  LEU B1778      72.715  44.122  10.311  1.00  0.00           C  
ATOM   2602  CG  LEU B1778      72.300  45.603  10.232  1.00  0.00           C  
ATOM   2603  CD1 LEU B1778      73.473  46.484  10.584  1.00  0.00           C  
ATOM   2604  CD2 LEU B1778      71.802  45.942   8.844  1.00  0.00           C  
ATOM   2605  N   GLY B1779      72.676  45.062  13.575  1.00  0.00           N  
ATOM   2606  CA  GLY B1779      71.826  45.589  14.623  1.00  0.00           C  
ATOM   2607  C   GLY B1779      71.481  47.035  14.342  1.00  0.00           C  
ATOM   2608  O   GLY B1779      72.250  47.746  13.697  1.00  0.00           O  
ATOM   2609  N   LEU B1782      70.324  47.477  14.818  1.00  0.00           N  
ATOM   2610  CA  LEU B1782      69.902  48.852  14.604  1.00  0.00           C  
ATOM   2611  C   LEU B1782      69.106  49.355  15.796  1.00  0.00           C  
ATOM   2612  O   LEU B1782      68.057  48.806  16.126  1.00  0.00           O  
ATOM   2613  CB  LEU B1782      69.056  48.952  13.331  1.00  0.00           C  
ATOM   2614  CG  LEU B1782      68.689  50.358  12.845  1.00  0.00           C  
ATOM   2615  CD1 LEU B1782      68.164  50.282  11.424  1.00  0.00           C  
ATOM   2616  CD2 LEU B1782      67.658  50.985  13.768  1.00  0.00           C  
ATOM   2617  N   GLY B1783      69.615  50.400  16.440  1.00  0.00           N  
ATOM   2618  CA  GLY B1783      68.928  50.964  17.586  1.00  0.00           C  
ATOM   2619  C   GLY B1783      67.636  51.625  17.154  1.00  0.00           C  
ATOM   2620  O   GLY B1783      67.652  52.614  16.424  1.00  0.00           O  
ATOM   2621  N   VAL B1784      66.511  51.079  17.600  1.00  0.00           N  
ATOM   2622  CA  VAL B1784      65.215  51.629  17.237  1.00  0.00           C  
ATOM   2623  C   VAL B1784      65.069  53.052  17.756  1.00  0.00           C  
ATOM   2624  O   VAL B1784      64.775  53.969  16.990  1.00  0.00           O  
ATOM   2625  CB  VAL B1784      64.062  50.767  17.793  1.00  0.00           C  
ATOM   2626  CG1 VAL B1784      62.724  51.334  17.346  1.00  0.00           C  
ATOM   2627  CG2 VAL B1784      64.207  49.335  17.315  1.00  0.00           C  
ATOM   2628  N   GLU B1785      65.280  53.239  19.055  1.00  0.00           N  
ATOM   2629  CA  GLU B1785      65.157  54.564  19.642  1.00  0.00           C  
ATOM   2630  C   GLU B1785      66.100  55.523  18.941  1.00  0.00           C  
ATOM   2631  O   GLU B1785      65.826  56.720  18.846  1.00  0.00           O  
ATOM   2632  CB  GLU B1785      65.460  54.529  21.143  1.00  0.00           C  
ATOM   2633  CG  GLU B1785      64.393  53.823  21.968  1.00  0.00           C  
ATOM   2634  CD  GLU B1785      64.637  52.332  22.106  1.00  0.00           C  
ATOM   2635  OE1 GLU B1785      65.120  51.708  21.137  1.00  0.00           O  
ATOM   2636  OE2 GLU B1785      64.333  51.780  23.185  1.00  0.00           O  
ATOM   2637  N   ARG B1786      67.207  54.983  18.441  1.00  0.00           N  
ATOM   2638  CA  ARG B1786      68.209  55.775  17.733  1.00  0.00           C  
ATOM   2639  C   ARG B1786      67.561  56.398  16.495  1.00  0.00           C  
ATOM   2640  O   ARG B1786      67.409  57.617  16.398  1.00  0.00           O  
ATOM   2641  CB  ARG B1786      69.370  54.873  17.307  1.00  0.00           C  
ATOM   2642  CG  ARG B1786      70.690  55.587  17.069  1.00  0.00           C  
ATOM   2643  CD  ARG B1786      71.346  55.975  18.384  1.00  0.00           C  
ATOM   2644  NE  ARG B1786      72.720  56.432  18.197  1.00  0.00           N  
ATOM   2645  CZ  ARG B1786      73.541  56.761  19.189  1.00  0.00           C  
ATOM   2646  NH1 ARG B1786      74.776  57.166  18.925  1.00  0.00           N  
ATOM   2647  NH2 ARG B1786      73.127  56.685  20.447  1.00  0.00           N  
ATOM   2648  N   LEU B1787      67.182  55.539  15.553  1.00  0.00           N  
ATOM   2649  CA  LEU B1787      66.540  55.965  14.315  1.00  0.00           C  
ATOM   2650  C   LEU B1787      65.278  56.739  14.658  1.00  0.00           C  
ATOM   2651  O   LEU B1787      64.898  57.671  13.953  1.00  0.00           O  
ATOM   2652  CB  LEU B1787      66.177  54.740  13.471  1.00  0.00           C  
ATOM   2653  CG  LEU B1787      65.451  54.959  12.142  1.00  0.00           C  
ATOM   2654  CD1 LEU B1787      66.355  55.695  11.164  1.00  0.00           C  
ATOM   2655  CD2 LEU B1787      65.035  53.615  11.570  1.00  0.00           C  
ATOM   2656  N   ALA B1788      64.635  56.340  15.750  1.00  0.00           N  
ATOM   2657  CA  ALA B1788      63.412  56.984  16.207  1.00  0.00           C  
ATOM   2658  C   ALA B1788      63.590  58.494  16.317  1.00  0.00           C  
ATOM   2659  O   ALA B1788      62.815  59.260  15.748  1.00  0.00           O  
ATOM   2660  CB  ALA B1788      63.000  56.409  17.553  1.00  0.00           C  
ATOM   2661  N   MET B1789      64.617  58.915  17.049  1.00  0.00           N  
ATOM   2662  CA  MET B1789      64.896  60.330  17.239  1.00  0.00           C  
ATOM   2663  C   MET B1789      65.152  61.043  15.916  1.00  0.00           C  
ATOM   2664  O   MET B1789      64.732  62.181  15.729  1.00  0.00           O  
ATOM   2665  CB  MET B1789      66.106  60.509  18.158  1.00  0.00           C  
ATOM   2666  CG  MET B1789      65.950  59.853  19.515  1.00  0.00           C  
ATOM   2667  SD  MET B1789      67.242  60.360  20.655  1.00  0.00           S  
ATOM   2668  CE  MET B1789      68.552  59.230  20.232  1.00  0.00           C  
ATOM   2669  N   ILE B1790      65.847  60.376  15.002  1.00  0.00           N  
ATOM   2670  CA  ILE B1790      66.153  60.964  13.705  1.00  0.00           C  
ATOM   2671  C   ILE B1790      64.876  61.229  12.935  1.00  0.00           C  
ATOM   2672  O   ILE B1790      64.720  62.279  12.325  1.00  0.00           O  
ATOM   2673  CB  ILE B1790      67.028  60.036  12.860  1.00  0.00           C  
ATOM   2674  CG1 ILE B1790      68.299  59.677  13.625  1.00  0.00           C  
ATOM   2675  CG2 ILE B1790      67.381  60.719  11.554  1.00  0.00           C  
ATOM   2676  CD1 ILE B1790      69.197  58.711  12.891  1.00  0.00           C  
ATOM   2677  N   ILE B1791      63.965  60.266  12.963  1.00  0.00           N  
ATOM   2678  CA  ILE B1791      62.698  60.398  12.260  1.00  0.00           C  
ATOM   2679  C   ILE B1791      61.870  61.566  12.780  1.00  0.00           C  
ATOM   2680  O   ILE B1791      61.644  62.541  12.065  1.00  0.00           O  
ATOM   2681  CB  ILE B1791      61.852  59.123  12.391  1.00  0.00           C  
ATOM   2682  CG1 ILE B1791      62.607  57.934  11.803  1.00  0.00           C  
ATOM   2683  CG2 ILE B1791      60.526  59.307  11.671  1.00  0.00           C  
ATOM   2684  CD1 ILE B1791      61.846  56.630  11.885  1.00  0.00           C  
ATOM   2685  N   TYR B1792      61.421  61.464  14.027  1.00  0.00           N  
ATOM   2686  CA  TYR B1792      60.599  62.506  14.630  1.00  0.00           C  
ATOM   2687  C   TYR B1792      61.388  63.700  15.158  1.00  0.00           C  
ATOM   2688  O   TYR B1792      60.844  64.535  15.878  1.00  0.00           O  
ATOM   2689  CB  TYR B1792      59.756  61.919  15.763  1.00  0.00           C  
ATOM   2690  CG  TYR B1792      58.909  60.741  15.345  1.00  0.00           C  
ATOM   2691  CD1 TYR B1792      59.464  59.471  15.207  1.00  0.00           C  
ATOM   2692  CD2 TYR B1792      57.554  60.900  15.068  1.00  0.00           C  
ATOM   2693  CE1 TYR B1792      58.691  58.392  14.805  1.00  0.00           C  
ATOM   2694  CE2 TYR B1792      56.772  59.828  14.662  1.00  0.00           C  
ATOM   2695  CZ  TYR B1792      57.345  58.579  14.532  1.00  0.00           C  
ATOM   2696  OH  TYR B1792      56.571  57.515  14.128  1.00  0.00           O  
ATOM   2697  N   GLY B1793      62.666  63.779  14.804  1.00  0.00           N  
ATOM   2698  CA  GLY B1793      63.493  64.887  15.253  1.00  0.00           C  
ATOM   2699  C   GLY B1793      63.474  65.119  16.754  1.00  0.00           C  
ATOM   2700  O   GLY B1793      63.066  66.179  17.223  1.00  0.00           O  
ATOM   2701  N   TYR B1794      63.912  64.124  17.514  1.00  0.00           N  
ATOM   2702  CA  TYR B1794      63.955  64.237  18.964  1.00  0.00           C  
ATOM   2703  C   TYR B1794      65.398  64.336  19.442  1.00  0.00           C  
ATOM   2704  O   TYR B1794      66.287  63.669  18.910  1.00  0.00           O  
ATOM   2705  CB  TYR B1794      63.297  63.021  19.623  1.00  0.00           C  
ATOM   2706  CG  TYR B1794      61.822  63.170  19.921  1.00  0.00           C  
ATOM   2707  CD1 TYR B1794      60.893  63.327  18.896  1.00  0.00           C  
ATOM   2708  CD2 TYR B1794      61.356  63.127  21.232  1.00  0.00           C  
ATOM   2709  CE1 TYR B1794      59.533  63.435  19.172  1.00  0.00           C  
ATOM   2710  CE2 TYR B1794      60.004  63.232  21.518  1.00  0.00           C  
ATOM   2711  CZ  TYR B1794      59.097  63.385  20.485  1.00  0.00           C  
ATOM   2712  OH  TYR B1794      57.755  63.494  20.769  1.00  0.00           O  
ATOM   2713  N   GLU B1795      65.623  65.172  20.448  1.00  0.00           N  
ATOM   2714  CA  GLU B1795      66.952  65.341  21.012  1.00  0.00           C  
ATOM   2715  C   GLU B1795      67.081  64.419  22.220  1.00  0.00           C  
ATOM   2716  O   GLU B1795      67.773  63.403  22.169  1.00  0.00           O  
ATOM   2717  CB  GLU B1795      67.166  66.795  21.433  1.00  0.00           C  
ATOM   2718  CG  GLU B1795      67.035  67.788  20.291  1.00  0.00           C  
ATOM   2719  CD  GLU B1795      67.280  69.216  20.729  1.00  0.00           C  
ATOM   2720  OE1 GLU B1795      66.539  69.706  21.606  1.00  0.00           O  
ATOM   2721  OE2 GLU B1795      68.214  69.850  20.195  1.00  0.00           O  
ATOM   2722  N   ASP B1796      66.399  64.774  23.303  1.00  0.00           N  
ATOM   2723  CA  ASP B1796      66.438  63.975  24.521  1.00  0.00           C  
ATOM   2724  C   ASP B1796      65.723  62.647  24.306  1.00  0.00           C  
ATOM   2725  O   ASP B1796      64.526  62.620  24.033  1.00  0.00           O  
ATOM   2726  CB  ASP B1796      65.774  64.738  25.670  1.00  0.00           C  
ATOM   2727  CG  ASP B1796      65.796  63.965  26.974  1.00  0.00           C  
ATOM   2728  OD1 ASP B1796      65.226  64.458  27.969  1.00  0.00           O  
ATOM   2729  OD2 ASP B1796      66.386  62.864  27.005  1.00  0.00           O  
ATOM   2730  N   VAL B1797      66.458  61.547  24.432  1.00  0.00           N  
ATOM   2731  CA  VAL B1797      65.876  60.221  24.251  1.00  0.00           C  
ATOM   2732  C   VAL B1797      64.715  60.014  25.213  1.00  0.00           C  
ATOM   2733  O   VAL B1797      63.626  59.614  24.805  1.00  0.00           O  
ATOM   2734  CB  VAL B1797      66.915  59.109  24.507  1.00  0.00           C  
ATOM   2735  CG1 VAL B1797      66.295  57.746  24.240  1.00  0.00           C  
ATOM   2736  CG2 VAL B1797      68.132  59.323  23.628  1.00  0.00           C  
ATOM   2737  N   ARG B1798      64.960  60.292  26.490  1.00  0.00           N  
ATOM   2738  CA  ARG B1798      63.953  60.141  27.537  1.00  0.00           C  
ATOM   2739  C   ARG B1798      62.665  60.861  27.156  1.00  0.00           C  
ATOM   2740  O   ARG B1798      61.574  60.289  27.227  1.00  0.00           O  
ATOM   2741  CB  ARG B1798      64.495  60.698  28.861  1.00  0.00           C  
ATOM   2742  CG  ARG B1798      63.568  60.533  30.058  1.00  0.00           C  
ATOM   2743  CD  ARG B1798      63.112  61.883  30.612  1.00  0.00           C  
ATOM   2744  NE  ARG B1798      62.258  62.614  29.677  1.00  0.00           N  
ATOM   2745  CZ  ARG B1798      61.581  63.717  29.985  1.00  0.00           C  
ATOM   2746  NH1 ARG B1798      60.828  64.314  29.072  1.00  0.00           N  
ATOM   2747  NH2 ARG B1798      61.653  64.224  31.207  1.00  0.00           N  
ATOM   2748  N   ALA B1799      62.799  62.115  26.742  1.00  0.00           N  
ATOM   2749  CA  ALA B1799      61.647  62.913  26.351  1.00  0.00           C  
ATOM   2750  C   ALA B1799      60.860  62.252  25.230  1.00  0.00           C  
ATOM   2751  O   ALA B1799      59.752  62.679  24.918  1.00  0.00           O  
ATOM   2752  CB  ALA B1799      62.095  64.297  25.918  1.00  0.00           C  
ATOM   2753  N   MET B1800      61.431  61.217  24.621  1.00  0.00           N  
ATOM   2754  CA  MET B1800      60.758  60.513  23.534  1.00  0.00           C  
ATOM   2755  C   MET B1800      60.174  59.192  24.003  1.00  0.00           C  
ATOM   2756  O   MET B1800      58.989  58.928  23.815  1.00  0.00           O  
ATOM   2757  CB  MET B1800      61.722  60.240  22.378  1.00  0.00           C  
ATOM   2758  CG  MET B1800      61.066  59.521  21.212  1.00  0.00           C  
ATOM   2759  SD  MET B1800      62.195  59.188  19.864  1.00  0.00           S  
ATOM   2760  CE  MET B1800      63.067  57.785  20.521  1.00  0.00           C  
ATOM   2761  N   VAL B1801      61.015  58.360  24.606  1.00  0.00           N  
ATOM   2762  CA  VAL B1801      60.579  57.062  25.089  1.00  0.00           C  
ATOM   2763  C   VAL B1801      59.388  57.224  26.017  1.00  0.00           C  
ATOM   2764  O   VAL B1801      58.490  56.386  26.036  1.00  0.00           O  
ATOM   2765  CB  VAL B1801      61.706  56.340  25.847  1.00  0.00           C  
ATOM   2766  CG1 VAL B1801      61.316  54.893  26.095  1.00  0.00           C  
ATOM   2767  CG2 VAL B1801      62.995  56.415  25.054  1.00  0.00           C  
ATOM   2768  N   TYR B1802      59.386  58.312  26.780  1.00  0.00           N  
ATOM   2769  CA  TYR B1802      58.305  58.595  27.719  1.00  0.00           C  
ATOM   2770  C   TYR B1802      57.763  60.006  27.494  1.00  0.00           C  
ATOM   2771  O   TYR B1802      57.892  60.877  28.354  1.00  0.00           O  
ATOM   2772  CB  TYR B1802      58.810  58.436  29.155  1.00  0.00           C  
ATOM   2773  CG  TYR B1802      59.395  57.065  29.426  1.00  0.00           C  
ATOM   2774  CD1 TYR B1802      60.671  56.731  28.984  1.00  0.00           C  
ATOM   2775  CD2 TYR B1802      58.651  56.083  30.077  1.00  0.00           C  
ATOM   2776  CE1 TYR B1802      61.188  55.457  29.182  1.00  0.00           C  
ATOM   2777  CE2 TYR B1802      59.160  54.806  30.276  1.00  0.00           C  
ATOM   2778  CZ  TYR B1802      60.428  54.502  29.825  1.00  0.00           C  
ATOM   2779  OH  TYR B1802      60.934  53.239  30.013  1.00  0.00           O  
ATOM   2780  N   PRO B1803      57.125  60.232  26.332  1.00  0.00           N  
ATOM   2781  CA  PRO B1803      56.537  61.507  25.908  1.00  0.00           C  
ATOM   2782  C   PRO B1803      56.041  62.390  27.041  1.00  0.00           C  
ATOM   2783  O   PRO B1803      56.477  63.534  27.182  1.00  0.00           O  
ATOM   2784  CB  PRO B1803      55.413  61.066  24.979  1.00  0.00           C  
ATOM   2785  CG  PRO B1803      56.018  59.889  24.302  1.00  0.00           C  
ATOM   2786  CD  PRO B1803      56.653  59.139  25.459  1.00  0.00           C  
ATOM   2787  N   GLN B1804      55.124  61.862  27.844  1.00  0.00           N  
ATOM   2788  CA  GLN B1804      54.579  62.622  28.958  1.00  0.00           C  
ATOM   2789  C   GLN B1804      55.276  62.263  30.262  1.00  0.00           C  
ATOM   2790  O   GLN B1804      54.968  61.255  30.900  1.00  0.00           O  
ATOM   2791  CB  GLN B1804      53.067  62.391  29.076  1.00  0.00           C  
ATOM   2792  CG  GLN B1804      52.250  62.948  27.901  1.00  0.00           C  
ATOM   2793  CD  GLN B1804      52.342  64.467  27.765  1.00  0.00           C  
ATOM   2794  OE1 GLN B1804      51.953  65.210  28.665  1.00  0.00           O  
ATOM   2795  NE2 GLN B1804      52.854  64.928  26.633  1.00  0.00           N  
ATOM   2796  N   PHE B1805      56.232  63.109  30.629  1.00  0.00           N  
ATOM   2797  CA  PHE B1805      57.017  62.952  31.844  1.00  0.00           C  
ATOM   2798  C   PHE B1805      57.718  64.281  32.071  1.00  0.00           C  
ATOM   2799  O   PHE B1805      58.535  64.416  32.981  1.00  0.00           O  
ATOM   2800  CB  PHE B1805      58.065  61.844  31.681  1.00  0.00           C  
ATOM   2801  CG  PHE B1805      57.981  60.762  32.726  1.00  0.00           C  
ATOM   2802  CD1 PHE B1805      57.825  61.081  34.069  1.00  0.00           C  
ATOM   2803  CD2 PHE B1805      58.074  59.422  32.366  1.00  0.00           C  
ATOM   2804  CE1 PHE B1805      57.762  60.079  35.037  1.00  0.00           C  
ATOM   2805  CE2 PHE B1805      58.013  58.414  33.328  1.00  0.00           C  
ATOM   2806  CZ  PHE B1805      57.857  58.743  34.664  1.00  0.00           C  
ATOM   2807  N   TYR B1806      57.397  65.258  31.225  1.00  0.00           N  
ATOM   2808  CA  TYR B1806      57.985  66.587  31.329  1.00  0.00           C  
ATOM   2809  C   TYR B1806      57.199  67.621  30.523  1.00  0.00           C  
ATOM   2810  O   TYR B1806      56.329  68.308  31.059  1.00  0.00           O  
ATOM   2811  CB  TYR B1806      59.444  66.559  30.856  1.00  0.00           C  
ATOM   2812  CG  TYR B1806      60.240  67.794  31.231  1.00  0.00           C  
ATOM   2813  CD1 TYR B1806      59.930  69.044  30.692  1.00  0.00           C  
ATOM   2814  CD2 TYR B1806      61.297  67.715  32.139  1.00  0.00           C  
ATOM   2815  CE1 TYR B1806      60.652  70.183  31.049  1.00  0.00           C  
ATOM   2816  CE2 TYR B1806      62.024  68.848  32.502  1.00  0.00           C  
ATOM   2817  CZ  TYR B1806      61.696  70.077  31.954  1.00  0.00           C  
ATOM   2818  OH  TYR B1806      62.409  71.197  32.312  1.00  0.00           O  
ATOM   2819  N   GLU B1807      57.510  67.728  29.236  1.00  0.00           N  
ATOM   2820  CA  GLU B1807      56.846  68.688  28.359  1.00  0.00           C  
ATOM   2821  C   GLU B1807      55.363  68.384  28.136  1.00  0.00           C  
ATOM   2822  O   GLU B1807      54.860  67.331  28.536  1.00  0.00           O  
ATOM   2823  CB  GLU B1807      57.572  68.748  27.012  1.00  0.00           C  
ATOM   2824  CG  GLU B1807      59.025  69.193  27.119  1.00  0.00           C  
ATOM   2825  CD  GLU B1807      59.740  69.199  25.781  1.00  0.00           C  
ATOM   2826  OE1 GLU B1807      59.288  69.920  24.867  1.00  0.00           O  
ATOM   2827  OE2 GLU B1807      60.755  68.484  25.644  1.00  0.00           O  
ATOM   2828  N   TYR B1808      54.675  69.319  27.487  1.00  0.00           N  
ATOM   2829  CA  TYR B1808      53.245  69.198  27.203  1.00  0.00           C  
ATOM   2830  C   TYR B1808      52.756  70.481  26.526  1.00  0.00           C  
ATOM   2831  O   TYR B1808      51.564  70.776  26.519  1.00  0.00           O  
ATOM   2832  CB  TYR B1808      52.479  68.979  28.510  1.00  0.00           C  
ATOM   2833  CG  TYR B1808      52.805  70.005  29.575  1.00  0.00           C  
ATOM   2834  CD1 TYR B1808      52.349  71.321  29.472  1.00  0.00           C  
ATOM   2835  CD2 TYR B1808      53.602  69.670  30.670  1.00  0.00           C  
ATOM   2836  CE1 TYR B1808      52.679  72.277  30.431  1.00  0.00           C  
ATOM   2837  CE2 TYR B1808      53.938  70.619  31.635  1.00  0.00           C  
ATOM   2838  CZ  TYR B1808      53.474  71.919  31.509  1.00  0.00           C  
ATOM   2839  OH  TYR B1808      53.807  72.859  32.458  1.00  0.00           O  
ATOM   2840  N   ARG B1809      53.695  71.235  25.964  1.00  0.00           N  
ATOM   2841  CA  ARG B1809      53.400  72.499  25.298  1.00  0.00           C  
ATOM   2842  C   ARG B1809      52.088  72.510  24.529  1.00  0.00           C  
ATOM   2843  O   ARG B1809      51.813  71.617  23.729  1.00  0.00           O  
ATOM   2844  CB  ARG B1809      54.548  72.878  24.358  1.00  0.00           C  
ATOM   2845  CG  ARG B1809      54.268  74.106  23.513  1.00  0.00           C  
ATOM   2846  CD  ARG B1809      55.527  74.595  22.825  1.00  0.00           C  
ATOM   2847  NE  ARG B1809      56.516  75.064  23.790  1.00  0.00           N  
ATOM   2848  CZ  ARG B1809      56.337  76.102  24.601  1.00  0.00           C  
ATOM   2849  NH1 ARG B1809      57.295  76.455  25.449  1.00  0.00           N  
ATOM   2850  NH2 ARG B1809      55.204  76.792  24.563  1.00  0.00           N  
ATOM   2851  N   LEU B1810      51.285  73.539  24.782  1.00  0.00           N  
ATOM   2852  CA  LEU B1810      49.996  73.699  24.126  1.00  0.00           C  
ATOM   2853  C   LEU B1810      50.123  74.637  22.932  1.00  0.00           C  
ATOM   2854  O   LEU B1810      50.409  75.823  23.088  1.00  0.00           O  
ATOM   2855  CB  LEU B1810      48.971  74.260  25.114  1.00  0.00           C  
ATOM   2856  CG  LEU B1810      48.787  73.482  26.419  1.00  0.00           C  
ATOM   2857  CD1 LEU B1810      47.737  74.169  27.275  1.00  0.00           C  
ATOM   2858  CD2 LEU B1810      48.373  72.050  26.120  1.00  0.00           C  
ATOM   2859  N   SER B1811      49.911  74.095  21.738  1.00  0.00           N  
ATOM   2860  CA  SER B1811      50.000  74.875  20.509  1.00  0.00           C  
ATOM   2861  C   SER B1811      48.836  75.846  20.409  1.00  0.00           C  
ATOM   2862  O   SER B1811      47.775  75.614  20.984  1.00  0.00           O  
ATOM   2863  CB  SER B1811      49.989  73.947  19.294  1.00  0.00           C  
ATOM   2864  OG  SER B1811      48.779  73.212  19.227  1.00  0.00           O  
ATOM   2865  N   ASP B1812      49.042  76.930  19.670  1.00  0.00           N  
ATOM   2866  CA  ASP B1812      48.016  77.949  19.492  1.00  0.00           C  
ATOM   2867  C   ASP B1812      46.654  77.325  19.197  1.00  0.00           C  
ATOM   2868  O   ASP B1812      45.633  77.747  19.744  1.00  0.00           O  
ATOM   2869  CB  ASP B1812      48.411  78.887  18.350  1.00  0.00           C  
ATOM   2870  CG  ASP B1812      49.851  79.349  18.450  1.00  0.00           C  
ATOM   2871  OD1 ASP B1812      50.229  79.904  19.504  1.00  0.00           O  
ATOM   2872  OD2 ASP B1812      50.605  79.157  17.474  1.00  0.00           O  
ATOM   2873  N   ARG B1813      46.647  76.315  18.332  1.00  0.00           N  
ATOM   2874  CA  ARG B1813      45.415  75.629  17.959  1.00  0.00           C  
ATOM   2875  C   ARG B1813      44.683  75.098  19.186  1.00  0.00           C  
ATOM   2876  O   ARG B1813      43.467  74.921  19.162  1.00  0.00           O  
ATOM   2877  CB  ARG B1813      45.722  74.472  17.002  1.00  0.00           C  
ATOM   2878  CG  ARG B1813      46.238  74.896  15.629  1.00  0.00           C  
ATOM   2879  CD  ARG B1813      45.146  75.546  14.780  1.00  0.00           C  
ATOM   2880  NE  ARG B1813      45.615  75.866  13.432  1.00  0.00           N  
ATOM   2881  CZ  ARG B1813      44.848  76.367  12.467  1.00  0.00           C  
ATOM   2882  NH1 ARG B1813      45.366  76.625  11.273  1.00  0.00           N  
ATOM   2883  NH2 ARG B1813      43.563  76.608  12.690  1.00  0.00           N  
ATOM   2884  N   ASP B1814      45.432  74.841  20.255  1.00  0.00           N  
ATOM   2885  CA  ASP B1814      44.854  74.334  21.495  1.00  0.00           C  
ATOM   2886  C   ASP B1814      44.291  75.467  22.342  1.00  0.00           C  
ATOM   2887  O   ASP B1814      43.176  75.377  22.857  1.00  0.00           O  
ATOM   2888  CB  ASP B1814      45.908  73.572  22.303  1.00  0.00           C  
ATOM   2889  CG  ASP B1814      46.273  72.240  21.680  1.00  0.00           C  
ATOM   2890  OD1 ASP B1814      45.376  71.380  21.538  1.00  0.00           O  
ATOM   2891  OD2 ASP B1814      47.457  72.050  21.337  1.00  0.00           O  
ATOM   2892  N   ILE B1815      45.071  76.533  22.486  1.00  0.00           N  
ATOM   2893  CA  ILE B1815      44.658  77.687  23.270  1.00  0.00           C  
ATOM   2894  C   ILE B1815      43.275  78.165  22.844  1.00  0.00           C  
ATOM   2895  O   ILE B1815      42.402  78.389  23.681  1.00  0.00           O  
ATOM   2896  CB  ILE B1815      45.657  78.854  23.112  1.00  0.00           C  
ATOM   2897  CG1 ILE B1815      47.033  78.443  23.646  1.00  0.00           C  
ATOM   2898  CG2 ILE B1815      45.145  80.083  23.849  1.00  0.00           C  
ATOM   2899  CD1 ILE B1815      47.056  78.109  25.122  1.00  0.00           C  
ATOM   2900  N   ALA B1816      43.082  78.319  21.539  1.00  0.00           N  
ATOM   2901  CA  ALA B1816      41.803  78.770  21.010  1.00  0.00           C  
ATOM   2902  C   ALA B1816      40.664  77.933  21.580  1.00  0.00           C  
ATOM   2903  O   ALA B1816      39.617  78.463  21.958  1.00  0.00           O  
ATOM   2904  CB  ALA B1816      41.807  78.676  19.494  1.00  0.00           C  
ATOM   2905  N   GLY B1817      40.880  76.623  21.643  1.00  0.00           N  
ATOM   2906  CA  GLY B1817      39.865  75.726  22.162  1.00  0.00           C  
ATOM   2907  C   GLY B1817      39.847  75.665  23.675  1.00  0.00           C  
ATOM   2908  O   GLY B1817      39.178  74.815  24.261  1.00  0.00           O  
ATOM   2909  N   MET B1818      40.586  76.565  24.311  1.00  0.00           N  
ATOM   2910  CA  MET B1818      40.638  76.605  25.764  1.00  0.00           C  
ATOM   2911  C   MET B1818      40.209  77.976  26.292  1.00  0.00           C  
ATOM   2912  O   MET B1818      40.259  78.238  27.494  1.00  0.00           O  
ATOM   2913  CB  MET B1818      42.047  76.249  26.245  1.00  0.00           C  
ATOM   2914  CG  MET B1818      42.505  74.866  25.806  1.00  0.00           C  
ATOM   2915  SD  MET B1818      44.079  74.346  26.532  1.00  0.00           S  
ATOM   2916  CE  MET B1818      43.533  73.120  27.708  1.00  0.00           C  
ATOM   2917  N   ILE B1819      39.787  78.847  25.379  1.00  0.00           N  
ATOM   2918  CA  ILE B1819      39.314  80.179  25.735  1.00  0.00           C  
ATOM   2919  C   ILE B1819      37.789  80.096  25.722  1.00  0.00           C  
ATOM   2920  O   ILE B1819      37.136  80.574  24.796  1.00  0.00           O  
ATOM   2921  CB  ILE B1819      39.751  81.237  24.701  1.00  0.00           C  
ATOM   2922  CG1 ILE B1819      41.266  81.205  24.522  1.00  0.00           C  
ATOM   2923  CG2 ILE B1819      39.320  82.619  25.162  1.00  0.00           C  
ATOM   2924  CD1 ILE B1819      41.763  82.191  23.496  1.00  0.00           C  
ATOM   2925  N   ARG B1820      37.231  79.475  26.752  1.00  0.00           N  
ATOM   2926  CA  ARG B1820      35.789  79.298  26.859  1.00  0.00           C  
ATOM   2927  C   ARG B1820      35.055  80.570  27.280  1.00  0.00           C  
ATOM   2928  O   ARG B1820      35.676  81.602  27.519  1.00  0.00           O  
ATOM   2929  CB  ARG B1820      35.503  78.167  27.847  1.00  0.00           C  
ATOM   2930  CG  ARG B1820      36.246  76.884  27.505  1.00  0.00           C  
ATOM   2931  CD  ARG B1820      36.008  75.797  28.533  1.00  0.00           C  
ATOM   2932  NE  ARG B1820      36.691  74.555  28.181  1.00  0.00           N  
ATOM   2933  CZ  ARG B1820      36.462  73.864  27.068  1.00  0.00           C  
ATOM   2934  NH1 ARG B1820      37.130  72.743  26.831  1.00  0.00           N  
ATOM   2935  NH2 ARG B1820      35.566  74.294  26.190  1.00  0.00           N  
ATOM   2936  N   VAL B1821      33.730  80.486  27.359  1.00  0.00           N  
ATOM   2937  CA  VAL B1821      32.896  81.617  27.751  1.00  0.00           C  
ATOM   2938  C   VAL B1821      32.541  81.541  29.231  1.00  0.00           C  
ATOM   2939  O   VAL B1821      32.064  80.510  29.705  1.00  0.00           O  
ATOM   2940  CB  VAL B1821      31.594  81.652  26.937  1.00  0.00           C  
ATOM   2941  CG1 VAL B1821      30.695  82.772  27.440  1.00  0.00           C  
ATOM   2942  CG2 VAL B1821      31.914  81.855  25.467  1.00  0.00           C  
ATOM   2943  N   ASP B1822      32.759  82.641  29.949  1.00  0.00           N  
ATOM   2944  CA  ASP B1822      32.491  82.704  31.383  1.00  0.00           C  
ATOM   2945  C   ASP B1822      31.076  82.291  31.771  1.00  0.00           C  
ATOM   2946  O   ASP B1822      30.853  81.171  32.230  1.00  0.00           O  
ATOM   2947  CB  ASP B1822      32.778  84.111  31.911  1.00  0.00           C  
ATOM   2948  CG  ASP B1822      32.524  84.235  33.400  1.00  0.00           C  
ATOM   2949  OD1 ASP B1822      33.126  83.459  34.174  1.00  0.00           O  
ATOM   2950  OD2 ASP B1822      31.725  85.109  33.797  1.00  0.00           O  
ATOM   2951  N   LYS B1830      30.124  83.199  31.596  1.00  0.00           N  
ATOM   2952  CA  LYS B1830      28.734  82.916  31.939  1.00  0.00           C  
ATOM   2953  C   LYS B1830      27.823  82.991  30.724  1.00  0.00           C  
ATOM   2954  O   LYS B1830      28.025  83.810  29.826  1.00  0.00           O  
ATOM   2955  CB  LYS B1830      28.238  83.894  33.011  1.00  0.00           C  
ATOM   2956  CG  LYS B1830      28.885  83.709  34.375  1.00  0.00           C  
ATOM   2957  CD  LYS B1830      28.236  84.592  35.428  1.00  0.00           C  
ATOM   2958  CE  LYS B1830      28.823  84.322  36.804  1.00  0.00           C  
ATOM   2959  NZ  LYS B1830      28.173  85.138  37.868  1.00  0.00           N  
ATOM   2960  N   VAL B1831      26.820  82.123  30.697  1.00  0.00           N  
ATOM   2961  CA  VAL B1831      25.863  82.084  29.598  1.00  0.00           C  
ATOM   2962  C   VAL B1831      24.498  81.629  30.096  1.00  0.00           C  
ATOM   2963  O   VAL B1831      24.393  80.933  31.106  1.00  0.00           O  
ATOM   2964  CB  VAL B1831      26.310  81.115  28.492  1.00  0.00           C  
ATOM   2965  CG1 VAL B1831      27.630  81.572  27.907  1.00  0.00           C  
ATOM   2966  CG2 VAL B1831      26.429  79.708  29.052  1.00  0.00           C  
ATOM   2967  N   PRO B1832      23.430  82.021  29.390  1.00  0.00           N  
ATOM   2968  CA  PRO B1832      22.073  81.639  29.783  1.00  0.00           C  
ATOM   2969  C   PRO B1832      21.941  80.122  29.834  1.00  0.00           C  
ATOM   2970  O   PRO B1832      22.410  79.428  28.935  1.00  0.00           O  
ATOM   2971  CB  PRO B1832      21.213  82.258  28.687  1.00  0.00           C  
ATOM   2972  CG  PRO B1832      21.995  83.472  28.299  1.00  0.00           C  
ATOM   2973  CD  PRO B1832      23.401  82.936  28.236  1.00  0.00           C  
ATOM   2974  N   ILE B1833      21.311  79.613  30.889  1.00  0.00           N  
ATOM   2975  CA  ILE B1833      21.119  78.176  31.044  1.00  0.00           C  
ATOM   2976  C   ILE B1833      19.719  77.790  30.606  1.00  0.00           C  
ATOM   2977  O   ILE B1833      19.233  76.721  30.943  1.00  0.00           O  
ATOM   2978  CB  ILE B1833      21.332  77.730  32.504  1.00  0.00           C  
ATOM   2979  CG1 ILE B1833      20.311  78.410  33.418  1.00  0.00           C  
ATOM   2980  CG2 ILE B1833      22.751  78.069  32.941  1.00  0.00           C  
ATOM   2981  CD1 ILE B1833      20.431  78.010  34.880  1.00  0.00           C  
ATOM   2982  N   LEU B1834      19.075  78.677  29.855  1.00  0.00           N  
ATOM   2983  CA  LEU B1834      17.729  78.436  29.345  1.00  0.00           C  
ATOM   2984  C   LEU B1834      17.711  78.621  27.835  1.00  0.00           C  
ATOM   2985  O   LEU B1834      17.918  79.725  27.334  1.00  0.00           O  
ATOM   2986  CB  LEU B1834      16.723  79.386  30.001  1.00  0.00           C  
ATOM   2987  CG  LEU B1834      16.358  79.052  31.449  1.00  0.00           C  
ATOM   2988  CD1 LEU B1834      15.516  80.156  32.046  1.00  0.00           C  
ATOM   2989  CD2 LEU B1834      15.611  77.735  31.489  1.00  0.00           C  
ATOM   2990  N   ASP B1835      17.466  77.527  27.120  1.00  0.00           N  
ATOM   2991  CA  ASP B1835      17.428  77.531  25.663  1.00  0.00           C  
ATOM   2992  C   ASP B1835      16.721  78.768  25.118  1.00  0.00           C  
ATOM   2993  O   ASP B1835      17.146  79.349  24.123  1.00  0.00           O  
ATOM   2994  CB  ASP B1835      16.730  76.265  25.158  1.00  0.00           C  
ATOM   2995  CG  ASP B1835      16.930  76.039  23.672  1.00  0.00           C  
ATOM   2996  OD1 ASP B1835      16.537  76.917  22.876  1.00  0.00           O  
ATOM   2997  OD2 ASP B1835      17.483  74.982  23.301  1.00  0.00           O  
ATOM   2998  N   GLU B1836      15.644  79.172  25.779  1.00  0.00           N  
ATOM   2999  CA  GLU B1836      14.890  80.344  25.354  1.00  0.00           C  
ATOM   3000  C   GLU B1836      15.759  81.598  25.425  1.00  0.00           C  
ATOM   3001  O   GLU B1836      15.925  82.300  24.431  1.00  0.00           O  
ATOM   3002  CB  GLU B1836      13.647  80.519  26.233  1.00  0.00           C  
ATOM   3003  CG  GLU B1836      12.682  79.342  26.178  1.00  0.00           C  
ATOM   3004  CD  GLU B1836      11.434  79.564  27.012  1.00  0.00           C  
ATOM   3005  OE1 GLU B1836      11.563  79.761  28.239  1.00  0.00           O  
ATOM   3006  OE2 GLU B1836      10.323  79.540  26.440  1.00  0.00           O  
ATOM   3007  N   PHE B1837      16.315  81.874  26.602  1.00  0.00           N  
ATOM   3008  CA  PHE B1837      17.166  83.045  26.783  1.00  0.00           C  
ATOM   3009  C   PHE B1837      18.389  82.960  25.886  1.00  0.00           C  
ATOM   3010  O   PHE B1837      18.744  83.931  25.219  1.00  0.00           O  
ATOM   3011  CB  PHE B1837      17.606  83.172  28.243  1.00  0.00           C  
ATOM   3012  CG  PHE B1837      16.489  83.511  29.185  1.00  0.00           C  
ATOM   3013  CD1 PHE B1837      15.503  82.582  29.478  1.00  0.00           C  
ATOM   3014  CD2 PHE B1837      16.418  84.766  29.775  1.00  0.00           C  
ATOM   3015  CE1 PHE B1837      14.463  82.897  30.347  1.00  0.00           C  
ATOM   3016  CE2 PHE B1837      15.381  85.088  30.645  1.00  0.00           C  
ATOM   3017  CZ  PHE B1837      14.404  84.151  30.930  1.00  0.00           C  
ATOM   3018  N   TYR B1838      19.032  81.798  25.876  1.00  0.00           N  
ATOM   3019  CA  TYR B1838      20.211  81.601  25.047  1.00  0.00           C  
ATOM   3020  C   TYR B1838      19.882  82.084  23.646  1.00  0.00           C  
ATOM   3021  O   TYR B1838      20.608  82.891  23.072  1.00  0.00           O  
ATOM   3022  CB  TYR B1838      20.604  80.123  25.000  1.00  0.00           C  
ATOM   3023  CG  TYR B1838      21.780  79.845  24.091  1.00  0.00           C  
ATOM   3024  CD1 TYR B1838      23.059  80.306  24.408  1.00  0.00           C  
ATOM   3025  CD2 TYR B1838      21.607  79.161  22.889  1.00  0.00           C  
ATOM   3026  CE1 TYR B1838      24.136  80.095  23.545  1.00  0.00           C  
ATOM   3027  CE2 TYR B1838      22.677  78.947  22.020  1.00  0.00           C  
ATOM   3028  CZ  TYR B1838      23.937  79.417  22.353  1.00  0.00           C  
ATOM   3029  OH  TYR B1838      24.986  79.224  21.485  1.00  0.00           O  
ATOM   3030  N   ASN B1839      18.777  81.588  23.102  1.00  0.00           N  
ATOM   3031  CA  ASN B1839      18.346  81.984  21.769  1.00  0.00           C  
ATOM   3032  C   ASN B1839      18.193  83.501  21.720  1.00  0.00           C  
ATOM   3033  O   ASN B1839      18.582  84.142  20.740  1.00  0.00           O  
ATOM   3034  CB  ASN B1839      17.009  81.323  21.421  1.00  0.00           C  
ATOM   3035  CG  ASN B1839      17.104  79.813  21.350  1.00  0.00           C  
ATOM   3036  OD1 ASN B1839      16.103  79.125  21.140  1.00  0.00           O  
ATOM   3037  ND2 ASN B1839      18.311  79.288  21.523  1.00  0.00           N  
ATOM   3038  N   PHE B1840      17.629  84.070  22.783  1.00  0.00           N  
ATOM   3039  CA  PHE B1840      17.425  85.511  22.859  1.00  0.00           C  
ATOM   3040  C   PHE B1840      18.748  86.244  22.720  1.00  0.00           C  
ATOM   3041  O   PHE B1840      18.828  87.282  22.063  1.00  0.00           O  
ATOM   3042  CB  PHE B1840      16.757  85.889  24.182  1.00  0.00           C  
ATOM   3043  CG  PHE B1840      16.628  87.372  24.393  1.00  0.00           C  
ATOM   3044  CD1 PHE B1840      17.490  88.043  25.251  1.00  0.00           C  
ATOM   3045  CD2 PHE B1840      15.649  88.102  23.723  1.00  0.00           C  
ATOM   3046  CE1 PHE B1840      17.378  89.419  25.439  1.00  0.00           C  
ATOM   3047  CE2 PHE B1840      15.531  89.479  23.905  1.00  0.00           C  
ATOM   3048  CZ  PHE B1840      16.396  90.138  24.764  1.00  0.00           C  
ATOM   3049  N   ALA B1841      19.786  85.700  23.344  1.00  0.00           N  
ATOM   3050  CA  ALA B1841      21.107  86.304  23.273  1.00  0.00           C  
ATOM   3051  C   ALA B1841      21.500  86.477  21.813  1.00  0.00           C  
ATOM   3052  O   ALA B1841      21.603  87.598  21.316  1.00  0.00           O  
ATOM   3053  CB  ALA B1841      22.122  85.428  23.980  1.00  0.00           C  
ATOM   3054  N   ASN B1842      21.709  85.356  21.130  1.00  0.00           N  
ATOM   3055  CA  ASN B1842      22.094  85.368  19.727  1.00  0.00           C  
ATOM   3056  C   ASN B1842      21.265  86.380  18.954  1.00  0.00           C  
ATOM   3057  O   ASN B1842      21.798  87.155  18.166  1.00  0.00           O  
ATOM   3058  CB  ASN B1842      21.914  83.978  19.111  1.00  0.00           C  
ATOM   3059  CG  ASN B1842      22.696  82.909  19.847  1.00  0.00           C  
ATOM   3060  OD1 ASN B1842      23.905  83.027  20.035  1.00  0.00           O  
ATOM   3061  ND2 ASN B1842      22.007  81.852  20.263  1.00  0.00           N  
ATOM   3062  N   GLU B1843      19.961  86.374  19.189  1.00  0.00           N  
ATOM   3063  CA  GLU B1843      19.071  87.295  18.502  1.00  0.00           C  
ATOM   3064  C   GLU B1843      19.386  88.725  18.918  1.00  0.00           C  
ATOM   3065  O   GLU B1843      19.449  89.627  18.080  1.00  0.00           O  
ATOM   3066  CB  GLU B1843      17.615  86.965  18.836  1.00  0.00           C  
ATOM   3067  CG  GLU B1843      16.591  87.762  18.041  1.00  0.00           C  
ATOM   3068  CD  GLU B1843      15.163  87.390  18.393  1.00  0.00           C  
ATOM   3069  OE1 GLU B1843      14.813  86.194  18.291  1.00  0.00           O  
ATOM   3070  OE2 GLU B1843      14.389  88.296  18.769  1.00  0.00           O  
ATOM   3071  N   LEU B1844      19.590  88.915  20.218  1.00  0.00           N  
ATOM   3072  CA  LEU B1844      19.894  90.227  20.779  1.00  0.00           C  
ATOM   3073  C   LEU B1844      21.246  90.728  20.290  1.00  0.00           C  
ATOM   3074  O   LEU B1844      21.466  91.932  20.186  1.00  0.00           O  
ATOM   3075  CB  LEU B1844      19.879  90.146  22.311  1.00  0.00           C  
ATOM   3076  CG  LEU B1844      20.025  91.411  23.168  1.00  0.00           C  
ATOM   3077  CD1 LEU B1844      21.446  91.932  23.108  1.00  0.00           C  
ATOM   3078  CD2 LEU B1844      19.040  92.465  22.698  1.00  0.00           C  
ATOM   3079  N   ILE B1845      22.144  89.796  19.988  1.00  0.00           N  
ATOM   3080  CA  ILE B1845      23.483  90.127  19.507  1.00  0.00           C  
ATOM   3081  C   ILE B1845      23.477  90.706  18.093  1.00  0.00           C  
ATOM   3082  O   ILE B1845      24.120  91.722  17.826  1.00  0.00           O  
ATOM   3083  CB  ILE B1845      24.391  88.889  19.530  1.00  0.00           C  
ATOM   3084  CG1 ILE B1845      24.626  88.459  20.977  1.00  0.00           C  
ATOM   3085  CG2 ILE B1845      25.700  89.184  18.830  1.00  0.00           C  
ATOM   3086  CD1 ILE B1845      25.509  87.236  21.127  1.00  0.00           C  
ATOM   3087  N   ASP B1847      22.757  90.055  17.187  1.00  0.00           N  
ATOM   3088  CA  ASP B1847      22.679  90.530  15.815  1.00  0.00           C  
ATOM   3089  C   ASP B1847      22.034  91.907  15.770  1.00  0.00           C  
ATOM   3090  O   ASP B1847      22.290  92.691  14.852  1.00  0.00           O  
ATOM   3091  CB  ASP B1847      21.880  89.549  14.952  1.00  0.00           C  
ATOM   3092  CG  ASP B1847      22.658  88.285  14.637  1.00  0.00           C  
ATOM   3093  OD1 ASP B1847      23.703  88.381  13.960  1.00  0.00           O  
ATOM   3094  OD2 ASP B1847      22.226  87.195  15.066  1.00  0.00           O  
ATOM   3095  N   ILE B1848      21.200  92.194  16.768  1.00  0.00           N  
ATOM   3096  CA  ILE B1848      20.510  93.480  16.864  1.00  0.00           C  
ATOM   3097  C   ILE B1848      21.497  94.603  17.166  1.00  0.00           C  
ATOM   3098  O   ILE B1848      21.536  95.619  16.464  1.00  0.00           O  
ATOM   3099  CB  ILE B1848      19.452  93.468  17.988  1.00  0.00           C  
ATOM   3100  CG1 ILE B1848      18.390  92.412  17.698  1.00  0.00           C  
ATOM   3101  CG2 ILE B1848      18.812  94.842  18.113  1.00  0.00           C  
ATOM   3102  CD1 ILE B1848      17.333  92.312  18.774  1.00  0.00           C  
ATOM   3103  N   CYS B1849      22.286  94.408  18.220  1.00  0.00           N  
ATOM   3104  CA  CYS B1849      23.279  95.387  18.643  1.00  0.00           C  
ATOM   3105  C   CYS B1849      24.167  95.836  17.498  1.00  0.00           C  
ATOM   3106  O   CYS B1849      24.803  96.885  17.569  1.00  0.00           O  
ATOM   3107  CB  CYS B1849      24.142  94.817  19.764  1.00  0.00           C  
ATOM   3108  SG  CYS B1849      23.265  94.620  21.318  1.00  0.00           S  
ATOM   3109  N   ILE B1850      24.222  95.035  16.443  1.00  0.00           N  
ATOM   3110  CA  ILE B1850      25.021  95.391  15.283  1.00  0.00           C  
ATOM   3111  C   ILE B1850      24.276  96.509  14.549  1.00  0.00           C  
ATOM   3112  O   ILE B1850      23.561  96.266  13.572  1.00  0.00           O  
ATOM   3113  CB  ILE B1850      25.198  94.186  14.345  1.00  0.00           C  
ATOM   3114  CG1 ILE B1850      25.623  92.952  15.154  1.00  0.00           C  
ATOM   3115  CG2 ILE B1850      26.234  94.514  13.276  1.00  0.00           C  
ATOM   3116  CD1 ILE B1850      26.935  93.105  15.883  1.00  0.00           C  
ATOM   3117  N   ALA B1851      24.442  97.733  15.042  1.00  0.00           N  
ATOM   3118  CA  ALA B1851      23.782  98.889  14.450  1.00  0.00           C  
ATOM   3119  C   ALA B1851      24.385 100.218  14.929  1.00  0.00           C  
ATOM   3120  O   ALA B1851      25.053 100.279  15.965  1.00  0.00           O  
ATOM   3121  CB  ALA B1851      22.278  98.836  14.766  1.00  0.00           C  
ATOM   3122  N   ASN B1852      24.147 101.270  14.145  1.00  0.00           N  
ATOM   3123  CA  ASN B1852      24.613 102.631  14.426  1.00  0.00           C  
ATOM   3124  C   ASN B1852      26.045 102.835  14.912  1.00  0.00           C  
ATOM   3125  O   ASN B1852      26.862 101.912  14.917  1.00  0.00           O  
ATOM   3126  CB  ASN B1852      23.655 103.314  15.407  1.00  0.00           C  
ATOM   3127  CG  ASN B1852      22.547 104.071  14.704  1.00  0.00           C  
ATOM   3128  OD1 ASN B1852      22.803 105.036  13.981  1.00  0.00           O  
ATOM   3129  ND2 ASN B1852      21.307 103.638  14.909  1.00  0.00           N  
ATOM   3130  N   LYS B1853      26.329 104.073  15.315  1.00  0.00           N  
ATOM   3131  CA  LYS B1853      27.646 104.475  15.801  1.00  0.00           C  
ATOM   3132  C   LYS B1853      27.511 105.451  16.984  1.00  0.00           C  
ATOM   3133  O   LYS B1853      26.665 105.261  17.859  1.00  0.00           O  
ATOM   3134  CB  LYS B1853      28.434 105.125  14.651  1.00  0.00           C  
ATOM   3135  CG  LYS B1853      29.905 105.409  14.942  1.00  0.00           C  
ATOM   3136  CD  LYS B1853      30.647 105.889  13.695  1.00  0.00           C  
ATOM   3137  CE  LYS B1853      30.084 107.198  13.158  1.00  0.00           C  
ATOM   3138  NZ  LYS B1853      30.239 108.321  14.123  1.00  0.00           N  
ATOM   3139  N   ASP B1854      28.344 106.490  17.001  1.00  0.00           N  
ATOM   3140  CA  ASP B1854      28.338 107.493  18.068  1.00  0.00           C  
ATOM   3141  C   ASP B1854      27.054 108.322  18.069  1.00  0.00           C  
ATOM   3142  O   ASP B1854      26.309 108.328  17.088  1.00  0.00           O  
ATOM   3143  CB  ASP B1854      29.542 108.429  17.907  1.00  0.00           C  
ATOM   3144  CG  ASP B1854      29.705 109.390  19.075  1.00  0.00           C  
ATOM   3145  OD1 ASP B1854      30.433 110.394  18.921  1.00  0.00           O  
ATOM   3146  OD2 ASP B1854      29.119 109.140  20.149  1.00  0.00           O  
ATOM   3147  N   LYS B1855      26.809 109.021  19.176  1.00  0.00           N  
ATOM   3148  CA  LYS B1855      25.627 109.867  19.325  1.00  0.00           C  
ATOM   3149  C   LYS B1855      25.495 110.364  20.762  1.00  0.00           C  
ATOM   3150  O   LYS B1855      24.473 110.944  21.130  1.00  0.00           O  
ATOM   3151  CB  LYS B1855      24.369 109.088  18.942  1.00  0.00           C  
ATOM   3152  CG  LYS B1855      23.141 109.950  18.726  1.00  0.00           C  
ATOM   3153  CD  LYS B1855      21.979 109.116  18.215  1.00  0.00           C  
ATOM   3154  CE  LYS B1855      22.390 108.256  17.020  1.00  0.00           C  
ATOM   3155  NZ  LYS B1855      23.045 109.047  15.939  1.00  0.00           N  
ATOM   3156  N   GLU B1856      26.533 110.131  21.565  1.00  0.00           N  
ATOM   3157  CA  GLU B1856      26.548 110.535  22.970  1.00  0.00           C  
ATOM   3158  C   GLU B1856      25.226 110.174  23.644  1.00  0.00           C  
ATOM   3159  O   GLU B1856      24.823 110.814  24.615  1.00  0.00           O  
ATOM   3160  CB  GLU B1856      26.787 112.045  23.100  1.00  0.00           C  
ATOM   3161  CG  GLU B1856      27.997 112.581  22.343  1.00  0.00           C  
ATOM   3162  CD  GLU B1856      27.685 112.931  20.896  1.00  0.00           C  
ATOM   3163  OE1 GLU B1856      26.760 113.740  20.669  1.00  0.00           O  
ATOM   3164  OE2 GLU B1856      28.365 112.407  19.987  1.00  0.00           O  
ATOM   3165  N   SER B1857      24.562 109.147  23.116  1.00  0.00           N  
ATOM   3166  CA  SER B1857      23.273 108.674  23.624  1.00  0.00           C  
ATOM   3167  C   SER B1857      22.196 109.749  23.457  1.00  0.00           C  
ATOM   3168  O   SER B1857      22.502 110.940  23.408  1.00  0.00           O  
ATOM   3169  CB  SER B1857      23.386 108.274  25.104  1.00  0.00           C  
ATOM   3170  OG  SER B1857      23.484 109.404  25.960  1.00  0.00           O  
ATOM   3171  N   PRO B1860      20.916 109.342  23.365  1.00  0.00           N  
ATOM   3172  CA  PRO B1860      20.419 107.963  23.402  1.00  0.00           C  
ATOM   3173  C   PRO B1860      20.112 107.394  22.015  1.00  0.00           C  
ATOM   3174  O   PRO B1860      20.931 107.477  21.099  1.00  0.00           O  
ATOM   3175  CB  PRO B1860      19.165 108.091  24.251  1.00  0.00           C  
ATOM   3176  CG  PRO B1860      18.593 109.372  23.736  1.00  0.00           C  
ATOM   3177  CD  PRO B1860      19.814 110.288  23.626  1.00  0.00           C  
ATOM   3178  N   CYS B1861      18.918 106.822  21.877  1.00  0.00           N  
ATOM   3179  CA  CYS B1861      18.478 106.227  20.619  1.00  0.00           C  
ATOM   3180  C   CYS B1861      16.989 105.898  20.691  1.00  0.00           C  
ATOM   3181  O   CYS B1861      16.195 106.661  21.241  1.00  0.00           O  
ATOM   3182  CB  CYS B1861      19.249 104.937  20.352  1.00  0.00           C  
ATOM   3183  SG  CYS B1861      18.742 103.560  21.437  1.00  0.00           S  
ATOM   3184  N   SER B1862      16.628 104.748  20.129  1.00  0.00           N  
ATOM   3185  CA  SER B1862      15.253 104.264  20.118  1.00  0.00           C  
ATOM   3186  C   SER B1862      15.265 102.739  20.006  1.00  0.00           C  
ATOM   3187  O   SER B1862      14.633 102.167  19.117  1.00  0.00           O  
ATOM   3188  CB  SER B1862      14.485 104.866  18.936  1.00  0.00           C  
ATOM   3189  OG  SER B1862      14.384 106.275  19.049  1.00  0.00           O  
ATOM   3190  N   VAL B1863      15.992 102.089  20.913  1.00  0.00           N  
ATOM   3191  CA  VAL B1863      16.100 100.631  20.914  1.00  0.00           C  
ATOM   3192  C   VAL B1863      15.759 100.058  22.291  1.00  0.00           C  
ATOM   3193  O   VAL B1863      16.616  99.473  22.958  1.00  0.00           O  
ATOM   3194  CB  VAL B1863      17.535 100.181  20.537  1.00  0.00           C  
ATOM   3195  CG1 VAL B1863      17.547  98.696  20.211  1.00  0.00           C  
ATOM   3196  CG2 VAL B1863      18.041 100.983  19.356  1.00  0.00           C  
ATOM   3197  N   GLU B1864      14.506 100.220  22.710  1.00  0.00           N  
ATOM   3198  CA  GLU B1864      14.071  99.732  24.015  1.00  0.00           C  
ATOM   3199  C   GLU B1864      13.086  98.565  23.955  1.00  0.00           C  
ATOM   3200  O   GLU B1864      13.377  97.479  24.454  1.00  0.00           O  
ATOM   3201  CB  GLU B1864      13.452 100.877  24.826  1.00  0.00           C  
ATOM   3202  CG  GLU B1864      12.980 100.463  26.214  1.00  0.00           C  
ATOM   3203  CD  GLU B1864      12.408 101.616  27.011  1.00  0.00           C  
ATOM   3204  OE1 GLU B1864      11.441 102.245  26.535  1.00  0.00           O  
ATOM   3205  OE2 GLU B1864      12.923 101.890  28.115  1.00  0.00           O  
ATOM   3206  N   VAL B1865      11.921  98.796  23.353  1.00  0.00           N  
ATOM   3207  CA  VAL B1865      10.887  97.766  23.239  1.00  0.00           C  
ATOM   3208  C   VAL B1865      11.480  96.406  22.872  1.00  0.00           C  
ATOM   3209  O   VAL B1865      12.065  96.243  21.801  1.00  0.00           O  
ATOM   3210  CB  VAL B1865       9.833  98.155  22.176  1.00  0.00           C  
ATOM   3211  CG1 VAL B1865       8.708  97.134  22.159  1.00  0.00           C  
ATOM   3212  CG2 VAL B1865       9.287  99.545  22.470  1.00  0.00           C  
ATOM   3213  N   LYS B1866      11.320  95.428  23.762  1.00  0.00           N  
ATOM   3214  CA  LYS B1866      11.862  94.097  23.520  1.00  0.00           C  
ATOM   3215  C   LYS B1866      10.930  92.930  23.861  1.00  0.00           C  
ATOM   3216  O   LYS B1866       9.850  93.116  24.423  1.00  0.00           O  
ATOM   3217  CB  LYS B1866      13.186  93.940  24.273  1.00  0.00           C  
ATOM   3218  CG  LYS B1866      14.262  94.895  23.810  1.00  0.00           C  
ATOM   3219  CD  LYS B1866      14.520  94.737  22.326  1.00  0.00           C  
ATOM   3220  CE  LYS B1866      15.306  95.917  21.794  1.00  0.00           C  
ATOM   3221  NZ  LYS B1866      14.594  97.213  22.005  1.00  0.00           N  
ATOM   3222  N   ARG B1867      11.383  91.727  23.506  1.00  0.00           N  
ATOM   3223  CA  ARG B1867      10.656  90.478  23.721  1.00  0.00           C  
ATOM   3224  C   ARG B1867       9.913  90.396  25.050  1.00  0.00           C  
ATOM   3225  O   ARG B1867      10.160  91.176  25.969  1.00  0.00           O  
ATOM   3226  CB  ARG B1867      11.624  89.296  23.607  1.00  0.00           C  
ATOM   3227  CG  ARG B1867      12.346  89.203  22.268  1.00  0.00           C  
ATOM   3228  CD  ARG B1867      11.395  88.833  21.141  1.00  0.00           C  
ATOM   3229  NE  ARG B1867      10.804  87.510  21.336  1.00  0.00           N  
ATOM   3230  CZ  ARG B1867      11.496  86.374  21.367  1.00  0.00           C  
ATOM   3231  NH1 ARG B1867      10.869  85.219  21.551  1.00  0.00           N  
ATOM   3232  NH2 ARG B1867      12.814  86.389  21.211  1.00  0.00           N  
ATOM   3233  N   GLU B1878       9.008  89.426  25.138  1.00  0.00           N  
ATOM   3234  CA  GLU B1878       8.201  89.218  26.334  1.00  0.00           C  
ATOM   3235  C   GLU B1878       7.840  87.750  26.550  1.00  0.00           C  
ATOM   3236  O   GLU B1878       6.666  87.395  26.608  1.00  0.00           O  
ATOM   3237  CB  GLU B1878       6.922  90.056  26.242  1.00  0.00           C  
ATOM   3238  CG  GLU B1878       6.301  90.131  24.844  1.00  0.00           C  
ATOM   3239  CD  GLU B1878       5.954  88.772  24.259  1.00  0.00           C  
ATOM   3240  OE1 GLU B1878       6.882  87.985  23.973  1.00  0.00           O  
ATOM   3241  OE2 GLU B1878       4.750  88.491  24.083  1.00  0.00           O  
ATOM   3242  N   PHE B1879       8.853  86.902  26.677  1.00  0.00           N  
ATOM   3243  CA  PHE B1879       8.635  85.472  26.882  1.00  0.00           C  
ATOM   3244  C   PHE B1879       8.379  85.117  28.345  1.00  0.00           C  
ATOM   3245  O   PHE B1879       8.746  85.867  29.246  1.00  0.00           O  
ATOM   3246  CB  PHE B1879       9.829  84.669  26.342  1.00  0.00           C  
ATOM   3247  CG  PHE B1879      11.169  85.164  26.819  1.00  0.00           C  
ATOM   3248  CD1 PHE B1879      11.612  86.444  26.500  1.00  0.00           C  
ATOM   3249  CD2 PHE B1879      11.996  84.344  27.576  1.00  0.00           C  
ATOM   3250  CE1 PHE B1879      12.854  86.896  26.926  1.00  0.00           C  
ATOM   3251  CE2 PHE B1879      13.240  84.789  28.005  1.00  0.00           C  
ATOM   3252  CZ  PHE B1879      13.669  86.065  27.680  1.00  0.00           C  
ATOM   3253  N   ASN B1880       7.749  83.965  28.567  1.00  0.00           N  
ATOM   3254  CA  ASN B1880       7.416  83.506  29.912  1.00  0.00           C  
ATOM   3255  C   ASN B1880       8.585  82.854  30.643  1.00  0.00           C  
ATOM   3256  O   ASN B1880       9.540  82.386  30.024  1.00  0.00           O  
ATOM   3257  CB  ASN B1880       6.251  82.519  29.853  1.00  0.00           C  
ATOM   3258  CG  ASN B1880       6.606  81.248  29.114  1.00  0.00           C  
ATOM   3259  OD1 ASN B1880       6.960  81.280  27.936  1.00  0.00           O  
ATOM   3260  ND2 ASN B1880       6.515  80.118  29.806  1.00  0.00           N  
ATOM   3261  N   PHE B1881       8.486  82.822  31.970  1.00  0.00           N  
ATOM   3262  CA  PHE B1881       9.517  82.240  32.823  1.00  0.00           C  
ATOM   3263  C   PHE B1881       8.956  80.978  33.457  1.00  0.00           C  
ATOM   3264  O   PHE B1881       9.195  79.873  32.972  1.00  0.00           O  
ATOM   3265  CB  PHE B1881       9.915  83.242  33.909  1.00  0.00           C  
ATOM   3266  CG  PHE B1881      11.154  82.863  34.674  1.00  0.00           C  
ATOM   3267  CD1 PHE B1881      12.350  82.609  34.012  1.00  0.00           C  
ATOM   3268  CD2 PHE B1881      11.133  82.796  36.063  1.00  0.00           C  
ATOM   3269  CE1 PHE B1881      13.508  82.298  34.721  1.00  0.00           C  
ATOM   3270  CE2 PHE B1881      12.287  82.486  36.781  1.00  0.00           C  
ATOM   3271  CZ  PHE B1881      13.476  82.237  36.108  1.00  0.00           C  
ATOM   3272  N   ASN B1882       8.208  81.149  34.542  1.00  0.00           N  
ATOM   3273  CA  ASN B1882       7.590  80.026  35.239  1.00  0.00           C  
ATOM   3274  C   ASN B1882       6.081  80.226  35.309  1.00  0.00           C  
ATOM   3275  O   ASN B1882       5.345  79.337  35.740  1.00  0.00           O  
ATOM   3276  CB  ASN B1882       8.154  79.892  36.657  1.00  0.00           C  
ATOM   3277  CG  ASN B1882       9.573  79.360  36.675  1.00  0.00           C  
ATOM   3278  OD1 ASN B1882      10.166  79.180  37.739  1.00  0.00           O  
ATOM   3279  ND2 ASN B1882      10.126  79.100  35.494  1.00  0.00           N  
ATOM   3280  N   GLY B1883       5.628  81.402  34.882  1.00  0.00           N  
ATOM   3281  CA  GLY B1883       4.208  81.700  34.905  1.00  0.00           C  
ATOM   3282  C   GLY B1883       3.895  83.158  34.625  1.00  0.00           C  
ATOM   3283  O   GLY B1883       3.997  84.004  35.514  1.00  0.00           O  
ATOM   3284  N   GLU B1884       3.517  83.447  33.383  1.00  0.00           N  
ATOM   3285  CA  GLU B1884       3.170  84.799  32.952  1.00  0.00           C  
ATOM   3286  C   GLU B1884       4.331  85.789  33.009  1.00  0.00           C  
ATOM   3287  O   GLU B1884       4.263  86.863  32.414  1.00  0.00           O  
ATOM   3288  CB  GLU B1884       2.000  85.338  33.783  1.00  0.00           C  
ATOM   3289  CG  GLU B1884       0.688  84.595  33.576  1.00  0.00           C  
ATOM   3290  CD  GLU B1884      -0.457  85.200  34.366  1.00  0.00           C  
ATOM   3291  OE1 GLU B1884      -0.743  86.400  34.174  1.00  0.00           O  
ATOM   3292  OE2 GLU B1884      -1.073  84.477  35.178  1.00  0.00           O  
ATOM   3293  N   ARG B1885       5.391  85.430  33.727  1.00  0.00           N  
ATOM   3294  CA  ARG B1885       6.553  86.306  33.848  1.00  0.00           C  
ATOM   3295  C   ARG B1885       7.152  86.610  32.485  1.00  0.00           C  
ATOM   3296  O   ARG B1885       7.770  85.751  31.860  1.00  0.00           O  
ATOM   3297  CB  ARG B1885       7.619  85.670  34.746  1.00  0.00           C  
ATOM   3298  CG  ARG B1885       7.205  85.524  36.199  1.00  0.00           C  
ATOM   3299  CD  ARG B1885       6.679  86.838  36.741  1.00  0.00           C  
ATOM   3300  NE  ARG B1885       7.623  87.936  36.546  1.00  0.00           N  
ATOM   3301  CZ  ARG B1885       8.806  88.025  37.146  1.00  0.00           C  
ATOM   3302  NH1 ARG B1885       9.593  89.064  36.908  1.00  0.00           N  
ATOM   3303  NH2 ARG B1885       9.202  87.077  37.984  1.00  0.00           N  
ATOM   3304  N   ARG B1886       6.965  87.842  32.031  1.00  0.00           N  
ATOM   3305  CA  ARG B1886       7.482  88.261  30.737  1.00  0.00           C  
ATOM   3306  C   ARG B1886       7.695  89.768  30.687  1.00  0.00           C  
ATOM   3307  O   ARG B1886       8.003  90.393  31.699  1.00  0.00           O  
ATOM   3308  CB  ARG B1886       6.522  87.824  29.624  1.00  0.00           C  
ATOM   3309  CG  ARG B1886       5.069  88.218  29.851  1.00  0.00           C  
ATOM   3310  CD  ARG B1886       4.165  87.643  28.767  1.00  0.00           C  
ATOM   3311  NE  ARG B1886       2.749  87.885  29.036  1.00  0.00           N  
ATOM   3312  CZ  ARG B1886       2.183  89.088  29.075  1.00  0.00           C  
ATOM   3313  NH1 ARG B1886       0.887  89.204  29.328  1.00  0.00           N  
ATOM   3314  NH2 ARG B1886       2.910  90.175  28.858  1.00  0.00           N  
ATOM   3315  N   VAL B1887       7.527  90.344  29.503  1.00  0.00           N  
ATOM   3316  CA  VAL B1887       7.710  91.777  29.316  1.00  0.00           C  
ATOM   3317  C   VAL B1887       9.063  92.192  29.888  1.00  0.00           C  
ATOM   3318  O   VAL B1887       9.146  92.786  30.961  1.00  0.00           O  
ATOM   3319  CB  VAL B1887       6.593  92.585  30.014  1.00  0.00           C  
ATOM   3320  CG1 VAL B1887       6.716  94.058  29.659  1.00  0.00           C  
ATOM   3321  CG2 VAL B1887       5.235  92.056  29.602  1.00  0.00           C  
ATOM   3322  N   ILE B1888      10.123  91.858  29.162  1.00  0.00           N  
ATOM   3323  CA  ILE B1888      11.478  92.186  29.576  1.00  0.00           C  
ATOM   3324  C   ILE B1888      12.067  93.217  28.622  1.00  0.00           C  
ATOM   3325  O   ILE B1888      12.697  92.867  27.624  1.00  0.00           O  
ATOM   3326  CB  ILE B1888      12.362  90.927  29.581  1.00  0.00           C  
ATOM   3327  CG1 ILE B1888      11.799  89.915  30.578  1.00  0.00           C  
ATOM   3328  CG2 ILE B1888      13.788  91.287  29.943  1.00  0.00           C  
ATOM   3329  CD1 ILE B1888      12.585  88.629  30.658  1.00  0.00           C  
ATOM   3330  N   LYS B1889      11.849  94.490  28.933  1.00  0.00           N  
ATOM   3331  CA  LYS B1889      12.349  95.577  28.103  1.00  0.00           C  
ATOM   3332  C   LYS B1889      13.853  95.717  28.254  1.00  0.00           C  
ATOM   3333  O   LYS B1889      14.355  95.958  29.349  1.00  0.00           O  
ATOM   3334  CB  LYS B1889      11.673  96.897  28.486  1.00  0.00           C  
ATOM   3335  CG  LYS B1889      10.173  96.933  28.232  1.00  0.00           C  
ATOM   3336  CD  LYS B1889       9.586  98.293  28.585  1.00  0.00           C  
ATOM   3337  CE  LYS B1889       8.090  98.345  28.308  1.00  0.00           C  
ATOM   3338  NZ  LYS B1889       7.778  98.114  26.869  1.00  0.00           N  
ATOM   3339  N   VAL B1890      14.573  95.563  27.148  1.00  0.00           N  
ATOM   3340  CA  VAL B1890      16.025  95.685  27.170  1.00  0.00           C  
ATOM   3341  C   VAL B1890      16.460  96.849  26.284  1.00  0.00           C  
ATOM   3342  O   VAL B1890      16.357  96.785  25.056  1.00  0.00           O  
ATOM   3343  CB  VAL B1890      16.701  94.394  26.663  1.00  0.00           C  
ATOM   3344  CG1 VAL B1890      18.198  94.476  26.867  1.00  0.00           C  
ATOM   3345  CG2 VAL B1890      16.140  93.193  27.386  1.00  0.00           C  
ATOM   3346  N   GLU B1891      16.933  97.922  26.910  1.00  0.00           N  
ATOM   3347  CA  GLU B1891      17.378  99.081  26.156  1.00  0.00           C  
ATOM   3348  C   GLU B1891      18.883  98.986  25.957  1.00  0.00           C  
ATOM   3349  O   GLU B1891      19.619  98.658  26.887  1.00  0.00           O  
ATOM   3350  CB  GLU B1891      17.023 100.370  26.896  1.00  0.00           C  
ATOM   3351  CG  GLU B1891      17.351 101.631  26.118  1.00  0.00           C  
ATOM   3352  CD  GLU B1891      16.854 102.884  26.804  1.00  0.00           C  
ATOM   3353  OE1 GLU B1891      17.078 103.989  26.263  1.00  0.00           O  
ATOM   3354  OE2 GLU B1891      16.237 102.765  27.883  1.00  0.00           O  
ATOM   3355  N   ILE B1892      19.338  99.268  24.742  1.00  0.00           N  
ATOM   3356  CA  ILE B1892      20.758  99.196  24.433  1.00  0.00           C  
ATOM   3357  C   ILE B1892      21.295 100.520  23.888  1.00  0.00           C  
ATOM   3358  O   ILE B1892      20.694 101.128  23.001  1.00  0.00           O  
ATOM   3359  CB  ILE B1892      21.028  98.068  23.410  1.00  0.00           C  
ATOM   3360  CG1 ILE B1892      22.524  97.971  23.110  1.00  0.00           C  
ATOM   3361  CG2 ILE B1892      20.246  98.326  22.138  1.00  0.00           C  
ATOM   3362  CD1 ILE B1892      23.360  97.553  24.294  1.00  0.00           C  
ATOM   3363  N   PHE B1893      22.427 100.960  24.433  1.00  0.00           N  
ATOM   3364  CA  PHE B1893      23.067 102.207  24.016  1.00  0.00           C  
ATOM   3365  C   PHE B1893      24.387 102.406  24.758  1.00  0.00           C  
ATOM   3366  O   PHE B1893      24.689 101.683  25.711  1.00  0.00           O  
ATOM   3367  CB  PHE B1893      22.153 103.407  24.295  1.00  0.00           C  
ATOM   3368  CG  PHE B1893      21.856 103.619  25.752  1.00  0.00           C  
ATOM   3369  CD1 PHE B1893      21.049 102.726  26.453  1.00  0.00           C  
ATOM   3370  CD2 PHE B1893      22.399 104.699  26.435  1.00  0.00           C  
ATOM   3371  CE1 PHE B1893      20.788 102.906  27.821  1.00  0.00           C  
ATOM   3372  CE2 PHE B1893      22.143 104.887  27.801  1.00  0.00           C  
ATOM   3373  CZ  PHE B1893      21.335 103.986  28.492  1.00  0.00           C  
ATOM   3374  N   GLU B1894      25.166 103.390  24.315  1.00  0.00           N  
ATOM   3375  CA  GLU B1894      26.453 103.702  24.936  1.00  0.00           C  
ATOM   3376  C   GLU B1894      26.410 105.162  25.387  1.00  0.00           C  
ATOM   3377  O   GLU B1894      26.588 106.075  24.581  1.00  0.00           O  
ATOM   3378  CB  GLU B1894      27.598 103.494  23.933  1.00  0.00           C  
ATOM   3379  CG  GLU B1894      28.993 103.413  24.558  1.00  0.00           C  
ATOM   3380  CD  GLU B1894      29.253 102.091  25.278  1.00  0.00           C  
ATOM   3381  OE1 GLU B1894      28.465 101.730  26.177  1.00  0.00           O  
ATOM   3382  OE2 GLU B1894      30.251 101.413  24.952  1.00  0.00           O  
ATOM   3383  N   ASN B1895      26.168 105.373  26.678  1.00  0.00           N  
ATOM   3384  CA  ASN B1895      26.079 106.719  27.241  1.00  0.00           C  
ATOM   3385  C   ASN B1895      27.343 107.547  27.010  1.00  0.00           C  
ATOM   3386  O   ASN B1895      27.275 108.652  26.468  1.00  0.00           O  
ATOM   3387  CB  ASN B1895      25.773 106.641  28.742  1.00  0.00           C  
ATOM   3388  CG  ASN B1895      25.445 107.998  29.344  1.00  0.00           C  
ATOM   3389  OD1 ASN B1895      24.507 108.671  28.914  1.00  0.00           O  
ATOM   3390  ND2 ASN B1895      26.217 108.404  30.345  1.00  0.00           N  
ATOM   3391  N   GLU B1896      28.492 107.016  27.423  1.00  0.00           N  
ATOM   3392  CA  GLU B1896      29.759 107.721  27.254  1.00  0.00           C  
ATOM   3393  C   GLU B1896      30.044 107.989  25.779  1.00  0.00           C  
ATOM   3394  O   GLU B1896      29.990 107.079  24.951  1.00  0.00           O  
ATOM   3395  CB  GLU B1896      30.909 106.913  27.867  1.00  0.00           C  
ATOM   3396  CG  GLU B1896      30.819 106.754  29.378  1.00  0.00           C  
ATOM   3397  CD  GLU B1896      32.054 106.104  29.977  1.00  0.00           C  
ATOM   3398  OE1 GLU B1896      33.160 106.664  29.821  1.00  0.00           O  
ATOM   3399  OE2 GLU B1896      31.917 105.035  30.606  1.00  0.00           O  
ATOM   3400  N   PRO B1898      30.352 109.251  25.436  1.00  0.00           N  
ATOM   3401  CA  PRO B1898      30.647 109.668  24.061  1.00  0.00           C  
ATOM   3402  C   PRO B1898      31.945 109.093  23.494  1.00  0.00           C  
ATOM   3403  O   PRO B1898      32.799 108.606  24.236  1.00  0.00           O  
ATOM   3404  CB  PRO B1898      30.685 111.190  24.170  1.00  0.00           C  
ATOM   3405  CG  PRO B1898      31.234 111.401  25.544  1.00  0.00           C  
ATOM   3406  CD  PRO B1898      30.448 110.397  26.358  1.00  0.00           C  
ATOM   3407  N   ASN B1899      32.074 109.158  22.171  1.00  0.00           N  
ATOM   3408  CA  ASN B1899      33.250 108.659  21.462  1.00  0.00           C  
ATOM   3409  C   ASN B1899      33.402 107.141  21.537  1.00  0.00           C  
ATOM   3410  O   ASN B1899      34.482 106.606  21.303  1.00  0.00           O  
ATOM   3411  CB  ASN B1899      34.517 109.337  21.995  1.00  0.00           C  
ATOM   3412  CG  ASN B1899      34.564 110.819  21.672  1.00  0.00           C  
ATOM   3413  OD1 ASN B1899      33.687 111.583  22.075  1.00  0.00           O  
ATOM   3414  ND2 ASN B1899      35.591 111.232  20.938  1.00  0.00           N  
ATOM   3415  N   LYS B1900      32.311 106.453  21.857  1.00  0.00           N  
ATOM   3416  CA  LYS B1900      32.321 104.996  21.949  1.00  0.00           C  
ATOM   3417  C   LYS B1900      31.185 104.404  21.119  1.00  0.00           C  
ATOM   3418  O   LYS B1900      30.632 103.359  21.464  1.00  0.00           O  
ATOM   3419  CB  LYS B1900      32.175 104.550  23.408  1.00  0.00           C  
ATOM   3420  CG  LYS B1900      33.338 104.929  24.310  1.00  0.00           C  
ATOM   3421  CD  LYS B1900      33.107 104.436  25.731  1.00  0.00           C  
ATOM   3422  CE  LYS B1900      34.266 104.807  26.635  1.00  0.00           C  
ATOM   3423  NZ  LYS B1900      35.539 104.215  26.151  1.00  0.00           N  
ATOM   3424  N   LYS B1901      30.841 105.079  20.026  1.00  0.00           N  
ATOM   3425  CA  LYS B1901      29.768 104.631  19.142  1.00  0.00           C  
ATOM   3426  C   LYS B1901      28.520 104.238  19.930  1.00  0.00           C  
ATOM   3427  O   LYS B1901      28.297 104.724  21.038  1.00  0.00           O  
ATOM   3428  CB  LYS B1901      30.241 103.444  18.294  1.00  0.00           C  
ATOM   3429  CG  LYS B1901      31.415 103.766  17.382  1.00  0.00           C  
ATOM   3430  CD  LYS B1901      31.726 102.612  16.442  1.00  0.00           C  
ATOM   3431  CE  LYS B1901      32.876 102.956  15.505  1.00  0.00           C  
ATOM   3432  NZ  LYS B1901      33.209 101.834  14.581  1.00  0.00           N  
ATOM   3433  N   LEU B1902      27.706 103.363  19.351  1.00  0.00           N  
ATOM   3434  CA  LEU B1902      26.491 102.907  20.013  1.00  0.00           C  
ATOM   3435  C   LEU B1902      26.907 101.843  21.024  1.00  0.00           C  
ATOM   3436  O   LEU B1902      26.183 101.558  21.976  1.00  0.00           O  
ATOM   3437  CB  LEU B1902      25.519 102.315  18.982  1.00  0.00           C  
ATOM   3438  CG  LEU B1902      24.011 102.249  19.277  1.00  0.00           C  
ATOM   3439  CD1 LEU B1902      23.710 101.336  20.450  1.00  0.00           C  
ATOM   3440  CD2 LEU B1902      23.510 103.651  19.546  1.00  0.00           C  
ATOM   3441  N   LEU B1903      28.088 101.268  20.810  1.00  0.00           N  
ATOM   3442  CA  LEU B1903      28.613 100.232  21.694  1.00  0.00           C  
ATOM   3443  C   LEU B1903      30.129 100.363  21.833  1.00  0.00           C  
ATOM   3444  O   LEU B1903      30.695 100.068  22.888  1.00  0.00           O  
ATOM   3445  CB  LEU B1903      28.278  98.842  21.146  1.00  0.00           C  
ATOM   3446  CG  LEU B1903      26.985  98.665  20.354  1.00  0.00           C  
ATOM   3447  CD1 LEU B1903      27.152  99.277  18.966  1.00  0.00           C  
ATOM   3448  CD2 LEU B1903      26.664  97.187  20.233  1.00  0.00           C  
ATOM   3449  N   GLY B1904      30.780 100.801  20.758  1.00  0.00           N  
ATOM   3450  CA  GLY B1904      32.223 100.959  20.776  1.00  0.00           C  
ATOM   3451  C   GLY B1904      32.808 100.911  19.378  1.00  0.00           C  
ATOM   3452  O   GLY B1904      32.118 100.507  18.443  1.00  0.00           O  
ATOM   3453  N   PRO B1905      34.077 101.319  19.198  1.00  0.00           N  
ATOM   3454  CA  PRO B1905      34.744 101.317  17.894  1.00  0.00           C  
ATOM   3455  C   PRO B1905      35.270  99.935  17.525  1.00  0.00           C  
ATOM   3456  O   PRO B1905      36.105  99.799  16.632  1.00  0.00           O  
ATOM   3457  CB  PRO B1905      35.869 102.316  18.093  1.00  0.00           C  
ATOM   3458  CG  PRO B1905      36.282 102.023  19.495  1.00  0.00           C  
ATOM   3459  CD  PRO B1905      34.951 101.918  20.222  1.00  0.00           C  
ATOM   3460  N   SER B1906      34.771  98.915  18.214  1.00  0.00           N  
ATOM   3461  CA  SER B1906      35.201  97.546  17.966  1.00  0.00           C  
ATOM   3462  C   SER B1906      34.077  96.531  18.166  1.00  0.00           C  
ATOM   3463  O   SER B1906      33.364  96.190  17.222  1.00  0.00           O  
ATOM   3464  CB  SER B1906      36.371  97.204  18.888  1.00  0.00           C  
ATOM   3465  OG  SER B1906      35.981  97.297  20.244  1.00  0.00           O  
ATOM   3466  N   VAL B1907      33.930  96.057  19.401  1.00  0.00           N  
ATOM   3467  CA  VAL B1907      32.918  95.067  19.766  1.00  0.00           C  
ATOM   3468  C   VAL B1907      32.765  93.958  18.738  1.00  0.00           C  
ATOM   3469  O   VAL B1907      31.759  93.247  18.724  1.00  0.00           O  
ATOM   3470  CB  VAL B1907      31.531  95.713  20.004  1.00  0.00           C  
ATOM   3471  CG1 VAL B1907      31.610  96.664  21.170  1.00  0.00           C  
ATOM   3472  CG2 VAL B1907      31.045  96.430  18.760  1.00  0.00           C  
ATOM   3473  N   LEU B1909      33.772  93.807  17.886  1.00  0.00           N  
ATOM   3474  CA  LEU B1909      33.750  92.781  16.858  1.00  0.00           C  
ATOM   3475  C   LEU B1909      35.121  92.121  16.758  1.00  0.00           C  
ATOM   3476  O   LEU B1909      35.450  91.494  15.752  1.00  0.00           O  
ATOM   3477  CB  LEU B1909      33.352  93.401  15.516  1.00  0.00           C  
ATOM   3478  CG  LEU B1909      31.987  94.104  15.452  1.00  0.00           C  
ATOM   3479  CD1 LEU B1909      31.772  94.688  14.066  1.00  0.00           C  
ATOM   3480  CD2 LEU B1909      30.876  93.123  15.780  1.00  0.00           C  
ATOM   3481  N   ASN B1910      35.912  92.267  17.818  1.00  0.00           N  
ATOM   3482  CA  ASN B1910      37.254  91.691  17.885  1.00  0.00           C  
ATOM   3483  C   ASN B1910      37.176  90.168  17.972  1.00  0.00           C  
ATOM   3484  O   ASN B1910      36.566  89.618  18.887  1.00  0.00           O  
ATOM   3485  CB  ASN B1910      37.994  92.243  19.103  1.00  0.00           C  
ATOM   3486  CG  ASN B1910      37.979  93.758  19.153  1.00  0.00           C  
ATOM   3487  OD1 ASN B1910      36.919  94.377  19.099  1.00  0.00           O  
ATOM   3488  ND2 ASN B1910      39.155  94.361  19.265  1.00  0.00           N  
ATOM   3489  N   GLU B1913      37.809  89.496  17.018  1.00  0.00           N  
ATOM   3490  CA  GLU B1913      37.792  88.039  16.950  1.00  0.00           C  
ATOM   3491  C   GLU B1913      38.481  87.323  18.106  1.00  0.00           C  
ATOM   3492  O   GLU B1913      38.126  86.191  18.438  1.00  0.00           O  
ATOM   3493  CB  GLU B1913      38.421  87.575  15.633  1.00  0.00           C  
ATOM   3494  CG  GLU B1913      37.650  87.945  14.377  1.00  0.00           C  
ATOM   3495  CD  GLU B1913      36.502  87.003  14.107  1.00  0.00           C  
ATOM   3496  OE1 GLU B1913      35.798  87.200  13.097  1.00  0.00           O  
ATOM   3497  OE2 GLU B1913      36.304  86.062  14.901  1.00  0.00           O  
ATOM   3498  N   VAL B1914      39.466  87.969  18.716  1.00  0.00           N  
ATOM   3499  CA  VAL B1914      40.199  87.350  19.819  1.00  0.00           C  
ATOM   3500  C   VAL B1914      40.973  86.132  19.313  1.00  0.00           C  
ATOM   3501  O   VAL B1914      40.605  84.986  19.596  1.00  0.00           O  
ATOM   3502  CB  VAL B1914      39.253  86.878  20.945  1.00  0.00           C  
ATOM   3503  CG1 VAL B1914      40.071  86.389  22.143  1.00  0.00           C  
ATOM   3504  CG2 VAL B1914      38.316  88.001  21.343  1.00  0.00           C  
ATOM   3505  N   TYR B1915      42.041  86.382  18.558  1.00  0.00           N  
ATOM   3506  CA  TYR B1915      42.860  85.305  18.013  1.00  0.00           C  
ATOM   3507  C   TYR B1915      43.928  84.875  19.001  1.00  0.00           C  
ATOM   3508  O   TYR B1915      44.001  85.379  20.120  1.00  0.00           O  
ATOM   3509  CB  TYR B1915      43.560  85.739  16.723  1.00  0.00           C  
ATOM   3510  CG  TYR B1915      42.651  86.183  15.604  1.00  0.00           C  
ATOM   3511  CD1 TYR B1915      42.120  87.469  15.580  1.00  0.00           C  
ATOM   3512  CD2 TYR B1915      42.340  85.323  14.555  1.00  0.00           C  
ATOM   3513  CE1 TYR B1915      41.306  87.890  14.534  1.00  0.00           C  
ATOM   3514  CE2 TYR B1915      41.522  85.731  13.506  1.00  0.00           C  
ATOM   3515  CZ  TYR B1915      41.008  87.016  13.501  1.00  0.00           C  
ATOM   3516  OH  TYR B1915      40.194  87.426  12.468  1.00  0.00           O  
ATOM   3517  N   VAL B1916      44.761  83.938  18.563  1.00  0.00           N  
ATOM   3518  CA  VAL B1916      45.856  83.425  19.369  1.00  0.00           C  
ATOM   3519  C   VAL B1916      47.060  83.209  18.460  1.00  0.00           C  
ATOM   3520  O   VAL B1916      46.962  82.515  17.447  1.00  0.00           O  
ATOM   3521  CB  VAL B1916      45.494  82.085  20.023  1.00  0.00           C  
ATOM   3522  CG1 VAL B1916      46.613  81.637  20.944  1.00  0.00           C  
ATOM   3523  CG2 VAL B1916      44.199  82.222  20.788  1.00  0.00           C  
ATOM   3524  N   TYR B1917      48.192  83.808  18.817  1.00  0.00           N  
ATOM   3525  CA  TYR B1917      49.411  83.673  18.025  1.00  0.00           C  
ATOM   3526  C   TYR B1917      50.646  83.592  18.911  1.00  0.00           C  
ATOM   3527  O   TYR B1917      50.704  84.223  19.965  1.00  0.00           O  
ATOM   3528  CB  TYR B1917      49.557  84.856  17.068  1.00  0.00           C  
ATOM   3529  CG  TYR B1917      50.837  84.823  16.269  1.00  0.00           C  
ATOM   3530  CD1 TYR B1917      51.022  83.892  15.252  1.00  0.00           C  
ATOM   3531  CD2 TYR B1917      51.879  85.704  16.552  1.00  0.00           C  
ATOM   3532  CE1 TYR B1917      52.214  83.837  14.535  1.00  0.00           C  
ATOM   3533  CE2 TYR B1917      53.075  85.658  15.843  1.00  0.00           C  
ATOM   3534  CZ  TYR B1917      53.237  84.722  14.836  1.00  0.00           C  
ATOM   3535  OH  TYR B1917      54.420  84.675  14.133  1.00  0.00           O  
ATOM   3536  N   ASP B1918      51.634  82.819  18.469  1.00  0.00           N  
ATOM   3537  CA  ASP B1918      52.878  82.644  19.210  1.00  0.00           C  
ATOM   3538  C   ASP B1918      52.613  82.512  20.707  1.00  0.00           C  
ATOM   3539  O   ASP B1918      53.370  83.027  21.532  1.00  0.00           O  
ATOM   3540  CB  ASP B1918      53.821  83.824  18.949  1.00  0.00           C  
ATOM   3541  CG  ASP B1918      55.218  83.592  19.501  1.00  0.00           C  
ATOM   3542  OD1 ASP B1918      56.065  84.502  19.384  1.00  0.00           O  
ATOM   3543  OD2 ASP B1918      55.470  82.498  20.049  1.00  0.00           O  
ATOM   3544  N   GLY B1929      51.526  81.825  21.048  1.00  0.00           N  
ATOM   3545  CA  GLY B1929      51.180  81.624  22.444  1.00  0.00           C  
ATOM   3546  C   GLY B1929      50.541  82.826  23.112  1.00  0.00           C  
ATOM   3547  O   GLY B1929      50.246  82.792  24.305  1.00  0.00           O  
ATOM   3548  N   ASN B1930      50.325  83.889  22.346  1.00  0.00           N  
ATOM   3549  CA  ASN B1930      49.714  85.098  22.878  1.00  0.00           C  
ATOM   3550  C   ASN B1930      48.249  85.214  22.474  1.00  0.00           C  
ATOM   3551  O   ASN B1930      47.816  84.622  21.487  1.00  0.00           O  
ATOM   3552  CB  ASN B1930      50.474  86.330  22.387  1.00  0.00           C  
ATOM   3553  CG  ASN B1930      51.920  86.333  22.824  1.00  0.00           C  
ATOM   3554  OD1 ASN B1930      52.219  86.271  24.015  1.00  0.00           O  
ATOM   3555  ND2 ASN B1930      52.829  86.409  21.862  1.00  0.00           N  
ATOM   3556  N   ILE B1931      47.491  85.984  23.246  1.00  0.00           N  
ATOM   3557  CA  ILE B1931      46.079  86.196  22.970  1.00  0.00           C  
ATOM   3558  C   ILE B1931      45.867  87.662  22.602  1.00  0.00           C  
ATOM   3559  O   ILE B1931      46.090  88.557  23.419  1.00  0.00           O  
ATOM   3560  CB  ILE B1931      45.219  85.834  24.197  1.00  0.00           C  
ATOM   3561  CG1 ILE B1931      45.425  84.359  24.551  1.00  0.00           C  
ATOM   3562  CG2 ILE B1931      43.750  86.110  23.905  1.00  0.00           C  
ATOM   3563  CD1 ILE B1931      44.689  83.909  25.794  1.00  0.00           C  
ATOM   3564  N   TYR B1932      45.439  87.898  21.366  1.00  0.00           N  
ATOM   3565  CA  TYR B1932      45.214  89.252  20.877  1.00  0.00           C  
ATOM   3566  C   TYR B1932      43.744  89.539  20.589  1.00  0.00           C  
ATOM   3567  O   TYR B1932      42.933  89.680  21.505  1.00  0.00           O  
ATOM   3568  CB  TYR B1932      46.041  89.484  19.610  1.00  0.00           C  
ATOM   3569  CG  TYR B1932      47.528  89.382  19.834  1.00  0.00           C  
ATOM   3570  CD1 TYR B1932      48.201  90.330  20.599  1.00  0.00           C  
ATOM   3571  CD2 TYR B1932      48.262  88.330  19.296  1.00  0.00           C  
ATOM   3572  CE1 TYR B1932      49.572  90.233  20.826  1.00  0.00           C  
ATOM   3573  CE2 TYR B1932      49.634  88.222  19.518  1.00  0.00           C  
ATOM   3574  CZ  TYR B1932      50.283  89.178  20.284  1.00  0.00           C  
ATOM   3575  OH  TYR B1932      51.638  89.079  20.509  1.00  0.00           O  
ATOM   3576  N   GLY B1933      43.412  89.633  19.307  1.00  0.00           N  
ATOM   3577  CA  GLY B1933      42.044  89.908  18.916  1.00  0.00           C  
ATOM   3578  C   GLY B1933      41.839  91.367  18.572  1.00  0.00           C  
ATOM   3579  O   GLY B1933      41.834  92.226  19.455  1.00  0.00           O  
ATOM   3580  N   ILE B1934      41.680  91.647  17.283  1.00  0.00           N  
ATOM   3581  CA  ILE B1934      41.466  93.010  16.817  1.00  0.00           C  
ATOM   3582  C   ILE B1934      40.401  93.056  15.726  1.00  0.00           C  
ATOM   3583  O   ILE B1934      40.246  92.109  14.955  1.00  0.00           O  
ATOM   3584  CB  ILE B1934      42.769  93.629  16.270  1.00  0.00           C  
ATOM   3585  CG1 ILE B1934      43.325  92.762  15.139  1.00  0.00           C  
ATOM   3586  CG2 ILE B1934      43.787  93.767  17.392  1.00  0.00           C  
ATOM   3587  CD1 ILE B1934      44.598  93.309  14.515  1.00  0.00           C  
ATOM   3588  N   PRO B1941      39.645  94.162  15.653  1.00  0.00           N  
ATOM   3589  CA  PRO B1941      38.594  94.309  14.645  1.00  0.00           C  
ATOM   3590  C   PRO B1941      39.198  94.441  13.256  1.00  0.00           C  
ATOM   3591  O   PRO B1941      40.336  94.882  13.111  1.00  0.00           O  
ATOM   3592  CB  PRO B1941      37.871  95.574  15.091  1.00  0.00           C  
ATOM   3593  CG  PRO B1941      38.984  96.390  15.667  1.00  0.00           C  
ATOM   3594  CD  PRO B1941      39.739  95.372  16.490  1.00  0.00           C  
ATOM   3595  N   PRO B1942      38.438  94.063  12.217  1.00  0.00           N  
ATOM   3596  CA  PRO B1942      38.888  94.131  10.820  1.00  0.00           C  
ATOM   3597  C   PRO B1942      39.094  95.546  10.275  1.00  0.00           C  
ATOM   3598  O   PRO B1942      39.219  95.739   9.065  1.00  0.00           O  
ATOM   3599  CB  PRO B1942      37.788  93.381  10.074  1.00  0.00           C  
ATOM   3600  CG  PRO B1942      36.569  93.722  10.876  1.00  0.00           C  
ATOM   3601  CD  PRO B1942      37.059  93.547  12.295  1.00  0.00           C  
ATOM   3602  N   THR B1943      39.130  96.529  11.169  1.00  0.00           N  
ATOM   3603  CA  THR B1943      39.313  97.919  10.771  1.00  0.00           C  
ATOM   3604  C   THR B1943      40.792  98.254  10.613  1.00  0.00           C  
ATOM   3605  O   THR B1943      41.557  97.471  10.052  1.00  0.00           O  
ATOM   3606  CB  THR B1943      38.698  98.883  11.807  1.00  0.00           C  
ATOM   3607  OG1 THR B1943      39.391  98.753  13.054  1.00  0.00           O  
ATOM   3608  CG2 THR B1943      37.225  98.567  12.015  1.00  0.00           C  
ATOM   3609  N   PHE B1945      41.192  99.417  11.117  1.00  0.00           N  
ATOM   3610  CA  PHE B1945      42.578  99.853  11.017  1.00  0.00           C  
ATOM   3611  C   PHE B1945      42.908 101.001  11.969  1.00  0.00           C  
ATOM   3612  O   PHE B1945      42.020 101.721  12.429  1.00  0.00           O  
ATOM   3613  CB  PHE B1945      42.882 100.270   9.575  1.00  0.00           C  
ATOM   3614  CG  PHE B1945      41.817 101.133   8.954  1.00  0.00           C  
ATOM   3615  CD1 PHE B1945      41.508 102.380   9.490  1.00  0.00           C  
ATOM   3616  CD2 PHE B1945      41.113 100.693   7.837  1.00  0.00           C  
ATOM   3617  CE1 PHE B1945      40.514 103.176   8.923  1.00  0.00           C  
ATOM   3618  CE2 PHE B1945      40.117 101.481   7.262  1.00  0.00           C  
ATOM   3619  CZ  PHE B1945      39.817 102.725   7.807  1.00  0.00           C  
ATOM   3620  N   GLU B1946      44.197 101.161  12.256  1.00  0.00           N  
ATOM   3621  CA  GLU B1946      44.671 102.217  13.143  1.00  0.00           C  
ATOM   3622  C   GLU B1946      45.940 102.853  12.576  1.00  0.00           C  
ATOM   3623  O   GLU B1946      45.871 103.821  11.819  1.00  0.00           O  
ATOM   3624  CB  GLU B1946      44.952 101.651  14.538  1.00  0.00           C  
ATOM   3625  CG  GLU B1946      45.379 102.697  15.553  1.00  0.00           C  
ATOM   3626  CD  GLU B1946      44.308 103.742  15.803  1.00  0.00           C  
ATOM   3627  OE1 GLU B1946      44.577 104.699  16.559  1.00  0.00           O  
ATOM   3628  OE2 GLU B1946      43.196 103.607  15.248  1.00  0.00           O  
ATOM   3629  N   GLY B1947      47.096 102.304  12.942  1.00  0.00           N  
ATOM   3630  CA  GLY B1947      48.353 102.837  12.446  1.00  0.00           C  
ATOM   3631  C   GLY B1947      49.549 102.554  13.336  1.00  0.00           C  
ATOM   3632  O   GLY B1947      50.677 102.431  12.853  1.00  0.00           O  
ATOM   3633  N   VAL B1950      49.306 102.446  14.638  1.00  0.00           N  
ATOM   3634  CA  VAL B1950      50.373 102.186  15.597  1.00  0.00           C  
ATOM   3635  C   VAL B1950      50.804 100.720  15.617  1.00  0.00           C  
ATOM   3636  O   VAL B1950      51.864 100.366  15.097  1.00  0.00           O  
ATOM   3637  CB  VAL B1950      49.940 102.587  17.025  1.00  0.00           C  
ATOM   3638  CG1 VAL B1950      51.097 102.394  17.995  1.00  0.00           C  
ATOM   3639  CG2 VAL B1950      49.464 104.030  17.037  1.00  0.00           C  
ATOM   3640  N   LYS B1951      49.973  99.876  16.220  1.00  0.00           N  
ATOM   3641  CA  LYS B1951      50.261  98.451  16.332  1.00  0.00           C  
ATOM   3642  C   LYS B1951      49.754  97.620  15.154  1.00  0.00           C  
ATOM   3643  O   LYS B1951      49.802  96.391  15.199  1.00  0.00           O  
ATOM   3644  CB  LYS B1951      49.667  97.907  17.635  1.00  0.00           C  
ATOM   3645  CG  LYS B1951      50.251  98.539  18.891  1.00  0.00           C  
ATOM   3646  CD  LYS B1951      49.543  98.059  20.152  1.00  0.00           C  
ATOM   3647  CE  LYS B1951      48.094  98.527  20.191  1.00  0.00           C  
ATOM   3648  NZ  LYS B1951      47.403  98.102  21.441  1.00  0.00           N  
ATOM   3649  N   GLU B1952      49.272  98.283  14.104  1.00  0.00           N  
ATOM   3650  CA  GLU B1952      48.770  97.577  12.928  1.00  0.00           C  
ATOM   3651  C   GLU B1952      49.908  96.899  12.182  1.00  0.00           C  
ATOM   3652  O   GLU B1952      49.926  96.867  10.954  1.00  0.00           O  
ATOM   3653  CB  GLU B1952      48.031  98.538  11.988  1.00  0.00           C  
ATOM   3654  CG  GLU B1952      46.541  98.719  12.301  1.00  0.00           C  
ATOM   3655  CD  GLU B1952      45.686  97.526  11.880  1.00  0.00           C  
ATOM   3656  OE1 GLU B1952      45.616  97.232  10.670  1.00  0.00           O  
ATOM   3657  OE2 GLU B1952      45.079  96.881  12.758  1.00  0.00           O  
ATOM   3658  N   GLN B1953      50.858  96.362  12.941  1.00  0.00           N  
ATOM   3659  CA  GLN B1953      52.004  95.664  12.376  1.00  0.00           C  
ATOM   3660  C   GLN B1953      51.786  94.173  12.582  1.00  0.00           C  
ATOM   3661  O   GLN B1953      52.469  93.339  11.990  1.00  0.00           O  
ATOM   3662  CB  GLN B1953      53.290  96.107  13.077  1.00  0.00           C  
ATOM   3663  CG  GLN B1953      54.547  95.418  12.569  1.00  0.00           C  
ATOM   3664  CD  GLN B1953      54.801  95.674  11.096  1.00  0.00           C  
ATOM   3665  OE1 GLN B1953      55.003  96.815  10.678  1.00  0.00           O  
ATOM   3666  NE2 GLN B1953      54.792  94.611  10.299  1.00  0.00           N  
ATOM   3667  N   TYR B1954      50.816  93.852  13.431  1.00  0.00           N  
ATOM   3668  CA  TYR B1954      50.473  92.472  13.733  1.00  0.00           C  
ATOM   3669  C   TYR B1954      49.513  91.921  12.685  1.00  0.00           C  
ATOM   3670  O   TYR B1954      48.561  91.208  13.005  1.00  0.00           O  
ATOM   3671  CB  TYR B1954      49.844  92.386  15.123  1.00  0.00           C  
ATOM   3672  CG  TYR B1954      50.832  92.621  16.241  1.00  0.00           C  
ATOM   3673  CD1 TYR B1954      51.687  93.723  16.224  1.00  0.00           C  
ATOM   3674  CD2 TYR B1954      50.915  91.741  17.319  1.00  0.00           C  
ATOM   3675  CE1 TYR B1954      52.600  93.941  17.251  1.00  0.00           C  
ATOM   3676  CE2 TYR B1954      51.825  91.950  18.352  1.00  0.00           C  
ATOM   3677  CZ  TYR B1954      52.663  93.051  18.312  1.00  0.00           C  
ATOM   3678  OH  TYR B1954      53.561  93.263  19.332  1.00  0.00           O  
ATOM   3679  N   ILE B1955      49.769  92.274  11.430  1.00  0.00           N  
ATOM   3680  CA  ILE B1955      48.952  91.805  10.324  1.00  0.00           C  
ATOM   3681  C   ILE B1955      49.284  90.335  10.094  1.00  0.00           C  
ATOM   3682  O   ILE B1955      48.393  89.486  10.106  1.00  0.00           O  
ATOM   3683  CB  ILE B1955      49.229  92.614   9.034  1.00  0.00           C  
ATOM   3684  CG1 ILE B1955      48.845  94.080   9.246  1.00  0.00           C  
ATOM   3685  CG2 ILE B1955      48.452  92.024   7.866  1.00  0.00           C  
ATOM   3686  CD1 ILE B1955      47.382  94.295   9.590  1.00  0.00           C  
ATOM   3687  N   PRO B1956      50.575  90.010   9.887  1.00  0.00           N  
ATOM   3688  CA  PRO B1956      50.942  88.607   9.669  1.00  0.00           C  
ATOM   3689  C   PRO B1956      50.416  87.785  10.840  1.00  0.00           C  
ATOM   3690  O   PRO B1956      50.189  86.579  10.729  1.00  0.00           O  
ATOM   3691  CB  PRO B1956      52.466  88.654   9.631  1.00  0.00           C  
ATOM   3692  CG  PRO B1956      52.738  90.002   9.044  1.00  0.00           C  
ATOM   3693  CD  PRO B1956      51.765  90.876   9.801  1.00  0.00           C  
ATOM   3694  N   ILE B1957      50.226  88.468  11.964  1.00  0.00           N  
ATOM   3695  CA  ILE B1957      49.712  87.851  13.175  1.00  0.00           C  
ATOM   3696  C   ILE B1957      48.192  87.911  13.118  1.00  0.00           C  
ATOM   3697  O   ILE B1957      47.627  88.865  12.586  1.00  0.00           O  
ATOM   3698  CB  ILE B1957      50.206  88.603  14.424  1.00  0.00           C  
ATOM   3699  CG1 ILE B1957      51.735  88.551  14.482  1.00  0.00           C  
ATOM   3700  CG2 ILE B1957      49.589  87.999  15.675  1.00  0.00           C  
ATOM   3701  CD1 ILE B1957      52.340  89.307  15.642  1.00  0.00           C  
ATOM   3702  N   LEU B1958      47.541  86.888  13.661  1.00  0.00           N  
ATOM   3703  CA  LEU B1958      46.083  86.805  13.670  1.00  0.00           C  
ATOM   3704  C   LEU B1958      45.462  87.085  12.302  1.00  0.00           C  
ATOM   3705  O   LEU B1958      46.160  87.121  11.287  1.00  0.00           O  
ATOM   3706  CB  LEU B1958      45.499  87.764  14.722  1.00  0.00           C  
ATOM   3707  CG  LEU B1958      45.745  89.277  14.665  1.00  0.00           C  
ATOM   3708  CD1 LEU B1958      45.028  89.895  13.472  1.00  0.00           C  
ATOM   3709  CD2 LEU B1958      45.244  89.908  15.955  1.00  0.00           C  
ATOM   3710  N   LYS B1959      44.146  87.275  12.287  1.00  0.00           N  
ATOM   3711  CA  LYS B1959      43.403  87.548  11.061  1.00  0.00           C  
ATOM   3712  C   LYS B1959      43.518  86.384  10.077  1.00  0.00           C  
ATOM   3713  O   LYS B1959      44.605  85.856   9.844  1.00  0.00           O  
ATOM   3714  CB  LYS B1959      43.905  88.844  10.413  1.00  0.00           C  
ATOM   3715  CG  LYS B1959      43.053  89.336   9.247  1.00  0.00           C  
ATOM   3716  CD  LYS B1959      43.538  90.687   8.731  1.00  0.00           C  
ATOM   3717  CE  LYS B1959      42.719  91.163   7.538  1.00  0.00           C  
ATOM   3718  NZ  LYS B1959      43.219  92.457   6.992  1.00  0.00           N  
ATOM   3719  N   LYS B1960      42.384  85.989   9.507  1.00  0.00           N  
ATOM   3720  CA  LYS B1960      42.331  84.881   8.559  1.00  0.00           C  
ATOM   3721  C   LYS B1960      43.065  85.181   7.251  1.00  0.00           C  
ATOM   3722  O   LYS B1960      43.951  86.037   7.209  1.00  0.00           O  
ATOM   3723  CB  LYS B1960      40.870  84.526   8.267  1.00  0.00           C  
ATOM   3724  CG  LYS B1960      40.079  84.111   9.501  1.00  0.00           C  
ATOM   3725  CD  LYS B1960      38.618  83.833   9.170  1.00  0.00           C  
ATOM   3726  CE  LYS B1960      37.890  85.095   8.726  1.00  0.00           C  
ATOM   3727  NZ  LYS B1960      37.862  86.135   9.794  1.00  0.00           N  
ATOM   3728  N   ALA B1961      42.692  84.465   6.192  1.00  0.00           N  
ATOM   3729  CA  ALA B1961      43.298  84.628   4.870  1.00  0.00           C  
ATOM   3730  C   ALA B1961      44.732  84.100   4.846  1.00  0.00           C  
ATOM   3731  O   ALA B1961      44.969  82.917   5.098  1.00  0.00           O  
ATOM   3732  CB  ALA B1961      43.267  86.101   4.451  1.00  0.00           C  
ATOM   3733  N   LYS B1962      45.683  84.976   4.534  1.00  0.00           N  
ATOM   3734  CA  LYS B1962      47.092  84.597   4.488  1.00  0.00           C  
ATOM   3735  C   LYS B1962      47.855  85.289   5.619  1.00  0.00           C  
ATOM   3736  O   LYS B1962      48.839  85.992   5.381  1.00  0.00           O  
ATOM   3737  CB  LYS B1962      47.705  84.983   3.136  1.00  0.00           C  
ATOM   3738  CG  LYS B1962      49.155  84.540   2.966  1.00  0.00           C  
ATOM   3739  CD  LYS B1962      49.761  85.044   1.665  1.00  0.00           C  
ATOM   3740  CE  LYS B1962      51.223  84.634   1.553  1.00  0.00           C  
ATOM   3741  NZ  LYS B1962      51.860  85.136   0.305  1.00  0.00           N  
ATOM   3742  N   GLU B1963      47.390  85.090   6.849  1.00  0.00           N  
ATOM   3743  CA  GLU B1963      48.020  85.695   8.018  1.00  0.00           C  
ATOM   3744  C   GLU B1963      47.920  84.762   9.220  1.00  0.00           C  
ATOM   3745  O   GLU B1963      46.864  84.635   9.836  1.00  0.00           O  
ATOM   3746  CB  GLU B1963      47.357  87.040   8.317  1.00  0.00           C  
ATOM   3747  CG  GLU B1963      47.393  87.993   7.126  1.00  0.00           C  
ATOM   3748  CD  GLU B1963      46.678  89.300   7.383  1.00  0.00           C  
ATOM   3749  OE1 GLU B1963      46.574  90.115   6.441  1.00  0.00           O  
ATOM   3750  OE2 GLU B1963      46.223  89.516   8.525  1.00  0.00           O  
ATOM   3751  N   GLU B1964      49.039  84.112   9.534  1.00  0.00           N  
ATOM   3752  CA  GLU B1964      49.140  83.158  10.637  1.00  0.00           C  
ATOM   3753  C   GLU B1964      48.330  83.525  11.873  1.00  0.00           C  
ATOM   3754  O   GLU B1964      47.906  84.669  12.035  1.00  0.00           O  
ATOM   3755  CB  GLU B1964      50.609  82.975  11.028  1.00  0.00           C  
ATOM   3756  CG  GLU B1964      51.482  82.426   9.912  1.00  0.00           C  
ATOM   3757  CD  GLU B1964      52.938  82.292  10.318  1.00  0.00           C  
ATOM   3758  OE1 GLU B1964      53.567  83.324  10.630  1.00  0.00           O  
ATOM   3759  OE2 GLU B1964      53.452  81.153  10.325  1.00  0.00           O  
ATOM   3760  N   GLY B1965      48.127  82.541  12.747  1.00  0.00           N  
ATOM   3761  CA  GLY B1965      47.366  82.765  13.963  1.00  0.00           C  
ATOM   3762  C   GLY B1965      46.015  82.076  13.919  1.00  0.00           C  
ATOM   3763  O   GLY B1965      45.335  82.098  12.893  1.00  0.00           O  
ATOM   3764  N   VAL B1966      45.622  81.463  15.030  1.00  0.00           N  
ATOM   3765  CA  VAL B1966      44.344  80.762  15.105  1.00  0.00           C  
ATOM   3766  C   VAL B1966      43.279  81.592  15.817  1.00  0.00           C  
ATOM   3767  O   VAL B1966      43.553  82.238  16.831  1.00  0.00           O  
ATOM   3768  CB  VAL B1966      44.492  79.411  15.836  1.00  0.00           C  
ATOM   3769  CG1 VAL B1966      44.977  79.633  17.257  1.00  0.00           C  
ATOM   3770  CG2 VAL B1966      43.168  78.680  15.838  1.00  0.00           C  
ATOM   3771  N   SER B1967      42.062  81.562  15.283  1.00  0.00           N  
ATOM   3772  CA  SER B1967      40.956  82.319  15.857  1.00  0.00           C  
ATOM   3773  C   SER B1967      40.114  81.489  16.816  1.00  0.00           C  
ATOM   3774  O   SER B1967      40.116  80.260  16.757  1.00  0.00           O  
ATOM   3775  CB  SER B1967      40.060  82.865  14.744  1.00  0.00           C  
ATOM   3776  OG  SER B1967      38.961  83.582  15.280  1.00  0.00           O  
ATOM   3777  N   THR B1968      39.396  82.177  17.697  1.00  0.00           N  
ATOM   3778  CA  THR B1968      38.529  81.526  18.667  1.00  0.00           C  
ATOM   3779  C   THR B1968      37.085  81.642  18.198  1.00  0.00           C  
ATOM   3780  O   THR B1968      36.178  81.054  18.787  1.00  0.00           O  
ATOM   3781  CB  THR B1968      38.638  82.191  20.049  1.00  0.00           C  
ATOM   3782  OG1 THR B1968      38.372  83.593  19.922  1.00  0.00           O  
ATOM   3783  CG2 THR B1968      40.022  81.991  20.632  1.00  0.00           C  
ATOM   3784  N   ASN B1969      36.882  82.404  17.130  1.00  0.00           N  
ATOM   3785  CA  ASN B1969      35.553  82.622  16.583  1.00  0.00           C  
ATOM   3786  C   ASN B1969      34.608  83.134  17.659  1.00  0.00           C  
ATOM   3787  O   ASN B1969      33.513  82.610  17.848  1.00  0.00           O  
ATOM   3788  CB  ASN B1969      35.011  81.333  15.965  1.00  0.00           C  
ATOM   3789  CG  ASN B1969      35.563  81.083  14.576  1.00  0.00           C  
ATOM   3790  OD1 ASN B1969      35.245  80.080  13.941  1.00  0.00           O  
ATOM   3791  ND2 ASN B1969      36.393  82.001  14.096  1.00  0.00           N  
ATOM   3792  N   ILE B1970      35.056  84.163  18.367  1.00  0.00           N  
ATOM   3793  CA  ILE B1970      34.275  84.786  19.422  1.00  0.00           C  
ATOM   3794  C   ILE B1970      34.549  86.281  19.383  1.00  0.00           C  
ATOM   3795  O   ILE B1970      35.690  86.706  19.566  1.00  0.00           O  
ATOM   3796  CB  ILE B1970      34.676  84.265  20.819  1.00  0.00           C  
ATOM   3797  CG1 ILE B1970      34.390  82.769  20.929  1.00  0.00           C  
ATOM   3798  CG2 ILE B1970      33.905  85.018  21.893  1.00  0.00           C  
ATOM   3799  CD1 ILE B1970      34.698  82.182  22.292  1.00  0.00           C  
ATOM   3800  N   ARG B1971      33.515  87.078  19.134  1.00  0.00           N  
ATOM   3801  CA  ARG B1971      33.677  88.527  19.097  1.00  0.00           C  
ATOM   3802  C   ARG B1971      33.366  89.067  20.491  1.00  0.00           C  
ATOM   3803  O   ARG B1971      32.852  88.345  21.347  1.00  0.00           O  
ATOM   3804  CB  ARG B1971      32.719  89.155  18.084  1.00  0.00           C  
ATOM   3805  CG  ARG B1971      32.446  88.305  16.858  1.00  0.00           C  
ATOM   3806  CD  ARG B1971      31.607  89.076  15.849  1.00  0.00           C  
ATOM   3807  NE  ARG B1971      30.800  88.200  15.004  1.00  0.00           N  
ATOM   3808  CZ  ARG B1971      29.762  87.492  15.440  1.00  0.00           C  
ATOM   3809  NH1 ARG B1971      29.084  86.722  14.603  1.00  0.00           N  
ATOM   3810  NH2 ARG B1971      29.400  87.556  16.714  1.00  0.00           N  
ATOM   3811  N   TYR B1972      33.678  90.334  20.723  1.00  0.00           N  
ATOM   3812  CA  TYR B1972      33.413  90.941  22.018  1.00  0.00           C  
ATOM   3813  C   TYR B1972      31.937  90.833  22.384  1.00  0.00           C  
ATOM   3814  O   TYR B1972      31.576  90.113  23.315  1.00  0.00           O  
ATOM   3815  CB  TYR B1972      33.840  92.414  22.013  1.00  0.00           C  
ATOM   3816  CG  TYR B1972      35.329  92.638  22.160  1.00  0.00           C  
ATOM   3817  CD1 TYR B1972      35.858  93.925  22.151  1.00  0.00           C  
ATOM   3818  CD2 TYR B1972      36.206  91.566  22.333  1.00  0.00           C  
ATOM   3819  CE1 TYR B1972      37.221  94.144  22.313  1.00  0.00           C  
ATOM   3820  CE2 TYR B1972      37.570  91.774  22.496  1.00  0.00           C  
ATOM   3821  CZ  TYR B1972      38.072  93.066  22.486  1.00  0.00           C  
ATOM   3822  OH  TYR B1972      39.421  93.279  22.650  1.00  0.00           O  
ATOM   3823  N   ILE B1973      31.096  91.553  21.645  1.00  0.00           N  
ATOM   3824  CA  ILE B1973      29.655  91.558  21.877  1.00  0.00           C  
ATOM   3825  C   ILE B1973      29.125  90.199  22.292  1.00  0.00           C  
ATOM   3826  O   ILE B1973      28.274  90.107  23.171  1.00  0.00           O  
ATOM   3827  CB  ILE B1973      28.899  91.996  20.629  1.00  0.00           C  
ATOM   3828  CG1 ILE B1973      29.475  91.274  19.413  1.00  0.00           C  
ATOM   3829  CG2 ILE B1973      28.973  93.503  20.482  1.00  0.00           C  
ATOM   3830  CD1 ILE B1973      28.785  91.611  18.115  1.00  0.00           C  
ATOM   3831  N   ASP B1974      29.623  89.146  21.650  1.00  0.00           N  
ATOM   3832  CA  ASP B1974      29.202  87.789  21.974  1.00  0.00           C  
ATOM   3833  C   ASP B1974      29.252  87.583  23.487  1.00  0.00           C  
ATOM   3834  O   ASP B1974      28.215  87.546  24.153  1.00  0.00           O  
ATOM   3835  CB  ASP B1974      30.113  86.772  21.282  1.00  0.00           C  
ATOM   3836  CG  ASP B1974      29.936  86.762  19.780  1.00  0.00           C  
ATOM   3837  OD1 ASP B1974      30.725  86.080  19.091  1.00  0.00           O  
ATOM   3838  OD2 ASP B1974      29.002  87.432  19.290  1.00  0.00           O  
ATOM   3839  N   GLY B1975      30.460  87.459  24.027  1.00  0.00           N  
ATOM   3840  CA  GLY B1975      30.600  87.267  25.456  1.00  0.00           C  
ATOM   3841  C   GLY B1975      29.835  88.331  26.212  1.00  0.00           C  
ATOM   3842  O   GLY B1975      29.127  88.045  27.172  1.00  0.00           O  
ATOM   3843  N   ILE B1976      29.965  89.569  25.757  1.00  0.00           N  
ATOM   3844  CA  ILE B1976      29.301  90.691  26.398  1.00  0.00           C  
ATOM   3845  C   ILE B1976      27.798  90.478  26.520  1.00  0.00           C  
ATOM   3846  O   ILE B1976      27.246  90.536  27.617  1.00  0.00           O  
ATOM   3847  CB  ILE B1976      29.560  91.996  25.626  1.00  0.00           C  
ATOM   3848  CG1 ILE B1976      31.065  92.223  25.483  1.00  0.00           C  
ATOM   3849  CG2 ILE B1976      28.943  93.170  26.366  1.00  0.00           C  
ATOM   3850  CD1 ILE B1976      31.429  93.488  24.742  1.00  0.00           C  
ATOM   3851  N   ILE B1977      27.135  90.234  25.396  1.00  0.00           N  
ATOM   3852  CA  ILE B1977      25.693  90.018  25.395  1.00  0.00           C  
ATOM   3853  C   ILE B1977      25.329  88.790  26.218  1.00  0.00           C  
ATOM   3854  O   ILE B1977      24.402  88.837  27.024  1.00  0.00           O  
ATOM   3855  CB  ILE B1977      25.152  89.846  23.962  1.00  0.00           C  
ATOM   3856  CG1 ILE B1977      25.345  91.142  23.173  1.00  0.00           C  
ATOM   3857  CG2 ILE B1977      23.692  89.467  23.999  1.00  0.00           C  
ATOM   3858  CD1 ILE B1977      24.690  92.347  23.803  1.00  0.00           C  
ATOM   3859  N   TYR B1978      26.055  87.693  26.017  1.00  0.00           N  
ATOM   3860  CA  TYR B1978      25.787  86.476  26.776  1.00  0.00           C  
ATOM   3861  C   TYR B1978      25.830  86.822  28.253  1.00  0.00           C  
ATOM   3862  O   TYR B1978      25.063  86.288  29.045  1.00  0.00           O  
ATOM   3863  CB  TYR B1978      26.826  85.393  26.477  1.00  0.00           C  
ATOM   3864  CG  TYR B1978      26.684  84.760  25.112  1.00  0.00           C  
ATOM   3865  CD1 TYR B1978      25.479  84.184  24.714  1.00  0.00           C  
ATOM   3866  CD2 TYR B1978      27.754  84.727  24.221  1.00  0.00           C  
ATOM   3867  CE1 TYR B1978      25.344  83.593  23.461  1.00  0.00           C  
ATOM   3868  CE2 TYR B1978      27.631  84.139  22.968  1.00  0.00           C  
ATOM   3869  CZ  TYR B1978      26.424  83.576  22.594  1.00  0.00           C  
ATOM   3870  OH  TYR B1978      26.302  82.998  21.352  1.00  0.00           O  
ATOM   3871  N   LYS B1979      26.735  87.727  28.614  1.00  0.00           N  
ATOM   3872  CA  LYS B1979      26.875  88.161  29.996  1.00  0.00           C  
ATOM   3873  C   LYS B1979      25.577  88.842  30.409  1.00  0.00           C  
ATOM   3874  O   LYS B1979      25.022  88.560  31.470  1.00  0.00           O  
ATOM   3875  CB  LYS B1979      28.041  89.144  30.125  1.00  0.00           C  
ATOM   3876  CG  LYS B1979      28.413  89.506  31.554  1.00  0.00           C  
ATOM   3877  CD  LYS B1979      29.576  90.488  31.575  1.00  0.00           C  
ATOM   3878  CE  LYS B1979      30.107  90.704  32.982  1.00  0.00           C  
ATOM   3879  NZ  LYS B1979      30.697  89.459  33.549  1.00  0.00           N  
ATOM   3880  N   LEU B1983      25.091  89.737  29.554  1.00  0.00           N  
ATOM   3881  CA  LEU B1983      23.857  90.464  29.826  1.00  0.00           C  
ATOM   3882  C   LEU B1983      22.697  89.497  29.975  1.00  0.00           C  
ATOM   3883  O   LEU B1983      22.156  89.334  31.068  1.00  0.00           O  
ATOM   3884  CB  LEU B1983      23.560  91.461  28.699  1.00  0.00           C  
ATOM   3885  CG  LEU B1983      22.236  92.231  28.782  1.00  0.00           C  
ATOM   3886  CD1 LEU B1983      22.134  92.970  30.105  1.00  0.00           C  
ATOM   3887  CD2 LEU B1983      22.145  93.199  27.625  1.00  0.00           C  
ATOM   3888  N   VAL B1984      22.326  88.860  28.868  1.00  0.00           N  
ATOM   3889  CA  VAL B1984      21.228  87.906  28.859  1.00  0.00           C  
ATOM   3890  C   VAL B1984      21.344  86.970  30.048  1.00  0.00           C  
ATOM   3891  O   VAL B1984      20.343  86.615  30.667  1.00  0.00           O  
ATOM   3892  CB  VAL B1984      21.225  87.071  27.574  1.00  0.00           C  
ATOM   3893  CG1 VAL B1984      20.077  86.091  27.596  1.00  0.00           C  
ATOM   3894  CG2 VAL B1984      21.111  87.977  26.370  1.00  0.00           C  
ATOM   3895  N   ALA B1985      22.574  86.575  30.367  1.00  0.00           N  
ATOM   3896  CA  ALA B1985      22.815  85.687  31.496  1.00  0.00           C  
ATOM   3897  C   ALA B1985      22.200  86.324  32.727  1.00  0.00           C  
ATOM   3898  O   ALA B1985      21.406  85.703  33.426  1.00  0.00           O  
ATOM   3899  CB  ALA B1985      24.308  85.489  31.702  1.00  0.00           C  
ATOM   3900  N   LYS B1986      22.563  87.577  32.979  1.00  0.00           N  
ATOM   3901  CA  LYS B1986      22.042  88.304  34.123  1.00  0.00           C  
ATOM   3902  C   LYS B1986      20.516  88.310  34.140  1.00  0.00           C  
ATOM   3903  O   LYS B1986      19.900  87.924  35.139  1.00  0.00           O  
ATOM   3904  CB  LYS B1986      22.566  89.739  34.114  1.00  0.00           C  
ATOM   3905  CG  LYS B1986      24.040  89.849  34.426  1.00  0.00           C  
ATOM   3906  CD  LYS B1986      24.367  91.217  34.979  1.00  0.00           C  
ATOM   3907  CE  LYS B1986      25.760  91.240  35.561  1.00  0.00           C  
ATOM   3908  NZ  LYS B1986      26.013  92.498  36.304  1.00  0.00           N  
ATOM   3909  N   ILE B1987      19.913  88.756  33.039  1.00  0.00           N  
ATOM   3910  CA  ILE B1987      18.460  88.797  32.931  1.00  0.00           C  
ATOM   3911  C   ILE B1987      17.910  87.530  33.564  1.00  0.00           C  
ATOM   3912  O   ILE B1987      17.022  87.570  34.413  1.00  0.00           O  
ATOM   3913  CB  ILE B1987      18.003  88.857  31.459  1.00  0.00           C  
ATOM   3914  CG1 ILE B1987      18.461  90.172  30.828  1.00  0.00           C  
ATOM   3915  CG2 ILE B1987      16.491  88.730  31.377  1.00  0.00           C  
ATOM   3916  CD1 ILE B1987      18.049  90.334  29.374  1.00  0.00           C  
ATOM   3917  N   GLU B1988      18.473  86.404  33.152  1.00  0.00           N  
ATOM   3918  CA  GLU B1988      18.068  85.106  33.661  1.00  0.00           C  
ATOM   3919  C   GLU B1988      18.287  85.057  35.167  1.00  0.00           C  
ATOM   3920  O   GLU B1988      17.349  84.832  35.928  1.00  0.00           O  
ATOM   3921  CB  GLU B1988      18.886  84.015  32.968  1.00  0.00           C  
ATOM   3922  CG  GLU B1988      18.489  82.595  33.308  1.00  0.00           C  
ATOM   3923  CD  GLU B1988      19.271  81.582  32.501  1.00  0.00           C  
ATOM   3924  OE1 GLU B1988      20.516  81.588  32.589  1.00  0.00           O  
ATOM   3925  OE2 GLU B1988      18.644  80.782  31.777  1.00  0.00           O  
ATOM   3926  N   GLU B1989      19.528  85.281  35.590  1.00  0.00           N  
ATOM   3927  CA  GLU B1989      19.880  85.263  37.006  1.00  0.00           C  
ATOM   3928  C   GLU B1989      19.001  86.192  37.829  1.00  0.00           C  
ATOM   3929  O   GLU B1989      18.944  86.076  39.053  1.00  0.00           O  
ATOM   3930  CB  GLU B1989      21.349  85.657  37.196  1.00  0.00           C  
ATOM   3931  CG  GLU B1989      22.349  84.527  36.981  1.00  0.00           C  
ATOM   3932  CD  GLU B1989      22.241  83.885  35.610  1.00  0.00           C  
ATOM   3933  OE1 GLU B1989      21.203  83.251  35.325  1.00  0.00           O  
ATOM   3934  OE2 GLU B1989      23.196  84.016  34.817  1.00  0.00           O  
ATOM   3935  N   ALA B1990      18.312  87.108  37.155  1.00  0.00           N  
ATOM   3936  CA  ALA B1990      17.446  88.059  37.839  1.00  0.00           C  
ATOM   3937  C   ALA B1990      16.017  87.552  38.001  1.00  0.00           C  
ATOM   3938  O   ALA B1990      15.416  87.699  39.065  1.00  0.00           O  
ATOM   3939  CB  ALA B1990      17.444  89.374  37.095  1.00  0.00           C  
ATOM   3940  N   LEU B1991      15.470  86.957  36.947  1.00  0.00           N  
ATOM   3941  CA  LEU B1991      14.108  86.447  37.006  1.00  0.00           C  
ATOM   3942  C   LEU B1991      13.924  85.480  38.163  1.00  0.00           C  
ATOM   3943  O   LEU B1991      12.800  85.108  38.494  1.00  0.00           O  
ATOM   3944  CB  LEU B1991      13.729  85.752  35.693  1.00  0.00           C  
ATOM   3945  CG  LEU B1991      13.571  86.630  34.448  1.00  0.00           C  
ATOM   3946  CD1 LEU B1991      13.049  85.792  33.317  1.00  0.00           C  
ATOM   3947  CD2 LEU B1991      12.608  87.769  34.714  1.00  0.00           C  
ATOM   3948  N   VAL B1992      15.029  85.076  38.779  1.00  0.00           N  
ATOM   3949  CA  VAL B1992      14.976  84.147  39.900  1.00  0.00           C  
ATOM   3950  C   VAL B1992      15.345  84.848  41.199  1.00  0.00           C  
ATOM   3951  O   VAL B1992      15.031  84.369  42.287  1.00  0.00           O  
ATOM   3952  CB  VAL B1992      15.940  82.963  39.687  1.00  0.00           C  
ATOM   3953  CG1 VAL B1992      17.371  83.464  39.632  1.00  0.00           C  
ATOM   3954  CG2 VAL B1992      15.767  81.939  40.800  1.00  0.00           C  
ATOM   3955  N   SER B1993      16.010  85.990  41.076  1.00  0.00           N  
ATOM   3956  CA  SER B1993      16.433  86.754  42.240  1.00  0.00           C  
ATOM   3957  C   SER B1993      15.474  87.892  42.566  1.00  0.00           C  
ATOM   3958  O   SER B1993      15.630  88.561  43.581  1.00  0.00           O  
ATOM   3959  CB  SER B1993      17.839  87.314  42.012  1.00  0.00           C  
ATOM   3960  OG  SER B1993      18.768  86.268  41.784  1.00  0.00           O  
ATOM   3961  N   ASN B1994      14.483  88.102  41.705  1.00  0.00           N  
ATOM   3962  CA  ASN B1994      13.498  89.166  41.893  1.00  0.00           C  
ATOM   3963  C   ASN B1994      14.138  90.543  41.790  1.00  0.00           C  
ATOM   3964  O   ASN B1994      14.152  91.309  42.756  1.00  0.00           O  
ATOM   3965  CB  ASN B1994      12.807  89.031  43.249  1.00  0.00           C  
ATOM   3966  CG  ASN B1994      11.990  87.772  43.359  1.00  0.00           C  
ATOM   3967  OD1 ASN B1994      11.048  87.564  42.599  1.00  0.00           O  
ATOM   3968  ND2 ASN B1994      12.348  86.916  44.309  1.00  0.00           N  
ATOM   3969  N   VAL B1995      14.670  90.852  40.613  1.00  0.00           N  
ATOM   3970  CA  VAL B1995      15.301  92.142  40.383  1.00  0.00           C  
ATOM   3971  C   VAL B1995      14.470  92.882  39.338  1.00  0.00           C  
ATOM   3972  O   VAL B1995      13.835  92.256  38.490  1.00  0.00           O  
ATOM   3973  CB  VAL B1995      16.759  91.972  39.886  1.00  0.00           C  
ATOM   3974  CG1 VAL B1995      17.420  93.335  39.727  1.00  0.00           C  
ATOM   3975  CG2 VAL B1995      17.548  91.113  40.866  1.00  0.00           C  
ATOM   3976  N   ASP B1996      14.473  94.209  39.406  1.00  0.00           N  
ATOM   3977  CA  ASP B1996      13.702  95.016  38.479  1.00  0.00           C  
ATOM   3978  C   ASP B1996      14.546  95.779  37.464  1.00  0.00           C  
ATOM   3979  O   ASP B1996      14.150  95.919  36.307  1.00  0.00           O  
ATOM   3980  CB  ASP B1996      12.818  95.992  39.254  1.00  0.00           C  
ATOM   3981  CG  ASP B1996      11.899  95.290  40.236  1.00  0.00           C  
ATOM   3982  OD1 ASP B1996      11.055  94.483  39.796  1.00  0.00           O  
ATOM   3983  OD2 ASP B1996      12.024  95.547  41.452  1.00  0.00           O  
ATOM   3984  N   GLU B1997      15.702  96.278  37.886  1.00  0.00           N  
ATOM   3985  CA  GLU B1997      16.569  97.024  36.977  1.00  0.00           C  
ATOM   3986  C   GLU B1997      17.969  96.419  36.909  1.00  0.00           C  
ATOM   3987  O   GLU B1997      18.295  95.508  37.671  1.00  0.00           O  
ATOM   3988  CB  GLU B1997      16.656  98.488  37.415  1.00  0.00           C  
ATOM   3989  CG  GLU B1997      15.312  99.203  37.462  1.00  0.00           C  
ATOM   3990  CD  GLU B1997      15.443 100.679  37.790  1.00  0.00           C  
ATOM   3991  OE1 GLU B1997      16.035 101.010  38.840  1.00  0.00           O  
ATOM   3992  OE2 GLU B1997      14.951 101.508  36.997  1.00  0.00           O  
ATOM   3993  N   PHE B1998      18.793  96.924  35.994  1.00  0.00           N  
ATOM   3994  CA  PHE B1998      20.150  96.420  35.843  1.00  0.00           C  
ATOM   3995  C   PHE B1998      21.231  97.489  35.738  1.00  0.00           C  
ATOM   3996  O   PHE B1998      21.212  98.472  36.477  1.00  0.00           O  
ATOM   3997  CB  PHE B1998      20.230  95.490  34.635  1.00  0.00           C  
ATOM   3998  CG  PHE B1998      19.965  94.057  34.965  1.00  0.00           C  
ATOM   3999  CD1 PHE B1998      20.850  93.346  35.763  1.00  0.00           C  
ATOM   4000  CD2 PHE B1998      18.826  93.420  34.496  1.00  0.00           C  
ATOM   4001  CE1 PHE B1998      20.607  92.022  36.091  1.00  0.00           C  
ATOM   4002  CE2 PHE B1998      18.571  92.094  34.817  1.00  0.00           C  
ATOM   4003  CZ  PHE B1998      19.465  91.394  35.618  1.00  0.00           C  
ATOM   4004  N   LYS B1999      22.175  97.276  34.823  1.00  0.00           N  
ATOM   4005  CA  LYS B1999      23.304  98.180  34.600  1.00  0.00           C  
ATOM   4006  C   LYS B1999      24.372  97.935  35.667  1.00  0.00           C  
ATOM   4007  O   LYS B1999      24.237  98.395  36.802  1.00  0.00           O  
ATOM   4008  CB  LYS B1999      22.867  99.649  34.666  1.00  0.00           C  
ATOM   4009  CG  LYS B1999      21.664 100.015  33.810  1.00  0.00           C  
ATOM   4010  CD  LYS B1999      21.581 101.530  33.595  1.00  0.00           C  
ATOM   4011  CE  LYS B1999      21.653 102.320  34.901  1.00  0.00           C  
ATOM   4012  NZ  LYS B1999      20.507 102.053  35.811  1.00  0.00           N  
ATOM   4013  N   PHE B2000      25.430  97.210  35.306  1.00  0.00           N  
ATOM   4014  CA  PHE B2000      26.506  96.915  36.252  1.00  0.00           C  
ATOM   4015  C   PHE B2000      27.909  97.202  35.720  1.00  0.00           C  
ATOM   4016  O   PHE B2000      28.089  97.561  34.554  1.00  0.00           O  
ATOM   4017  CB  PHE B2000      26.434  95.452  36.704  1.00  0.00           C  
ATOM   4018  CG  PHE B2000      25.258  95.142  37.588  1.00  0.00           C  
ATOM   4019  CD1 PHE B2000      23.963  95.157  37.081  1.00  0.00           C  
ATOM   4020  CD2 PHE B2000      25.447  94.838  38.931  1.00  0.00           C  
ATOM   4021  CE1 PHE B2000      22.872  94.873  37.901  1.00  0.00           C  
ATOM   4022  CE2 PHE B2000      24.362  94.553  39.756  1.00  0.00           C  
ATOM   4023  CZ  PHE B2000      23.074  94.570  39.241  1.00  0.00           C  
ATOM   4024  N   ARG B2001      28.898  97.031  36.594  1.00  0.00           N  
ATOM   4025  CA  ARG B2001      30.300  97.266  36.260  1.00  0.00           C  
ATOM   4026  C   ARG B2001      31.194  96.548  37.273  1.00  0.00           C  
ATOM   4027  O   ARG B2001      30.828  96.418  38.442  1.00  0.00           O  
ATOM   4028  CB  ARG B2001      30.603  98.765  36.301  1.00  0.00           C  
ATOM   4029  CG  ARG B2001      30.358  99.389  37.668  1.00  0.00           C  
ATOM   4030  CD  ARG B2001      30.872 100.816  37.749  1.00  0.00           C  
ATOM   4031  NE  ARG B2001      30.686 101.375  39.086  1.00  0.00           N  
ATOM   4032  CZ  ARG B2001      31.114 102.576  39.462  1.00  0.00           C  
ATOM   4033  NH1 ARG B2001      30.897 103.000  40.700  1.00  0.00           N  
ATOM   4034  NH2 ARG B2001      31.762 103.352  38.604  1.00  0.00           N  
ATOM   4035  N   VAL B2002      32.361  96.086  36.826  1.00  0.00           N  
ATOM   4036  CA  VAL B2002      33.301  95.395  37.710  1.00  0.00           C  
ATOM   4037  C   VAL B2002      34.740  95.283  37.192  1.00  0.00           C  
ATOM   4038  O   VAL B2002      35.689  95.363  37.973  1.00  0.00           O  
ATOM   4039  CB  VAL B2002      32.802  93.972  38.079  1.00  0.00           C  
ATOM   4040  CG1 VAL B2002      32.071  94.016  39.407  1.00  0.00           C  
ATOM   4041  CG2 VAL B2002      31.882  93.427  36.991  1.00  0.00           C  
ATOM   4042  N   PRO B2003      34.923  95.085  35.876  1.00  0.00           N  
ATOM   4043  CA  PRO B2003      36.283  94.970  35.331  1.00  0.00           C  
ATOM   4044  C   PRO B2003      37.076  96.280  35.268  1.00  0.00           C  
ATOM   4045  O   PRO B2003      36.504  97.368  35.207  1.00  0.00           O  
ATOM   4046  CB  PRO B2003      36.046  94.386  33.938  1.00  0.00           C  
ATOM   4047  CG  PRO B2003      34.767  93.621  34.100  1.00  0.00           C  
ATOM   4048  CD  PRO B2003      33.939  94.586  34.900  1.00  0.00           C  
ATOM   4049  N   ILE B2004      38.401  96.151  35.285  1.00  0.00           N  
ATOM   4050  CA  ILE B2004      39.319  97.286  35.203  1.00  0.00           C  
ATOM   4051  C   ILE B2004      40.621  96.792  34.577  1.00  0.00           C  
ATOM   4052  O   ILE B2004      40.957  95.617  34.706  1.00  0.00           O  
ATOM   4053  CB  ILE B2004      39.612  97.899  36.601  1.00  0.00           C  
ATOM   4054  CG1 ILE B2004      40.102  96.823  37.574  1.00  0.00           C  
ATOM   4055  CG2 ILE B2004      38.367  98.575  37.138  1.00  0.00           C  
ATOM   4056  CD1 ILE B2004      41.571  96.470  37.431  1.00  0.00           C  
ATOM   4057  N   VAL B2005      41.343  97.684  33.902  1.00  0.00           N  
ATOM   4058  CA  VAL B2005      42.602  97.334  33.239  1.00  0.00           C  
ATOM   4059  C   VAL B2005      43.271  96.084  33.806  1.00  0.00           C  
ATOM   4060  O   VAL B2005      43.900  96.128  34.864  1.00  0.00           O  
ATOM   4061  CB  VAL B2005      43.618  98.497  33.304  1.00  0.00           C  
ATOM   4062  CG1 VAL B2005      44.915  98.097  32.609  1.00  0.00           C  
ATOM   4063  CG2 VAL B2005      43.032  99.734  32.650  1.00  0.00           C  
ATOM   4064  N   ARG B2006      43.124  94.971  33.092  1.00  0.00           N  
ATOM   4065  CA  ARG B2006      43.709  93.699  33.502  1.00  0.00           C  
ATOM   4066  C   ARG B2006      43.946  92.791  32.299  1.00  0.00           C  
ATOM   4067  O   ARG B2006      45.080  92.631  31.843  1.00  0.00           O  
ATOM   4068  CB  ARG B2006      42.795  92.972  34.494  1.00  0.00           C  
ATOM   4069  CG  ARG B2006      42.667  93.629  35.857  1.00  0.00           C  
ATOM   4070  CD  ARG B2006      41.853  92.753  36.792  1.00  0.00           C  
ATOM   4071  NE  ARG B2006      42.497  91.459  37.000  1.00  0.00           N  
ATOM   4072  CZ  ARG B2006      41.979  90.467  37.715  1.00  0.00           C  
ATOM   4073  NH1 ARG B2006      42.644  89.327  37.846  1.00  0.00           N  
ATOM   4074  NH2 ARG B2006      40.796  90.611  38.297  1.00  0.00           N  
ATOM   4075  N   SER B2007      42.869  92.199  31.791  1.00  0.00           N  
ATOM   4076  CA  SER B2007      42.962  91.298  30.652  1.00  0.00           C  
ATOM   4077  C   SER B2007      41.658  91.207  29.863  1.00  0.00           C  
ATOM   4078  O   SER B2007      40.964  92.208  29.669  1.00  0.00           O  
ATOM   4079  CB  SER B2007      43.374  89.900  31.127  1.00  0.00           C  
ATOM   4080  OG  SER B2007      42.436  89.374  32.052  1.00  0.00           O  
ATOM   4081  N   LEU B2008      41.338  89.996  29.414  1.00  0.00           N  
ATOM   4082  CA  LEU B2008      40.135  89.749  28.632  1.00  0.00           C  
ATOM   4083  C   LEU B2008      38.931  89.408  29.486  1.00  0.00           C  
ATOM   4084  O   LEU B2008      37.916  88.943  28.968  1.00  0.00           O  
ATOM   4085  CB  LEU B2008      40.374  88.628  27.608  1.00  0.00           C  
ATOM   4086  CG  LEU B2008      40.882  87.255  28.068  1.00  0.00           C  
ATOM   4087  CD1 LEU B2008      39.896  86.611  29.025  1.00  0.00           C  
ATOM   4088  CD2 LEU B2008      41.087  86.370  26.850  1.00  0.00           C  
ATOM   4089  N   SER B2009      39.040  89.618  30.794  1.00  0.00           N  
ATOM   4090  CA  SER B2009      37.906  89.354  31.665  1.00  0.00           C  
ATOM   4091  C   SER B2009      36.834  90.270  31.094  1.00  0.00           C  
ATOM   4092  O   SER B2009      37.141  91.122  30.261  1.00  0.00           O  
ATOM   4093  CB  SER B2009      38.223  89.735  33.110  1.00  0.00           C  
ATOM   4094  OG  SER B2009      37.160  89.360  33.968  1.00  0.00           O  
ATOM   4095  N   ASP B2010      35.589  90.121  31.528  1.00  0.00           N  
ATOM   4096  CA  ASP B2010      34.522  90.943  30.965  1.00  0.00           C  
ATOM   4097  C   ASP B2010      34.431  90.447  29.523  1.00  0.00           C  
ATOM   4098  O   ASP B2010      35.370  89.825  29.027  1.00  0.00           O  
ATOM   4099  CB  ASP B2010      34.896  92.426  31.000  1.00  0.00           C  
ATOM   4100  CG  ASP B2010      33.752  93.325  30.585  1.00  0.00           C  
ATOM   4101  OD1 ASP B2010      33.958  94.554  30.527  1.00  0.00           O  
ATOM   4102  OD2 ASP B2010      32.647  92.807  30.321  1.00  0.00           O  
ATOM   4103  N   ILE B2011      33.321  90.706  28.841  1.00  0.00           N  
ATOM   4104  CA  ILE B2011      33.180  90.195  27.480  1.00  0.00           C  
ATOM   4105  C   ILE B2011      33.216  88.683  27.695  1.00  0.00           C  
ATOM   4106  O   ILE B2011      33.347  87.895  26.759  1.00  0.00           O  
ATOM   4107  CB  ILE B2011      34.382  90.605  26.588  1.00  0.00           C  
ATOM   4108  CG1 ILE B2011      34.505  92.129  26.543  1.00  0.00           C  
ATOM   4109  CG2 ILE B2011      34.215  90.044  25.185  1.00  0.00           C  
ATOM   4110  CD1 ILE B2011      35.644  92.630  25.674  1.00  0.00           C  
ATOM   4111  N   ASN B2012      33.088  88.303  28.962  1.00  0.00           N  
ATOM   4112  CA  ASN B2012      33.137  86.920  29.388  1.00  0.00           C  
ATOM   4113  C   ASN B2012      34.439  86.291  28.929  1.00  0.00           C  
ATOM   4114  O   ASN B2012      35.455  86.976  28.806  1.00  0.00           O  
ATOM   4115  CB  ASN B2012      31.941  86.145  28.847  1.00  0.00           C  
ATOM   4116  CG  ASN B2012      30.730  86.266  29.741  1.00  0.00           C  
ATOM   4117  OD1 ASN B2012      30.799  85.966  30.930  1.00  0.00           O  
ATOM   4118  ND2 ASN B2012      29.613  86.705  29.176  1.00  0.00           N  
ATOM   4119  N   LEU B2013      34.409  84.988  28.682  1.00  0.00           N  
ATOM   4120  CA  LEU B2013      35.592  84.254  28.250  1.00  0.00           C  
ATOM   4121  C   LEU B2013      36.559  84.062  29.411  1.00  0.00           C  
ATOM   4122  O   LEU B2013      37.238  84.999  29.833  1.00  0.00           O  
ATOM   4123  CB  LEU B2013      36.303  84.983  27.103  1.00  0.00           C  
ATOM   4124  CG  LEU B2013      35.486  85.347  25.857  1.00  0.00           C  
ATOM   4125  CD1 LEU B2013      36.418  85.908  24.790  1.00  0.00           C  
ATOM   4126  CD2 LEU B2013      34.760  84.122  25.331  1.00  0.00           C  
ATOM   4127  N   LYS B2014      36.597  82.841  29.933  1.00  0.00           N  
ATOM   4128  CA  LYS B2014      37.484  82.495  31.031  1.00  0.00           C  
ATOM   4129  C   LYS B2014      38.553  81.599  30.429  1.00  0.00           C  
ATOM   4130  O   LYS B2014      38.656  81.498  29.208  1.00  0.00           O  
ATOM   4131  CB  LYS B2014      36.715  81.743  32.118  1.00  0.00           C  
ATOM   4132  CG  LYS B2014      36.117  80.423  31.660  1.00  0.00           C  
ATOM   4133  CD  LYS B2014      35.221  79.808  32.732  1.00  0.00           C  
ATOM   4134  CE  LYS B2014      35.973  79.563  34.037  1.00  0.00           C  
ATOM   4135  NZ  LYS B2014      37.127  78.635  33.864  1.00  0.00           N  
ATOM   4136  N   ILE B2015      39.354  80.950  31.266  1.00  0.00           N  
ATOM   4137  CA  ILE B2015      40.392  80.070  30.749  1.00  0.00           C  
ATOM   4138  C   ILE B2015      40.694  78.895  31.663  1.00  0.00           C  
ATOM   4139  O   ILE B2015      40.683  79.025  32.887  1.00  0.00           O  
ATOM   4140  CB  ILE B2015      41.703  80.830  30.497  1.00  0.00           C  
ATOM   4141  CG1 ILE B2015      41.503  81.854  29.380  1.00  0.00           C  
ATOM   4142  CG2 ILE B2015      42.797  79.851  30.112  1.00  0.00           C  
ATOM   4143  CD1 ILE B2015      42.756  82.618  29.009  1.00  0.00           C  
ATOM   4144  N   ASP B2016      40.966  77.748  31.050  1.00  0.00           N  
ATOM   4145  CA  ASP B2016      41.286  76.535  31.788  1.00  0.00           C  
ATOM   4146  C   ASP B2016      42.604  76.763  32.520  1.00  0.00           C  
ATOM   4147  O   ASP B2016      43.403  77.605  32.108  1.00  0.00           O  
ATOM   4148  CB  ASP B2016      41.419  75.362  30.818  1.00  0.00           C  
ATOM   4149  CG  ASP B2016      40.219  75.231  29.898  1.00  0.00           C  
ATOM   4150  OD1 ASP B2016      39.102  74.968  30.396  1.00  0.00           O  
ATOM   4151  OD2 ASP B2016      40.392  75.395  28.673  1.00  0.00           O  
ATOM   4152  N   GLU B2017      42.830  76.025  33.605  1.00  0.00           N  
ATOM   4153  CA  GLU B2017      44.062  76.177  34.371  1.00  0.00           C  
ATOM   4154  C   GLU B2017      45.260  76.120  33.436  1.00  0.00           C  
ATOM   4155  O   GLU B2017      45.999  77.098  33.305  1.00  0.00           O  
ATOM   4156  CB  GLU B2017      44.177  75.085  35.437  1.00  0.00           C  
ATOM   4157  CG  GLU B2017      43.165  75.207  36.562  1.00  0.00           C  
ATOM   4158  CD  GLU B2017      43.431  74.232  37.691  1.00  0.00           C  
ATOM   4159  OE1 GLU B2017      43.429  73.010  37.440  1.00  0.00           O  
ATOM   4160  OE2 GLU B2017      43.643  74.688  38.833  1.00  0.00           O  
ATOM   4161  N   LEU B2018      45.449  74.978  32.781  1.00  0.00           N  
ATOM   4162  CA  LEU B2018      46.558  74.829  31.848  1.00  0.00           C  
ATOM   4163  C   LEU B2018      46.442  75.945  30.826  1.00  0.00           C  
ATOM   4164  O   LEU B2018      45.424  76.634  30.775  1.00  0.00           O  
ATOM   4165  CB  LEU B2018      46.510  73.466  31.152  1.00  0.00           C  
ATOM   4166  CG  LEU B2018      46.820  72.248  32.027  1.00  0.00           C  
ATOM   4167  CD1 LEU B2018      45.679  72.008  33.002  1.00  0.00           C  
ATOM   4168  CD2 LEU B2018      47.028  71.029  31.150  1.00  0.00           C  
ATOM   4169  N   ALA B2019      47.475  76.122  30.011  1.00  0.00           N  
ATOM   4170  CA  ALA B2019      47.479  77.186  29.016  1.00  0.00           C  
ATOM   4171  C   ALA B2019      47.642  78.492  29.779  1.00  0.00           C  
ATOM   4172  O   ALA B2019      48.592  79.236  29.554  1.00  0.00           O  
ATOM   4173  CB  ALA B2019      46.176  77.194  28.224  1.00  0.00           C  
ATOM   4174  N   LEU B2020      46.714  78.766  30.688  1.00  0.00           N  
ATOM   4175  CA  LEU B2020      46.790  79.972  31.495  1.00  0.00           C  
ATOM   4176  C   LEU B2020      48.027  79.829  32.369  1.00  0.00           C  
ATOM   4177  O   LEU B2020      48.587  80.817  32.840  1.00  0.00           O  
ATOM   4178  CB  LEU B2020      45.542  80.112  32.369  1.00  0.00           C  
ATOM   4179  CG  LEU B2020      45.472  81.339  33.283  1.00  0.00           C  
ATOM   4180  CD1 LEU B2020      45.705  82.606  32.476  1.00  0.00           C  
ATOM   4181  CD2 LEU B2020      44.115  81.384  33.963  1.00  0.00           C  
ATOM   4182  N   LYS B2032      48.444  78.582  32.578  1.00  0.00           N  
ATOM   4183  CA  LYS B2032      49.627  78.282  33.377  1.00  0.00           C  
ATOM   4184  C   LYS B2032      50.853  78.493  32.501  1.00  0.00           C  
ATOM   4185  O   LYS B2032      51.959  78.711  32.991  1.00  0.00           O  
ATOM   4186  CB  LYS B2032      49.587  76.831  33.861  1.00  0.00           C  
ATOM   4187  CG  LYS B2032      50.839  76.395  34.607  1.00  0.00           C  
ATOM   4188  CD  LYS B2032      50.784  74.923  34.979  1.00  0.00           C  
ATOM   4189  CE  LYS B2032      52.081  74.479  35.638  1.00  0.00           C  
ATOM   4190  NZ  LYS B2032      53.255  74.664  34.739  1.00  0.00           N  
ATOM   4191  N   GLN B2033      50.637  78.423  31.193  1.00  0.00           N  
ATOM   4192  CA  GLN B2033      51.703  78.609  30.222  1.00  0.00           C  
ATOM   4193  C   GLN B2033      51.781  80.073  29.812  1.00  0.00           C  
ATOM   4194  O   GLN B2033      52.853  80.672  29.829  1.00  0.00           O  
ATOM   4195  CB  GLN B2033      51.443  77.746  28.987  1.00  0.00           C  
ATOM   4196  CG  GLN B2033      52.499  77.876  27.906  1.00  0.00           C  
ATOM   4197  CD  GLN B2033      52.147  77.096  26.658  1.00  0.00           C  
ATOM   4198  OE1 GLN B2033      51.913  75.888  26.709  1.00  0.00           O  
ATOM   4199  NE2 GLN B2033      52.108  77.785  25.525  1.00  0.00           N  
ATOM   4200  N   ILE B2034      50.637  80.639  29.443  1.00  0.00           N  
ATOM   4201  CA  ILE B2034      50.566  82.032  29.025  1.00  0.00           C  
ATOM   4202  C   ILE B2034      51.463  82.891  29.912  1.00  0.00           C  
ATOM   4203  O   ILE B2034      52.292  83.654  29.417  1.00  0.00           O  
ATOM   4204  CB  ILE B2034      49.117  82.573  29.111  1.00  0.00           C  
ATOM   4205  CG1 ILE B2034      48.178  81.716  28.258  1.00  0.00           C  
ATOM   4206  CG2 ILE B2034      49.072  84.017  28.636  1.00  0.00           C  
ATOM   4207  CD1 ILE B2034      48.540  81.670  26.787  1.00  0.00           C  
ATOM   4208  N   MET B2035      51.301  82.753  31.224  1.00  0.00           N  
ATOM   4209  CA  MET B2035      52.097  83.523  32.172  1.00  0.00           C  
ATOM   4210  C   MET B2035      53.428  82.843  32.475  1.00  0.00           C  
ATOM   4211  O   MET B2035      54.424  83.510  32.753  1.00  0.00           O  
ATOM   4212  CB  MET B2035      51.318  83.731  33.473  1.00  0.00           C  
ATOM   4213  CG  MET B2035      50.945  82.447  34.191  1.00  0.00           C  
ATOM   4214  SD  MET B2035      50.067  82.756  35.735  1.00  0.00           S  
ATOM   4215  CE  MET B2035      48.373  82.790  35.165  1.00  0.00           C  
ATOM   4216  N   GLY B2036      53.441  81.515  32.419  1.00  0.00           N  
ATOM   4217  CA  GLY B2036      54.660  80.779  32.698  1.00  0.00           C  
ATOM   4218  C   GLY B2036      55.752  80.994  31.667  1.00  0.00           C  
ATOM   4219  O   GLY B2036      56.910  80.650  31.903  1.00  0.00           O  
ATOM   4220  N   GLU B2037      55.389  81.567  30.523  1.00  0.00           N  
ATOM   4221  CA  GLU B2037      56.349  81.814  29.455  1.00  0.00           C  
ATOM   4222  C   GLU B2037      56.284  83.254  28.959  1.00  0.00           C  
ATOM   4223  O   GLU B2037      56.555  83.533  27.790  1.00  0.00           O  
ATOM   4224  CB  GLU B2037      56.094  80.852  28.290  1.00  0.00           C  
ATOM   4225  CG  GLU B2037      56.237  79.382  28.657  1.00  0.00           C  
ATOM   4226  CD  GLU B2037      55.910  78.452  27.503  1.00  0.00           C  
ATOM   4227  OE1 GLU B2037      56.016  77.221  27.686  1.00  0.00           O  
ATOM   4228  OE2 GLU B2037      55.547  78.949  26.415  1.00  0.00           O  
ATOM   4229  N   ASN B2038      55.922  84.165  29.855  1.00  0.00           N  
ATOM   4230  CA  ASN B2038      55.830  85.581  29.521  1.00  0.00           C  
ATOM   4231  C   ASN B2038      55.050  85.890  28.244  1.00  0.00           C  
ATOM   4232  O   ASN B2038      55.542  86.600  27.367  1.00  0.00           O  
ATOM   4233  CB  ASN B2038      57.232  86.187  29.411  1.00  0.00           C  
ATOM   4234  CG  ASN B2038      57.945  86.250  30.744  1.00  0.00           C  
ATOM   4235  OD1 ASN B2038      58.160  85.227  31.395  1.00  0.00           O  
ATOM   4236  ND2 ASN B2038      58.318  87.456  31.160  1.00  0.00           N  
ATOM   4237  N   LYS B2039      53.838  85.353  28.139  1.00  0.00           N  
ATOM   4238  CA  LYS B2039      52.991  85.613  26.981  1.00  0.00           C  
ATOM   4239  C   LYS B2039      52.050  86.757  27.337  1.00  0.00           C  
ATOM   4240  O   LYS B2039      51.620  86.881  28.482  1.00  0.00           O  
ATOM   4241  CB  LYS B2039      52.179  84.371  26.607  1.00  0.00           C  
ATOM   4242  CG  LYS B2039      52.882  83.420  25.650  1.00  0.00           C  
ATOM   4243  CD  LYS B2039      54.185  82.895  26.220  1.00  0.00           C  
ATOM   4244  CE  LYS B2039      54.844  81.914  25.264  1.00  0.00           C  
ATOM   4245  NZ  LYS B2039      53.985  80.723  25.009  1.00  0.00           N  
ATOM   4246  N   VAL B2040      51.732  87.594  26.358  1.00  0.00           N  
ATOM   4247  CA  VAL B2040      50.852  88.730  26.596  1.00  0.00           C  
ATOM   4248  C   VAL B2040      49.410  88.463  26.186  1.00  0.00           C  
ATOM   4249  O   VAL B2040      49.148  87.717  25.245  1.00  0.00           O  
ATOM   4250  CB  VAL B2040      51.352  89.985  25.842  1.00  0.00           C  
ATOM   4251  CG1 VAL B2040      52.735  90.370  26.340  1.00  0.00           C  
ATOM   4252  CG2 VAL B2040      51.383  89.721  24.345  1.00  0.00           C  
ATOM   4253  N   ILE B2041      48.477  89.073  26.908  1.00  0.00           N  
ATOM   4254  CA  ILE B2041      47.056  88.933  26.619  1.00  0.00           C  
ATOM   4255  C   ILE B2041      46.486  90.329  26.385  1.00  0.00           C  
ATOM   4256  O   ILE B2041      45.874  90.924  27.274  1.00  0.00           O  
ATOM   4257  CB  ILE B2041      46.312  88.261  27.788  1.00  0.00           C  
ATOM   4258  CG1 ILE B2041      46.878  86.859  28.023  1.00  0.00           C  
ATOM   4259  CG2 ILE B2041      44.824  88.183  27.482  1.00  0.00           C  
ATOM   4260  CD1 ILE B2041      46.188  86.087  29.132  1.00  0.00           C  
ATOM   4261  N   ASP B2042      46.695  90.844  25.176  1.00  0.00           N  
ATOM   4262  CA  ASP B2042      46.238  92.179  24.814  1.00  0.00           C  
ATOM   4263  C   ASP B2042      44.847  92.219  24.179  1.00  0.00           C  
ATOM   4264  O   ASP B2042      44.664  91.803  23.034  1.00  0.00           O  
ATOM   4265  CB  ASP B2042      47.260  92.827  23.871  1.00  0.00           C  
ATOM   4266  CG  ASP B2042      46.914  94.263  23.526  1.00  0.00           C  
ATOM   4267  OD1 ASP B2042      46.777  95.089  24.456  1.00  0.00           O  
ATOM   4268  OD2 ASP B2042      46.784  94.566  22.321  1.00  0.00           O  
ATOM   4269  N   VAL B2043      43.874  92.728  24.936  1.00  0.00           N  
ATOM   4270  CA  VAL B2043      42.495  92.858  24.470  1.00  0.00           C  
ATOM   4271  C   VAL B2043      42.022  94.304  24.664  1.00  0.00           C  
ATOM   4272  O   VAL B2043      41.653  94.978  23.703  1.00  0.00           O  
ATOM   4273  CB  VAL B2043      41.547  91.900  25.235  1.00  0.00           C  
ATOM   4274  CG1 VAL B2043      41.832  90.462  24.851  1.00  0.00           C  
ATOM   4275  CG2 VAL B2043      41.732  92.073  26.722  1.00  0.00           C  
ATOM   4276  N   ARG B2044      42.044  94.774  25.908  1.00  0.00           N  
ATOM   4277  CA  ARG B2044      41.635  96.140  26.232  1.00  0.00           C  
ATOM   4278  C   ARG B2044      40.177  96.404  25.853  1.00  0.00           C  
ATOM   4279  O   ARG B2044      39.837  96.433  24.669  1.00  0.00           O  
ATOM   4280  CB  ARG B2044      42.537  97.140  25.501  1.00  0.00           C  
ATOM   4281  CG  ARG B2044      44.031  96.832  25.585  1.00  0.00           C  
ATOM   4282  CD  ARG B2044      44.543  96.851  27.018  1.00  0.00           C  
ATOM   4283  NE  ARG B2044      45.969  96.545  27.092  1.00  0.00           N  
ATOM   4284  CZ  ARG B2044      46.670  96.510  28.221  1.00  0.00           C  
ATOM   4285  NH1 ARG B2044      47.965  96.221  28.191  1.00  0.00           N  
ATOM   4286  NH2 ARG B2044      46.080  96.762  29.382  1.00  0.00           N  
ATOM   4287  N   GLY B2045      39.320  96.609  26.852  1.00  0.00           N  
ATOM   4288  CA  GLY B2045      37.922  96.861  26.551  1.00  0.00           C  
ATOM   4289  C   GLY B2045      37.106  97.614  27.586  1.00  0.00           C  
ATOM   4290  O   GLY B2045      36.743  97.041  28.609  1.00  0.00           O  
ATOM   4291  N   PRO B2046      36.813  98.909  27.356  1.00  0.00           N  
ATOM   4292  CA  PRO B2046      36.022  99.737  28.280  1.00  0.00           C  
ATOM   4293  C   PRO B2046      34.511  99.530  28.062  1.00  0.00           C  
ATOM   4294  O   PRO B2046      33.727 100.477  28.145  1.00  0.00           O  
ATOM   4295  CB  PRO B2046      36.453 101.164  27.927  1.00  0.00           C  
ATOM   4296  CG  PRO B2046      37.801 100.989  27.283  1.00  0.00           C  
ATOM   4297  CD  PRO B2046      37.576  99.769  26.435  1.00  0.00           C  
ATOM   4298  N   VAL B2047      34.127  98.285  27.776  1.00  0.00           N  
ATOM   4299  CA  VAL B2047      32.733  97.899  27.521  1.00  0.00           C  
ATOM   4300  C   VAL B2047      31.694  98.697  28.296  1.00  0.00           C  
ATOM   4301  O   VAL B2047      31.132  99.665  27.780  1.00  0.00           O  
ATOM   4302  CB  VAL B2047      32.500  96.390  27.827  1.00  0.00           C  
ATOM   4303  CG1 VAL B2047      31.018  96.044  27.731  1.00  0.00           C  
ATOM   4304  CG2 VAL B2047      33.294  95.541  26.849  1.00  0.00           C  
ATOM   4305  N   PHE B2048      31.439  98.269  29.529  1.00  0.00           N  
ATOM   4306  CA  PHE B2048      30.459  98.912  30.394  1.00  0.00           C  
ATOM   4307  C   PHE B2048      29.032  98.583  29.971  1.00  0.00           C  
ATOM   4308  O   PHE B2048      28.315  97.897  30.700  1.00  0.00           O  
ATOM   4309  CB  PHE B2048      30.644 100.437  30.399  1.00  0.00           C  
ATOM   4310  CG  PHE B2048      31.792 100.916  31.246  1.00  0.00           C  
ATOM   4311  CD1 PHE B2048      33.097 100.512  30.976  1.00  0.00           C  
ATOM   4312  CD2 PHE B2048      31.567 101.791  32.307  1.00  0.00           C  
ATOM   4313  CE1 PHE B2048      34.162 100.973  31.750  1.00  0.00           C  
ATOM   4314  CE2 PHE B2048      32.624 102.257  33.086  1.00  0.00           C  
ATOM   4315  CZ  PHE B2048      33.923 101.848  32.806  1.00  0.00           C  
ATOM   4316  N   LEU B2052      28.638  99.077  28.794  1.00  0.00           N  
ATOM   4317  CA  LEU B2052      27.294  98.873  28.249  1.00  0.00           C  
ATOM   4318  C   LEU B2052      26.284  98.474  29.311  1.00  0.00           C  
ATOM   4319  O   LEU B2052      25.581  97.472  29.173  1.00  0.00           O  
ATOM   4320  CB  LEU B2052      27.304  97.818  27.136  1.00  0.00           C  
ATOM   4321  CG  LEU B2052      27.693  98.262  25.723  1.00  0.00           C  
ATOM   4322  CD1 LEU B2052      27.491  97.102  24.761  1.00  0.00           C  
ATOM   4323  CD2 LEU B2052      26.839  99.442  25.294  1.00  0.00           C  
ATOM   4324  N   ASN B2053      26.224  99.265  30.377  1.00  0.00           N  
ATOM   4325  CA  ASN B2053      25.299  99.010  31.470  1.00  0.00           C  
ATOM   4326  C   ASN B2053      23.933  98.700  30.868  1.00  0.00           C  
ATOM   4327  O   ASN B2053      23.268  97.747  31.273  1.00  0.00           O  
ATOM   4328  CB  ASN B2053      25.209 100.243  32.374  1.00  0.00           C  
ATOM   4329  CG  ASN B2053      26.572 100.726  32.845  1.00  0.00           C  
ATOM   4330  OD1 ASN B2053      27.438 101.065  32.038  1.00  0.00           O  
ATOM   4331  ND2 ASN B2053      26.767 100.761  34.158  1.00  0.00           N  
ATOM   4332  N   ALA B2054      23.544  99.513  29.887  1.00  0.00           N  
ATOM   4333  CA  ALA B2054      22.275  99.378  29.182  1.00  0.00           C  
ATOM   4334  C   ALA B2054      21.125  98.980  30.098  1.00  0.00           C  
ATOM   4335  O   ALA B2054      21.023  97.836  30.524  1.00  0.00           O  
ATOM   4336  CB  ALA B2054      22.417  98.375  28.053  1.00  0.00           C  
ATOM   4337  N   LYS B2055      20.254  99.940  30.385  1.00  0.00           N  
ATOM   4338  CA  LYS B2055      19.107  99.712  31.254  1.00  0.00           C  
ATOM   4339  C   LYS B2055      18.168  98.636  30.710  1.00  0.00           C  
ATOM   4340  O   LYS B2055      17.836  98.622  29.522  1.00  0.00           O  
ATOM   4341  CB  LYS B2055      18.341 101.025  31.447  1.00  0.00           C  
ATOM   4342  CG  LYS B2055      17.187 100.949  32.426  1.00  0.00           C  
ATOM   4343  CD  LYS B2055      16.501 102.291  32.551  1.00  0.00           C  
ATOM   4344  CE  LYS B2055      15.309 102.206  33.480  1.00  0.00           C  
ATOM   4345  NZ  LYS B2055      14.576 103.501  33.553  1.00  0.00           N  
ATOM   4346  N   VAL B2056      17.751  97.731  31.590  1.00  0.00           N  
ATOM   4347  CA  VAL B2056      16.842  96.654  31.222  1.00  0.00           C  
ATOM   4348  C   VAL B2056      15.921  96.298  32.388  1.00  0.00           C  
ATOM   4349  O   VAL B2056      16.355  95.733  33.389  1.00  0.00           O  
ATOM   4350  CB  VAL B2056      17.618  95.400  30.789  1.00  0.00           C  
ATOM   4351  CG1 VAL B2056      18.704  95.097  31.790  1.00  0.00           C  
ATOM   4352  CG2 VAL B2056      16.676  94.219  30.671  1.00  0.00           C  
ATOM   4353  N   GLU B2057      14.646  96.641  32.241  1.00  0.00           N  
ATOM   4354  CA  GLU B2057      13.631  96.382  33.256  1.00  0.00           C  
ATOM   4355  C   GLU B2057      12.800  95.160  32.876  1.00  0.00           C  
ATOM   4356  O   GLU B2057      12.868  94.686  31.744  1.00  0.00           O  
ATOM   4357  CB  GLU B2057      12.731  97.614  33.400  1.00  0.00           C  
ATOM   4358  CG  GLU B2057      12.201  98.153  32.075  1.00  0.00           C  
ATOM   4359  CD  GLU B2057      11.588  99.537  32.203  1.00  0.00           C  
ATOM   4360  OE1 GLU B2057      11.134 100.084  31.175  1.00  0.00           O  
ATOM   4361  OE2 GLU B2057      11.562 100.079  33.328  1.00  0.00           O  
ATOM   4362  N   ILE B2058      12.010  94.655  33.817  1.00  0.00           N  
ATOM   4363  CA  ILE B2058      11.188  93.478  33.554  1.00  0.00           C  
ATOM   4364  C   ILE B2058       9.702  93.724  33.841  1.00  0.00           C  
ATOM   4365  O   ILE B2058       8.998  92.843  34.336  1.00  0.00           O  
ATOM   4366  CB  ILE B2058      11.677  92.277  34.396  1.00  0.00           C  
ATOM   4367  CG1 ILE B2058      13.201  92.181  34.328  1.00  0.00           C  
ATOM   4368  CG2 ILE B2058      11.073  90.992  33.875  1.00  0.00           C  
ATOM   4369  CD1 ILE B2058      13.784  91.068  35.169  1.00  0.00           C  
ATOM   4370  N   LYS B2059       9.229  94.926  33.526  1.00  0.00           N  
ATOM   4371  CA  LYS B2059       7.828  95.275  33.741  1.00  0.00           C  
ATOM   4372  C   LYS B2059       7.326  96.249  32.677  1.00  0.00           C  
ATOM   4373  O   LYS B2059       6.301  95.938  32.035  1.00  0.00           O  
ATOM   4374  CB  LYS B2059       7.630  95.884  35.135  1.00  0.00           C  
ATOM   4375  CG  LYS B2059       8.311  97.227  35.350  1.00  0.00           C  
ATOM   4376  CD  LYS B2059       7.982  97.794  36.722  1.00  0.00           C  
ATOM   4377  CE  LYS B2059       8.604  99.166  36.917  1.00  0.00           C  
ATOM   4378  NZ  LYS B2059      10.089  99.129  36.799  1.00  0.00           N  
ATOM   4379  OXT LYS B2059       7.959  97.312  32.498  1.00  0.00           O  
TER
END
