# Supplementary material for: Backbone Brackets and Arginine Tweezers delineate Class I and Class II aminoacyl tRNA synthetases
Source: PLoS Comput Biol. 2018 Apr 16;14(4):e1006101. doi: 10.1371/journal.pcbi.1006101 (PMC5919687; doi:10.1371/journal.pcbi.1006101)
Supplement: S12 File — All structures of Class II aaRS with residues renumbered according to the MSA. (GZ) [file pcbi.1006101.s024.tar.gz › 2du7_C_renum.pdb]

ATOM      1  N   MET C 266      82.717  27.684   1.464  1.00  0.00           N  
ATOM      2  CA  MET C 266      83.094  26.350   2.013  1.00  0.00           C  
ATOM      3  C   MET C 266      82.927  26.331   3.530  1.00  0.00           C  
ATOM      4  O   MET C 266      83.446  27.201   4.231  1.00  0.00           O  
ATOM      5  CB  MET C 266      84.546  26.023   1.652  1.00  0.00           C  
ATOM      6  CG  MET C 266      85.007  24.635   2.078  1.00  0.00           C  
ATOM      7  SD  MET C 266      84.137  23.303   1.223  1.00  0.00           S  
ATOM      8  CE  MET C 266      82.876  22.879   2.427  1.00  0.00           C  
ATOM      9  N   ARG C 267      82.200  25.336   4.029  1.00  0.00           N  
ATOM     10  CA  ARG C 267      81.967  25.202   5.462  1.00  0.00           C  
ATOM     11  C   ARG C 267      83.222  24.705   6.169  1.00  0.00           C  
ATOM     12  O   ARG C 267      83.947  23.859   5.645  1.00  0.00           O  
ATOM     13  CB  ARG C 267      80.810  24.233   5.722  1.00  0.00           C  
ATOM     14  CG  ARG C 267      79.495  24.651   5.080  1.00  0.00           C  
ATOM     15  CD  ARG C 267      78.354  23.734   5.492  1.00  0.00           C  
ATOM     16  NE  ARG C 267      77.098  24.100   4.843  1.00  0.00           N  
ATOM     17  CZ  ARG C 267      75.936  23.495   5.067  1.00  0.00           C  
ATOM     18  NH1 ARG C 267      74.842  23.893   4.430  1.00  0.00           N  
ATOM     19  NH2 ARG C 267      75.865  22.492   5.931  1.00  0.00           N  
ATOM     20  N   PHE C 268      83.475  25.236   7.361  1.00  0.00           N  
ATOM     21  CA  PHE C 268      84.643  24.844   8.139  1.00  0.00           C  
ATOM     22  C   PHE C 268      84.295  23.806   9.201  1.00  0.00           C  
ATOM     23  O   PHE C 268      83.120  23.555   9.478  1.00  0.00           O  
ATOM     24  CB  PHE C 268      85.279  26.076   8.794  1.00  0.00           C  
ATOM     25  CG  PHE C 268      84.296  26.966   9.504  1.00  0.00           C  
ATOM     26  CD1 PHE C 268      83.565  26.498  10.589  1.00  0.00           C  
ATOM     27  CD2 PHE C 268      84.105  28.278   9.086  1.00  0.00           C  
ATOM     28  CE1 PHE C 268      82.658  27.324  11.249  1.00  0.00           C  
ATOM     29  CE2 PHE C 268      83.201  29.109   9.739  1.00  0.00           C  
ATOM     30  CZ  PHE C 268      82.477  28.631  10.822  1.00  0.00           C  
ATOM     31  N   ASP C 269      85.323  23.205   9.792  1.00  0.00           N  
ATOM     32  CA  ASP C 269      85.129  22.188  10.819  1.00  0.00           C  
ATOM     33  C   ASP C 269      85.123  22.791  12.220  1.00  0.00           C  
ATOM     34  O   ASP C 269      85.835  23.756  12.500  1.00  0.00           O  
ATOM     35  CB  ASP C 269      86.224  21.122  10.722  1.00  0.00           C  
ATOM     36  CG  ASP C 269      86.271  20.453   9.359  1.00  0.00           C  
ATOM     37  OD1 ASP C 269      85.237  19.900   8.929  1.00  0.00           O  
ATOM     38  OD2 ASP C 269      87.343  20.479   8.718  1.00  0.00           O  
ATOM     39  N   ILE C 270      84.312  22.205  13.094  1.00  0.00           N  
ATOM     40  CA  ILE C 270      84.185  22.664  14.471  1.00  0.00           C  
ATOM     41  C   ILE C 270      85.501  22.541  15.234  1.00  0.00           C  
ATOM     42  O   ILE C 270      86.250  23.511  15.363  1.00  0.00           O  
ATOM     43  CB  ILE C 270      83.109  21.852  15.219  1.00  0.00           C  
ATOM     44  CG1 ILE C 270      81.795  21.888  14.439  1.00  0.00           C  
ATOM     45  CG2 ILE C 270      82.912  22.413  16.622  1.00  0.00           C  
ATOM     46  CD1 ILE C 270      80.732  20.960  14.990  1.00  0.00           C  
ATOM     47  N   LYS C 271      85.771  21.340  15.739  1.00  0.00           N  
ATOM     48  CA  LYS C 271      86.985  21.068  16.502  1.00  0.00           C  
ATOM     49  C   LYS C 271      88.234  21.603  15.811  1.00  0.00           C  
ATOM     50  O   LYS C 271      89.143  22.113  16.467  1.00  0.00           O  
ATOM     51  CB  LYS C 271      87.136  19.563  16.735  1.00  0.00           C  
ATOM     52  CG  LYS C 271      88.366  19.187  17.544  1.00  0.00           C  
ATOM     53  CD  LYS C 271      88.471  17.685  17.732  1.00  0.00           C  
ATOM     54  CE  LYS C 271      89.699  17.323  18.551  1.00  0.00           C  
ATOM     55  NZ  LYS C 271      90.955  17.792  17.904  1.00  0.00           N  
ATOM     56  N   LYS C 272      88.274  21.479  14.488  1.00  0.00           N  
ATOM     57  CA  LYS C 272      89.413  21.953  13.711  1.00  0.00           C  
ATOM     58  C   LYS C 272      89.797  23.362  14.149  1.00  0.00           C  
ATOM     59  O   LYS C 272      90.978  23.677  14.289  1.00  0.00           O  
ATOM     60  CB  LYS C 272      89.070  21.950  12.219  1.00  0.00           C  
ATOM     61  CG  LYS C 272      90.191  22.433  11.309  1.00  0.00           C  
ATOM     62  CD  LYS C 272      91.403  21.520  11.376  1.00  0.00           C  
ATOM     63  CE  LYS C 272      92.510  22.010  10.455  1.00  0.00           C  
ATOM     64  NZ  LYS C 272      93.708  21.125  10.500  1.00  0.00           N  
ATOM     65  N   VAL C 273      88.790  24.201  14.370  1.00  0.00           N  
ATOM     66  CA  VAL C 273      89.011  25.579  14.793  1.00  0.00           C  
ATOM     67  C   VAL C 273      88.914  25.695  16.312  1.00  0.00           C  
ATOM     68  O   VAL C 273      89.693  26.409  16.945  1.00  0.00           O  
ATOM     69  CB  VAL C 273      87.970  26.527  14.156  1.00  0.00           C  
ATOM     70  CG1 VAL C 273      88.230  27.962  14.594  1.00  0.00           C  
ATOM     71  CG2 VAL C 273      88.021  26.413  12.640  1.00  0.00           C  
ATOM     72  N   LEU C 274      87.950  24.983  16.886  1.00  0.00           N  
ATOM     73  CA  LEU C 274      87.724  24.995  18.326  1.00  0.00           C  
ATOM     74  C   LEU C 274      88.984  24.650  19.117  1.00  0.00           C  
ATOM     75  O   LEU C 274      89.207  25.182  20.206  1.00  0.00           O  
ATOM     76  CB  LEU C 274      86.603  24.014  18.680  1.00  0.00           C  
ATOM     77  CG  LEU C 274      86.199  23.894  20.152  1.00  0.00           C  
ATOM     78  CD1 LEU C 274      85.785  25.255  20.696  1.00  0.00           C  
ATOM     79  CD2 LEU C 274      85.058  22.898  20.280  1.00  0.00           C  
ATOM     80  N   GLU C 275      89.804  23.762  18.567  1.00  0.00           N  
ATOM     81  CA  GLU C 275      91.033  23.352  19.234  1.00  0.00           C  
ATOM     82  C   GLU C 275      91.955  24.541  19.477  1.00  0.00           C  
ATOM     83  O   GLU C 275      92.651  24.599  20.493  1.00  0.00           O  
ATOM     84  CB  GLU C 275      91.767  22.295  18.403  1.00  0.00           C  
ATOM     85  CG  GLU C 275      93.011  21.735  19.082  1.00  0.00           C  
ATOM     86  CD  GLU C 275      93.735  20.707  18.233  1.00  0.00           C  
ATOM     87  OE1 GLU C 275      94.202  21.066  17.132  1.00  0.00           O  
ATOM     88  OE2 GLU C 275      93.835  19.541  18.669  1.00  0.00           O  
ATOM     89  N   LEU C 276      91.959  25.489  18.544  1.00  0.00           N  
ATOM     90  CA  LEU C 276      92.798  26.675  18.669  1.00  0.00           C  
ATOM     91  C   LEU C 276      92.419  27.461  19.917  1.00  0.00           C  
ATOM     92  O   LEU C 276      93.020  28.493  20.225  1.00  0.00           O  
ATOM     93  CB  LEU C 276      92.654  27.567  17.433  1.00  0.00           C  
ATOM     94  CG  LEU C 276      93.221  27.041  16.113  1.00  0.00           C  
ATOM     95  CD1 LEU C 276      92.503  25.769  15.702  1.00  0.00           C  
ATOM     96  CD2 LEU C 276      93.068  28.107  15.041  1.00  0.00           C  
ATOM     97  N   ALA C 277      91.415  26.962  20.630  1.00  0.00           N  
ATOM     98  CA  ALA C 277      90.943  27.593  21.854  1.00  0.00           C  
ATOM     99  C   ALA C 277      91.177  26.653  23.033  1.00  0.00           C  
ATOM    100  O   ALA C 277      92.286  26.153  23.230  1.00  0.00           O  
ATOM    101  CB  ALA C 277      89.461  27.926  21.731  1.00  0.00           C  
ATOM    102  N   GLU C 278      90.125  26.415  23.811  1.00  0.00           N  
ATOM    103  CA  GLU C 278      90.203  25.535  24.971  1.00  0.00           C  
ATOM    104  C   GLU C 278      91.331  25.953  25.909  1.00  0.00           C  
ATOM    105  O   GLU C 278      91.155  26.827  26.759  1.00  0.00           O  
ATOM    106  CB  GLU C 278      90.421  24.087  24.519  1.00  0.00           C  
ATOM    107  CG  GLU C 278      89.335  23.546  23.603  1.00  0.00           C  
ATOM    108  CD  GLU C 278      89.587  22.109  23.188  1.00  0.00           C  
ATOM    109  OE1 GLU C 278      88.771  21.559  22.419  1.00  0.00           O  
ATOM    110  OE2 GLU C 278      90.600  21.528  23.631  1.00  0.00           O  
ATOM    111  N   LYS C 279      92.489  25.321  25.746  1.00  0.00           N  
ATOM    112  CA  LYS C 279      93.653  25.617  26.570  1.00  0.00           C  
ATOM    113  C   LYS C 279      94.824  26.042  25.689  1.00  0.00           C  
ATOM    114  O   LYS C 279      95.742  26.724  26.146  1.00  0.00           O  
ATOM    115  CB  LYS C 279      94.033  24.386  27.396  1.00  0.00           C  
ATOM    116  CG  LYS C 279      95.207  24.594  28.341  1.00  0.00           C  
ATOM    117  CD  LYS C 279      95.442  23.363  29.209  1.00  0.00           C  
ATOM    118  CE  LYS C 279      95.747  22.132  28.366  1.00  0.00           C  
ATOM    119  NZ  LYS C 279      95.931  20.913  29.202  1.00  0.00           N  
ATOM    120  N   ASP C 281      94.783  25.634  24.423  1.00  0.00           N  
ATOM    121  CA  ASP C 281      95.832  25.977  23.468  1.00  0.00           C  
ATOM    122  C   ASP C 281      95.382  27.174  22.636  1.00  0.00           C  
ATOM    123  O   ASP C 281      95.078  27.044  21.452  1.00  0.00           O  
ATOM    124  CB  ASP C 281      96.123  24.786  22.552  1.00  0.00           C  
ATOM    125  CG  ASP C 281      97.241  25.066  21.567  1.00  0.00           C  
ATOM    126  OD1 ASP C 281      98.367  25.371  22.014  1.00  0.00           O  
ATOM    127  OD2 ASP C 281      96.993  24.980  20.346  1.00  0.00           O  
ATOM    128  N   PHE C 282      95.346  28.343  23.269  1.00  0.00           N  
ATOM    129  CA  PHE C 282      94.913  29.562  22.599  1.00  0.00           C  
ATOM    130  C   PHE C 282      96.086  30.434  22.164  1.00  0.00           C  
ATOM    131  O   PHE C 282      96.621  31.213  22.954  1.00  0.00           O  
ATOM    132  CB  PHE C 282      94.003  30.367  23.526  1.00  0.00           C  
ATOM    133  CG  PHE C 282      93.056  31.278  22.802  1.00  0.00           C  
ATOM    134  CD1 PHE C 282      91.960  30.761  22.123  1.00  0.00           C  
ATOM    135  CD2 PHE C 282      93.254  32.652  22.803  1.00  0.00           C  
ATOM    136  CE1 PHE C 282      91.072  31.599  21.456  1.00  0.00           C  
ATOM    137  CE2 PHE C 282      92.370  33.501  22.139  1.00  0.00           C  
ATOM    138  CZ  PHE C 282      91.277  32.972  21.465  1.00  0.00           C  
ATOM    139  N   GLU C 283      96.479  30.298  20.902  1.00  0.00           N  
ATOM    140  CA  GLU C 283      97.581  31.079  20.349  1.00  0.00           C  
ATOM    141  C   GLU C 283      97.127  31.858  19.119  1.00  0.00           C  
ATOM    142  O   GLU C 283      97.013  31.300  18.028  1.00  0.00           O  
ATOM    143  CB  GLU C 283      98.752  30.167  19.968  1.00  0.00           C  
ATOM    144  CG  GLU C 283      99.442  29.495  21.144  1.00  0.00           C  
ATOM    145  CD  GLU C 283     100.667  28.703  20.722  1.00  0.00           C  
ATOM    146  OE1 GLU C 283     100.518  27.750  19.928  1.00  0.00           O  
ATOM    147  OE2 GLU C 283     101.780  29.035  21.184  1.00  0.00           O  
ATOM    148  N   THR C 291      96.867  33.148  19.307  1.00  0.00           N  
ATOM    149  CA  THR C 291      96.431  34.022  18.223  1.00  0.00           C  
ATOM    150  C   THR C 291      95.247  33.452  17.440  1.00  0.00           C  
ATOM    151  O   THR C 291      95.045  33.791  16.275  1.00  0.00           O  
ATOM    152  CB  THR C 291      97.589  34.300  17.236  1.00  0.00           C  
ATOM    153  OG1 THR C 291      97.939  33.092  16.551  1.00  0.00           O  
ATOM    154  CG2 THR C 291      98.812  34.809  17.982  1.00  0.00           C  
ATOM    155  N   ALA C 292      94.459  32.601  18.088  1.00  0.00           N  
ATOM    156  CA  ALA C 292      93.306  31.970  17.450  1.00  0.00           C  
ATOM    157  C   ALA C 292      92.355  32.961  16.784  1.00  0.00           C  
ATOM    158  O   ALA C 292      92.208  32.970  15.561  1.00  0.00           O  
ATOM    159  CB  ALA C 292      92.548  31.134  18.472  1.00  0.00           C  
ATOM    160  N   TRP C 293      91.703  33.785  17.597  1.00  0.00           N  
ATOM    161  CA  TRP C 293      90.761  34.782  17.097  1.00  0.00           C  
ATOM    162  C   TRP C 293      91.374  35.611  15.973  1.00  0.00           C  
ATOM    163  O   TRP C 293      90.885  35.599  14.844  1.00  0.00           O  
ATOM    164  CB  TRP C 293      90.330  35.706  18.240  1.00  0.00           C  
ATOM    165  CG  TRP C 293      89.441  36.835  17.814  1.00  0.00           C  
ATOM    166  CD1 TRP C 293      88.198  36.736  17.267  1.00  0.00           C  
ATOM    167  CD2 TRP C 293      89.729  38.234  17.907  1.00  0.00           C  
ATOM    168  NE1 TRP C 293      87.692  37.986  17.013  1.00  0.00           N  
ATOM    169  CE2 TRP C 293      88.612  38.925  17.397  1.00  0.00           C  
ATOM    170  CE3 TRP C 293      90.825  38.972  18.374  1.00  0.00           C  
ATOM    171  CZ2 TRP C 293      88.556  40.319  17.338  1.00  0.00           C  
ATOM    172  CZ3 TRP C 293      90.770  40.361  18.316  1.00  0.00           C  
ATOM    173  CH2 TRP C 293      89.641  41.019  17.800  1.00  0.00           C  
ATOM    174  N   ARG C 296      92.446  36.330  16.298  1.00  0.00           N  
ATOM    175  CA  ARG C 296      93.151  37.177  15.342  1.00  0.00           C  
ATOM    176  C   ARG C 296      93.405  36.453  14.031  1.00  0.00           C  
ATOM    177  O   ARG C 296      93.505  37.082  12.978  1.00  0.00           O  
ATOM    178  CB  ARG C 296      94.471  37.675  15.946  1.00  0.00           C  
ATOM    179  CG  ARG C 296      95.073  36.778  17.020  1.00  0.00           C  
ATOM    180  CD  ARG C 296      94.252  36.803  18.309  1.00  0.00           C  
ATOM    181  NE  ARG C 296      94.816  35.934  19.336  1.00  0.00           N  
ATOM    182  CZ  ARG C 296      94.233  35.665  20.499  1.00  0.00           C  
ATOM    183  NH1 ARG C 296      94.833  34.861  21.367  1.00  0.00           N  
ATOM    184  NH2 ARG C 296      93.056  36.195  20.797  1.00  0.00           N  
ATOM    185  N   GLU C 297      93.514  35.129  14.100  1.00  0.00           N  
ATOM    186  CA  GLU C 297      93.715  34.315  12.907  1.00  0.00           C  
ATOM    187  C   GLU C 297      92.330  33.905  12.421  1.00  0.00           C  
ATOM    188  O   GLU C 297      91.366  34.648  12.601  1.00  0.00           O  
ATOM    189  CB  GLU C 297      94.546  33.064  13.221  1.00  0.00           C  
ATOM    190  CG  GLU C 297      96.022  33.328  13.491  1.00  0.00           C  
ATOM    191  CD  GLU C 297      96.827  32.048  13.657  1.00  0.00           C  
ATOM    192  OE1 GLU C 297      98.047  32.140  13.914  1.00  0.00           O  
ATOM    193  OE2 GLU C 297      96.244  30.951  13.529  1.00  0.00           O  
ATOM    194  N   THR C 298      92.235  32.724  11.818  1.00  0.00           N  
ATOM    195  CA  THR C 298      90.970  32.201  11.303  1.00  0.00           C  
ATOM    196  C   THR C 298      90.102  33.253  10.610  1.00  0.00           C  
ATOM    197  O   THR C 298      88.914  33.029  10.375  1.00  0.00           O  
ATOM    198  CB  THR C 298      90.138  31.527  12.431  1.00  0.00           C  
ATOM    199  OG1 THR C 298      88.917  31.013  11.884  1.00  0.00           O  
ATOM    200  CG2 THR C 298      89.811  32.518  13.536  1.00  0.00           C  
ATOM    201  N   ARG C 303      90.699  34.393  10.272  1.00  0.00           N  
ATOM    202  CA  ARG C 303      89.966  35.464   9.611  1.00  0.00           C  
ATOM    203  C   ARG C 303      89.404  34.956   8.294  1.00  0.00           C  
ATOM    204  O   ARG C 303      88.383  35.447   7.816  1.00  0.00           O  
ATOM    205  CB  ARG C 303      90.876  36.667   9.350  1.00  0.00           C  
ATOM    206  CG  ARG C 303      90.135  37.877   8.797  1.00  0.00           C  
ATOM    207  CD  ARG C 303      91.077  39.023   8.464  1.00  0.00           C  
ATOM    208  NE  ARG C 303      91.984  38.687   7.370  1.00  0.00           N  
ATOM    209  CZ  ARG C 303      92.860  39.534   6.837  1.00  0.00           C  
ATOM    210  NH1 ARG C 303      93.646  39.141   5.843  1.00  0.00           N  
ATOM    211  NH2 ARG C 303      92.948  40.775   7.295  1.00  0.00           N  
ATOM    212  N   ALA C 305      90.078  33.970   7.709  1.00  0.00           N  
ATOM    213  CA  ALA C 305      89.634  33.392   6.448  1.00  0.00           C  
ATOM    214  C   ALA C 305      88.384  32.554   6.683  1.00  0.00           C  
ATOM    215  O   ALA C 305      87.547  32.899   7.518  1.00  0.00           O  
ATOM    216  CB  ALA C 305      90.740  32.536   5.840  1.00  0.00           C  
ATOM    217  N   LEU C 306      88.262  31.448   5.954  1.00  0.00           N  
ATOM    218  CA  LEU C 306      87.100  30.571   6.074  1.00  0.00           C  
ATOM    219  C   LEU C 306      85.862  31.319   5.589  1.00  0.00           C  
ATOM    220  O   LEU C 306      84.778  30.746   5.470  1.00  0.00           O  
ATOM    221  CB  LEU C 306      86.895  30.128   7.529  1.00  0.00           C  
ATOM    222  CG  LEU C 306      87.966  29.268   8.210  1.00  0.00           C  
ATOM    223  CD1 LEU C 306      88.218  28.020   7.376  1.00  0.00           C  
ATOM    224  CD2 LEU C 306      89.251  30.062   8.389  1.00  0.00           C  
ATOM    225  N   ILE C 307      86.043  32.607   5.310  1.00  0.00           N  
ATOM    226  CA  ILE C 307      84.966  33.466   4.841  1.00  0.00           C  
ATOM    227  C   ILE C 307      85.509  34.488   3.835  1.00  0.00           C  
ATOM    228  O   ILE C 307      85.686  35.664   4.154  1.00  0.00           O  
ATOM    229  CB  ILE C 307      84.289  34.193   6.038  1.00  0.00           C  
ATOM    230  CG1 ILE C 307      85.304  35.045   6.801  1.00  0.00           C  
ATOM    231  CG2 ILE C 307      83.710  33.169   7.005  1.00  0.00           C  
ATOM    232  CD1 ILE C 307      84.713  35.759   8.011  1.00  0.00           C  
ATOM    233  N   LYS C 308      85.773  34.026   2.614  1.00  0.00           N  
ATOM    234  CA  LYS C 308      86.308  34.890   1.564  1.00  0.00           C  
ATOM    235  C   LYS C 308      85.246  35.737   0.873  1.00  0.00           C  
ATOM    236  O   LYS C 308      84.088  35.333   0.757  1.00  0.00           O  
ATOM    237  CB  LYS C 308      87.047  34.056   0.511  1.00  0.00           C  
ATOM    238  CG  LYS C 308      88.341  33.421   0.998  1.00  0.00           C  
ATOM    239  CD  LYS C 308      89.070  32.720  -0.140  1.00  0.00           C  
ATOM    240  CE  LYS C 308      90.395  32.136   0.323  1.00  0.00           C  
ATOM    241  NZ  LYS C 308      91.134  31.484  -0.794  1.00  0.00           N  
ATOM    242  N   ASP C 309      85.659  36.914   0.409  1.00  0.00           N  
ATOM    243  CA  ASP C 309      84.766  37.840  -0.279  1.00  0.00           C  
ATOM    244  C   ASP C 309      84.320  37.238  -1.606  1.00  0.00           C  
ATOM    245  O   ASP C 309      85.137  37.010  -2.498  1.00  0.00           O  
ATOM    246  CB  ASP C 309      85.484  39.169  -0.532  1.00  0.00           C  
ATOM    247  CG  ASP C 309      86.098  39.751   0.727  1.00  0.00           C  
ATOM    248  OD1 ASP C 309      85.348  40.028   1.686  1.00  0.00           O  
ATOM    249  OD2 ASP C 309      87.334  39.930   0.759  1.00  0.00           O  
ATOM    250  N   LYS C 310      83.022  36.987  -1.736  1.00  0.00           N  
ATOM    251  CA  LYS C 310      82.478  36.402  -2.955  1.00  0.00           C  
ATOM    252  C   LYS C 310      82.764  37.251  -4.194  1.00  0.00           C  
ATOM    253  O   LYS C 310      81.993  38.148  -4.538  1.00  0.00           O  
ATOM    254  CB  LYS C 310      80.967  36.190  -2.810  1.00  0.00           C  
ATOM    255  CG  LYS C 310      80.302  35.568  -4.033  1.00  0.00           C  
ATOM    256  CD  LYS C 310      80.907  34.212  -4.375  1.00  0.00           C  
ATOM    257  CE  LYS C 310      80.274  33.625  -5.630  1.00  0.00           C  
ATOM    258  NZ  LYS C 310      80.896  32.328  -6.019  1.00  0.00           N  
ATOM    259  N   HIS C 311      83.879  36.955  -4.856  1.00  0.00           N  
ATOM    260  CA  HIS C 311      84.290  37.661  -6.067  1.00  0.00           C  
ATOM    261  C   HIS C 311      84.261  39.170  -5.863  1.00  0.00           C  
ATOM    262  O   HIS C 311      84.094  39.651  -4.744  1.00  0.00           O  
ATOM    263  CB  HIS C 311      83.373  37.278  -7.232  1.00  0.00           C  
ATOM    264  CG  HIS C 311      84.022  37.387  -8.578  1.00  0.00           C  
ATOM    265  ND1 HIS C 311      84.499  38.576  -9.085  1.00  0.00           N  
ATOM    266  CD2 HIS C 311      84.274  36.450  -9.523  1.00  0.00           C  
ATOM    267  CE1 HIS C 311      85.016  38.367 -10.283  1.00  0.00           C  
ATOM    268  NE2 HIS C 311      84.892  37.085 -10.572  1.00  0.00           N  
ATOM    269  N   ILE C 312      84.429  39.912  -6.952  1.00  0.00           N  
ATOM    270  CA  ILE C 312      84.425  41.366  -6.896  1.00  0.00           C  
ATOM    271  C   ILE C 312      83.181  41.899  -7.595  1.00  0.00           C  
ATOM    272  O   ILE C 312      82.774  43.044  -7.387  1.00  0.00           O  
ATOM    273  CB  ILE C 312      85.694  41.964  -7.577  1.00  0.00           C  
ATOM    274  CG1 ILE C 312      85.774  43.470  -7.303  1.00  0.00           C  
ATOM    275  CG2 ILE C 312      85.663  41.701  -9.080  1.00  0.00           C  
ATOM    276  CD1 ILE C 312      87.017  44.119  -7.837  1.00  0.00           C  
ATOM    277  N   ASP C 313      82.573  41.056  -8.420  1.00  0.00           N  
ATOM    278  CA  ASP C 313      81.380  41.447  -9.154  1.00  0.00           C  
ATOM    279  C   ASP C 313      80.161  41.505  -8.242  1.00  0.00           C  
ATOM    280  O   ASP C 313      79.088  41.944  -8.658  1.00  0.00           O  
ATOM    281  CB  ASP C 313      81.121  40.467 -10.303  1.00  0.00           C  
ATOM    282  CG  ASP C 313      82.242  40.453 -11.326  1.00  0.00           C  
ATOM    283  OD1 ASP C 313      82.146  39.686 -12.308  1.00  0.00           O  
ATOM    284  OD2 ASP C 313      83.219  41.210 -11.148  1.00  0.00           O  
ATOM    285  N   ASN C 314      80.327  41.058  -7.000  1.00  0.00           N  
ATOM    286  CA  ASN C 314      79.232  41.066  -6.034  1.00  0.00           C  
ATOM    287  C   ASN C 314      79.737  41.545  -4.682  1.00  0.00           C  
ATOM    288  O   ASN C 314      79.502  40.892  -3.673  1.00  0.00           O  
ATOM    289  CB  ASN C 314      78.660  39.660  -5.885  1.00  0.00           C  
ATOM    290  CG  ASN C 314      78.365  39.012  -7.216  1.00  0.00           C  
ATOM    291  OD1 ASN C 314      77.569  39.521  -8.007  1.00  0.00           O  
ATOM    292  ND2 ASN C 314      79.008  37.882  -7.476  1.00  0.00           N  
ATOM    293  N   LYS C 315      80.415  42.689  -4.656  1.00  0.00           N  
ATOM    294  CA  LYS C 315      80.973  43.192  -3.409  1.00  0.00           C  
ATOM    295  C   LYS C 315      80.396  44.512  -2.903  1.00  0.00           C  
ATOM    296  O   LYS C 315      80.869  45.049  -1.901  1.00  0.00           O  
ATOM    297  CB  LYS C 315      82.495  43.312  -3.550  1.00  0.00           C  
ATOM    298  CG  LYS C 315      83.257  43.203  -2.240  1.00  0.00           C  
ATOM    299  CD  LYS C 315      84.758  43.149  -2.479  1.00  0.00           C  
ATOM    300  CE  LYS C 315      85.516  42.845  -1.194  1.00  0.00           C  
ATOM    301  NZ  LYS C 315      85.267  43.861  -0.132  1.00  0.00           N  
ATOM    302  N   TYR C 316      79.379  45.037  -3.579  1.00  0.00           N  
ATOM    303  CA  TYR C 316      78.756  46.297  -3.161  1.00  0.00           C  
ATOM    304  C   TYR C 316      79.745  47.453  -3.242  1.00  0.00           C  
ATOM    305  O   TYR C 316      80.890  47.320  -2.819  1.00  0.00           O  
ATOM    306  CB  TYR C 316      78.244  46.181  -1.723  1.00  0.00           C  
ATOM    307  CG  TYR C 316      77.630  47.451  -1.183  1.00  0.00           C  
ATOM    308  CD1 TYR C 316      76.386  47.897  -1.635  1.00  0.00           C  
ATOM    309  CD2 TYR C 316      78.298  48.221  -0.234  1.00  0.00           C  
ATOM    310  CE1 TYR C 316      75.822  49.080  -1.156  1.00  0.00           C  
ATOM    311  CE2 TYR C 316      77.742  49.407   0.251  1.00  0.00           C  
ATOM    312  CZ  TYR C 316      76.506  49.829  -0.216  1.00  0.00           C  
ATOM    313  OH  TYR C 316      75.959  51.004   0.245  1.00  0.00           O  
ATOM    314  N   PRO C 317      79.311  48.620  -3.748  1.00  0.00           N  
ATOM    315  CA  PRO C 317      77.997  49.019  -4.265  1.00  0.00           C  
ATOM    316  C   PRO C 317      77.402  48.174  -5.386  1.00  0.00           C  
ATOM    317  O   PRO C 317      76.225  48.326  -5.718  1.00  0.00           O  
ATOM    318  CB  PRO C 317      78.230  50.462  -4.704  1.00  0.00           C  
ATOM    319  CG  PRO C 317      79.231  50.941  -3.719  1.00  0.00           C  
ATOM    320  CD  PRO C 317      80.205  49.789  -3.685  1.00  0.00           C  
ATOM    321  N   ARG C 318      78.202  47.294  -5.976  1.00  0.00           N  
ATOM    322  CA  ARG C 318      77.705  46.454  -7.058  1.00  0.00           C  
ATOM    323  C   ARG C 318      76.593  45.528  -6.574  1.00  0.00           C  
ATOM    324  O   ARG C 318      75.770  45.061  -7.364  1.00  0.00           O  
ATOM    325  CB  ARG C 318      78.854  45.644  -7.665  1.00  0.00           C  
ATOM    326  CG  ARG C 318      79.741  46.453  -8.596  1.00  0.00           C  
ATOM    327  CD  ARG C 318      80.999  45.697  -8.973  1.00  0.00           C  
ATOM    328  NE  ARG C 318      81.899  45.543  -7.835  1.00  0.00           N  
ATOM    329  CZ  ARG C 318      82.411  46.559  -7.149  1.00  0.00           C  
ATOM    330  NH1 ARG C 318      83.224  46.322  -6.126  1.00  0.00           N  
ATOM    331  NH2 ARG C 318      82.108  47.808  -7.486  1.00  0.00           N  
ATOM    332  N   LEU C 319      76.569  45.277  -5.268  1.00  0.00           N  
ATOM    333  CA  LEU C 319      75.567  44.409  -4.658  1.00  0.00           C  
ATOM    334  C   LEU C 319      74.460  45.248  -4.030  1.00  0.00           C  
ATOM    335  O   LEU C 319      74.608  45.743  -2.914  1.00  0.00           O  
ATOM    336  CB  LEU C 319      76.223  43.539  -3.584  1.00  0.00           C  
ATOM    337  CG  LEU C 319      75.338  42.523  -2.866  1.00  0.00           C  
ATOM    338  CD1 LEU C 319      74.875  41.467  -3.852  1.00  0.00           C  
ATOM    339  CD2 LEU C 319      76.117  41.883  -1.733  1.00  0.00           C  
ATOM    340  N   LYS C 320      73.352  45.403  -4.747  1.00  0.00           N  
ATOM    341  CA  LYS C 320      72.230  46.199  -4.252  1.00  0.00           C  
ATOM    342  C   LYS C 320      71.163  45.350  -3.566  1.00  0.00           C  
ATOM    343  O   LYS C 320      71.039  44.157  -3.837  1.00  0.00           O  
ATOM    344  CB  LYS C 320      71.604  46.990  -5.404  1.00  0.00           C  
ATOM    345  CG  LYS C 320      71.129  46.132  -6.567  1.00  0.00           C  
ATOM    346  CD  LYS C 320      70.613  46.985  -7.721  1.00  0.00           C  
ATOM    347  CE  LYS C 320      69.402  47.815  -7.316  1.00  0.00           C  
ATOM    348  NZ  LYS C 320      68.912  48.680  -8.427  1.00  0.00           N  
ATOM    349  N   PRO C 321      70.386  45.960  -2.653  1.00  0.00           N  
ATOM    350  CA  PRO C 321      69.318  45.287  -1.907  1.00  0.00           C  
ATOM    351  C   PRO C 321      67.980  45.387  -2.619  1.00  0.00           C  
ATOM    352  O   PRO C 321      67.766  46.305  -3.405  1.00  0.00           O  
ATOM    353  CB  PRO C 321      69.306  46.046  -0.591  1.00  0.00           C  
ATOM    354  CG  PRO C 321      69.530  47.443  -1.056  1.00  0.00           C  
ATOM    355  CD  PRO C 321      70.654  47.289  -2.073  1.00  0.00           C  
ATOM    356  N   VAL C 322      67.082  44.449  -2.334  1.00  0.00           N  
ATOM    357  CA  VAL C 322      65.757  44.450  -2.948  1.00  0.00           C  
ATOM    358  C   VAL C 322      64.645  44.383  -1.906  1.00  0.00           C  
ATOM    359  O   VAL C 322      64.728  43.630  -0.938  1.00  0.00           O  
ATOM    360  CB  VAL C 322      65.591  43.270  -3.918  1.00  0.00           C  
ATOM    361  CG1 VAL C 322      66.542  43.429  -5.090  1.00  0.00           C  
ATOM    362  CG2 VAL C 322      65.855  41.964  -3.194  1.00  0.00           C  
ATOM    363  N   TYR C 323      63.603  45.179  -2.110  1.00  0.00           N  
ATOM    364  CA  TYR C 323      62.476  45.216  -1.189  1.00  0.00           C  
ATOM    365  C   TYR C 323      61.268  45.845  -1.867  1.00  0.00           C  
ATOM    366  O   TYR C 323      61.411  46.802  -2.625  1.00  0.00           O  
ATOM    367  CB  TYR C 323      62.835  46.031   0.054  1.00  0.00           C  
ATOM    368  CG  TYR C 323      63.347  47.420  -0.259  1.00  0.00           C  
ATOM    369  CD1 TYR C 323      64.672  47.627  -0.632  1.00  0.00           C  
ATOM    370  CD2 TYR C 323      62.501  48.523  -0.205  1.00  0.00           C  
ATOM    371  CE1 TYR C 323      65.142  48.897  -0.940  1.00  0.00           C  
ATOM    372  CE2 TYR C 323      62.962  49.797  -0.514  1.00  0.00           C  
ATOM    373  CZ  TYR C 323      64.282  49.977  -0.878  1.00  0.00           C  
ATOM    374  OH  TYR C 323      64.740  51.238  -1.178  1.00  0.00           O  
ATOM    375  N   GLY C 324      60.083  45.308  -1.592  1.00  0.00           N  
ATOM    376  CA  GLY C 324      58.873  45.849  -2.189  1.00  0.00           C  
ATOM    377  C   GLY C 324      58.745  47.347  -1.977  1.00  0.00           C  
ATOM    378  O   GLY C 324      58.876  47.834  -0.854  1.00  0.00           O  
ATOM    379  N   LYS C 325      58.498  48.084  -3.054  1.00  0.00           N  
ATOM    380  CA  LYS C 325      58.358  49.534  -2.972  1.00  0.00           C  
ATOM    381  C   LYS C 325      56.905  49.947  -3.180  1.00  0.00           C  
ATOM    382  O   LYS C 325      56.348  49.780  -4.262  1.00  0.00           O  
ATOM    383  CB  LYS C 325      59.244  50.212  -4.021  1.00  0.00           C  
ATOM    384  CG  LYS C 325      59.081  51.723  -4.095  1.00  0.00           C  
ATOM    385  CD  LYS C 325      59.909  52.311  -5.232  1.00  0.00           C  
ATOM    386  CE  LYS C 325      59.671  53.808  -5.383  1.00  0.00           C  
ATOM    387  NZ  LYS C 325      60.487  54.395  -6.482  1.00  0.00           N  
ATOM    388  N   PRO C 332      56.270  50.492  -2.136  1.00  0.00           N  
ATOM    389  CA  PRO C 332      54.876  50.925  -2.224  1.00  0.00           C  
ATOM    390  C   PRO C 332      54.707  52.251  -2.964  1.00  0.00           C  
ATOM    391  O   PRO C 332      55.436  53.210  -2.714  1.00  0.00           O  
ATOM    392  CB  PRO C 332      54.463  51.017  -0.760  1.00  0.00           C  
ATOM    393  CG  PRO C 332      55.717  51.489  -0.103  1.00  0.00           C  
ATOM    394  CD  PRO C 332      56.774  50.626  -0.758  1.00  0.00           C  
ATOM    395  N   HIS C 333      53.740  52.294  -3.875  1.00  0.00           N  
ATOM    396  CA  HIS C 333      53.451  53.499  -4.648  1.00  0.00           C  
ATOM    397  C   HIS C 333      52.980  54.630  -3.732  1.00  0.00           C  
ATOM    398  O   HIS C 333      52.142  54.417  -2.857  1.00  0.00           O  
ATOM    399  CB  HIS C 333      52.372  53.189  -5.680  1.00  0.00           C  
ATOM    400  CG  HIS C 333      52.046  54.335  -6.583  1.00  0.00           C  
ATOM    401  ND1 HIS C 333      51.588  55.545  -6.112  1.00  0.00           N  
ATOM    402  CD2 HIS C 333      52.089  54.446  -7.932  1.00  0.00           C  
ATOM    403  CE1 HIS C 333      51.362  56.352  -7.133  1.00  0.00           C  
ATOM    404  NE2 HIS C 333      51.657  55.709  -8.248  1.00  0.00           N  
ATOM    405  N   PRO C 334      53.497  55.854  -3.936  1.00  0.00           N  
ATOM    406  CA  PRO C 334      53.128  57.013  -3.117  1.00  0.00           C  
ATOM    407  C   PRO C 334      51.630  57.277  -2.952  1.00  0.00           C  
ATOM    408  O   PRO C 334      51.178  57.641  -1.864  1.00  0.00           O  
ATOM    409  CB  PRO C 334      53.859  58.165  -3.805  1.00  0.00           C  
ATOM    410  CG  PRO C 334      53.950  57.709  -5.228  1.00  0.00           C  
ATOM    411  CD  PRO C 334      54.340  56.271  -5.068  1.00  0.00           C  
ATOM    412  N   VAL C 335      50.858  57.094  -4.019  1.00  0.00           N  
ATOM    413  CA  VAL C 335      49.420  57.328  -3.936  1.00  0.00           C  
ATOM    414  C   VAL C 335      48.735  56.240  -3.129  1.00  0.00           C  
ATOM    415  O   VAL C 335      47.968  56.536  -2.210  1.00  0.00           O  
ATOM    416  CB  VAL C 335      48.757  57.393  -5.334  1.00  0.00           C  
ATOM    417  CG1 VAL C 335      47.249  57.492  -5.188  1.00  0.00           C  
ATOM    418  CG2 VAL C 335      49.272  58.600  -6.102  1.00  0.00           C  
ATOM    419  N   MET C 336      49.017  54.985  -3.471  1.00  0.00           N  
ATOM    420  CA  MET C 336      48.415  53.847  -2.782  1.00  0.00           C  
ATOM    421  C   MET C 336      48.758  53.811  -1.301  1.00  0.00           C  
ATOM    422  O   MET C 336      47.921  53.448  -0.474  1.00  0.00           O  
ATOM    423  CB  MET C 336      48.839  52.535  -3.440  1.00  0.00           C  
ATOM    424  CG  MET C 336      48.361  52.397  -4.870  1.00  0.00           C  
ATOM    425  SD  MET C 336      46.619  52.827  -5.048  1.00  0.00           S  
ATOM    426  CE  MET C 336      45.822  51.302  -4.581  1.00  0.00           C  
ATOM    427  N   GLU C 337      49.989  54.181  -0.967  1.00  0.00           N  
ATOM    428  CA  GLU C 337      50.417  54.204   0.425  1.00  0.00           C  
ATOM    429  C   GLU C 337      49.589  55.276   1.132  1.00  0.00           C  
ATOM    430  O   GLU C 337      49.014  55.032   2.194  1.00  0.00           O  
ATOM    431  CB  GLU C 337      51.909  54.541   0.511  1.00  0.00           C  
ATOM    432  CG  GLU C 337      52.494  54.565   1.920  1.00  0.00           C  
ATOM    433  CD  GLU C 337      52.485  53.205   2.595  1.00  0.00           C  
ATOM    434  OE1 GLU C 337      52.910  52.223   1.954  1.00  0.00           O  
ATOM    435  OE2 GLU C 337      52.065  53.116   3.770  1.00  0.00           O  
ATOM    436  N   THR C 338      49.522  56.457   0.522  1.00  0.00           N  
ATOM    437  CA  THR C 338      48.763  57.569   1.077  1.00  0.00           C  
ATOM    438  C   THR C 338      47.315  57.159   1.317  1.00  0.00           C  
ATOM    439  O   THR C 338      46.649  57.675   2.218  1.00  0.00           O  
ATOM    440  CB  THR C 338      48.786  58.774   0.133  1.00  0.00           C  
ATOM    441  OG1 THR C 338      50.143  59.170  -0.089  1.00  0.00           O  
ATOM    442  CG2 THR C 338      48.019  59.941   0.738  1.00  0.00           C  
ATOM    443  N   ILE C 339      46.826  56.232   0.501  1.00  0.00           N  
ATOM    444  CA  ILE C 339      45.463  55.741   0.647  1.00  0.00           C  
ATOM    445  C   ILE C 339      45.395  54.822   1.858  1.00  0.00           C  
ATOM    446  O   ILE C 339      44.452  54.879   2.640  1.00  0.00           O  
ATOM    447  CB  ILE C 339      45.011  54.940  -0.587  1.00  0.00           C  
ATOM    448  CG1 ILE C 339      44.984  55.843  -1.817  1.00  0.00           C  
ATOM    449  CG2 ILE C 339      43.638  54.346  -0.341  1.00  0.00           C  
ATOM    450  CD1 ILE C 339      44.492  55.150  -3.070  1.00  0.00           C  
ATOM    451  N   GLU C 340      46.405  53.974   2.008  1.00  0.00           N  
ATOM    452  CA  GLU C 340      46.447  53.042   3.122  1.00  0.00           C  
ATOM    453  C   GLU C 340      46.698  53.777   4.429  1.00  0.00           C  
ATOM    454  O   GLU C 340      46.543  53.203   5.505  1.00  0.00           O  
ATOM    455  CB  GLU C 340      47.530  51.986   2.890  1.00  0.00           C  
ATOM    456  CG  GLU C 340      47.544  50.876   3.927  1.00  0.00           C  
ATOM    457  CD  GLU C 340      48.346  49.669   3.480  1.00  0.00           C  
ATOM    458  OE1 GLU C 340      48.005  49.084   2.430  1.00  0.00           O  
ATOM    459  OE2 GLU C 340      49.313  49.302   4.180  1.00  0.00           O  
ATOM    460  N   ARG C 341      47.085  55.048   4.333  1.00  0.00           N  
ATOM    461  CA  ARG C 341      47.337  55.865   5.519  1.00  0.00           C  
ATOM    462  C   ARG C 341      46.059  56.590   5.918  1.00  0.00           C  
ATOM    463  O   ARG C 341      45.724  56.667   7.100  1.00  0.00           O  
ATOM    464  CB  ARG C 341      48.446  56.888   5.255  1.00  0.00           C  
ATOM    465  CG  ARG C 341      49.831  56.285   5.081  1.00  0.00           C  
ATOM    466  CD  ARG C 341      50.852  56.975   5.974  1.00  0.00           C  
ATOM    467  NE  ARG C 341      50.962  58.404   5.689  1.00  0.00           N  
ATOM    468  CZ  ARG C 341      51.728  59.248   6.375  1.00  0.00           C  
ATOM    469  NH1 ARG C 341      51.767  60.533   6.046  1.00  0.00           N  
ATOM    470  NH2 ARG C 341      52.458  58.807   7.390  1.00  0.00           N  
ATOM    471  N   LEU C 342      45.355  57.125   4.924  1.00  0.00           N  
ATOM    472  CA  LEU C 342      44.100  57.822   5.167  1.00  0.00           C  
ATOM    473  C   LEU C 342      43.069  56.800   5.612  1.00  0.00           C  
ATOM    474  O   LEU C 342      42.348  57.005   6.586  1.00  0.00           O  
ATOM    475  CB  LEU C 342      43.610  58.510   3.895  1.00  0.00           C  
ATOM    476  CG  LEU C 342      44.380  59.741   3.426  1.00  0.00           C  
ATOM    477  CD1 LEU C 342      43.865  60.166   2.067  1.00  0.00           C  
ATOM    478  CD2 LEU C 342      44.217  60.867   4.436  1.00  0.00           C  
ATOM    479  N   ARG C 343      43.005  55.694   4.884  1.00  0.00           N  
ATOM    480  CA  ARG C 343      42.071  54.628   5.203  1.00  0.00           C  
ATOM    481  C   ARG C 343      42.252  54.266   6.669  1.00  0.00           C  
ATOM    482  O   ARG C 343      41.304  53.892   7.356  1.00  0.00           O  
ATOM    483  CB  ARG C 343      42.348  53.413   4.312  1.00  0.00           C  
ATOM    484  CG  ARG C 343      41.491  52.206   4.615  1.00  0.00           C  
ATOM    485  CD  ARG C 343      41.780  51.077   3.651  1.00  0.00           C  
ATOM    486  NE  ARG C 343      41.145  49.834   4.076  1.00  0.00           N  
ATOM    487  CZ  ARG C 343      41.490  49.156   5.166  1.00  0.00           C  
ATOM    488  NH1 ARG C 343      40.857  48.034   5.479  1.00  0.00           N  
ATOM    489  NH2 ARG C 343      42.472  49.593   5.944  1.00  0.00           N  
ATOM    490  N   GLN C 344      43.480  54.403   7.146  1.00  0.00           N  
ATOM    491  CA  GLN C 344      43.802  54.092   8.527  1.00  0.00           C  
ATOM    492  C   GLN C 344      43.530  55.312   9.397  1.00  0.00           C  
ATOM    493  O   GLN C 344      43.212  55.188  10.574  1.00  0.00           O  
ATOM    494  CB  GLN C 344      45.271  53.688   8.642  1.00  0.00           C  
ATOM    495  CG  GLN C 344      45.569  52.792   9.820  1.00  0.00           C  
ATOM    496  CD  GLN C 344      44.807  51.486   9.746  1.00  0.00           C  
ATOM    497  OE1 GLN C 344      44.917  50.746   8.768  1.00  0.00           O  
ATOM    498  NE2 GLN C 344      44.028  51.194  10.781  1.00  0.00           N  
ATOM    499  N   ALA C 345      43.659  56.494   8.809  1.00  0.00           N  
ATOM    500  CA  ALA C 345      43.416  57.731   9.538  1.00  0.00           C  
ATOM    501  C   ALA C 345      41.976  57.761  10.040  1.00  0.00           C  
ATOM    502  O   ALA C 345      41.717  58.094  11.197  1.00  0.00           O  
ATOM    503  CB  ALA C 345      43.681  58.926   8.636  1.00  0.00           C  
ATOM    504  N   TYR C 347      41.042  57.411   9.160  1.00  0.00           N  
ATOM    505  CA  TYR C 347      39.631  57.395   9.514  1.00  0.00           C  
ATOM    506  C   TYR C 347      39.337  56.337  10.564  1.00  0.00           C  
ATOM    507  O   TYR C 347      38.741  56.631  11.596  1.00  0.00           O  
ATOM    508  CB  TYR C 347      38.764  57.121   8.284  1.00  0.00           C  
ATOM    509  CG  TYR C 347      38.571  58.301   7.367  1.00  0.00           C  
ATOM    510  CD1 TYR C 347      39.498  58.600   6.375  1.00  0.00           C  
ATOM    511  CD2 TYR C 347      37.451  59.115   7.486  1.00  0.00           C  
ATOM    512  CE1 TYR C 347      39.309  59.682   5.521  1.00  0.00           C  
ATOM    513  CE2 TYR C 347      37.252  60.198   6.641  1.00  0.00           C  
ATOM    514  CZ  TYR C 347      38.180  60.478   5.661  1.00  0.00           C  
ATOM    515  OH  TYR C 347      37.972  61.549   4.823  1.00  0.00           O  
ATOM    516  N   LEU C 348      39.748  55.103  10.291  1.00  0.00           N  
ATOM    517  CA  LEU C 348      39.513  54.000  11.216  1.00  0.00           C  
ATOM    518  C   LEU C 348      39.895  54.349  12.647  1.00  0.00           C  
ATOM    519  O   LEU C 348      39.292  53.854  13.598  1.00  0.00           O  
ATOM    520  CB  LEU C 348      40.287  52.761  10.771  1.00  0.00           C  
ATOM    521  CG  LEU C 348      39.804  52.104   9.479  1.00  0.00           C  
ATOM    522  CD1 LEU C 348      40.721  50.945   9.130  1.00  0.00           C  
ATOM    523  CD2 LEU C 348      38.369  51.624   9.651  1.00  0.00           C  
ATOM    524  N   ARG C 349      40.898  55.203  12.800  1.00  0.00           N  
ATOM    525  CA  ARG C 349      41.341  55.599  14.123  1.00  0.00           C  
ATOM    526  C   ARG C 349      40.457  56.693  14.703  1.00  0.00           C  
ATOM    527  O   ARG C 349      40.609  57.071  15.860  1.00  0.00           O  
ATOM    528  CB  ARG C 349      42.800  56.046  14.076  1.00  0.00           C  
ATOM    529  CG  ARG C 349      43.758  54.892  13.829  1.00  0.00           C  
ATOM    530  CD  ARG C 349      45.199  55.350  13.731  1.00  0.00           C  
ATOM    531  NE  ARG C 349      46.116  54.225  13.561  1.00  0.00           N  
ATOM    532  CZ  ARG C 349      47.425  54.347  13.356  1.00  0.00           C  
ATOM    533  NH1 ARG C 349      48.180  53.266  13.215  1.00  0.00           N  
ATOM    534  NH2 ARG C 349      47.982  55.551  13.286  1.00  0.00           N  
ATOM    535  N   MET C 352      39.531  57.197  13.895  1.00  0.00           N  
ATOM    536  CA  MET C 352      38.597  58.226  14.345  1.00  0.00           C  
ATOM    537  C   MET C 352      37.243  57.576  14.583  1.00  0.00           C  
ATOM    538  O   MET C 352      36.268  58.249  14.925  1.00  0.00           O  
ATOM    539  CB  MET C 352      38.444  59.325  13.298  1.00  0.00           C  
ATOM    540  CG  MET C 352      39.610  60.274  13.195  1.00  0.00           C  
ATOM    541  SD  MET C 352      39.263  61.543  11.978  1.00  0.00           S  
ATOM    542  CE  MET C 352      38.090  62.559  12.896  1.00  0.00           C  
ATOM    543  N   GLY C 361      37.191  56.262  14.378  1.00  0.00           N  
ATOM    544  CA  GLY C 361      35.962  55.523  14.583  1.00  0.00           C  
ATOM    545  C   GLY C 361      35.078  55.409  13.360  1.00  0.00           C  
ATOM    546  O   GLY C 361      34.049  54.739  13.405  1.00  0.00           O  
ATOM    547  N   PHE C 362      35.466  56.055  12.267  1.00  0.00           N  
ATOM    548  CA  PHE C 362      34.669  55.995  11.050  1.00  0.00           C  
ATOM    549  C   PHE C 362      34.541  54.580  10.488  1.00  0.00           C  
ATOM    550  O   PHE C 362      35.494  53.797  10.509  1.00  0.00           O  
ATOM    551  CB  PHE C 362      35.254  56.921   9.987  1.00  0.00           C  
ATOM    552  CG  PHE C 362      34.964  58.375  10.224  1.00  0.00           C  
ATOM    553  CD1 PHE C 362      35.371  58.999  11.393  1.00  0.00           C  
ATOM    554  CD2 PHE C 362      34.292  59.126   9.265  1.00  0.00           C  
ATOM    555  CE1 PHE C 362      35.114  60.352  11.603  1.00  0.00           C  
ATOM    556  CE2 PHE C 362      34.031  60.479   9.468  1.00  0.00           C  
ATOM    557  CZ  PHE C 362      34.444  61.092  10.638  1.00  0.00           C  
ATOM    558  N   GLU C 363      33.350  54.266   9.986  1.00  0.00           N  
ATOM    559  CA  GLU C 363      33.050  52.957   9.416  1.00  0.00           C  
ATOM    560  C   GLU C 363      33.380  52.961   7.924  1.00  0.00           C  
ATOM    561  O   GLU C 363      32.898  53.814   7.185  1.00  0.00           O  
ATOM    562  CB  GLU C 363      31.568  52.646   9.635  1.00  0.00           C  
ATOM    563  CG  GLU C 363      31.100  51.305   9.110  1.00  0.00           C  
ATOM    564  CD  GLU C 363      29.635  51.048   9.418  1.00  0.00           C  
ATOM    565  OE1 GLU C 363      29.264  51.075  10.612  1.00  0.00           O  
ATOM    566  OE2 GLU C 363      28.856  50.819   8.469  1.00  0.00           O  
ATOM    567  N   GLU C 364      34.203  52.007   7.492  1.00  0.00           N  
ATOM    568  CA  GLU C 364      34.614  51.904   6.092  1.00  0.00           C  
ATOM    569  C   GLU C 364      33.519  51.315   5.215  1.00  0.00           C  
ATOM    570  O   GLU C 364      32.910  50.302   5.561  1.00  0.00           O  
ATOM    571  CB  GLU C 364      35.888  51.060   5.979  1.00  0.00           C  
ATOM    572  CG  GLU C 364      36.445  50.941   4.567  1.00  0.00           C  
ATOM    573  CD  GLU C 364      37.880  50.429   4.536  1.00  0.00           C  
ATOM    574  OE1 GLU C 364      38.165  49.427   5.220  1.00  0.00           O  
ATOM    575  OE2 GLU C 364      38.720  51.021   3.825  1.00  0.00           O  
ATOM    576  N   MET C 365      33.278  51.958   4.076  1.00  0.00           N  
ATOM    577  CA  MET C 365      32.247  51.523   3.138  1.00  0.00           C  
ATOM    578  C   MET C 365      32.772  51.459   1.709  1.00  0.00           C  
ATOM    579  O   MET C 365      33.929  51.778   1.441  1.00  0.00           O  
ATOM    580  CB  MET C 365      31.064  52.497   3.166  1.00  0.00           C  
ATOM    581  CG  MET C 365      30.422  52.686   4.523  1.00  0.00           C  
ATOM    582  SD  MET C 365      29.573  51.215   5.087  1.00  0.00           S  
ATOM    583  CE  MET C 365      27.902  51.611   4.638  1.00  0.00           C  
ATOM    584  N   ILE C 366      31.902  51.035   0.799  1.00  0.00           N  
ATOM    585  CA  ILE C 366      32.219  50.965  -0.621  1.00  0.00           C  
ATOM    586  C   ILE C 366      30.968  51.395  -1.376  1.00  0.00           C  
ATOM    587  O   ILE C 366      30.037  50.618  -1.562  1.00  0.00           O  
ATOM    588  CB  ILE C 366      32.634  49.545  -1.069  1.00  0.00           C  
ATOM    589  CG1 ILE C 366      34.030  49.224  -0.537  1.00  0.00           C  
ATOM    590  CG2 ILE C 366      32.643  49.456  -2.593  1.00  0.00           C  
ATOM    591  CD1 ILE C 366      34.602  47.923  -1.059  1.00  0.00           C  
ATOM    592  N   ASN C 368      30.953  52.654  -1.790  1.00  0.00           N  
ATOM    593  CA  ASN C 368      29.820  53.205  -2.511  1.00  0.00           C  
ATOM    594  C   ASN C 368      29.844  52.794  -3.976  1.00  0.00           C  
ATOM    595  O   ASN C 368      30.904  52.539  -4.548  1.00  0.00           O  
ATOM    596  CB  ASN C 368      29.831  54.734  -2.412  1.00  0.00           C  
ATOM    597  CG  ASN C 368      29.840  55.227  -0.979  1.00  0.00           C  
ATOM    598  OD1 ASN C 368      28.965  54.883  -0.186  1.00  0.00           O  
ATOM    599  ND2 ASN C 368      30.831  56.044  -0.641  1.00  0.00           N  
ATOM    600  N   PRO C 370      28.665  52.725  -4.603  1.00  0.00           N  
ATOM    601  CA  PRO C 370      28.576  52.345  -6.012  1.00  0.00           C  
ATOM    602  C   PRO C 370      29.385  53.304  -6.876  1.00  0.00           C  
ATOM    603  O   PRO C 370      29.303  54.520  -6.710  1.00  0.00           O  
ATOM    604  CB  PRO C 370      27.080  52.431  -6.292  1.00  0.00           C  
ATOM    605  CG  PRO C 370      26.615  53.496  -5.335  1.00  0.00           C  
ATOM    606  CD  PRO C 370      27.343  53.112  -4.081  1.00  0.00           C  
ATOM    607  N   VAL C 371      30.169  52.755  -7.795  1.00  0.00           N  
ATOM    608  CA  VAL C 371      30.990  53.580  -8.669  1.00  0.00           C  
ATOM    609  C   VAL C 371      30.184  54.089  -9.851  1.00  0.00           C  
ATOM    610  O   VAL C 371      30.389  55.212 -10.305  1.00  0.00           O  
ATOM    611  CB  VAL C 371      32.221  52.799  -9.194  1.00  0.00           C  
ATOM    612  CG1 VAL C 371      33.012  53.654 -10.164  1.00  0.00           C  
ATOM    613  CG2 VAL C 371      33.106  52.391  -8.031  1.00  0.00           C  
ATOM    614  N   ILE C 372      29.260  53.268 -10.342  1.00  0.00           N  
ATOM    615  CA  ILE C 372      28.440  53.656 -11.483  1.00  0.00           C  
ATOM    616  C   ILE C 372      27.007  53.989 -11.083  1.00  0.00           C  
ATOM    617  O   ILE C 372      26.267  53.132 -10.600  1.00  0.00           O  
ATOM    618  CB  ILE C 372      28.417  52.546 -12.549  1.00  0.00           C  
ATOM    619  CG1 ILE C 372      29.848  52.208 -12.974  1.00  0.00           C  
ATOM    620  CG2 ILE C 372      27.606  53.002 -13.754  1.00  0.00           C  
ATOM    621  CD1 ILE C 372      29.950  51.028 -13.914  1.00  0.00           C  
ATOM    622  N   VAL C 373      26.625  55.244 -11.296  1.00  0.00           N  
ATOM    623  CA  VAL C 373      25.288  55.715 -10.959  1.00  0.00           C  
ATOM    624  C   VAL C 373      24.523  56.149 -12.205  1.00  0.00           C  
ATOM    625  O   VAL C 373      25.121  56.469 -13.236  1.00  0.00           O  
ATOM    626  CB  VAL C 373      25.351  56.906  -9.979  1.00  0.00           C  
ATOM    627  CG1 VAL C 373      25.976  56.466  -8.667  1.00  0.00           C  
ATOM    628  CG2 VAL C 373      26.155  58.042 -10.591  1.00  0.00           C  
ATOM    629  N   ASP C 374      23.197  56.159 -12.099  1.00  0.00           N  
ATOM    630  CA  ASP C 374      22.337  56.547 -13.211  1.00  0.00           C  
ATOM    631  C   ASP C 374      22.192  58.061 -13.292  1.00  0.00           C  
ATOM    632  O   ASP C 374      22.140  58.746 -12.273  1.00  0.00           O  
ATOM    633  CB  ASP C 374      20.956  55.903 -13.061  1.00  0.00           C  
ATOM    634  CG  ASP C 374      20.045  56.199 -14.236  1.00  0.00           C  
ATOM    635  OD1 ASP C 374      19.735  57.386 -14.463  1.00  0.00           O  
ATOM    636  OD2 ASP C 374      19.639  55.245 -14.933  1.00  0.00           O  
ATOM    637  N   GLU C 375      22.125  58.573 -14.517  1.00  0.00           N  
ATOM    638  CA  GLU C 375      21.993  60.005 -14.761  1.00  0.00           C  
ATOM    639  C   GLU C 375      20.932  60.672 -13.888  1.00  0.00           C  
ATOM    640  O   GLU C 375      21.039  61.852 -13.563  1.00  0.00           O  
ATOM    641  CB  GLU C 375      21.672  60.251 -16.242  1.00  0.00           C  
ATOM    642  CG  GLU C 375      20.447  59.497 -16.750  1.00  0.00           C  
ATOM    643  CD  GLU C 375      20.204  59.697 -18.233  1.00  0.00           C  
ATOM    644  OE1 GLU C 375      21.094  59.345 -19.035  1.00  0.00           O  
ATOM    645  OE2 GLU C 375      19.121  60.203 -18.598  1.00  0.00           O  
ATOM    646  N   MET C 376      19.914  59.910 -13.507  1.00  0.00           N  
ATOM    647  CA  MET C 376      18.828  60.438 -12.688  1.00  0.00           C  
ATOM    648  C   MET C 376      19.259  60.716 -11.249  1.00  0.00           C  
ATOM    649  O   MET C 376      18.808  61.681 -10.631  1.00  0.00           O  
ATOM    650  CB  MET C 376      17.651  59.457 -12.697  1.00  0.00           C  
ATOM    651  CG  MET C 376      16.413  59.947 -11.962  1.00  0.00           C  
ATOM    652  SD  MET C 376      15.057  58.754 -12.021  1.00  0.00           S  
ATOM    653  CE  MET C 376      14.236  59.246 -13.536  1.00  0.00           C  
ATOM    654  N   GLU C 377      20.137  59.869 -10.723  1.00  0.00           N  
ATOM    655  CA  GLU C 377      20.613  60.014  -9.353  1.00  0.00           C  
ATOM    656  C   GLU C 377      21.312  61.343  -9.113  1.00  0.00           C  
ATOM    657  O   GLU C 377      21.305  61.855  -7.997  1.00  0.00           O  
ATOM    658  CB  GLU C 377      21.560  58.862  -8.998  1.00  0.00           C  
ATOM    659  CG  GLU C 377      20.912  57.485  -9.068  1.00  0.00           C  
ATOM    660  CD  GLU C 377      19.830  57.290  -8.021  1.00  0.00           C  
ATOM    661  OE1 GLU C 377      18.962  58.177  -7.882  1.00  0.00           O  
ATOM    662  OE2 GLU C 377      19.841  56.242  -7.343  1.00  0.00           O  
ATOM    663  N   ILE C 378      21.915  61.902 -10.159  1.00  0.00           N  
ATOM    664  CA  ILE C 378      22.613  63.175 -10.026  1.00  0.00           C  
ATOM    665  C   ILE C 378      21.615  64.334 -10.057  1.00  0.00           C  
ATOM    666  O   ILE C 378      21.855  65.398  -9.473  1.00  0.00           O  
ATOM    667  CB  ILE C 378      23.654  63.365 -11.147  1.00  0.00           C  
ATOM    668  CG1 ILE C 378      24.484  64.619 -10.870  1.00  0.00           C  
ATOM    669  CG2 ILE C 378      22.961  63.480 -12.494  1.00  0.00           C  
ATOM    670  CD1 ILE C 378      25.592  64.856 -11.869  1.00  0.00           C  
ATOM    671  N   TYR C 388      20.493  64.121 -10.742  1.00  0.00           N  
ATOM    672  CA  TYR C 388      19.446  65.134 -10.834  1.00  0.00           C  
ATOM    673  C   TYR C 388      18.822  65.343  -9.463  1.00  0.00           C  
ATOM    674  O   TYR C 388      18.477  66.462  -9.094  1.00  0.00           O  
ATOM    675  CB  TYR C 388      18.363  64.700 -11.826  1.00  0.00           C  
ATOM    676  CG  TYR C 388      18.590  65.166 -13.249  1.00  0.00           C  
ATOM    677  CD1 TYR C 388      17.781  64.705 -14.288  1.00  0.00           C  
ATOM    678  CD2 TYR C 388      19.597  66.079 -13.555  1.00  0.00           C  
ATOM    679  CE1 TYR C 388      17.972  65.143 -15.597  1.00  0.00           C  
ATOM    680  CE2 TYR C 388      19.795  66.524 -14.859  1.00  0.00           C  
ATOM    681  CZ  TYR C 388      18.980  66.051 -15.874  1.00  0.00           C  
ATOM    682  OH  TYR C 388      19.177  66.481 -17.165  1.00  0.00           O  
ATOM    683  N   LYS C 389      18.675  64.257  -8.712  1.00  0.00           N  
ATOM    684  CA  LYS C 389      18.100  64.332  -7.375  1.00  0.00           C  
ATOM    685  C   LYS C 389      19.006  65.128  -6.439  1.00  0.00           C  
ATOM    686  O   LYS C 389      18.536  65.944  -5.647  1.00  0.00           O  
ATOM    687  CB  LYS C 389      17.893  62.927  -6.801  1.00  0.00           C  
ATOM    688  CG  LYS C 389      16.726  62.155  -7.395  1.00  0.00           C  
ATOM    689  CD  LYS C 389      16.562  60.809  -6.700  1.00  0.00           C  
ATOM    690  CE  LYS C 389      15.265  60.120  -7.099  1.00  0.00           C  
ATOM    691  NZ  LYS C 389      15.181  59.858  -8.562  1.00  0.00           N  
ATOM    692  N   GLN C 396      20.309  64.884  -6.541  1.00  0.00           N  
ATOM    693  CA  GLN C 396      21.289  65.560  -5.702  1.00  0.00           C  
ATOM    694  C   GLN C 396      21.508  67.013  -6.110  1.00  0.00           C  
ATOM    695  O   GLN C 396      21.341  67.923  -5.297  1.00  0.00           O  
ATOM    696  CB  GLN C 396      22.613  64.799  -5.742  1.00  0.00           C  
ATOM    697  CG  GLN C 396      22.521  63.391  -5.183  1.00  0.00           C  
ATOM    698  CD  GLN C 396      23.823  62.624  -5.298  1.00  0.00           C  
ATOM    699  OE1 GLN C 396      23.926  61.490  -4.832  1.00  0.00           O  
ATOM    700  NE2 GLN C 396      24.824  63.236  -5.923  1.00  0.00           N  
ATOM    701  N   PHE C 397      21.888  67.228  -7.364  1.00  0.00           N  
ATOM    702  CA  PHE C 397      22.117  68.579  -7.860  1.00  0.00           C  
ATOM    703  C   PHE C 397      20.811  69.273  -8.238  1.00  0.00           C  
ATOM    704  O   PHE C 397      20.501  70.360  -7.743  1.00  0.00           O  
ATOM    705  CB  PHE C 397      23.045  68.552  -9.077  1.00  0.00           C  
ATOM    706  CG  PHE C 397      24.499  68.443  -8.730  1.00  0.00           C  
ATOM    707  CD1 PHE C 397      24.990  67.319  -8.081  1.00  0.00           C  
ATOM    708  CD2 PHE C 397      25.380  69.472  -9.050  1.00  0.00           C  
ATOM    709  CE1 PHE C 397      26.337  67.219  -7.754  1.00  0.00           C  
ATOM    710  CE2 PHE C 397      26.727  69.382  -8.727  1.00  0.00           C  
ATOM    711  CZ  PHE C 397      27.207  68.253  -8.078  1.00  0.00           C  
ATOM    712  N   GLY C 398      20.052  68.639  -9.125  1.00  0.00           N  
ATOM    713  CA  GLY C 398      18.794  69.213  -9.560  1.00  0.00           C  
ATOM    714  C   GLY C 398      18.975  70.083 -10.788  1.00  0.00           C  
ATOM    715  O   GLY C 398      19.701  69.713 -11.710  1.00  0.00           O  
ATOM    716  N   PRO C 399      18.323  71.254 -10.829  1.00  0.00           N  
ATOM    717  CA  PRO C 399      18.423  72.174 -11.963  1.00  0.00           C  
ATOM    718  C   PRO C 399      19.861  72.552 -12.297  1.00  0.00           C  
ATOM    719  O   PRO C 399      20.116  73.206 -13.307  1.00  0.00           O  
ATOM    720  CB  PRO C 399      17.599  73.372 -11.503  1.00  0.00           C  
ATOM    721  CG  PRO C 399      16.539  72.733 -10.663  1.00  0.00           C  
ATOM    722  CD  PRO C 399      17.343  71.748  -9.845  1.00  0.00           C  
ATOM    723  N   GLU C 400      20.799  72.142 -11.448  1.00  0.00           N  
ATOM    724  CA  GLU C 400      22.201  72.452 -11.686  1.00  0.00           C  
ATOM    725  C   GLU C 400      22.894  71.301 -12.401  1.00  0.00           C  
ATOM    726  O   GLU C 400      23.797  71.514 -13.210  1.00  0.00           O  
ATOM    727  CB  GLU C 400      22.922  72.744 -10.366  1.00  0.00           C  
ATOM    728  CG  GLU C 400      24.359  73.221 -10.549  1.00  0.00           C  
ATOM    729  CD  GLU C 400      25.052  73.530  -9.237  1.00  0.00           C  
ATOM    730  OE1 GLU C 400      24.563  74.398  -8.487  1.00  0.00           O  
ATOM    731  OE2 GLU C 400      26.092  72.906  -8.955  1.00  0.00           O  
ATOM    732  N   ALA C 484      22.456  70.082 -12.103  1.00  0.00           N  
ATOM    733  CA  ALA C 484      23.031  68.880 -12.701  1.00  0.00           C  
ATOM    734  C   ALA C 484      23.179  68.984 -14.216  1.00  0.00           C  
ATOM    735  O   ALA C 484      24.094  68.402 -14.805  1.00  0.00           O  
ATOM    736  CB  ALA C 484      22.183  67.668 -12.342  1.00  0.00           C  
ATOM    737  N   MET C 485      22.275  69.727 -14.844  1.00  0.00           N  
ATOM    738  CA  MET C 485      22.308  69.903 -16.287  1.00  0.00           C  
ATOM    739  C   MET C 485      23.570  70.633 -16.708  1.00  0.00           C  
ATOM    740  O   MET C 485      23.819  70.824 -17.896  1.00  0.00           O  
ATOM    741  CB  MET C 485      21.083  70.689 -16.749  1.00  0.00           C  
ATOM    742  CG  MET C 485      20.926  72.037 -16.072  1.00  0.00           C  
ATOM    743  SD  MET C 485      19.468  72.926 -16.644  1.00  0.00           S  
ATOM    744  CE  MET C 485      18.183  72.138 -15.674  1.00  0.00           C  
ATOM    745  N   ALA C 486      24.366  71.037 -15.724  1.00  0.00           N  
ATOM    746  CA  ALA C 486      25.607  71.750 -15.987  1.00  0.00           C  
ATOM    747  C   ALA C 486      26.817  70.930 -15.544  1.00  0.00           C  
ATOM    748  O   ALA C 486      27.873  70.969 -16.179  1.00  0.00           O  
ATOM    749  CB  ALA C 486      25.592  73.101 -15.267  1.00  0.00           C  
ATOM    750  N   VAL C 487      26.657  70.185 -14.455  1.00  0.00           N  
ATOM    751  CA  VAL C 487      27.739  69.362 -13.928  1.00  0.00           C  
ATOM    752  C   VAL C 487      27.963  68.120 -14.784  1.00  0.00           C  
ATOM    753  O   VAL C 487      29.091  67.646 -14.918  1.00  0.00           O  
ATOM    754  CB  VAL C 487      27.455  68.925 -12.470  1.00  0.00           C  
ATOM    755  CG1 VAL C 487      26.229  68.043 -12.418  1.00  0.00           C  
ATOM    756  CG2 VAL C 487      28.651  68.187 -11.907  1.00  0.00           C  
ATOM    757  N   LEU C 488      26.892  67.592 -15.367  1.00  0.00           N  
ATOM    758  CA  LEU C 488      27.013  66.409 -16.208  1.00  0.00           C  
ATOM    759  C   LEU C 488      28.009  66.675 -17.334  1.00  0.00           C  
ATOM    760  O   LEU C 488      28.477  65.747 -17.999  1.00  0.00           O  
ATOM    761  CB  LEU C 488      25.649  66.022 -16.790  1.00  0.00           C  
ATOM    762  CG  LEU C 488      24.610  65.459 -15.817  1.00  0.00           C  
ATOM    763  CD1 LEU C 488      23.344  65.124 -16.577  1.00  0.00           C  
ATOM    764  CD2 LEU C 488      25.151  64.212 -15.140  1.00  0.00           C  
ATOM    765  N   ASP C 495      28.327  67.951 -17.535  1.00  0.00           N  
ATOM    766  CA  ASP C 495      29.272  68.367 -18.562  1.00  0.00           C  
ATOM    767  C   ASP C 495      30.605  67.669 -18.331  1.00  0.00           C  
ATOM    768  O   ASP C 495      31.433  67.568 -19.238  1.00  0.00           O  
ATOM    769  CB  ASP C 495      29.461  69.886 -18.516  1.00  0.00           C  
ATOM    770  CG  ASP C 495      30.482  70.384 -19.524  1.00  0.00           C  
ATOM    771  OD1 ASP C 495      31.678  70.051 -19.382  1.00  0.00           O  
ATOM    772  OD2 ASP C 495      30.088  71.111 -20.460  1.00  0.00           O  
ATOM    773  N   ARG C 496      30.805  67.185 -17.109  1.00  0.00           N  
ATOM    774  CA  ARG C 496      32.036  66.494 -16.757  1.00  0.00           C  
ATOM    775  C   ARG C 496      31.743  65.113 -16.181  1.00  0.00           C  
ATOM    776  O   ARG C 496      32.115  64.814 -15.050  1.00  0.00           O  
ATOM    777  CB  ARG C 496      32.838  67.321 -15.748  1.00  0.00           C  
ATOM    778  CG  ARG C 496      32.099  67.612 -14.452  1.00  0.00           C  
ATOM    779  CD  ARG C 496      32.992  68.329 -13.452  1.00  0.00           C  
ATOM    780  NE  ARG C 496      32.335  68.496 -12.158  1.00  0.00           N  
ATOM    781  CZ  ARG C 496      32.908  69.043 -11.091  1.00  0.00           C  
ATOM    782  NH1 ARG C 496      32.231  69.152  -9.956  1.00  0.00           N  
ATOM    783  NH2 ARG C 496      34.158  69.482 -11.159  1.00  0.00           N  
ATOM    784  N   CYS C 497      31.080  64.272 -16.969  1.00  0.00           N  
ATOM    785  CA  CYS C 497      30.741  62.919 -16.537  1.00  0.00           C  
ATOM    786  C   CYS C 497      30.703  61.945 -17.711  1.00  0.00           C  
ATOM    787  O   CYS C 497      29.948  62.136 -18.663  1.00  0.00           O  
ATOM    788  CB  CYS C 497      29.385  62.916 -15.833  1.00  0.00           C  
ATOM    789  SG  CYS C 497      29.322  63.862 -14.301  1.00  0.00           S  
ATOM    790  N   PHE C 498      31.517  60.897 -17.632  1.00  0.00           N  
ATOM    791  CA  PHE C 498      31.578  59.893 -18.688  1.00  0.00           C  
ATOM    792  C   PHE C 498      30.369  58.960 -18.644  1.00  0.00           C  
ATOM    793  O   PHE C 498      29.909  58.578 -17.570  1.00  0.00           O  
ATOM    794  CB  PHE C 498      32.860  59.064 -18.556  1.00  0.00           C  
ATOM    795  CG  PHE C 498      34.124  59.856 -18.740  1.00  0.00           C  
ATOM    796  CD1 PHE C 498      34.419  60.450 -19.960  1.00  0.00           C  
ATOM    797  CD2 PHE C 498      35.031  59.990 -17.695  1.00  0.00           C  
ATOM    798  CE1 PHE C 498      35.599  61.164 -20.138  1.00  0.00           C  
ATOM    799  CE2 PHE C 498      36.214  60.702 -17.862  1.00  0.00           C  
ATOM    800  CZ  PHE C 498      36.498  61.289 -19.085  1.00  0.00           C  
ATOM    801  N   TYR C 499      29.862  58.598 -19.819  1.00  0.00           N  
ATOM    802  CA  TYR C 499      28.717  57.699 -19.923  1.00  0.00           C  
ATOM    803  C   TYR C 499      29.164  56.364 -20.505  1.00  0.00           C  
ATOM    804  O   TYR C 499      29.862  56.332 -21.517  1.00  0.00           O  
ATOM    805  CB  TYR C 499      27.636  58.305 -20.824  1.00  0.00           C  
ATOM    806  CG  TYR C 499      26.794  59.389 -20.177  1.00  0.00           C  
ATOM    807  CD1 TYR C 499      27.371  60.573 -19.714  1.00  0.00           C  
ATOM    808  CD2 TYR C 499      25.411  59.236 -20.047  1.00  0.00           C  
ATOM    809  CE1 TYR C 499      26.590  61.578 -19.139  1.00  0.00           C  
ATOM    810  CE2 TYR C 499      24.625  60.233 -19.475  1.00  0.00           C  
ATOM    811  CZ  TYR C 499      25.218  61.399 -19.025  1.00  0.00           C  
ATOM    812  OH  TYR C 499      24.439  62.386 -18.466  1.00  0.00           O  
ATOM    813  N   LEU C 500      28.757  55.268 -19.868  1.00  0.00           N  
ATOM    814  CA  LEU C 500      29.124  53.931 -20.332  1.00  0.00           C  
ATOM    815  C   LEU C 500      28.387  53.542 -21.611  1.00  0.00           C  
ATOM    816  O   LEU C 500      27.337  54.100 -21.922  1.00  0.00           O  
ATOM    817  CB  LEU C 500      28.840  52.896 -19.242  1.00  0.00           C  
ATOM    818  CG  LEU C 500      29.773  52.879 -18.028  1.00  0.00           C  
ATOM    819  CD1 LEU C 500      29.765  54.229 -17.327  1.00  0.00           C  
ATOM    820  CD2 LEU C 500      29.325  51.782 -17.079  1.00  0.00           C  
ATOM    821  N   ALA C 501      28.943  52.585 -22.349  1.00  0.00           N  
ATOM    822  CA  ALA C 501      28.341  52.127 -23.598  1.00  0.00           C  
ATOM    823  C   ALA C 501      28.897  50.772 -24.028  1.00  0.00           C  
ATOM    824  O   ALA C 501      30.002  50.394 -23.641  1.00  0.00           O  
ATOM    825  CB  ALA C 501      28.581  53.152 -24.691  1.00  0.00           C  
ATOM    826  N   GLY C 502      28.128  50.046 -24.837  1.00  0.00           N  
ATOM    827  CA  GLY C 502      28.566  48.740 -25.300  1.00  0.00           C  
ATOM    828  C   GLY C 502      28.017  48.366 -26.665  1.00  0.00           C  
ATOM    829  O   GLY C 502      27.410  49.194 -27.342  1.00  0.00           O  
ATOM    830  N   LEU C 503      28.232  47.114 -27.064  1.00  0.00           N  
ATOM    831  CA  LEU C 503      27.766  46.604 -28.354  1.00  0.00           C  
ATOM    832  C   LEU C 503      26.254  46.773 -28.513  1.00  0.00           C  
ATOM    833  O   LEU C 503      25.471  46.062 -27.881  1.00  0.00           O  
ATOM    834  CB  LEU C 503      28.148  45.122 -28.490  1.00  0.00           C  
ATOM    835  CG  LEU C 503      27.833  44.341 -29.775  1.00  0.00           C  
ATOM    836  CD1 LEU C 503      26.344  44.044 -29.875  1.00  0.00           C  
ATOM    837  CD2 LEU C 503      28.320  45.129 -30.980  1.00  0.00           C  
ATOM    838  N   PRO C 504      25.827  47.717 -29.368  1.00  0.00           N  
ATOM    839  CA  PRO C 504      24.407  47.985 -29.614  1.00  0.00           C  
ATOM    840  C   PRO C 504      23.832  47.203 -30.797  1.00  0.00           C  
ATOM    841  O   PRO C 504      24.294  46.108 -31.122  1.00  0.00           O  
ATOM    842  CB  PRO C 504      24.399  49.481 -29.870  1.00  0.00           C  
ATOM    843  CG  PRO C 504      25.635  49.643 -30.702  1.00  0.00           C  
ATOM    844  CD  PRO C 504      26.663  48.761 -29.993  1.00  0.00           C  
ATOM    845  N   ARG C 505      22.816  47.785 -31.428  1.00  0.00           N  
ATOM    846  CA  ARG C 505      22.154  47.193 -32.588  1.00  0.00           C  
ATOM    847  C   ARG C 505      21.983  48.267 -33.664  1.00  0.00           C  
ATOM    848  O   ARG C 505      21.220  49.218 -33.489  1.00  0.00           O  
ATOM    849  CB  ARG C 505      20.782  46.634 -32.197  1.00  0.00           C  
ATOM    850  CG  ARG C 505      20.832  45.455 -31.236  1.00  0.00           C  
ATOM    851  CD  ARG C 505      19.435  44.927 -30.944  1.00  0.00           C  
ATOM    852  NE  ARG C 505      19.460  43.742 -30.091  1.00  0.00           N  
ATOM    853  CZ  ARG C 505      18.376  43.076 -29.706  1.00  0.00           C  
ATOM    854  NH1 ARG C 505      18.493  42.007 -28.928  1.00  0.00           N  
ATOM    855  NH2 ARG C 505      17.174  43.477 -30.099  1.00  0.00           N  
ATOM    856  N   PRO C 506      22.691  48.123 -34.796  1.00  0.00           N  
ATOM    857  CA  PRO C 506      22.629  49.079 -35.907  1.00  0.00           C  
ATOM    858  C   PRO C 506      21.259  49.217 -36.570  1.00  0.00           C  
ATOM    859  O   PRO C 506      21.095  50.001 -37.506  1.00  0.00           O  
ATOM    860  CB  PRO C 506      23.692  48.553 -36.869  1.00  0.00           C  
ATOM    861  CG  PRO C 506      23.638  47.075 -36.641  1.00  0.00           C  
ATOM    862  CD  PRO C 506      23.571  46.990 -35.134  1.00  0.00           C  
ATOM    863  N   ASP C 507      20.280  48.460 -36.083  1.00  0.00           N  
ATOM    864  CA  ASP C 507      18.929  48.504 -36.635  1.00  0.00           C  
ATOM    865  C   ASP C 507      18.943  48.230 -38.139  1.00  0.00           C  
ATOM    866  O   ASP C 507      18.312  48.947 -38.917  1.00  0.00           O  
ATOM    867  CB  ASP C 507      18.293  49.873 -36.368  1.00  0.00           C  
ATOM    868  CG  ASP C 507      18.293  50.241 -34.896  1.00  0.00           C  
ATOM    869  OD1 ASP C 507      17.726  49.475 -34.088  1.00  0.00           O  
ATOM    870  OD2 ASP C 507      18.858  51.298 -34.546  1.00  0.00           O  
ATOM    871  N   VAL C 508      19.667  47.188 -38.539  1.00  0.00           N  
ATOM    872  CA  VAL C 508      19.774  46.814 -39.946  1.00  0.00           C  
ATOM    873  C   VAL C 508      18.642  45.881 -40.374  1.00  0.00           C  
ATOM    874  O   VAL C 508      18.331  45.770 -41.562  1.00  0.00           O  
ATOM    875  CB  VAL C 508      21.125  46.118 -40.233  1.00  0.00           C  
ATOM    876  CG1 VAL C 508      22.272  47.075 -39.953  1.00  0.00           C  
ATOM    877  CG2 VAL C 508      21.261  44.867 -39.378  1.00  0.00           C  
ATOM    878  N   GLY C 509      18.031  45.215 -39.399  1.00  0.00           N  
ATOM    879  CA  GLY C 509      16.941  44.300 -39.688  1.00  0.00           C  
ATOM    880  C   GLY C 509      16.073  44.034 -38.472  1.00  0.00           C  
ATOM    881  O   GLY C 509      16.072  44.815 -37.520  1.00  0.00           O  
ATOM    882  N   LEU C 510      15.334  42.928 -38.503  1.00  0.00           N  
ATOM    883  CA  LEU C 510      14.455  42.554 -37.399  1.00  0.00           C  
ATOM    884  C   LEU C 510      13.370  43.613 -37.197  1.00  0.00           C  
ATOM    885  O   LEU C 510      12.689  43.638 -36.170  1.00  0.00           O  
ATOM    886  CB  LEU C 510      15.272  42.384 -36.112  1.00  0.00           C  
ATOM    887  CG  LEU C 510      14.554  41.841 -34.873  1.00  0.00           C  
ATOM    888  CD1 LEU C 510      13.979  40.463 -35.168  1.00  0.00           C  
ATOM    889  CD2 LEU C 510      15.532  41.773 -33.711  1.00  0.00           C  
ATOM    890  N   GLY C 511      13.215  44.483 -38.191  1.00  0.00           N  
ATOM    891  CA  GLY C 511      12.219  45.537 -38.119  1.00  0.00           C  
ATOM    892  C   GLY C 511      12.151  46.333 -39.409  1.00  0.00           C  
ATOM    893  O   GLY C 511      11.067  46.650 -39.900  1.00  0.00           O  
ATOM    894  N   ASN C 512      13.318  46.657 -39.957  1.00  0.00           N  
ATOM    895  CA  ASN C 512      13.406  47.412 -41.202  1.00  0.00           C  
ATOM    896  C   ASN C 512      13.675  46.451 -42.356  1.00  0.00           C  
ATOM    897  O   ASN C 512      13.699  46.850 -43.521  1.00  0.00           O  
ATOM    898  CB  ASN C 512      14.531  48.448 -41.112  1.00  0.00           C  
ATOM    899  CG  ASN C 512      14.666  49.279 -42.375  1.00  0.00           C  
ATOM    900  OD1 ASN C 512      13.732  49.974 -42.779  1.00  0.00           O  
ATOM    901  ND2 ASN C 512      15.833  49.212 -43.007  1.00  0.00           N  
ATOM    902  N   GLU C 513      13.873  45.180 -42.019  1.00  0.00           N  
ATOM    903  CA  GLU C 513      14.142  44.146 -43.013  1.00  0.00           C  
ATOM    904  C   GLU C 513      12.857  43.725 -43.724  1.00  0.00           C  
ATOM    905  O   GLU C 513      12.281  42.678 -43.422  1.00  0.00           O  
ATOM    906  CB  GLU C 513      14.786  42.928 -42.341  1.00  0.00           C  
ATOM    907  CG  GLU C 513      15.140  41.799 -43.297  1.00  0.00           C  
ATOM    908  CD  GLU C 513      15.733  40.597 -42.586  1.00  0.00           C  
ATOM    909  OE1 GLU C 513      16.791  40.749 -41.939  1.00  0.00           O  
ATOM    910  OE2 GLU C 513      15.140  39.501 -42.675  1.00  0.00           O  
ATOM    911  N   LYS C 514      12.413  44.549 -44.669  1.00  0.00           N  
ATOM    912  CA  LYS C 514      11.200  44.266 -45.426  1.00  0.00           C  
ATOM    913  C   LYS C 514      11.468  44.370 -46.924  1.00  0.00           C  
ATOM    914  O   LYS C 514      10.814  43.708 -47.730  1.00  0.00           O  
ATOM    915  CB  LYS C 514      10.090  45.246 -45.032  1.00  0.00           C  
ATOM    916  CG  LYS C 514       9.728  45.226 -43.553  1.00  0.00           C  
ATOM    917  CD  LYS C 514       9.203  43.865 -43.120  1.00  0.00           C  
ATOM    918  CE  LYS C 514       8.875  43.849 -41.635  1.00  0.00           C  
ATOM    919  NZ  LYS C 514       8.385  42.517 -41.186  1.00  0.00           N  
ATOM    920  N   VAL C 515      12.436  45.204 -47.289  1.00  0.00           N  
ATOM    921  CA  VAL C 515      12.795  45.398 -48.688  1.00  0.00           C  
ATOM    922  C   VAL C 515      14.304  45.294 -48.884  1.00  0.00           C  
ATOM    923  O   VAL C 515      14.849  45.809 -49.862  1.00  0.00           O  
ATOM    924  CB  VAL C 515      12.322  46.777 -49.200  1.00  0.00           C  
ATOM    925  CG1 VAL C 515      10.806  46.866 -49.126  1.00  0.00           C  
ATOM    926  CG2 VAL C 515      12.962  47.886 -48.377  1.00  0.00           C  
ATOM    927  N   GLU C 516      14.975  44.625 -47.951  1.00  0.00           N  
ATOM    928  CA  GLU C 516      16.421  44.459 -48.026  1.00  0.00           C  
ATOM    929  C   GLU C 516      16.893  43.249 -47.225  1.00  0.00           C  
ATOM    930  O   GLU C 516      16.807  43.232 -45.997  1.00  0.00           O  
ATOM    931  CB  GLU C 516      17.120  45.724 -47.516  1.00  0.00           C  
ATOM    932  CG  GLU C 516      18.638  45.670 -47.586  1.00  0.00           C  
ATOM    933  CD  GLU C 516      19.289  46.955 -47.112  1.00  0.00           C  
ATOM    934  OE1 GLU C 516      19.044  48.012 -47.732  1.00  0.00           O  
ATOM    935  OE2 GLU C 516      20.045  46.909 -46.118  1.00  0.00           O  
ATOM    936  N   ILE C 517      17.391  42.240 -47.934  1.00  0.00           N  
ATOM    937  CA  ILE C 517      17.889  41.017 -47.312  1.00  0.00           C  
ATOM    938  C   ILE C 517      18.454  40.079 -48.379  1.00  0.00           C  
ATOM    939  O   ILE C 517      19.243  39.181 -48.080  1.00  0.00           O  
ATOM    940  CB  ILE C 517      16.768  40.281 -46.534  1.00  0.00           C  
ATOM    941  CG1 ILE C 517      17.328  39.021 -45.867  1.00  0.00           C  
ATOM    942  CG2 ILE C 517      15.630  39.919 -47.475  1.00  0.00           C  
ATOM    943  CD1 ILE C 517      18.434  39.289 -44.863  1.00  0.00           C  
ATOM    944  N   ILE C 518      18.045  40.302 -49.625  1.00  0.00           N  
ATOM    945  CA  ILE C 518      18.502  39.488 -50.746  1.00  0.00           C  
ATOM    946  C   ILE C 518      19.696  40.133 -51.447  1.00  0.00           C  
ATOM    947  O   ILE C 518      19.791  40.118 -52.676  1.00  0.00           O  
ATOM    948  CB  ILE C 518      17.370  39.275 -51.780  1.00  0.00           C  
ATOM    949  CG1 ILE C 518      16.820  40.628 -52.240  1.00  0.00           C  
ATOM    950  CG2 ILE C 518      16.264  38.422 -51.172  1.00  0.00           C  
ATOM    951  CD1 ILE C 518      15.724  40.527 -53.285  1.00  0.00           C  
ATOM    952  N   LYS C 519      20.604  40.698 -50.657  1.00  0.00           N  
ATOM    953  CA  LYS C 519      21.798  41.346 -51.193  1.00  0.00           C  
ATOM    954  C   LYS C 519      23.062  40.602 -50.768  1.00  0.00           C  
ATOM    955  O   LYS C 519      23.793  40.074 -51.607  1.00  0.00           O  
ATOM    956  CB  LYS C 519      21.870  42.801 -50.716  1.00  0.00           C  
ATOM    957  CG  LYS C 519      23.117  43.552 -51.175  1.00  0.00           C  
ATOM    958  CD  LYS C 519      23.191  43.661 -52.693  1.00  0.00           C  
ATOM    959  CE  LYS C 519      22.065  44.519 -53.250  1.00  0.00           C  
ATOM    960  NZ  LYS C 519      22.126  45.915 -52.735  1.00  0.00           N  
ATOM    961  N   ASN C 520      23.311  40.562 -49.461  1.00  0.00           N  
ATOM    962  CA  ASN C 520      24.486  39.884 -48.920  1.00  0.00           C  
ATOM    963  C   ASN C 520      24.164  38.459 -48.471  1.00  0.00           C  
ATOM    964  O   ASN C 520      23.454  38.253 -47.484  1.00  0.00           O  
ATOM    965  CB  ASN C 520      25.054  40.678 -47.737  1.00  0.00           C  
ATOM    966  CG  ASN C 520      25.566  42.051 -48.143  1.00  0.00           C  
ATOM    967  OD1 ASN C 520      26.020  42.828 -47.302  1.00  0.00           O  
ATOM    968  ND2 ASN C 520      25.498  42.354 -49.435  1.00  0.00           N  
ATOM    969  N   LEU C 521      24.694  37.480 -49.201  1.00  0.00           N  
ATOM    970  CA  LEU C 521      24.471  36.071 -48.890  1.00  0.00           C  
ATOM    971  C   LEU C 521      25.796  35.321 -48.753  1.00  0.00           C  
ATOM    972  O   LEU C 521      25.853  34.103 -48.935  1.00  0.00           O  
ATOM    973  CB  LEU C 521      23.622  35.418 -49.986  1.00  0.00           C  
ATOM    974  CG  LEU C 521      22.210  35.972 -50.193  1.00  0.00           C  
ATOM    975  CD1 LEU C 521      21.580  35.328 -51.418  1.00  0.00           C  
ATOM    976  CD2 LEU C 521      21.367  35.711 -48.954  1.00  0.00           C  
ATOM    977  N   GLY C 522      26.855  36.057 -48.429  1.00  0.00           N  
ATOM    978  CA  GLY C 522      28.167  35.451 -48.274  1.00  0.00           C  
ATOM    979  C   GLY C 522      29.266  36.335 -48.833  1.00  0.00           C  
ATOM    980  O   GLY C 522      29.684  36.168 -49.979  1.00  0.00           O  
ATOM    981  N   ILE C 523      29.736  37.277 -48.020  1.00  0.00           N  
ATOM    982  CA  ILE C 523      30.786  38.199 -48.438  1.00  0.00           C  
ATOM    983  C   ILE C 523      32.171  37.762 -47.965  1.00  0.00           C  
ATOM    984  O   ILE C 523      32.877  38.514 -47.291  1.00  0.00           O  
ATOM    985  CB  ILE C 523      30.501  39.630 -47.921  1.00  0.00           C  
ATOM    986  CG1 ILE C 523      30.312  39.615 -46.401  1.00  0.00           C  
ATOM    987  CG2 ILE C 523      29.260  40.186 -48.602  1.00  0.00           C  
ATOM    988  CD1 ILE C 523      30.031  40.981 -45.802  1.00  0.00           C  
ATOM    989  N   ASP C 524      32.555  36.542 -48.330  1.00  0.00           N  
ATOM    990  CA  ASP C 524      33.855  35.996 -47.953  1.00  0.00           C  
ATOM    991  C   ASP C 524      34.425  35.139 -49.084  1.00  0.00           C  
ATOM    992  O   ASP C 524      33.715  34.800 -50.032  1.00  0.00           O  
ATOM    993  CB  ASP C 524      33.724  35.155 -46.680  1.00  0.00           C  
ATOM    994  CG  ASP C 524      33.187  35.952 -45.505  1.00  0.00           C  
ATOM    995  OD1 ASP C 524      33.826  36.955 -45.122  1.00  0.00           O  
ATOM    996  OD2 ASP C 524      32.126  35.575 -44.963  1.00  0.00           O  
ATOM    997  N   ILE C 525      35.707  34.794 -48.981  1.00  0.00           N  
ATOM    998  CA  ILE C 525      36.369  33.980 -50.000  1.00  0.00           C  
ATOM    999  C   ILE C 525      37.307  32.919 -49.420  1.00  0.00           C  
ATOM   1000  O   ILE C 525      38.508  32.918 -49.699  1.00  0.00           O  
ATOM   1001  CB  ILE C 525      37.176  34.865 -50.984  1.00  0.00           C  
ATOM   1002  CG1 ILE C 525      38.066  35.838 -50.206  1.00  0.00           C  
ATOM   1003  CG2 ILE C 525      36.226  35.611 -51.910  1.00  0.00           C  
ATOM   1004  CD1 ILE C 525      38.920  36.731 -51.083  1.00  0.00           C  
ATOM   1005  N   ASP C 526      36.752  32.015 -48.616  1.00  0.00           N  
ATOM   1006  CA  ASP C 526      37.534  30.942 -48.005  1.00  0.00           C  
ATOM   1007  C   ASP C 526      36.748  29.632 -47.931  1.00  0.00           C  
ATOM   1008  O   ASP C 526      35.962  29.320 -48.827  1.00  0.00           O  
ATOM   1009  CB  ASP C 526      37.997  31.352 -46.602  1.00  0.00           C  
ATOM   1010  CG  ASP C 526      39.078  32.420 -46.630  1.00  0.00           C  
ATOM   1011  OD1 ASP C 526      38.808  33.535 -47.125  1.00  0.00           O  
ATOM   1012  OD2 ASP C 526      40.201  32.141 -46.158  1.00  0.00           O  
ATOM   1013  N   GLU C 527      36.960  28.871 -46.861  1.00  0.00           N  
ATOM   1014  CA  GLU C 527      36.280  27.591 -46.686  1.00  0.00           C  
ATOM   1015  C   GLU C 527      35.156  27.634 -45.652  1.00  0.00           C  
ATOM   1016  O   GLU C 527      35.202  28.404 -44.692  1.00  0.00           O  
ATOM   1017  CB  GLU C 527      37.292  26.511 -46.290  1.00  0.00           C  
ATOM   1018  CG  GLU C 527      36.691  25.122 -46.124  1.00  0.00           C  
ATOM   1019  CD  GLU C 527      37.715  24.094 -45.688  1.00  0.00           C  
ATOM   1020  OE1 GLU C 527      38.722  23.916 -46.405  1.00  0.00           O  
ATOM   1021  OE2 GLU C 527      37.514  23.462 -44.630  1.00  0.00           O  
ATOM   1022  N   GLU C 528      34.151  26.790 -45.864  1.00  0.00           N  
ATOM   1023  CA  GLU C 528      32.997  26.693 -44.975  1.00  0.00           C  
ATOM   1024  C   GLU C 528      32.568  25.226 -44.917  1.00  0.00           C  
ATOM   1025  O   GLU C 528      31.718  24.792 -45.695  1.00  0.00           O  
ATOM   1026  CB  GLU C 528      31.847  27.551 -45.514  1.00  0.00           C  
ATOM   1027  CG  GLU C 528      32.201  29.022 -45.711  1.00  0.00           C  
ATOM   1028  CD  GLU C 528      31.103  29.806 -46.414  1.00  0.00           C  
ATOM   1029  OE1 GLU C 528      29.965  29.830 -45.901  1.00  0.00           O  
ATOM   1030  OE2 GLU C 528      31.379  30.400 -47.478  1.00  0.00           O  
ATOM   1031  N   LYS C 529      33.160  24.470 -43.995  1.00  0.00           N  
ATOM   1032  CA  LYS C 529      32.857  23.046 -43.843  1.00  0.00           C  
ATOM   1033  C   LYS C 529      31.366  22.721 -43.797  1.00  0.00           C  
ATOM   1034  O   LYS C 529      30.523  23.614 -43.697  1.00  0.00           O  
ATOM   1035  CB  LYS C 529      33.537  22.486 -42.588  1.00  0.00           C  
ATOM   1036  CG  LYS C 529      35.056  22.440 -42.674  1.00  0.00           C  
ATOM   1037  CD  LYS C 529      35.663  21.758 -41.459  1.00  0.00           C  
ATOM   1038  CE  LYS C 529      37.179  21.716 -41.554  1.00  0.00           C  
ATOM   1039  NZ  LYS C 529      37.640  20.988 -42.767  1.00  0.00           N  
ATOM   1040  N   LYS C 530      31.055  21.428 -43.868  1.00  0.00           N  
ATOM   1041  CA  LYS C 530      29.675  20.955 -43.849  1.00  0.00           C  
ATOM   1042  C   LYS C 530      28.898  21.563 -45.011  1.00  0.00           C  
ATOM   1043  O   LYS C 530      29.490  21.978 -46.008  1.00  0.00           O  
ATOM   1044  CB  LYS C 530      29.005  21.315 -42.519  1.00  0.00           C  
ATOM   1045  CG  LYS C 530      29.652  20.658 -41.312  1.00  0.00           C  
ATOM   1046  CD  LYS C 530      29.604  19.142 -41.420  1.00  0.00           C  
ATOM   1047  CE  LYS C 530      30.376  18.484 -40.289  1.00  0.00           C  
ATOM   1048  NZ  LYS C 530      31.815  18.863 -40.307  1.00  0.00           N  
ATOM   1049  N   GLU C 531      27.575  21.612 -44.886  1.00  0.00           N  
ATOM   1050  CA  GLU C 531      26.744  22.175 -45.944  1.00  0.00           C  
ATOM   1051  C   GLU C 531      25.816  23.277 -45.441  1.00  0.00           C  
ATOM   1052  O   GLU C 531      26.150  24.019 -44.516  1.00  0.00           O  
ATOM   1053  CB  GLU C 531      25.916  21.072 -46.618  1.00  0.00           C  
ATOM   1054  CG  GLU C 531      24.911  20.383 -45.706  1.00  0.00           C  
ATOM   1055  CD  GLU C 531      24.049  19.373 -46.440  1.00  0.00           C  
ATOM   1056  OE1 GLU C 531      23.162  18.769 -45.799  1.00  0.00           O  
ATOM   1057  OE2 GLU C 531      24.257  19.182 -47.657  1.00  0.00           O  
ATOM   1058  N   ARG C 532      24.646  23.370 -46.065  1.00  0.00           N  
ATOM   1059  CA  ARG C 532      23.640  24.370 -45.731  1.00  0.00           C  
ATOM   1060  C   ARG C 532      22.983  24.138 -44.366  1.00  0.00           C  
ATOM   1061  O   ARG C 532      21.829  23.717 -44.288  1.00  0.00           O  
ATOM   1062  CB  ARG C 532      22.580  24.384 -46.836  1.00  0.00           C  
ATOM   1063  CG  ARG C 532      21.434  25.356 -46.641  1.00  0.00           C  
ATOM   1064  CD  ARG C 532      20.480  25.261 -47.820  1.00  0.00           C  
ATOM   1065  NE  ARG C 532      20.099  23.877 -48.088  1.00  0.00           N  
ATOM   1066  CZ  ARG C 532      19.368  23.486 -49.128  1.00  0.00           C  
ATOM   1067  NH1 ARG C 532      19.072  22.203 -49.287  1.00  0.00           N  
ATOM   1068  NH2 ARG C 532      18.933  24.376 -50.010  1.00  0.00           N  
ATOM   1069  N   LEU C 533      23.726  24.412 -43.295  1.00  0.00           N  
ATOM   1070  CA  LEU C 533      23.213  24.249 -41.934  1.00  0.00           C  
ATOM   1071  C   LEU C 533      23.087  25.615 -41.267  1.00  0.00           C  
ATOM   1072  O   LEU C 533      23.660  25.857 -40.204  1.00  0.00           O  
ATOM   1073  CB  LEU C 533      24.144  23.360 -41.100  1.00  0.00           C  
ATOM   1074  CG  LEU C 533      24.256  21.876 -41.462  1.00  0.00           C  
ATOM   1075  CD1 LEU C 533      24.978  21.718 -42.781  1.00  0.00           C  
ATOM   1076  CD2 LEU C 533      25.011  21.143 -40.368  1.00  0.00           C  
ATOM   1077  N   ARG C 534      22.324  26.496 -41.904  1.00  0.00           N  
ATOM   1078  CA  ARG C 534      22.110  27.856 -41.420  1.00  0.00           C  
ATOM   1079  C   ARG C 534      21.913  27.976 -39.908  1.00  0.00           C  
ATOM   1080  O   ARG C 534      20.940  27.465 -39.353  1.00  0.00           O  
ATOM   1081  CB  ARG C 534      20.910  28.473 -42.144  1.00  0.00           C  
ATOM   1082  CG  ARG C 534      20.955  28.300 -43.656  1.00  0.00           C  
ATOM   1083  CD  ARG C 534      19.818  29.041 -44.342  1.00  0.00           C  
ATOM   1084  NE  ARG C 534      19.990  30.490 -44.277  1.00  0.00           N  
ATOM   1085  CZ  ARG C 534      20.990  31.151 -44.853  1.00  0.00           C  
ATOM   1086  NH1 ARG C 534      21.067  32.470 -44.742  1.00  0.00           N  
ATOM   1087  NH2 ARG C 534      21.913  30.494 -45.544  1.00  0.00           N  
ATOM   1088  N   GLU C 535      22.853  28.660 -39.259  1.00  0.00           N  
ATOM   1089  CA  GLU C 535      22.820  28.899 -37.817  1.00  0.00           C  
ATOM   1090  C   GLU C 535      22.976  27.644 -36.957  1.00  0.00           C  
ATOM   1091  O   GLU C 535      22.457  26.577 -37.288  1.00  0.00           O  
ATOM   1092  CB  GLU C 535      21.523  29.627 -37.444  1.00  0.00           C  
ATOM   1093  CG  GLU C 535      21.421  30.028 -35.981  1.00  0.00           C  
ATOM   1094  CD  GLU C 535      20.175  30.843 -35.688  1.00  0.00           C  
ATOM   1095  OE1 GLU C 535      19.060  30.347 -35.950  1.00  0.00           O  
ATOM   1096  OE2 GLU C 535      20.311  31.982 -35.193  1.00  0.00           O  
ATOM   1097  N   VAL C 536      23.703  27.789 -35.850  1.00  0.00           N  
ATOM   1098  CA  VAL C 536      23.942  26.693 -34.912  1.00  0.00           C  
ATOM   1099  C   VAL C 536      24.068  27.220 -33.481  1.00  0.00           C  
ATOM   1100  O   VAL C 536      23.625  26.573 -32.531  1.00  0.00           O  
ATOM   1101  CB  VAL C 536      25.229  25.908 -35.273  1.00  0.00           C  
ATOM   1102  CG1 VAL C 536      25.546  24.891 -34.183  1.00  0.00           C  
ATOM   1103  CG2 VAL C 536      25.047  25.198 -36.609  1.00  0.00           C  
ATOM   1104  N   LEU C 537      24.675  28.395 -33.334  1.00  0.00           N  
ATOM   1105  CA  LEU C 537      24.846  29.007 -32.021  1.00  0.00           C  
ATOM   1106  C   LEU C 537      23.931  30.213 -31.849  1.00  0.00           C  
ATOM   1107  O   LEU C 537      24.367  31.358 -31.972  1.00  0.00           O  
ATOM   1108  CB  LEU C 537      26.299  29.441 -31.807  1.00  0.00           C  
ATOM   1109  CG  LEU C 537      27.352  28.337 -31.686  1.00  0.00           C  
ATOM   1110  CD1 LEU C 537      28.699  28.958 -31.344  1.00  0.00           C  
ATOM   1111  CD2 LEU C 537      26.939  27.343 -30.610  1.00  0.00           C  
ATOM   1112  N   HIS C 538      22.661  29.945 -31.564  1.00  0.00           N  
ATOM   1113  CA  HIS C 538      21.675  31.001 -31.365  1.00  0.00           C  
ATOM   1114  C   HIS C 538      21.844  31.551 -29.952  1.00  0.00           C  
ATOM   1115  O   HIS C 538      20.873  31.719 -29.214  1.00  0.00           O  
ATOM   1116  CB  HIS C 538      20.261  30.438 -31.546  1.00  0.00           C  
ATOM   1117  CG  HIS C 538      19.193  31.486 -31.609  1.00  0.00           C  
ATOM   1118  ND1 HIS C 538      19.162  32.461 -32.583  1.00  0.00           N  
ATOM   1119  CD2 HIS C 538      18.109  31.702 -30.826  1.00  0.00           C  
ATOM   1120  CE1 HIS C 538      18.105  33.232 -32.397  1.00  0.00           C  
ATOM   1121  NE2 HIS C 538      17.450  32.793 -31.338  1.00  0.00           N  
ATOM   1122  N   LEU C 539      23.092  31.825 -29.585  1.00  0.00           N  
ATOM   1123  CA  LEU C 539      23.413  32.346 -28.263  1.00  0.00           C  
ATOM   1124  C   LEU C 539      23.661  33.851 -28.314  1.00  0.00           C  
ATOM   1125  O   LEU C 539      24.735  34.328 -27.944  1.00  0.00           O  
ATOM   1126  CB  LEU C 539      24.649  31.630 -27.709  1.00  0.00           C  
ATOM   1127  CG  LEU C 539      24.611  30.097 -27.735  1.00  0.00           C  
ATOM   1128  CD1 LEU C 539      25.927  29.547 -27.216  1.00  0.00           C  
ATOM   1129  CD2 LEU C 539      23.449  29.587 -26.896  1.00  0.00           C  
ATOM   1130  N   TYR C 540      22.658  34.591 -28.779  1.00  0.00           N  
ATOM   1131  CA  TYR C 540      22.751  36.044 -28.882  1.00  0.00           C  
ATOM   1132  C   TYR C 540      21.966  36.704 -27.752  1.00  0.00           C  
ATOM   1133  O   TYR C 540      22.481  36.894 -26.651  1.00  0.00           O  
ATOM   1134  CB  TYR C 540      22.193  36.524 -30.226  1.00  0.00           C  
ATOM   1135  CG  TYR C 540      22.889  35.961 -31.446  1.00  0.00           C  
ATOM   1136  CD1 TYR C 540      22.863  34.594 -31.722  1.00  0.00           C  
ATOM   1137  CD2 TYR C 540      23.553  36.800 -32.340  1.00  0.00           C  
ATOM   1138  CE1 TYR C 540      23.480  34.076 -32.861  1.00  0.00           C  
ATOM   1139  CE2 TYR C 540      24.174  36.293 -33.482  1.00  0.00           C  
ATOM   1140  CZ  TYR C 540      24.132  34.931 -33.736  1.00  0.00           C  
ATOM   1141  OH  TYR C 540      24.739  34.426 -34.865  1.00  0.00           O  
ATOM   1142  N   LYS C 541      20.712  37.046 -28.039  1.00  0.00           N  
ATOM   1143  CA  LYS C 541      19.835  37.690 -27.067  1.00  0.00           C  
ATOM   1144  C   LYS C 541      19.095  36.680 -26.192  1.00  0.00           C  
ATOM   1145  O   LYS C 541      18.228  37.051 -25.400  1.00  0.00           O  
ATOM   1146  CB  LYS C 541      18.828  38.591 -27.790  1.00  0.00           C  
ATOM   1147  CG  LYS C 541      18.025  37.881 -28.869  1.00  0.00           C  
ATOM   1148  CD  LYS C 541      17.121  38.847 -29.617  1.00  0.00           C  
ATOM   1149  CE  LYS C 541      16.372  38.143 -30.738  1.00  0.00           C  
ATOM   1150  NZ  LYS C 541      15.504  39.078 -31.505  1.00  0.00           N  
ATOM   1151  N   LYS C 542      19.437  35.404 -26.343  1.00  0.00           N  
ATOM   1152  CA  LYS C 542      18.819  34.341 -25.555  1.00  0.00           C  
ATOM   1153  C   LYS C 542      19.875  33.748 -24.628  1.00  0.00           C  
ATOM   1154  O   LYS C 542      20.462  32.707 -24.926  1.00  0.00           O  
ATOM   1155  CB  LYS C 542      18.265  33.245 -26.472  1.00  0.00           C  
ATOM   1156  CG  LYS C 542      17.611  32.090 -25.724  1.00  0.00           C  
ATOM   1157  CD  LYS C 542      17.201  30.969 -26.666  1.00  0.00           C  
ATOM   1158  CE  LYS C 542      16.601  29.798 -25.899  1.00  0.00           C  
ATOM   1159  NZ  LYS C 542      16.245  28.663 -26.795  1.00  0.00           N  
ATOM   1160  N   GLY C 543      20.114  34.416 -23.504  1.00  0.00           N  
ATOM   1161  CA  GLY C 543      21.116  33.940 -22.569  1.00  0.00           C  
ATOM   1162  C   GLY C 543      22.479  33.965 -23.232  1.00  0.00           C  
ATOM   1163  O   GLY C 543      23.113  32.925 -23.409  1.00  0.00           O  
ATOM   1164  N   ALA C 544      22.924  35.162 -23.605  1.00  0.00           N  
ATOM   1165  CA  ALA C 544      24.210  35.349 -24.271  1.00  0.00           C  
ATOM   1166  C   ALA C 544      25.373  34.669 -23.555  1.00  0.00           C  
ATOM   1167  O   ALA C 544      26.013  35.266 -22.688  1.00  0.00           O  
ATOM   1168  CB  ALA C 544      24.498  36.838 -24.426  1.00  0.00           C  
ATOM   1169  N   ILE C 545      25.645  33.422 -23.927  1.00  0.00           N  
ATOM   1170  CA  ILE C 545      26.741  32.665 -23.333  1.00  0.00           C  
ATOM   1171  C   ILE C 545      27.940  32.685 -24.281  1.00  0.00           C  
ATOM   1172  O   ILE C 545      28.167  31.744 -25.045  1.00  0.00           O  
ATOM   1173  CB  ILE C 545      26.325  31.200 -23.049  1.00  0.00           C  
ATOM   1174  CG1 ILE C 545      25.184  31.176 -22.027  1.00  0.00           C  
ATOM   1175  CG2 ILE C 545      27.516  30.407 -22.522  1.00  0.00           C  
ATOM   1176  CD1 ILE C 545      24.703  29.785 -21.662  1.00  0.00           C  
ATOM   1177  N   ASP C 546      28.697  33.777 -24.225  1.00  0.00           N  
ATOM   1178  CA  ASP C 546      29.870  33.952 -25.071  1.00  0.00           C  
ATOM   1179  C   ASP C 546      30.922  34.818 -24.383  1.00  0.00           C  
ATOM   1180  O   ASP C 546      30.777  35.176 -23.213  1.00  0.00           O  
ATOM   1181  CB  ASP C 546      29.461  34.589 -26.405  1.00  0.00           C  
ATOM   1182  CG  ASP C 546      28.686  35.885 -26.224  1.00  0.00           C  
ATOM   1183  OD1 ASP C 546      27.617  35.859 -25.578  1.00  0.00           O  
ATOM   1184  OD2 ASP C 546      29.144  36.930 -26.732  1.00  0.00           O  
ATOM   1185  N   GLY C 547      31.983  35.148 -25.114  1.00  0.00           N  
ATOM   1186  CA  GLY C 547      33.039  35.972 -24.554  1.00  0.00           C  
ATOM   1187  C   GLY C 547      34.421  35.609 -25.065  1.00  0.00           C  
ATOM   1188  O   GLY C 547      35.366  36.385 -24.919  1.00  0.00           O  
ATOM   1189  N   ASP C 548      34.542  34.430 -25.668  1.00  0.00           N  
ATOM   1190  CA  ASP C 548      35.822  33.967 -26.196  1.00  0.00           C  
ATOM   1191  C   ASP C 548      35.673  33.498 -27.640  1.00  0.00           C  
ATOM   1192  O   ASP C 548      34.620  33.669 -28.256  1.00  0.00           O  
ATOM   1193  CB  ASP C 548      36.351  32.807 -25.351  1.00  0.00           C  
ATOM   1194  CG  ASP C 548      36.249  33.075 -23.865  1.00  0.00           C  
ATOM   1195  OD1 ASP C 548      36.853  34.062 -23.392  1.00  0.00           O  
ATOM   1196  OD2 ASP C 548      35.562  32.296 -23.170  1.00  0.00           O  
ATOM   1197  N   ASP C 549      36.738  32.910 -28.175  1.00  0.00           N  
ATOM   1198  CA  ASP C 549      36.719  32.393 -29.536  1.00  0.00           C  
ATOM   1199  C   ASP C 549      36.431  30.898 -29.463  1.00  0.00           C  
ATOM   1200  O   ASP C 549      35.495  30.480 -28.780  1.00  0.00           O  
ATOM   1201  CB  ASP C 549      38.063  32.644 -30.230  1.00  0.00           C  
ATOM   1202  CG  ASP C 549      39.229  32.016 -29.495  1.00  0.00           C  
ATOM   1203  OD1 ASP C 549      39.503  32.429 -28.349  1.00  0.00           O  
ATOM   1204  OD2 ASP C 549      39.870  31.107 -30.063  1.00  0.00           O  
ATOM   1205  N   LEU C 550      37.234  30.093 -30.153  1.00  0.00           N  
ATOM   1206  CA  LEU C 550      37.042  28.646 -30.153  1.00  0.00           C  
ATOM   1207  C   LEU C 550      35.570  28.342 -30.411  1.00  0.00           C  
ATOM   1208  O   LEU C 550      35.036  27.329 -29.953  1.00  0.00           O  
ATOM   1209  CB  LEU C 550      37.468  28.055 -28.806  1.00  0.00           C  
ATOM   1210  CG  LEU C 550      38.904  28.341 -28.355  1.00  0.00           C  
ATOM   1211  CD1 LEU C 550      39.145  27.692 -27.002  1.00  0.00           C  
ATOM   1212  CD2 LEU C 550      39.894  27.813 -29.385  1.00  0.00           C  
ATOM   1213  N   VAL C 551      34.927  29.243 -31.148  1.00  0.00           N  
ATOM   1214  CA  VAL C 551      33.517  29.129 -31.493  1.00  0.00           C  
ATOM   1215  C   VAL C 551      33.135  27.719 -31.942  1.00  0.00           C  
ATOM   1216  O   VAL C 551      32.515  26.969 -31.189  1.00  0.00           O  
ATOM   1217  CB  VAL C 551      33.153  30.152 -32.598  1.00  0.00           C  
ATOM   1218  CG1 VAL C 551      34.121  30.032 -33.770  1.00  0.00           C  
ATOM   1219  CG2 VAL C 551      31.723  29.941 -33.052  1.00  0.00           C  
ATOM   1220  N   PHE C 552      33.504  27.366 -33.168  1.00  0.00           N  
ATOM   1221  CA  PHE C 552      33.209  26.047 -33.713  1.00  0.00           C  
ATOM   1222  C   PHE C 552      34.519  25.279 -33.842  1.00  0.00           C  
ATOM   1223  O   PHE C 552      35.507  25.812 -34.347  1.00  0.00           O  
ATOM   1224  CB  PHE C 552      32.543  26.181 -35.084  1.00  0.00           C  
ATOM   1225  CG  PHE C 552      31.221  26.897 -35.051  1.00  0.00           C  
ATOM   1226  CD1 PHE C 552      30.136  26.351 -34.374  1.00  0.00           C  
ATOM   1227  CD2 PHE C 552      31.061  28.121 -35.696  1.00  0.00           C  
ATOM   1228  CE1 PHE C 552      28.911  27.011 -34.338  1.00  0.00           C  
ATOM   1229  CE2 PHE C 552      29.839  28.791 -35.665  1.00  0.00           C  
ATOM   1230  CZ  PHE C 552      28.762  28.234 -34.984  1.00  0.00           C  
ATOM   1231  N   GLU C 553      34.529  24.030 -33.390  1.00  0.00           N  
ATOM   1232  CA  GLU C 553      35.741  23.222 -33.454  1.00  0.00           C  
ATOM   1233  C   GLU C 553      35.494  21.777 -33.886  1.00  0.00           C  
ATOM   1234  O   GLU C 553      34.549  21.481 -34.619  1.00  0.00           O  
ATOM   1235  CB  GLU C 553      36.438  23.230 -32.090  1.00  0.00           C  
ATOM   1236  CG  GLU C 553      36.765  24.616 -31.555  1.00  0.00           C  
ATOM   1237  CD  GLU C 553      37.719  25.381 -32.451  1.00  0.00           C  
ATOM   1238  OE1 GLU C 553      38.815  24.857 -32.738  1.00  0.00           O  
ATOM   1239  OE2 GLU C 553      37.374  26.508 -32.865  1.00  0.00           O  
ATOM   1240  N   ILE C 554      36.368  20.889 -33.421  1.00  0.00           N  
ATOM   1241  CA  ILE C 554      36.297  19.464 -33.724  1.00  0.00           C  
ATOM   1242  C   ILE C 554      37.028  18.703 -32.620  1.00  0.00           C  
ATOM   1243  O   ILE C 554      37.884  19.265 -31.938  1.00  0.00           O  
ATOM   1244  CB  ILE C 554      36.971  19.150 -35.074  1.00  0.00           C  
ATOM   1245  CG1 ILE C 554      36.956  17.642 -35.337  1.00  0.00           C  
ATOM   1246  CG2 ILE C 554      38.399  19.664 -35.066  1.00  0.00           C  
ATOM   1247  CD1 ILE C 554      35.571  17.045 -35.464  1.00  0.00           C  
ATOM   1248  N   ALA C 555      36.693  17.429 -32.447  1.00  0.00           N  
ATOM   1249  CA  ALA C 555      37.328  16.616 -31.416  1.00  0.00           C  
ATOM   1250  C   ALA C 555      37.924  15.323 -31.972  1.00  0.00           C  
ATOM   1251  O   ALA C 555      38.988  15.336 -32.595  1.00  0.00           O  
ATOM   1252  CB  ALA C 555      36.321  16.300 -30.311  1.00  0.00           C  
ATOM   1253  N   LYS C 556      37.229  14.212 -31.740  1.00  0.00           N  
ATOM   1254  CA  LYS C 556      37.677  12.898 -32.195  1.00  0.00           C  
ATOM   1255  C   LYS C 556      37.299  12.622 -33.649  1.00  0.00           C  
ATOM   1256  O   LYS C 556      36.146  12.311 -33.957  1.00  0.00           O  
ATOM   1257  CB  LYS C 556      37.089  11.809 -31.290  1.00  0.00           C  
ATOM   1258  CG  LYS C 556      37.537  10.393 -31.626  1.00  0.00           C  
ATOM   1259  CD  LYS C 556      36.926   9.379 -30.668  1.00  0.00           C  
ATOM   1260  CE  LYS C 556      35.404   9.394 -30.737  1.00  0.00           C  
ATOM   1261  NZ  LYS C 556      34.788   8.422 -29.792  1.00  0.00           N  
ATOM   1262  N   ALA C 557      38.283  12.736 -34.536  1.00  0.00           N  
ATOM   1263  CA  ALA C 557      38.084  12.502 -35.962  1.00  0.00           C  
ATOM   1264  C   ALA C 557      39.429  12.600 -36.676  1.00  0.00           C  
ATOM   1265  O   ALA C 557      40.476  12.355 -36.074  1.00  0.00           O  
ATOM   1266  CB  ALA C 557      37.104  13.528 -36.534  1.00  0.00           C  
ATOM   1267  N   LEU C 558      39.400  12.959 -37.956  1.00  0.00           N  
ATOM   1268  CA  LEU C 558      40.625  13.093 -38.737  1.00  0.00           C  
ATOM   1269  C   LEU C 558      40.421  14.045 -39.914  1.00  0.00           C  
ATOM   1270  O   LEU C 558      39.346  14.082 -40.513  1.00  0.00           O  
ATOM   1271  CB  LEU C 558      41.082  11.721 -39.245  1.00  0.00           C  
ATOM   1272  CG  LEU C 558      42.430  11.649 -39.972  1.00  0.00           C  
ATOM   1273  CD1 LEU C 558      43.531  12.233 -39.096  1.00  0.00           C  
ATOM   1274  CD2 LEU C 558      42.739  10.200 -40.320  1.00  0.00           C  
ATOM   1275  N   ASN C 559      41.460  14.812 -40.233  1.00  0.00           N  
ATOM   1276  CA  ASN C 559      41.414  15.776 -41.331  1.00  0.00           C  
ATOM   1277  C   ASN C 559      40.410  16.887 -41.032  1.00  0.00           C  
ATOM   1278  O   ASN C 559      39.335  16.945 -41.631  1.00  0.00           O  
ATOM   1279  CB  ASN C 559      41.041  15.071 -42.642  1.00  0.00           C  
ATOM   1280  CG  ASN C 559      41.044  16.012 -43.833  1.00  0.00           C  
ATOM   1281  OD1 ASN C 559      42.071  16.602 -44.172  1.00  0.00           O  
ATOM   1282  ND2 ASN C 559      39.890  16.156 -44.476  1.00  0.00           N  
ATOM   1283  N   VAL C 560      40.767  17.767 -40.100  1.00  0.00           N  
ATOM   1284  CA  VAL C 560      39.897  18.874 -39.716  1.00  0.00           C  
ATOM   1285  C   VAL C 560      40.608  19.889 -38.811  1.00  0.00           C  
ATOM   1286  O   VAL C 560      40.608  21.088 -39.096  1.00  0.00           O  
ATOM   1287  CB  VAL C 560      38.621  18.345 -39.011  1.00  0.00           C  
ATOM   1288  CG1 VAL C 560      39.004  17.389 -37.895  1.00  0.00           C  
ATOM   1289  CG2 VAL C 560      37.798  19.505 -38.473  1.00  0.00           C  
ATOM   1290  N   SER C 561      41.209  19.404 -37.727  1.00  0.00           N  
ATOM   1291  CA  SER C 561      41.935  20.255 -36.780  1.00  0.00           C  
ATOM   1292  C   SER C 561      41.062  21.301 -36.085  1.00  0.00           C  
ATOM   1293  O   SER C 561      39.976  21.639 -36.557  1.00  0.00           O  
ATOM   1294  CB  SER C 561      43.102  20.954 -37.487  1.00  0.00           C  
ATOM   1295  OG  SER C 561      44.044  20.013 -37.975  1.00  0.00           O  
ATOM   1296  N   ASN C 562      41.554  21.811 -34.957  1.00  0.00           N  
ATOM   1297  CA  ASN C 562      40.841  22.818 -34.175  1.00  0.00           C  
ATOM   1298  C   ASN C 562      40.841  24.177 -34.868  1.00  0.00           C  
ATOM   1299  O   ASN C 562      41.688  25.027 -34.590  1.00  0.00           O  
ATOM   1300  CB  ASN C 562      41.477  22.958 -32.788  1.00  0.00           C  
ATOM   1301  CG  ASN C 562      41.327  21.706 -31.946  1.00  0.00           C  
ATOM   1302  OD1 ASN C 562      40.214  21.305 -31.603  1.00  0.00           O  
ATOM   1303  ND2 ASN C 562      42.449  21.080 -31.608  1.00  0.00           N  
ATOM   1304  N   GLU C 563      39.880  24.376 -35.765  1.00  0.00           N  
ATOM   1305  CA  GLU C 563      39.759  25.628 -36.505  1.00  0.00           C  
ATOM   1306  C   GLU C 563      38.506  25.589 -37.376  1.00  0.00           C  
ATOM   1307  O   GLU C 563      38.314  24.653 -38.155  1.00  0.00           O  
ATOM   1308  CB  GLU C 563      40.997  25.842 -37.381  1.00  0.00           C  
ATOM   1309  CG  GLU C 563      40.993  27.139 -38.175  1.00  0.00           C  
ATOM   1310  CD  GLU C 563      42.249  27.313 -39.005  1.00  0.00           C  
ATOM   1311  OE1 GLU C 563      42.350  28.327 -39.728  1.00  0.00           O  
ATOM   1312  OE2 GLU C 563      43.136  26.436 -38.935  1.00  0.00           O  
ATOM   1313  N   MET C 564      37.656  26.604 -37.242  1.00  0.00           N  
ATOM   1314  CA  MET C 564      36.421  26.662 -38.016  1.00  0.00           C  
ATOM   1315  C   MET C 564      35.710  28.010 -37.897  1.00  0.00           C  
ATOM   1316  O   MET C 564      35.145  28.335 -36.852  1.00  0.00           O  
ATOM   1317  CB  MET C 564      35.478  25.544 -37.561  1.00  0.00           C  
ATOM   1318  CG  MET C 564      34.186  25.437 -38.352  1.00  0.00           C  
ATOM   1319  SD  MET C 564      33.107  24.149 -37.694  1.00  0.00           S  
ATOM   1320  CE  MET C 564      33.855  22.684 -38.400  1.00  0.00           C  
ATOM   1321  N   GLY C 565      35.746  28.789 -38.974  1.00  0.00           N  
ATOM   1322  CA  GLY C 565      35.087  30.084 -38.982  1.00  0.00           C  
ATOM   1323  C   GLY C 565      35.835  31.209 -38.294  1.00  0.00           C  
ATOM   1324  O   GLY C 565      35.217  32.141 -37.779  1.00  0.00           O  
ATOM   1325  N   LEU C 566      37.162  31.138 -38.282  1.00  0.00           N  
ATOM   1326  CA  LEU C 566      37.959  32.179 -37.646  1.00  0.00           C  
ATOM   1327  C   LEU C 566      38.138  33.383 -38.569  1.00  0.00           C  
ATOM   1328  O   LEU C 566      39.044  34.195 -38.374  1.00  0.00           O  
ATOM   1329  CB  LEU C 566      39.329  31.627 -37.234  1.00  0.00           C  
ATOM   1330  CG  LEU C 566      39.372  30.638 -36.062  1.00  0.00           C  
ATOM   1331  CD1 LEU C 566      38.614  29.371 -36.413  1.00  0.00           C  
ATOM   1332  CD2 LEU C 566      40.820  30.311 -35.727  1.00  0.00           C  
ATOM   1333  N   LYS C 567      37.267  33.496 -39.568  1.00  0.00           N  
ATOM   1334  CA  LYS C 567      37.327  34.601 -40.523  1.00  0.00           C  
ATOM   1335  C   LYS C 567      35.948  35.026 -41.027  1.00  0.00           C  
ATOM   1336  O   LYS C 567      35.376  34.386 -41.910  1.00  0.00           O  
ATOM   1337  CB  LYS C 567      38.202  34.221 -41.723  1.00  0.00           C  
ATOM   1338  CG  LYS C 567      39.668  33.991 -41.396  1.00  0.00           C  
ATOM   1339  CD  LYS C 567      40.442  33.585 -42.641  1.00  0.00           C  
ATOM   1340  CE  LYS C 567      41.920  33.389 -42.344  1.00  0.00           C  
ATOM   1341  NZ  LYS C 567      42.567  34.647 -41.876  1.00  0.00           N  
ATOM   1342  N   VAL C 568      35.422  36.108 -40.463  1.00  0.00           N  
ATOM   1343  CA  VAL C 568      34.121  36.632 -40.867  1.00  0.00           C  
ATOM   1344  C   VAL C 568      34.164  38.155 -40.963  1.00  0.00           C  
ATOM   1345  O   VAL C 568      33.132  38.823 -40.893  1.00  0.00           O  
ATOM   1346  CB  VAL C 568      32.999  36.217 -39.879  1.00  0.00           C  
ATOM   1347  CG1 VAL C 568      32.759  34.721 -39.965  1.00  0.00           C  
ATOM   1348  CG2 VAL C 568      33.374  36.613 -38.461  1.00  0.00           C  
ATOM   1349  N   LEU C 569      35.369  38.695 -41.125  1.00  0.00           N  
ATOM   1350  CA  LEU C 569      35.563  40.138 -41.241  1.00  0.00           C  
ATOM   1351  C   LEU C 569      36.696  40.466 -42.213  1.00  0.00           C  
ATOM   1352  O   LEU C 569      36.951  39.718 -43.158  1.00  0.00           O  
ATOM   1353  CB  LEU C 569      35.876  40.751 -39.871  1.00  0.00           C  
ATOM   1354  CG  LEU C 569      34.829  40.649 -38.759  1.00  0.00           C  
ATOM   1355  CD1 LEU C 569      35.334  41.393 -37.538  1.00  0.00           C  
ATOM   1356  CD2 LEU C 569      33.510  41.240 -39.217  1.00  0.00           C  
ATOM   1357  N   GLU C 570      37.371  41.587 -41.966  1.00  0.00           N  
ATOM   1358  CA  GLU C 570      38.476  42.051 -42.804  1.00  0.00           C  
ATOM   1359  C   GLU C 570      37.992  42.379 -44.214  1.00  0.00           C  
ATOM   1360  O   GLU C 570      37.736  43.541 -44.536  1.00  0.00           O  
ATOM   1361  CB  GLU C 570      39.587  40.995 -42.868  1.00  0.00           C  
ATOM   1362  CG  GLU C 570      40.821  41.446 -43.643  1.00  0.00           C  
ATOM   1363  CD  GLU C 570      41.912  40.392 -43.679  1.00  0.00           C  
ATOM   1364  OE1 GLU C 570      41.664  39.293 -44.219  1.00  0.00           O  
ATOM   1365  OE2 GLU C 570      43.020  40.662 -43.166  1.00  0.00           O  
ATOM   1366  N   THR C 571      37.870  41.351 -45.050  1.00  0.00           N  
ATOM   1367  CA  THR C 571      37.408  41.528 -46.422  1.00  0.00           C  
ATOM   1368  C   THR C 571      35.880  41.519 -46.459  1.00  0.00           C  
ATOM   1369  O   THR C 571      35.272  41.148 -47.466  1.00  0.00           O  
ATOM   1370  CB  THR C 571      37.942  40.406 -47.344  1.00  0.00           C  
ATOM   1371  OG1 THR C 571      37.501  39.132 -46.859  1.00  0.00           O  
ATOM   1372  CG2 THR C 571      39.465  40.429 -47.386  1.00  0.00           C  
ATOM   1373  N   ALA C 572      35.269  41.931 -45.352  1.00  0.00           N  
ATOM   1374  CA  ALA C 572      33.816  41.976 -45.233  1.00  0.00           C  
ATOM   1375  C   ALA C 572      33.402  42.931 -44.115  1.00  0.00           C  
ATOM   1376  O   ALA C 572      34.244  43.618 -43.533  1.00  0.00           O  
ATOM   1377  CB  ALA C 572      33.274  40.578 -44.957  1.00  0.00           C  
ATOM   1378  N   PHE C 573      32.105  42.965 -43.818  1.00  0.00           N  
ATOM   1379  CA  PHE C 573      31.565  43.834 -42.773  1.00  0.00           C  
ATOM   1380  C   PHE C 573      32.168  45.237 -42.829  1.00  0.00           C  
ATOM   1381  O   PHE C 573      33.086  45.561 -42.074  1.00  0.00           O  
ATOM   1382  CB  PHE C 573      31.819  43.231 -41.385  1.00  0.00           C  
ATOM   1383  CG  PHE C 573      30.958  42.038 -41.065  1.00  0.00           C  
ATOM   1384  CD1 PHE C 573      31.034  40.876 -41.828  1.00  0.00           C  
ATOM   1385  CD2 PHE C 573      30.083  42.071 -39.982  1.00  0.00           C  
ATOM   1386  CE1 PHE C 573      30.252  39.764 -41.516  1.00  0.00           C  
ATOM   1387  CE2 PHE C 573      29.297  40.965 -39.662  1.00  0.00           C  
ATOM   1388  CZ  PHE C 573      29.382  39.809 -40.431  1.00  0.00           C  
ATOM   1389  N   PRO C 574      31.656  46.090 -43.731  1.00  0.00           N  
ATOM   1390  CA  PRO C 574      32.158  47.461 -43.870  1.00  0.00           C  
ATOM   1391  C   PRO C 574      31.762  48.358 -42.698  1.00  0.00           C  
ATOM   1392  O   PRO C 574      32.535  49.220 -42.278  1.00  0.00           O  
ATOM   1393  CB  PRO C 574      31.538  47.915 -45.187  1.00  0.00           C  
ATOM   1394  CG  PRO C 574      30.220  47.203 -45.185  1.00  0.00           C  
ATOM   1395  CD  PRO C 574      30.603  45.813 -44.726  1.00  0.00           C  
ATOM   1396  N   GLU C 575      30.556  48.146 -42.178  1.00  0.00           N  
ATOM   1397  CA  GLU C 575      30.047  48.931 -41.059  1.00  0.00           C  
ATOM   1398  C   GLU C 575      30.078  48.146 -39.749  1.00  0.00           C  
ATOM   1399  O   GLU C 575      29.052  47.978 -39.087  1.00  0.00           O  
ATOM   1400  CB  GLU C 575      28.617  49.400 -41.351  1.00  0.00           C  
ATOM   1401  CG  GLU C 575      28.501  50.320 -42.561  1.00  0.00           C  
ATOM   1402  CD  GLU C 575      27.081  50.795 -42.806  1.00  0.00           C  
ATOM   1403  OE1 GLU C 575      26.500  51.431 -41.901  1.00  0.00           O  
ATOM   1404  OE2 GLU C 575      26.546  50.536 -43.905  1.00  0.00           O  
ATOM   1405  N   PHE C 576      31.264  47.667 -39.385  1.00  0.00           N  
ATOM   1406  CA  PHE C 576      31.449  46.909 -38.153  1.00  0.00           C  
ATOM   1407  C   PHE C 576      32.682  47.419 -37.413  1.00  0.00           C  
ATOM   1408  O   PHE C 576      32.741  47.384 -36.183  1.00  0.00           O  
ATOM   1409  CB  PHE C 576      31.617  45.418 -38.458  1.00  0.00           C  
ATOM   1410  CG  PHE C 576      31.767  44.564 -37.231  1.00  0.00           C  
ATOM   1411  CD1 PHE C 576      30.706  44.403 -36.346  1.00  0.00           C  
ATOM   1412  CD2 PHE C 576      32.976  43.936 -36.947  1.00  0.00           C  
ATOM   1413  CE1 PHE C 576      30.846  43.630 -35.196  1.00  0.00           C  
ATOM   1414  CE2 PHE C 576      33.127  43.161 -35.800  1.00  0.00           C  
ATOM   1415  CZ  PHE C 576      32.060  43.008 -34.923  1.00  0.00           C  
ATOM   1416  N   LYS C 577      33.668  47.888 -38.174  1.00  0.00           N  
ATOM   1417  CA  LYS C 577      34.901  48.417 -37.601  1.00  0.00           C  
ATOM   1418  C   LYS C 577      34.638  49.816 -37.057  1.00  0.00           C  
ATOM   1419  O   LYS C 577      35.248  50.239 -36.074  1.00  0.00           O  
ATOM   1420  CB  LYS C 577      35.998  48.470 -38.667  1.00  0.00           C  
ATOM   1421  CG  LYS C 577      36.317  47.121 -39.290  1.00  0.00           C  
ATOM   1422  CD  LYS C 577      37.371  47.241 -40.377  1.00  0.00           C  
ATOM   1423  CE  LYS C 577      37.651  45.890 -41.019  1.00  0.00           C  
ATOM   1424  NZ  LYS C 577      38.662  45.987 -42.106  1.00  0.00           N  
ATOM   1425  N   ASP C 578      33.724  50.528 -37.709  1.00  0.00           N  
ATOM   1426  CA  ASP C 578      33.355  51.878 -37.301  1.00  0.00           C  
ATOM   1427  C   ASP C 578      32.129  51.819 -36.394  1.00  0.00           C  
ATOM   1428  O   ASP C 578      31.564  52.850 -36.029  1.00  0.00           O  
ATOM   1429  CB  ASP C 578      33.041  52.738 -38.529  1.00  0.00           C  
ATOM   1430  CG  ASP C 578      34.226  52.876 -39.466  1.00  0.00           C  
ATOM   1431  OD1 ASP C 578      35.277  53.388 -39.027  1.00  0.00           O  
ATOM   1432  OD2 ASP C 578      34.105  52.475 -40.643  1.00  0.00           O  
ATOM   1433  N   LEU C 648      31.726  50.600 -36.041  1.00  0.00           N  
ATOM   1434  CA  LEU C 648      30.568  50.377 -35.180  1.00  0.00           C  
ATOM   1435  C   LEU C 648      30.602  51.353 -34.011  1.00  0.00           C  
ATOM   1436  O   LEU C 648      31.650  51.567 -33.399  1.00  0.00           O  
ATOM   1437  CB  LEU C 648      30.572  48.932 -34.666  1.00  0.00           C  
ATOM   1438  CG  LEU C 648      29.301  48.362 -34.026  1.00  0.00           C  
ATOM   1439  CD1 LEU C 648      29.495  46.874 -33.780  1.00  0.00           C  
ATOM   1440  CD2 LEU C 648      28.983  49.088 -32.727  1.00  0.00           C  
ATOM   1441  N   LYS C 649      29.452  51.945 -33.706  1.00  0.00           N  
ATOM   1442  CA  LYS C 649      29.358  52.910 -32.618  1.00  0.00           C  
ATOM   1443  C   LYS C 649      28.493  52.405 -31.464  1.00  0.00           C  
ATOM   1444  O   LYS C 649      27.266  52.365 -31.566  1.00  0.00           O  
ATOM   1445  CB  LYS C 649      28.794  54.235 -33.146  1.00  0.00           C  
ATOM   1446  CG  LYS C 649      28.717  55.351 -32.108  1.00  0.00           C  
ATOM   1447  CD  LYS C 649      28.136  56.632 -32.700  1.00  0.00           C  
ATOM   1448  CE  LYS C 649      29.013  57.190 -33.814  1.00  0.00           C  
ATOM   1449  NZ  LYS C 649      28.450  58.441 -34.395  1.00  0.00           N  
ATOM   1450  N   PRO C 650      29.128  52.002 -30.352  1.00  0.00           N  
ATOM   1451  CA  PRO C 650      28.405  51.503 -29.179  1.00  0.00           C  
ATOM   1452  C   PRO C 650      27.499  52.592 -28.611  1.00  0.00           C  
ATOM   1453  O   PRO C 650      27.978  53.626 -28.145  1.00  0.00           O  
ATOM   1454  CB  PRO C 650      29.529  51.129 -28.218  1.00  0.00           C  
ATOM   1455  CG  PRO C 650      30.637  50.732 -29.142  1.00  0.00           C  
ATOM   1456  CD  PRO C 650      30.580  51.822 -30.181  1.00  0.00           C  
ATOM   1457  N   GLU C 651      26.192  52.358 -28.653  1.00  0.00           N  
ATOM   1458  CA  GLU C 651      25.228  53.333 -28.157  1.00  0.00           C  
ATOM   1459  C   GLU C 651      25.402  53.604 -26.667  1.00  0.00           C  
ATOM   1460  O   GLU C 651      25.684  52.695 -25.885  1.00  0.00           O  
ATOM   1461  CB  GLU C 651      23.802  52.853 -28.437  1.00  0.00           C  
ATOM   1462  CG  GLU C 651      22.728  53.879 -28.113  1.00  0.00           C  
ATOM   1463  CD  GLU C 651      21.350  53.448 -28.577  1.00  0.00           C  
ATOM   1464  OE1 GLU C 651      20.865  52.394 -28.114  1.00  0.00           O  
ATOM   1465  OE2 GLU C 651      20.752  54.165 -29.407  1.00  0.00           O  
ATOM   1466  N   SER C 652      25.231  54.868 -26.288  1.00  0.00           N  
ATOM   1467  CA  SER C 652      25.366  55.296 -24.900  1.00  0.00           C  
ATOM   1468  C   SER C 652      24.262  54.711 -24.021  1.00  0.00           C  
ATOM   1469  O   SER C 652      23.412  53.956 -24.493  1.00  0.00           O  
ATOM   1470  CB  SER C 652      25.332  56.825 -24.826  1.00  0.00           C  
ATOM   1471  OG  SER C 652      25.482  57.283 -23.494  1.00  0.00           O  
ATOM   1472  N   THR C 653      24.285  55.063 -22.738  1.00  0.00           N  
ATOM   1473  CA  THR C 653      23.288  54.581 -21.785  1.00  0.00           C  
ATOM   1474  C   THR C 653      22.985  55.652 -20.748  1.00  0.00           C  
ATOM   1475  O   THR C 653      23.525  56.757 -20.804  1.00  0.00           O  
ATOM   1476  CB  THR C 653      23.777  53.323 -21.035  1.00  0.00           C  
ATOM   1477  OG1 THR C 653      24.954  53.642 -20.279  1.00  0.00           O  
ATOM   1478  CG2 THR C 653      24.088  52.200 -22.017  1.00  0.00           C  
ATOM   1479  N   THR C 654      22.114  55.319 -19.802  1.00  0.00           N  
ATOM   1480  CA  THR C 654      21.747  56.247 -18.740  1.00  0.00           C  
ATOM   1481  C   THR C 654      22.660  56.034 -17.535  1.00  0.00           C  
ATOM   1482  O   THR C 654      22.487  56.664 -16.492  1.00  0.00           O  
ATOM   1483  CB  THR C 654      20.281  56.048 -18.305  1.00  0.00           C  
ATOM   1484  OG1 THR C 654      20.074  54.684 -17.920  1.00  0.00           O  
ATOM   1485  CG2 THR C 654      19.337  56.395 -19.445  1.00  0.00           C  
ATOM   1486  N   LEU C 655      23.632  55.138 -17.692  1.00  0.00           N  
ATOM   1487  CA  LEU C 655      24.584  54.833 -16.631  1.00  0.00           C  
ATOM   1488  C   LEU C 655      25.866  55.629 -16.820  1.00  0.00           C  
ATOM   1489  O   LEU C 655      26.525  55.530 -17.857  1.00  0.00           O  
ATOM   1490  CB  LEU C 655      24.915  53.338 -16.621  1.00  0.00           C  
ATOM   1491  CG  LEU C 655      23.796  52.366 -16.243  1.00  0.00           C  
ATOM   1492  CD1 LEU C 655      24.307  50.937 -16.340  1.00  0.00           C  
ATOM   1493  CD2 LEU C 655      23.312  52.661 -14.834  1.00  0.00           C  
ATOM   1494  N   THR C 656      26.215  56.415 -15.806  1.00  0.00           N  
ATOM   1495  CA  THR C 656      27.419  57.235 -15.841  1.00  0.00           C  
ATOM   1496  C   THR C 656      28.310  56.913 -14.649  1.00  0.00           C  
ATOM   1497  O   THR C 656      27.847  56.353 -13.656  1.00  0.00           O  
ATOM   1498  CB  THR C 656      27.071  58.732 -15.792  1.00  0.00           C  
ATOM   1499  OG1 THR C 656      28.278  59.502 -15.738  1.00  0.00           O  
ATOM   1500  CG2 THR C 656      26.221  59.040 -14.566  1.00  0.00           C  
ATOM   1501  N   LEU C 657      29.589  57.265 -14.750  1.00  0.00           N  
ATOM   1502  CA  LEU C 657      30.525  57.018 -13.665  1.00  0.00           C  
ATOM   1503  C   LEU C 657      30.189  57.932 -12.495  1.00  0.00           C  
ATOM   1504  O   LEU C 657      29.069  57.888 -11.991  1.00  0.00           O  
ATOM   1505  CB  LEU C 657      31.961  57.245 -14.138  1.00  0.00           C  
ATOM   1506  CG  LEU C 657      32.454  56.207 -15.154  1.00  0.00           C  
ATOM   1507  CD1 LEU C 657      33.867  56.543 -15.595  1.00  0.00           C  
ATOM   1508  CD2 LEU C 657      32.409  54.817 -14.536  1.00  0.00           C  
ATOM   1509  N   ARG C 658      31.131  58.761 -12.059  1.00  0.00           N  
ATOM   1510  CA  ARG C 658      30.843  59.648 -10.938  1.00  0.00           C  
ATOM   1511  C   ARG C 658      31.917  60.686 -10.634  1.00  0.00           C  
ATOM   1512  O   ARG C 658      32.754  61.010 -11.475  1.00  0.00           O  
ATOM   1513  CB  ARG C 658      30.582  58.823  -9.674  1.00  0.00           C  
ATOM   1514  CG  ARG C 658      31.785  58.050  -9.185  1.00  0.00           C  
ATOM   1515  CD  ARG C 658      31.486  57.319  -7.889  1.00  0.00           C  
ATOM   1516  NE  ARG C 658      32.628  56.521  -7.449  1.00  0.00           N  
ATOM   1517  CZ  ARG C 658      32.620  55.716  -6.392  1.00  0.00           C  
ATOM   1518  NH1 ARG C 658      33.707  55.028  -6.077  1.00  0.00           N  
ATOM   1519  NH2 ARG C 658      31.529  55.600  -5.649  1.00  0.00           N  
ATOM   1520  N   SER C 659      31.863  61.202  -9.409  1.00  0.00           N  
ATOM   1521  CA  SER C 659      32.794  62.207  -8.915  1.00  0.00           C  
ATOM   1522  C   SER C 659      32.456  62.451  -7.444  1.00  0.00           C  
ATOM   1523  O   SER C 659      31.360  62.916  -7.119  1.00  0.00           O  
ATOM   1524  CB  SER C 659      32.646  63.505  -9.713  1.00  0.00           C  
ATOM   1525  OG  SER C 659      33.611  64.460  -9.314  1.00  0.00           O  
ATOM   1526  N   HIS C 660      33.400  62.125  -6.564  1.00  0.00           N  
ATOM   1527  CA  HIS C 660      33.223  62.281  -5.120  1.00  0.00           C  
ATOM   1528  C   HIS C 660      32.252  61.205  -4.645  1.00  0.00           C  
ATOM   1529  O   HIS C 660      31.242  60.940  -5.296  1.00  0.00           O  
ATOM   1530  CB  HIS C 660      32.659  63.671  -4.788  1.00  0.00           C  
ATOM   1531  CG  HIS C 660      32.919  64.121  -3.380  1.00  0.00           C  
ATOM   1532  ND1 HIS C 660      32.690  63.319  -2.281  1.00  0.00           N  
ATOM   1533  CD2 HIS C 660      33.347  65.311  -2.893  1.00  0.00           C  
ATOM   1534  CE1 HIS C 660      32.964  63.996  -1.181  1.00  0.00           C  
ATOM   1535  NE2 HIS C 660      33.364  65.207  -1.524  1.00  0.00           N  
ATOM   1536  N   MET C 661      32.564  60.580  -3.515  1.00  0.00           N  
ATOM   1537  CA  MET C 661      31.710  59.533  -2.969  1.00  0.00           C  
ATOM   1538  C   MET C 661      30.278  60.028  -2.792  1.00  0.00           C  
ATOM   1539  O   MET C 661      29.362  59.230  -2.604  1.00  0.00           O  
ATOM   1540  CB  MET C 661      32.246  59.054  -1.617  1.00  0.00           C  
ATOM   1541  CG  MET C 661      33.551  58.284  -1.671  1.00  0.00           C  
ATOM   1542  SD  MET C 661      33.379  56.709  -2.504  1.00  0.00           S  
ATOM   1543  CE  MET C 661      34.285  57.046  -4.008  1.00  0.00           C  
ATOM   1544  N   THR C 662      30.091  61.344  -2.853  1.00  0.00           N  
ATOM   1545  CA  THR C 662      28.769  61.941  -2.684  1.00  0.00           C  
ATOM   1546  C   THR C 662      27.703  61.259  -3.540  1.00  0.00           C  
ATOM   1547  O   THR C 662      26.755  60.676  -3.015  1.00  0.00           O  
ATOM   1548  CB  THR C 662      28.790  63.445  -3.025  1.00  0.00           C  
ATOM   1549  OG1 THR C 662      29.795  64.097  -2.240  1.00  0.00           O  
ATOM   1550  CG2 THR C 662      27.441  64.081  -2.722  1.00  0.00           C  
ATOM   1551  N   SER C 663      27.864  61.327  -4.858  1.00  0.00           N  
ATOM   1552  CA  SER C 663      26.904  60.722  -5.774  1.00  0.00           C  
ATOM   1553  C   SER C 663      26.637  59.267  -5.415  1.00  0.00           C  
ATOM   1554  O   SER C 663      25.730  58.641  -5.956  1.00  0.00           O  
ATOM   1555  CB  SER C 663      27.408  60.823  -7.220  1.00  0.00           C  
ATOM   1556  OG  SER C 663      28.641  60.148  -7.392  1.00  0.00           O  
ATOM   1557  N   GLY C 664      27.434  58.732  -4.500  1.00  0.00           N  
ATOM   1558  CA  GLY C 664      27.253  57.359  -4.079  1.00  0.00           C  
ATOM   1559  C   GLY C 664      26.714  57.334  -2.666  1.00  0.00           C  
ATOM   1560  O   GLY C 664      25.876  56.501  -2.321  1.00  0.00           O  
ATOM   1561  N   TRP C 665      27.197  58.260  -1.845  1.00  0.00           N  
ATOM   1562  CA  TRP C 665      26.773  58.360  -0.455  1.00  0.00           C  
ATOM   1563  C   TRP C 665      25.256  58.377  -0.321  1.00  0.00           C  
ATOM   1564  O   TRP C 665      24.690  57.587   0.430  1.00  0.00           O  
ATOM   1565  CB  TRP C 665      27.366  59.616   0.185  1.00  0.00           C  
ATOM   1566  CG  TRP C 665      28.790  59.461   0.609  1.00  0.00           C  
ATOM   1567  CD1 TRP C 665      29.794  60.361   0.435  1.00  0.00           C  
ATOM   1568  CD2 TRP C 665      29.359  58.356   1.317  1.00  0.00           C  
ATOM   1569  NE1 TRP C 665      30.957  59.888   0.991  1.00  0.00           N  
ATOM   1570  CE2 TRP C 665      30.717  58.658   1.540  1.00  0.00           C  
ATOM   1571  CE3 TRP C 665      28.853  57.140   1.787  1.00  0.00           C  
ATOM   1572  CZ2 TRP C 665      31.579  57.789   2.213  1.00  0.00           C  
ATOM   1573  CZ3 TRP C 665      29.710  56.274   2.457  1.00  0.00           C  
ATOM   1574  CH2 TRP C 665      31.058  56.605   2.663  1.00  0.00           C  
ATOM   1575  N   PHE C 666      24.600  59.279  -1.043  1.00  0.00           N  
ATOM   1576  CA  PHE C 666      23.148  59.363  -0.985  1.00  0.00           C  
ATOM   1577  C   PHE C 666      22.569  57.967  -1.147  1.00  0.00           C  
ATOM   1578  O   PHE C 666      21.865  57.481  -0.269  1.00  0.00           O  
ATOM   1579  CB  PHE C 666      22.606  60.277  -2.089  1.00  0.00           C  
ATOM   1580  CG  PHE C 666      22.795  61.743  -1.816  1.00  0.00           C  
ATOM   1581  CD1 PHE C 666      24.039  62.340  -1.961  1.00  0.00           C  
ATOM   1582  CD2 PHE C 666      21.724  62.526  -1.401  1.00  0.00           C  
ATOM   1583  CE1 PHE C 666      24.213  63.695  -1.695  1.00  0.00           C  
ATOM   1584  CE2 PHE C 666      21.889  63.880  -1.132  1.00  0.00           C  
ATOM   1585  CZ  PHE C 666      23.135  64.464  -1.280  1.00  0.00           C  
ATOM   1586  N   ILE C 667      22.881  57.321  -2.267  1.00  0.00           N  
ATOM   1587  CA  ILE C 667      22.392  55.972  -2.539  1.00  0.00           C  
ATOM   1588  C   ILE C 667      22.698  55.077  -1.344  1.00  0.00           C  
ATOM   1589  O   ILE C 667      21.807  54.448  -0.777  1.00  0.00           O  
ATOM   1590  CB  ILE C 667      23.082  55.348  -3.770  1.00  0.00           C  
ATOM   1591  CG1 ILE C 667      23.248  56.390  -4.878  1.00  0.00           C  
ATOM   1592  CG2 ILE C 667      22.259  54.181  -4.280  1.00  0.00           C  
ATOM   1593  CD1 ILE C 667      21.954  56.884  -5.462  1.00  0.00           C  
ATOM   1594  N   THR C 668      23.970  55.031  -0.968  1.00  0.00           N  
ATOM   1595  CA  THR C 668      24.404  54.210   0.150  1.00  0.00           C  
ATOM   1596  C   THR C 668      23.700  54.621   1.436  1.00  0.00           C  
ATOM   1597  O   THR C 668      23.607  53.838   2.378  1.00  0.00           O  
ATOM   1598  CB  THR C 668      25.928  54.313   0.356  1.00  0.00           C  
ATOM   1599  OG1 THR C 668      26.597  54.016  -0.876  1.00  0.00           O  
ATOM   1600  CG2 THR C 668      26.388  53.322   1.412  1.00  0.00           C  
ATOM   1601  N   LEU C 669      23.199  55.849   1.473  1.00  0.00           N  
ATOM   1602  CA  LEU C 669      22.504  56.344   2.654  1.00  0.00           C  
ATOM   1603  C   LEU C 669      21.012  56.043   2.595  1.00  0.00           C  
ATOM   1604  O   LEU C 669      20.473  55.374   3.476  1.00  0.00           O  
ATOM   1605  CB  LEU C 669      22.728  57.853   2.810  1.00  0.00           C  
ATOM   1606  CG  LEU C 669      24.123  58.283   3.279  1.00  0.00           C  
ATOM   1607  CD1 LEU C 669      24.233  59.797   3.274  1.00  0.00           C  
ATOM   1608  CD2 LEU C 669      24.380  57.735   4.674  1.00  0.00           C  
ATOM   1609  N   SER C 670      20.355  56.538   1.551  1.00  0.00           N  
ATOM   1610  CA  SER C 670      18.922  56.344   1.352  1.00  0.00           C  
ATOM   1611  C   SER C 670      18.420  55.022   1.912  1.00  0.00           C  
ATOM   1612  O   SER C 670      17.446  54.989   2.663  1.00  0.00           O  
ATOM   1613  CB  SER C 670      18.585  56.422  -0.138  1.00  0.00           C  
ATOM   1614  OG  SER C 670      17.201  56.220  -0.357  1.00  0.00           O  
ATOM   1615  N   SER C 671      19.088  53.933   1.547  1.00  0.00           N  
ATOM   1616  CA  SER C 671      18.694  52.611   2.018  1.00  0.00           C  
ATOM   1617  C   SER C 671      19.633  52.115   3.109  1.00  0.00           C  
ATOM   1618  O   SER C 671      20.155  51.006   3.027  1.00  0.00           O  
ATOM   1619  CB  SER C 671      18.688  51.618   0.853  1.00  0.00           C  
ATOM   1620  OG  SER C 671      18.260  50.336   1.279  1.00  0.00           O  
ATOM   1621  N   LEU C 672      19.842  52.937   4.132  1.00  0.00           N  
ATOM   1622  CA  LEU C 672      20.732  52.574   5.230  1.00  0.00           C  
ATOM   1623  C   LEU C 672      20.349  53.259   6.535  1.00  0.00           C  
ATOM   1624  O   LEU C 672      20.608  52.739   7.621  1.00  0.00           O  
ATOM   1625  CB  LEU C 672      22.176  52.940   4.875  1.00  0.00           C  
ATOM   1626  CG  LEU C 672      23.236  52.823   5.974  1.00  0.00           C  
ATOM   1627  CD1 LEU C 672      23.259  51.410   6.516  1.00  0.00           C  
ATOM   1628  CD2 LEU C 672      24.598  53.206   5.416  1.00  0.00           C  
ATOM   1629  N   ILE C 675      19.732  54.429   6.422  1.00  0.00           N  
ATOM   1630  CA  ILE C 675      19.323  55.191   7.595  1.00  0.00           C  
ATOM   1631  C   ILE C 675      18.318  54.428   8.452  1.00  0.00           C  
ATOM   1632  O   ILE C 675      18.392  54.458   9.681  1.00  0.00           O  
ATOM   1633  CB  ILE C 675      18.699  56.540   7.186  1.00  0.00           C  
ATOM   1634  CG1 ILE C 675      19.639  57.279   6.228  1.00  0.00           C  
ATOM   1635  CG2 ILE C 675      18.437  57.386   8.421  1.00  0.00           C  
ATOM   1636  CD1 ILE C 675      21.013  57.554   6.799  1.00  0.00           C  
ATOM   1637  N   LYS C 677      17.384  53.741   7.802  1.00  0.00           N  
ATOM   1638  CA  LYS C 677      16.369  52.984   8.522  1.00  0.00           C  
ATOM   1639  C   LYS C 677      16.801  51.567   8.888  1.00  0.00           C  
ATOM   1640  O   LYS C 677      16.023  50.807   9.464  1.00  0.00           O  
ATOM   1641  CB  LYS C 677      15.072  52.932   7.711  1.00  0.00           C  
ATOM   1642  CG  LYS C 677      14.328  54.258   7.652  1.00  0.00           C  
ATOM   1643  CD  LYS C 677      12.967  54.097   6.992  1.00  0.00           C  
ATOM   1644  CE  LYS C 677      12.173  55.394   7.031  1.00  0.00           C  
ATOM   1645  NZ  LYS C 677      10.828  55.235   6.410  1.00  0.00           N  
ATOM   1646  N   LYS C 681      18.039  51.214   8.560  1.00  0.00           N  
ATOM   1647  CA  LYS C 681      18.553  49.884   8.872  1.00  0.00           C  
ATOM   1648  C   LYS C 681      19.509  49.932  10.059  1.00  0.00           C  
ATOM   1649  O   LYS C 681      19.667  48.948  10.784  1.00  0.00           O  
ATOM   1650  CB  LYS C 681      19.268  49.291   7.654  1.00  0.00           C  
ATOM   1651  CG  LYS C 681      18.370  49.087   6.452  1.00  0.00           C  
ATOM   1652  CD  LYS C 681      19.123  48.458   5.299  1.00  0.00           C  
ATOM   1653  CE  LYS C 681      18.214  48.276   4.098  1.00  0.00           C  
ATOM   1654  NZ  LYS C 681      18.947  47.733   2.928  1.00  0.00           N  
ATOM   1655  N   ARG C 683      20.142  51.085  10.255  1.00  0.00           N  
ATOM   1656  CA  ARG C 683      21.085  51.269  11.350  1.00  0.00           C  
ATOM   1657  C   ARG C 683      20.560  52.276  12.363  1.00  0.00           C  
ATOM   1658  O   ARG C 683      19.532  52.916  12.143  1.00  0.00           O  
ATOM   1659  CB  ARG C 683      22.434  51.749  10.809  1.00  0.00           C  
ATOM   1660  CG  ARG C 683      23.067  50.808   9.803  1.00  0.00           C  
ATOM   1661  CD  ARG C 683      23.376  49.460  10.428  1.00  0.00           C  
ATOM   1662  NE  ARG C 683      24.419  49.556  11.443  1.00  0.00           N  
ATOM   1663  CZ  ARG C 683      25.671  49.923  11.193  1.00  0.00           C  
ATOM   1664  NH1 ARG C 683      26.556  49.983  12.177  1.00  0.00           N  
ATOM   1665  NH2 ARG C 683      26.039  50.229   9.956  1.00  0.00           N  
ATOM   1666  N   LYS C 684      21.278  52.414  13.471  1.00  0.00           N  
ATOM   1667  CA  LYS C 684      20.895  53.344  14.526  1.00  0.00           C  
ATOM   1668  C   LYS C 684      21.904  54.495  14.573  1.00  0.00           C  
ATOM   1669  O   LYS C 684      23.113  54.267  14.603  1.00  0.00           O  
ATOM   1670  CB  LYS C 684      20.858  52.612  15.868  1.00  0.00           C  
ATOM   1671  CG  LYS C 684      20.123  53.355  16.965  1.00  0.00           C  
ATOM   1672  CD  LYS C 684      20.042  52.516  18.232  1.00  0.00           C  
ATOM   1673  CE  LYS C 684      19.196  53.201  19.294  1.00  0.00           C  
ATOM   1674  NZ  LYS C 684      19.725  54.546  19.650  1.00  0.00           N  
ATOM   1675  N   LEU C 685      21.401  55.727  14.579  1.00  0.00           N  
ATOM   1676  CA  LEU C 685      22.254  56.915  14.603  1.00  0.00           C  
ATOM   1677  C   LEU C 685      22.820  57.216  15.988  1.00  0.00           C  
ATOM   1678  O   LEU C 685      22.364  56.654  16.980  1.00  0.00           O  
ATOM   1679  CB  LEU C 685      21.471  58.128  14.091  1.00  0.00           C  
ATOM   1680  CG  LEU C 685      21.160  58.162  12.590  1.00  0.00           C  
ATOM   1681  CD1 LEU C 685      20.292  56.976  12.198  1.00  0.00           C  
ATOM   1682  CD2 LEU C 685      20.462  59.467  12.254  1.00  0.00           C  
ATOM   1683  N   PRO C 686      23.834  58.100  16.073  1.00  0.00           N  
ATOM   1684  CA  PRO C 686      24.483  58.832  14.978  1.00  0.00           C  
ATOM   1685  C   PRO C 686      25.214  57.875  14.049  1.00  0.00           C  
ATOM   1686  O   PRO C 686      25.412  56.708  14.390  1.00  0.00           O  
ATOM   1687  CB  PRO C 686      25.432  59.772  15.708  1.00  0.00           C  
ATOM   1688  CG  PRO C 686      25.831  58.964  16.895  1.00  0.00           C  
ATOM   1689  CD  PRO C 686      24.508  58.389  17.351  1.00  0.00           C  
ATOM   1690  N   LEU C 687      25.625  58.364  12.885  1.00  0.00           N  
ATOM   1691  CA  LEU C 687      26.300  57.503  11.924  1.00  0.00           C  
ATOM   1692  C   LEU C 687      27.514  58.158  11.281  1.00  0.00           C  
ATOM   1693  O   LEU C 687      27.426  59.263  10.749  1.00  0.00           O  
ATOM   1694  CB  LEU C 687      25.305  57.076  10.841  1.00  0.00           C  
ATOM   1695  CG  LEU C 687      25.616  55.787  10.083  1.00  0.00           C  
ATOM   1696  CD1 LEU C 687      25.686  54.625  11.066  1.00  0.00           C  
ATOM   1697  CD2 LEU C 687      24.540  55.537   9.041  1.00  0.00           C  
ATOM   1698  N   LYS C 688      28.647  57.462  11.331  1.00  0.00           N  
ATOM   1699  CA  LYS C 688      29.893  57.958  10.754  1.00  0.00           C  
ATOM   1700  C   LYS C 688      30.416  56.953   9.733  1.00  0.00           C  
ATOM   1701  O   LYS C 688      30.665  55.794  10.064  1.00  0.00           O  
ATOM   1702  CB  LYS C 688      30.931  58.173  11.857  1.00  0.00           C  
ATOM   1703  CG  LYS C 688      30.497  59.176  12.910  1.00  0.00           C  
ATOM   1704  CD  LYS C 688      31.533  59.328  14.012  1.00  0.00           C  
ATOM   1705  CE  LYS C 688      31.083  60.354  15.044  1.00  0.00           C  
ATOM   1706  NZ  LYS C 688      32.097  60.566  16.112  1.00  0.00           N  
ATOM   1707  N   LEU C 689      30.587  57.402   8.494  1.00  0.00           N  
ATOM   1708  CA  LEU C 689      31.054  56.526   7.427  1.00  0.00           C  
ATOM   1709  C   LEU C 689      32.136  57.162   6.555  1.00  0.00           C  
ATOM   1710  O   LEU C 689      32.220  58.388   6.452  1.00  0.00           O  
ATOM   1711  CB  LEU C 689      29.866  56.125   6.550  1.00  0.00           C  
ATOM   1712  CG  LEU C 689      28.679  55.495   7.282  1.00  0.00           C  
ATOM   1713  CD1 LEU C 689      27.504  55.353   6.335  1.00  0.00           C  
ATOM   1714  CD2 LEU C 689      29.085  54.146   7.837  1.00  0.00           C  
ATOM   1715  N   PHE C 690      32.955  56.319   5.925  1.00  0.00           N  
ATOM   1716  CA  PHE C 690      34.025  56.787   5.048  1.00  0.00           C  
ATOM   1717  C   PHE C 690      34.348  55.761   3.962  1.00  0.00           C  
ATOM   1718  O   PHE C 690      34.171  54.560   4.157  1.00  0.00           O  
ATOM   1719  CB  PHE C 690      35.284  57.094   5.872  1.00  0.00           C  
ATOM   1720  CG  PHE C 690      36.188  55.907   6.089  1.00  0.00           C  
ATOM   1721  CD1 PHE C 690      37.153  55.566   5.144  1.00  0.00           C  
ATOM   1722  CD2 PHE C 690      36.088  55.145   7.242  1.00  0.00           C  
ATOM   1723  CE1 PHE C 690      38.002  54.487   5.347  1.00  0.00           C  
ATOM   1724  CE2 PHE C 690      36.937  54.061   7.453  1.00  0.00           C  
ATOM   1725  CZ  PHE C 690      37.894  53.734   6.505  1.00  0.00           C  
ATOM   1726  N   SER C 691      34.824  56.242   2.820  1.00  0.00           N  
ATOM   1727  CA  SER C 691      35.183  55.364   1.715  1.00  0.00           C  
ATOM   1728  C   SER C 691      36.157  56.042   0.770  1.00  0.00           C  
ATOM   1729  O   SER C 691      35.795  56.985   0.064  1.00  0.00           O  
ATOM   1730  CB  SER C 691      33.938  54.943   0.932  1.00  0.00           C  
ATOM   1731  OG  SER C 691      34.288  54.191  -0.222  1.00  0.00           O  
ATOM   1732  N   ILE C 692      37.393  55.557   0.758  1.00  0.00           N  
ATOM   1733  CA  ILE C 692      38.414  56.119  -0.112  1.00  0.00           C  
ATOM   1734  C   ILE C 692      38.512  55.252  -1.358  1.00  0.00           C  
ATOM   1735  O   ILE C 692      39.149  54.201  -1.342  1.00  0.00           O  
ATOM   1736  CB  ILE C 692      39.780  56.152   0.590  1.00  0.00           C  
ATOM   1737  CG1 ILE C 692      39.628  56.776   1.978  1.00  0.00           C  
ATOM   1738  CG2 ILE C 692      40.768  56.961  -0.235  1.00  0.00           C  
ATOM   1739  CD1 ILE C 692      40.893  56.767   2.800  1.00  0.00           C  
ATOM   1740  N   ASP C 693      37.868  55.696  -2.434  1.00  0.00           N  
ATOM   1741  CA  ASP C 693      37.877  54.951  -3.686  1.00  0.00           C  
ATOM   1742  C   ASP C 693      38.070  55.871  -4.890  1.00  0.00           C  
ATOM   1743  O   ASP C 693      38.225  57.084  -4.738  1.00  0.00           O  
ATOM   1744  CB  ASP C 693      36.568  54.173  -3.839  1.00  0.00           C  
ATOM   1745  CG  ASP C 693      36.580  53.242  -5.034  1.00  0.00           C  
ATOM   1746  OD1 ASP C 693      37.387  52.291  -5.038  1.00  0.00           O  
ATOM   1747  OD2 ASP C 693      35.787  53.465  -5.971  1.00  0.00           O  
ATOM   1748  N   ARG C 695      38.060  55.281  -6.084  1.00  0.00           N  
ATOM   1749  CA  ARG C 695      38.232  56.030  -7.323  1.00  0.00           C  
ATOM   1750  C   ARG C 695      36.999  56.824  -7.736  1.00  0.00           C  
ATOM   1751  O   ARG C 695      35.895  56.603  -7.240  1.00  0.00           O  
ATOM   1752  CB  ARG C 695      38.608  55.089  -8.473  1.00  0.00           C  
ATOM   1753  CG  ARG C 695      40.082  54.737  -8.556  1.00  0.00           C  
ATOM   1754  CD  ARG C 695      40.374  53.855  -9.763  1.00  0.00           C  
ATOM   1755  NE  ARG C 695      41.803  53.627  -9.944  1.00  0.00           N  
ATOM   1756  CZ  ARG C 695      42.668  54.573 -10.291  1.00  0.00           C  
ATOM   1757  NH1 ARG C 695      43.953  54.281 -10.433  1.00  0.00           N  
ATOM   1758  NH2 ARG C 695      42.246  55.812 -10.503  1.00  0.00           N  
ATOM   1759  N   CYS C 696      37.217  57.750  -8.661  1.00  0.00           N  
ATOM   1760  CA  CYS C 696      36.171  58.599  -9.206  1.00  0.00           C  
ATOM   1761  C   CYS C 696      36.683  59.122 -10.540  1.00  0.00           C  
ATOM   1762  O   CYS C 696      37.891  59.178 -10.761  1.00  0.00           O  
ATOM   1763  CB  CYS C 696      35.875  59.756  -8.256  1.00  0.00           C  
ATOM   1764  SG  CYS C 696      35.119  59.225  -6.710  1.00  0.00           S  
ATOM   1765  N   PHE C 697      35.777  59.501 -11.432  1.00  0.00           N  
ATOM   1766  CA  PHE C 697      36.189  59.993 -12.738  1.00  0.00           C  
ATOM   1767  C   PHE C 697      35.625  61.373 -13.066  1.00  0.00           C  
ATOM   1768  O   PHE C 697      34.447  61.517 -13.393  1.00  0.00           O  
ATOM   1769  CB  PHE C 697      35.768  58.997 -13.815  1.00  0.00           C  
ATOM   1770  CG  PHE C 697      36.098  57.576 -13.482  1.00  0.00           C  
ATOM   1771  CD1 PHE C 697      35.370  56.886 -12.520  1.00  0.00           C  
ATOM   1772  CD2 PHE C 697      37.146  56.928 -14.121  1.00  0.00           C  
ATOM   1773  CE1 PHE C 697      35.681  55.573 -12.197  1.00  0.00           C  
ATOM   1774  CE2 PHE C 697      37.466  55.614 -13.804  1.00  0.00           C  
ATOM   1775  CZ  PHE C 697      36.730  54.935 -12.838  1.00  0.00           C  
ATOM   1776  N   ARG C 698      36.479  62.385 -12.981  1.00  0.00           N  
ATOM   1777  CA  ARG C 698      36.078  63.755 -13.267  1.00  0.00           C  
ATOM   1778  C   ARG C 698      36.494  64.112 -14.689  1.00  0.00           C  
ATOM   1779  O   ARG C 698      37.649  64.445 -14.950  1.00  0.00           O  
ATOM   1780  CB  ARG C 698      36.730  64.704 -12.257  1.00  0.00           C  
ATOM   1781  CG  ARG C 698      36.389  66.172 -12.438  1.00  0.00           C  
ATOM   1782  CD  ARG C 698      36.814  66.969 -11.213  1.00  0.00           C  
ATOM   1783  NE  ARG C 698      38.199  66.695 -10.838  1.00  0.00           N  
ATOM   1784  CZ  ARG C 698      38.789  67.176  -9.748  1.00  0.00           C  
ATOM   1785  NH1 ARG C 698      40.053  66.873  -9.486  1.00  0.00           N  
ATOM   1786  NH2 ARG C 698      38.114  67.959  -8.918  1.00  0.00           N  
ATOM   1787  N   ARG C 699      35.535  64.030 -15.604  1.00  0.00           N  
ATOM   1788  CA  ARG C 699      35.766  64.320 -17.015  1.00  0.00           C  
ATOM   1789  C   ARG C 699      36.467  65.657 -17.238  1.00  0.00           C  
ATOM   1790  O   ARG C 699      35.937  66.715 -16.901  1.00  0.00           O  
ATOM   1791  CB  ARG C 699      34.432  64.307 -17.765  1.00  0.00           C  
ATOM   1792  CG  ARG C 699      34.548  64.267 -19.276  1.00  0.00           C  
ATOM   1793  CD  ARG C 699      33.170  64.307 -19.920  1.00  0.00           C  
ATOM   1794  NE  ARG C 699      33.207  63.986 -21.343  1.00  0.00           N  
ATOM   1795  CZ  ARG C 699      33.934  64.642 -22.242  1.00  0.00           C  
ATOM   1796  NH1 ARG C 699      33.902  64.275 -23.517  1.00  0.00           N  
ATOM   1797  NH2 ARG C 699      34.694  65.663 -21.868  1.00  0.00           N  
ATOM   1798  N   GLU C 700      37.666  65.594 -17.808  1.00  0.00           N  
ATOM   1799  CA  GLU C 700      38.458  66.782 -18.104  1.00  0.00           C  
ATOM   1800  C   GLU C 700      38.922  66.731 -19.555  1.00  0.00           C  
ATOM   1801  O   GLU C 700      39.315  67.746 -20.132  1.00  0.00           O  
ATOM   1802  CB  GLU C 700      39.673  66.858 -17.176  1.00  0.00           C  
ATOM   1803  CG  GLU C 700      39.366  67.375 -15.782  1.00  0.00           C  
ATOM   1804  CD  GLU C 700      39.013  68.851 -15.776  1.00  0.00           C  
ATOM   1805  OE1 GLU C 700      38.037  69.235 -16.454  1.00  0.00           O  
ATOM   1806  OE2 GLU C 700      39.714  69.629 -15.094  1.00  0.00           O  
ATOM   1807  N   GLN C 703      38.868  65.534 -20.133  1.00  0.00           N  
ATOM   1808  CA  GLN C 703      39.270  65.303 -21.518  1.00  0.00           C  
ATOM   1809  C   GLN C 703      40.708  65.748 -21.774  1.00  0.00           C  
ATOM   1810  O   GLN C 703      40.966  66.918 -22.054  1.00  0.00           O  
ATOM   1811  CB  GLN C 703      38.322  66.035 -22.472  1.00  0.00           C  
ATOM   1812  CG  GLN C 703      38.480  65.637 -23.933  1.00  0.00           C  
ATOM   1813  CD  GLN C 703      38.067  64.197 -24.203  1.00  0.00           C  
ATOM   1814  OE1 GLN C 703      38.198  63.703 -25.322  1.00  0.00           O  
ATOM   1815  NE2 GLN C 703      37.562  63.521 -23.177  1.00  0.00           N  
ATOM   1816  N   ARG C 712      41.635  64.799 -21.678  1.00  0.00           N  
ATOM   1817  CA  ARG C 712      43.056  65.063 -21.891  1.00  0.00           C  
ATOM   1818  C   ARG C 712      43.598  66.212 -21.046  1.00  0.00           C  
ATOM   1819  O   ARG C 712      43.441  67.383 -21.392  1.00  0.00           O  
ATOM   1820  CB  ARG C 712      43.335  65.342 -23.372  1.00  0.00           C  
ATOM   1821  CG  ARG C 712      43.292  64.106 -24.257  1.00  0.00           C  
ATOM   1822  CD  ARG C 712      43.750  64.422 -25.672  1.00  0.00           C  
ATOM   1823  NE  ARG C 712      43.832  63.223 -26.501  1.00  0.00           N  
ATOM   1824  CZ  ARG C 712      44.647  62.200 -26.260  1.00  0.00           C  
ATOM   1825  NH1 ARG C 712      44.651  61.151 -27.070  1.00  0.00           N  
ATOM   1826  NH2 ARG C 712      45.459  62.226 -25.212  1.00  0.00           N  
ATOM   1827  N   GLU C 713      44.241  65.861 -19.937  1.00  0.00           N  
ATOM   1828  CA  GLU C 713      44.826  66.844 -19.035  1.00  0.00           C  
ATOM   1829  C   GLU C 713      46.158  66.343 -18.497  1.00  0.00           C  
ATOM   1830  O   GLU C 713      46.204  65.580 -17.533  1.00  0.00           O  
ATOM   1831  CB  GLU C 713      43.876  67.136 -17.872  1.00  0.00           C  
ATOM   1832  CG  GLU C 713      42.667  67.971 -18.258  1.00  0.00           C  
ATOM   1833  CD  GLU C 713      43.042  69.374 -18.700  1.00  0.00           C  
ATOM   1834  OE1 GLU C 713      42.136  70.133 -19.109  1.00  0.00           O  
ATOM   1835  OE2 GLU C 713      44.241  69.720 -18.636  1.00  0.00           O  
ATOM   1836  N   ASP C 714      47.242  66.772 -19.134  1.00  0.00           N  
ATOM   1837  CA  ASP C 714      48.580  66.373 -18.721  1.00  0.00           C  
ATOM   1838  C   ASP C 714      49.160  67.431 -17.786  1.00  0.00           C  
ATOM   1839  O   ASP C 714      50.254  67.266 -17.243  1.00  0.00           O  
ATOM   1840  CB  ASP C 714      49.484  66.212 -19.947  1.00  0.00           C  
ATOM   1841  CG  ASP C 714      48.914  65.245 -20.972  1.00  0.00           C  
ATOM   1842  OD1 ASP C 714      47.807  65.507 -21.488  1.00  0.00           O  
ATOM   1843  OD2 ASP C 714      49.574  64.225 -21.265  1.00  0.00           O  
ATOM   1844  N   ARG C 715      48.412  68.516 -17.603  1.00  0.00           N  
ATOM   1845  CA  ARG C 715      48.839  69.615 -16.743  1.00  0.00           C  
ATOM   1846  C   ARG C 715      47.707  70.058 -15.818  1.00  0.00           C  
ATOM   1847  O   ARG C 715      47.708  71.180 -15.310  1.00  0.00           O  
ATOM   1848  CB  ARG C 715      49.308  70.791 -17.606  1.00  0.00           C  
ATOM   1849  CG  ARG C 715      50.438  70.424 -18.560  1.00  0.00           C  
ATOM   1850  CD  ARG C 715      50.706  71.511 -19.587  1.00  0.00           C  
ATOM   1851  NE  ARG C 715      51.686  71.076 -20.581  1.00  0.00           N  
ATOM   1852  CZ  ARG C 715      52.043  71.788 -21.645  1.00  0.00           C  
ATOM   1853  NH1 ARG C 715      52.944  71.312 -22.496  1.00  0.00           N  
ATOM   1854  NH2 ARG C 715      51.497  72.977 -21.861  1.00  0.00           N  
ATOM   1855  N   SER C 716      46.745  69.164 -15.608  1.00  0.00           N  
ATOM   1856  CA  SER C 716      45.598  69.430 -14.742  1.00  0.00           C  
ATOM   1857  C   SER C 716      44.891  68.122 -14.395  1.00  0.00           C  
ATOM   1858  O   SER C 716      43.817  67.831 -14.921  1.00  0.00           O  
ATOM   1859  CB  SER C 716      44.613  70.379 -15.434  1.00  0.00           C  
ATOM   1860  OG  SER C 716      45.181  71.663 -15.623  1.00  0.00           O  
ATOM   1861  N   HIS C 718      45.500  67.341 -13.506  1.00  0.00           N  
ATOM   1862  CA  HIS C 718      44.946  66.055 -13.088  1.00  0.00           C  
ATOM   1863  C   HIS C 718      44.649  65.170 -14.297  1.00  0.00           C  
ATOM   1864  O   HIS C 718      44.913  65.552 -15.437  1.00  0.00           O  
ATOM   1865  CB  HIS C 718      43.664  66.260 -12.272  1.00  0.00           C  
ATOM   1866  CG  HIS C 718      43.879  66.958 -10.964  1.00  0.00           C  
ATOM   1867  ND1 HIS C 718      42.862  67.164 -10.057  1.00  0.00           N  
ATOM   1868  CD2 HIS C 718      44.990  67.499 -10.411  1.00  0.00           C  
ATOM   1869  CE1 HIS C 718      43.337  67.802  -9.002  1.00  0.00           C  
ATOM   1870  NE2 HIS C 718      44.626  68.018  -9.192  1.00  0.00           N  
ATOM   1871  N   LEU C 723      44.100  63.986 -14.044  1.00  0.00           N  
ATOM   1872  CA  LEU C 723      43.773  63.060 -15.121  1.00  0.00           C  
ATOM   1873  C   LEU C 723      42.268  62.912 -15.305  1.00  0.00           C  
ATOM   1874  O   LEU C 723      41.521  63.884 -15.202  1.00  0.00           O  
ATOM   1875  CB  LEU C 723      44.395  61.689 -14.847  1.00  0.00           C  
ATOM   1876  CG  LEU C 723      45.921  61.591 -14.928  1.00  0.00           C  
ATOM   1877  CD1 LEU C 723      46.377  62.005 -16.320  1.00  0.00           C  
ATOM   1878  CD2 LEU C 723      46.563  62.471 -13.866  1.00  0.00           C  
ATOM   1879  N   MET C 724      41.830  61.688 -15.576  1.00  0.00           N  
ATOM   1880  CA  MET C 724      40.416  61.406 -15.783  1.00  0.00           C  
ATOM   1881  C   MET C 724      39.854  60.573 -14.635  1.00  0.00           C  
ATOM   1882  O   MET C 724      38.644  60.371 -14.539  1.00  0.00           O  
ATOM   1883  CB  MET C 724      40.229  60.663 -17.107  1.00  0.00           C  
ATOM   1884  CG  MET C 724      40.780  61.415 -18.305  1.00  0.00           C  
ATOM   1885  SD  MET C 724      41.077  60.342 -19.713  1.00  0.00           S  
ATOM   1886  CE  MET C 724      42.797  59.880 -19.417  1.00  0.00           C  
ATOM   1887  N   SER C 725      40.739  60.094 -13.767  1.00  0.00           N  
ATOM   1888  CA  SER C 725      40.328  59.286 -12.627  1.00  0.00           C  
ATOM   1889  C   SER C 725      41.217  59.549 -11.416  1.00  0.00           C  
ATOM   1890  O   SER C 725      42.420  59.292 -11.451  1.00  0.00           O  
ATOM   1891  CB  SER C 725      40.376  57.799 -12.993  1.00  0.00           C  
ATOM   1892  OG  SER C 725      40.022  56.981 -11.887  1.00  0.00           O  
ATOM   1893  N   TYR C 726      40.619  60.069 -10.350  1.00  0.00           N  
ATOM   1894  CA  TYR C 726      41.352  60.366  -9.127  1.00  0.00           C  
ATOM   1895  C   TYR C 726      40.749  59.594  -7.959  1.00  0.00           C  
ATOM   1896  O   TYR C 726      39.717  58.939  -8.103  1.00  0.00           O  
ATOM   1897  CB  TYR C 726      41.311  61.868  -8.830  1.00  0.00           C  
ATOM   1898  CG  TYR C 726      39.985  62.368  -8.291  1.00  0.00           C  
ATOM   1899  CD1 TYR C 726      38.806  62.215  -9.020  1.00  0.00           C  
ATOM   1900  CD2 TYR C 726      39.912  62.999  -7.049  1.00  0.00           C  
ATOM   1901  CE1 TYR C 726      37.586  62.680  -8.524  1.00  0.00           C  
ATOM   1902  CE2 TYR C 726      38.698  63.467  -6.545  1.00  0.00           C  
ATOM   1903  CZ  TYR C 726      37.542  63.303  -7.286  1.00  0.00           C  
ATOM   1904  OH  TYR C 726      36.347  63.761  -6.784  1.00  0.00           O  
ATOM   1905  N   HIS C 728      41.401  59.671  -6.804  1.00  0.00           N  
ATOM   1906  CA  HIS C 728      40.932  58.981  -5.609  1.00  0.00           C  
ATOM   1907  C   HIS C 728      40.370  59.997  -4.636  1.00  0.00           C  
ATOM   1908  O   HIS C 728      41.046  60.958  -4.286  1.00  0.00           O  
ATOM   1909  CB  HIS C 728      42.087  58.235  -4.943  1.00  0.00           C  
ATOM   1910  CG  HIS C 728      42.599  57.075  -5.738  1.00  0.00           C  
ATOM   1911  ND1 HIS C 728      41.986  55.842  -5.729  1.00  0.00           N  
ATOM   1912  CD2 HIS C 728      43.657  56.965  -6.577  1.00  0.00           C  
ATOM   1913  CE1 HIS C 728      42.645  55.020  -6.526  1.00  0.00           C  
ATOM   1914  NE2 HIS C 728      43.662  55.677  -7.053  1.00  0.00           N  
ATOM   1915  N   SER C 730      39.134  59.784  -4.198  1.00  0.00           N  
ATOM   1916  CA  SER C 730      38.494  60.700  -3.260  1.00  0.00           C  
ATOM   1917  C   SER C 730      38.338  60.059  -1.887  1.00  0.00           C  
ATOM   1918  O   SER C 730      37.665  59.038  -1.741  1.00  0.00           O  
ATOM   1919  CB  SER C 730      37.122  61.125  -3.793  1.00  0.00           C  
ATOM   1920  OG  SER C 730      36.488  62.041  -2.916  1.00  0.00           O  
ATOM   1921  N   ALA C 731      38.972  60.659  -0.884  1.00  0.00           N  
ATOM   1922  CA  ALA C 731      38.893  60.145   0.478  1.00  0.00           C  
ATOM   1923  C   ALA C 731      37.735  60.839   1.176  1.00  0.00           C  
ATOM   1924  O   ALA C 731      37.940  61.687   2.042  1.00  0.00           O  
ATOM   1925  CB  ALA C 731      40.192  60.418   1.216  1.00  0.00           C  
ATOM   1926  N   SER C 732      36.516  60.471   0.791  1.00  0.00           N  
ATOM   1927  CA  SER C 732      35.310  61.072   1.350  1.00  0.00           C  
ATOM   1928  C   SER C 732      34.776  60.357   2.582  1.00  0.00           C  
ATOM   1929  O   SER C 732      35.219  59.263   2.931  1.00  0.00           O  
ATOM   1930  CB  SER C 732      34.209  61.124   0.286  1.00  0.00           C  
ATOM   1931  OG  SER C 732      34.636  61.825  -0.870  1.00  0.00           O  
ATOM   1932  N   CYS C 733      33.812  61.001   3.231  1.00  0.00           N  
ATOM   1933  CA  CYS C 733      33.174  60.467   4.425  1.00  0.00           C  
ATOM   1934  C   CYS C 733      31.896  61.250   4.688  1.00  0.00           C  
ATOM   1935  O   CYS C 733      31.727  62.360   4.186  1.00  0.00           O  
ATOM   1936  CB  CYS C 733      34.106  60.590   5.632  1.00  0.00           C  
ATOM   1937  SG  CYS C 733      34.506  62.288   6.106  1.00  0.00           S  
ATOM   1938  N   VAL C 734      30.996  60.668   5.473  1.00  0.00           N  
ATOM   1939  CA  VAL C 734      29.735  61.321   5.800  1.00  0.00           C  
ATOM   1940  C   VAL C 734      29.345  61.064   7.245  1.00  0.00           C  
ATOM   1941  O   VAL C 734      29.567  59.974   7.778  1.00  0.00           O  
ATOM   1942  CB  VAL C 734      28.597  60.829   4.892  1.00  0.00           C  
ATOM   1943  CG1 VAL C 734      28.771  61.391   3.500  1.00  0.00           C  
ATOM   1944  CG2 VAL C 734      28.588  59.307   4.848  1.00  0.00           C  
ATOM   1945  N   VAL C 735      28.764  62.077   7.878  1.00  0.00           N  
ATOM   1946  CA  VAL C 735      28.338  61.963   9.264  1.00  0.00           C  
ATOM   1947  C   VAL C 735      26.842  62.209   9.389  1.00  0.00           C  
ATOM   1948  O   VAL C 735      26.373  63.341   9.263  1.00  0.00           O  
ATOM   1949  CB  VAL C 735      29.087  62.966  10.165  1.00  0.00           C  
ATOM   1950  CG1 VAL C 735      28.619  62.827  11.602  1.00  0.00           C  
ATOM   1951  CG2 VAL C 735      30.582  62.724  10.075  1.00  0.00           C  
ATOM   1952  N   VAL C 736      26.100  61.133   9.626  1.00  0.00           N  
ATOM   1953  CA  VAL C 736      24.656  61.209   9.784  1.00  0.00           C  
ATOM   1954  C   VAL C 736      24.344  61.464  11.252  1.00  0.00           C  
ATOM   1955  O   VAL C 736      24.547  60.596  12.102  1.00  0.00           O  
ATOM   1956  CB  VAL C 736      23.980  59.896   9.356  1.00  0.00           C  
ATOM   1957  CG1 VAL C 736      22.477  60.001   9.546  1.00  0.00           C  
ATOM   1958  CG2 VAL C 736      24.317  59.587   7.908  1.00  0.00           C  
ATOM   1959  N   GLY C 737      23.858  62.663  11.548  1.00  0.00           N  
ATOM   1960  CA  GLY C 737      23.537  63.004  12.920  1.00  0.00           C  
ATOM   1961  C   GLY C 737      22.320  63.898  13.025  1.00  0.00           C  
ATOM   1962  O   GLY C 737      22.172  64.859  12.269  1.00  0.00           O  
ATOM   1963  N   GLU C 738      21.444  63.577  13.970  1.00  0.00           N  
ATOM   1964  CA  GLU C 738      20.230  64.351  14.181  1.00  0.00           C  
ATOM   1965  C   GLU C 738      20.581  65.794  14.532  1.00  0.00           C  
ATOM   1966  O   GLU C 738      19.728  66.681  14.476  1.00  0.00           O  
ATOM   1967  CB  GLU C 738      19.402  63.725  15.307  1.00  0.00           C  
ATOM   1968  CG  GLU C 738      18.050  64.382  15.540  1.00  0.00           C  
ATOM   1969  CD  GLU C 738      17.249  63.698  16.632  1.00  0.00           C  
ATOM   1970  OE1 GLU C 738      16.100  64.120  16.882  1.00  0.00           O  
ATOM   1971  OE2 GLU C 738      17.767  62.738  17.242  1.00  0.00           O  
ATOM   1972  N   ASP C 739      21.842  66.023  14.888  1.00  0.00           N  
ATOM   1973  CA  ASP C 739      22.307  67.358  15.253  1.00  0.00           C  
ATOM   1974  C   ASP C 739      23.739  67.598  14.786  1.00  0.00           C  
ATOM   1975  O   ASP C 739      24.677  67.475  15.571  1.00  0.00           O  
ATOM   1976  CB  ASP C 739      22.241  67.542  16.771  1.00  0.00           C  
ATOM   1977  CG  ASP C 739      20.859  67.280  17.333  1.00  0.00           C  
ATOM   1978  OD1 ASP C 739      19.909  67.986  16.934  1.00  0.00           O  
ATOM   1979  OD2 ASP C 739      20.723  66.368  18.176  1.00  0.00           O  
ATOM   1980  N   VAL C 788      23.907  67.941  13.512  1.00  0.00           N  
ATOM   1981  CA  VAL C 788      25.237  68.197  12.963  1.00  0.00           C  
ATOM   1982  C   VAL C 788      25.252  69.464  12.120  1.00  0.00           C  
ATOM   1983  O   VAL C 788      24.215  69.904  11.622  1.00  0.00           O  
ATOM   1984  CB  VAL C 788      25.738  67.014  12.083  1.00  0.00           C  
ATOM   1985  CG1 VAL C 788      25.718  65.718  12.882  1.00  0.00           C  
ATOM   1986  CG2 VAL C 788      24.882  66.889  10.833  1.00  0.00           C  
ATOM   1987  N   SER C 789      26.437  70.047  11.966  1.00  0.00           N  
ATOM   1988  CA  SER C 789      26.599  71.265  11.181  1.00  0.00           C  
ATOM   1989  C   SER C 789      27.981  71.299  10.544  1.00  0.00           C  
ATOM   1990  O   SER C 789      28.757  70.351  10.673  1.00  0.00           O  
ATOM   1991  CB  SER C 789      26.415  72.500  12.066  1.00  0.00           C  
ATOM   1992  OG  SER C 789      27.432  72.579  13.050  1.00  0.00           O  
ATOM   1993  N   VAL C 790      28.282  72.399   9.860  1.00  0.00           N  
ATOM   1994  CA  VAL C 790      29.569  72.566   9.199  1.00  0.00           C  
ATOM   1995  C   VAL C 790      30.721  72.286  10.167  1.00  0.00           C  
ATOM   1996  O   VAL C 790      31.769  71.778   9.770  1.00  0.00           O  
ATOM   1997  CB  VAL C 790      29.715  73.991   8.633  1.00  0.00           C  
ATOM   1998  CG1 VAL C 790      29.708  75.003   9.763  1.00  0.00           C  
ATOM   1999  CG2 VAL C 790      30.989  74.099   7.828  1.00  0.00           C  
ATOM   2000  N   ASP C 791      30.520  72.612  11.439  1.00  0.00           N  
ATOM   2001  CA  ASP C 791      31.541  72.387  12.453  1.00  0.00           C  
ATOM   2002  C   ASP C 791      31.977  70.931  12.463  1.00  0.00           C  
ATOM   2003  O   ASP C 791      33.166  70.640  12.513  1.00  0.00           O  
ATOM   2004  CB  ASP C 791      31.013  72.767  13.834  1.00  0.00           C  
ATOM   2005  CG  ASP C 791      30.635  74.227  13.926  1.00  0.00           C  
ATOM   2006  OD1 ASP C 791      31.507  75.082  13.667  1.00  0.00           O  
ATOM   2007  OD2 ASP C 791      29.466  74.518  14.256  1.00  0.00           O  
ATOM   2008  N   ASP C 792      31.015  70.014  12.419  1.00  0.00           N  
ATOM   2009  CA  ASP C 792      31.338  68.593  12.417  1.00  0.00           C  
ATOM   2010  C   ASP C 792      32.252  68.285  11.240  1.00  0.00           C  
ATOM   2011  O   ASP C 792      32.902  67.244  11.202  1.00  0.00           O  
ATOM   2012  CB  ASP C 792      30.066  67.746  12.327  1.00  0.00           C  
ATOM   2013  CG  ASP C 792      29.253  67.776  13.606  1.00  0.00           C  
ATOM   2014  OD1 ASP C 792      28.674  68.835  13.922  1.00  0.00           O  
ATOM   2015  OD2 ASP C 792      29.200  66.738  14.301  1.00  0.00           O  
ATOM   2016  N   GLY C 793      32.296  69.202  10.279  1.00  0.00           N  
ATOM   2017  CA  GLY C 793      33.145  69.019   9.120  1.00  0.00           C  
ATOM   2018  C   GLY C 793      34.537  69.548   9.405  1.00  0.00           C  
ATOM   2019  O   GLY C 793      35.537  68.899   9.095  1.00  0.00           O  
ATOM   2020  N   LYS C 794      34.606  70.734  10.000  1.00  0.00           N  
ATOM   2021  CA  LYS C 794      35.890  71.337  10.334  1.00  0.00           C  
ATOM   2022  C   LYS C 794      36.687  70.373  11.198  1.00  0.00           C  
ATOM   2023  O   LYS C 794      37.835  70.073  10.900  1.00  0.00           O  
ATOM   2024  CB  LYS C 794      35.683  72.657  11.084  1.00  0.00           C  
ATOM   2025  CG  LYS C 794      34.969  73.726  10.274  1.00  0.00           C  
ATOM   2026  CD  LYS C 794      34.768  74.998  11.084  1.00  0.00           C  
ATOM   2027  CE  LYS C 794      33.997  76.046  10.288  1.00  0.00           C  
ATOM   2028  NZ  LYS C 794      33.713  77.277  11.081  1.00  0.00           N  
ATOM   2029  N   VAL C 795      36.056  69.883  12.260  1.00  0.00           N  
ATOM   2030  CA  VAL C 795      36.689  68.951  13.183  1.00  0.00           C  
ATOM   2031  C   VAL C 795      37.269  67.729  12.472  1.00  0.00           C  
ATOM   2032  O   VAL C 795      38.387  67.302  12.768  1.00  0.00           O  
ATOM   2033  CB  VAL C 795      35.688  68.477  14.264  1.00  0.00           C  
ATOM   2034  CG1 VAL C 795      34.475  67.839  13.611  1.00  0.00           C  
ATOM   2035  CG2 VAL C 795      36.365  67.494  15.205  1.00  0.00           C  
ATOM   2036  N   VAL C 796      36.514  67.164  11.536  1.00  0.00           N  
ATOM   2037  CA  VAL C 796      36.985  65.995  10.803  1.00  0.00           C  
ATOM   2038  C   VAL C 796      38.240  66.357  10.030  1.00  0.00           C  
ATOM   2039  O   VAL C 796      39.267  65.695  10.160  1.00  0.00           O  
ATOM   2040  CB  VAL C 796      35.919  65.478   9.816  1.00  0.00           C  
ATOM   2041  CG1 VAL C 796      36.482  64.345   8.981  1.00  0.00           C  
ATOM   2042  CG2 VAL C 796      34.705  64.996  10.579  1.00  0.00           C  
ATOM   2043  N   ALA C 797      38.151  67.419   9.234  1.00  0.00           N  
ATOM   2044  CA  ALA C 797      39.281  67.878   8.437  1.00  0.00           C  
ATOM   2045  C   ALA C 797      40.533  68.035   9.295  1.00  0.00           C  
ATOM   2046  O   ALA C 797      41.642  67.774   8.837  1.00  0.00           O  
ATOM   2047  CB  ALA C 797      38.938  69.193   7.765  1.00  0.00           C  
ATOM   2048  N   GLU C 798      40.352  68.464  10.541  1.00  0.00           N  
ATOM   2049  CA  GLU C 798      41.478  68.636  11.452  1.00  0.00           C  
ATOM   2050  C   GLU C 798      41.965  67.267  11.899  1.00  0.00           C  
ATOM   2051  O   GLU C 798      43.097  66.882  11.611  1.00  0.00           O  
ATOM   2052  CB  GLU C 798      41.076  69.449  12.685  1.00  0.00           C  
ATOM   2053  CG  GLU C 798      42.242  69.709  13.629  1.00  0.00           C  
ATOM   2054  CD  GLU C 798      41.824  70.331  14.945  1.00  0.00           C  
ATOM   2055  OE1 GLU C 798      41.180  71.399  14.928  1.00  0.00           O  
ATOM   2056  OE2 GLU C 798      42.149  69.751  16.003  1.00  0.00           O  
ATOM   2057  N   GLY C 799      41.099  66.536  12.598  1.00  0.00           N  
ATOM   2058  CA  GLY C 799      41.452  65.212  13.083  1.00  0.00           C  
ATOM   2059  C   GLY C 799      42.022  64.321  11.998  1.00  0.00           C  
ATOM   2060  O   GLY C 799      42.684  63.323  12.278  1.00  0.00           O  
ATOM   2061  N   LEU C 800      41.761  64.689  10.750  1.00  0.00           N  
ATOM   2062  CA  LEU C 800      42.250  63.930   9.609  1.00  0.00           C  
ATOM   2063  C   LEU C 800      43.659  64.400   9.257  1.00  0.00           C  
ATOM   2064  O   LEU C 800      44.611  63.621   9.303  1.00  0.00           O  
ATOM   2065  CB  LEU C 800      41.312  64.123   8.413  1.00  0.00           C  
ATOM   2066  CG  LEU C 800      41.478  63.183   7.218  1.00  0.00           C  
ATOM   2067  CD1 LEU C 800      41.339  61.739   7.666  1.00  0.00           C  
ATOM   2068  CD2 LEU C 800      40.428  63.508   6.180  1.00  0.00           C  
ATOM   2069  N   LEU C 801      43.788  65.678   8.914  1.00  0.00           N  
ATOM   2070  CA  LEU C 801      45.086  66.241   8.562  1.00  0.00           C  
ATOM   2071  C   LEU C 801      46.053  66.165   9.736  1.00  0.00           C  
ATOM   2072  O   LEU C 801      47.249  65.944   9.553  1.00  0.00           O  
ATOM   2073  CB  LEU C 801      44.939  67.699   8.127  1.00  0.00           C  
ATOM   2074  CG  LEU C 801      44.077  67.985   6.901  1.00  0.00           C  
ATOM   2075  CD1 LEU C 801      44.110  69.476   6.613  1.00  0.00           C  
ATOM   2076  CD2 LEU C 801      44.588  67.201   5.708  1.00  0.00           C  
ATOM   2077  N   ALA C 802      45.527  66.349  10.942  1.00  0.00           N  
ATOM   2078  CA  ALA C 802      46.341  66.312  12.152  1.00  0.00           C  
ATOM   2079  C   ALA C 802      47.149  65.023  12.271  1.00  0.00           C  
ATOM   2080  O   ALA C 802      48.117  64.958  13.031  1.00  0.00           O  
ATOM   2081  CB  ALA C 802      45.455  66.483  13.378  1.00  0.00           C  
ATOM   2082  N   GLN C 803      46.752  63.998  11.521  1.00  0.00           N  
ATOM   2083  CA  GLN C 803      47.448  62.718  11.559  1.00  0.00           C  
ATOM   2084  C   GLN C 803      48.529  62.595  10.495  1.00  0.00           C  
ATOM   2085  O   GLN C 803      48.964  61.495  10.161  1.00  0.00           O  
ATOM   2086  CB  GLN C 803      46.452  61.569  11.421  1.00  0.00           C  
ATOM   2087  CG  GLN C 803      45.599  61.359  12.649  1.00  0.00           C  
ATOM   2088  CD  GLN C 803      44.773  60.094  12.571  1.00  0.00           C  
ATOM   2089  OE1 GLN C 803      43.830  60.003  11.787  1.00  0.00           O  
ATOM   2090  NE2 GLN C 803      45.131  59.105  13.381  1.00  0.00           N  
ATOM   2091  N   PHE C 807      48.959  63.729   9.960  1.00  0.00           N  
ATOM   2092  CA  PHE C 807      50.008  63.742   8.952  1.00  0.00           C  
ATOM   2093  C   PHE C 807      51.061  64.779   9.326  1.00  0.00           C  
ATOM   2094  O   PHE C 807      52.043  64.972   8.605  1.00  0.00           O  
ATOM   2095  CB  PHE C 807      49.433  64.062   7.570  1.00  0.00           C  
ATOM   2096  CG  PHE C 807      48.772  62.889   6.894  1.00  0.00           C  
ATOM   2097  CD1 PHE C 807      47.651  62.279   7.453  1.00  0.00           C  
ATOM   2098  CD2 PHE C 807      49.256  62.410   5.677  1.00  0.00           C  
ATOM   2099  CE1 PHE C 807      47.019  61.209   6.805  1.00  0.00           C  
ATOM   2100  CE2 PHE C 807      48.633  61.344   5.025  1.00  0.00           C  
ATOM   2101  CZ  PHE C 807      47.512  60.745   5.591  1.00  0.00           C  
ATOM   2102  N   GLY C 808      50.852  65.441  10.459  1.00  0.00           N  
ATOM   2103  CA  GLY C 808      51.795  66.449  10.906  1.00  0.00           C  
ATOM   2104  C   GLY C 808      51.366  67.849  10.515  1.00  0.00           C  
ATOM   2105  O   GLY C 808      52.147  68.799  10.601  1.00  0.00           O  
ATOM   2106  N   PHE C1141      50.118  67.977  10.084  1.00  0.00           N  
ATOM   2107  CA  PHE C1141      49.577  69.265   9.677  1.00  0.00           C  
ATOM   2108  C   PHE C1141      48.992  70.021  10.868  1.00  0.00           C  
ATOM   2109  O   PHE C1141      48.146  69.496  11.591  1.00  0.00           O  
ATOM   2110  CB  PHE C1141      48.494  69.059   8.614  1.00  0.00           C  
ATOM   2111  CG  PHE C1141      49.033  68.747   7.244  1.00  0.00           C  
ATOM   2112  CD1 PHE C1141      50.013  67.782   7.068  1.00  0.00           C  
ATOM   2113  CD2 PHE C1141      48.543  69.411   6.124  1.00  0.00           C  
ATOM   2114  CE1 PHE C1141      50.497  67.482   5.797  1.00  0.00           C  
ATOM   2115  CE2 PHE C1141      49.020  69.117   4.851  1.00  0.00           C  
ATOM   2116  CZ  PHE C1141      49.999  68.151   4.689  1.00  0.00           C  
ATOM   2117  N   THR C1153      49.451  71.253  11.070  1.00  0.00           N  
ATOM   2118  CA  THR C1153      48.958  72.083  12.162  1.00  0.00           C  
ATOM   2119  C   THR C1153      48.379  73.380  11.614  1.00  0.00           C  
ATOM   2120  O   THR C1153      47.668  74.098  12.316  1.00  0.00           O  
ATOM   2121  CB  THR C1153      50.076  72.430  13.162  1.00  0.00           C  
ATOM   2122  OG1 THR C1153      51.194  72.984  12.460  1.00  0.00           O  
ATOM   2123  CG2 THR C1153      50.515  71.191  13.918  1.00  0.00           C  
ATOM   2124  N   LYS C1154      48.686  73.673  10.354  1.00  0.00           N  
ATOM   2125  CA  LYS C1154      48.191  74.882   9.710  1.00  0.00           C  
ATOM   2126  C   LYS C1154      47.331  74.544   8.496  1.00  0.00           C  
ATOM   2127  O   LYS C1154      47.802  73.908   7.552  1.00  0.00           O  
ATOM   2128  CB  LYS C1154      49.362  75.769   9.279  1.00  0.00           C  
ATOM   2129  CG  LYS C1154      50.269  76.206  10.421  1.00  0.00           C  
ATOM   2130  CD  LYS C1154      51.331  77.195   9.951  1.00  0.00           C  
ATOM   2131  CE  LYS C1154      52.244  76.586   8.896  1.00  0.00           C  
ATOM   2132  NZ  LYS C1154      53.262  77.559   8.407  1.00  0.00           N  
ATOM   2133  N   PHE C1155      46.069  74.971   8.529  1.00  0.00           N  
ATOM   2134  CA  PHE C1155      45.145  74.720   7.429  1.00  0.00           C  
ATOM   2135  C   PHE C1155      44.052  75.779   7.259  1.00  0.00           C  
ATOM   2136  O   PHE C1155      44.008  76.462   6.235  1.00  0.00           O  
ATOM   2137  CB  PHE C1155      44.515  73.325   7.568  1.00  0.00           C  
ATOM   2138  CG  PHE C1155      44.338  72.864   8.989  1.00  0.00           C  
ATOM   2139  CD1 PHE C1155      43.588  73.608   9.895  1.00  0.00           C  
ATOM   2140  CD2 PHE C1155      44.908  71.670   9.416  1.00  0.00           C  
ATOM   2141  CE1 PHE C1155      43.407  73.167  11.207  1.00  0.00           C  
ATOM   2142  CE2 PHE C1155      44.733  71.222  10.721  1.00  0.00           C  
ATOM   2143  CZ  PHE C1155      43.981  71.972  11.619  1.00  0.00           C  
ATOM   2144  N   LYS C1156      43.175  75.914   8.252  1.00  0.00           N  
ATOM   2145  CA  LYS C1156      42.083  76.889   8.200  1.00  0.00           C  
ATOM   2146  C   LYS C1156      41.101  76.600   7.061  1.00  0.00           C  
ATOM   2147  O   LYS C1156      41.418  75.859   6.130  1.00  0.00           O  
ATOM   2148  CB  LYS C1156      42.644  78.304   8.043  1.00  0.00           C  
ATOM   2149  CG  LYS C1156      43.581  78.729   9.159  1.00  0.00           C  
ATOM   2150  CD  LYS C1156      44.115  80.130   8.918  1.00  0.00           C  
ATOM   2151  CE  LYS C1156      45.099  80.533  10.002  1.00  0.00           C  
ATOM   2152  NZ  LYS C1156      46.251  79.592  10.067  1.00  0.00           N  
ATOM   2153  N   PHE C1157      39.912  77.195   7.135  1.00  0.00           N  
ATOM   2154  CA  PHE C1157      38.887  76.987   6.116  1.00  0.00           C  
ATOM   2155  C   PHE C1157      38.371  78.306   5.550  1.00  0.00           C  
ATOM   2156  O   PHE C1157      38.430  79.340   6.213  1.00  0.00           O  
ATOM   2157  CB  PHE C1157      37.702  76.214   6.699  1.00  0.00           C  
ATOM   2158  CG  PHE C1157      38.074  75.248   7.788  1.00  0.00           C  
ATOM   2159  CD1 PHE C1157      38.336  75.700   9.076  1.00  0.00           C  
ATOM   2160  CD2 PHE C1157      38.152  73.885   7.529  1.00  0.00           C  
ATOM   2161  CE1 PHE C1157      38.668  74.813  10.089  1.00  0.00           C  
ATOM   2162  CE2 PHE C1157      38.484  72.989   8.536  1.00  0.00           C  
ATOM   2163  CZ  PHE C1157      38.742  73.454   9.819  1.00  0.00           C  
ATOM   2164  N   LYS C1158      37.858  78.260   4.324  1.00  0.00           N  
ATOM   2165  CA  LYS C1158      37.314  79.445   3.668  1.00  0.00           C  
ATOM   2166  C   LYS C1158      36.134  79.063   2.776  1.00  0.00           C  
ATOM   2167  O   LYS C1158      36.226  78.126   1.983  1.00  0.00           O  
ATOM   2168  CB  LYS C1158      38.395  80.139   2.836  1.00  0.00           C  
ATOM   2169  CG  LYS C1158      39.555  80.675   3.663  1.00  0.00           C  
ATOM   2170  CD  LYS C1158      40.580  81.399   2.803  1.00  0.00           C  
ATOM   2171  CE  LYS C1158      39.996  82.651   2.168  1.00  0.00           C  
ATOM   2172  NZ  LYS C1158      41.006  83.376   1.348  1.00  0.00           N  
ATOM   2173  N   PRO C1159      35.006  79.785   2.903  1.00  0.00           N  
ATOM   2174  CA  PRO C1159      33.783  79.550   2.130  1.00  0.00           C  
ATOM   2175  C   PRO C1159      34.017  79.396   0.633  1.00  0.00           C  
ATOM   2176  O   PRO C1159      34.740  80.188   0.026  1.00  0.00           O  
ATOM   2177  CB  PRO C1159      32.935  80.772   2.460  1.00  0.00           C  
ATOM   2178  CG  PRO C1159      33.303  81.036   3.877  1.00  0.00           C  
ATOM   2179  CD  PRO C1159      34.811  80.901   3.846  1.00  0.00           C  
ATOM   2180  N   ASP C1160      33.394  78.374   0.048  1.00  0.00           N  
ATOM   2181  CA  ASP C1160      33.523  78.100  -1.379  1.00  0.00           C  
ATOM   2182  C   ASP C1160      32.518  78.910  -2.184  1.00  0.00           C  
ATOM   2183  O   ASP C1160      31.323  78.892  -1.891  1.00  0.00           O  
ATOM   2184  CB  ASP C1160      33.306  76.615  -1.650  1.00  0.00           C  
ATOM   2185  CG  ASP C1160      33.624  76.238  -3.080  1.00  0.00           C  
ATOM   2186  OD1 ASP C1160      33.449  75.058  -3.439  1.00  0.00           O  
ATOM   2187  OD2 ASP C1160      34.055  77.122  -3.846  1.00  0.00           O  
ATOM   2188  N   GLU C1161      33.007  79.612  -3.203  1.00  0.00           N  
ATOM   2189  CA  GLU C1161      32.153  80.440  -4.052  1.00  0.00           C  
ATOM   2190  C   GLU C1161      31.197  79.611  -4.907  1.00  0.00           C  
ATOM   2191  O   GLU C1161      30.074  80.029  -5.182  1.00  0.00           O  
ATOM   2192  CB  GLU C1161      33.016  81.323  -4.960  1.00  0.00           C  
ATOM   2193  CG  GLU C1161      33.944  82.276  -4.214  1.00  0.00           C  
ATOM   2194  CD  GLU C1161      33.196  83.357  -3.451  1.00  0.00           C  
ATOM   2195  OE1 GLU C1161      32.367  83.015  -2.581  1.00  0.00           O  
ATOM   2196  OE2 GLU C1161      33.439  84.552  -3.721  1.00  0.00           O  
ATOM   2197  N   LYS C1425      31.647  78.433  -5.322  1.00  0.00           N  
ATOM   2198  CA  LYS C1425      30.835  77.548  -6.148  1.00  0.00           C  
ATOM   2199  C   LYS C1425      29.416  77.387  -5.608  1.00  0.00           C  
ATOM   2200  O   LYS C1425      28.463  77.270  -6.376  1.00  0.00           O  
ATOM   2201  CB  LYS C1425      31.510  76.177  -6.263  1.00  0.00           C  
ATOM   2202  CG  LYS C1425      32.873  76.216  -6.944  1.00  0.00           C  
ATOM   2203  CD  LYS C1425      33.499  74.832  -7.032  1.00  0.00           C  
ATOM   2204  CE  LYS C1425      34.838  74.873  -7.758  1.00  0.00           C  
ATOM   2205  NZ  LYS C1425      35.831  75.746  -7.070  1.00  0.00           N  
ATOM   2206  N   LYS C1437      29.283  77.385  -4.286  1.00  0.00           N  
ATOM   2207  CA  LYS C1437      27.985  77.236  -3.638  1.00  0.00           C  
ATOM   2208  C   LYS C1437      27.125  76.172  -4.319  1.00  0.00           C  
ATOM   2209  O   LYS C1437      26.015  76.453  -4.765  1.00  0.00           O  
ATOM   2210  CB  LYS C1437      27.245  78.576  -3.634  1.00  0.00           C  
ATOM   2211  CG  LYS C1437      27.982  79.683  -2.899  1.00  0.00           C  
ATOM   2212  CD  LYS C1437      27.230  81.001  -2.982  1.00  0.00           C  
ATOM   2213  CE  LYS C1437      27.994  82.122  -2.290  1.00  0.00           C  
ATOM   2214  NZ  LYS C1437      28.207  81.850  -0.841  1.00  0.00           N  
ATOM   2215  N   SER C1438      27.649  74.952  -4.400  1.00  0.00           N  
ATOM   2216  CA  SER C1438      26.936  73.840  -5.022  1.00  0.00           C  
ATOM   2217  C   SER C1438      25.554  73.722  -4.400  1.00  0.00           C  
ATOM   2218  O   SER C1438      25.415  73.735  -3.174  1.00  0.00           O  
ATOM   2219  CB  SER C1438      27.710  72.536  -4.818  1.00  0.00           C  
ATOM   2220  OG  SER C1438      29.012  72.621  -5.370  1.00  0.00           O  
ATOM   2221  N   LYS C1443      24.539  73.599  -5.252  1.00  0.00           N  
ATOM   2222  CA  LYS C1443      23.156  73.502  -4.801  1.00  0.00           C  
ATOM   2223  C   LYS C1443      22.770  72.185  -4.131  1.00  0.00           C  
ATOM   2224  O   LYS C1443      21.632  72.028  -3.689  1.00  0.00           O  
ATOM   2225  CB  LYS C1443      22.206  73.789  -5.966  1.00  0.00           C  
ATOM   2226  CG  LYS C1443      22.308  75.214  -6.498  1.00  0.00           C  
ATOM   2227  CD  LYS C1443      21.359  75.445  -7.667  1.00  0.00           C  
ATOM   2228  CE  LYS C1443      21.495  76.855  -8.230  1.00  0.00           C  
ATOM   2229  NZ  LYS C1443      20.617  77.086  -9.418  1.00  0.00           N  
ATOM   2230  N   TYR C1444      23.702  71.240  -4.053  1.00  0.00           N  
ATOM   2231  CA  TYR C1444      23.411  69.969  -3.399  1.00  0.00           C  
ATOM   2232  C   TYR C1444      23.931  70.070  -1.966  1.00  0.00           C  
ATOM   2233  O   TYR C1444      23.956  69.093  -1.211  1.00  0.00           O  
ATOM   2234  CB  TYR C1444      24.072  68.809  -4.153  1.00  0.00           C  
ATOM   2235  CG  TYR C1444      25.567  68.673  -3.968  1.00  0.00           C  
ATOM   2236  CD1 TYR C1444      26.095  67.999  -2.866  1.00  0.00           C  
ATOM   2237  CD2 TYR C1444      26.455  69.187  -4.912  1.00  0.00           C  
ATOM   2238  CE1 TYR C1444      27.469  67.835  -2.709  1.00  0.00           C  
ATOM   2239  CE2 TYR C1444      27.835  69.030  -4.764  1.00  0.00           C  
ATOM   2240  CZ  TYR C1444      28.333  68.350  -3.661  1.00  0.00           C  
ATOM   2241  OH  TYR C1444      29.691  68.176  -3.511  1.00  0.00           O  
ATOM   2242  N   TYR C1446      24.335  71.286  -1.613  1.00  0.00           N  
ATOM   2243  CA  TYR C1446      24.855  71.616  -0.292  1.00  0.00           C  
ATOM   2244  C   TYR C1446      24.024  72.764   0.276  1.00  0.00           C  
ATOM   2245  O   TYR C1446      23.758  73.740  -0.426  1.00  0.00           O  
ATOM   2246  CB  TYR C1446      26.314  72.082  -0.397  1.00  0.00           C  
ATOM   2247  CG  TYR C1446      27.380  71.020  -0.186  1.00  0.00           C  
ATOM   2248  CD1 TYR C1446      28.731  71.323  -0.378  1.00  0.00           C  
ATOM   2249  CD2 TYR C1446      27.049  69.730   0.218  1.00  0.00           C  
ATOM   2250  CE1 TYR C1446      29.720  70.373  -0.175  1.00  0.00           C  
ATOM   2251  CE2 TYR C1446      28.036  68.770   0.424  1.00  0.00           C  
ATOM   2252  CZ  TYR C1446      29.367  69.099   0.225  1.00  0.00           C  
ATOM   2253  OH  TYR C1446      30.342  68.147   0.416  1.00  0.00           O  
ATOM   2254  N   THR C1447      23.611  72.654   1.536  1.00  0.00           N  
ATOM   2255  CA  THR C1447      22.844  73.725   2.159  1.00  0.00           C  
ATOM   2256  C   THR C1447      23.671  74.994   1.977  1.00  0.00           C  
ATOM   2257  O   THR C1447      24.893  74.972   2.111  1.00  0.00           O  
ATOM   2258  CB  THR C1447      22.634  73.484   3.669  1.00  0.00           C  
ATOM   2259  OG1 THR C1447      23.904  73.350   4.314  1.00  0.00           O  
ATOM   2260  CG2 THR C1447      21.824  72.227   3.903  1.00  0.00           C  
ATOM   2261  N   PRO C1448      23.020  76.116   1.659  1.00  0.00           N  
ATOM   2262  CA  PRO C1448      23.747  77.371   1.461  1.00  0.00           C  
ATOM   2263  C   PRO C1448      24.671  77.759   2.613  1.00  0.00           C  
ATOM   2264  O   PRO C1448      24.374  77.500   3.781  1.00  0.00           O  
ATOM   2265  CB  PRO C1448      22.628  78.387   1.259  1.00  0.00           C  
ATOM   2266  CG  PRO C1448      21.552  77.575   0.628  1.00  0.00           C  
ATOM   2267  CD  PRO C1448      21.578  76.306   1.438  1.00  0.00           C  
ATOM   2268  N   GLU C1456      25.796  78.375   2.260  1.00  0.00           N  
ATOM   2269  CA  GLU C1456      26.783  78.851   3.226  1.00  0.00           C  
ATOM   2270  C   GLU C1456      27.481  77.777   4.065  1.00  0.00           C  
ATOM   2271  O   GLU C1456      27.879  78.034   5.205  1.00  0.00           O  
ATOM   2272  CB  GLU C1456      26.132  79.881   4.157  1.00  0.00           C  
ATOM   2273  CG  GLU C1456      25.325  80.955   3.433  1.00  0.00           C  
ATOM   2274  CD  GLU C1456      26.154  81.767   2.452  1.00  0.00           C  
ATOM   2275  OE1 GLU C1456      25.577  82.635   1.763  1.00  0.00           O  
ATOM   2276  OE2 GLU C1456      27.379  81.541   2.369  1.00  0.00           O  
ATOM   2277  N   THR C1457      27.636  76.579   3.510  1.00  0.00           N  
ATOM   2278  CA  THR C1457      28.312  75.509   4.234  1.00  0.00           C  
ATOM   2279  C   THR C1457      29.524  75.016   3.462  1.00  0.00           C  
ATOM   2280  O   THR C1457      30.550  74.676   4.052  1.00  0.00           O  
ATOM   2281  CB  THR C1457      27.387  74.305   4.495  1.00  0.00           C  
ATOM   2282  OG1 THR C1457      26.842  73.843   3.256  1.00  0.00           O  
ATOM   2283  CG2 THR C1457      26.270  74.686   5.443  1.00  0.00           C  
ATOM   2284  N   GLN C1458      29.410  74.982   2.139  1.00  0.00           N  
ATOM   2285  CA  GLN C1458      30.517  74.519   1.316  1.00  0.00           C  
ATOM   2286  C   GLN C1458      31.757  75.364   1.567  1.00  0.00           C  
ATOM   2287  O   GLN C1458      31.917  76.443   0.999  1.00  0.00           O  
ATOM   2288  CB  GLN C1458      30.149  74.564  -0.166  1.00  0.00           C  
ATOM   2289  CG  GLN C1458      31.185  73.901  -1.058  1.00  0.00           C  
ATOM   2290  CD  GLN C1458      30.701  73.721  -2.479  1.00  0.00           C  
ATOM   2291  OE1 GLN C1458      31.400  73.157  -3.319  1.00  0.00           O  
ATOM   2292  NE2 GLN C1458      29.497  74.199  -2.756  1.00  0.00           N  
ATOM   2293  N   THR C1459      32.630  74.854   2.428  1.00  0.00           N  
ATOM   2294  CA  THR C1459      33.862  75.539   2.787  1.00  0.00           C  
ATOM   2295  C   THR C1459      35.078  74.731   2.343  1.00  0.00           C  
ATOM   2296  O   THR C1459      35.177  73.538   2.632  1.00  0.00           O  
ATOM   2297  CB  THR C1459      33.939  75.753   4.310  1.00  0.00           C  
ATOM   2298  OG1 THR C1459      33.803  74.491   4.976  1.00  0.00           O  
ATOM   2299  CG2 THR C1459      32.831  76.683   4.775  1.00  0.00           C  
ATOM   2300  N   GLU C1460      35.997  75.384   1.637  1.00  0.00           N  
ATOM   2301  CA  GLU C1460      37.208  74.726   1.162  1.00  0.00           C  
ATOM   2302  C   GLU C1460      38.140  74.522   2.344  1.00  0.00           C  
ATOM   2303  O   GLU C1460      38.032  75.226   3.346  1.00  0.00           O  
ATOM   2304  CB  GLU C1460      37.907  75.592   0.111  1.00  0.00           C  
ATOM   2305  CG  GLU C1460      37.045  75.934  -1.092  1.00  0.00           C  
ATOM   2306  CD  GLU C1460      37.765  76.811  -2.102  1.00  0.00           C  
ATOM   2307  OE1 GLU C1460      38.804  76.373  -2.633  1.00  0.00           O  
ATOM   2308  OE2 GLU C1460      37.296  77.937  -2.371  1.00  0.00           O  
ATOM   2309  N   VAL C1461      39.054  73.562   2.235  1.00  0.00           N  
ATOM   2310  CA  VAL C1461      39.997  73.303   3.316  1.00  0.00           C  
ATOM   2311  C   VAL C1461      41.435  73.328   2.818  1.00  0.00           C  
ATOM   2312  O   VAL C1461      42.003  72.290   2.478  1.00  0.00           O  
ATOM   2313  CB  VAL C1461      39.726  71.949   3.985  1.00  0.00           C  
ATOM   2314  CG1 VAL C1461      40.727  71.704   5.099  1.00  0.00           C  
ATOM   2315  CG2 VAL C1461      38.325  71.933   4.541  1.00  0.00           C  
ATOM   2316  N   TYR C1462      42.014  74.525   2.776  1.00  0.00           N  
ATOM   2317  CA  TYR C1462      43.390  74.710   2.329  1.00  0.00           C  
ATOM   2318  C   TYR C1462      44.351  74.174   3.377  1.00  0.00           C  
ATOM   2319  O   TYR C1462      44.076  74.244   4.574  1.00  0.00           O  
ATOM   2320  CB  TYR C1462      43.670  76.193   2.087  1.00  0.00           C  
ATOM   2321  CG  TYR C1462      42.987  76.761   0.865  1.00  0.00           C  
ATOM   2322  CD1 TYR C1462      41.610  76.652   0.693  1.00  0.00           C  
ATOM   2323  CD2 TYR C1462      43.722  77.399  -0.125  1.00  0.00           C  
ATOM   2324  CE1 TYR C1462      40.986  77.164  -0.438  1.00  0.00           C  
ATOM   2325  CE2 TYR C1462      43.110  77.913  -1.260  1.00  0.00           C  
ATOM   2326  CZ  TYR C1462      41.744  77.792  -1.413  1.00  0.00           C  
ATOM   2327  OH  TYR C1462      41.145  78.298  -2.546  1.00  0.00           O  
ATOM   2328  N   ALA C1463      45.480  73.641   2.925  1.00  0.00           N  
ATOM   2329  CA  ALA C1463      46.470  73.084   3.838  1.00  0.00           C  
ATOM   2330  C   ALA C1463      47.899  73.452   3.461  1.00  0.00           C  
ATOM   2331  O   ALA C1463      48.258  73.482   2.284  1.00  0.00           O  
ATOM   2332  CB  ALA C1463      46.324  71.570   3.898  1.00  0.00           C  
ATOM   2333  N   TYR C1464      48.710  73.726   4.478  1.00  0.00           N  
ATOM   2334  CA  TYR C1464      50.107  74.088   4.277  1.00  0.00           C  
ATOM   2335  C   TYR C1464      50.978  73.375   5.308  1.00  0.00           C  
ATOM   2336  O   TYR C1464      51.080  73.807   6.458  1.00  0.00           O  
ATOM   2337  CB  TYR C1464      50.284  75.605   4.406  1.00  0.00           C  
ATOM   2338  CG  TYR C1464      51.654  76.108   4.002  1.00  0.00           C  
ATOM   2339  CD1 TYR C1464      52.126  75.935   2.701  1.00  0.00           C  
ATOM   2340  CD2 TYR C1464      52.478  76.763   4.919  1.00  0.00           C  
ATOM   2341  CE1 TYR C1464      53.382  76.402   2.321  1.00  0.00           C  
ATOM   2342  CE2 TYR C1464      53.737  77.234   4.549  1.00  0.00           C  
ATOM   2343  CZ  TYR C1464      54.181  77.050   3.248  1.00  0.00           C  
ATOM   2344  OH  TYR C1464      55.422  77.512   2.874  1.00  0.00           O  
ATOM   2345  N   HIS C1465      51.593  72.274   4.888  1.00  0.00           N  
ATOM   2346  CA  HIS C1465      52.466  71.488   5.755  1.00  0.00           C  
ATOM   2347  C   HIS C1465      53.812  72.200   5.856  1.00  0.00           C  
ATOM   2348  O   HIS C1465      54.289  72.772   4.876  1.00  0.00           O  
ATOM   2349  CB  HIS C1465      52.660  70.085   5.165  1.00  0.00           C  
ATOM   2350  CG  HIS C1465      53.468  69.164   6.028  1.00  0.00           C  
ATOM   2351  ND1 HIS C1465      53.064  68.776   7.287  1.00  0.00           N  
ATOM   2352  CD2 HIS C1465      54.650  68.541   5.804  1.00  0.00           C  
ATOM   2353  CE1 HIS C1465      53.961  67.954   7.802  1.00  0.00           C  
ATOM   2354  NE2 HIS C1465      54.933  67.795   6.922  1.00  0.00           N  
ATOM   2355  N   PRO C1475      54.435  72.184   7.047  1.00  0.00           N  
ATOM   2356  CA  PRO C1475      55.733  72.833   7.264  1.00  0.00           C  
ATOM   2357  C   PRO C1475      56.791  72.422   6.237  1.00  0.00           C  
ATOM   2358  O   PRO C1475      57.688  71.634   6.542  1.00  0.00           O  
ATOM   2359  CB  PRO C1475      56.095  72.395   8.680  1.00  0.00           C  
ATOM   2360  CG  PRO C1475      54.758  72.334   9.348  1.00  0.00           C  
ATOM   2361  CD  PRO C1475      53.912  71.630   8.310  1.00  0.00           C  
ATOM   2362  N   LYS C1476      56.681  72.965   5.026  1.00  0.00           N  
ATOM   2363  CA  LYS C1476      57.615  72.660   3.944  1.00  0.00           C  
ATOM   2364  C   LYS C1476      57.126  73.312   2.646  1.00  0.00           C  
ATOM   2365  O   LYS C1476      56.402  74.307   2.682  1.00  0.00           O  
ATOM   2366  CB  LYS C1476      57.730  71.141   3.767  1.00  0.00           C  
ATOM   2367  CG  LYS C1476      58.921  70.684   2.936  1.00  0.00           C  
ATOM   2368  CD  LYS C1476      59.096  69.174   3.003  1.00  0.00           C  
ATOM   2369  CE  LYS C1476      59.404  68.713   4.424  1.00  0.00           C  
ATOM   2370  NZ  LYS C1476      59.607  67.239   4.513  1.00  0.00           N  
ATOM   2371  N   LEU C1689      57.523  72.751   1.505  1.00  0.00           N  
ATOM   2372  CA  LEU C1689      57.124  73.281   0.203  1.00  0.00           C  
ATOM   2373  C   LEU C1689      55.635  73.059  -0.052  1.00  0.00           C  
ATOM   2374  O   LEU C1689      54.933  72.483   0.780  1.00  0.00           O  
ATOM   2375  CB  LEU C1689      57.948  72.622  -0.912  1.00  0.00           C  
ATOM   2376  CG  LEU C1689      57.669  73.026  -2.366  1.00  0.00           C  
ATOM   2377  CD1 LEU C1689      57.801  74.529  -2.521  1.00  0.00           C  
ATOM   2378  CD2 LEU C1689      58.633  72.303  -3.296  1.00  0.00           C  
ATOM   2379  N   GLY C1690      55.161  73.520  -1.204  1.00  0.00           N  
ATOM   2380  CA  GLY C1690      53.759  73.368  -1.540  1.00  0.00           C  
ATOM   2381  C   GLY C1690      52.933  74.466  -0.900  1.00  0.00           C  
ATOM   2382  O   GLY C1690      52.399  74.289   0.195  1.00  0.00           O  
ATOM   2383  N   GLU C1692      52.836  75.602  -1.587  1.00  0.00           N  
ATOM   2384  CA  GLU C1692      52.078  76.754  -1.100  1.00  0.00           C  
ATOM   2385  C   GLU C1692      50.711  76.310  -0.588  1.00  0.00           C  
ATOM   2386  O   GLU C1692      50.224  75.244  -0.965  1.00  0.00           O  
ATOM   2387  CB  GLU C1692      51.894  77.772  -2.230  1.00  0.00           C  
ATOM   2388  CG  GLU C1692      53.123  77.962  -3.109  1.00  0.00           C  
ATOM   2389  CD  GLU C1692      54.341  78.438  -2.338  1.00  0.00           C  
ATOM   2390  OE1 GLU C1692      55.426  78.540  -2.948  1.00  0.00           O  
ATOM   2391  OE2 GLU C1692      54.216  78.713  -1.125  1.00  0.00           O  
ATOM   2392  N   TRP C1693      50.095  77.122   0.268  1.00  0.00           N  
ATOM   2393  CA  TRP C1693      48.783  76.787   0.811  1.00  0.00           C  
ATOM   2394  C   TRP C1693      47.897  76.246  -0.301  1.00  0.00           C  
ATOM   2395  O   TRP C1693      47.354  77.002  -1.107  1.00  0.00           O  
ATOM   2396  CB  TRP C1693      48.129  78.017   1.447  1.00  0.00           C  
ATOM   2397  CG  TRP C1693      48.835  78.506   2.674  1.00  0.00           C  
ATOM   2398  CD1 TRP C1693      50.065  79.092   2.733  1.00  0.00           C  
ATOM   2399  CD2 TRP C1693      48.356  78.441   4.022  1.00  0.00           C  
ATOM   2400  NE1 TRP C1693      50.384  79.398   4.035  1.00  0.00           N  
ATOM   2401  CE2 TRP C1693      49.352  79.009   4.847  1.00  0.00           C  
ATOM   2402  CE3 TRP C1693      47.181  77.958   4.615  1.00  0.00           C  
ATOM   2403  CZ2 TRP C1693      49.210  79.107   6.236  1.00  0.00           C  
ATOM   2404  CZ3 TRP C1693      47.039  78.055   5.997  1.00  0.00           C  
ATOM   2405  CH2 TRP C1693      48.050  78.626   6.791  1.00  0.00           C  
ATOM   2406  N   ILE C1700      47.765  74.925  -0.339  1.00  0.00           N  
ATOM   2407  CA  ILE C1700      46.968  74.259  -1.357  1.00  0.00           C  
ATOM   2408  C   ILE C1700      45.736  73.581  -0.761  1.00  0.00           C  
ATOM   2409  O   ILE C1700      45.773  73.054   0.352  1.00  0.00           O  
ATOM   2410  CB  ILE C1700      47.823  73.215  -2.103  1.00  0.00           C  
ATOM   2411  CG1 ILE C1700      46.974  72.464  -3.123  1.00  0.00           C  
ATOM   2412  CG2 ILE C1700      48.445  72.254  -1.107  1.00  0.00           C  
ATOM   2413  CD1 ILE C1700      47.754  71.435  -3.916  1.00  0.00           C  
ATOM   2414  N   GLU C1701      44.643  73.607  -1.516  1.00  0.00           N  
ATOM   2415  CA  GLU C1701      43.387  73.008  -1.088  1.00  0.00           C  
ATOM   2416  C   GLU C1701      43.494  71.488  -1.082  1.00  0.00           C  
ATOM   2417  O   GLU C1701      43.693  70.870  -2.126  1.00  0.00           O  
ATOM   2418  CB  GLU C1701      42.261  73.447  -2.028  1.00  0.00           C  
ATOM   2419  CG  GLU C1701      40.890  72.892  -1.682  1.00  0.00           C  
ATOM   2420  CD  GLU C1701      39.823  73.331  -2.668  1.00  0.00           C  
ATOM   2421  OE1 GLU C1701      38.649  72.941  -2.492  1.00  0.00           O  
ATOM   2422  OE2 GLU C1701      40.160  74.066  -3.621  1.00  0.00           O  
ATOM   2423  N   VAL C1702      43.364  70.892   0.099  1.00  0.00           N  
ATOM   2424  CA  VAL C1702      43.441  69.441   0.239  1.00  0.00           C  
ATOM   2425  C   VAL C1702      42.057  68.823   0.392  1.00  0.00           C  
ATOM   2426  O   VAL C1702      41.838  67.670   0.024  1.00  0.00           O  
ATOM   2427  CB  VAL C1702      44.276  69.043   1.465  1.00  0.00           C  
ATOM   2428  CG1 VAL C1702      45.705  69.493   1.285  1.00  0.00           C  
ATOM   2429  CG2 VAL C1702      43.675  69.658   2.721  1.00  0.00           C  
ATOM   2430  N   ALA C1703      41.124  69.596   0.934  1.00  0.00           N  
ATOM   2431  CA  ALA C1703      39.774  69.099   1.136  1.00  0.00           C  
ATOM   2432  C   ALA C1703      38.705  70.124   0.788  1.00  0.00           C  
ATOM   2433  O   ALA C1703      38.988  71.184   0.234  1.00  0.00           O  
ATOM   2434  CB  ALA C1703      39.606  68.647   2.579  1.00  0.00           C  
ATOM   2435  N   THR C1704      37.469  69.780   1.123  1.00  0.00           N  
ATOM   2436  CA  THR C1704      36.310  70.626   0.883  1.00  0.00           C  
ATOM   2437  C   THR C1704      35.091  69.864   1.394  1.00  0.00           C  
ATOM   2438  O   THR C1704      34.855  68.721   1.002  1.00  0.00           O  
ATOM   2439  CB  THR C1704      36.145  70.942  -0.623  1.00  0.00           C  
ATOM   2440  OG1 THR C1704      34.886  71.589  -0.844  1.00  0.00           O  
ATOM   2441  CG2 THR C1704      36.219  69.672  -1.449  1.00  0.00           C  
ATOM   2442  N   PHE C1705      34.328  70.486   2.284  1.00  0.00           N  
ATOM   2443  CA  PHE C1705      33.159  69.828   2.843  1.00  0.00           C  
ATOM   2444  C   PHE C1705      31.940  70.731   2.885  1.00  0.00           C  
ATOM   2445  O   PHE C1705      32.047  71.943   2.701  1.00  0.00           O  
ATOM   2446  CB  PHE C1705      33.463  69.322   4.254  1.00  0.00           C  
ATOM   2447  CG  PHE C1705      33.835  70.408   5.224  1.00  0.00           C  
ATOM   2448  CD1 PHE C1705      35.014  71.124   5.073  1.00  0.00           C  
ATOM   2449  CD2 PHE C1705      33.004  70.712   6.294  1.00  0.00           C  
ATOM   2450  CE1 PHE C1705      35.361  72.126   5.973  1.00  0.00           C  
ATOM   2451  CE2 PHE C1705      33.344  71.713   7.199  1.00  0.00           C  
ATOM   2452  CZ  PHE C1705      34.525  72.420   7.036  1.00  0.00           C  
ATOM   2453  N   GLY C1706      30.783  70.123   3.133  1.00  0.00           N  
ATOM   2454  CA  GLY C1706      29.541  70.868   3.206  1.00  0.00           C  
ATOM   2455  C   GLY C1706      28.441  70.049   3.846  1.00  0.00           C  
ATOM   2456  O   GLY C1706      28.691  68.967   4.388  1.00  0.00           O  
ATOM   2457  N   VAL C1707      27.219  70.570   3.788  1.00  0.00           N  
ATOM   2458  CA  VAL C1707      26.060  69.891   4.353  1.00  0.00           C  
ATOM   2459  C   VAL C1707      25.029  69.629   3.262  1.00  0.00           C  
ATOM   2460  O   VAL C1707      24.706  70.515   2.475  1.00  0.00           O  
ATOM   2461  CB  VAL C1707      25.394  70.738   5.453  1.00  0.00           C  
ATOM   2462  CG1 VAL C1707      24.250  69.960   6.082  1.00  0.00           C  
ATOM   2463  CG2 VAL C1707      26.419  71.127   6.502  1.00  0.00           C  
ATOM   2464  N   TYR C1708      24.516  68.407   3.217  1.00  0.00           N  
ATOM   2465  CA  TYR C1708      23.522  68.041   2.221  1.00  0.00           C  
ATOM   2466  C   TYR C1708      22.213  68.785   2.471  1.00  0.00           C  
ATOM   2467  O   TYR C1708      21.591  68.625   3.521  1.00  0.00           O  
ATOM   2468  CB  TYR C1708      23.287  66.529   2.261  1.00  0.00           C  
ATOM   2469  CG  TYR C1708      24.466  65.699   1.788  1.00  0.00           C  
ATOM   2470  CD1 TYR C1708      24.538  64.335   2.065  1.00  0.00           C  
ATOM   2471  CD2 TYR C1708      25.497  66.273   1.046  1.00  0.00           C  
ATOM   2472  CE1 TYR C1708      25.605  63.565   1.617  1.00  0.00           C  
ATOM   2473  CE2 TYR C1708      26.566  65.510   0.592  1.00  0.00           C  
ATOM   2474  CZ  TYR C1708      26.614  64.159   0.881  1.00  0.00           C  
ATOM   2475  OH  TYR C1708      27.670  63.405   0.428  1.00  0.00           O  
ATOM   2476  N   SER C1709      21.803  69.601   1.503  1.00  0.00           N  
ATOM   2477  CA  SER C1709      20.566  70.372   1.614  1.00  0.00           C  
ATOM   2478  C   SER C1709      19.365  69.452   1.811  1.00  0.00           C  
ATOM   2479  O   SER C1709      19.186  68.482   1.074  1.00  0.00           O  
ATOM   2480  CB  SER C1709      20.362  71.226   0.362  1.00  0.00           C  
ATOM   2481  OG  SER C1709      20.289  70.419  -0.800  1.00  0.00           O  
ATOM   2482  N   PRO C1710      18.522  69.752   2.811  1.00  0.00           N  
ATOM   2483  CA  PRO C1710      17.331  68.952   3.112  1.00  0.00           C  
ATOM   2484  C   PRO C1710      16.572  68.531   1.858  1.00  0.00           C  
ATOM   2485  O   PRO C1710      16.052  67.420   1.778  1.00  0.00           O  
ATOM   2486  CB  PRO C1710      16.517  69.881   4.005  1.00  0.00           C  
ATOM   2487  CG  PRO C1710      17.579  70.603   4.761  1.00  0.00           C  
ATOM   2488  CD  PRO C1710      18.576  70.946   3.673  1.00  0.00           C  
ATOM   2489  N   ILE C1711      16.513  69.428   0.880  1.00  0.00           N  
ATOM   2490  CA  ILE C1711      15.824  69.146  -0.371  1.00  0.00           C  
ATOM   2491  C   ILE C1711      16.426  67.908  -1.023  1.00  0.00           C  
ATOM   2492  O   ILE C1711      15.716  66.952  -1.331  1.00  0.00           O  
ATOM   2493  CB  ILE C1711      15.926  70.346  -1.344  1.00  0.00           C  
ATOM   2494  CG1 ILE C1711      15.422  69.939  -2.731  1.00  0.00           C  
ATOM   2495  CG2 ILE C1711      17.357  70.849  -1.403  1.00  0.00           C  
ATOM   2496  CD1 ILE C1711      15.517  71.040  -3.768  1.00  0.00           C  
ATOM   2497  N   ALA C1742      17.740  67.929  -1.224  1.00  0.00           N  
ATOM   2498  CA  ALA C1742      18.436  66.808  -1.836  1.00  0.00           C  
ATOM   2499  C   ALA C1742      18.244  65.548  -0.998  1.00  0.00           C  
ATOM   2500  O   ALA C1742      17.904  64.487  -1.526  1.00  0.00           O  
ATOM   2501  CB  ALA C1742      19.915  67.127  -1.975  1.00  0.00           C  
ATOM   2502  N   LEU C1764      18.464  65.666   0.309  1.00  0.00           N  
ATOM   2503  CA  LEU C1764      18.302  64.532   1.215  1.00  0.00           C  
ATOM   2504  C   LEU C1764      16.858  64.058   1.210  1.00  0.00           C  
ATOM   2505  O   LEU C1764      16.577  62.890   1.463  1.00  0.00           O  
ATOM   2506  CB  LEU C1764      18.699  64.921   2.637  1.00  0.00           C  
ATOM   2507  CG  LEU C1764      20.180  65.214   2.869  1.00  0.00           C  
ATOM   2508  CD1 LEU C1764      20.399  65.609   4.321  1.00  0.00           C  
ATOM   2509  CD2 LEU C1764      21.004  63.984   2.513  1.00  0.00           C  
ATOM   2510  N   ALA C1765      15.945  64.979   0.922  1.00  0.00           N  
ATOM   2511  CA  ALA C1765      14.528  64.655   0.873  1.00  0.00           C  
ATOM   2512  C   ALA C1765      14.283  63.718  -0.295  1.00  0.00           C  
ATOM   2513  O   ALA C1765      13.678  62.661  -0.137  1.00  0.00           O  
ATOM   2514  CB  ALA C1765      13.705  65.926   0.708  1.00  0.00           C  
ATOM   2515  N   LYS C1767      14.767  64.106  -1.470  1.00  0.00           N  
ATOM   2516  CA  LYS C1767      14.590  63.295  -2.663  1.00  0.00           C  
ATOM   2517  C   LYS C1767      15.087  61.867  -2.471  1.00  0.00           C  
ATOM   2518  O   LYS C1767      14.668  60.961  -3.191  1.00  0.00           O  
ATOM   2519  CB  LYS C1767      15.289  63.945  -3.862  1.00  0.00           C  
ATOM   2520  CG  LYS C1767      14.629  65.240  -4.327  1.00  0.00           C  
ATOM   2521  CD  LYS C1767      15.137  65.676  -5.692  1.00  0.00           C  
ATOM   2522  CE  LYS C1767      14.376  66.892  -6.203  1.00  0.00           C  
ATOM   2523  NZ  LYS C1767      14.767  67.257  -7.596  1.00  0.00           N  
ATOM   2524  N   TYR C1768      15.976  61.661  -1.502  1.00  0.00           N  
ATOM   2525  CA  TYR C1768      16.487  60.320  -1.239  1.00  0.00           C  
ATOM   2526  C   TYR C1768      15.828  59.684  -0.024  1.00  0.00           C  
ATOM   2527  O   TYR C1768      16.282  58.655   0.474  1.00  0.00           O  
ATOM   2528  CB  TYR C1768      18.004  60.336  -1.052  1.00  0.00           C  
ATOM   2529  CG  TYR C1768      18.770  60.348  -2.353  1.00  0.00           C  
ATOM   2530  CD1 TYR C1768      18.933  61.525  -3.078  1.00  0.00           C  
ATOM   2531  CD2 TYR C1768      19.316  59.174  -2.871  1.00  0.00           C  
ATOM   2532  CE1 TYR C1768      19.623  61.534  -4.288  1.00  0.00           C  
ATOM   2533  CE2 TYR C1768      20.005  59.171  -4.079  1.00  0.00           C  
ATOM   2534  CZ  TYR C1768      20.157  60.355  -4.784  1.00  0.00           C  
ATOM   2535  OH  TYR C1768      20.841  60.359  -5.981  1.00  0.00           O  
ATOM   2536  N   ASN C1770      14.755  60.310   0.450  1.00  0.00           N  
ATOM   2537  CA  ASN C1770      14.011  59.808   1.599  1.00  0.00           C  
ATOM   2538  C   ASN C1770      14.855  59.790   2.878  1.00  0.00           C  
ATOM   2539  O   ASN C1770      14.773  58.856   3.676  1.00  0.00           O  
ATOM   2540  CB  ASN C1770      13.489  58.401   1.291  1.00  0.00           C  
ATOM   2541  CG  ASN C1770      12.472  57.918   2.304  1.00  0.00           C  
ATOM   2542  OD1 ASN C1770      11.978  56.795   2.211  1.00  0.00           O  
ATOM   2543  ND2 ASN C1770      12.152  58.764   3.275  1.00  0.00           N  
ATOM   2544  N   ILE C1771      15.662  60.830   3.069  1.00  0.00           N  
ATOM   2545  CA  ILE C1771      16.515  60.939   4.250  1.00  0.00           C  
ATOM   2546  C   ILE C1771      15.999  62.042   5.169  1.00  0.00           C  
ATOM   2547  O   ILE C1771      16.052  63.224   4.828  1.00  0.00           O  
ATOM   2548  CB  ILE C1771      17.972  61.254   3.857  1.00  0.00           C  
ATOM   2549  CG1 ILE C1771      18.521  60.136   2.969  1.00  0.00           C  
ATOM   2550  CG2 ILE C1771      18.828  61.403   5.106  1.00  0.00           C  
ATOM   2551  CD1 ILE C1771      19.928  60.379   2.470  1.00  0.00           C  
ATOM   2552  N   ASP C1772      15.509  61.647   6.340  1.00  0.00           N  
ATOM   2553  CA  ASP C1772      14.958  62.593   7.307  1.00  0.00           C  
ATOM   2554  C   ASP C1772      15.956  63.088   8.346  1.00  0.00           C  
ATOM   2555  O   ASP C1772      15.671  63.066   9.543  1.00  0.00           O  
ATOM   2556  CB  ASP C1772      13.759  61.959   8.020  1.00  0.00           C  
ATOM   2557  CG  ASP C1772      14.106  60.640   8.690  1.00  0.00           C  
ATOM   2558  OD1 ASP C1772      14.984  60.631   9.579  1.00  0.00           O  
ATOM   2559  OD2 ASP C1772      13.500  59.610   8.326  1.00  0.00           O  
ATOM   2560  N   VAL C1773      17.118  63.544   7.892  1.00  0.00           N  
ATOM   2561  CA  VAL C1773      18.141  64.044   8.805  1.00  0.00           C  
ATOM   2562  C   VAL C1773      19.338  64.617   8.054  1.00  0.00           C  
ATOM   2563  O   VAL C1773      19.784  64.054   7.055  1.00  0.00           O  
ATOM   2564  CB  VAL C1773      18.637  62.927   9.747  1.00  0.00           C  
ATOM   2565  CG1 VAL C1773      19.178  61.765   8.929  1.00  0.00           C  
ATOM   2566  CG2 VAL C1773      19.704  63.457  10.675  1.00  0.00           C  
ATOM   2567  N   PRO C1774      19.876  65.750   8.532  1.00  0.00           N  
ATOM   2568  CA  PRO C1774      21.028  66.395   7.898  1.00  0.00           C  
ATOM   2569  C   PRO C1774      22.258  65.497   7.831  1.00  0.00           C  
ATOM   2570  O   PRO C1774      22.454  64.625   8.678  1.00  0.00           O  
ATOM   2571  CB  PRO C1774      21.257  67.625   8.773  1.00  0.00           C  
ATOM   2572  CG  PRO C1774      20.784  67.169  10.117  1.00  0.00           C  
ATOM   2573  CD  PRO C1774      19.499  66.468   9.761  1.00  0.00           C  
ATOM   2574  N   VAL C1775      23.084  65.725   6.815  1.00  0.00           N  
ATOM   2575  CA  VAL C1775      24.296  64.947   6.618  1.00  0.00           C  
ATOM   2576  C   VAL C1775      25.463  65.871   6.292  1.00  0.00           C  
ATOM   2577  O   VAL C1775      25.319  66.828   5.528  1.00  0.00           O  
ATOM   2578  CB  VAL C1775      24.128  63.935   5.460  1.00  0.00           C  
ATOM   2579  CG1 VAL C1775      25.405  63.138   5.270  1.00  0.00           C  
ATOM   2580  CG2 VAL C1775      22.972  63.002   5.750  1.00  0.00           C  
ATOM   2581  N   MET C1776      26.616  65.577   6.886  1.00  0.00           N  
ATOM   2582  CA  MET C1776      27.823  66.358   6.656  1.00  0.00           C  
ATOM   2583  C   MET C1776      28.771  65.509   5.824  1.00  0.00           C  
ATOM   2584  O   MET C1776      29.005  64.340   6.138  1.00  0.00           O  
ATOM   2585  CB  MET C1776      28.485  66.716   7.986  1.00  0.00           C  
ATOM   2586  CG  MET C1776      29.697  67.639   7.867  1.00  0.00           C  
ATOM   2587  SD  MET C1776      31.123  66.913   7.018  1.00  0.00           S  
ATOM   2588  CE  MET C1776      31.765  65.861   8.298  1.00  0.00           C  
ATOM   2589  N   ASN C1777      29.315  66.099   4.765  1.00  0.00           N  
ATOM   2590  CA  ASN C1777      30.224  65.379   3.886  1.00  0.00           C  
ATOM   2591  C   ASN C1777      31.530  66.122   3.656  1.00  0.00           C  
ATOM   2592  O   ASN C1777      31.527  67.275   3.233  1.00  0.00           O  
ATOM   2593  CB  ASN C1777      29.550  65.116   2.538  1.00  0.00           C  
ATOM   2594  CG  ASN C1777      30.519  64.603   1.493  1.00  0.00           C  
ATOM   2595  OD1 ASN C1777      31.167  63.573   1.683  1.00  0.00           O  
ATOM   2596  ND2 ASN C1777      30.626  65.322   0.381  1.00  0.00           N  
ATOM   2597  N   LEU C1778      32.643  65.451   3.941  1.00  0.00           N  
ATOM   2598  CA  LEU C1778      33.967  66.031   3.741  1.00  0.00           C  
ATOM   2599  C   LEU C1778      34.738  65.204   2.726  1.00  0.00           C  
ATOM   2600  O   LEU C1778      34.856  63.987   2.866  1.00  0.00           O  
ATOM   2601  CB  LEU C1778      34.755  66.076   5.054  1.00  0.00           C  
ATOM   2602  CG  LEU C1778      36.249  66.414   4.919  1.00  0.00           C  
ATOM   2603  CD1 LEU C1778      36.418  67.771   4.272  1.00  0.00           C  
ATOM   2604  CD2 LEU C1778      36.912  66.402   6.280  1.00  0.00           C  
ATOM   2605  N   GLY C1779      35.255  65.872   1.703  1.00  0.00           N  
ATOM   2606  CA  GLY C1779      36.017  65.180   0.683  1.00  0.00           C  
ATOM   2607  C   GLY C1779      37.471  65.593   0.739  1.00  0.00           C  
ATOM   2608  O   GLY C1779      37.789  66.706   1.157  1.00  0.00           O  
ATOM   2609  N   LEU C1782      38.361  64.701   0.325  1.00  0.00           N  
ATOM   2610  CA  LEU C1782      39.781  65.007   0.336  1.00  0.00           C  
ATOM   2611  C   LEU C1782      40.482  64.323  -0.828  1.00  0.00           C  
ATOM   2612  O   LEU C1782      40.476  63.095  -0.934  1.00  0.00           O  
ATOM   2613  CB  LEU C1782      40.407  64.565   1.667  1.00  0.00           C  
ATOM   2614  CG  LEU C1782      41.864  64.978   1.933  1.00  0.00           C  
ATOM   2615  CD1 LEU C1782      42.200  64.739   3.389  1.00  0.00           C  
ATOM   2616  CD2 LEU C1782      42.816  64.205   1.034  1.00  0.00           C  
ATOM   2617  N   GLY C1783      41.081  65.128  -1.701  1.00  0.00           N  
ATOM   2618  CA  GLY C1783      41.790  64.582  -2.842  1.00  0.00           C  
ATOM   2619  C   GLY C1783      43.030  63.843  -2.389  1.00  0.00           C  
ATOM   2620  O   GLY C1783      43.955  64.444  -1.857  1.00  0.00           O  
ATOM   2621  N   VAL C1784      43.050  62.532  -2.592  1.00  0.00           N  
ATOM   2622  CA  VAL C1784      44.192  61.727  -2.190  1.00  0.00           C  
ATOM   2623  C   VAL C1784      45.451  62.153  -2.938  1.00  0.00           C  
ATOM   2624  O   VAL C1784      46.472  62.459  -2.323  1.00  0.00           O  
ATOM   2625  CB  VAL C1784      43.938  60.225  -2.445  1.00  0.00           C  
ATOM   2626  CG1 VAL C1784      45.127  59.404  -1.958  1.00  0.00           C  
ATOM   2627  CG2 VAL C1784      42.665  59.786  -1.737  1.00  0.00           C  
ATOM   2628  N   GLU C1785      45.379  62.178  -4.265  1.00  0.00           N  
ATOM   2629  CA  GLU C1785      46.531  62.572  -5.060  1.00  0.00           C  
ATOM   2630  C   GLU C1785      46.982  63.964  -4.650  1.00  0.00           C  
ATOM   2631  O   GLU C1785      48.168  64.295  -4.726  1.00  0.00           O  
ATOM   2632  CB  GLU C1785      46.194  62.544  -6.554  1.00  0.00           C  
ATOM   2633  CG  GLU C1785      46.006  61.140  -7.116  1.00  0.00           C  
ATOM   2634  CD  GLU C1785      44.579  60.638  -7.011  1.00  0.00           C  
ATOM   2635  OE1 GLU C1785      43.902  60.955  -6.012  1.00  0.00           O  
ATOM   2636  OE2 GLU C1785      44.138  59.915  -7.929  1.00  0.00           O  
ATOM   2637  N   ARG C1786      46.027  64.772  -4.203  1.00  0.00           N  
ATOM   2638  CA  ARG C1786      46.307  66.137  -3.766  1.00  0.00           C  
ATOM   2639  C   ARG C1786      47.290  66.085  -2.595  1.00  0.00           C  
ATOM   2640  O   ARG C1786      48.436  66.521  -2.706  1.00  0.00           O  
ATOM   2641  CB  ARG C1786      45.005  66.809  -3.320  1.00  0.00           C  
ATOM   2642  CG  ARG C1786      45.012  68.328  -3.369  1.00  0.00           C  
ATOM   2643  CD  ARG C1786      44.897  68.828  -4.799  1.00  0.00           C  
ATOM   2644  NE  ARG C1786      44.652  70.266  -4.856  1.00  0.00           N  
ATOM   2645  CZ  ARG C1786      44.443  70.945  -5.980  1.00  0.00           C  
ATOM   2646  NH1 ARG C1786      44.227  72.254  -5.937  1.00  0.00           N  
ATOM   2647  NH2 ARG C1786      44.450  70.316  -7.148  1.00  0.00           N  
ATOM   2648  N   LEU C1787      46.822  65.543  -1.476  1.00  0.00           N  
ATOM   2649  CA  LEU C1787      47.625  65.406  -0.271  1.00  0.00           C  
ATOM   2650  C   LEU C1787      48.863  64.601  -0.603  1.00  0.00           C  
ATOM   2651  O   LEU C1787      49.926  64.824  -0.035  1.00  0.00           O  
ATOM   2652  CB  LEU C1787      46.824  64.683   0.814  1.00  0.00           C  
ATOM   2653  CG  LEU C1787      47.505  64.400   2.155  1.00  0.00           C  
ATOM   2654  CD1 LEU C1787      47.811  65.706   2.876  1.00  0.00           C  
ATOM   2655  CD2 LEU C1787      46.592  63.528   3.000  1.00  0.00           C  
ATOM   2656  N   ALA C1788      48.714  63.662  -1.529  1.00  0.00           N  
ATOM   2657  CA  ALA C1788      49.816  62.809  -1.947  1.00  0.00           C  
ATOM   2658  C   ALA C1788      51.034  63.631  -2.340  1.00  0.00           C  
ATOM   2659  O   ALA C1788      52.136  63.403  -1.830  1.00  0.00           O  
ATOM   2660  CB  ALA C1788      49.383  61.945  -3.108  1.00  0.00           C  
ATOM   2661  N   MET C1789      50.829  64.587  -3.244  1.00  0.00           N  
ATOM   2662  CA  MET C1789      51.911  65.448  -3.715  1.00  0.00           C  
ATOM   2663  C   MET C1789      52.555  66.250  -2.584  1.00  0.00           C  
ATOM   2664  O   MET C1789      53.768  66.444  -2.559  1.00  0.00           O  
ATOM   2665  CB  MET C1789      51.391  66.404  -4.786  1.00  0.00           C  
ATOM   2666  CG  MET C1789      50.761  65.711  -5.975  1.00  0.00           C  
ATOM   2667  SD  MET C1789      50.464  66.841  -7.341  1.00  0.00           S  
ATOM   2668  CE  MET C1789      48.886  67.555  -6.867  1.00  0.00           C  
ATOM   2669  N   ILE C1790      51.734  66.718  -1.652  1.00  0.00           N  
ATOM   2670  CA  ILE C1790      52.229  67.489  -0.523  1.00  0.00           C  
ATOM   2671  C   ILE C1790      53.156  66.636   0.324  1.00  0.00           C  
ATOM   2672  O   ILE C1790      54.217  67.089   0.740  1.00  0.00           O  
ATOM   2673  CB  ILE C1790      51.079  67.976   0.369  1.00  0.00           C  
ATOM   2674  CG1 ILE C1790      50.081  68.779  -0.460  1.00  0.00           C  
ATOM   2675  CG2 ILE C1790      51.624  68.830   1.493  1.00  0.00           C  
ATOM   2676  CD1 ILE C1790      48.881  69.242   0.325  1.00  0.00           C  
ATOM   2677  N   ILE C1791      52.750  65.396   0.579  1.00  0.00           N  
ATOM   2678  CA  ILE C1791      53.545  64.487   1.386  1.00  0.00           C  
ATOM   2679  C   ILE C1791      54.902  64.212   0.764  1.00  0.00           C  
ATOM   2680  O   ILE C1791      55.937  64.599   1.314  1.00  0.00           O  
ATOM   2681  CB  ILE C1791      52.839  63.146   1.577  1.00  0.00           C  
ATOM   2682  CG1 ILE C1791      51.502  63.364   2.279  1.00  0.00           C  
ATOM   2683  CG2 ILE C1791      53.705  62.221   2.405  1.00  0.00           C  
ATOM   2684  CD1 ILE C1791      50.714  62.079   2.539  1.00  0.00           C  
ATOM   2685  N   TYR C1792      54.895  63.548  -0.387  1.00  0.00           N  
ATOM   2686  CA  TYR C1792      56.137  63.199  -1.068  1.00  0.00           C  
ATOM   2687  C   TYR C1792      56.742  64.330  -1.882  1.00  0.00           C  
ATOM   2688  O   TYR C1792      57.661  64.106  -2.664  1.00  0.00           O  
ATOM   2689  CB  TYR C1792      55.921  61.984  -1.972  1.00  0.00           C  
ATOM   2690  CG  TYR C1792      55.352  60.785  -1.253  1.00  0.00           C  
ATOM   2691  CD1 TYR C1792      53.995  60.712  -0.949  1.00  0.00           C  
ATOM   2692  CD2 TYR C1792      56.173  59.730  -0.861  1.00  0.00           C  
ATOM   2693  CE1 TYR C1792      53.469  59.617  -0.272  1.00  0.00           C  
ATOM   2694  CE2 TYR C1792      55.658  58.632  -0.183  1.00  0.00           C  
ATOM   2695  CZ  TYR C1792      54.306  58.581   0.108  1.00  0.00           C  
ATOM   2696  OH  TYR C1792      53.793  57.497   0.783  1.00  0.00           O  
ATOM   2697  N   GLY C1793      56.229  65.540  -1.699  1.00  0.00           N  
ATOM   2698  CA  GLY C1793      56.753  66.679  -2.432  1.00  0.00           C  
ATOM   2699  C   GLY C1793      56.814  66.492  -3.941  1.00  0.00           C  
ATOM   2700  O   GLY C1793      57.886  66.546  -4.548  1.00  0.00           O  
ATOM   2701  N   TYR C1794      55.659  66.270  -4.552  1.00  0.00           N  
ATOM   2702  CA  TYR C1794      55.591  66.092  -5.993  1.00  0.00           C  
ATOM   2703  C   TYR C1794      54.938  67.300  -6.643  1.00  0.00           C  
ATOM   2704  O   TYR C1794      53.985  67.865  -6.104  1.00  0.00           O  
ATOM   2705  CB  TYR C1794      54.780  64.845  -6.345  1.00  0.00           C  
ATOM   2706  CG  TYR C1794      55.588  63.575  -6.491  1.00  0.00           C  
ATOM   2707  CD1 TYR C1794      56.274  63.026  -5.408  1.00  0.00           C  
ATOM   2708  CD2 TYR C1794      55.645  62.908  -7.712  1.00  0.00           C  
ATOM   2709  CE1 TYR C1794      56.994  61.842  -5.541  1.00  0.00           C  
ATOM   2710  CE2 TYR C1794      56.359  61.726  -7.853  1.00  0.00           C  
ATOM   2711  CZ  TYR C1794      57.029  61.201  -6.767  1.00  0.00           C  
ATOM   2712  OH  TYR C1794      57.740  60.038  -6.915  1.00  0.00           O  
ATOM   2713  N   GLU C1795      55.455  67.694  -7.803  1.00  0.00           N  
ATOM   2714  CA  GLU C1795      54.903  68.822  -8.536  1.00  0.00           C  
ATOM   2715  C   GLU C1795      53.913  68.288  -9.567  1.00  0.00           C  
ATOM   2716  O   GLU C1795      52.700  68.431  -9.414  1.00  0.00           O  
ATOM   2717  CB  GLU C1795      56.022  69.596  -9.231  1.00  0.00           C  
ATOM   2718  CG  GLU C1795      57.063  70.151  -8.278  1.00  0.00           C  
ATOM   2719  CD  GLU C1795      58.142  70.940  -8.989  1.00  0.00           C  
ATOM   2720  OE1 GLU C1795      58.836  70.358  -9.850  1.00  0.00           O  
ATOM   2721  OE2 GLU C1795      58.295  72.143  -8.688  1.00  0.00           O  
ATOM   2722  N   ASP C1796      54.438  67.658 -10.611  1.00  0.00           N  
ATOM   2723  CA  ASP C1796      53.600  67.098 -11.662  1.00  0.00           C  
ATOM   2724  C   ASP C1796      52.810  65.908 -11.131  1.00  0.00           C  
ATOM   2725  O   ASP C1796      53.393  64.907 -10.720  1.00  0.00           O  
ATOM   2726  CB  ASP C1796      54.466  66.653 -12.842  1.00  0.00           C  
ATOM   2727  CG  ASP C1796      53.649  66.076 -13.979  1.00  0.00           C  
ATOM   2728  OD1 ASP C1796      54.251  65.622 -14.974  1.00  0.00           O  
ATOM   2729  OD2 ASP C1796      52.403  66.079 -13.880  1.00  0.00           O  
ATOM   2730  N   VAL C1797      51.486  66.018 -11.142  1.00  0.00           N  
ATOM   2731  CA  VAL C1797      50.630  64.936 -10.662  1.00  0.00           C  
ATOM   2732  C   VAL C1797      50.914  63.651 -11.432  1.00  0.00           C  
ATOM   2733  O   VAL C1797      51.144  62.599 -10.838  1.00  0.00           O  
ATOM   2734  CB  VAL C1797      49.134  65.279 -10.833  1.00  0.00           C  
ATOM   2735  CG1 VAL C1797      48.274  64.166 -10.257  1.00  0.00           C  
ATOM   2736  CG2 VAL C1797      48.822  66.595 -10.152  1.00  0.00           C  
ATOM   2737  N   ARG C1798      50.894  63.751 -12.757  1.00  0.00           N  
ATOM   2738  CA  ARG C1798      51.144  62.610 -13.633  1.00  0.00           C  
ATOM   2739  C   ARG C1798      52.437  61.895 -13.240  1.00  0.00           C  
ATOM   2740  O   ARG C1798      52.464  60.679 -13.079  1.00  0.00           O  
ATOM   2741  CB  ARG C1798      51.232  63.089 -15.088  1.00  0.00           C  
ATOM   2742  CG  ARG C1798      51.421  61.985 -16.123  1.00  0.00           C  
ATOM   2743  CD  ARG C1798      52.759  62.116 -16.853  1.00  0.00           C  
ATOM   2744  NE  ARG C1798      53.902  61.879 -15.971  1.00  0.00           N  
ATOM   2745  CZ  ARG C1798      55.156  61.736 -16.391  1.00  0.00           C  
ATOM   2746  NH1 ARG C1798      56.129  61.518 -15.517  1.00  0.00           N  
ATOM   2747  NH2 ARG C1798      55.439  61.808 -17.685  1.00  0.00           N  
ATOM   2748  N   ALA C1799      53.507  62.662 -13.080  1.00  0.00           N  
ATOM   2749  CA  ALA C1799      54.795  62.101 -12.712  1.00  0.00           C  
ATOM   2750  C   ALA C1799      54.708  61.329 -11.406  1.00  0.00           C  
ATOM   2751  O   ALA C1799      55.645  60.626 -11.042  1.00  0.00           O  
ATOM   2752  CB  ALA C1799      55.830  63.213 -12.591  1.00  0.00           C  
ATOM   2753  N   MET C1800      53.593  61.464 -10.693  1.00  0.00           N  
ATOM   2754  CA  MET C1800      53.419  60.762  -9.425  1.00  0.00           C  
ATOM   2755  C   MET C1800      52.510  59.560  -9.575  1.00  0.00           C  
ATOM   2756  O   MET C1800      52.881  58.449  -9.211  1.00  0.00           O  
ATOM   2757  CB  MET C1800      52.828  61.683  -8.357  1.00  0.00           C  
ATOM   2758  CG  MET C1800      52.636  60.991  -7.014  1.00  0.00           C  
ATOM   2759  SD  MET C1800      51.930  62.040  -5.745  1.00  0.00           S  
ATOM   2760  CE  MET C1800      50.246  62.058  -6.254  1.00  0.00           C  
ATOM   2761  N   VAL C1801      51.314  59.792 -10.103  1.00  0.00           N  
ATOM   2762  CA  VAL C1801      50.344  58.721 -10.298  1.00  0.00           C  
ATOM   2763  C   VAL C1801      50.962  57.586 -11.103  1.00  0.00           C  
ATOM   2764  O   VAL C1801      50.658  56.417 -10.873  1.00  0.00           O  
ATOM   2765  CB  VAL C1801      49.097  59.226 -11.040  1.00  0.00           C  
ATOM   2766  CG1 VAL C1801      48.003  58.180 -10.984  1.00  0.00           C  
ATOM   2767  CG2 VAL C1801      48.622  60.525 -10.423  1.00  0.00           C  
ATOM   2768  N   TYR C1802      51.837  57.939 -12.041  1.00  0.00           N  
ATOM   2769  CA  TYR C1802      52.510  56.956 -12.888  1.00  0.00           C  
ATOM   2770  C   TYR C1802      54.020  57.170 -12.858  1.00  0.00           C  
ATOM   2771  O   TYR C1802      54.630  57.505 -13.871  1.00  0.00           O  
ATOM   2772  CB  TYR C1802      51.982  57.059 -14.322  1.00  0.00           C  
ATOM   2773  CG  TYR C1802      50.480  56.890 -14.404  1.00  0.00           C  
ATOM   2774  CD1 TYR C1802      49.620  57.926 -14.048  1.00  0.00           C  
ATOM   2775  CD2 TYR C1802      49.916  55.678 -14.791  1.00  0.00           C  
ATOM   2776  CE1 TYR C1802      48.235  57.757 -14.076  1.00  0.00           C  
ATOM   2777  CE2 TYR C1802      48.532  55.499 -14.819  1.00  0.00           C  
ATOM   2778  CZ  TYR C1802      47.699  56.543 -14.461  1.00  0.00           C  
ATOM   2779  OH  TYR C1802      46.332  56.374 -14.483  1.00  0.00           O  
ATOM   2780  N   PRO C1803      54.640  56.945 -11.688  1.00  0.00           N  
ATOM   2781  CA  PRO C1803      56.076  57.098 -11.438  1.00  0.00           C  
ATOM   2782  C   PRO C1803      56.973  56.863 -12.644  1.00  0.00           C  
ATOM   2783  O   PRO C1803      57.752  57.738 -13.031  1.00  0.00           O  
ATOM   2784  CB  PRO C1803      56.331  56.098 -10.318  1.00  0.00           C  
ATOM   2785  CG  PRO C1803      55.086  56.212  -9.516  1.00  0.00           C  
ATOM   2786  CD  PRO C1803      54.008  56.200 -10.583  1.00  0.00           C  
ATOM   2787  N   GLN C1804      56.867  55.679 -13.232  1.00  0.00           N  
ATOM   2788  CA  GLN C1804      57.683  55.349 -14.391  1.00  0.00           C  
ATOM   2789  C   GLN C1804      56.901  55.550 -15.680  1.00  0.00           C  
ATOM   2790  O   GLN C1804      56.105  54.706 -16.090  1.00  0.00           O  
ATOM   2791  CB  GLN C1804      58.206  53.908 -14.294  1.00  0.00           C  
ATOM   2792  CG  GLN C1804      59.203  53.666 -13.152  1.00  0.00           C  
ATOM   2793  CD  GLN C1804      60.493  54.469 -13.302  1.00  0.00           C  
ATOM   2794  OE1 GLN C1804      61.229  54.309 -14.271  1.00  0.00           O  
ATOM   2795  NE2 GLN C1804      60.768  55.337 -12.334  1.00  0.00           N  
ATOM   2796  N   PHE C1805      57.137  56.700 -16.297  1.00  0.00           N  
ATOM   2797  CA  PHE C1805      56.498  57.080 -17.545  1.00  0.00           C  
ATOM   2798  C   PHE C1805      57.295  58.259 -18.088  1.00  0.00           C  
ATOM   2799  O   PHE C1805      56.928  58.863 -19.095  1.00  0.00           O  
ATOM   2800  CB  PHE C1805      55.047  57.506 -17.305  1.00  0.00           C  
ATOM   2801  CG  PHE C1805      54.040  56.739 -18.124  1.00  0.00           C  
ATOM   2802  CD1 PHE C1805      54.254  56.501 -19.479  1.00  0.00           C  
ATOM   2803  CD2 PHE C1805      52.864  56.271 -17.542  1.00  0.00           C  
ATOM   2804  CE1 PHE C1805      53.311  55.806 -20.240  1.00  0.00           C  
ATOM   2805  CE2 PHE C1805      51.916  55.576 -18.296  1.00  0.00           C  
ATOM   2806  CZ  PHE C1805      52.141  55.344 -19.645  1.00  0.00           C  
ATOM   2807  N   TYR C1806      58.385  58.586 -17.397  1.00  0.00           N  
ATOM   2808  CA  TYR C1806      59.249  59.685 -17.805  1.00  0.00           C  
ATOM   2809  C   TYR C1806      60.611  59.623 -17.111  1.00  0.00           C  
ATOM   2810  O   TYR C1806      61.574  59.078 -17.654  1.00  0.00           O  
ATOM   2811  CB  TYR C1806      58.570  61.028 -17.507  1.00  0.00           C  
ATOM   2812  CG  TYR C1806      59.223  62.217 -18.187  1.00  0.00           C  
ATOM   2813  CD1 TYR C1806      60.515  62.623 -17.847  1.00  0.00           C  
ATOM   2814  CD2 TYR C1806      58.551  62.929 -19.182  1.00  0.00           C  
ATOM   2815  CE1 TYR C1806      61.121  63.708 -18.481  1.00  0.00           C  
ATOM   2816  CE2 TYR C1806      59.148  64.015 -19.822  1.00  0.00           C  
ATOM   2817  CZ  TYR C1806      60.432  64.397 -19.467  1.00  0.00           C  
ATOM   2818  OH  TYR C1806      61.025  65.466 -20.099  1.00  0.00           O  
ATOM   2819  N   GLU C1807      60.685  60.181 -15.908  1.00  0.00           N  
ATOM   2820  CA  GLU C1807      61.930  60.210 -15.149  1.00  0.00           C  
ATOM   2821  C   GLU C1807      62.402  58.826 -14.710  1.00  0.00           C  
ATOM   2822  O   GLU C1807      61.689  57.836 -14.863  1.00  0.00           O  
ATOM   2823  CB  GLU C1807      61.771  61.122 -13.927  1.00  0.00           C  
ATOM   2824  CG  GLU C1807      61.448  62.570 -14.278  1.00  0.00           C  
ATOM   2825  CD  GLU C1807      61.247  63.442 -13.053  1.00  0.00           C  
ATOM   2826  OE1 GLU C1807      62.186  63.552 -12.237  1.00  0.00           O  
ATOM   2827  OE2 GLU C1807      60.148  64.020 -12.907  1.00  0.00           O  
ATOM   2828  N   TYR C1808      63.613  58.778 -14.162  1.00  0.00           N  
ATOM   2829  CA  TYR C1808      64.228  57.536 -13.698  1.00  0.00           C  
ATOM   2830  C   TYR C1808      65.648  57.828 -13.212  1.00  0.00           C  
ATOM   2831  O   TYR C1808      66.483  56.930 -13.124  1.00  0.00           O  
ATOM   2832  CB  TYR C1808      64.274  56.526 -14.845  1.00  0.00           C  
ATOM   2833  CG  TYR C1808      64.899  57.083 -16.106  1.00  0.00           C  
ATOM   2834  CD1 TYR C1808      66.275  57.308 -16.188  1.00  0.00           C  
ATOM   2835  CD2 TYR C1808      64.111  57.418 -17.207  1.00  0.00           C  
ATOM   2836  CE1 TYR C1808      66.850  57.854 -17.335  1.00  0.00           C  
ATOM   2837  CE2 TYR C1808      64.676  57.966 -18.359  1.00  0.00           C  
ATOM   2838  CZ  TYR C1808      66.044  58.181 -18.416  1.00  0.00           C  
ATOM   2839  OH  TYR C1808      66.606  58.726 -19.549  1.00  0.00           O  
ATOM   2840  N   ARG C1809      65.908  59.096 -12.904  1.00  0.00           N  
ATOM   2841  CA  ARG C1809      67.221  59.542 -12.446  1.00  0.00           C  
ATOM   2842  C   ARG C1809      67.943  58.550 -11.544  1.00  0.00           C  
ATOM   2843  O   ARG C1809      67.381  58.050 -10.570  1.00  0.00           O  
ATOM   2844  CB  ARG C1809      67.096  60.891 -11.731  1.00  0.00           C  
ATOM   2845  CG  ARG C1809      68.388  61.371 -11.087  1.00  0.00           C  
ATOM   2846  CD  ARG C1809      68.278  62.815 -10.644  1.00  0.00           C  
ATOM   2847  NE  ARG C1809      68.110  63.710 -11.784  1.00  0.00           N  
ATOM   2848  CZ  ARG C1809      69.016  63.878 -12.742  1.00  0.00           C  
ATOM   2849  NH1 ARG C1809      68.774  64.713 -13.742  1.00  0.00           N  
ATOM   2850  NH2 ARG C1809      70.165  63.218 -12.700  1.00  0.00           N  
ATOM   2851  N   LEU C1810      69.200  58.279 -11.881  1.00  0.00           N  
ATOM   2852  CA  LEU C1810      70.030  57.356 -11.120  1.00  0.00           C  
ATOM   2853  C   LEU C1810      70.910  58.118 -10.139  1.00  0.00           C  
ATOM   2854  O   LEU C1810      71.792  58.874 -10.539  1.00  0.00           O  
ATOM   2855  CB  LEU C1810      70.912  56.540 -12.068  1.00  0.00           C  
ATOM   2856  CG  LEU C1810      70.190  55.781 -13.186  1.00  0.00           C  
ATOM   2857  CD1 LEU C1810      71.203  55.026 -14.024  1.00  0.00           C  
ATOM   2858  CD2 LEU C1810      69.175  54.820 -12.589  1.00  0.00           C  
ATOM   2859  N   SER C1811      70.658  57.910  -8.851  1.00  0.00           N  
ATOM   2860  CA  SER C1811      71.420  58.570  -7.800  1.00  0.00           C  
ATOM   2861  C   SER C1811      72.840  58.025  -7.747  1.00  0.00           C  
ATOM   2862  O   SER C1811      73.095  56.893  -8.151  1.00  0.00           O  
ATOM   2863  CB  SER C1811      70.740  58.362  -6.444  1.00  0.00           C  
ATOM   2864  OG  SER C1811      70.685  56.987  -6.105  1.00  0.00           O  
ATOM   2865  N   ASP C1812      73.758  58.839  -7.243  1.00  0.00           N  
ATOM   2866  CA  ASP C1812      75.156  58.452  -7.134  1.00  0.00           C  
ATOM   2867  C   ASP C1812      75.293  57.040  -6.572  1.00  0.00           C  
ATOM   2868  O   ASP C1812      76.097  56.248  -7.062  1.00  0.00           O  
ATOM   2869  CB  ASP C1812      75.895  59.440  -6.232  1.00  0.00           C  
ATOM   2870  CG  ASP C1812      75.583  60.885  -6.574  1.00  0.00           C  
ATOM   2871  OD1 ASP C1812      75.771  61.273  -7.746  1.00  0.00           O  
ATOM   2872  OD2 ASP C1812      75.152  61.632  -5.667  1.00  0.00           O  
ATOM   2873  N   ARG C1813      74.504  56.731  -5.545  1.00  0.00           N  
ATOM   2874  CA  ARG C1813      74.540  55.414  -4.913  1.00  0.00           C  
ATOM   2875  C   ARG C1813      74.304  54.301  -5.929  1.00  0.00           C  
ATOM   2876  O   ARG C1813      74.735  53.168  -5.728  1.00  0.00           O  
ATOM   2877  CB  ARG C1813      73.486  55.328  -3.805  1.00  0.00           C  
ATOM   2878  CG  ARG C1813      73.749  56.227  -2.597  1.00  0.00           C  
ATOM   2879  CD  ARG C1813      74.929  55.736  -1.760  1.00  0.00           C  
ATOM   2880  NE  ARG C1813      75.119  56.540  -0.553  1.00  0.00           N  
ATOM   2881  CZ  ARG C1813      76.022  56.283   0.389  1.00  0.00           C  
ATOM   2882  NH1 ARG C1813      76.119  57.072   1.451  1.00  0.00           N  
ATOM   2883  NH2 ARG C1813      76.829  55.237   0.275  1.00  0.00           N  
ATOM   2884  N   ASP C1814      73.614  54.634  -7.016  1.00  0.00           N  
ATOM   2885  CA  ASP C1814      73.324  53.669  -8.072  1.00  0.00           C  
ATOM   2886  C   ASP C1814      74.494  53.543  -9.039  1.00  0.00           C  
ATOM   2887  O   ASP C1814      74.899  52.438  -9.395  1.00  0.00           O  
ATOM   2888  CB  ASP C1814      72.071  54.083  -8.850  1.00  0.00           C  
ATOM   2889  CG  ASP C1814      70.794  53.900  -8.050  1.00  0.00           C  
ATOM   2890  OD1 ASP C1814      70.499  52.752  -7.655  1.00  0.00           O  
ATOM   2891  OD2 ASP C1814      70.084  54.902  -7.819  1.00  0.00           O  
ATOM   2892  N   ILE C1815      75.029  54.682  -9.465  1.00  0.00           N  
ATOM   2893  CA  ILE C1815      76.157  54.704 -10.391  1.00  0.00           C  
ATOM   2894  C   ILE C1815      77.286  53.806  -9.896  1.00  0.00           C  
ATOM   2895  O   ILE C1815      77.822  52.996 -10.650  1.00  0.00           O  
ATOM   2896  CB  ILE C1815      76.707  56.135 -10.563  1.00  0.00           C  
ATOM   2897  CG1 ILE C1815      75.631  57.040 -11.166  1.00  0.00           C  
ATOM   2898  CG2 ILE C1815      77.946  56.119 -11.440  1.00  0.00           C  
ATOM   2899  CD1 ILE C1815      75.183  56.634 -12.543  1.00  0.00           C  
ATOM   2900  N   ALA C1816      77.643  53.952  -8.625  1.00  0.00           N  
ATOM   2901  CA  ALA C1816      78.707  53.150  -8.040  1.00  0.00           C  
ATOM   2902  C   ALA C1816      78.469  51.672  -8.321  1.00  0.00           C  
ATOM   2903  O   ALA C1816      79.394  50.937  -8.672  1.00  0.00           O  
ATOM   2904  CB  ALA C1816      78.773  53.393  -6.538  1.00  0.00           C  
ATOM   2905  N   GLY C1817      77.217  51.248  -8.170  1.00  0.00           N  
ATOM   2906  CA  GLY C1817      76.866  49.859  -8.400  1.00  0.00           C  
ATOM   2907  C   GLY C1817      76.672  49.532  -9.864  1.00  0.00           C  
ATOM   2908  O   GLY C1817      76.201  48.453 -10.210  1.00  0.00           O  
ATOM   2909  N   MET C1818      77.034  50.468 -10.731  1.00  0.00           N  
ATOM   2910  CA  MET C1818      76.898  50.257 -12.159  1.00  0.00           C  
ATOM   2911  C   MET C1818      78.242  50.420 -12.867  1.00  0.00           C  
ATOM   2912  O   MET C1818      78.320  50.365 -14.096  1.00  0.00           O  
ATOM   2913  CB  MET C1818      75.860  51.221 -12.732  1.00  0.00           C  
ATOM   2914  CG  MET C1818      74.485  51.064 -12.106  1.00  0.00           C  
ATOM   2915  SD  MET C1818      73.215  52.048 -12.913  1.00  0.00           S  
ATOM   2916  CE  MET C1818      72.277  50.798 -13.778  1.00  0.00           C  
ATOM   2917  N   ILE C1819      79.298  50.625 -12.082  1.00  0.00           N  
ATOM   2918  CA  ILE C1819      80.652  50.759 -12.619  1.00  0.00           C  
ATOM   2919  C   ILE C1819      81.316  49.398 -12.424  1.00  0.00           C  
ATOM   2920  O   ILE C1819      82.133  49.215 -11.527  1.00  0.00           O  
ATOM   2921  CB  ILE C1819      81.465  51.815 -11.850  1.00  0.00           C  
ATOM   2922  CG1 ILE C1819      80.728  53.146 -11.845  1.00  0.00           C  
ATOM   2923  CG2 ILE C1819      82.821  51.997 -12.496  1.00  0.00           C  
ATOM   2924  CD1 ILE C1819      81.450  54.218 -11.081  1.00  0.00           C  
ATOM   2925  N   ARG C1820      80.948  48.443 -13.265  1.00  0.00           N  
ATOM   2926  CA  ARG C1820      81.472  47.089 -13.171  1.00  0.00           C  
ATOM   2927  C   ARG C1820      82.889  46.956 -13.717  1.00  0.00           C  
ATOM   2928  O   ARG C1820      83.462  47.929 -14.196  1.00  0.00           O  
ATOM   2929  CB  ARG C1820      80.521  46.133 -13.896  1.00  0.00           C  
ATOM   2930  CG  ARG C1820      79.080  46.251 -13.410  1.00  0.00           C  
ATOM   2931  CD  ARG C1820      78.139  45.354 -14.187  1.00  0.00           C  
ATOM   2932  NE  ARG C1820      76.765  45.441 -13.697  1.00  0.00           N  
ATOM   2933  CZ  ARG C1820      76.389  45.126 -12.461  1.00  0.00           C  
ATOM   2934  NH1 ARG C1820      75.116  45.234 -12.105  1.00  0.00           N  
ATOM   2935  NH2 ARG C1820      77.284  44.705 -11.578  1.00  0.00           N  
ATOM   2936  N   VAL C1821      83.446  45.750 -13.625  1.00  0.00           N  
ATOM   2937  CA  VAL C1821      84.796  45.472 -14.111  1.00  0.00           C  
ATOM   2938  C   VAL C1821      84.743  44.848 -15.502  1.00  0.00           C  
ATOM   2939  O   VAL C1821      84.024  43.877 -15.731  1.00  0.00           O  
ATOM   2940  CB  VAL C1821      85.537  44.507 -13.171  1.00  0.00           C  
ATOM   2941  CG1 VAL C1821      86.889  44.154 -13.753  1.00  0.00           C  
ATOM   2942  CG2 VAL C1821      85.706  45.141 -11.809  1.00  0.00           C  
ATOM   2943  N   ASP C1822      85.520  45.407 -16.424  1.00  0.00           N  
ATOM   2944  CA  ASP C1822      85.555  44.936 -17.806  1.00  0.00           C  
ATOM   2945  C   ASP C1822      85.842  43.450 -17.947  1.00  0.00           C  
ATOM   2946  O   ASP C1822      84.926  42.659 -18.169  1.00  0.00           O  
ATOM   2947  CB  ASP C1822      86.584  45.735 -18.608  1.00  0.00           C  
ATOM   2948  CG  ASP C1822      86.664  45.295 -20.055  1.00  0.00           C  
ATOM   2949  OD1 ASP C1822      85.621  45.316 -20.742  1.00  0.00           O  
ATOM   2950  OD2 ASP C1822      87.770  44.929 -20.507  1.00  0.00           O  
ATOM   2951  N   LYS C1830      87.113  43.073 -17.833  1.00  0.00           N  
ATOM   2952  CA  LYS C1830      87.502  41.672 -17.959  1.00  0.00           C  
ATOM   2953  C   LYS C1830      88.130  41.140 -16.684  1.00  0.00           C  
ATOM   2954  O   LYS C1830      88.842  41.862 -15.986  1.00  0.00           O  
ATOM   2955  CB  LYS C1830      88.481  41.489 -19.121  1.00  0.00           C  
ATOM   2956  CG  LYS C1830      87.865  41.706 -20.491  1.00  0.00           C  
ATOM   2957  CD  LYS C1830      88.839  41.353 -21.604  1.00  0.00           C  
ATOM   2958  CE  LYS C1830      88.178  41.480 -22.969  1.00  0.00           C  
ATOM   2959  NZ  LYS C1830      89.091  41.091 -24.078  1.00  0.00           N  
ATOM   2960  N   VAL C1831      87.860  39.872 -16.385  1.00  0.00           N  
ATOM   2961  CA  VAL C1831      88.401  39.228 -15.195  1.00  0.00           C  
ATOM   2962  C   VAL C1831      88.618  37.745 -15.446  1.00  0.00           C  
ATOM   2963  O   VAL C1831      87.976  37.152 -16.307  1.00  0.00           O  
ATOM   2964  CB  VAL C1831      87.451  39.377 -13.988  1.00  0.00           C  
ATOM   2965  CG1 VAL C1831      87.268  40.841 -13.649  1.00  0.00           C  
ATOM   2966  CG2 VAL C1831      86.113  38.729 -14.294  1.00  0.00           C  
ATOM   2967  N   PRO C1832      89.539  37.128 -14.698  1.00  0.00           N  
ATOM   2968  CA  PRO C1832      89.819  35.701 -14.858  1.00  0.00           C  
ATOM   2969  C   PRO C1832      88.556  34.870 -14.621  1.00  0.00           C  
ATOM   2970  O   PRO C1832      87.815  35.116 -13.668  1.00  0.00           O  
ATOM   2971  CB  PRO C1832      90.882  35.443 -13.794  1.00  0.00           C  
ATOM   2972  CG  PRO C1832      91.602  36.753 -13.724  1.00  0.00           C  
ATOM   2973  CD  PRO C1832      90.468  37.740 -13.734  1.00  0.00           C  
ATOM   2974  N   ILE C1833      88.313  33.895 -15.491  1.00  0.00           N  
ATOM   2975  CA  ILE C1833      87.141  33.042 -15.359  1.00  0.00           C  
ATOM   2976  C   ILE C1833      87.523  31.726 -14.698  1.00  0.00           C  
ATOM   2977  O   ILE C1833      86.789  30.740 -14.775  1.00  0.00           O  
ATOM   2978  CB  ILE C1833      86.498  32.753 -16.730  1.00  0.00           C  
ATOM   2979  CG1 ILE C1833      87.488  32.014 -17.628  1.00  0.00           C  
ATOM   2980  CG2 ILE C1833      86.062  34.056 -17.382  1.00  0.00           C  
ATOM   2981  CD1 ILE C1833      86.931  31.656 -18.996  1.00  0.00           C  
ATOM   2982  N   LEU C1834      88.683  31.720 -14.049  1.00  0.00           N  
ATOM   2983  CA  LEU C1834      89.171  30.536 -13.353  1.00  0.00           C  
ATOM   2984  C   LEU C1834      89.495  30.883 -11.907  1.00  0.00           C  
ATOM   2985  O   LEU C1834      90.412  31.661 -11.639  1.00  0.00           O  
ATOM   2986  CB  LEU C1834      90.414  29.979 -14.050  1.00  0.00           C  
ATOM   2987  CG  LEU C1834      90.151  29.239 -15.364  1.00  0.00           C  
ATOM   2988  CD1 LEU C1834      91.462  28.902 -16.042  1.00  0.00           C  
ATOM   2989  CD2 LEU C1834      89.352  27.978 -15.080  1.00  0.00           C  
ATOM   2990  N   ASP C1835      88.732  30.298 -10.986  1.00  0.00           N  
ATOM   2991  CA  ASP C1835      88.902  30.539  -9.557  1.00  0.00           C  
ATOM   2992  C   ASP C1835      90.377  30.596  -9.164  1.00  0.00           C  
ATOM   2993  O   ASP C1835      90.780  31.415  -8.337  1.00  0.00           O  
ATOM   2994  CB  ASP C1835      88.186  29.445  -8.755  1.00  0.00           C  
ATOM   2995  CG  ASP C1835      88.046  29.795  -7.285  1.00  0.00           C  
ATOM   2996  OD1 ASP C1835      89.080  30.006  -6.619  1.00  0.00           O  
ATOM   2997  OD2 ASP C1835      86.898  29.857  -6.796  1.00  0.00           O  
ATOM   2998  N   GLU C1836      91.180  29.728  -9.768  1.00  0.00           N  
ATOM   2999  CA  GLU C1836      92.604  29.688  -9.475  1.00  0.00           C  
ATOM   3000  C   GLU C1836      93.267  31.001  -9.866  1.00  0.00           C  
ATOM   3001  O   GLU C1836      93.902  31.654  -9.035  1.00  0.00           O  
ATOM   3002  CB  GLU C1836      93.265  28.523 -10.216  1.00  0.00           C  
ATOM   3003  CG  GLU C1836      92.713  27.156  -9.834  1.00  0.00           C  
ATOM   3004  CD  GLU C1836      93.422  26.018 -10.543  1.00  0.00           C  
ATOM   3005  OE1 GLU C1836      93.406  25.991 -11.792  1.00  0.00           O  
ATOM   3006  OE2 GLU C1836      93.994  25.150  -9.851  1.00  0.00           O  
ATOM   3007  N   PHE C1837      93.118  31.391 -11.129  1.00  0.00           N  
ATOM   3008  CA  PHE C1837      93.709  32.635 -11.610  1.00  0.00           C  
ATOM   3009  C   PHE C1837      93.140  33.829 -10.862  1.00  0.00           C  
ATOM   3010  O   PHE C1837      93.884  34.709 -10.430  1.00  0.00           O  
ATOM   3011  CB  PHE C1837      93.464  32.810 -13.106  1.00  0.00           C  
ATOM   3012  CG  PHE C1837      94.199  31.821 -13.958  1.00  0.00           C  
ATOM   3013  CD1 PHE C1837      93.833  30.482 -13.964  1.00  0.00           C  
ATOM   3014  CD2 PHE C1837      95.262  32.228 -14.755  1.00  0.00           C  
ATOM   3015  CE1 PHE C1837      94.515  29.562 -14.753  1.00  0.00           C  
ATOM   3016  CE2 PHE C1837      95.949  31.316 -15.545  1.00  0.00           C  
ATOM   3017  CZ  PHE C1837      95.575  29.983 -15.544  1.00  0.00           C  
ATOM   3018  N   TYR C1838      91.818  33.858 -10.715  1.00  0.00           N  
ATOM   3019  CA  TYR C1838      91.164  34.948 -10.002  1.00  0.00           C  
ATOM   3020  C   TYR C1838      91.889  35.145  -8.679  1.00  0.00           C  
ATOM   3021  O   TYR C1838      92.302  36.254  -8.344  1.00  0.00           O  
ATOM   3022  CB  TYR C1838      89.694  34.619  -9.739  1.00  0.00           C  
ATOM   3023  CG  TYR C1838      88.979  35.680  -8.936  1.00  0.00           C  
ATOM   3024  CD1 TYR C1838      88.733  36.940  -9.472  1.00  0.00           C  
ATOM   3025  CD2 TYR C1838      88.587  35.437  -7.621  1.00  0.00           C  
ATOM   3026  CE1 TYR C1838      88.117  37.937  -8.719  1.00  0.00           C  
ATOM   3027  CE2 TYR C1838      87.971  36.424  -6.858  1.00  0.00           C  
ATOM   3028  CZ  TYR C1838      87.740  37.673  -7.411  1.00  0.00           C  
ATOM   3029  OH  TYR C1838      87.148  38.658  -6.648  1.00  0.00           O  
ATOM   3030  N   ASN C1839      92.047  34.056  -7.934  1.00  0.00           N  
ATOM   3031  CA  ASN C1839      92.734  34.108  -6.654  1.00  0.00           C  
ATOM   3032  C   ASN C1839      94.127  34.681  -6.863  1.00  0.00           C  
ATOM   3033  O   ASN C1839      94.594  35.499  -6.073  1.00  0.00           O  
ATOM   3034  CB  ASN C1839      92.839  32.707  -6.047  1.00  0.00           C  
ATOM   3035  CG  ASN C1839      91.487  32.110  -5.716  1.00  0.00           C  
ATOM   3036  OD1 ASN C1839      91.395  30.966  -5.270  1.00  0.00           O  
ATOM   3037  ND2 ASN C1839      90.428  32.883  -5.930  1.00  0.00           N  
ATOM   3038  N   PHE C1840      94.785  34.249  -7.935  1.00  0.00           N  
ATOM   3039  CA  PHE C1840      96.129  34.724  -8.240  1.00  0.00           C  
ATOM   3040  C   PHE C1840      96.145  36.239  -8.385  1.00  0.00           C  
ATOM   3041  O   PHE C1840      97.079  36.908  -7.934  1.00  0.00           O  
ATOM   3042  CB  PHE C1840      96.648  34.069  -9.525  1.00  0.00           C  
ATOM   3043  CG  PHE C1840      97.981  34.602  -9.984  1.00  0.00           C  
ATOM   3044  CD1 PHE C1840      98.061  35.501 -11.040  1.00  0.00           C  
ATOM   3045  CD2 PHE C1840      99.157  34.211  -9.351  1.00  0.00           C  
ATOM   3046  CE1 PHE C1840      99.292  36.001 -11.457  1.00  0.00           C  
ATOM   3047  CE2 PHE C1840     100.392  34.707  -9.762  1.00  0.00           C  
ATOM   3048  CZ  PHE C1840     100.460  35.601 -10.815  1.00  0.00           C  
ATOM   3049  N   ALA C1841      95.105  36.776  -9.015  1.00  0.00           N  
ATOM   3050  CA  ALA C1841      95.001  38.213  -9.213  1.00  0.00           C  
ATOM   3051  C   ALA C1841      95.111  38.906  -7.867  1.00  0.00           C  
ATOM   3052  O   ALA C1841      96.088  39.605  -7.600  1.00  0.00           O  
ATOM   3053  CB  ALA C1841      93.677  38.554  -9.869  1.00  0.00           C  
ATOM   3054  N   ASN C1842      94.106  38.698  -7.022  1.00  0.00           N  
ATOM   3055  CA  ASN C1842      94.076  39.303  -5.696  1.00  0.00           C  
ATOM   3056  C   ASN C1842      95.435  39.195  -5.020  1.00  0.00           C  
ATOM   3057  O   ASN C1842      95.929  40.164  -4.445  1.00  0.00           O  
ATOM   3058  CB  ASN C1842      93.019  38.624  -4.824  1.00  0.00           C  
ATOM   3059  CG  ASN C1842      91.639  38.670  -5.441  1.00  0.00           C  
ATOM   3060  OD1 ASN C1842      91.139  39.737  -5.786  1.00  0.00           O  
ATOM   3061  ND2 ASN C1842      91.013  37.510  -5.579  1.00  0.00           N  
ATOM   3062  N   GLU C1843      96.039  38.014  -5.096  1.00  0.00           N  
ATOM   3063  CA  GLU C1843      97.342  37.787  -4.488  1.00  0.00           C  
ATOM   3064  C   GLU C1843      98.389  38.641  -5.190  1.00  0.00           C  
ATOM   3065  O   GLU C1843      99.225  39.274  -4.544  1.00  0.00           O  
ATOM   3066  CB  GLU C1843      97.721  36.309  -4.592  1.00  0.00           C  
ATOM   3067  CG  GLU C1843      98.986  35.933  -3.839  1.00  0.00           C  
ATOM   3068  CD  GLU C1843      99.315  34.458  -3.957  1.00  0.00           C  
ATOM   3069  OE1 GLU C1843      98.448  33.627  -3.607  1.00  0.00           O  
ATOM   3070  OE2 GLU C1843     100.440  34.130  -4.395  1.00  0.00           O  
ATOM   3071  N   LEU C1844      98.323  38.660  -6.518  1.00  0.00           N  
ATOM   3072  CA  LEU C1844      99.259  39.424  -7.336  1.00  0.00           C  
ATOM   3073  C   LEU C1844      99.096  40.922  -7.100  1.00  0.00           C  
ATOM   3074  O   LEU C1844     100.048  41.690  -7.237  1.00  0.00           O  
ATOM   3075  CB  LEU C1844      99.039  39.090  -8.819  1.00  0.00           C  
ATOM   3076  CG  LEU C1844      99.981  39.632  -9.905  1.00  0.00           C  
ATOM   3077  CD1 LEU C1844      99.765  41.115 -10.109  1.00  0.00           C  
ATOM   3078  CD2 LEU C1844     101.416  39.349  -9.516  1.00  0.00           C  
ATOM   3079  N   ILE C1845      97.883  41.325  -6.740  1.00  0.00           N  
ATOM   3080  CA  ILE C1845      97.575  42.727  -6.487  1.00  0.00           C  
ATOM   3081  C   ILE C1845      98.228  43.250  -5.210  1.00  0.00           C  
ATOM   3082  O   ILE C1845      98.834  44.323  -5.208  1.00  0.00           O  
ATOM   3083  CB  ILE C1845      96.050  42.944  -6.396  1.00  0.00           C  
ATOM   3084  CG1 ILE C1845      95.412  42.681  -7.762  1.00  0.00           C  
ATOM   3085  CG2 ILE C1845      95.749  44.354  -5.913  1.00  0.00           C  
ATOM   3086  CD1 ILE C1845      93.911  42.863  -7.788  1.00  0.00           C  
ATOM   3087  N   ASP C1847      98.096  42.499  -4.123  1.00  0.00           N  
ATOM   3088  CA  ASP C1847      98.690  42.908  -2.857  1.00  0.00           C  
ATOM   3089  C   ASP C1847     100.207  42.986  -2.986  1.00  0.00           C  
ATOM   3090  O   ASP C1847     100.864  43.738  -2.264  1.00  0.00           O  
ATOM   3091  CB  ASP C1847      98.310  41.928  -1.746  1.00  0.00           C  
ATOM   3092  CG  ASP C1847      96.868  42.082  -1.301  1.00  0.00           C  
ATOM   3093  OD1 ASP C1847      96.518  43.157  -0.776  1.00  0.00           O  
ATOM   3094  OD2 ASP C1847      96.081  41.131  -1.475  1.00  0.00           O  
ATOM   3095  N   ILE C1848     100.754  42.206  -3.915  1.00  0.00           N  
ATOM   3096  CA  ILE C1848     102.193  42.182  -4.157  1.00  0.00           C  
ATOM   3097  C   ILE C1848     102.656  43.500  -4.766  1.00  0.00           C  
ATOM   3098  O   ILE C1848     103.584  44.136  -4.264  1.00  0.00           O  
ATOM   3099  CB  ILE C1848     102.578  41.050  -5.129  1.00  0.00           C  
ATOM   3100  CG1 ILE C1848     102.209  39.695  -4.531  1.00  0.00           C  
ATOM   3101  CG2 ILE C1848     104.066  41.105  -5.425  1.00  0.00           C  
ATOM   3102  CD1 ILE C1848     102.517  38.526  -5.451  1.00  0.00           C  
ATOM   3103  N   CYS C1849     102.000  43.896  -5.855  1.00  0.00           N  
ATOM   3104  CA  CYS C1849     102.332  45.129  -6.558  1.00  0.00           C  
ATOM   3105  C   CYS C1849     102.409  46.318  -5.624  1.00  0.00           C  
ATOM   3106  O   CYS C1849     103.001  47.342  -5.959  1.00  0.00           O  
ATOM   3107  CB  CYS C1849     101.310  45.405  -7.657  1.00  0.00           C  
ATOM   3108  SG  CYS C1849     101.401  44.239  -9.026  1.00  0.00           S  
ATOM   3109  N   ILE C1850     101.803  46.189  -4.453  1.00  0.00           N  
ATOM   3110  CA  ILE C1850     101.843  47.266  -3.480  1.00  0.00           C  
ATOM   3111  C   ILE C1850     103.251  47.276  -2.878  1.00  0.00           C  
ATOM   3112  O   ILE C1850     103.485  46.726  -1.796  1.00  0.00           O  
ATOM   3113  CB  ILE C1850     100.800  47.043  -2.367  1.00  0.00           C  
ATOM   3114  CG1 ILE C1850      99.440  46.701  -2.984  1.00  0.00           C  
ATOM   3115  CG2 ILE C1850     100.694  48.292  -1.497  1.00  0.00           C  
ATOM   3116  CD1 ILE C1850      98.870  47.775  -3.864  1.00  0.00           C  
ATOM   3117  N   ALA C1851     104.187  47.895  -3.595  1.00  0.00           N  
ATOM   3118  CA  ALA C1851     105.574  47.963  -3.146  1.00  0.00           C  
ATOM   3119  C   ALA C1851     106.390  49.005  -3.917  1.00  0.00           C  
ATOM   3120  O   ALA C1851     106.017  49.415  -5.014  1.00  0.00           O  
ATOM   3121  CB  ALA C1851     106.230  46.571  -3.273  1.00  0.00           C  
ATOM   3122  N   ASN C1852     107.500  49.428  -3.313  1.00  0.00           N  
ATOM   3123  CA  ASN C1852     108.432  50.405  -3.884  1.00  0.00           C  
ATOM   3124  C   ASN C1852     107.869  51.651  -4.562  1.00  0.00           C  
ATOM   3125  O   ASN C1852     106.672  51.933  -4.494  1.00  0.00           O  
ATOM   3126  CB  ASN C1852     109.388  49.706  -4.852  1.00  0.00           C  
ATOM   3127  CG  ASN C1852     110.652  49.229  -4.175  1.00  0.00           C  
ATOM   3128  OD1 ASN C1852     111.440  50.034  -3.678  1.00  0.00           O  
ATOM   3129  ND2 ASN C1852     110.855  47.913  -4.150  1.00  0.00           N  
ATOM   3130  N   LYS C1853     108.769  52.390  -5.213  1.00  0.00           N  
ATOM   3131  CA  LYS C1853     108.432  53.629  -5.915  1.00  0.00           C  
ATOM   3132  C   LYS C1853     109.221  53.738  -7.231  1.00  0.00           C  
ATOM   3133  O   LYS C1853     109.369  52.752  -7.956  1.00  0.00           O  
ATOM   3134  CB  LYS C1853     108.735  54.828  -4.999  1.00  0.00           C  
ATOM   3135  CG  LYS C1853     108.240  56.181  -5.501  1.00  0.00           C  
ATOM   3136  CD  LYS C1853     108.425  57.278  -4.454  1.00  0.00           C  
ATOM   3137  CE  LYS C1853     109.891  57.490  -4.100  1.00  0.00           C  
ATOM   3138  NZ  LYS C1853     110.698  57.960  -5.261  1.00  0.00           N  
ATOM   3139  N   ASP C1854     109.724  54.934  -7.528  1.00  0.00           N  
ATOM   3140  CA  ASP C1854     110.490  55.193  -8.748  1.00  0.00           C  
ATOM   3141  C   ASP C1854     111.831  54.459  -8.748  1.00  0.00           C  
ATOM   3142  O   ASP C1854     112.299  53.997  -7.705  1.00  0.00           O  
ATOM   3143  CB  ASP C1854     110.741  56.700  -8.894  1.00  0.00           C  
ATOM   3144  CG  ASP C1854     111.381  57.066 -10.224  1.00  0.00           C  
ATOM   3145  OD1 ASP C1854     111.920  58.188 -10.334  1.00  0.00           O  
ATOM   3146  OD2 ASP C1854     111.335  56.243 -11.162  1.00  0.00           O  
ATOM   3147  N   LYS C1855     112.444  54.363  -9.927  1.00  0.00           N  
ATOM   3148  CA  LYS C1855     113.736  53.700 -10.091  1.00  0.00           C  
ATOM   3149  C   LYS C1855     114.080  53.545 -11.574  1.00  0.00           C  
ATOM   3150  O   LYS C1855     115.041  52.857 -11.922  1.00  0.00           O  
ATOM   3151  CB  LYS C1855     113.711  52.322  -9.427  1.00  0.00           C  
ATOM   3152  CG  LYS C1855     115.077  51.687  -9.234  1.00  0.00           C  
ATOM   3153  CD  LYS C1855     114.964  50.389  -8.450  1.00  0.00           C  
ATOM   3154  CE  LYS C1855     114.134  50.573  -7.173  1.00  0.00           C  
ATOM   3155  NZ  LYS C1855     114.603  51.712  -6.334  1.00  0.00           N  
ATOM   3156  N   GLU C1856     113.293  54.191 -12.438  1.00  0.00           N  
ATOM   3157  CA  GLU C1856     113.492  54.124 -13.884  1.00  0.00           C  
ATOM   3158  C   GLU C1856     113.748  52.678 -14.318  1.00  0.00           C  
ATOM   3159  O   GLU C1856     114.405  52.435 -15.325  1.00  0.00           O  
ATOM   3160  CB  GLU C1856     114.680  54.997 -14.300  1.00  0.00           C  
ATOM   3161  CG  GLU C1856     114.643  56.432 -13.791  1.00  0.00           C  
ATOM   3162  CD  GLU C1856     115.255  56.590 -12.402  1.00  0.00           C  
ATOM   3163  OE1 GLU C1856     116.427  56.199 -12.220  1.00  0.00           O  
ATOM   3164  OE2 GLU C1856     114.570  57.114 -11.494  1.00  0.00           O  
ATOM   3165  N   SER C1857     113.227  51.729 -13.541  1.00  0.00           N  
ATOM   3166  CA  SER C1857     113.391  50.298 -13.799  1.00  0.00           C  
ATOM   3167  C   SER C1857     114.861  49.889 -13.710  1.00  0.00           C  
ATOM   3168  O   SER C1857     115.754  50.712 -13.916  1.00  0.00           O  
ATOM   3169  CB  SER C1857     112.846  49.931 -15.180  1.00  0.00           C  
ATOM   3170  OG  SER C1857     113.701  50.370 -16.219  1.00  0.00           O  
ATOM   3171  N   PRO C1860     115.135  48.608 -13.402  1.00  0.00           N  
ATOM   3172  CA  PRO C1860     114.171  47.536 -13.133  1.00  0.00           C  
ATOM   3173  C   PRO C1860     113.966  47.267 -11.638  1.00  0.00           C  
ATOM   3174  O   PRO C1860     113.737  48.187 -10.851  1.00  0.00           O  
ATOM   3175  CB  PRO C1860     114.800  46.348 -13.842  1.00  0.00           C  
ATOM   3176  CG  PRO C1860     116.243  46.535 -13.504  1.00  0.00           C  
ATOM   3177  CD  PRO C1860     116.463  48.036 -13.700  1.00  0.00           C  
ATOM   3178  N   CYS C1861     114.056  45.993 -11.262  1.00  0.00           N  
ATOM   3179  CA  CYS C1861     113.882  45.574  -9.874  1.00  0.00           C  
ATOM   3180  C   CYS C1861     114.304  44.114  -9.714  1.00  0.00           C  
ATOM   3181  O   CYS C1861     115.296  43.671 -10.296  1.00  0.00           O  
ATOM   3182  CB  CYS C1861     112.417  45.711  -9.462  1.00  0.00           C  
ATOM   3183  SG  CYS C1861     111.348  44.433 -10.182  1.00  0.00           S  
ATOM   3184  N   SER C1862     113.535  43.377  -8.917  1.00  0.00           N  
ATOM   3185  CA  SER C1862     113.779  41.962  -8.663  1.00  0.00           C  
ATOM   3186  C   SER C1862     112.458  41.292  -8.281  1.00  0.00           C  
ATOM   3187  O   SER C1862     112.357  40.647  -7.237  1.00  0.00           O  
ATOM   3188  CB  SER C1862     114.795  41.789  -7.530  1.00  0.00           C  
ATOM   3189  OG  SER C1862     116.056  42.331  -7.881  1.00  0.00           O  
ATOM   3190  N   VAL C1863     111.448  41.454  -9.131  1.00  0.00           N  
ATOM   3191  CA  VAL C1863     110.131  40.873  -8.884  1.00  0.00           C  
ATOM   3192  C   VAL C1863     109.653  40.064 -10.092  1.00  0.00           C  
ATOM   3193  O   VAL C1863     108.666  40.421 -10.739  1.00  0.00           O  
ATOM   3194  CB  VAL C1863     109.095  41.977  -8.589  1.00  0.00           C  
ATOM   3195  CG1 VAL C1863     107.833  41.363  -8.008  1.00  0.00           C  
ATOM   3196  CG2 VAL C1863     109.683  43.005  -7.640  1.00  0.00           C  
ATOM   3197  N   GLU C1864     110.354  38.971 -10.389  1.00  0.00           N  
ATOM   3198  CA  GLU C1864     110.005  38.127 -11.530  1.00  0.00           C  
ATOM   3199  C   GLU C1864     109.473  36.746 -11.148  1.00  0.00           C  
ATOM   3200  O   GLU C1864     108.337  36.406 -11.479  1.00  0.00           O  
ATOM   3201  CB  GLU C1864     111.216  37.965 -12.456  1.00  0.00           C  
ATOM   3202  CG  GLU C1864     110.943  37.105 -13.683  1.00  0.00           C  
ATOM   3203  CD  GLU C1864     112.143  36.990 -14.602  1.00  0.00           C  
ATOM   3204  OE1 GLU C1864     113.207  36.529 -14.138  1.00  0.00           O  
ATOM   3205  OE2 GLU C1864     112.020  37.358 -15.789  1.00  0.00           O  
ATOM   3206  N   VAL C1865     110.295  35.953 -10.465  1.00  0.00           N  
ATOM   3207  CA  VAL C1865     109.910  34.603 -10.050  1.00  0.00           C  
ATOM   3208  C   VAL C1865     108.477  34.563  -9.513  1.00  0.00           C  
ATOM   3209  O   VAL C1865     108.168  35.198  -8.503  1.00  0.00           O  
ATOM   3210  CB  VAL C1865     110.866  34.064  -8.960  1.00  0.00           C  
ATOM   3211  CG1 VAL C1865     110.516  32.624  -8.626  1.00  0.00           C  
ATOM   3212  CG2 VAL C1865     112.308  34.169  -9.434  1.00  0.00           C  
ATOM   3213  N   LYS C1866     107.610  33.809 -10.185  1.00  0.00           N  
ATOM   3214  CA  LYS C1866     106.214  33.715  -9.773  1.00  0.00           C  
ATOM   3215  C   LYS C1866     105.614  32.310  -9.791  1.00  0.00           C  
ATOM   3216  O   LYS C1866     106.238  31.355 -10.250  1.00  0.00           O  
ATOM   3217  CB  LYS C1866     105.362  34.647 -10.637  1.00  0.00           C  
ATOM   3218  CG  LYS C1866     105.716  36.114 -10.482  1.00  0.00           C  
ATOM   3219  CD  LYS C1866     105.610  36.548  -9.032  1.00  0.00           C  
ATOM   3220  CE  LYS C1866     106.311  37.871  -8.807  1.00  0.00           C  
ATOM   3221  NZ  LYS C1866     107.765  37.806  -9.146  1.00  0.00           N  
ATOM   3222  N   ARG C1867     104.388  32.215  -9.281  1.00  0.00           N  
ATOM   3223  CA  ARG C1867     103.629  30.969  -9.189  1.00  0.00           C  
ATOM   3224  C   ARG C1867     103.779  30.036 -10.387  1.00  0.00           C  
ATOM   3225  O   ARG C1867     104.245  30.437 -11.456  1.00  0.00           O  
ATOM   3226  CB  ARG C1867     102.146  31.285  -8.980  1.00  0.00           C  
ATOM   3227  CG  ARG C1867     101.853  32.119  -7.740  1.00  0.00           C  
ATOM   3228  CD  ARG C1867     102.104  31.334  -6.463  1.00  0.00           C  
ATOM   3229  NE  ARG C1867     101.219  30.177  -6.349  1.00  0.00           N  
ATOM   3230  CZ  ARG C1867      99.894  30.250  -6.254  1.00  0.00           C  
ATOM   3231  NH1 ARG C1867      99.172  29.142  -6.155  1.00  0.00           N  
ATOM   3232  NH2 ARG C1867      99.288  31.430  -6.255  1.00  0.00           N  
ATOM   3233  N   GLU C1878     103.364  28.788 -10.194  1.00  0.00           N  
ATOM   3234  CA  GLU C1878     103.449  27.767 -11.232  1.00  0.00           C  
ATOM   3235  C   GLU C1878     102.323  26.735 -11.139  1.00  0.00           C  
ATOM   3236  O   GLU C1878     102.576  25.537 -10.998  1.00  0.00           O  
ATOM   3237  CB  GLU C1878     104.804  27.059 -11.148  1.00  0.00           C  
ATOM   3238  CG  GLU C1878     105.312  26.813  -9.725  1.00  0.00           C  
ATOM   3239  CD  GLU C1878     104.355  25.996  -8.871  1.00  0.00           C  
ATOM   3240  OE1 GLU C1878     103.252  26.493  -8.558  1.00  0.00           O  
ATOM   3241  OE2 GLU C1878     104.708  24.854  -8.509  1.00  0.00           O  
ATOM   3242  N   PHE C1879     101.083  27.202 -11.224  1.00  0.00           N  
ATOM   3243  CA  PHE C1879      99.922  26.321 -11.148  1.00  0.00           C  
ATOM   3244  C   PHE C1879      99.590  25.667 -12.489  1.00  0.00           C  
ATOM   3245  O   PHE C1879      99.976  26.162 -13.548  1.00  0.00           O  
ATOM   3246  CB  PHE C1879      98.703  27.091 -10.615  1.00  0.00           C  
ATOM   3247  CG  PHE C1879      98.440  28.394 -11.324  1.00  0.00           C  
ATOM   3248  CD1 PHE C1879      99.374  29.426 -11.292  1.00  0.00           C  
ATOM   3249  CD2 PHE C1879      97.251  28.594 -12.013  1.00  0.00           C  
ATOM   3250  CE1 PHE C1879      99.126  30.634 -11.934  1.00  0.00           C  
ATOM   3251  CE2 PHE C1879      96.996  29.800 -12.657  1.00  0.00           C  
ATOM   3252  CZ  PHE C1879      97.933  30.820 -12.618  1.00  0.00           C  
ATOM   3253  N   ASN C1880      98.869  24.551 -12.430  1.00  0.00           N  
ATOM   3254  CA  ASN C1880      98.492  23.800 -13.624  1.00  0.00           C  
ATOM   3255  C   ASN C1880      97.286  24.383 -14.356  1.00  0.00           C  
ATOM   3256  O   ASN C1880      96.484  25.117 -13.779  1.00  0.00           O  
ATOM   3257  CB  ASN C1880      98.201  22.344 -13.255  1.00  0.00           C  
ATOM   3258  CG  ASN C1880      96.999  22.203 -12.344  1.00  0.00           C  
ATOM   3259  OD1 ASN C1880      96.976  22.744 -11.237  1.00  0.00           O  
ATOM   3260  ND2 ASN C1880      95.988  21.476 -12.806  1.00  0.00           N  
ATOM   3261  N   PHE C1881      97.170  24.035 -15.634  1.00  0.00           N  
ATOM   3262  CA  PHE C1881      96.079  24.503 -16.482  1.00  0.00           C  
ATOM   3263  C   PHE C1881      95.183  23.313 -16.810  1.00  0.00           C  
ATOM   3264  O   PHE C1881      94.156  23.102 -16.164  1.00  0.00           O  
ATOM   3265  CB  PHE C1881      96.650  25.106 -17.771  1.00  0.00           C  
ATOM   3266  CG  PHE C1881      95.649  25.863 -18.593  1.00  0.00           C  
ATOM   3267  CD1 PHE C1881      94.919  26.908 -18.039  1.00  0.00           C  
ATOM   3268  CD2 PHE C1881      95.459  25.555 -19.934  1.00  0.00           C  
ATOM   3269  CE1 PHE C1881      94.016  27.640 -18.810  1.00  0.00           C  
ATOM   3270  CE2 PHE C1881      94.556  26.280 -20.715  1.00  0.00           C  
ATOM   3271  CZ  PHE C1881      93.834  27.325 -20.151  1.00  0.00           C  
ATOM   3272  N   ASN C1882      95.581  22.539 -17.815  1.00  0.00           N  
ATOM   3273  CA  ASN C1882      94.833  21.356 -18.225  1.00  0.00           C  
ATOM   3274  C   ASN C1882      95.729  20.127 -18.154  1.00  0.00           C  
ATOM   3275  O   ASN C1882      95.267  18.999 -18.331  1.00  0.00           O  
ATOM   3276  CB  ASN C1882      94.301  21.518 -19.651  1.00  0.00           C  
ATOM   3277  CG  ASN C1882      93.153  22.505 -19.737  1.00  0.00           C  
ATOM   3278  OD1 ASN C1882      92.604  22.738 -20.813  1.00  0.00           O  
ATOM   3279  ND2 ASN C1882      92.782  23.089 -18.602  1.00  0.00           N  
ATOM   3280  N   GLY C1883      97.013  20.354 -17.894  1.00  0.00           N  
ATOM   3281  CA  GLY C1883      97.954  19.255 -17.804  1.00  0.00           C  
ATOM   3282  C   GLY C1883      99.401  19.707 -17.756  1.00  0.00           C  
ATOM   3283  O   GLY C1883      99.995  20.023 -18.788  1.00  0.00           O  
ATOM   3284  N   GLU C1884      99.963  19.738 -16.551  1.00  0.00           N  
ATOM   3285  CA  GLU C1884     101.351  20.137 -16.333  1.00  0.00           C  
ATOM   3286  C   GLU C1884     101.645  21.585 -16.702  1.00  0.00           C  
ATOM   3287  O   GLU C1884     102.676  22.128 -16.307  1.00  0.00           O  
ATOM   3288  CB  GLU C1884     102.300  19.213 -17.106  1.00  0.00           C  
ATOM   3289  CG  GLU C1884     102.308  17.770 -16.618  1.00  0.00           C  
ATOM   3290  CD  GLU C1884     103.305  16.904 -17.368  1.00  0.00           C  
ATOM   3291  OE1 GLU C1884     104.508  17.240 -17.362  1.00  0.00           O  
ATOM   3292  OE2 GLU C1884     102.889  15.887 -17.961  1.00  0.00           O  
ATOM   3293  N   ARG C1885     100.747  22.209 -17.459  1.00  0.00           N  
ATOM   3294  CA  ARG C1885     100.939  23.597 -17.867  1.00  0.00           C  
ATOM   3295  C   ARG C1885     101.054  24.512 -16.658  1.00  0.00           C  
ATOM   3296  O   ARG C1885     100.071  24.771 -15.965  1.00  0.00           O  
ATOM   3297  CB  ARG C1885      99.782  24.066 -18.755  1.00  0.00           C  
ATOM   3298  CG  ARG C1885      99.708  23.371 -20.104  1.00  0.00           C  
ATOM   3299  CD  ARG C1885     101.053  23.413 -20.813  1.00  0.00           C  
ATOM   3300  NE  ARG C1885     101.578  24.771 -20.933  1.00  0.00           N  
ATOM   3301  CZ  ARG C1885     101.020  25.728 -21.665  1.00  0.00           C  
ATOM   3302  NH1 ARG C1885     101.571  26.933 -21.712  1.00  0.00           N  
ATOM   3303  NH2 ARG C1885      99.914  25.482 -22.354  1.00  0.00           N  
ATOM   3304  N   ARG C1886     102.263  25.002 -16.411  1.00  0.00           N  
ATOM   3305  CA  ARG C1886     102.510  25.885 -15.282  1.00  0.00           C  
ATOM   3306  C   ARG C1886     103.726  26.770 -15.529  1.00  0.00           C  
ATOM   3307  O   ARG C1886     104.019  27.132 -16.669  1.00  0.00           O  
ATOM   3308  CB  ARG C1886     102.707  25.058 -14.006  1.00  0.00           C  
ATOM   3309  CG  ARG C1886     103.727  23.934 -14.131  1.00  0.00           C  
ATOM   3310  CD  ARG C1886     103.773  23.086 -12.865  1.00  0.00           C  
ATOM   3311  NE  ARG C1886     104.639  21.917 -13.009  1.00  0.00           N  
ATOM   3312  CZ  ARG C1886     105.955  21.971 -13.200  1.00  0.00           C  
ATOM   3313  NH1 ARG C1886     106.655  20.851 -13.320  1.00  0.00           N  
ATOM   3314  NH2 ARG C1886     106.572  23.143 -13.266  1.00  0.00           N  
ATOM   3315  N   VAL C1887     104.429  27.112 -14.455  1.00  0.00           N  
ATOM   3316  CA  VAL C1887     105.608  27.961 -14.550  1.00  0.00           C  
ATOM   3317  C   VAL C1887     105.259  29.219 -15.338  1.00  0.00           C  
ATOM   3318  O   VAL C1887     105.629  29.364 -16.504  1.00  0.00           O  
ATOM   3319  CB  VAL C1887     106.776  27.231 -15.251  1.00  0.00           C  
ATOM   3320  CG1 VAL C1887     108.035  28.082 -15.188  1.00  0.00           C  
ATOM   3321  CG2 VAL C1887     107.018  25.884 -14.592  1.00  0.00           C  
ATOM   3322  N   ILE C1888     104.532  30.121 -14.688  1.00  0.00           N  
ATOM   3323  CA  ILE C1888     104.123  31.372 -15.306  1.00  0.00           C  
ATOM   3324  C   ILE C1888     104.834  32.533 -14.622  1.00  0.00           C  
ATOM   3325  O   ILE C1888     104.331  33.101 -13.655  1.00  0.00           O  
ATOM   3326  CB  ILE C1888     102.599  31.565 -15.193  1.00  0.00           C  
ATOM   3327  CG1 ILE C1888     101.886  30.423 -15.918  1.00  0.00           C  
ATOM   3328  CG2 ILE C1888     102.193  32.903 -15.785  1.00  0.00           C  
ATOM   3329  CD1 ILE C1888     100.377  30.495 -15.852  1.00  0.00           C  
ATOM   3330  N   LYS C1889     106.015  32.871 -15.128  1.00  0.00           N  
ATOM   3331  CA  LYS C1889     106.805  33.962 -14.574  1.00  0.00           C  
ATOM   3332  C   LYS C1889     106.185  35.307 -14.924  1.00  0.00           C  
ATOM   3333  O   LYS C1889     106.037  35.647 -16.098  1.00  0.00           O  
ATOM   3334  CB  LYS C1889     108.240  33.909 -15.110  1.00  0.00           C  
ATOM   3335  CG  LYS C1889     109.020  32.671 -14.697  1.00  0.00           C  
ATOM   3336  CD  LYS C1889     110.450  32.722 -15.217  1.00  0.00           C  
ATOM   3337  CE  LYS C1889     111.243  31.497 -14.785  1.00  0.00           C  
ATOM   3338  NZ  LYS C1889     111.341  31.386 -13.302  1.00  0.00           N  
ATOM   3339  N   VAL C1890     105.824  36.070 -13.899  1.00  0.00           N  
ATOM   3340  CA  VAL C1890     105.224  37.380 -14.106  1.00  0.00           C  
ATOM   3341  C   VAL C1890     106.115  38.454 -13.504  1.00  0.00           C  
ATOM   3342  O   VAL C1890     106.224  38.568 -12.285  1.00  0.00           O  
ATOM   3343  CB  VAL C1890     103.830  37.469 -13.447  1.00  0.00           C  
ATOM   3344  CG1 VAL C1890     103.159  38.777 -13.822  1.00  0.00           C  
ATOM   3345  CG2 VAL C1890     102.975  36.292 -13.878  1.00  0.00           C  
ATOM   3346  N   GLU C1891     106.762  39.236 -14.358  1.00  0.00           N  
ATOM   3347  CA  GLU C1891     107.631  40.298 -13.877  1.00  0.00           C  
ATOM   3348  C   GLU C1891     106.846  41.600 -13.838  1.00  0.00           C  
ATOM   3349  O   GLU C1891     106.117  41.920 -14.778  1.00  0.00           O  
ATOM   3350  CB  GLU C1891     108.848  40.443 -14.791  1.00  0.00           C  
ATOM   3351  CG  GLU C1891     109.868  41.452 -14.295  1.00  0.00           C  
ATOM   3352  CD  GLU C1891     111.129  41.468 -15.134  1.00  0.00           C  
ATOM   3353  OE1 GLU C1891     112.037  42.266 -14.823  1.00  0.00           O  
ATOM   3354  OE2 GLU C1891     111.213  40.681 -16.102  1.00  0.00           O  
ATOM   3355  N   ILE C1892     106.993  42.348 -12.751  1.00  0.00           N  
ATOM   3356  CA  ILE C1892     106.278  43.609 -12.602  1.00  0.00           C  
ATOM   3357  C   ILE C1892     107.227  44.790 -12.372  1.00  0.00           C  
ATOM   3358  O   ILE C1892     108.138  44.717 -11.550  1.00  0.00           O  
ATOM   3359  CB  ILE C1892     105.267  43.520 -11.434  1.00  0.00           C  
ATOM   3360  CG1 ILE C1892     104.496  44.832 -11.296  1.00  0.00           C  
ATOM   3361  CG2 ILE C1892     105.994  43.199 -10.149  1.00  0.00           C  
ATOM   3362  CD1 ILE C1892     103.606  45.144 -12.476  1.00  0.00           C  
ATOM   3363  N   PHE C1893     107.006  45.872 -13.115  1.00  0.00           N  
ATOM   3364  CA  PHE C1893     107.824  47.079 -13.005  1.00  0.00           C  
ATOM   3365  C   PHE C1893     107.283  48.177 -13.920  1.00  0.00           C  
ATOM   3366  O   PHE C1893     106.409  47.930 -14.756  1.00  0.00           O  
ATOM   3367  CB  PHE C1893     109.281  46.782 -13.382  1.00  0.00           C  
ATOM   3368  CG  PHE C1893     109.462  46.349 -14.811  1.00  0.00           C  
ATOM   3369  CD1 PHE C1893     108.999  45.110 -15.244  1.00  0.00           C  
ATOM   3370  CD2 PHE C1893     110.074  47.187 -15.735  1.00  0.00           C  
ATOM   3371  CE1 PHE C1893     109.143  44.712 -16.583  1.00  0.00           C  
ATOM   3372  CE2 PHE C1893     110.223  46.798 -17.073  1.00  0.00           C  
ATOM   3373  CZ  PHE C1893     109.755  45.559 -17.495  1.00  0.00           C  
ATOM   3374  N   GLU C1894     107.807  49.388 -13.754  1.00  0.00           N  
ATOM   3375  CA  GLU C1894     107.394  50.531 -14.566  1.00  0.00           C  
ATOM   3376  C   GLU C1894     108.640  51.082 -15.261  1.00  0.00           C  
ATOM   3377  O   GLU C1894     109.432  51.806 -14.654  1.00  0.00           O  
ATOM   3378  CB  GLU C1894     106.764  51.614 -13.680  1.00  0.00           C  
ATOM   3379  CG  GLU C1894     105.962  52.672 -14.436  1.00  0.00           C  
ATOM   3380  CD  GLU C1894     104.619  52.156 -14.932  1.00  0.00           C  
ATOM   3381  OE1 GLU C1894     104.600  51.137 -15.655  1.00  0.00           O  
ATOM   3382  OE2 GLU C1894     103.582  52.773 -14.602  1.00  0.00           O  
ATOM   3383  N   ASN C1895     108.808  50.730 -16.534  1.00  0.00           N  
ATOM   3384  CA  ASN C1895     109.966  51.166 -17.312  1.00  0.00           C  
ATOM   3385  C   ASN C1895     110.101  52.686 -17.381  1.00  0.00           C  
ATOM   3386  O   ASN C1895     111.150  53.237 -17.040  1.00  0.00           O  
ATOM   3387  CB  ASN C1895     109.894  50.584 -18.729  1.00  0.00           C  
ATOM   3388  CG  ASN C1895     111.172  50.809 -19.521  1.00  0.00           C  
ATOM   3389  OD1 ASN C1895     112.253  50.385 -19.113  1.00  0.00           O  
ATOM   3390  ND2 ASN C1895     111.051  51.474 -20.661  1.00  0.00           N  
ATOM   3391  N   GLU C1896     109.044  53.362 -17.823  1.00  0.00           N  
ATOM   3392  CA  GLU C1896     109.065  54.817 -17.929  1.00  0.00           C  
ATOM   3393  C   GLU C1896     109.314  55.463 -16.568  1.00  0.00           C  
ATOM   3394  O   GLU C1896     108.636  55.152 -15.588  1.00  0.00           O  
ATOM   3395  CB  GLU C1896     107.746  55.331 -18.516  1.00  0.00           C  
ATOM   3396  CG  GLU C1896     107.498  54.904 -19.957  1.00  0.00           C  
ATOM   3397  CD  GLU C1896     106.274  55.565 -20.569  1.00  0.00           C  
ATOM   3398  OE1 GLU C1896     106.246  56.812 -20.647  1.00  0.00           O  
ATOM   3399  OE2 GLU C1896     105.343  54.837 -20.975  1.00  0.00           O  
ATOM   3400  N   PRO C1898     110.297  56.374 -16.494  1.00  0.00           N  
ATOM   3401  CA  PRO C1898     110.658  57.078 -15.259  1.00  0.00           C  
ATOM   3402  C   PRO C1898     109.590  58.047 -14.751  1.00  0.00           C  
ATOM   3403  O   PRO C1898     108.680  58.428 -15.487  1.00  0.00           O  
ATOM   3404  CB  PRO C1898     111.952  57.790 -15.642  1.00  0.00           C  
ATOM   3405  CG  PRO C1898     111.729  58.108 -17.087  1.00  0.00           C  
ATOM   3406  CD  PRO C1898     111.152  56.813 -17.612  1.00  0.00           C  
ATOM   3407  N   ASN C1899     109.718  58.436 -13.484  1.00  0.00           N  
ATOM   3408  CA  ASN C1899     108.789  59.362 -12.840  1.00  0.00           C  
ATOM   3409  C   ASN C1899     107.387  58.785 -12.660  1.00  0.00           C  
ATOM   3410  O   ASN C1899     106.422  59.526 -12.465  1.00  0.00           O  
ATOM   3411  CB  ASN C1899     108.714  60.675 -13.628  1.00  0.00           C  
ATOM   3412  CG  ASN C1899     110.015  61.457 -13.582  1.00  0.00           C  
ATOM   3413  OD1 ASN C1899     111.062  60.972 -14.013  1.00  0.00           O  
ATOM   3414  ND2 ASN C1899     109.954  62.675 -13.057  1.00  0.00           N  
ATOM   3415  N   LYS C1900     107.281  57.461 -12.722  1.00  0.00           N  
ATOM   3416  CA  LYS C1900     106.000  56.781 -12.553  1.00  0.00           C  
ATOM   3417  C   LYS C1900     106.121  55.676 -11.505  1.00  0.00           C  
ATOM   3418  O   LYS C1900     105.444  54.651 -11.592  1.00  0.00           O  
ATOM   3419  CB  LYS C1900     105.528  56.175 -13.883  1.00  0.00           C  
ATOM   3420  CG  LYS C1900     105.208  57.192 -14.964  1.00  0.00           C  
ATOM   3421  CD  LYS C1900     104.752  56.504 -16.233  1.00  0.00           C  
ATOM   3422  CE  LYS C1900     104.427  57.519 -17.307  1.00  0.00           C  
ATOM   3423  NZ  LYS C1900     103.343  58.443 -16.875  1.00  0.00           N  
ATOM   3424  N   LYS C1901     106.986  55.891 -10.517  1.00  0.00           N  
ATOM   3425  CA  LYS C1901     107.204  54.919  -9.449  1.00  0.00           C  
ATOM   3426  C   LYS C1901     107.382  53.507 -10.002  1.00  0.00           C  
ATOM   3427  O   LYS C1901     107.799  53.328 -11.148  1.00  0.00           O  
ATOM   3428  CB  LYS C1901     106.031  54.943  -8.463  1.00  0.00           C  
ATOM   3429  CG  LYS C1901     105.838  56.281  -7.766  1.00  0.00           C  
ATOM   3430  CD  LYS C1901     104.778  56.198  -6.677  1.00  0.00           C  
ATOM   3431  CE  LYS C1901     104.622  57.529  -5.955  1.00  0.00           C  
ATOM   3432  NZ  LYS C1901     103.581  57.473  -4.890  1.00  0.00           N  
ATOM   3433  N   LEU C1902     107.073  52.506  -9.183  1.00  0.00           N  
ATOM   3434  CA  LEU C1902     107.192  51.121  -9.604  1.00  0.00           C  
ATOM   3435  C   LEU C1902     105.961  50.806 -10.452  1.00  0.00           C  
ATOM   3436  O   LEU C1902     105.963  49.869 -11.252  1.00  0.00           O  
ATOM   3437  CB  LEU C1902     107.251  50.203  -8.377  1.00  0.00           C  
ATOM   3438  CG  LEU C1902     107.884  48.806  -8.471  1.00  0.00           C  
ATOM   3439  CD1 LEU C1902     107.111  47.899  -9.423  1.00  0.00           C  
ATOM   3440  CD2 LEU C1902     109.327  48.960  -8.921  1.00  0.00           C  
ATOM   3441  N   LEU C1903     104.914  51.608 -10.279  1.00  0.00           N  
ATOM   3442  CA  LEU C1903     103.670  51.419 -11.020  1.00  0.00           C  
ATOM   3443  C   LEU C1903     103.035  52.770 -11.358  1.00  0.00           C  
ATOM   3444  O   LEU C1903     102.397  52.930 -12.403  1.00  0.00           O  
ATOM   3445  CB  LEU C1903     102.683  50.587 -10.191  1.00  0.00           C  
ATOM   3446  CG  LEU C1903     103.235  49.538  -9.233  1.00  0.00           C  
ATOM   3447  CD1 LEU C1903     103.816  50.242  -8.022  1.00  0.00           C  
ATOM   3448  CD2 LEU C1903     102.121  48.596  -8.809  1.00  0.00           C  
ATOM   3449  N   GLY C1904     103.211  53.737 -10.461  1.00  0.00           N  
ATOM   3450  CA  GLY C1904     102.652  55.061 -10.669  1.00  0.00           C  
ATOM   3451  C   GLY C1904     102.473  55.809  -9.359  1.00  0.00           C  
ATOM   3452  O   GLY C1904     102.546  55.199  -8.293  1.00  0.00           O  
ATOM   3453  N   PRO C1905     102.241  57.133  -9.403  1.00  0.00           N  
ATOM   3454  CA  PRO C1905     102.051  57.956  -8.204  1.00  0.00           C  
ATOM   3455  C   PRO C1905     100.632  57.843  -7.656  1.00  0.00           C  
ATOM   3456  O   PRO C1905     100.200  58.672  -6.860  1.00  0.00           O  
ATOM   3457  CB  PRO C1905     102.356  59.356  -8.711  1.00  0.00           C  
ATOM   3458  CG  PRO C1905     101.760  59.318 -10.084  1.00  0.00           C  
ATOM   3459  CD  PRO C1905     102.236  57.975 -10.615  1.00  0.00           C  
ATOM   3460  N   SER C1906      99.912  56.813  -8.088  1.00  0.00           N  
ATOM   3461  CA  SER C1906      98.537  56.605  -7.651  1.00  0.00           C  
ATOM   3462  C   SER C1906      98.176  55.126  -7.541  1.00  0.00           C  
ATOM   3463  O   SER C1906      98.324  54.524  -6.481  1.00  0.00           O  
ATOM   3464  CB  SER C1906      97.579  57.294  -8.622  1.00  0.00           C  
ATOM   3465  OG  SER C1906      97.713  56.751  -9.921  1.00  0.00           O  
ATOM   3466  N   VAL C1907      97.704  54.551  -8.643  1.00  0.00           N  
ATOM   3467  CA  VAL C1907      97.296  53.148  -8.707  1.00  0.00           C  
ATOM   3468  C   VAL C1907      96.507  52.698  -7.490  1.00  0.00           C  
ATOM   3469  O   VAL C1907      96.366  51.501  -7.238  1.00  0.00           O  
ATOM   3470  CB  VAL C1907      98.508  52.193  -8.896  1.00  0.00           C  
ATOM   3471  CG1 VAL C1907      99.179  52.482 -10.236  1.00  0.00           C  
ATOM   3472  CG2 VAL C1907      99.489  52.326  -7.739  1.00  0.00           C  
ATOM   3473  N   LEU C1909      95.983  53.664  -6.744  1.00  0.00           N  
ATOM   3474  CA  LEU C1909      95.204  53.368  -5.552  1.00  0.00           C  
ATOM   3475  C   LEU C1909      93.981  54.275  -5.496  1.00  0.00           C  
ATOM   3476  O   LEU C1909      93.381  54.460  -4.440  1.00  0.00           O  
ATOM   3477  CB  LEU C1909      96.064  53.553  -4.294  1.00  0.00           C  
ATOM   3478  CG  LEU C1909      97.341  52.698  -4.196  1.00  0.00           C  
ATOM   3479  CD1 LEU C1909      98.099  53.031  -2.926  1.00  0.00           C  
ATOM   3480  CD2 LEU C1909      96.987  51.224  -4.219  1.00  0.00           C  
ATOM   3481  N   ASN C1910      93.618  54.831  -6.648  1.00  0.00           N  
ATOM   3482  CA  ASN C1910      92.465  55.718  -6.763  1.00  0.00           C  
ATOM   3483  C   ASN C1910      91.173  54.929  -6.564  1.00  0.00           C  
ATOM   3484  O   ASN C1910      90.903  53.970  -7.286  1.00  0.00           O  
ATOM   3485  CB  ASN C1910      92.464  56.381  -8.140  1.00  0.00           C  
ATOM   3486  CG  ASN C1910      93.783  57.055  -8.461  1.00  0.00           C  
ATOM   3487  OD1 ASN C1910      94.840  56.430  -8.397  1.00  0.00           O  
ATOM   3488  ND2 ASN C1910      93.728  58.334  -8.813  1.00  0.00           N  
ATOM   3489  N   GLU C1913      90.376  55.349  -5.587  1.00  0.00           N  
ATOM   3490  CA  GLU C1913      89.119  54.679  -5.257  1.00  0.00           C  
ATOM   3491  C   GLU C1913      88.040  54.732  -6.336  1.00  0.00           C  
ATOM   3492  O   GLU C1913      87.192  53.840  -6.409  1.00  0.00           O  
ATOM   3493  CB  GLU C1913      88.545  55.258  -3.965  1.00  0.00           C  
ATOM   3494  CG  GLU C1913      89.369  54.991  -2.718  1.00  0.00           C  
ATOM   3495  CD  GLU C1913      89.141  53.605  -2.157  1.00  0.00           C  
ATOM   3496  OE1 GLU C1913      89.756  53.268  -1.122  1.00  0.00           O  
ATOM   3497  OE2 GLU C1913      88.340  52.853  -2.748  1.00  0.00           O  
ATOM   3498  N   VAL C1914      88.063  55.769  -7.167  1.00  0.00           N  
ATOM   3499  CA  VAL C1914      87.060  55.918  -8.222  1.00  0.00           C  
ATOM   3500  C   VAL C1914      85.683  56.121  -7.596  1.00  0.00           C  
ATOM   3501  O   VAL C1914      84.842  55.222  -7.624  1.00  0.00           O  
ATOM   3502  CB  VAL C1914      86.993  54.673  -9.127  1.00  0.00           C  
ATOM   3503  CG1 VAL C1914      86.040  54.925 -10.293  1.00  0.00           C  
ATOM   3504  CG2 VAL C1914      88.389  54.317  -9.621  1.00  0.00           C  
ATOM   3505  N   TYR C1915      85.462  57.303  -7.025  1.00  0.00           N  
ATOM   3506  CA  TYR C1915      84.188  57.621  -6.392  1.00  0.00           C  
ATOM   3507  C   TYR C1915      83.199  58.171  -7.407  1.00  0.00           C  
ATOM   3508  O   TYR C1915      83.494  58.270  -8.597  1.00  0.00           O  
ATOM   3509  CB  TYR C1915      84.361  58.673  -5.294  1.00  0.00           C  
ATOM   3510  CG  TYR C1915      85.298  58.299  -4.176  1.00  0.00           C  
ATOM   3511  CD1 TYR C1915      86.677  58.427  -4.324  1.00  0.00           C  
ATOM   3512  CD2 TYR C1915      84.806  57.832  -2.959  1.00  0.00           C  
ATOM   3513  CE1 TYR C1915      87.545  58.102  -3.283  1.00  0.00           C  
ATOM   3514  CE2 TYR C1915      85.662  57.498  -1.911  1.00  0.00           C  
ATOM   3515  CZ  TYR C1915      87.030  57.635  -2.078  1.00  0.00           C  
ATOM   3516  OH  TYR C1915      87.881  57.303  -1.048  1.00  0.00           O  
ATOM   3517  N   VAL C1916      82.024  58.537  -6.910  1.00  0.00           N  
ATOM   3518  CA  VAL C1916      80.968  59.109  -7.732  1.00  0.00           C  
ATOM   3519  C   VAL C1916      80.290  60.228  -6.941  1.00  0.00           C  
ATOM   3520  O   VAL C1916      79.846  60.019  -5.808  1.00  0.00           O  
ATOM   3521  CB  VAL C1916      79.915  58.060  -8.098  1.00  0.00           C  
ATOM   3522  CG1 VAL C1916      78.900  58.659  -9.044  1.00  0.00           C  
ATOM   3523  CG2 VAL C1916      80.580  56.860  -8.723  1.00  0.00           C  
ATOM   3524  N   TYR C1917      80.223  61.416  -7.533  1.00  0.00           N  
ATOM   3525  CA  TYR C1917      79.603  62.560  -6.875  1.00  0.00           C  
ATOM   3526  C   TYR C1917      78.849  63.432  -7.869  1.00  0.00           C  
ATOM   3527  O   TYR C1917      79.259  63.576  -9.015  1.00  0.00           O  
ATOM   3528  CB  TYR C1917      80.662  63.408  -6.166  1.00  0.00           C  
ATOM   3529  CG  TYR C1917      80.097  64.657  -5.528  1.00  0.00           C  
ATOM   3530  CD1 TYR C1917      79.303  64.580  -4.387  1.00  0.00           C  
ATOM   3531  CD2 TYR C1917      80.334  65.915  -6.083  1.00  0.00           C  
ATOM   3532  CE1 TYR C1917      78.758  65.723  -3.814  1.00  0.00           C  
ATOM   3533  CE2 TYR C1917      79.793  67.065  -5.518  1.00  0.00           C  
ATOM   3534  CZ  TYR C1917      79.006  66.961  -4.383  1.00  0.00           C  
ATOM   3535  OH  TYR C1917      78.467  68.093  -3.819  1.00  0.00           O  
ATOM   3536  N   ASP C1918      77.749  64.019  -7.412  1.00  0.00           N  
ATOM   3537  CA  ASP C1918      76.924  64.882  -8.246  1.00  0.00           C  
ATOM   3538  C   ASP C1918      76.787  64.314  -9.652  1.00  0.00           C  
ATOM   3539  O   ASP C1918      76.789  65.056 -10.638  1.00  0.00           O  
ATOM   3540  CB  ASP C1918      77.524  66.291  -8.312  1.00  0.00           C  
ATOM   3541  CG  ASP C1918      76.590  67.296  -8.969  1.00  0.00           C  
ATOM   3542  OD1 ASP C1918      76.986  68.472  -9.115  1.00  0.00           O  
ATOM   3543  OD2 ASP C1918      75.459  66.914  -9.338  1.00  0.00           O  
ATOM   3544  N   GLY C1929      76.677  62.991  -9.737  1.00  0.00           N  
ATOM   3545  CA  GLY C1929      76.525  62.338 -11.027  1.00  0.00           C  
ATOM   3546  C   GLY C1929      77.809  62.211 -11.824  1.00  0.00           C  
ATOM   3547  O   GLY C1929      77.795  61.719 -12.948  1.00  0.00           O  
ATOM   3548  N   ASN C1930      78.920  62.651 -11.244  1.00  0.00           N  
ATOM   3549  CA  ASN C1930      80.211  62.577 -11.915  1.00  0.00           C  
ATOM   3550  C   ASN C1930      81.057  61.437 -11.365  1.00  0.00           C  
ATOM   3551  O   ASN C1930      80.845  60.972 -10.242  1.00  0.00           O  
ATOM   3552  CB  ASN C1930      80.969  63.891 -11.748  1.00  0.00           C  
ATOM   3553  CG  ASN C1930      80.228  65.065 -12.334  1.00  0.00           C  
ATOM   3554  OD1 ASN C1930      79.903  65.075 -13.518  1.00  0.00           O  
ATOM   3555  ND2 ASN C1930      79.954  66.067 -11.507  1.00  0.00           N  
ATOM   3556  N   ILE C1931      82.019  60.992 -12.168  1.00  0.00           N  
ATOM   3557  CA  ILE C1931      82.913  59.910 -11.774  1.00  0.00           C  
ATOM   3558  C   ILE C1931      84.327  60.467 -11.651  1.00  0.00           C  
ATOM   3559  O   ILE C1931      84.917  60.926 -12.631  1.00  0.00           O  
ATOM   3560  CB  ILE C1931      82.887  58.763 -12.810  1.00  0.00           C  
ATOM   3561  CG1 ILE C1931      81.470  58.193 -12.914  1.00  0.00           C  
ATOM   3562  CG2 ILE C1931      83.862  57.671 -12.403  1.00  0.00           C  
ATOM   3563  CD1 ILE C1931      81.309  57.123 -13.971  1.00  0.00           C  
ATOM   3564  N   TYR C1932      84.863  60.430 -10.436  1.00  0.00           N  
ATOM   3565  CA  TYR C1932      86.196  60.948 -10.172  1.00  0.00           C  
ATOM   3566  C   TYR C1932      87.182  59.860  -9.772  1.00  0.00           C  
ATOM   3567  O   TYR C1932      87.604  59.052 -10.597  1.00  0.00           O  
ATOM   3568  CB  TYR C1932      86.126  62.008  -9.070  1.00  0.00           C  
ATOM   3569  CG  TYR C1932      85.299  63.215  -9.441  1.00  0.00           C  
ATOM   3570  CD1 TYR C1932      85.721  64.092 -10.437  1.00  0.00           C  
ATOM   3571  CD2 TYR C1932      84.086  63.471  -8.809  1.00  0.00           C  
ATOM   3572  CE1 TYR C1932      84.957  65.197 -10.798  1.00  0.00           C  
ATOM   3573  CE2 TYR C1932      83.312  64.571  -9.162  1.00  0.00           C  
ATOM   3574  CZ  TYR C1932      83.753  65.431 -10.158  1.00  0.00           C  
ATOM   3575  OH  TYR C1932      82.993  66.524 -10.520  1.00  0.00           O  
ATOM   3576  N   GLY C1933      87.553  59.852  -8.498  1.00  0.00           N  
ATOM   3577  CA  GLY C1933      88.497  58.865  -8.011  1.00  0.00           C  
ATOM   3578  C   GLY C1933      89.902  59.423  -7.912  1.00  0.00           C  
ATOM   3579  O   GLY C1933      90.566  59.650  -8.929  1.00  0.00           O  
ATOM   3580  N   ILE C1934      90.352  59.652  -6.682  1.00  0.00           N  
ATOM   3581  CA  ILE C1934      91.688  60.179  -6.447  1.00  0.00           C  
ATOM   3582  C   ILE C1934      92.353  59.481  -5.266  1.00  0.00           C  
ATOM   3583  O   ILE C1934      91.682  59.063  -4.322  1.00  0.00           O  
ATOM   3584  CB  ILE C1934      91.655  61.696  -6.174  1.00  0.00           C  
ATOM   3585  CG1 ILE C1934      90.748  61.992  -4.979  1.00  0.00           C  
ATOM   3586  CG2 ILE C1934      91.170  62.434  -7.413  1.00  0.00           C  
ATOM   3587  CD1 ILE C1934      90.674  63.464  -4.615  1.00  0.00           C  
ATOM   3588  N   PRO C1941      93.687  59.344  -5.309  1.00  0.00           N  
ATOM   3589  CA  PRO C1941      94.422  58.686  -4.228  1.00  0.00           C  
ATOM   3590  C   PRO C1941      94.387  59.530  -2.965  1.00  0.00           C  
ATOM   3591  O   PRO C1941      94.232  60.747  -3.040  1.00  0.00           O  
ATOM   3592  CB  PRO C1941      95.827  58.554  -4.805  1.00  0.00           C  
ATOM   3593  CG  PRO C1941      95.944  59.789  -5.643  1.00  0.00           C  
ATOM   3594  CD  PRO C1941      94.610  59.824  -6.353  1.00  0.00           C  
ATOM   3595  N   PRO C1942      94.534  58.892  -1.789  1.00  0.00           N  
ATOM   3596  CA  PRO C1942      94.520  59.571  -0.486  1.00  0.00           C  
ATOM   3597  C   PRO C1942      95.713  60.504  -0.229  1.00  0.00           C  
ATOM   3598  O   PRO C1942      95.947  60.932   0.901  1.00  0.00           O  
ATOM   3599  CB  PRO C1942      94.475  58.408   0.501  1.00  0.00           C  
ATOM   3600  CG  PRO C1942      95.274  57.356  -0.204  1.00  0.00           C  
ATOM   3601  CD  PRO C1942      94.740  57.441  -1.618  1.00  0.00           C  
ATOM   3602  N   THR C1943      96.459  60.817  -1.283  1.00  0.00           N  
ATOM   3603  CA  THR C1943      97.620  61.690  -1.165  1.00  0.00           C  
ATOM   3604  C   THR C1943      97.212  63.157  -1.237  1.00  0.00           C  
ATOM   3605  O   THR C1943      96.221  63.565  -0.629  1.00  0.00           O  
ATOM   3606  CB  THR C1943      98.648  61.404  -2.281  1.00  0.00           C  
ATOM   3607  OG1 THR C1943      98.073  61.713  -3.557  1.00  0.00           O  
ATOM   3608  CG2 THR C1943      99.061  59.938  -2.259  1.00  0.00           C  
ATOM   3609  N   PHE C1945      97.978  63.945  -1.988  1.00  0.00           N  
ATOM   3610  CA  PHE C1945      97.702  65.369  -2.130  1.00  0.00           C  
ATOM   3611  C   PHE C1945      98.445  66.005  -3.302  1.00  0.00           C  
ATOM   3612  O   PHE C1945      99.454  65.481  -3.774  1.00  0.00           O  
ATOM   3613  CB  PHE C1945      98.066  66.093  -0.832  1.00  0.00           C  
ATOM   3614  CG  PHE C1945      99.395  65.679  -0.258  1.00  0.00           C  
ATOM   3615  CD1 PHE C1945     100.573  65.883  -0.970  1.00  0.00           C  
ATOM   3616  CD2 PHE C1945      99.466  65.075   0.994  1.00  0.00           C  
ATOM   3617  CE1 PHE C1945     101.802  65.491  -0.444  1.00  0.00           C  
ATOM   3618  CE2 PHE C1945     100.690  64.679   1.529  1.00  0.00           C  
ATOM   3619  CZ  PHE C1945     101.860  64.887   0.809  1.00  0.00           C  
ATOM   3620  N   GLU C1946      97.931  67.143  -3.761  1.00  0.00           N  
ATOM   3621  CA  GLU C1946      98.530  67.873  -4.872  1.00  0.00           C  
ATOM   3622  C   GLU C1946      98.529  69.373  -4.577  1.00  0.00           C  
ATOM   3623  O   GLU C1946      99.483  69.899  -4.003  1.00  0.00           O  
ATOM   3624  CB  GLU C1946      97.760  67.597  -6.166  1.00  0.00           C  
ATOM   3625  CG  GLU C1946      98.362  68.260  -7.396  1.00  0.00           C  
ATOM   3626  CD  GLU C1946      99.764  67.763  -7.705  1.00  0.00           C  
ATOM   3627  OE1 GLU C1946     100.391  68.295  -8.646  1.00  0.00           O  
ATOM   3628  OE2 GLU C1946     100.240  66.839  -7.012  1.00  0.00           O  
ATOM   3629  N   GLY C1947      97.457  70.056  -4.971  1.00  0.00           N  
ATOM   3630  CA  GLY C1947      97.365  71.486  -4.726  1.00  0.00           C  
ATOM   3631  C   GLY C1947      96.450  72.227  -5.682  1.00  0.00           C  
ATOM   3632  O   GLY C1947      95.843  73.235  -5.319  1.00  0.00           O  
ATOM   3633  N   VAL C1950      96.344  71.725  -6.907  1.00  0.00           N  
ATOM   3634  CA  VAL C1950      95.506  72.353  -7.921  1.00  0.00           C  
ATOM   3635  C   VAL C1950      94.022  72.050  -7.727  1.00  0.00           C  
ATOM   3636  O   VAL C1950      93.256  72.905  -7.278  1.00  0.00           O  
ATOM   3637  CB  VAL C1950      95.917  71.897  -9.339  1.00  0.00           C  
ATOM   3638  CG1 VAL C1950      95.092  72.632 -10.386  1.00  0.00           C  
ATOM   3639  CG2 VAL C1950      97.401  72.145  -9.554  1.00  0.00           C  
ATOM   3640  N   LYS C1951      93.627  70.827  -8.068  1.00  0.00           N  
ATOM   3641  CA  LYS C1951      92.236  70.401  -7.957  1.00  0.00           C  
ATOM   3642  C   LYS C1951      91.877  69.796  -6.601  1.00  0.00           C  
ATOM   3643  O   LYS C1951      90.781  69.264  -6.430  1.00  0.00           O  
ATOM   3644  CB  LYS C1951      91.915  69.395  -9.069  1.00  0.00           C  
ATOM   3645  CG  LYS C1951      92.054  69.962 -10.475  1.00  0.00           C  
ATOM   3646  CD  LYS C1951      91.852  68.893 -11.538  1.00  0.00           C  
ATOM   3647  CE  LYS C1951      92.955  67.843 -11.493  1.00  0.00           C  
ATOM   3648  NZ  LYS C1951      92.790  66.814 -12.559  1.00  0.00           N  
ATOM   3649  N   GLU C1952      92.793  69.875  -5.640  1.00  0.00           N  
ATOM   3650  CA  GLU C1952      92.540  69.332  -4.307  1.00  0.00           C  
ATOM   3651  C   GLU C1952      91.474  70.148  -3.586  1.00  0.00           C  
ATOM   3652  O   GLU C1952      91.561  70.378  -2.381  1.00  0.00           O  
ATOM   3653  CB  GLU C1952      93.830  69.313  -3.475  1.00  0.00           C  
ATOM   3654  CG  GLU C1952      94.676  68.049  -3.641  1.00  0.00           C  
ATOM   3655  CD  GLU C1952      94.092  66.841  -2.919  1.00  0.00           C  
ATOM   3656  OE1 GLU C1952      93.993  66.876  -1.674  1.00  0.00           O  
ATOM   3657  OE2 GLU C1952      93.734  65.853  -3.593  1.00  0.00           O  
ATOM   3658  N   GLN C1953      90.470  70.583  -4.339  1.00  0.00           N  
ATOM   3659  CA  GLN C1953      89.373  71.370  -3.790  1.00  0.00           C  
ATOM   3660  C   GLN C1953      88.157  70.462  -3.700  1.00  0.00           C  
ATOM   3661  O   GLN C1953      87.160  70.789  -3.054  1.00  0.00           O  
ATOM   3662  CB  GLN C1953      89.068  72.562  -4.704  1.00  0.00           C  
ATOM   3663  CG  GLN C1953      87.915  73.435  -4.232  1.00  0.00           C  
ATOM   3664  CD  GLN C1953      88.165  74.048  -2.869  1.00  0.00           C  
ATOM   3665  OE1 GLN C1953      89.103  74.825  -2.687  1.00  0.00           O  
ATOM   3666  NE2 GLN C1953      87.327  73.698  -1.900  1.00  0.00           N  
ATOM   3667  N   TYR C1954      88.258  69.315  -4.362  1.00  0.00           N  
ATOM   3668  CA  TYR C1954      87.190  68.326  -4.376  1.00  0.00           C  
ATOM   3669  C   TYR C1954      87.281  67.435  -3.147  1.00  0.00           C  
ATOM   3670  O   TYR C1954      87.086  66.221  -3.225  1.00  0.00           O  
ATOM   3671  CB  TYR C1954      87.281  67.482  -5.646  1.00  0.00           C  
ATOM   3672  CG  TYR C1954      86.897  68.239  -6.894  1.00  0.00           C  
ATOM   3673  CD1 TYR C1954      87.447  69.490  -7.173  1.00  0.00           C  
ATOM   3674  CD2 TYR C1954      85.981  67.707  -7.798  1.00  0.00           C  
ATOM   3675  CE1 TYR C1954      87.093  70.193  -8.321  1.00  0.00           C  
ATOM   3676  CE2 TYR C1954      85.619  68.400  -8.950  1.00  0.00           C  
ATOM   3677  CZ  TYR C1954      86.179  69.642  -9.205  1.00  0.00           C  
ATOM   3678  OH  TYR C1954      85.826  70.331 -10.343  1.00  0.00           O  
ATOM   3679  N   ILE C1955      87.595  68.052  -2.012  1.00  0.00           N  
ATOM   3680  CA  ILE C1955      87.695  67.333  -0.750  1.00  0.00           C  
ATOM   3681  C   ILE C1955      86.278  66.990  -0.299  1.00  0.00           C  
ATOM   3682  O   ILE C1955      85.967  65.825  -0.054  1.00  0.00           O  
ATOM   3683  CB  ILE C1955      88.400  68.187   0.335  1.00  0.00           C  
ATOM   3684  CG1 ILE C1955      89.840  68.488  -0.091  1.00  0.00           C  
ATOM   3685  CG2 ILE C1955      88.381  67.460   1.672  1.00  0.00           C  
ATOM   3686  CD1 ILE C1955      90.698  67.251  -0.298  1.00  0.00           C  
ATOM   3687  N   PRO C1956      85.395  68.002  -0.190  1.00  0.00           N  
ATOM   3688  CA  PRO C1956      84.021  67.718   0.232  1.00  0.00           C  
ATOM   3689  C   PRO C1956      83.439  66.666  -0.704  1.00  0.00           C  
ATOM   3690  O   PRO C1956      82.510  65.937  -0.356  1.00  0.00           O  
ATOM   3691  CB  PRO C1956      83.330  69.071   0.086  1.00  0.00           C  
ATOM   3692  CG  PRO C1956      84.433  70.036   0.387  1.00  0.00           C  
ATOM   3693  CD  PRO C1956      85.584  69.450  -0.396  1.00  0.00           C  
ATOM   3694  N   ILE C1957      84.009  66.605  -1.902  1.00  0.00           N  
ATOM   3695  CA  ILE C1957      83.596  65.649  -2.915  1.00  0.00           C  
ATOM   3696  C   ILE C1957      84.386  64.367  -2.697  1.00  0.00           C  
ATOM   3697  O   ILE C1957      85.545  64.413  -2.281  1.00  0.00           O  
ATOM   3698  CB  ILE C1957      83.887  66.191  -4.326  1.00  0.00           C  
ATOM   3699  CG1 ILE C1957      83.099  67.484  -4.549  1.00  0.00           C  
ATOM   3700  CG2 ILE C1957      83.532  65.143  -5.370  1.00  0.00           C  
ATOM   3701  CD1 ILE C1957      83.346  68.142  -5.889  1.00  0.00           C  
ATOM   3702  N   LEU C1958      83.756  63.229  -2.975  1.00  0.00           N  
ATOM   3703  CA  LEU C1958      84.386  61.921  -2.800  1.00  0.00           C  
ATOM   3704  C   LEU C1958      85.067  61.763  -1.439  1.00  0.00           C  
ATOM   3705  O   LEU C1958      84.862  62.569  -0.532  1.00  0.00           O  
ATOM   3706  CB  LEU C1958      85.396  61.659  -3.928  1.00  0.00           C  
ATOM   3707  CG  LEU C1958      86.599  62.579  -4.168  1.00  0.00           C  
ATOM   3708  CD1 LEU C1958      87.604  62.463  -3.032  1.00  0.00           C  
ATOM   3709  CD2 LEU C1958      87.258  62.193  -5.482  1.00  0.00           C  
ATOM   3710  N   LYS C1959      85.873  60.714  -1.307  1.00  0.00           N  
ATOM   3711  CA  LYS C1959      86.593  60.424  -0.070  1.00  0.00           C  
ATOM   3712  C   LYS C1959      85.624  60.174   1.086  1.00  0.00           C  
ATOM   3713  O   LYS C1959      84.662  60.917   1.281  1.00  0.00           O  
ATOM   3714  CB  LYS C1959      87.545  61.576   0.274  1.00  0.00           C  
ATOM   3715  CG  LYS C1959      88.503  61.278   1.423  1.00  0.00           C  
ATOM   3716  CD  LYS C1959      89.498  62.415   1.629  1.00  0.00           C  
ATOM   3717  CE  LYS C1959      90.428  62.144   2.804  1.00  0.00           C  
ATOM   3718  NZ  LYS C1959      91.367  63.276   3.049  1.00  0.00           N  
ATOM   3719  N   LYS C1960      85.886  59.114   1.845  1.00  0.00           N  
ATOM   3720  CA  LYS C1960      85.044  58.736   2.977  1.00  0.00           C  
ATOM   3721  C   LYS C1960      85.086  59.755   4.115  1.00  0.00           C  
ATOM   3722  O   LYS C1960      85.409  60.924   3.903  1.00  0.00           O  
ATOM   3723  CB  LYS C1960      85.469  57.359   3.495  1.00  0.00           C  
ATOM   3724  CG  LYS C1960      85.364  56.248   2.454  1.00  0.00           C  
ATOM   3725  CD  LYS C1960      85.860  54.914   2.996  1.00  0.00           C  
ATOM   3726  CE  LYS C1960      87.354  54.944   3.288  1.00  0.00           C  
ATOM   3727  NZ  LYS C1960      88.160  55.197   2.060  1.00  0.00           N  
ATOM   3728  N   ALA C1961      84.751  59.300   5.321  1.00  0.00           N  
ATOM   3729  CA  ALA C1961      84.737  60.148   6.512  1.00  0.00           C  
ATOM   3730  C   ALA C1961      83.589  61.155   6.465  1.00  0.00           C  
ATOM   3731  O   ALA C1961      82.419  60.772   6.402  1.00  0.00           O  
ATOM   3732  CB  ALA C1961      86.075  60.876   6.659  1.00  0.00           C  
ATOM   3733  N   LYS C1962      83.926  62.441   6.504  1.00  0.00           N  
ATOM   3734  CA  LYS C1962      82.923  63.499   6.456  1.00  0.00           C  
ATOM   3735  C   LYS C1962      83.041  64.268   5.140  1.00  0.00           C  
ATOM   3736  O   LYS C1962      83.201  65.490   5.134  1.00  0.00           O  
ATOM   3737  CB  LYS C1962      83.102  64.460   7.638  1.00  0.00           C  
ATOM   3738  CG  LYS C1962      82.036  65.549   7.715  1.00  0.00           C  
ATOM   3739  CD  LYS C1962      82.313  66.549   8.828  1.00  0.00           C  
ATOM   3740  CE  LYS C1962      81.261  67.651   8.842  1.00  0.00           C  
ATOM   3741  NZ  LYS C1962      81.519  68.667   9.899  1.00  0.00           N  
ATOM   3742  N   GLU C1963      82.968  63.543   4.027  1.00  0.00           N  
ATOM   3743  CA  GLU C1963      83.068  64.149   2.703  1.00  0.00           C  
ATOM   3744  C   GLU C1963      82.180  63.409   1.705  1.00  0.00           C  
ATOM   3745  O   GLU C1963      82.517  62.320   1.244  1.00  0.00           O  
ATOM   3746  CB  GLU C1963      84.528  64.137   2.246  1.00  0.00           C  
ATOM   3747  CG  GLU C1963      85.460  64.827   3.237  1.00  0.00           C  
ATOM   3748  CD  GLU C1963      86.916  64.760   2.835  1.00  0.00           C  
ATOM   3749  OE1 GLU C1963      87.772  65.218   3.623  1.00  0.00           O  
ATOM   3750  OE2 GLU C1963      87.206  64.252   1.733  1.00  0.00           O  
ATOM   3751  N   GLU C1964      81.039  64.021   1.391  1.00  0.00           N  
ATOM   3752  CA  GLU C1964      80.047  63.467   0.471  1.00  0.00           C  
ATOM   3753  C   GLU C1964      80.630  62.702  -0.710  1.00  0.00           C  
ATOM   3754  O   GLU C1964      81.815  62.825  -1.023  1.00  0.00           O  
ATOM   3755  CB  GLU C1964      79.143  64.587  -0.047  1.00  0.00           C  
ATOM   3756  CG  GLU C1964      78.361  65.304   1.042  1.00  0.00           C  
ATOM   3757  CD  GLU C1964      77.502  66.431   0.501  1.00  0.00           C  
ATOM   3758  OE1 GLU C1964      78.066  67.392  -0.065  1.00  0.00           O  
ATOM   3759  OE2 GLU C1964      76.263  66.356   0.642  1.00  0.00           O  
ATOM   3760  N   GLY C1965      79.779  61.916  -1.366  1.00  0.00           N  
ATOM   3761  CA  GLY C1965      80.213  61.132  -2.509  1.00  0.00           C  
ATOM   3762  C   GLY C1965      80.270  59.650  -2.186  1.00  0.00           C  
ATOM   3763  O   GLY C1965      80.719  59.263  -1.105  1.00  0.00           O  
ATOM   3764  N   VAL C1966      79.816  58.818  -3.120  1.00  0.00           N  
ATOM   3765  CA  VAL C1966      79.816  57.371  -2.920  1.00  0.00           C  
ATOM   3766  C   VAL C1966      80.978  56.693  -3.643  1.00  0.00           C  
ATOM   3767  O   VAL C1966      81.304  57.038  -4.782  1.00  0.00           O  
ATOM   3768  CB  VAL C1966      78.498  56.743  -3.407  1.00  0.00           C  
ATOM   3769  CG1 VAL C1966      78.316  56.999  -4.885  1.00  0.00           C  
ATOM   3770  CG2 VAL C1966      78.503  55.258  -3.127  1.00  0.00           C  
ATOM   3771  N   SER C1967      81.594  55.720  -2.976  1.00  0.00           N  
ATOM   3772  CA  SER C1967      82.730  55.004  -3.543  1.00  0.00           C  
ATOM   3773  C   SER C1967      82.317  53.716  -4.231  1.00  0.00           C  
ATOM   3774  O   SER C1967      81.252  53.167  -3.953  1.00  0.00           O  
ATOM   3775  CB  SER C1967      83.753  54.685  -2.450  1.00  0.00           C  
ATOM   3776  OG  SER C1967      84.850  53.959  -2.976  1.00  0.00           O  
ATOM   3777  N   THR C1968      83.173  53.243  -5.131  1.00  0.00           N  
ATOM   3778  CA  THR C1968      82.928  52.007  -5.865  1.00  0.00           C  
ATOM   3779  C   THR C1968      83.772  50.895  -5.262  1.00  0.00           C  
ATOM   3780  O   THR C1968      83.643  49.732  -5.632  1.00  0.00           O  
ATOM   3781  CB  THR C1968      83.311  52.146  -7.349  1.00  0.00           C  
ATOM   3782  OG1 THR C1968      84.672  52.580  -7.453  1.00  0.00           O  
ATOM   3783  CG2 THR C1968      82.412  53.149  -8.039  1.00  0.00           C  
ATOM   3784  N   ASN C1969      84.635  51.265  -4.325  1.00  0.00           N  
ATOM   3785  CA  ASN C1969      85.518  50.309  -3.683  1.00  0.00           C  
ATOM   3786  C   ASN C1969      86.310  49.524  -4.719  1.00  0.00           C  
ATOM   3787  O   ASN C1969      86.365  48.297  -4.687  1.00  0.00           O  
ATOM   3788  CB  ASN C1969      84.720  49.365  -2.786  1.00  0.00           C  
ATOM   3789  CG  ASN C1969      84.379  49.990  -1.450  1.00  0.00           C  
ATOM   3790  OD1 ASN C1969      83.729  49.371  -0.612  1.00  0.00           O  
ATOM   3791  ND2 ASN C1969      84.824  51.222  -1.242  1.00  0.00           N  
ATOM   3792  N   ILE C1970      86.917  50.254  -5.646  1.00  0.00           N  
ATOM   3793  CA  ILE C1970      87.730  49.665  -6.695  1.00  0.00           C  
ATOM   3794  C   ILE C1970      88.905  50.601  -6.952  1.00  0.00           C  
ATOM   3795  O   ILE C1970      88.705  51.752  -7.333  1.00  0.00           O  
ATOM   3796  CB  ILE C1970      86.943  49.515  -8.011  1.00  0.00           C  
ATOM   3797  CG1 ILE C1970      85.773  48.559  -7.820  1.00  0.00           C  
ATOM   3798  CG2 ILE C1970      87.855  48.991  -9.111  1.00  0.00           C  
ATOM   3799  CD1 ILE C1970      84.975  48.309  -9.094  1.00  0.00           C  
ATOM   3800  N   ARG C1971      90.125  50.116  -6.735  1.00  0.00           N  
ATOM   3801  CA  ARG C1971      91.309  50.931  -6.974  1.00  0.00           C  
ATOM   3802  C   ARG C1971      91.786  50.649  -8.397  1.00  0.00           C  
ATOM   3803  O   ARG C1971      91.316  49.710  -9.044  1.00  0.00           O  
ATOM   3804  CB  ARG C1971      92.418  50.570  -5.989  1.00  0.00           C  
ATOM   3805  CG  ARG C1971      91.937  50.168  -4.608  1.00  0.00           C  
ATOM   3806  CD  ARG C1971      93.117  49.982  -3.665  1.00  0.00           C  
ATOM   3807  NE  ARG C1971      92.832  49.037  -2.591  1.00  0.00           N  
ATOM   3808  CZ  ARG C1971      92.669  47.731  -2.773  1.00  0.00           C  
ATOM   3809  NH1 ARG C1971      92.410  46.940  -1.741  1.00  0.00           N  
ATOM   3810  NH2 ARG C1971      92.769  47.212  -3.988  1.00  0.00           N  
ATOM   3811  N   TYR C1972      92.716  51.458  -8.886  1.00  0.00           N  
ATOM   3812  CA  TYR C1972      93.240  51.264 -10.230  1.00  0.00           C  
ATOM   3813  C   TYR C1972      93.821  49.865 -10.402  1.00  0.00           C  
ATOM   3814  O   TYR C1972      93.275  49.046 -11.142  1.00  0.00           O  
ATOM   3815  CB  TYR C1972      94.314  52.311 -10.536  1.00  0.00           C  
ATOM   3816  CG  TYR C1972      93.774  53.684 -10.885  1.00  0.00           C  
ATOM   3817  CD1 TYR C1972      94.638  54.736 -11.172  1.00  0.00           C  
ATOM   3818  CD2 TYR C1972      92.402  53.923 -10.956  1.00  0.00           C  
ATOM   3819  CE1 TYR C1972      94.156  55.985 -11.524  1.00  0.00           C  
ATOM   3820  CE2 TYR C1972      91.911  55.170 -11.306  1.00  0.00           C  
ATOM   3821  CZ  TYR C1972      92.795  56.195 -11.590  1.00  0.00           C  
ATOM   3822  OH  TYR C1972      92.316  57.431 -11.951  1.00  0.00           O  
ATOM   3823  N   ILE C1973      94.926  49.602  -9.710  1.00  0.00           N  
ATOM   3824  CA  ILE C1973      95.599  48.308  -9.772  1.00  0.00           C  
ATOM   3825  C   ILE C1973      94.626  47.147  -9.875  1.00  0.00           C  
ATOM   3826  O   ILE C1973      94.868  46.198 -10.620  1.00  0.00           O  
ATOM   3827  CB  ILE C1973      96.473  48.081  -8.542  1.00  0.00           C  
ATOM   3828  CG1 ILE C1973      95.688  48.477  -7.296  1.00  0.00           C  
ATOM   3829  CG2 ILE C1973      97.772  48.862  -8.671  1.00  0.00           C  
ATOM   3830  CD1 ILE C1973      96.436  48.268  -6.006  1.00  0.00           C  
ATOM   3831  N   ASP C1974      93.533  47.219  -9.120  1.00  0.00           N  
ATOM   3832  CA  ASP C1974      92.522  46.170  -9.143  1.00  0.00           C  
ATOM   3833  C   ASP C1974      92.163  45.836 -10.582  1.00  0.00           C  
ATOM   3834  O   ASP C1974      92.560  44.795 -11.104  1.00  0.00           O  
ATOM   3835  CB  ASP C1974      91.273  46.624  -8.388  1.00  0.00           C  
ATOM   3836  CG  ASP C1974      91.508  46.744  -6.896  1.00  0.00           C  
ATOM   3837  OD1 ASP C1974      90.614  47.249  -6.187  1.00  0.00           O  
ATOM   3838  OD2 ASP C1974      92.588  46.329  -6.430  1.00  0.00           O  
ATOM   3839  N   GLY C1975      91.420  46.727 -11.225  1.00  0.00           N  
ATOM   3840  CA  GLY C1975      91.043  46.493 -12.604  1.00  0.00           C  
ATOM   3841  C   GLY C1975      92.261  46.180 -13.445  1.00  0.00           C  
ATOM   3842  O   GLY C1975      92.251  45.255 -14.252  1.00  0.00           O  
ATOM   3843  N   ILE C1976      93.326  46.945 -13.237  1.00  0.00           N  
ATOM   3844  CA  ILE C1976      94.562  46.763 -13.986  1.00  0.00           C  
ATOM   3845  C   ILE C1976      95.093  45.340 -13.898  1.00  0.00           C  
ATOM   3846  O   ILE C1976      95.299  44.683 -14.921  1.00  0.00           O  
ATOM   3847  CB  ILE C1976      95.654  47.723 -13.494  1.00  0.00           C  
ATOM   3848  CG1 ILE C1976      95.138  49.161 -13.560  1.00  0.00           C  
ATOM   3849  CG2 ILE C1976      96.894  47.590 -14.361  1.00  0.00           C  
ATOM   3850  CD1 ILE C1976      96.134  50.202 -13.108  1.00  0.00           C  
ATOM   3851  N   ILE C1977      95.317  44.863 -12.679  1.00  0.00           N  
ATOM   3852  CA  ILE C1977      95.817  43.508 -12.477  1.00  0.00           C  
ATOM   3853  C   ILE C1977      94.835  42.470 -13.021  1.00  0.00           C  
ATOM   3854  O   ILE C1977      95.239  41.530 -13.707  1.00  0.00           O  
ATOM   3855  CB  ILE C1977      96.071  43.229 -10.985  1.00  0.00           C  
ATOM   3856  CG1 ILE C1977      97.184  44.142 -10.472  1.00  0.00           C  
ATOM   3857  CG2 ILE C1977      96.436  41.771 -10.784  1.00  0.00           C  
ATOM   3858  CD1 ILE C1977      98.483  44.010 -11.233  1.00  0.00           C  
ATOM   3859  N   TYR C1978      93.549  42.636 -12.714  1.00  0.00           N  
ATOM   3860  CA  TYR C1978      92.541  41.706 -13.207  1.00  0.00           C  
ATOM   3861  C   TYR C1978      92.671  41.629 -14.717  1.00  0.00           C  
ATOM   3862  O   TYR C1978      92.494  40.572 -15.310  1.00  0.00           O  
ATOM   3863  CB  TYR C1978      91.130  42.170 -12.839  1.00  0.00           C  
ATOM   3864  CG  TYR C1978      90.785  42.004 -11.378  1.00  0.00           C  
ATOM   3865  CD1 TYR C1978      90.897  40.761 -10.750  1.00  0.00           C  
ATOM   3866  CD2 TYR C1978      90.340  43.087 -10.622  1.00  0.00           C  
ATOM   3867  CE1 TYR C1978      90.573  40.602  -9.403  1.00  0.00           C  
ATOM   3868  CE2 TYR C1978      90.014  42.940  -9.276  1.00  0.00           C  
ATOM   3869  CZ  TYR C1978      90.133  41.695  -8.673  1.00  0.00           C  
ATOM   3870  OH  TYR C1978      89.808  41.550  -7.343  1.00  0.00           O  
ATOM   3871  N   LYS C1979      92.987  42.761 -15.333  1.00  0.00           N  
ATOM   3872  CA  LYS C1979      93.158  42.823 -16.776  1.00  0.00           C  
ATOM   3873  C   LYS C1979      94.330  41.932 -17.150  1.00  0.00           C  
ATOM   3874  O   LYS C1979      94.238  41.116 -18.067  1.00  0.00           O  
ATOM   3875  CB  LYS C1979      93.443  44.260 -17.215  1.00  0.00           C  
ATOM   3876  CG  LYS C1979      93.433  44.480 -18.718  1.00  0.00           C  
ATOM   3877  CD  LYS C1979      93.714  45.938 -19.045  1.00  0.00           C  
ATOM   3878  CE  LYS C1979      93.504  46.240 -20.519  1.00  0.00           C  
ATOM   3879  NZ  LYS C1979      92.078  46.084 -20.918  1.00  0.00           N  
ATOM   3880  N   LEU C1983      95.434  42.087 -16.425  1.00  0.00           N  
ATOM   3881  CA  LEU C1983      96.631  41.293 -16.681  1.00  0.00           C  
ATOM   3882  C   LEU C1983      96.334  39.808 -16.519  1.00  0.00           C  
ATOM   3883  O   LEU C1983      96.338  39.056 -17.494  1.00  0.00           O  
ATOM   3884  CB  LEU C1983      97.757  41.706 -15.727  1.00  0.00           C  
ATOM   3885  CG  LEU C1983      99.055  40.892 -15.788  1.00  0.00           C  
ATOM   3886  CD1 LEU C1983      99.611  40.890 -17.200  1.00  0.00           C  
ATOM   3887  CD2 LEU C1983     100.063  41.474 -14.815  1.00  0.00           C  
ATOM   3888  N   VAL C1984      96.075  39.398 -15.280  1.00  0.00           N  
ATOM   3889  CA  VAL C1984      95.775  38.008 -14.973  1.00  0.00           C  
ATOM   3890  C   VAL C1984      94.781  37.462 -15.985  1.00  0.00           C  
ATOM   3891  O   VAL C1984      94.890  36.313 -16.414  1.00  0.00           O  
ATOM   3892  CB  VAL C1984      95.179  37.864 -13.557  1.00  0.00           C  
ATOM   3893  CG1 VAL C1984      94.874  36.408 -13.262  1.00  0.00           C  
ATOM   3894  CG2 VAL C1984      96.147  38.412 -12.531  1.00  0.00           C  
ATOM   3895  N   ALA C1985      93.814  38.292 -16.367  1.00  0.00           N  
ATOM   3896  CA  ALA C1985      92.808  37.885 -17.337  1.00  0.00           C  
ATOM   3897  C   ALA C1985      93.532  37.413 -18.582  1.00  0.00           C  
ATOM   3898  O   ALA C1985      93.299  36.306 -19.064  1.00  0.00           O  
ATOM   3899  CB  ALA C1985      91.891  39.049 -17.673  1.00  0.00           C  
ATOM   3900  N   LYS C1986      94.424  38.255 -19.089  1.00  0.00           N  
ATOM   3901  CA  LYS C1986      95.197  37.922 -20.278  1.00  0.00           C  
ATOM   3902  C   LYS C1986      95.936  36.596 -20.127  1.00  0.00           C  
ATOM   3903  O   LYS C1986      95.800  35.699 -20.965  1.00  0.00           O  
ATOM   3904  CB  LYS C1986      96.197  39.034 -20.582  1.00  0.00           C  
ATOM   3905  CG  LYS C1986      95.550  40.303 -21.074  1.00  0.00           C  
ATOM   3906  CD  LYS C1986      96.519  41.113 -21.904  1.00  0.00           C  
ATOM   3907  CE  LYS C1986      95.800  42.227 -22.641  1.00  0.00           C  
ATOM   3908  NZ  LYS C1986      96.696  42.877 -23.634  1.00  0.00           N  
ATOM   3909  N   ILE C1987      96.724  36.480 -19.063  1.00  0.00           N  
ATOM   3910  CA  ILE C1987      97.472  35.261 -18.797  1.00  0.00           C  
ATOM   3911  C   ILE C1987      96.565  34.089 -19.120  1.00  0.00           C  
ATOM   3912  O   ILE C1987      96.945  33.177 -19.848  1.00  0.00           O  
ATOM   3913  CB  ILE C1987      97.893  35.171 -17.310  1.00  0.00           C  
ATOM   3914  CG1 ILE C1987      98.878  36.294 -16.974  1.00  0.00           C  
ATOM   3915  CG2 ILE C1987      98.516  33.814 -17.025  1.00  0.00           C  
ATOM   3916  CD1 ILE C1987      99.366  36.280 -15.549  1.00  0.00           C  
ATOM   3917  N   GLU C1988      95.354  34.136 -18.578  1.00  0.00           N  
ATOM   3918  CA  GLU C1988      94.365  33.094 -18.796  1.00  0.00           C  
ATOM   3919  C   GLU C1988      94.061  32.976 -20.288  1.00  0.00           C  
ATOM   3920  O   GLU C1988      94.237  31.914 -20.886  1.00  0.00           O  
ATOM   3921  CB  GLU C1988      93.094  33.433 -18.015  1.00  0.00           C  
ATOM   3922  CG  GLU C1988      92.013  32.370 -18.048  1.00  0.00           C  
ATOM   3923  CD  GLU C1988      90.834  32.732 -17.169  1.00  0.00           C  
ATOM   3924  OE1 GLU C1988      90.227  33.799 -17.400  1.00  0.00           O  
ATOM   3925  OE2 GLU C1988      90.514  31.953 -16.247  1.00  0.00           O  
ATOM   3926  N   GLU C1989      93.614  34.077 -20.884  1.00  0.00           N  
ATOM   3927  CA  GLU C1989      93.285  34.108 -22.305  1.00  0.00           C  
ATOM   3928  C   GLU C1989      94.436  33.619 -23.177  1.00  0.00           C  
ATOM   3929  O   GLU C1989      94.241  33.290 -24.347  1.00  0.00           O  
ATOM   3930  CB  GLU C1989      92.899  35.529 -22.729  1.00  0.00           C  
ATOM   3931  CG  GLU C1989      91.454  35.918 -22.430  1.00  0.00           C  
ATOM   3932  CD  GLU C1989      91.091  35.787 -20.964  1.00  0.00           C  
ATOM   3933  OE1 GLU C1989      91.069  34.647 -20.452  1.00  0.00           O  
ATOM   3934  OE2 GLU C1989      90.827  36.826 -20.322  1.00  0.00           O  
ATOM   3935  N   ALA C1990      95.635  33.572 -22.606  1.00  0.00           N  
ATOM   3936  CA  ALA C1990      96.806  33.126 -23.349  1.00  0.00           C  
ATOM   3937  C   ALA C1990      97.039  31.617 -23.244  1.00  0.00           C  
ATOM   3938  O   ALA C1990      97.344  30.960 -24.239  1.00  0.00           O  
ATOM   3939  CB  ALA C1990      98.037  33.883 -22.876  1.00  0.00           C  
ATOM   3940  N   LEU C1991      96.896  31.065 -22.043  1.00  0.00           N  
ATOM   3941  CA  LEU C1991      97.102  29.635 -21.851  1.00  0.00           C  
ATOM   3942  C   LEU C1991      96.227  28.813 -22.786  1.00  0.00           C  
ATOM   3943  O   LEU C1991      96.409  27.603 -22.912  1.00  0.00           O  
ATOM   3944  CB  LEU C1991      96.814  29.235 -20.402  1.00  0.00           C  
ATOM   3945  CG  LEU C1991      97.780  29.741 -19.330  1.00  0.00           C  
ATOM   3946  CD1 LEU C1991      97.420  29.109 -18.005  1.00  0.00           C  
ATOM   3947  CD2 LEU C1991      99.209  29.385 -19.695  1.00  0.00           C  
ATOM   3948  N   VAL C1992      95.279  29.473 -23.443  1.00  0.00           N  
ATOM   3949  CA  VAL C1992      94.380  28.793 -24.367  1.00  0.00           C  
ATOM   3950  C   VAL C1992      94.679  29.195 -25.806  1.00  0.00           C  
ATOM   3951  O   VAL C1992      94.301  28.498 -26.747  1.00  0.00           O  
ATOM   3952  CB  VAL C1992      92.905  29.125 -24.058  1.00  0.00           C  
ATOM   3953  CG1 VAL C1992      92.654  30.611 -24.259  1.00  0.00           C  
ATOM   3954  CG2 VAL C1992      91.984  28.298 -24.945  1.00  0.00           C  
ATOM   3955  N   SER C1993      95.365  30.321 -25.969  1.00  0.00           N  
ATOM   3956  CA  SER C1993      95.708  30.824 -27.294  1.00  0.00           C  
ATOM   3957  C   SER C1993      97.134  30.462 -27.704  1.00  0.00           C  
ATOM   3958  O   SER C1993      97.549  30.733 -28.832  1.00  0.00           O  
ATOM   3959  CB  SER C1993      95.536  32.345 -27.335  1.00  0.00           C  
ATOM   3960  OG  SER C1993      94.203  32.714 -27.030  1.00  0.00           O  
ATOM   3961  N   ASN C1994      97.877  29.849 -26.787  1.00  0.00           N  
ATOM   3962  CA  ASN C1994      99.259  29.451 -27.047  1.00  0.00           C  
ATOM   3963  C   ASN C1994     100.162  30.655 -27.269  1.00  0.00           C  
ATOM   3964  O   ASN C1994     100.727  30.832 -28.346  1.00  0.00           O  
ATOM   3965  CB  ASN C1994      99.332  28.532 -28.269  1.00  0.00           C  
ATOM   3966  CG  ASN C1994      98.614  27.220 -28.051  1.00  0.00           C  
ATOM   3967  OD1 ASN C1994      98.963  26.448 -27.158  1.00  0.00           O  
ATOM   3968  ND2 ASN C1994      97.600  26.958 -28.867  1.00  0.00           N  
ATOM   3969  N   VAL C1995     100.291  31.484 -26.240  1.00  0.00           N  
ATOM   3970  CA  VAL C1995     101.135  32.667 -26.313  1.00  0.00           C  
ATOM   3971  C   VAL C1995     102.285  32.481 -25.329  1.00  0.00           C  
ATOM   3972  O   VAL C1995     102.134  31.802 -24.313  1.00  0.00           O  
ATOM   3973  CB  VAL C1995     100.340  33.941 -25.954  1.00  0.00           C  
ATOM   3974  CG1 VAL C1995     101.222  35.170 -26.114  1.00  0.00           C  
ATOM   3975  CG2 VAL C1995      99.111  34.051 -26.846  1.00  0.00           C  
ATOM   3976  N   ASP C1996     103.433  33.079 -25.631  1.00  0.00           N  
ATOM   3977  CA  ASP C1996     104.603  32.944 -24.772  1.00  0.00           C  
ATOM   3978  C   ASP C1996     104.968  34.213 -24.005  1.00  0.00           C  
ATOM   3979  O   ASP C1996     105.401  34.139 -22.855  1.00  0.00           O  
ATOM   3980  CB  ASP C1996     105.802  32.484 -25.604  1.00  0.00           C  
ATOM   3981  CG  ASP C1996     105.537  31.181 -26.334  1.00  0.00           C  
ATOM   3982  OD1 ASP C1996     105.287  30.160 -25.659  1.00  0.00           O  
ATOM   3983  OD2 ASP C1996     105.577  31.179 -27.582  1.00  0.00           O  
ATOM   3984  N   GLU C1997     104.801  35.372 -24.637  1.00  0.00           N  
ATOM   3985  CA  GLU C1997     105.125  36.640 -23.989  1.00  0.00           C  
ATOM   3986  C   GLU C1997     103.931  37.586 -23.981  1.00  0.00           C  
ATOM   3987  O   GLU C1997     102.905  37.304 -24.603  1.00  0.00           O  
ATOM   3988  CB  GLU C1997     106.308  37.306 -24.694  1.00  0.00           C  
ATOM   3989  CG  GLU C1997     107.569  36.457 -24.715  1.00  0.00           C  
ATOM   3990  CD  GLU C1997     108.756  37.186 -25.314  1.00  0.00           C  
ATOM   3991  OE1 GLU C1997     108.649  37.656 -26.468  1.00  0.00           O  
ATOM   3992  OE2 GLU C1997     109.797  37.287 -24.631  1.00  0.00           O  
ATOM   3993  N   PHE C1998     104.065  38.707 -23.276  1.00  0.00           N  
ATOM   3994  CA  PHE C1998     102.986  39.684 -23.192  1.00  0.00           C  
ATOM   3995  C   PHE C1998     103.408  41.134 -23.406  1.00  0.00           C  
ATOM   3996  O   PHE C1998     104.201  41.432 -24.299  1.00  0.00           O  
ATOM   3997  CB  PHE C1998     102.262  39.552 -21.852  1.00  0.00           C  
ATOM   3998  CG  PHE C1998     101.106  38.599 -21.886  1.00  0.00           C  
ATOM   3999  CD1 PHE C1998      99.977  38.893 -22.640  1.00  0.00           C  
ATOM   4000  CD2 PHE C1998     101.149  37.403 -21.182  1.00  0.00           C  
ATOM   4001  CE1 PHE C1998      98.906  38.009 -22.695  1.00  0.00           C  
ATOM   4002  CE2 PHE C1998     100.083  36.510 -21.229  1.00  0.00           C  
ATOM   4003  CZ  PHE C1998      98.959  36.814 -21.988  1.00  0.00           C  
ATOM   4004  N   LYS C1999     102.860  42.025 -22.582  1.00  0.00           N  
ATOM   4005  CA  LYS C1999     103.123  43.462 -22.654  1.00  0.00           C  
ATOM   4006  C   LYS C1999     102.286  44.080 -23.777  1.00  0.00           C  
ATOM   4007  O   LYS C1999     102.637  43.965 -24.952  1.00  0.00           O  
ATOM   4008  CB  LYS C1999     104.604  43.745 -22.927  1.00  0.00           C  
ATOM   4009  CG  LYS C1999     105.586  43.028 -22.020  1.00  0.00           C  
ATOM   4010  CD  LYS C1999     106.968  43.693 -22.072  1.00  0.00           C  
ATOM   4011  CE  LYS C1999     107.489  43.882 -23.499  1.00  0.00           C  
ATOM   4012  NZ  LYS C1999     107.718  42.598 -24.214  1.00  0.00           N  
ATOM   4013  N   PHE C2000     101.181  44.732 -23.417  1.00  0.00           N  
ATOM   4014  CA  PHE C2000     100.308  45.353 -24.414  1.00  0.00           C  
ATOM   4015  C   PHE C2000      99.937  46.803 -24.106  1.00  0.00           C  
ATOM   4016  O   PHE C2000     100.281  47.340 -23.053  1.00  0.00           O  
ATOM   4017  CB  PHE C2000      99.023  44.535 -24.585  1.00  0.00           C  
ATOM   4018  CG  PHE C2000      99.229  43.206 -25.258  1.00  0.00           C  
ATOM   4019  CD1 PHE C2000      99.919  42.182 -24.619  1.00  0.00           C  
ATOM   4020  CD2 PHE C2000      98.732  42.979 -26.538  1.00  0.00           C  
ATOM   4021  CE1 PHE C2000     100.112  40.952 -25.243  1.00  0.00           C  
ATOM   4022  CE2 PHE C2000      98.919  41.753 -27.171  1.00  0.00           C  
ATOM   4023  CZ  PHE C2000      99.611  40.737 -26.522  1.00  0.00           C  
ATOM   4024  N   ARG C2001      99.223  47.422 -25.044  1.00  0.00           N  
ATOM   4025  CA  ARG C2001      98.785  48.810 -24.921  1.00  0.00           C  
ATOM   4026  C   ARG C2001      97.626  49.069 -25.885  1.00  0.00           C  
ATOM   4027  O   ARG C2001      97.570  48.474 -26.962  1.00  0.00           O  
ATOM   4028  CB  ARG C2001      99.939  49.754 -25.264  1.00  0.00           C  
ATOM   4029  CG  ARG C2001     100.461  49.571 -26.683  1.00  0.00           C  
ATOM   4030  CD  ARG C2001     101.446  50.657 -27.075  1.00  0.00           C  
ATOM   4031  NE  ARG C2001     101.887  50.505 -28.459  1.00  0.00           N  
ATOM   4032  CZ  ARG C2001     102.685  51.360 -29.091  1.00  0.00           C  
ATOM   4033  NH1 ARG C2001     103.032  51.138 -30.352  1.00  0.00           N  
ATOM   4034  NH2 ARG C2001     103.135  52.438 -28.466  1.00  0.00           N  
ATOM   4035  N   VAL C2002      96.708  49.954 -25.501  1.00  0.00           N  
ATOM   4036  CA  VAL C2002      95.563  50.286 -26.349  1.00  0.00           C  
ATOM   4037  C   VAL C2002      94.825  51.581 -25.988  1.00  0.00           C  
ATOM   4038  O   VAL C2002      94.360  52.299 -26.874  1.00  0.00           O  
ATOM   4039  CB  VAL C2002      94.525  49.125 -26.397  1.00  0.00           C  
ATOM   4040  CG1 VAL C2002      94.778  48.254 -27.616  1.00  0.00           C  
ATOM   4041  CG2 VAL C2002      94.607  48.281 -25.132  1.00  0.00           C  
ATOM   4042  N   PRO C2003      94.698  51.894 -24.687  1.00  0.00           N  
ATOM   4043  CA  PRO C2003      93.998  53.124 -24.291  1.00  0.00           C  
ATOM   4044  C   PRO C2003      94.760  54.427 -24.556  1.00  0.00           C  
ATOM   4045  O   PRO C2003      95.991  54.440 -24.628  1.00  0.00           O  
ATOM   4046  CB  PRO C2003      93.744  52.911 -22.797  1.00  0.00           C  
ATOM   4047  CG  PRO C2003      93.682  51.420 -22.671  1.00  0.00           C  
ATOM   4048  CD  PRO C2003      94.839  50.995 -23.530  1.00  0.00           C  
ATOM   4049  N   ILE C2004      94.008  55.515 -24.701  1.00  0.00           N  
ATOM   4050  CA  ILE C2004      94.560  56.850 -24.931  1.00  0.00           C  
ATOM   4051  C   ILE C2004      93.568  57.869 -24.381  1.00  0.00           C  
ATOM   4052  O   ILE C2004      92.370  57.599 -24.337  1.00  0.00           O  
ATOM   4053  CB  ILE C2004      94.809  57.124 -26.441  1.00  0.00           C  
ATOM   4054  CG1 ILE C2004      93.537  56.873 -27.257  1.00  0.00           C  
ATOM   4055  CG2 ILE C2004      95.945  56.254 -26.943  1.00  0.00           C  
ATOM   4056  CD1 ILE C2004      92.535  58.011 -27.228  1.00  0.00           C  
ATOM   4057  N   VAL C2005      94.067  59.029 -23.960  1.00  0.00           N  
ATOM   4058  CA  VAL C2005      93.226  60.085 -23.392  1.00  0.00           C  
ATOM   4059  C   VAL C2005      91.760  59.980 -23.799  1.00  0.00           C  
ATOM   4060  O   VAL C2005      91.392  60.333 -24.914  1.00  0.00           O  
ATOM   4061  CB  VAL C2005      93.740  61.489 -23.784  1.00  0.00           C  
ATOM   4062  CG1 VAL C2005      92.840  62.562 -23.182  1.00  0.00           C  
ATOM   4063  CG2 VAL C2005      95.167  61.671 -23.300  1.00  0.00           C  
ATOM   4064  N   ARG C2006      90.932  59.481 -22.886  1.00  0.00           N  
ATOM   4065  CA  ARG C2006      89.500  59.330 -23.131  1.00  0.00           C  
ATOM   4066  C   ARG C2006      88.719  59.343 -21.822  1.00  0.00           C  
ATOM   4067  O   ARG C2006      88.078  60.337 -21.480  1.00  0.00           O  
ATOM   4068  CB  ARG C2006      89.207  58.018 -23.864  1.00  0.00           C  
ATOM   4069  CG  ARG C2006      89.702  57.952 -25.296  1.00  0.00           C  
ATOM   4070  CD  ARG C2006      89.236  56.665 -25.948  1.00  0.00           C  
ATOM   4071  NE  ARG C2006      87.779  56.598 -26.005  1.00  0.00           N  
ATOM   4072  CZ  ARG C2006      87.093  55.557 -26.462  1.00  0.00           C  
ATOM   4073  NH1 ARG C2006      85.771  55.596 -26.477  1.00  0.00           N  
ATOM   4074  NH2 ARG C2006      87.724  54.485 -26.917  1.00  0.00           N  
ATOM   4075  N   SER C2007      88.776  58.230 -21.096  1.00  0.00           N  
ATOM   4076  CA  SER C2007      88.066  58.109 -19.831  1.00  0.00           C  
ATOM   4077  C   SER C2007      88.697  57.083 -18.894  1.00  0.00           C  
ATOM   4078  O   SER C2007      89.920  56.977 -18.802  1.00  0.00           O  
ATOM   4079  CB  SER C2007      86.606  57.734 -20.090  1.00  0.00           C  
ATOM   4080  OG  SER C2007      86.503  56.511 -20.797  1.00  0.00           O  
ATOM   4081  N   LEU C2008      87.846  56.330 -18.202  1.00  0.00           N  
ATOM   4082  CA  LEU C2008      88.290  55.323 -17.256  1.00  0.00           C  
ATOM   4083  C   LEU C2008      88.486  53.967 -17.893  1.00  0.00           C  
ATOM   4084  O   LEU C2008      88.619  52.969 -17.187  1.00  0.00           O  
ATOM   4085  CB  LEU C2008      87.302  55.205 -16.084  1.00  0.00           C  
ATOM   4086  CG  LEU C2008      85.816  54.930 -16.344  1.00  0.00           C  
ATOM   4087  CD1 LEU C2008      85.627  53.607 -17.049  1.00  0.00           C  
ATOM   4088  CD2 LEU C2008      85.080  54.923 -15.019  1.00  0.00           C  
ATOM   4089  N   SER C2009      88.482  53.913 -19.221  1.00  0.00           N  
ATOM   4090  CA  SER C2009      88.709  52.641 -19.893  1.00  0.00           C  
ATOM   4091  C   SER C2009      90.082  52.238 -19.376  1.00  0.00           C  
ATOM   4092  O   SER C2009      90.763  53.053 -18.751  1.00  0.00           O  
ATOM   4093  CB  SER C2009      88.739  52.816 -21.410  1.00  0.00           C  
ATOM   4094  OG  SER C2009      88.832  51.559 -22.057  1.00  0.00           O  
ATOM   4095  N   ASP C2010      90.508  51.008 -19.630  1.00  0.00           N  
ATOM   4096  CA  ASP C2010      91.794  50.563 -19.102  1.00  0.00           C  
ATOM   4097  C   ASP C2010      91.557  50.523 -17.594  1.00  0.00           C  
ATOM   4098  O   ASP C2010      90.618  51.149 -17.104  1.00  0.00           O  
ATOM   4099  CB  ASP C2010      92.898  51.563 -19.442  1.00  0.00           C  
ATOM   4100  CG  ASP C2010      94.272  51.060 -19.065  1.00  0.00           C  
ATOM   4101  OD1 ASP C2010      95.245  51.816 -19.255  1.00  0.00           O  
ATOM   4102  OD2 ASP C2010      94.382  49.911 -18.586  1.00  0.00           O  
ATOM   4103  N   ILE C2011      92.384  49.802 -16.847  1.00  0.00           N  
ATOM   4104  CA  ILE C2011      92.144  49.700 -15.409  1.00  0.00           C  
ATOM   4105  C   ILE C2011      90.790  48.997 -15.352  1.00  0.00           C  
ATOM   4106  O   ILE C2011      90.138  48.925 -14.312  1.00  0.00           O  
ATOM   4107  CB  ILE C2011      92.006  51.101 -14.753  1.00  0.00           C  
ATOM   4108  CG1 ILE C2011      93.276  51.913 -14.995  1.00  0.00           C  
ATOM   4109  CG2 ILE C2011      91.742  50.966 -13.262  1.00  0.00           C  
ATOM   4110  CD1 ILE C2011      93.258  53.293 -14.361  1.00  0.00           C  
ATOM   4111  N   ASN C2012      90.392  48.471 -16.506  1.00  0.00           N  
ATOM   4112  CA  ASN C2012      89.119  47.802 -16.676  1.00  0.00           C  
ATOM   4113  C   ASN C2012      87.985  48.732 -16.266  1.00  0.00           C  
ATOM   4114  O   ASN C2012      88.097  49.951 -16.387  1.00  0.00           O  
ATOM   4115  CB  ASN C2012      89.075  46.504 -15.874  1.00  0.00           C  
ATOM   4116  CG  ASN C2012      89.675  45.337 -16.633  1.00  0.00           C  
ATOM   4117  OD1 ASN C2012      89.261  45.030 -17.749  1.00  0.00           O  
ATOM   4118  ND2 ASN C2012      90.651  44.676 -16.029  1.00  0.00           N  
ATOM   4119  N   LEU C2013      86.895  48.153 -15.782  1.00  0.00           N  
ATOM   4120  CA  LEU C2013      85.733  48.927 -15.371  1.00  0.00           C  
ATOM   4121  C   LEU C2013      84.982  49.462 -16.588  1.00  0.00           C  
ATOM   4122  O   LEU C2013      85.430  50.398 -17.248  1.00  0.00           O  
ATOM   4123  CB  LEU C2013      86.148  50.096 -14.471  1.00  0.00           C  
ATOM   4124  CG  LEU C2013      86.979  49.784 -13.222  1.00  0.00           C  
ATOM   4125  CD1 LEU C2013      87.131  51.048 -12.388  1.00  0.00           C  
ATOM   4126  CD2 LEU C2013      86.311  48.687 -12.403  1.00  0.00           C  
ATOM   4127  N   LYS C2014      83.846  48.843 -16.887  1.00  0.00           N  
ATOM   4128  CA  LYS C2014      83.006  49.248 -18.005  1.00  0.00           C  
ATOM   4129  C   LYS C2014      81.772  49.876 -17.378  1.00  0.00           C  
ATOM   4130  O   LYS C2014      81.760  50.140 -16.179  1.00  0.00           O  
ATOM   4131  CB  LYS C2014      82.611  48.029 -18.844  1.00  0.00           C  
ATOM   4132  CG  LYS C2014      81.792  46.987 -18.090  1.00  0.00           C  
ATOM   4133  CD  LYS C2014      81.578  45.727 -18.921  1.00  0.00           C  
ATOM   4134  CE  LYS C2014      80.871  46.027 -20.236  1.00  0.00           C  
ATOM   4135  NZ  LYS C2014      79.527  46.632 -20.030  1.00  0.00           N  
ATOM   4136  N   ILE C2015      80.734  50.115 -18.169  1.00  0.00           N  
ATOM   4137  CA  ILE C2015      79.520  50.707 -17.622  1.00  0.00           C  
ATOM   4138  C   ILE C2015      78.257  50.258 -18.340  1.00  0.00           C  
ATOM   4139  O   ILE C2015      78.249  50.078 -19.558  1.00  0.00           O  
ATOM   4140  CB  ILE C2015      79.576  52.243 -17.658  1.00  0.00           C  
ATOM   4141  CG1 ILE C2015      80.678  52.748 -16.725  1.00  0.00           C  
ATOM   4142  CG2 ILE C2015      78.236  52.815 -17.229  1.00  0.00           C  
ATOM   4143  CD1 ILE C2015      80.771  54.256 -16.626  1.00  0.00           C  
ATOM   4144  N   ASP C2016      77.189  50.085 -17.568  1.00  0.00           N  
ATOM   4145  CA  ASP C2016      75.909  49.661 -18.112  1.00  0.00           C  
ATOM   4146  C   ASP C2016      75.402  50.772 -19.019  1.00  0.00           C  
ATOM   4147  O   ASP C2016      75.800  51.924 -18.859  1.00  0.00           O  
ATOM   4148  CB  ASP C2016      74.921  49.416 -16.972  1.00  0.00           C  
ATOM   4149  CG  ASP C2016      75.480  48.488 -15.909  1.00  0.00           C  
ATOM   4150  OD1 ASP C2016      75.738  47.306 -16.218  1.00  0.00           O  
ATOM   4151  OD2 ASP C2016      75.669  48.942 -14.762  1.00  0.00           O  
ATOM   4152  N   GLU C2017      74.538  50.431 -19.974  1.00  0.00           N  
ATOM   4153  CA  GLU C2017      73.995  51.430 -20.892  1.00  0.00           C  
ATOM   4154  C   GLU C2017      73.460  52.619 -20.106  1.00  0.00           C  
ATOM   4155  O   GLU C2017      73.965  53.734 -20.242  1.00  0.00           O  
ATOM   4156  CB  GLU C2017      72.880  50.829 -21.750  1.00  0.00           C  
ATOM   4157  CG  GLU C2017      73.358  49.795 -22.753  1.00  0.00           C  
ATOM   4158  CD  GLU C2017      72.264  49.366 -23.711  1.00  0.00           C  
ATOM   4159  OE1 GLU C2017      71.226  48.850 -23.244  1.00  0.00           O  
ATOM   4160  OE2 GLU C2017      72.441  49.546 -24.934  1.00  0.00           O  
ATOM   4161  N   LEU C2018      72.440  52.382 -19.282  1.00  0.00           N  
ATOM   4162  CA  LEU C2018      71.872  53.449 -18.470  1.00  0.00           C  
ATOM   4163  C   LEU C2018      73.002  54.054 -17.655  1.00  0.00           C  
ATOM   4164  O   LEU C2018      74.097  53.498 -17.604  1.00  0.00           O  
ATOM   4165  CB  LEU C2018      70.784  52.910 -17.539  1.00  0.00           C  
ATOM   4166  CG  LEU C2018      69.483  52.461 -18.210  1.00  0.00           C  
ATOM   4167  CD1 LEU C2018      69.723  51.181 -18.992  1.00  0.00           C  
ATOM   4168  CD2 LEU C2018      68.411  52.246 -17.157  1.00  0.00           C  
ATOM   4169  N   ALA C2019      72.744  55.183 -17.010  1.00  0.00           N  
ATOM   4170  CA  ALA C2019      73.777  55.853 -16.229  1.00  0.00           C  
ATOM   4171  C   ALA C2019      74.753  56.460 -17.228  1.00  0.00           C  
ATOM   4172  O   ALA C2019      74.961  57.669 -17.250  1.00  0.00           O  
ATOM   4173  CB  ALA C2019      74.493  54.858 -15.325  1.00  0.00           C  
ATOM   4174  N   LEU C2020      75.345  55.611 -18.061  1.00  0.00           N  
ATOM   4175  CA  LEU C2020      76.270  56.077 -19.079  1.00  0.00           C  
ATOM   4176  C   LEU C2020      75.461  56.918 -20.049  1.00  0.00           C  
ATOM   4177  O   LEU C2020      76.001  57.761 -20.758  1.00  0.00           O  
ATOM   4178  CB  LEU C2020      76.900  54.898 -19.817  1.00  0.00           C  
ATOM   4179  CG  LEU C2020      77.913  55.227 -20.916  1.00  0.00           C  
ATOM   4180  CD1 LEU C2020      78.991  56.152 -20.383  1.00  0.00           C  
ATOM   4181  CD2 LEU C2020      78.548  53.949 -21.414  1.00  0.00           C  
ATOM   4182  N   LYS C2032      74.155  56.672 -20.071  1.00  0.00           N  
ATOM   4183  CA  LYS C2032      73.241  57.413 -20.932  1.00  0.00           C  
ATOM   4184  C   LYS C2032      72.926  58.739 -20.256  1.00  0.00           C  
ATOM   4185  O   LYS C2032      72.532  59.710 -20.904  1.00  0.00           O  
ATOM   4186  CB  LYS C2032      71.946  56.625 -21.136  1.00  0.00           C  
ATOM   4187  CG  LYS C2032      70.893  57.369 -21.937  1.00  0.00           C  
ATOM   4188  CD  LYS C2032      69.600  56.578 -22.032  1.00  0.00           C  
ATOM   4189  CE  LYS C2032      68.528  57.382 -22.747  1.00  0.00           C  
ATOM   4190  NZ  LYS C2032      68.204  58.650 -22.035  1.00  0.00           N  
ATOM   4191  N   GLN C2033      73.105  58.762 -18.941  1.00  0.00           N  
ATOM   4192  CA  GLN C2033      72.853  59.952 -18.149  1.00  0.00           C  
ATOM   4193  C   GLN C2033      74.131  60.765 -18.026  1.00  0.00           C  
ATOM   4194  O   GLN C2033      74.138  61.967 -18.283  1.00  0.00           O  
ATOM   4195  CB  GLN C2033      72.356  59.561 -16.757  1.00  0.00           C  
ATOM   4196  CG  GLN C2033      72.068  60.740 -15.847  1.00  0.00           C  
ATOM   4197  CD  GLN C2033      71.686  60.312 -14.448  1.00  0.00           C  
ATOM   4198  OE1 GLN C2033      70.742  59.545 -14.255  1.00  0.00           O  
ATOM   4199  NE2 GLN C2033      72.419  60.809 -13.459  1.00  0.00           N  
ATOM   4200  N   ILE C2034      75.212  60.100 -17.633  1.00  0.00           N  
ATOM   4201  CA  ILE C2034      76.501  60.758 -17.469  1.00  0.00           C  
ATOM   4202  C   ILE C2034      76.727  61.765 -18.590  1.00  0.00           C  
ATOM   4203  O   ILE C2034      77.049  62.927 -18.340  1.00  0.00           O  
ATOM   4204  CB  ILE C2034      77.666  59.734 -17.477  1.00  0.00           C  
ATOM   4205  CG1 ILE C2034      77.459  58.682 -16.382  1.00  0.00           C  
ATOM   4206  CG2 ILE C2034      78.989  60.448 -17.264  1.00  0.00           C  
ATOM   4207  CD1 ILE C2034      77.389  59.243 -14.973  1.00  0.00           C  
ATOM   4208  N   MET C2035      76.540  61.316 -19.825  1.00  0.00           N  
ATOM   4209  CA  MET C2035      76.731  62.183 -20.976  1.00  0.00           C  
ATOM   4210  C   MET C2035      75.470  62.970 -21.305  1.00  0.00           C  
ATOM   4211  O   MET C2035      75.544  64.093 -21.810  1.00  0.00           O  
ATOM   4212  CB  MET C2035      77.156  61.359 -22.192  1.00  0.00           C  
ATOM   4213  CG  MET C2035      76.145  60.315 -22.627  1.00  0.00           C  
ATOM   4214  SD  MET C2035      76.691  59.400 -24.087  1.00  0.00           S  
ATOM   4215  CE  MET C2035      77.587  58.062 -23.339  1.00  0.00           C  
ATOM   4216  N   GLY C2036      74.316  62.381 -21.014  1.00  0.00           N  
ATOM   4217  CA  GLY C2036      73.060  63.054 -21.294  1.00  0.00           C  
ATOM   4218  C   GLY C2036      72.825  64.297 -20.451  1.00  0.00           C  
ATOM   4219  O   GLY C2036      71.945  65.105 -20.756  1.00  0.00           O  
ATOM   4220  N   GLU C2037      73.612  64.455 -19.393  1.00  0.00           N  
ATOM   4221  CA  GLU C2037      73.477  65.601 -18.507  1.00  0.00           C  
ATOM   4222  C   GLU C2037      74.816  66.299 -18.275  1.00  0.00           C  
ATOM   4223  O   GLU C2037      75.048  66.882 -17.215  1.00  0.00           O  
ATOM   4224  CB  GLU C2037      72.882  65.156 -17.171  1.00  0.00           C  
ATOM   4225  CG  GLU C2037      71.501  64.540 -17.282  1.00  0.00           C  
ATOM   4226  CD  GLU C2037      70.970  64.046 -15.947  1.00  0.00           C  
ATOM   4227  OE1 GLU C2037      69.830  63.539 -15.919  1.00  0.00           O  
ATOM   4228  OE2 GLU C2037      71.686  64.159 -14.927  1.00  0.00           O  
ATOM   4229  N   ASN C2038      75.692  66.235 -19.272  1.00  0.00           N  
ATOM   4230  CA  ASN C2038      77.001  66.868 -19.190  1.00  0.00           C  
ATOM   4231  C   ASN C2038      77.775  66.570 -17.908  1.00  0.00           C  
ATOM   4232  O   ASN C2038      78.246  67.488 -17.231  1.00  0.00           O  
ATOM   4233  CB  ASN C2038      76.861  68.386 -19.351  1.00  0.00           C  
ATOM   4234  CG  ASN C2038      76.434  68.788 -20.748  1.00  0.00           C  
ATOM   4235  OD1 ASN C2038      75.374  68.384 -21.225  1.00  0.00           O  
ATOM   4236  ND2 ASN C2038      77.261  69.589 -21.413  1.00  0.00           N  
ATOM   4237  N   LYS C2039      77.902  65.290 -17.571  1.00  0.00           N  
ATOM   4238  CA  LYS C2039      78.656  64.892 -16.388  1.00  0.00           C  
ATOM   4239  C   LYS C2039      80.067  64.535 -16.831  1.00  0.00           C  
ATOM   4240  O   LYS C2039      80.264  64.005 -17.920  1.00  0.00           O  
ATOM   4241  CB  LYS C2039      78.006  63.689 -15.703  1.00  0.00           C  
ATOM   4242  CG  LYS C2039      76.942  64.046 -14.676  1.00  0.00           C  
ATOM   4243  CD  LYS C2039      75.799  64.828 -15.289  1.00  0.00           C  
ATOM   4244  CE  LYS C2039      74.723  65.124 -14.253  1.00  0.00           C  
ATOM   4245  NZ  LYS C2039      74.121  63.876 -13.693  1.00  0.00           N  
ATOM   4246  N   VAL C2040      81.051  64.826 -15.990  1.00  0.00           N  
ATOM   4247  CA  VAL C2040      82.438  64.541 -16.327  1.00  0.00           C  
ATOM   4248  C   VAL C2040      82.942  63.245 -15.710  1.00  0.00           C  
ATOM   4249  O   VAL C2040      82.519  62.857 -14.619  1.00  0.00           O  
ATOM   4250  CB  VAL C2040      83.366  65.692 -15.869  1.00  0.00           C  
ATOM   4251  CG1 VAL C2040      82.983  66.979 -16.578  1.00  0.00           C  
ATOM   4252  CG2 VAL C2040      83.274  65.872 -14.358  1.00  0.00           C  
ATOM   4253  N   ILE C2041      83.842  62.578 -16.425  1.00  0.00           N  
ATOM   4254  CA  ILE C2041      84.445  61.333 -15.950  1.00  0.00           C  
ATOM   4255  C   ILE C2041      85.964  61.516 -15.899  1.00  0.00           C  
ATOM   4256  O   ILE C2041      86.684  61.085 -16.800  1.00  0.00           O  
ATOM   4257  CB  ILE C2041      84.097  60.152 -16.877  1.00  0.00           C  
ATOM   4258  CG1 ILE C2041      82.582  59.947 -16.901  1.00  0.00           C  
ATOM   4259  CG2 ILE C2041      84.785  58.886 -16.397  1.00  0.00           C  
ATOM   4260  CD1 ILE C2041      82.132  58.788 -17.766  1.00  0.00           C  
ATOM   4261  N   ASP C2042      86.436  62.156 -14.831  1.00  0.00           N  
ATOM   4262  CA  ASP C2042      87.853  62.443 -14.662  1.00  0.00           C  
ATOM   4263  C   ASP C2042      88.617  61.375 -13.888  1.00  0.00           C  
ATOM   4264  O   ASP C2042      88.450  61.235 -12.681  1.00  0.00           O  
ATOM   4265  CB  ASP C2042      88.019  63.805 -13.976  1.00  0.00           C  
ATOM   4266  CG  ASP C2042      89.472  64.229 -13.853  1.00  0.00           C  
ATOM   4267  OD1 ASP C2042      90.163  64.318 -14.891  1.00  0.00           O  
ATOM   4268  OD2 ASP C2042      89.923  64.479 -12.717  1.00  0.00           O  
ATOM   4269  N   VAL C2043      89.458  60.628 -14.602  1.00  0.00           N  
ATOM   4270  CA  VAL C2043      90.282  59.577 -14.010  1.00  0.00           C  
ATOM   4271  C   VAL C2043      91.745  59.796 -14.410  1.00  0.00           C  
ATOM   4272  O   VAL C2043      92.612  59.971 -13.555  1.00  0.00           O  
ATOM   4273  CB  VAL C2043      89.827  58.170 -14.471  1.00  0.00           C  
ATOM   4274  CG1 VAL C2043      88.475  57.833 -13.873  1.00  0.00           C  
ATOM   4275  CG2 VAL C2043      89.741  58.123 -15.984  1.00  0.00           C  
ATOM   4276  N   ARG C2044      92.016  59.794 -15.713  1.00  0.00           N  
ATOM   4277  CA  ARG C2044      93.368  60.006 -16.228  1.00  0.00           C  
ATOM   4278  C   ARG C2044      94.340  58.932 -15.739  1.00  0.00           C  
ATOM   4279  O   ARG C2044      94.649  58.870 -14.547  1.00  0.00           O  
ATOM   4280  CB  ARG C2044      93.879  61.385 -15.795  1.00  0.00           C  
ATOM   4281  CG  ARG C2044      92.881  62.524 -15.992  1.00  0.00           C  
ATOM   4282  CD  ARG C2044      92.506  62.713 -17.456  1.00  0.00           C  
ATOM   4283  NE  ARG C2044      91.544  63.799 -17.638  1.00  0.00           N  
ATOM   4284  CZ  ARG C2044      91.058  64.182 -18.816  1.00  0.00           C  
ATOM   4285  NH1 ARG C2044      90.187  65.180 -18.883  1.00  0.00           N  
ATOM   4286  NH2 ARG C2044      91.443  63.569 -19.927  1.00  0.00           N  
ATOM   4287  N   GLY C2045      94.834  58.098 -16.654  1.00  0.00           N  
ATOM   4288  CA  GLY C2045      95.756  57.055 -16.239  1.00  0.00           C  
ATOM   4289  C   GLY C2045      96.701  56.501 -17.287  1.00  0.00           C  
ATOM   4290  O   GLY C2045      96.276  55.736 -18.146  1.00  0.00           O  
ATOM   4291  N   PRO C2046      97.990  56.883 -17.256  1.00  0.00           N  
ATOM   4292  CA  PRO C2046      99.001  56.404 -18.211  1.00  0.00           C  
ATOM   4293  C   PRO C2046      99.575  55.036 -17.784  1.00  0.00           C  
ATOM   4294  O   PRO C2046     100.775  54.776 -17.937  1.00  0.00           O  
ATOM   4295  CB  PRO C2046     100.071  57.503 -18.170  1.00  0.00           C  
ATOM   4296  CG  PRO C2046      99.336  58.711 -17.668  1.00  0.00           C  
ATOM   4297  CD  PRO C2046      98.461  58.115 -16.602  1.00  0.00           C  
ATOM   4298  N   VAL C2047      98.702  54.180 -17.248  1.00  0.00           N  
ATOM   4299  CA  VAL C2047      99.065  52.839 -16.767  1.00  0.00           C  
ATOM   4300  C   VAL C2047     100.179  52.160 -17.548  1.00  0.00           C  
ATOM   4301  O   VAL C2047     101.343  52.217 -17.156  1.00  0.00           O  
ATOM   4302  CB  VAL C2047      97.835  51.883 -16.764  1.00  0.00           C  
ATOM   4303  CG1 VAL C2047      98.262  50.457 -16.433  1.00  0.00           C  
ATOM   4304  CG2 VAL C2047      96.807  52.366 -15.752  1.00  0.00           C  
ATOM   4305  N   PHE C2048      99.805  51.507 -18.644  1.00  0.00           N  
ATOM   4306  CA  PHE C2048     100.747  50.794 -19.498  1.00  0.00           C  
ATOM   4307  C   PHE C2048     101.193  49.485 -18.864  1.00  0.00           C  
ATOM   4308  O   PHE C2048     100.871  48.410 -19.371  1.00  0.00           O  
ATOM   4309  CB  PHE C2048     101.983  51.657 -19.798  1.00  0.00           C  
ATOM   4310  CG  PHE C2048     101.758  52.716 -20.845  1.00  0.00           C  
ATOM   4311  CD1 PHE C2048     100.806  53.713 -20.660  1.00  0.00           C  
ATOM   4312  CD2 PHE C2048     102.517  52.723 -22.013  1.00  0.00           C  
ATOM   4313  CE1 PHE C2048     100.613  54.704 -21.622  1.00  0.00           C  
ATOM   4314  CE2 PHE C2048     102.332  53.708 -22.980  1.00  0.00           C  
ATOM   4315  CZ  PHE C2048     101.378  54.700 -22.784  1.00  0.00           C  
ATOM   4316  N   LEU C2052     101.928  49.588 -17.755  1.00  0.00           N  
ATOM   4317  CA  LEU C2052     102.454  48.428 -17.033  1.00  0.00           C  
ATOM   4318  C   LEU C2052     102.483  47.169 -17.886  1.00  0.00           C  
ATOM   4319  O   LEU C2052     101.961  46.124 -17.492  1.00  0.00           O  
ATOM   4320  CB  LEU C2052     101.648  48.157 -15.754  1.00  0.00           C  
ATOM   4321  CG  LEU C2052     101.991  48.962 -14.498  1.00  0.00           C  
ATOM   4322  CD1 LEU C2052     101.173  48.431 -13.328  1.00  0.00           C  
ATOM   4323  CD2 LEU C2052     103.478  48.846 -14.199  1.00  0.00           C  
ATOM   4324  N   ASN C2053     103.090  47.282 -19.062  1.00  0.00           N  
ATOM   4325  CA  ASN C2053     103.200  46.158 -19.978  1.00  0.00           C  
ATOM   4326  C   ASN C2053     103.653  44.942 -19.178  1.00  0.00           C  
ATOM   4327  O   ASN C2053     103.104  43.852 -19.327  1.00  0.00           O  
ATOM   4328  CB  ASN C2053     104.224  46.477 -21.069  1.00  0.00           C  
ATOM   4329  CG  ASN C2053     103.940  47.793 -21.771  1.00  0.00           C  
ATOM   4330  OD1 ASN C2053     103.901  48.851 -21.141  1.00  0.00           O  
ATOM   4331  ND2 ASN C2053     103.742  47.734 -23.082  1.00  0.00           N  
ATOM   4332  N   ALA C2054     104.649  45.162 -18.321  1.00  0.00           N  
ATOM   4333  CA  ALA C2054     105.222  44.130 -17.461  1.00  0.00           C  
ATOM   4334  C   ALA C2054     105.329  42.774 -18.145  1.00  0.00           C  
ATOM   4335  O   ALA C2054     104.336  42.075 -18.338  1.00  0.00           O  
ATOM   4336  CB  ALA C2054     104.415  44.011 -16.190  1.00  0.00           C  
ATOM   4337  N   LYS C2055     106.554  42.405 -18.496  1.00  0.00           N  
ATOM   4338  CA  LYS C2055     106.820  41.141 -19.173  1.00  0.00           C  
ATOM   4339  C   LYS C2055     106.391  39.933 -18.343  1.00  0.00           C  
ATOM   4340  O   LYS C2055     106.653  39.858 -17.143  1.00  0.00           O  
ATOM   4341  CB  LYS C2055     108.313  41.044 -19.506  1.00  0.00           C  
ATOM   4342  CG  LYS C2055     108.703  39.826 -20.316  1.00  0.00           C  
ATOM   4343  CD  LYS C2055     110.194  39.823 -20.599  1.00  0.00           C  
ATOM   4344  CE  LYS C2055     110.599  38.575 -21.361  1.00  0.00           C  
ATOM   4345  NZ  LYS C2055     112.068  38.522 -21.582  1.00  0.00           N  
ATOM   4346  N   VAL C2056     105.724  38.989 -18.996  1.00  0.00           N  
ATOM   4347  CA  VAL C2056     105.261  37.779 -18.333  1.00  0.00           C  
ATOM   4348  C   VAL C2056     105.276  36.603 -19.300  1.00  0.00           C  
ATOM   4349  O   VAL C2056     104.474  36.541 -20.232  1.00  0.00           O  
ATOM   4350  CB  VAL C2056     103.836  37.958 -17.775  1.00  0.00           C  
ATOM   4351  CG1 VAL C2056     102.944  38.578 -18.824  1.00  0.00           C  
ATOM   4352  CG2 VAL C2056     103.273  36.616 -17.339  1.00  0.00           C  
ATOM   4353  N   GLU C2057     106.202  35.677 -19.066  1.00  0.00           N  
ATOM   4354  CA  GLU C2057     106.361  34.485 -19.895  1.00  0.00           C  
ATOM   4355  C   GLU C2057     105.736  33.270 -19.215  1.00  0.00           C  
ATOM   4356  O   GLU C2057     105.403  33.319 -18.033  1.00  0.00           O  
ATOM   4357  CB  GLU C2057     107.849  34.240 -20.157  1.00  0.00           C  
ATOM   4358  CG  GLU C2057     108.709  34.274 -18.900  1.00  0.00           C  
ATOM   4359  CD  GLU C2057     110.195  34.357 -19.204  1.00  0.00           C  
ATOM   4360  OE1 GLU C2057     110.995  34.407 -18.245  1.00  0.00           O  
ATOM   4361  OE2 GLU C2057     110.564  34.374 -20.397  1.00  0.00           O  
ATOM   4362  N   ILE C2058     105.580  32.181 -19.960  1.00  0.00           N  
ATOM   4363  CA  ILE C2058     104.979  30.975 -19.404  1.00  0.00           C  
ATOM   4364  C   ILE C2058     105.877  29.743 -19.558  1.00  0.00           C  
ATOM   4365  O   ILE C2058     105.399  28.633 -19.810  1.00  0.00           O  
ATOM   4366  CB  ILE C2058     103.617  30.694 -20.069  1.00  0.00           C  
ATOM   4367  CG1 ILE C2058     102.804  31.986 -20.151  1.00  0.00           C  
ATOM   4368  CG2 ILE C2058     102.840  29.674 -19.256  1.00  0.00           C  
ATOM   4369  CD1 ILE C2058     101.463  31.826 -20.837  1.00  0.00           C  
ATOM   4370  N   LYS C2059     107.183  29.942 -19.403  1.00  0.00           N  
ATOM   4371  CA  LYS C2059     108.141  28.845 -19.514  1.00  0.00           C  
ATOM   4372  C   LYS C2059     109.339  29.056 -18.591  1.00  0.00           C  
ATOM   4373  O   LYS C2059     109.627  28.142 -17.790  1.00  0.00           O  
ATOM   4374  CB  LYS C2059     108.623  28.693 -20.963  1.00  0.00           C  
ATOM   4375  CG  LYS C2059     109.440  29.862 -21.493  1.00  0.00           C  
ATOM   4376  CD  LYS C2059     109.955  29.580 -22.897  1.00  0.00           C  
ATOM   4377  CE  LYS C2059     110.828  30.715 -23.405  1.00  0.00           C  
ATOM   4378  NZ  LYS C2059     110.091  32.007 -23.455  1.00  0.00           N  
ATOM   4379  OXT LYS C2059     109.977  30.127 -18.678  1.00  0.00           O  
TER
END
