# Supplementary material for: Backbone Brackets and Arginine Tweezers delineate Class I and Class II aminoacyl tRNA synthetases
Source: PLoS Comput Biol. 2018 Apr 16;14(4):e1006101. doi: 10.1371/journal.pcbi.1006101 (PMC5919687; doi:10.1371/journal.pcbi.1006101)
Supplement: S12 File — All structures of Class II aaRS with residues renumbered according to the MSA. (GZ) [file pcbi.1006101.s024.tar.gz › 2du7_D_renum.pdb]

ATOM      1  N   MET D 266      32.645  63.103  41.044  1.00  0.00           N  
ATOM      2  CA  MET D 266      33.233  64.078  42.007  1.00  0.00           C  
ATOM      3  C   MET D 266      34.621  63.621  42.449  1.00  0.00           C  
ATOM      4  O   MET D 266      34.799  62.485  42.891  1.00  0.00           O  
ATOM      5  CB  MET D 266      32.325  64.219  43.231  1.00  0.00           C  
ATOM      6  CG  MET D 266      32.781  65.269  44.234  1.00  0.00           C  
ATOM      7  SD  MET D 266      32.731  66.951  43.577  1.00  0.00           S  
ATOM      8  CE  MET D 266      34.438  67.183  43.080  1.00  0.00           C  
ATOM      9  N   ARG D 267      35.600  64.512  42.325  1.00  0.00           N  
ATOM     10  CA  ARG D 267      36.970  64.201  42.713  1.00  0.00           C  
ATOM     11  C   ARG D 267      37.109  64.182  44.232  1.00  0.00           C  
ATOM     12  O   ARG D 267      36.507  64.998  44.929  1.00  0.00           O  
ATOM     13  CB  ARG D 267      37.934  65.231  42.119  1.00  0.00           C  
ATOM     14  CG  ARG D 267      37.892  65.315  40.600  1.00  0.00           C  
ATOM     15  CD  ARG D 267      38.970  66.245  40.061  1.00  0.00           C  
ATOM     16  NE  ARG D 267      38.914  66.363  38.606  1.00  0.00           N  
ATOM     17  CZ  ARG D 267      39.771  67.072  37.879  1.00  0.00           C  
ATOM     18  NH1 ARG D 267      39.641  67.123  36.561  1.00  0.00           N  
ATOM     19  NH2 ARG D 267      40.761  67.729  38.470  1.00  0.00           N  
ATOM     20  N   PHE D 268      37.904  63.243  44.737  1.00  0.00           N  
ATOM     21  CA  PHE D 268      38.124  63.121  46.173  1.00  0.00           C  
ATOM     22  C   PHE D 268      39.423  63.792  46.610  1.00  0.00           C  
ATOM     23  O   PHE D 268      40.256  64.162  45.781  1.00  0.00           O  
ATOM     24  CB  PHE D 268      38.130  61.645  46.581  1.00  0.00           C  
ATOM     25  CG  PHE D 268      39.001  60.776  45.717  1.00  0.00           C  
ATOM     26  CD1 PHE D 268      40.374  60.986  45.650  1.00  0.00           C  
ATOM     27  CD2 PHE D 268      38.445  59.741  44.973  1.00  0.00           C  
ATOM     28  CE1 PHE D 268      41.181  60.177  44.855  1.00  0.00           C  
ATOM     29  CE2 PHE D 268      39.244  58.926  44.175  1.00  0.00           C  
ATOM     30  CZ  PHE D 268      40.615  59.145  44.117  1.00  0.00           C  
ATOM     31  N   ASP D 269      39.589  63.947  47.920  1.00  0.00           N  
ATOM     32  CA  ASP D 269      40.780  64.582  48.469  1.00  0.00           C  
ATOM     33  C   ASP D 269      41.857  63.558  48.808  1.00  0.00           C  
ATOM     34  O   ASP D 269      41.560  62.438  49.225  1.00  0.00           O  
ATOM     35  CB  ASP D 269      40.422  65.388  49.722  1.00  0.00           C  
ATOM     36  CG  ASP D 269      39.372  66.453  49.454  1.00  0.00           C  
ATOM     37  OD1 ASP D 269      39.598  67.306  48.571  1.00  0.00           O  
ATOM     38  OD2 ASP D 269      38.321  66.438  50.130  1.00  0.00           O  
ATOM     39  N   ILE D 270      43.111  63.962  48.628  1.00  0.00           N  
ATOM     40  CA  ILE D 270      44.258  63.104  48.898  1.00  0.00           C  
ATOM     41  C   ILE D 270      44.337  62.712  50.370  1.00  0.00           C  
ATOM     42  O   ILE D 270      43.895  61.631  50.758  1.00  0.00           O  
ATOM     43  CB  ILE D 270      45.572  63.811  48.513  1.00  0.00           C  
ATOM     44  CG1 ILE D 270      45.497  64.294  47.064  1.00  0.00           C  
ATOM     45  CG2 ILE D 270      46.748  62.861  48.694  1.00  0.00           C  
ATOM     46  CD1 ILE D 270      46.653  65.180  46.663  1.00  0.00           C  
ATOM     47  N   LYS D 271      44.907  63.600  51.181  1.00  0.00           N  
ATOM     48  CA  LYS D 271      45.064  63.362  52.612  1.00  0.00           C  
ATOM     49  C   LYS D 271      43.779  62.860  53.259  1.00  0.00           C  
ATOM     50  O   LYS D 271      43.815  61.997  54.137  1.00  0.00           O  
ATOM     51  CB  LYS D 271      45.520  64.644  53.313  1.00  0.00           C  
ATOM     52  CG  LYS D 271      45.732  64.483  54.809  1.00  0.00           C  
ATOM     53  CD  LYS D 271      46.169  65.787  55.451  1.00  0.00           C  
ATOM     54  CE  LYS D 271      46.386  65.610  56.944  1.00  0.00           C  
ATOM     55  NZ  LYS D 271      45.148  65.149  57.635  1.00  0.00           N  
ATOM     56  N   LYS D 272      42.648  63.407  52.826  1.00  0.00           N  
ATOM     57  CA  LYS D 272      41.351  63.010  53.363  1.00  0.00           C  
ATOM     58  C   LYS D 272      41.247  61.488  53.414  1.00  0.00           C  
ATOM     59  O   LYS D 272      40.756  60.922  54.390  1.00  0.00           O  
ATOM     60  CB  LYS D 272      40.225  63.576  52.494  1.00  0.00           C  
ATOM     61  CG  LYS D 272      38.821  63.219  52.963  1.00  0.00           C  
ATOM     62  CD  LYS D 272      38.518  63.808  54.333  1.00  0.00           C  
ATOM     63  CE  LYS D 272      37.109  63.453  54.784  1.00  0.00           C  
ATOM     64  NZ  LYS D 272      36.788  64.022  56.123  1.00  0.00           N  
ATOM     65  N   VAL D 273      41.720  60.834  52.358  1.00  0.00           N  
ATOM     66  CA  VAL D 273      41.687  59.378  52.271  1.00  0.00           C  
ATOM     67  C   VAL D 273      43.013  58.782  52.730  1.00  0.00           C  
ATOM     68  O   VAL D 273      43.044  57.764  53.421  1.00  0.00           O  
ATOM     69  CB  VAL D 273      41.413  58.918  50.822  1.00  0.00           C  
ATOM     70  CG1 VAL D 273      41.361  57.399  50.757  1.00  0.00           C  
ATOM     71  CG2 VAL D 273      40.108  59.521  50.322  1.00  0.00           C  
ATOM     72  N   LEU D 274      44.106  59.429  52.340  1.00  0.00           N  
ATOM     73  CA  LEU D 274      45.447  58.981  52.692  1.00  0.00           C  
ATOM     74  C   LEU D 274      45.624  58.796  54.198  1.00  0.00           C  
ATOM     75  O   LEU D 274      46.348  57.901  54.638  1.00  0.00           O  
ATOM     76  CB  LEU D 274      46.480  59.985  52.171  1.00  0.00           C  
ATOM     77  CG  LEU D 274      47.958  59.684  52.425  1.00  0.00           C  
ATOM     78  CD1 LEU D 274      48.317  58.329  51.836  1.00  0.00           C  
ATOM     79  CD2 LEU D 274      48.814  60.781  51.808  1.00  0.00           C  
ATOM     80  N   GLU D 275      44.963  59.641  54.984  1.00  0.00           N  
ATOM     81  CA  GLU D 275      45.061  59.562  56.437  1.00  0.00           C  
ATOM     82  C   GLU D 275      44.589  58.207  56.952  1.00  0.00           C  
ATOM     83  O   GLU D 275      45.131  57.682  57.925  1.00  0.00           O  
ATOM     84  CB  GLU D 275      44.235  60.674  57.092  1.00  0.00           C  
ATOM     85  CG  GLU D 275      44.369  60.726  58.608  1.00  0.00           C  
ATOM     86  CD  GLU D 275      43.528  61.819  59.238  1.00  0.00           C  
ATOM     87  OE1 GLU D 275      42.287  61.764  59.107  1.00  0.00           O  
ATOM     88  OE2 GLU D 275      44.107  62.732  59.863  1.00  0.00           O  
ATOM     89  N   LEU D 276      43.579  57.642  56.295  1.00  0.00           N  
ATOM     90  CA  LEU D 276      43.044  56.343  56.691  1.00  0.00           C  
ATOM     91  C   LEU D 276      44.124  55.275  56.588  1.00  0.00           C  
ATOM     92  O   LEU D 276      43.887  54.106  56.890  1.00  0.00           O  
ATOM     93  CB  LEU D 276      41.854  55.959  55.807  1.00  0.00           C  
ATOM     94  CG  LEU D 276      40.567  56.776  55.955  1.00  0.00           C  
ATOM     95  CD1 LEU D 276      40.821  58.225  55.577  1.00  0.00           C  
ATOM     96  CD2 LEU D 276      39.486  56.181  55.071  1.00  0.00           C  
ATOM     97  N   ALA D 277      45.309  55.690  56.152  1.00  0.00           N  
ATOM     98  CA  ALA D 277      46.445  54.789  56.008  1.00  0.00           C  
ATOM     99  C   ALA D 277      47.557  55.219  56.959  1.00  0.00           C  
ATOM    100  O   ALA D 277      47.326  55.401  58.155  1.00  0.00           O  
ATOM    101  CB  ALA D 277      46.947  54.807  54.568  1.00  0.00           C  
ATOM    102  N   GLU D 278      48.762  55.381  56.421  1.00  0.00           N  
ATOM    103  CA  GLU D 278      49.913  55.792  57.215  1.00  0.00           C  
ATOM    104  C   GLU D 278      50.111  54.876  58.417  1.00  0.00           C  
ATOM    105  O   GLU D 278      50.734  53.819  58.311  1.00  0.00           O  
ATOM    106  CB  GLU D 278      49.735  57.236  57.694  1.00  0.00           C  
ATOM    107  CG  GLU D 278      49.561  58.251  56.576  1.00  0.00           C  
ATOM    108  CD  GLU D 278      49.398  59.667  57.095  1.00  0.00           C  
ATOM    109  OE1 GLU D 278      49.230  60.589  56.269  1.00  0.00           O  
ATOM    110  OE2 GLU D 278      49.438  59.860  58.328  1.00  0.00           O  
ATOM    111  N   LYS D 279      49.575  55.291  59.561  1.00  0.00           N  
ATOM    112  CA  LYS D 279      49.685  54.518  60.791  1.00  0.00           C  
ATOM    113  C   LYS D 279      48.296  54.193  61.334  1.00  0.00           C  
ATOM    114  O   LYS D 279      48.120  53.233  62.084  1.00  0.00           O  
ATOM    115  CB  LYS D 279      50.487  55.306  61.831  1.00  0.00           C  
ATOM    116  CG  LYS D 279      50.717  54.573  63.145  1.00  0.00           C  
ATOM    117  CD  LYS D 279      51.621  55.373  64.075  1.00  0.00           C  
ATOM    118  CE  LYS D 279      51.019  56.729  64.411  1.00  0.00           C  
ATOM    119  NZ  LYS D 279      51.917  57.540  65.278  1.00  0.00           N  
ATOM    120  N   ASP D 281      47.313  55.000  60.948  1.00  0.00           N  
ATOM    121  CA  ASP D 281      45.935  54.799  61.384  1.00  0.00           C  
ATOM    122  C   ASP D 281      45.172  54.058  60.292  1.00  0.00           C  
ATOM    123  O   ASP D 281      44.324  54.634  59.609  1.00  0.00           O  
ATOM    124  CB  ASP D 281      45.270  56.150  61.664  1.00  0.00           C  
ATOM    125  CG  ASP D 281      43.847  56.006  62.166  1.00  0.00           C  
ATOM    126  OD1 ASP D 281      43.648  55.360  63.216  1.00  0.00           O  
ATOM    127  OD2 ASP D 281      42.927  56.540  61.511  1.00  0.00           O  
ATOM    128  N   PHE D 282      45.479  52.774  60.135  1.00  0.00           N  
ATOM    129  CA  PHE D 282      44.840  51.959  59.111  1.00  0.00           C  
ATOM    130  C   PHE D 282      43.737  51.076  59.681  1.00  0.00           C  
ATOM    131  O   PHE D 282      44.004  49.992  60.200  1.00  0.00           O  
ATOM    132  CB  PHE D 282      45.885  51.082  58.416  1.00  0.00           C  
ATOM    133  CG  PHE D 282      45.501  50.664  57.024  1.00  0.00           C  
ATOM    134  CD1 PHE D 282      45.525  51.582  55.979  1.00  0.00           C  
ATOM    135  CD2 PHE D 282      45.118  49.355  56.755  1.00  0.00           C  
ATOM    136  CE1 PHE D 282      45.175  51.203  54.686  1.00  0.00           C  
ATOM    137  CE2 PHE D 282      44.766  48.966  55.464  1.00  0.00           C  
ATOM    138  CZ  PHE D 282      44.795  49.892  54.429  1.00  0.00           C  
ATOM    139  N   GLU D 283      42.498  51.547  59.576  1.00  0.00           N  
ATOM    140  CA  GLU D 283      41.346  50.800  60.068  1.00  0.00           C  
ATOM    141  C   GLU D 283      40.328  50.580  58.952  1.00  0.00           C  
ATOM    142  O   GLU D 283      39.563  51.483  58.612  1.00  0.00           O  
ATOM    143  CB  GLU D 283      40.675  51.545  61.228  1.00  0.00           C  
ATOM    144  CG  GLU D 283      41.515  51.638  62.493  1.00  0.00           C  
ATOM    145  CD  GLU D 283      40.759  52.273  63.648  1.00  0.00           C  
ATOM    146  OE1 GLU D 283      40.350  53.446  63.520  1.00  0.00           O  
ATOM    147  OE2 GLU D 283      40.573  51.599  64.683  1.00  0.00           O  
ATOM    148  N   THR D 291      40.329  49.376  58.386  1.00  0.00           N  
ATOM    149  CA  THR D 291      39.407  49.015  57.313  1.00  0.00           C  
ATOM    150  C   THR D 291      39.399  50.031  56.171  1.00  0.00           C  
ATOM    151  O   THR D 291      38.413  50.148  55.443  1.00  0.00           O  
ATOM    152  CB  THR D 291      37.965  48.862  57.849  1.00  0.00           C  
ATOM    153  OG1 THR D 291      37.470  50.138  58.276  1.00  0.00           O  
ATOM    154  CG2 THR D 291      37.936  47.899  59.028  1.00  0.00           C  
ATOM    155  N   ALA D 292      40.505  50.752  56.011  1.00  0.00           N  
ATOM    156  CA  ALA D 292      40.624  51.770  54.970  1.00  0.00           C  
ATOM    157  C   ALA D 292      40.273  51.259  53.576  1.00  0.00           C  
ATOM    158  O   ALA D 292      39.284  51.684  52.980  1.00  0.00           O  
ATOM    159  CB  ALA D 292      42.033  52.343  54.971  1.00  0.00           C  
ATOM    160  N   TRP D 293      41.097  50.356  53.057  1.00  0.00           N  
ATOM    161  CA  TRP D 293      40.882  49.781  51.732  1.00  0.00           C  
ATOM    162  C   TRP D 293      39.452  49.271  51.569  1.00  0.00           C  
ATOM    163  O   TRP D 293      38.706  49.751  50.715  1.00  0.00           O  
ATOM    164  CB  TRP D 293      41.867  48.631  51.500  1.00  0.00           C  
ATOM    165  CG  TRP D 293      41.665  47.902  50.205  1.00  0.00           C  
ATOM    166  CD1 TRP D 293      41.784  48.417  48.947  1.00  0.00           C  
ATOM    167  CD2 TRP D 293      41.310  46.524  50.043  1.00  0.00           C  
ATOM    168  NE1 TRP D 293      41.527  47.445  48.010  1.00  0.00           N  
ATOM    169  CE2 TRP D 293      41.233  46.273  48.656  1.00  0.00           C  
ATOM    170  CE3 TRP D 293      41.050  45.476  50.935  1.00  0.00           C  
ATOM    171  CZ2 TRP D 293      40.906  45.017  48.139  1.00  0.00           C  
ATOM    172  CZ3 TRP D 293      40.725  44.226  50.421  1.00  0.00           C  
ATOM    173  CH2 TRP D 293      40.656  44.008  49.035  1.00  0.00           C  
ATOM    174  N   ARG D 296      39.086  48.293  52.393  1.00  0.00           N  
ATOM    175  CA  ARG D 296      37.755  47.697  52.364  1.00  0.00           C  
ATOM    176  C   ARG D 296      36.663  48.759  52.314  1.00  0.00           C  
ATOM    177  O   ARG D 296      35.572  48.514  51.797  1.00  0.00           O  
ATOM    178  CB  ARG D 296      37.556  46.779  53.578  1.00  0.00           C  
ATOM    179  CG  ARG D 296      38.398  47.130  54.800  1.00  0.00           C  
ATOM    180  CD  ARG D 296      39.882  46.835  54.576  1.00  0.00           C  
ATOM    181  NE  ARG D 296      40.695  47.185  55.738  1.00  0.00           N  
ATOM    182  CZ  ARG D 296      42.023  47.157  55.766  1.00  0.00           C  
ATOM    183  NH1 ARG D 296      42.668  47.494  56.874  1.00  0.00           N  
ATOM    184  NH2 ARG D 296      42.707  46.796  54.690  1.00  0.00           N  
ATOM    185  N   GLU D 297      36.959  49.934  52.860  1.00  0.00           N  
ATOM    186  CA  GLU D 297      36.013  51.043  52.836  1.00  0.00           C  
ATOM    187  C   GLU D 297      36.318  51.850  51.580  1.00  0.00           C  
ATOM    188  O   GLU D 297      36.755  51.291  50.575  1.00  0.00           O  
ATOM    189  CB  GLU D 297      36.172  51.932  54.076  1.00  0.00           C  
ATOM    190  CG  GLU D 297      35.672  51.312  55.374  1.00  0.00           C  
ATOM    191  CD  GLU D 297      35.722  52.282  56.545  1.00  0.00           C  
ATOM    192  OE1 GLU D 297      35.362  51.876  57.670  1.00  0.00           O  
ATOM    193  OE2 GLU D 297      36.118  53.449  56.342  1.00  0.00           O  
ATOM    194  N   THR D 298      36.096  53.160  51.643  1.00  0.00           N  
ATOM    195  CA  THR D 298      36.348  54.059  50.516  1.00  0.00           C  
ATOM    196  C   THR D 298      35.923  53.489  49.162  1.00  0.00           C  
ATOM    197  O   THR D 298      36.310  54.008  48.116  1.00  0.00           O  
ATOM    198  CB  THR D 298      37.848  54.467  50.441  1.00  0.00           C  
ATOM    199  OG1 THR D 298      38.045  55.364  49.340  1.00  0.00           O  
ATOM    200  CG2 THR D 298      38.741  53.246  50.256  1.00  0.00           C  
ATOM    201  N   ARG D 303      35.116  52.432  49.186  1.00  0.00           N  
ATOM    202  CA  ARG D 303      34.653  51.807  47.956  1.00  0.00           C  
ATOM    203  C   ARG D 303      33.885  52.825  47.128  1.00  0.00           C  
ATOM    204  O   ARG D 303      33.838  52.732  45.902  1.00  0.00           O  
ATOM    205  CB  ARG D 303      33.750  50.609  48.260  1.00  0.00           C  
ATOM    206  CG  ARG D 303      33.353  49.820  47.020  1.00  0.00           C  
ATOM    207  CD  ARG D 303      32.384  48.693  47.341  1.00  0.00           C  
ATOM    208  NE  ARG D 303      31.096  49.193  47.815  1.00  0.00           N  
ATOM    209  CZ  ARG D 303      30.052  48.421  48.099  1.00  0.00           C  
ATOM    210  NH1 ARG D 303      28.920  48.966  48.525  1.00  0.00           N  
ATOM    211  NH2 ARG D 303      30.137  47.105  47.956  1.00  0.00           N  
ATOM    212  N   ALA D 305      33.282  53.797  47.804  1.00  0.00           N  
ATOM    213  CA  ALA D 305      32.525  54.834  47.119  1.00  0.00           C  
ATOM    214  C   ALA D 305      33.486  55.774  46.395  1.00  0.00           C  
ATOM    215  O   ALA D 305      34.518  55.338  45.882  1.00  0.00           O  
ATOM    216  CB  ALA D 305      31.667  55.609  48.115  1.00  0.00           C  
ATOM    217  N   LEU D 306      33.150  57.061  46.360  1.00  0.00           N  
ATOM    218  CA  LEU D 306      33.978  58.055  45.681  1.00  0.00           C  
ATOM    219  C   LEU D 306      33.968  57.766  44.184  1.00  0.00           C  
ATOM    220  O   LEU D 306      34.488  58.541  43.382  1.00  0.00           O  
ATOM    221  CB  LEU D 306      35.421  58.015  46.203  1.00  0.00           C  
ATOM    222  CG  LEU D 306      35.702  58.376  47.668  1.00  0.00           C  
ATOM    223  CD1 LEU D 306      35.136  59.756  47.967  1.00  0.00           C  
ATOM    224  CD2 LEU D 306      35.096  57.337  48.596  1.00  0.00           C  
ATOM    225  N   ILE D 307      33.364  56.638  43.822  1.00  0.00           N  
ATOM    226  CA  ILE D 307      33.269  56.207  42.435  1.00  0.00           C  
ATOM    227  C   ILE D 307      31.934  55.495  42.196  1.00  0.00           C  
ATOM    228  O   ILE D 307      31.876  54.268  42.099  1.00  0.00           O  
ATOM    229  CB  ILE D 307      34.456  55.264  42.076  1.00  0.00           C  
ATOM    230  CG1 ILE D 307      34.459  54.020  42.971  1.00  0.00           C  
ATOM    231  CG2 ILE D 307      35.771  56.001  42.279  1.00  0.00           C  
ATOM    232  CD1 ILE D 307      35.618  53.071  42.701  1.00  0.00           C  
ATOM    233  N   LYS D 308      30.861  56.277  42.106  1.00  0.00           N  
ATOM    234  CA  LYS D 308      29.524  55.727  41.892  1.00  0.00           C  
ATOM    235  C   LYS D 308      29.235  55.380  40.437  1.00  0.00           C  
ATOM    236  O   LYS D 308      29.756  56.015  39.519  1.00  0.00           O  
ATOM    237  CB  LYS D 308      28.457  56.706  42.392  1.00  0.00           C  
ATOM    238  CG  LYS D 308      28.420  56.881  43.901  1.00  0.00           C  
ATOM    239  CD  LYS D 308      27.255  57.766  44.320  1.00  0.00           C  
ATOM    240  CE  LYS D 308      27.173  57.897  45.832  1.00  0.00           C  
ATOM    241  NZ  LYS D 308      26.012  58.730  46.253  1.00  0.00           N  
ATOM    242  N   ASP D 309      28.391  54.371  40.239  1.00  0.00           N  
ATOM    243  CA  ASP D 309      28.011  53.919  38.904  1.00  0.00           C  
ATOM    244  C   ASP D 309      27.203  55.004  38.200  1.00  0.00           C  
ATOM    245  O   ASP D 309      26.111  55.355  38.640  1.00  0.00           O  
ATOM    246  CB  ASP D 309      27.177  52.638  39.004  1.00  0.00           C  
ATOM    247  CG  ASP D 309      27.855  51.563  39.834  1.00  0.00           C  
ATOM    248  OD1 ASP D 309      28.966  51.132  39.462  1.00  0.00           O  
ATOM    249  OD2 ASP D 309      27.275  51.150  40.860  1.00  0.00           O  
ATOM    250  N   LYS D 310      27.742  55.528  37.105  1.00  0.00           N  
ATOM    251  CA  LYS D 310      27.069  56.581  36.354  1.00  0.00           C  
ATOM    252  C   LYS D 310      25.690  56.156  35.857  1.00  0.00           C  
ATOM    253  O   LYS D 310      25.554  55.589  34.772  1.00  0.00           O  
ATOM    254  CB  LYS D 310      27.934  57.020  35.167  1.00  0.00           C  
ATOM    255  CG  LYS D 310      27.321  58.131  34.322  1.00  0.00           C  
ATOM    256  CD  LYS D 310      27.040  59.378  35.149  1.00  0.00           C  
ATOM    257  CE  LYS D 310      26.379  60.461  34.309  1.00  0.00           C  
ATOM    258  NZ  LYS D 310      26.041  61.668  35.114  1.00  0.00           N  
ATOM    259  N   HIS D 311      24.671  56.439  36.664  1.00  0.00           N  
ATOM    260  CA  HIS D 311      23.288  56.109  36.332  1.00  0.00           C  
ATOM    261  C   HIS D 311      23.153  54.650  35.902  1.00  0.00           C  
ATOM    262  O   HIS D 311      24.093  53.865  36.031  1.00  0.00           O  
ATOM    263  CB  HIS D 311      22.788  57.031  35.214  1.00  0.00           C  
ATOM    264  CG  HIS D 311      21.307  57.257  35.228  1.00  0.00           C  
ATOM    265  ND1 HIS D 311      20.394  56.237  35.067  1.00  0.00           N  
ATOM    266  CD2 HIS D 311      20.581  58.389  35.386  1.00  0.00           C  
ATOM    267  CE1 HIS D 311      19.171  56.730  35.127  1.00  0.00           C  
ATOM    268  NE2 HIS D 311      19.256  58.034  35.319  1.00  0.00           N  
ATOM    269  N   ILE D 312      21.977  54.295  35.397  1.00  0.00           N  
ATOM    270  CA  ILE D 312      21.714  52.935  34.948  1.00  0.00           C  
ATOM    271  C   ILE D 312      21.564  52.917  33.430  1.00  0.00           C  
ATOM    272  O   ILE D 312      21.678  51.869  32.795  1.00  0.00           O  
ATOM    273  CB  ILE D 312      20.421  52.367  35.596  1.00  0.00           C  
ATOM    274  CG1 ILE D 312      20.295  50.872  35.289  1.00  0.00           C  
ATOM    275  CG2 ILE D 312      19.197  53.125  35.083  1.00  0.00           C  
ATOM    276  CD1 ILE D 312      19.119  50.207  35.962  1.00  0.00           C  
ATOM    277  N   ASP D 313      21.314  54.089  32.854  1.00  0.00           N  
ATOM    278  CA  ASP D 313      21.148  54.208  31.412  1.00  0.00           C  
ATOM    279  C   ASP D 313      22.484  54.086  30.687  1.00  0.00           C  
ATOM    280  O   ASP D 313      22.527  54.029  29.459  1.00  0.00           O  
ATOM    281  CB  ASP D 313      20.492  55.548  31.065  1.00  0.00           C  
ATOM    282  CG  ASP D 313      19.099  55.687  31.651  1.00  0.00           C  
ATOM    283  OD1 ASP D 313      18.465  56.742  31.435  1.00  0.00           O  
ATOM    284  OD2 ASP D 313      18.636  54.743  32.327  1.00  0.00           O  
ATOM    285  N   ASN D 314      23.572  54.044  31.450  1.00  0.00           N  
ATOM    286  CA  ASN D 314      24.907  53.927  30.872  1.00  0.00           C  
ATOM    287  C   ASN D 314      25.737  52.942  31.683  1.00  0.00           C  
ATOM    288  O   ASN D 314      26.855  53.256  32.086  1.00  0.00           O  
ATOM    289  CB  ASN D 314      25.601  55.289  30.880  1.00  0.00           C  
ATOM    290  CG  ASN D 314      24.729  56.388  30.320  1.00  0.00           C  
ATOM    291  OD1 ASN D 314      24.303  56.333  29.167  1.00  0.00           O  
ATOM    292  ND2 ASN D 314      24.456  57.398  31.137  1.00  0.00           N  
ATOM    293  N   LYS D 315      25.202  51.747  31.909  1.00  0.00           N  
ATOM    294  CA  LYS D 315      25.911  50.760  32.710  1.00  0.00           C  
ATOM    295  C   LYS D 315      26.325  49.481  31.979  1.00  0.00           C  
ATOM    296  O   LYS D 315      26.855  48.562  32.601  1.00  0.00           O  
ATOM    297  CB  LYS D 315      25.064  50.403  33.936  1.00  0.00           C  
ATOM    298  CG  LYS D 315      25.865  49.913  35.129  1.00  0.00           C  
ATOM    299  CD  LYS D 315      24.980  49.752  36.353  1.00  0.00           C  
ATOM    300  CE  LYS D 315      25.802  49.456  37.599  1.00  0.00           C  
ATOM    301  NZ  LYS D 315      26.609  48.212  37.462  1.00  0.00           N  
ATOM    302  N   TYR D 316      26.094  49.419  30.670  1.00  0.00           N  
ATOM    303  CA  TYR D 316      26.465  48.238  29.886  1.00  0.00           C  
ATOM    304  C   TYR D 316      25.689  47.007  30.344  1.00  0.00           C  
ATOM    305  O   TYR D 316      25.545  46.771  31.541  1.00  0.00           O  
ATOM    306  CB  TYR D 316      27.967  47.964  30.026  1.00  0.00           C  
ATOM    307  CG  TYR D 316      28.441  46.728  29.294  1.00  0.00           C  
ATOM    308  CD1 TYR D 316      28.526  46.707  27.901  1.00  0.00           C  
ATOM    309  CD2 TYR D 316      28.788  45.572  29.992  1.00  0.00           C  
ATOM    310  CE1 TYR D 316      28.943  45.565  27.220  1.00  0.00           C  
ATOM    311  CE2 TYR D 316      29.207  44.424  29.320  1.00  0.00           C  
ATOM    312  CZ  TYR D 316      29.281  44.429  27.935  1.00  0.00           C  
ATOM    313  OH  TYR D 316      29.684  43.296  27.265  1.00  0.00           O  
ATOM    314  N   PRO D 317      25.205  46.183  29.401  1.00  0.00           N  
ATOM    315  CA  PRO D 317      25.284  46.240  27.936  1.00  0.00           C  
ATOM    316  C   PRO D 317      24.770  47.510  27.262  1.00  0.00           C  
ATOM    317  O   PRO D 317      24.981  47.706  26.066  1.00  0.00           O  
ATOM    318  CB  PRO D 317      24.489  45.011  27.507  1.00  0.00           C  
ATOM    319  CG  PRO D 317      24.772  44.047  28.602  1.00  0.00           C  
ATOM    320  CD  PRO D 317      24.600  44.909  29.827  1.00  0.00           C  
ATOM    321  N   ARG D 318      24.092  48.366  28.015  1.00  0.00           N  
ATOM    322  CA  ARG D 318      23.568  49.598  27.441  1.00  0.00           C  
ATOM    323  C   ARG D 318      24.694  50.506  26.958  1.00  0.00           C  
ATOM    324  O   ARG D 318      24.492  51.361  26.093  1.00  0.00           O  
ATOM    325  CB  ARG D 318      22.695  50.326  28.466  1.00  0.00           C  
ATOM    326  CG  ARG D 318      21.305  49.724  28.615  1.00  0.00           C  
ATOM    327  CD  ARG D 318      20.559  50.302  29.805  1.00  0.00           C  
ATOM    328  NE  ARG D 318      21.157  49.885  31.069  1.00  0.00           N  
ATOM    329  CZ  ARG D 318      21.294  48.619  31.450  1.00  0.00           C  
ATOM    330  NH1 ARG D 318      21.851  48.334  32.619  1.00  0.00           N  
ATOM    331  NH2 ARG D 318      20.876  47.635  30.662  1.00  0.00           N  
ATOM    332  N   LEU D 319      25.882  50.303  27.517  1.00  0.00           N  
ATOM    333  CA  LEU D 319      27.056  51.090  27.157  1.00  0.00           C  
ATOM    334  C   LEU D 319      27.924  50.313  26.168  1.00  0.00           C  
ATOM    335  O   LEU D 319      28.705  49.448  26.563  1.00  0.00           O  
ATOM    336  CB  LEU D 319      27.866  51.414  28.414  1.00  0.00           C  
ATOM    337  CG  LEU D 319      29.110  52.286  28.249  1.00  0.00           C  
ATOM    338  CD1 LEU D 319      28.703  53.677  27.803  1.00  0.00           C  
ATOM    339  CD2 LEU D 319      29.865  52.352  29.561  1.00  0.00           C  
ATOM    340  N   LYS D 320      27.787  50.626  24.883  1.00  0.00           N  
ATOM    341  CA  LYS D 320      28.556  49.944  23.847  1.00  0.00           C  
ATOM    342  C   LYS D 320      29.820  50.708  23.456  1.00  0.00           C  
ATOM    343  O   LYS D 320      29.897  51.924  23.621  1.00  0.00           O  
ATOM    344  CB  LYS D 320      27.680  49.722  22.610  1.00  0.00           C  
ATOM    345  CG  LYS D 320      27.085  50.997  22.025  1.00  0.00           C  
ATOM    346  CD  LYS D 320      26.143  50.696  20.862  1.00  0.00           C  
ATOM    347  CE  LYS D 320      26.868  50.023  19.705  1.00  0.00           C  
ATOM    348  NZ  LYS D 320      25.947  49.693  18.580  1.00  0.00           N  
ATOM    349  N   PRO D 321      30.837  49.992  22.945  1.00  0.00           N  
ATOM    350  CA  PRO D 321      32.115  50.567  22.517  1.00  0.00           C  
ATOM    351  C   PRO D 321      32.092  50.969  21.043  1.00  0.00           C  
ATOM    352  O   PRO D 321      31.315  50.428  20.256  1.00  0.00           O  
ATOM    353  CB  PRO D 321      33.088  49.432  22.769  1.00  0.00           C  
ATOM    354  CG  PRO D 321      32.284  48.261  22.329  1.00  0.00           C  
ATOM    355  CD  PRO D 321      30.925  48.521  22.968  1.00  0.00           C  
ATOM    356  N   VAL D 322      32.954  51.911  20.674  1.00  0.00           N  
ATOM    357  CA  VAL D 322      33.031  52.372  19.293  1.00  0.00           C  
ATOM    358  C   VAL D 322      34.456  52.299  18.756  1.00  0.00           C  
ATOM    359  O   VAL D 322      35.412  52.656  19.444  1.00  0.00           O  
ATOM    360  CB  VAL D 322      32.528  53.822  19.157  1.00  0.00           C  
ATOM    361  CG1 VAL D 322      31.046  53.886  19.483  1.00  0.00           C  
ATOM    362  CG2 VAL D 322      33.316  54.734  20.081  1.00  0.00           C  
ATOM    363  N   TYR D 323      34.588  51.831  17.519  1.00  0.00           N  
ATOM    364  CA  TYR D 323      35.890  51.706  16.877  1.00  0.00           C  
ATOM    365  C   TYR D 323      35.723  51.584  15.371  1.00  0.00           C  
ATOM    366  O   TYR D 323      34.800  50.928  14.896  1.00  0.00           O  
ATOM    367  CB  TYR D 323      36.624  50.474  17.404  1.00  0.00           C  
ATOM    368  CG  TYR D 323      35.823  49.199  17.288  1.00  0.00           C  
ATOM    369  CD1 TYR D 323      34.849  48.876  18.230  1.00  0.00           C  
ATOM    370  CD2 TYR D 323      36.022  48.324  16.223  1.00  0.00           C  
ATOM    371  CE1 TYR D 323      34.094  47.711  18.117  1.00  0.00           C  
ATOM    372  CE2 TYR D 323      35.270  47.157  16.099  1.00  0.00           C  
ATOM    373  CZ  TYR D 323      34.309  46.857  17.050  1.00  0.00           C  
ATOM    374  OH  TYR D 323      33.567  45.705  16.934  1.00  0.00           O  
ATOM    375  N   GLY D 324      36.619  52.217  14.622  1.00  0.00           N  
ATOM    376  CA  GLY D 324      36.540  52.149  13.174  1.00  0.00           C  
ATOM    377  C   GLY D 324      36.463  50.720  12.668  1.00  0.00           C  
ATOM    378  O   GLY D 324      37.264  49.870  13.058  1.00  0.00           O  
ATOM    379  N   LYS D 325      35.493  50.451  11.802  1.00  0.00           N  
ATOM    380  CA  LYS D 325      35.317  49.115  11.248  1.00  0.00           C  
ATOM    381  C   LYS D 325      35.716  49.081   9.778  1.00  0.00           C  
ATOM    382  O   LYS D 325      35.073  49.704   8.935  1.00  0.00           O  
ATOM    383  CB  LYS D 325      33.860  48.671  11.396  1.00  0.00           C  
ATOM    384  CG  LYS D 325      33.546  47.335  10.741  1.00  0.00           C  
ATOM    385  CD  LYS D 325      32.062  47.008  10.839  1.00  0.00           C  
ATOM    386  CE  LYS D 325      31.718  45.724  10.095  1.00  0.00           C  
ATOM    387  NZ  LYS D 325      30.267  45.393  10.194  1.00  0.00           N  
ATOM    388  N   PRO D 332      36.793  48.350   9.452  1.00  0.00           N  
ATOM    389  CA  PRO D 332      37.266  48.246   8.069  1.00  0.00           C  
ATOM    390  C   PRO D 332      36.422  47.301   7.214  1.00  0.00           C  
ATOM    391  O   PRO D 332      36.098  46.191   7.632  1.00  0.00           O  
ATOM    392  CB  PRO D 332      38.699  47.755   8.240  1.00  0.00           C  
ATOM    393  CG  PRO D 332      38.590  46.862   9.433  1.00  0.00           C  
ATOM    394  CD  PRO D 332      37.722  47.672  10.376  1.00  0.00           C  
ATOM    395  N   HIS D 333      36.069  47.754   6.017  1.00  0.00           N  
ATOM    396  CA  HIS D 333      35.274  46.958   5.086  1.00  0.00           C  
ATOM    397  C   HIS D 333      36.039  45.704   4.667  1.00  0.00           C  
ATOM    398  O   HIS D 333      37.225  45.768   4.348  1.00  0.00           O  
ATOM    399  CB  HIS D 333      34.942  47.795   3.857  1.00  0.00           C  
ATOM    400  CG  HIS D 333      34.068  47.097   2.866  1.00  0.00           C  
ATOM    401  ND1 HIS D 333      34.424  45.909   2.266  1.00  0.00           N  
ATOM    402  CD2 HIS D 333      32.863  47.435   2.349  1.00  0.00           C  
ATOM    403  CE1 HIS D 333      33.475  45.546   1.421  1.00  0.00           C  
ATOM    404  NE2 HIS D 333      32.517  46.454   1.452  1.00  0.00           N  
ATOM    405  N   PRO D 334      35.362  44.545   4.643  1.00  0.00           N  
ATOM    406  CA  PRO D 334      35.986  43.271   4.266  1.00  0.00           C  
ATOM    407  C   PRO D 334      36.754  43.260   2.947  1.00  0.00           C  
ATOM    408  O   PRO D 334      37.814  42.644   2.856  1.00  0.00           O  
ATOM    409  CB  PRO D 334      34.809  42.298   4.270  1.00  0.00           C  
ATOM    410  CG  PRO D 334      33.641  43.178   3.946  1.00  0.00           C  
ATOM    411  CD  PRO D 334      33.909  44.380   4.803  1.00  0.00           C  
ATOM    412  N   VAL D 335      36.232  43.932   1.926  1.00  0.00           N  
ATOM    413  CA  VAL D 335      36.918  43.966   0.637  1.00  0.00           C  
ATOM    414  C   VAL D 335      38.165  44.841   0.699  1.00  0.00           C  
ATOM    415  O   VAL D 335      39.248  44.420   0.291  1.00  0.00           O  
ATOM    416  CB  VAL D 335      36.003  44.499  -0.492  1.00  0.00           C  
ATOM    417  CG1 VAL D 335      36.803  44.658  -1.775  1.00  0.00           C  
ATOM    418  CG2 VAL D 335      34.845  43.545  -0.721  1.00  0.00           C  
ATOM    419  N   MET D 336      38.008  46.057   1.214  1.00  0.00           N  
ATOM    420  CA  MET D 336      39.122  46.991   1.318  1.00  0.00           C  
ATOM    421  C   MET D 336      40.249  46.462   2.193  1.00  0.00           C  
ATOM    422  O   MET D 336      41.423  46.685   1.901  1.00  0.00           O  
ATOM    423  CB  MET D 336      38.638  48.339   1.855  1.00  0.00           C  
ATOM    424  CG  MET D 336      37.651  49.033   0.938  1.00  0.00           C  
ATOM    425  SD  MET D 336      38.198  49.017  -0.787  1.00  0.00           S  
ATOM    426  CE  MET D 336      39.306  50.434  -0.817  1.00  0.00           C  
ATOM    427  N   GLU D 337      39.891  45.771   3.268  1.00  0.00           N  
ATOM    428  CA  GLU D 337      40.889  45.205   4.165  1.00  0.00           C  
ATOM    429  C   GLU D 337      41.647  44.142   3.379  1.00  0.00           C  
ATOM    430  O   GLU D 337      42.878  44.121   3.369  1.00  0.00           O  
ATOM    431  CB  GLU D 337      40.208  44.579   5.385  1.00  0.00           C  
ATOM    432  CG  GLU D 337      41.152  43.972   6.425  1.00  0.00           C  
ATOM    433  CD  GLU D 337      42.027  45.001   7.117  1.00  0.00           C  
ATOM    434  OE1 GLU D 337      41.496  46.042   7.557  1.00  0.00           O  
ATOM    435  OE2 GLU D 337      43.246  44.763   7.237  1.00  0.00           O  
ATOM    436  N   THR D 338      40.898  43.271   2.708  1.00  0.00           N  
ATOM    437  CA  THR D 338      41.486  42.203   1.908  1.00  0.00           C  
ATOM    438  C   THR D 338      42.445  42.779   0.878  1.00  0.00           C  
ATOM    439  O   THR D 338      43.414  42.131   0.487  1.00  0.00           O  
ATOM    440  CB  THR D 338      40.402  41.397   1.180  1.00  0.00           C  
ATOM    441  OG1 THR D 338      39.502  40.841   2.144  1.00  0.00           O  
ATOM    442  CG2 THR D 338      41.025  40.270   0.374  1.00  0.00           C  
ATOM    443  N   ILE D 339      42.167  44.000   0.438  1.00  0.00           N  
ATOM    444  CA  ILE D 339      43.027  44.663  -0.531  1.00  0.00           C  
ATOM    445  C   ILE D 339      44.307  45.115   0.165  1.00  0.00           C  
ATOM    446  O   ILE D 339      45.406  44.977  -0.375  1.00  0.00           O  
ATOM    447  CB  ILE D 339      42.346  45.908  -1.139  1.00  0.00           C  
ATOM    448  CG1 ILE D 339      41.104  45.495  -1.924  1.00  0.00           C  
ATOM    449  CG2 ILE D 339      43.320  46.641  -2.047  1.00  0.00           C  
ATOM    450  CD1 ILE D 339      40.405  46.654  -2.607  1.00  0.00           C  
ATOM    451  N   GLU D 340      44.156  45.657   1.370  1.00  0.00           N  
ATOM    452  CA  GLU D 340      45.296  46.140   2.132  1.00  0.00           C  
ATOM    453  C   GLU D 340      46.146  44.977   2.616  1.00  0.00           C  
ATOM    454  O   GLU D 340      47.267  45.176   3.081  1.00  0.00           O  
ATOM    455  CB  GLU D 340      44.822  46.985   3.318  1.00  0.00           C  
ATOM    456  CG  GLU D 340      45.947  47.662   4.084  1.00  0.00           C  
ATOM    457  CD  GLU D 340      45.452  48.770   4.995  1.00  0.00           C  
ATOM    458  OE1 GLU D 340      44.830  49.725   4.485  1.00  0.00           O  
ATOM    459  OE2 GLU D 340      45.689  48.690   6.219  1.00  0.00           O  
ATOM    460  N   ARG D 341      45.607  43.765   2.504  1.00  0.00           N  
ATOM    461  CA  ARG D 341      46.332  42.565   2.914  1.00  0.00           C  
ATOM    462  C   ARG D 341      47.110  42.012   1.728  1.00  0.00           C  
ATOM    463  O   ARG D 341      48.266  41.614   1.863  1.00  0.00           O  
ATOM    464  CB  ARG D 341      45.371  41.496   3.442  1.00  0.00           C  
ATOM    465  CG  ARG D 341      44.717  41.842   4.771  1.00  0.00           C  
ATOM    466  CD  ARG D 341      44.869  40.708   5.779  1.00  0.00           C  
ATOM    467  NE  ARG D 341      44.267  39.462   5.311  1.00  0.00           N  
ATOM    468  CZ  ARG D 341      44.327  38.309   5.970  1.00  0.00           C  
ATOM    469  NH1 ARG D 341      43.749  37.226   5.468  1.00  0.00           N  
ATOM    470  NH2 ARG D 341      44.966  38.237   7.129  1.00  0.00           N  
ATOM    471  N   LEU D 342      46.466  41.987   0.566  1.00  0.00           N  
ATOM    472  CA  LEU D 342      47.105  41.500  -0.649  1.00  0.00           C  
ATOM    473  C   LEU D 342      48.173  42.495  -1.046  1.00  0.00           C  
ATOM    474  O   LEU D 342      49.294  42.118  -1.370  1.00  0.00           O  
ATOM    475  CB  LEU D 342      46.093  41.378  -1.786  1.00  0.00           C  
ATOM    476  CG  LEU D 342      45.069  40.250  -1.699  1.00  0.00           C  
ATOM    477  CD1 LEU D 342      44.044  40.413  -2.802  1.00  0.00           C  
ATOM    478  CD2 LEU D 342      45.775  38.909  -1.807  1.00  0.00           C  
ATOM    479  N   ARG D 343      47.813  43.771  -1.025  1.00  0.00           N  
ATOM    480  CA  ARG D 343      48.748  44.829  -1.372  1.00  0.00           C  
ATOM    481  C   ARG D 343      50.009  44.644  -0.538  1.00  0.00           C  
ATOM    482  O   ARG D 343      51.117  44.956  -0.977  1.00  0.00           O  
ATOM    483  CB  ARG D 343      48.118  46.193  -1.084  1.00  0.00           C  
ATOM    484  CG  ARG D 343      49.038  47.368  -1.322  1.00  0.00           C  
ATOM    485  CD  ARG D 343      48.318  48.672  -1.072  1.00  0.00           C  
ATOM    486  NE  ARG D 343      49.243  49.799  -1.065  1.00  0.00           N  
ATOM    487  CZ  ARG D 343      50.171  49.999  -0.132  1.00  0.00           C  
ATOM    488  NH1 ARG D 343      50.973  51.053  -0.205  1.00  0.00           N  
ATOM    489  NH2 ARG D 343      50.297  49.151   0.880  1.00  0.00           N  
ATOM    490  N   GLN D 344      49.827  44.117   0.667  1.00  0.00           N  
ATOM    491  CA  GLN D 344      50.936  43.880   1.575  1.00  0.00           C  
ATOM    492  C   GLN D 344      51.555  42.516   1.279  1.00  0.00           C  
ATOM    493  O   GLN D 344      52.749  42.304   1.484  1.00  0.00           O  
ATOM    494  CB  GLN D 344      50.443  43.930   3.020  1.00  0.00           C  
ATOM    495  CG  GLN D 344      51.517  44.304   4.017  1.00  0.00           C  
ATOM    496  CD  GLN D 344      52.093  45.682   3.751  1.00  0.00           C  
ATOM    497  OE1 GLN D 344      51.362  46.672   3.711  1.00  0.00           O  
ATOM    498  NE2 GLN D 344      53.408  45.752   3.568  1.00  0.00           N  
ATOM    499  N   ALA D 345      50.733  41.593   0.793  1.00  0.00           N  
ATOM    500  CA  ALA D 345      51.202  40.254   0.462  1.00  0.00           C  
ATOM    501  C   ALA D 345      52.287  40.337  -0.601  1.00  0.00           C  
ATOM    502  O   ALA D 345      53.328  39.695  -0.487  1.00  0.00           O  
ATOM    503  CB  ALA D 345      50.044  39.406  -0.040  1.00  0.00           C  
ATOM    504  N   TYR D 347      52.035  41.133  -1.635  1.00  0.00           N  
ATOM    505  CA  TYR D 347      52.993  41.305  -2.717  1.00  0.00           C  
ATOM    506  C   TYR D 347      54.258  41.988  -2.233  1.00  0.00           C  
ATOM    507  O   TYR D 347      55.358  41.489  -2.448  1.00  0.00           O  
ATOM    508  CB  TYR D 347      52.396  42.135  -3.853  1.00  0.00           C  
ATOM    509  CG  TYR D 347      51.439  41.386  -4.749  1.00  0.00           C  
ATOM    510  CD1 TYR D 347      50.090  41.272  -4.428  1.00  0.00           C  
ATOM    511  CD2 TYR D 347      51.882  40.802  -5.936  1.00  0.00           C  
ATOM    512  CE1 TYR D 347      49.203  40.596  -5.273  1.00  0.00           C  
ATOM    513  CE2 TYR D 347      51.006  40.129  -6.780  1.00  0.00           C  
ATOM    514  CZ  TYR D 347      49.672  40.031  -6.444  1.00  0.00           C  
ATOM    515  OH  TYR D 347      48.807  39.375  -7.280  1.00  0.00           O  
ATOM    516  N   LEU D 348      54.099  43.135  -1.584  1.00  0.00           N  
ATOM    517  CA  LEU D 348      55.241  43.890  -1.085  1.00  0.00           C  
ATOM    518  C   LEU D 348      56.222  43.019  -0.320  1.00  0.00           C  
ATOM    519  O   LEU D 348      57.427  43.278  -0.321  1.00  0.00           O  
ATOM    520  CB  LEU D 348      54.769  45.035  -0.190  1.00  0.00           C  
ATOM    521  CG  LEU D 348      54.022  46.169  -0.890  1.00  0.00           C  
ATOM    522  CD1 LEU D 348      53.551  47.177   0.141  1.00  0.00           C  
ATOM    523  CD2 LEU D 348      54.938  46.833  -1.910  1.00  0.00           C  
ATOM    524  N   ARG D 349      55.707  41.986   0.333  1.00  0.00           N  
ATOM    525  CA  ARG D 349      56.557  41.091   1.097  1.00  0.00           C  
ATOM    526  C   ARG D 349      57.229  40.054   0.204  1.00  0.00           C  
ATOM    527  O   ARG D 349      58.075  39.284   0.656  1.00  0.00           O  
ATOM    528  CB  ARG D 349      55.745  40.418   2.202  1.00  0.00           C  
ATOM    529  CG  ARG D 349      55.341  41.382   3.310  1.00  0.00           C  
ATOM    530  CD  ARG D 349      54.502  40.706   4.377  1.00  0.00           C  
ATOM    531  NE  ARG D 349      54.177  41.625   5.462  1.00  0.00           N  
ATOM    532  CZ  ARG D 349      53.370  41.331   6.476  1.00  0.00           C  
ATOM    533  NH1 ARG D 349      53.132  42.230   7.421  1.00  0.00           N  
ATOM    534  NH2 ARG D 349      52.796  40.138   6.543  1.00  0.00           N  
ATOM    535  N   MET D 352      56.849  40.039  -1.069  1.00  0.00           N  
ATOM    536  CA  MET D 352      57.444  39.123  -2.034  1.00  0.00           C  
ATOM    537  C   MET D 352      58.414  39.905  -2.909  1.00  0.00           C  
ATOM    538  O   MET D 352      59.014  39.359  -3.836  1.00  0.00           O  
ATOM    539  CB  MET D 352      56.377  38.493  -2.921  1.00  0.00           C  
ATOM    540  CG  MET D 352      55.552  37.430  -2.253  1.00  0.00           C  
ATOM    541  SD  MET D 352      54.386  36.735  -3.429  1.00  0.00           S  
ATOM    542  CE  MET D 352      55.497  35.707  -4.407  1.00  0.00           C  
ATOM    543  N   GLY D 361      58.545  41.196  -2.614  1.00  0.00           N  
ATOM    544  CA  GLY D 361      59.447  42.046  -3.364  1.00  0.00           C  
ATOM    545  C   GLY D 361      58.822  42.729  -4.560  1.00  0.00           C  
ATOM    546  O   GLY D 361      59.474  43.528  -5.223  1.00  0.00           O  
ATOM    547  N   PHE D 362      57.563  42.428  -4.845  1.00  0.00           N  
ATOM    548  CA  PHE D 362      56.898  43.043  -5.985  1.00  0.00           C  
ATOM    549  C   PHE D 362      56.780  44.559  -5.853  1.00  0.00           C  
ATOM    550  O   PHE D 362      56.528  45.084  -4.769  1.00  0.00           O  
ATOM    551  CB  PHE D 362      55.511  42.430  -6.182  1.00  0.00           C  
ATOM    552  CG  PHE D 362      55.534  41.064  -6.809  1.00  0.00           C  
ATOM    553  CD1 PHE D 362      56.218  40.016  -6.206  1.00  0.00           C  
ATOM    554  CD2 PHE D 362      54.862  40.823  -8.003  1.00  0.00           C  
ATOM    555  CE1 PHE D 362      56.229  38.750  -6.781  1.00  0.00           C  
ATOM    556  CE2 PHE D 362      54.869  39.562  -8.584  1.00  0.00           C  
ATOM    557  CZ  PHE D 362      55.553  38.524  -7.973  1.00  0.00           C  
ATOM    558  N   GLU D 363      56.968  45.250  -6.976  1.00  0.00           N  
ATOM    559  CA  GLU D 363      56.895  46.708  -7.040  1.00  0.00           C  
ATOM    560  C   GLU D 363      55.460  47.144  -7.329  1.00  0.00           C  
ATOM    561  O   GLU D 363      54.860  46.705  -8.307  1.00  0.00           O  
ATOM    562  CB  GLU D 363      57.833  47.203  -8.140  1.00  0.00           C  
ATOM    563  CG  GLU D 363      57.880  48.703  -8.323  1.00  0.00           C  
ATOM    564  CD  GLU D 363      58.878  49.118  -9.393  1.00  0.00           C  
ATOM    565  OE1 GLU D 363      60.068  48.759  -9.267  1.00  0.00           O  
ATOM    566  OE2 GLU D 363      58.474  49.805 -10.358  1.00  0.00           O  
ATOM    567  N   GLU D 364      54.915  48.006  -6.476  1.00  0.00           N  
ATOM    568  CA  GLU D 364      53.540  48.482  -6.627  1.00  0.00           C  
ATOM    569  C   GLU D 364      53.415  49.524  -7.725  1.00  0.00           C  
ATOM    570  O   GLU D 364      54.215  50.454  -7.802  1.00  0.00           O  
ATOM    571  CB  GLU D 364      53.034  49.057  -5.297  1.00  0.00           C  
ATOM    572  CG  GLU D 364      51.586  49.530  -5.317  1.00  0.00           C  
ATOM    573  CD  GLU D 364      51.019  49.738  -3.920  1.00  0.00           C  
ATOM    574  OE1 GLU D 364      51.692  50.388  -3.098  1.00  0.00           O  
ATOM    575  OE2 GLU D 364      49.899  49.257  -3.644  1.00  0.00           O  
ATOM    576  N   MET D 365      52.399  49.359  -8.568  1.00  0.00           N  
ATOM    577  CA  MET D 365      52.157  50.271  -9.682  1.00  0.00           C  
ATOM    578  C   MET D 365      50.699  50.708  -9.753  1.00  0.00           C  
ATOM    579  O   MET D 365      49.867  50.288  -8.954  1.00  0.00           O  
ATOM    580  CB  MET D 365      52.514  49.591 -11.008  1.00  0.00           C  
ATOM    581  CG  MET D 365      53.938  49.097 -11.105  1.00  0.00           C  
ATOM    582  SD  MET D 365      55.130  50.435 -11.152  1.00  0.00           S  
ATOM    583  CE  MET D 365      55.428  50.536 -12.907  1.00  0.00           C  
ATOM    584  N   ILE D 366      50.407  51.567 -10.721  1.00  0.00           N  
ATOM    585  CA  ILE D 366      49.054  52.044 -10.966  1.00  0.00           C  
ATOM    586  C   ILE D 366      48.889  52.144 -12.481  1.00  0.00           C  
ATOM    587  O   ILE D 366      49.328  53.105 -13.114  1.00  0.00           O  
ATOM    588  CB  ILE D 366      48.782  53.423 -10.318  1.00  0.00           C  
ATOM    589  CG1 ILE D 366      48.665  53.272  -8.802  1.00  0.00           C  
ATOM    590  CG2 ILE D 366      47.488  54.011 -10.863  1.00  0.00           C  
ATOM    591  CD1 ILE D 366      48.242  54.539  -8.089  1.00  0.00           C  
ATOM    592  N   ASN D 368      48.266  51.123 -13.057  1.00  0.00           N  
ATOM    593  CA  ASN D 368      48.046  51.071 -14.493  1.00  0.00           C  
ATOM    594  C   ASN D 368      46.863  51.931 -14.898  1.00  0.00           C  
ATOM    595  O   ASN D 368      45.935  52.138 -14.120  1.00  0.00           O  
ATOM    596  CB  ASN D 368      47.793  49.627 -14.934  1.00  0.00           C  
ATOM    597  CG  ASN D 368      48.914  48.694 -14.535  1.00  0.00           C  
ATOM    598  OD1 ASN D 368      50.075  48.916 -14.880  1.00  0.00           O  
ATOM    599  ND2 ASN D 368      48.574  47.641 -13.805  1.00  0.00           N  
ATOM    600  N   PRO D 370      46.882  52.442 -16.132  1.00  0.00           N  
ATOM    601  CA  PRO D 370      45.793  53.280 -16.628  1.00  0.00           C  
ATOM    602  C   PRO D 370      44.468  52.533 -16.560  1.00  0.00           C  
ATOM    603  O   PRO D 370      44.388  51.371 -16.949  1.00  0.00           O  
ATOM    604  CB  PRO D 370      46.224  53.580 -18.062  1.00  0.00           C  
ATOM    605  CG  PRO D 370      47.027  52.382 -18.436  1.00  0.00           C  
ATOM    606  CD  PRO D 370      47.856  52.168 -17.199  1.00  0.00           C  
ATOM    607  N   VAL D 371      43.434  53.198 -16.058  1.00  0.00           N  
ATOM    608  CA  VAL D 371      42.128  52.570 -15.945  1.00  0.00           C  
ATOM    609  C   VAL D 371      41.366  52.649 -17.258  1.00  0.00           C  
ATOM    610  O   VAL D 371      40.628  51.728 -17.607  1.00  0.00           O  
ATOM    611  CB  VAL D 371      41.278  53.228 -14.834  1.00  0.00           C  
ATOM    612  CG1 VAL D 371      39.900  52.601 -14.791  1.00  0.00           C  
ATOM    613  CG2 VAL D 371      41.954  53.056 -13.494  1.00  0.00           C  
ATOM    614  N   ILE D 372      41.550  53.744 -17.990  1.00  0.00           N  
ATOM    615  CA  ILE D 372      40.858  53.919 -19.262  1.00  0.00           C  
ATOM    616  C   ILE D 372      41.792  53.756 -20.456  1.00  0.00           C  
ATOM    617  O   ILE D 372      42.737  54.524 -20.634  1.00  0.00           O  
ATOM    618  CB  ILE D 372      40.183  55.298 -19.339  1.00  0.00           C  
ATOM    619  CG1 ILE D 372      39.232  55.476 -18.154  1.00  0.00           C  
ATOM    620  CG2 ILE D 372      39.424  55.426 -20.647  1.00  0.00           C  
ATOM    621  CD1 ILE D 372      38.638  56.864 -18.046  1.00  0.00           C  
ATOM    622  N   VAL D 373      41.513  52.746 -21.274  1.00  0.00           N  
ATOM    623  CA  VAL D 373      42.319  52.457 -22.453  1.00  0.00           C  
ATOM    624  C   VAL D 373      41.503  52.621 -23.731  1.00  0.00           C  
ATOM    625  O   VAL D 373      40.274  52.550 -23.708  1.00  0.00           O  
ATOM    626  CB  VAL D 373      42.878  51.017 -22.403  1.00  0.00           C  
ATOM    627  CG1 VAL D 373      43.814  50.863 -21.218  1.00  0.00           C  
ATOM    628  CG2 VAL D 373      41.736  50.018 -22.303  1.00  0.00           C  
ATOM    629  N   ASP D 374      42.198  52.838 -24.843  1.00  0.00           N  
ATOM    630  CA  ASP D 374      41.547  53.017 -26.135  1.00  0.00           C  
ATOM    631  C   ASP D 374      41.217  51.672 -26.776  1.00  0.00           C  
ATOM    632  O   ASP D 374      41.973  50.707 -26.651  1.00  0.00           O  
ATOM    633  CB  ASP D 374      42.450  53.828 -27.067  1.00  0.00           C  
ATOM    634  CG  ASP D 374      41.796  54.121 -28.404  1.00  0.00           C  
ATOM    635  OD1 ASP D 374      41.483  53.163 -29.142  1.00  0.00           O  
ATOM    636  OD2 ASP D 374      41.593  55.311 -28.719  1.00  0.00           O  
ATOM    637  N   GLU D 375      40.085  51.621 -27.470  1.00  0.00           N  
ATOM    638  CA  GLU D 375      39.631  50.405 -28.136  1.00  0.00           C  
ATOM    639  C   GLU D 375      40.728  49.704 -28.936  1.00  0.00           C  
ATOM    640  O   GLU D 375      40.708  48.487 -29.095  1.00  0.00           O  
ATOM    641  CB  GLU D 375      38.448  50.730 -29.058  1.00  0.00           C  
ATOM    642  CG  GLU D 375      38.734  51.831 -30.075  1.00  0.00           C  
ATOM    643  CD  GLU D 375      37.520  52.194 -30.918  1.00  0.00           C  
ATOM    644  OE1 GLU D 375      36.496  52.615 -30.343  1.00  0.00           O  
ATOM    645  OE2 GLU D 375      37.591  52.065 -32.159  1.00  0.00           O  
ATOM    646  N   MET D 376      41.689  50.475 -29.432  1.00  0.00           N  
ATOM    647  CA  MET D 376      42.780  49.925 -30.227  1.00  0.00           C  
ATOM    648  C   MET D 376      43.759  49.107 -29.389  1.00  0.00           C  
ATOM    649  O   MET D 376      44.290  48.096 -29.852  1.00  0.00           O  
ATOM    650  CB  MET D 376      43.527  51.058 -30.935  1.00  0.00           C  
ATOM    651  CG  MET D 376      44.622  50.596 -31.880  1.00  0.00           C  
ATOM    652  SD  MET D 376      45.457  51.973 -32.695  1.00  0.00           S  
ATOM    653  CE  MET D 376      44.421  52.186 -34.147  1.00  0.00           C  
ATOM    654  N   GLU D 377      43.994  49.544 -28.155  1.00  0.00           N  
ATOM    655  CA  GLU D 377      44.922  48.859 -27.261  1.00  0.00           C  
ATOM    656  C   GLU D 377      44.521  47.415 -26.990  1.00  0.00           C  
ATOM    657  O   GLU D 377      45.377  46.567 -26.738  1.00  0.00           O  
ATOM    658  CB  GLU D 377      45.038  49.621 -25.936  1.00  0.00           C  
ATOM    659  CG  GLU D 377      45.573  51.037 -26.086  1.00  0.00           C  
ATOM    660  CD  GLU D 377      47.014  51.076 -26.563  1.00  0.00           C  
ATOM    661  OE1 GLU D 377      47.341  50.380 -27.546  1.00  0.00           O  
ATOM    662  OE2 GLU D 377      47.822  51.811 -25.959  1.00  0.00           O  
ATOM    663  N   ILE D 378      43.223  47.135 -27.044  1.00  0.00           N  
ATOM    664  CA  ILE D 378      42.741  45.782 -26.801  1.00  0.00           C  
ATOM    665  C   ILE D 378      42.926  44.919 -28.048  1.00  0.00           C  
ATOM    666  O   ILE D 378      43.095  43.702 -27.956  1.00  0.00           O  
ATOM    667  CB  ILE D 378      41.253  45.782 -26.386  1.00  0.00           C  
ATOM    668  CG1 ILE D 378      40.837  44.373 -25.963  1.00  0.00           C  
ATOM    669  CG2 ILE D 378      40.389  46.253 -27.534  1.00  0.00           C  
ATOM    670  CD1 ILE D 378      39.415  44.274 -25.459  1.00  0.00           C  
ATOM    671  N   TYR D 388      42.895  45.558 -29.214  1.00  0.00           N  
ATOM    672  CA  TYR D 388      43.080  44.854 -30.476  1.00  0.00           C  
ATOM    673  C   TYR D 388      44.503  44.324 -30.557  1.00  0.00           C  
ATOM    674  O   TYR D 388      44.738  43.236 -31.075  1.00  0.00           O  
ATOM    675  CB  TYR D 388      42.818  45.792 -31.658  1.00  0.00           C  
ATOM    676  CG  TYR D 388      41.389  45.794 -32.158  1.00  0.00           C  
ATOM    677  CD1 TYR D 388      40.967  46.720 -33.112  1.00  0.00           C  
ATOM    678  CD2 TYR D 388      40.465  44.861 -31.694  1.00  0.00           C  
ATOM    679  CE1 TYR D 388      39.658  46.717 -33.589  1.00  0.00           C  
ATOM    680  CE2 TYR D 388      39.155  44.849 -32.164  1.00  0.00           C  
ATOM    681  CZ  TYR D 388      38.758  45.779 -33.110  1.00  0.00           C  
ATOM    682  OH  TYR D 388      37.461  45.775 -33.571  1.00  0.00           O  
ATOM    683  N   LYS D 389      45.452  45.103 -30.047  1.00  0.00           N  
ATOM    684  CA  LYS D 389      46.849  44.697 -30.062  1.00  0.00           C  
ATOM    685  C   LYS D 389      47.065  43.473 -29.176  1.00  0.00           C  
ATOM    686  O   LYS D 389      47.786  42.542 -29.544  1.00  0.00           O  
ATOM    687  CB  LYS D 389      47.743  45.840 -29.573  1.00  0.00           C  
ATOM    688  CG  LYS D 389      47.936  46.973 -30.566  1.00  0.00           C  
ATOM    689  CD  LYS D 389      48.902  48.014 -30.012  1.00  0.00           C  
ATOM    690  CE  LYS D 389      49.306  49.035 -31.068  1.00  0.00           C  
ATOM    691  NZ  LYS D 389      48.143  49.785 -31.621  1.00  0.00           N  
ATOM    692  N   GLN D 396      46.428  43.479 -28.009  1.00  0.00           N  
ATOM    693  CA  GLN D 396      46.556  42.385 -27.053  1.00  0.00           C  
ATOM    694  C   GLN D 396      45.797  41.139 -27.483  1.00  0.00           C  
ATOM    695  O   GLN D 396      46.381  40.065 -27.610  1.00  0.00           O  
ATOM    696  CB  GLN D 396      46.074  42.844 -25.676  1.00  0.00           C  
ATOM    697  CG  GLN D 396      46.900  43.985 -25.090  1.00  0.00           C  
ATOM    698  CD  GLN D 396      46.367  44.480 -23.758  1.00  0.00           C  
ATOM    699  OE1 GLN D 396      46.965  45.350 -23.127  1.00  0.00           O  
ATOM    700  NE2 GLN D 396      45.236  43.933 -23.328  1.00  0.00           N  
ATOM    701  N   PHE D 397      44.495  41.283 -27.702  1.00  0.00           N  
ATOM    702  CA  PHE D 397      43.667  40.158 -28.127  1.00  0.00           C  
ATOM    703  C   PHE D 397      43.789  39.896 -29.624  1.00  0.00           C  
ATOM    704  O   PHE D 397      44.115  38.786 -30.047  1.00  0.00           O  
ATOM    705  CB  PHE D 397      42.199  40.412 -27.780  1.00  0.00           C  
ATOM    706  CG  PHE D 397      41.855  40.122 -26.351  1.00  0.00           C  
ATOM    707  CD1 PHE D 397      42.431  40.851 -25.318  1.00  0.00           C  
ATOM    708  CD2 PHE D 397      40.953  39.112 -26.038  1.00  0.00           C  
ATOM    709  CE1 PHE D 397      42.114  40.577 -23.992  1.00  0.00           C  
ATOM    710  CE2 PHE D 397      40.629  38.830 -24.716  1.00  0.00           C  
ATOM    711  CZ  PHE D 397      41.210  39.564 -23.690  1.00  0.00           C  
ATOM    712  N   GLY D 398      43.519  40.925 -30.419  1.00  0.00           N  
ATOM    713  CA  GLY D 398      43.597  40.785 -31.860  1.00  0.00           C  
ATOM    714  C   GLY D 398      42.270  40.358 -32.452  1.00  0.00           C  
ATOM    715  O   GLY D 398      41.222  40.867 -32.057  1.00  0.00           O  
ATOM    716  N   PRO D 399      42.282  39.419 -33.407  1.00  0.00           N  
ATOM    717  CA  PRO D 399      41.059  38.930 -34.048  1.00  0.00           C  
ATOM    718  C   PRO D 399      40.027  38.414 -33.048  1.00  0.00           C  
ATOM    719  O   PRO D 399      38.901  38.096 -33.418  1.00  0.00           O  
ATOM    720  CB  PRO D 399      41.576  37.830 -34.968  1.00  0.00           C  
ATOM    721  CG  PRO D 399      42.927  38.342 -35.359  1.00  0.00           C  
ATOM    722  CD  PRO D 399      43.473  38.822 -34.036  1.00  0.00           C  
ATOM    723  N   GLU D 400      40.414  38.326 -31.781  1.00  0.00           N  
ATOM    724  CA  GLU D 400      39.497  37.847 -30.758  1.00  0.00           C  
ATOM    725  C   GLU D 400      38.815  39.015 -30.059  1.00  0.00           C  
ATOM    726  O   GLU D 400      37.659  38.913 -29.651  1.00  0.00           O  
ATOM    727  CB  GLU D 400      40.240  36.995 -29.725  1.00  0.00           C  
ATOM    728  CG  GLU D 400      39.322  36.345 -28.694  1.00  0.00           C  
ATOM    729  CD  GLU D 400      40.070  35.490 -27.687  1.00  0.00           C  
ATOM    730  OE1 GLU D 400      40.761  34.538 -28.107  1.00  0.00           O  
ATOM    731  OE2 GLU D 400      39.964  35.766 -26.474  1.00  0.00           O  
ATOM    732  N   ALA D 484      39.536  40.125 -29.931  1.00  0.00           N  
ATOM    733  CA  ALA D 484      39.016  41.322 -29.275  1.00  0.00           C  
ATOM    734  C   ALA D 484      37.621  41.705 -29.762  1.00  0.00           C  
ATOM    735  O   ALA D 484      36.819  42.253 -29.004  1.00  0.00           O  
ATOM    736  CB  ALA D 484      39.976  42.484 -29.487  1.00  0.00           C  
ATOM    737  N   MET D 485      37.336  41.415 -31.027  1.00  0.00           N  
ATOM    738  CA  MET D 485      36.038  41.729 -31.610  1.00  0.00           C  
ATOM    739  C   MET D 485      34.934  40.951 -30.907  1.00  0.00           C  
ATOM    740  O   MET D 485      33.755  41.124 -31.206  1.00  0.00           O  
ATOM    741  CB  MET D 485      36.036  41.392 -33.101  1.00  0.00           C  
ATOM    742  CG  MET D 485      36.400  39.951 -33.407  1.00  0.00           C  
ATOM    743  SD  MET D 485      36.382  39.607 -35.171  1.00  0.00           S  
ATOM    744  CE  MET D 485      37.986  40.249 -35.663  1.00  0.00           C  
ATOM    745  N   ALA D 486      35.326  40.094 -29.971  1.00  0.00           N  
ATOM    746  CA  ALA D 486      34.372  39.286 -29.223  1.00  0.00           C  
ATOM    747  C   ALA D 486      34.377  39.660 -27.746  1.00  0.00           C  
ATOM    748  O   ALA D 486      33.339  39.629 -27.087  1.00  0.00           O  
ATOM    749  CB  ALA D 486      34.703  37.803 -29.391  1.00  0.00           C  
ATOM    750  N   VAL D 487      35.550  40.018 -27.232  1.00  0.00           N  
ATOM    751  CA  VAL D 487      35.688  40.388 -25.830  1.00  0.00           C  
ATOM    752  C   VAL D 487      35.118  41.774 -25.565  1.00  0.00           C  
ATOM    753  O   VAL D 487      34.587  42.035 -24.487  1.00  0.00           O  
ATOM    754  CB  VAL D 487      37.166  40.358 -25.382  1.00  0.00           C  
ATOM    755  CG1 VAL D 487      37.965  41.390 -26.152  1.00  0.00           C  
ATOM    756  CG2 VAL D 487      37.262  40.610 -23.885  1.00  0.00           C  
ATOM    757  N   LEU D 488      35.223  42.664 -26.546  1.00  0.00           N  
ATOM    758  CA  LEU D 488      34.696  44.014 -26.383  1.00  0.00           C  
ATOM    759  C   LEU D 488      33.209  43.951 -26.041  1.00  0.00           C  
ATOM    760  O   LEU D 488      32.618  44.937 -25.601  1.00  0.00           O  
ATOM    761  CB  LEU D 488      34.906  44.836 -27.662  1.00  0.00           C  
ATOM    762  CG  LEU D 488      36.344  45.229 -28.018  1.00  0.00           C  
ATOM    763  CD1 LEU D 488      36.354  46.034 -29.301  1.00  0.00           C  
ATOM    764  CD2 LEU D 488      36.946  46.042 -26.888  1.00  0.00           C  
ATOM    765  N   ASP D 495      32.615  42.780 -26.247  1.00  0.00           N  
ATOM    766  CA  ASP D 495      31.204  42.560 -25.954  1.00  0.00           C  
ATOM    767  C   ASP D 495      30.940  42.871 -24.485  1.00  0.00           C  
ATOM    768  O   ASP D 495      29.801  43.109 -24.083  1.00  0.00           O  
ATOM    769  CB  ASP D 495      30.831  41.104 -26.259  1.00  0.00           C  
ATOM    770  CG  ASP D 495      29.385  40.783 -25.919  1.00  0.00           C  
ATOM    771  OD1 ASP D 495      29.030  40.811 -24.721  1.00  0.00           O  
ATOM    772  OD2 ASP D 495      28.604  40.500 -26.852  1.00  0.00           O  
ATOM    773  N   ARG D 496      32.003  42.867 -23.689  1.00  0.00           N  
ATOM    774  CA  ARG D 496      31.891  43.150 -22.265  1.00  0.00           C  
ATOM    775  C   ARG D 496      32.822  44.289 -21.856  1.00  0.00           C  
ATOM    776  O   ARG D 496      33.693  44.116 -21.004  1.00  0.00           O  
ATOM    777  CB  ARG D 496      32.216  41.893 -21.451  1.00  0.00           C  
ATOM    778  CG  ARG D 496      33.611  41.334 -21.689  1.00  0.00           C  
ATOM    779  CD  ARG D 496      33.908  40.167 -20.761  1.00  0.00           C  
ATOM    780  NE  ARG D 496      35.288  39.708 -20.891  1.00  0.00           N  
ATOM    781  CZ  ARG D 496      35.824  38.736 -20.160  1.00  0.00           C  
ATOM    782  NH1 ARG D 496      37.089  38.385 -20.347  1.00  0.00           N  
ATOM    783  NH2 ARG D 496      35.097  38.114 -19.241  1.00  0.00           N  
ATOM    784  N   CYS D 497      32.630  45.455 -22.464  1.00  0.00           N  
ATOM    785  CA  CYS D 497      33.451  46.624 -22.160  1.00  0.00           C  
ATOM    786  C   CYS D 497      32.666  47.920 -22.331  1.00  0.00           C  
ATOM    787  O   CYS D 497      32.149  48.205 -23.412  1.00  0.00           O  
ATOM    788  CB  CYS D 497      34.684  46.654 -23.066  1.00  0.00           C  
ATOM    789  SG  CYS D 497      35.820  45.266 -22.842  1.00  0.00           S  
ATOM    790  N   PHE D 498      32.583  48.704 -21.260  1.00  0.00           N  
ATOM    791  CA  PHE D 498      31.863  49.973 -21.292  1.00  0.00           C  
ATOM    792  C   PHE D 498      32.659  51.054 -22.024  1.00  0.00           C  
ATOM    793  O   PHE D 498      33.878  51.138 -21.889  1.00  0.00           O  
ATOM    794  CB  PHE D 498      31.566  50.447 -19.868  1.00  0.00           C  
ATOM    795  CG  PHE D 498      30.659  49.532 -19.097  1.00  0.00           C  
ATOM    796  CD1 PHE D 498      29.345  49.331 -19.500  1.00  0.00           C  
ATOM    797  CD2 PHE D 498      31.114  48.886 -17.951  1.00  0.00           C  
ATOM    798  CE1 PHE D 498      28.493  48.502 -18.773  1.00  0.00           C  
ATOM    799  CE2 PHE D 498      30.271  48.054 -17.216  1.00  0.00           C  
ATOM    800  CZ  PHE D 498      28.959  47.863 -17.628  1.00  0.00           C  
ATOM    801  N   TYR D 499      31.961  51.879 -22.797  1.00  0.00           N  
ATOM    802  CA  TYR D 499      32.595  52.960 -23.544  1.00  0.00           C  
ATOM    803  C   TYR D 499      32.176  54.298 -22.952  1.00  0.00           C  
ATOM    804  O   TYR D 499      30.994  54.531 -22.722  1.00  0.00           O  
ATOM    805  CB  TYR D 499      32.186  52.911 -25.020  1.00  0.00           C  
ATOM    806  CG  TYR D 499      32.895  51.857 -25.846  1.00  0.00           C  
ATOM    807  CD1 TYR D 499      32.769  50.498 -25.550  1.00  0.00           C  
ATOM    808  CD2 TYR D 499      33.678  52.221 -26.943  1.00  0.00           C  
ATOM    809  CE1 TYR D 499      33.407  49.527 -26.330  1.00  0.00           C  
ATOM    810  CE2 TYR D 499      34.319  51.259 -27.727  1.00  0.00           C  
ATOM    811  CZ  TYR D 499      34.178  49.917 -27.416  1.00  0.00           C  
ATOM    812  OH  TYR D 499      34.806  48.974 -28.196  1.00  0.00           O  
ATOM    813  N   LEU D 500      33.144  55.177 -22.712  1.00  0.00           N  
ATOM    814  CA  LEU D 500      32.862  56.493 -22.143  1.00  0.00           C  
ATOM    815  C   LEU D 500      32.183  57.419 -23.146  1.00  0.00           C  
ATOM    816  O   LEU D 500      32.287  57.217 -24.355  1.00  0.00           O  
ATOM    817  CB  LEU D 500      34.155  57.140 -21.645  1.00  0.00           C  
ATOM    818  CG  LEU D 500      34.776  56.575 -20.365  1.00  0.00           C  
ATOM    819  CD1 LEU D 500      35.089  55.096 -20.530  1.00  0.00           C  
ATOM    820  CD2 LEU D 500      36.036  57.360 -20.042  1.00  0.00           C  
ATOM    821  N   ALA D 501      31.491  58.436 -22.638  1.00  0.00           N  
ATOM    822  CA  ALA D 501      30.789  59.393 -23.490  1.00  0.00           C  
ATOM    823  C   ALA D 501      30.464  60.684 -22.741  1.00  0.00           C  
ATOM    824  O   ALA D 501      30.376  60.690 -21.513  1.00  0.00           O  
ATOM    825  CB  ALA D 501      29.508  58.767 -24.020  1.00  0.00           C  
ATOM    826  N   GLY D 502      30.279  61.772 -23.486  1.00  0.00           N  
ATOM    827  CA  GLY D 502      29.966  63.051 -22.870  1.00  0.00           C  
ATOM    828  C   GLY D 502      29.121  63.957 -23.749  1.00  0.00           C  
ATOM    829  O   GLY D 502      28.637  63.534 -24.797  1.00  0.00           O  
ATOM    830  N   LEU D 503      28.948  65.204 -23.316  1.00  0.00           N  
ATOM    831  CA  LEU D 503      28.159  66.196 -24.050  1.00  0.00           C  
ATOM    832  C   LEU D 503      28.680  66.387 -25.476  1.00  0.00           C  
ATOM    833  O   LEU D 503      29.737  66.986 -25.685  1.00  0.00           O  
ATOM    834  CB  LEU D 503      28.186  67.535 -23.300  1.00  0.00           C  
ATOM    835  CG  LEU D 503      27.394  68.745 -23.817  1.00  0.00           C  
ATOM    836  CD1 LEU D 503      28.057  69.340 -25.050  1.00  0.00           C  
ATOM    837  CD2 LEU D 503      25.963  68.325 -24.109  1.00  0.00           C  
ATOM    838  N   PRO D 504      27.938  65.881 -26.477  1.00  0.00           N  
ATOM    839  CA  PRO D 504      28.322  65.990 -27.888  1.00  0.00           C  
ATOM    840  C   PRO D 504      27.736  67.216 -28.590  1.00  0.00           C  
ATOM    841  O   PRO D 504      27.479  68.246 -27.964  1.00  0.00           O  
ATOM    842  CB  PRO D 504      27.783  64.696 -28.472  1.00  0.00           C  
ATOM    843  CG  PRO D 504      26.461  64.587 -27.769  1.00  0.00           C  
ATOM    844  CD  PRO D 504      26.787  64.968 -26.325  1.00  0.00           C  
ATOM    845  N   ARG D 505      27.536  67.086 -29.899  1.00  0.00           N  
ATOM    846  CA  ARG D 505      26.969  68.148 -30.727  1.00  0.00           C  
ATOM    847  C   ARG D 505      25.890  67.548 -31.629  1.00  0.00           C  
ATOM    848  O   ARG D 505      26.187  66.757 -32.526  1.00  0.00           O  
ATOM    849  CB  ARG D 505      28.057  68.798 -31.588  1.00  0.00           C  
ATOM    850  CG  ARG D 505      29.114  69.554 -30.800  1.00  0.00           C  
ATOM    851  CD  ARG D 505      30.122  70.214 -31.729  1.00  0.00           C  
ATOM    852  NE  ARG D 505      31.103  71.015 -31.001  1.00  0.00           N  
ATOM    853  CZ  ARG D 505      32.077  71.711 -31.579  1.00  0.00           C  
ATOM    854  NH1 ARG D 505      32.924  72.414 -30.839  1.00  0.00           N  
ATOM    855  NH2 ARG D 505      32.205  71.706 -32.899  1.00  0.00           N  
ATOM    856  N   PRO D 506      24.619  67.922 -31.403  1.00  0.00           N  
ATOM    857  CA  PRO D 506      23.484  67.422 -32.188  1.00  0.00           C  
ATOM    858  C   PRO D 506      23.513  67.782 -33.674  1.00  0.00           C  
ATOM    859  O   PRO D 506      22.612  67.404 -34.424  1.00  0.00           O  
ATOM    860  CB  PRO D 506      22.279  68.024 -31.466  1.00  0.00           C  
ATOM    861  CG  PRO D 506      22.819  69.322 -30.952  1.00  0.00           C  
ATOM    862  CD  PRO D 506      24.168  68.911 -30.406  1.00  0.00           C  
ATOM    863  N   ASP D 507      24.546  68.506 -34.094  1.00  0.00           N  
ATOM    864  CA  ASP D 507      24.684  68.911 -35.490  1.00  0.00           C  
ATOM    865  C   ASP D 507      23.442  69.664 -35.965  1.00  0.00           C  
ATOM    866  O   ASP D 507      22.908  69.384 -37.040  1.00  0.00           O  
ATOM    867  CB  ASP D 507      24.910  67.681 -36.378  1.00  0.00           C  
ATOM    868  CG  ASP D 507      26.099  66.847 -35.932  1.00  0.00           C  
ATOM    869  OD1 ASP D 507      27.221  67.392 -35.868  1.00  0.00           O  
ATOM    870  OD2 ASP D 507      25.913  65.646 -35.646  1.00  0.00           O  
ATOM    871  N   VAL D 508      22.989  70.620 -35.158  1.00  0.00           N  
ATOM    872  CA  VAL D 508      21.808  71.414 -35.485  1.00  0.00           C  
ATOM    873  C   VAL D 508      22.161  72.635 -36.331  1.00  0.00           C  
ATOM    874  O   VAL D 508      21.305  73.196 -37.018  1.00  0.00           O  
ATOM    875  CB  VAL D 508      21.087  71.894 -34.204  1.00  0.00           C  
ATOM    876  CG1 VAL D 508      20.591  70.697 -33.407  1.00  0.00           C  
ATOM    877  CG2 VAL D 508      22.030  72.735 -33.359  1.00  0.00           C  
ATOM    878  N   GLY D 509      23.426  73.041 -36.274  1.00  0.00           N  
ATOM    879  CA  GLY D 509      23.874  74.191 -37.039  1.00  0.00           C  
ATOM    880  C   GLY D 509      25.378  74.198 -37.241  1.00  0.00           C  
ATOM    881  O   GLY D 509      26.030  73.159 -37.129  1.00  0.00           O  
ATOM    882  N   LEU D 510      25.930  75.371 -37.539  1.00  0.00           N  
ATOM    883  CA  LEU D 510      27.366  75.518 -37.759  1.00  0.00           C  
ATOM    884  C   LEU D 510      27.810  74.682 -38.960  1.00  0.00           C  
ATOM    885  O   LEU D 510      29.002  74.449 -39.165  1.00  0.00           O  
ATOM    886  CB  LEU D 510      28.136  75.087 -36.504  1.00  0.00           C  
ATOM    887  CG  LEU D 510      29.650  75.311 -36.478  1.00  0.00           C  
ATOM    888  CD1 LEU D 510      29.958  76.790 -36.650  1.00  0.00           C  
ATOM    889  CD2 LEU D 510      30.217  74.797 -35.163  1.00  0.00           C  
ATOM    890  N   GLY D 511      26.837  74.241 -39.752  1.00  0.00           N  
ATOM    891  CA  GLY D 511      27.132  73.437 -40.925  1.00  0.00           C  
ATOM    892  C   GLY D 511      25.881  73.147 -41.731  1.00  0.00           C  
ATOM    893  O   GLY D 511      25.890  73.227 -42.960  1.00  0.00           O  
ATOM    894  N   ASN D 512      24.802  72.806 -41.034  1.00  0.00           N  
ATOM    895  CA  ASN D 512      23.525  72.509 -41.676  1.00  0.00           C  
ATOM    896  C   ASN D 512      22.614  73.729 -41.577  1.00  0.00           C  
ATOM    897  O   ASN D 512      21.513  73.745 -42.130  1.00  0.00           O  
ATOM    898  CB  ASN D 512      22.861  71.305 -40.997  1.00  0.00           C  
ATOM    899  CG  ASN D 512      21.531  70.934 -41.630  1.00  0.00           C  
ATOM    900  OD1 ASN D 512      21.462  70.608 -42.816  1.00  0.00           O  
ATOM    901  ND2 ASN D 512      20.465  70.981 -40.837  1.00  0.00           N  
ATOM    902  N   GLU D 513      23.088  74.751 -40.870  1.00  0.00           N  
ATOM    903  CA  GLU D 513      22.332  75.985 -40.687  1.00  0.00           C  
ATOM    904  C   GLU D 513      22.402  76.858 -41.939  1.00  0.00           C  
ATOM    905  O   GLU D 513      23.153  77.833 -41.988  1.00  0.00           O  
ATOM    906  CB  GLU D 513      22.877  76.760 -39.482  1.00  0.00           C  
ATOM    907  CG  GLU D 513      22.133  78.053 -39.180  1.00  0.00           C  
ATOM    908  CD  GLU D 513      22.730  78.809 -38.009  1.00  0.00           C  
ATOM    909  OE1 GLU D 513      22.767  78.250 -36.893  1.00  0.00           O  
ATOM    910  OE2 GLU D 513      23.162  79.965 -38.206  1.00  0.00           O  
ATOM    911  N   LYS D 514      21.614  76.499 -42.948  1.00  0.00           N  
ATOM    912  CA  LYS D 514      21.580  77.246 -44.200  1.00  0.00           C  
ATOM    913  C   LYS D 514      20.143  77.599 -44.575  1.00  0.00           C  
ATOM    914  O   LYS D 514      19.892  78.605 -45.240  1.00  0.00           O  
ATOM    915  CB  LYS D 514      22.218  76.424 -45.325  1.00  0.00           C  
ATOM    916  CG  LYS D 514      23.663  76.020 -45.065  1.00  0.00           C  
ATOM    917  CD  LYS D 514      24.571  77.232 -44.918  1.00  0.00           C  
ATOM    918  CE  LYS D 514      26.006  76.815 -44.632  1.00  0.00           C  
ATOM    919  NZ  LYS D 514      26.906  77.989 -44.462  1.00  0.00           N  
ATOM    920  N   VAL D 515      19.203  76.765 -44.143  1.00  0.00           N  
ATOM    921  CA  VAL D 515      17.791  76.985 -44.429  1.00  0.00           C  
ATOM    922  C   VAL D 515      16.949  76.856 -43.163  1.00  0.00           C  
ATOM    923  O   VAL D 515      15.745  76.606 -43.231  1.00  0.00           O  
ATOM    924  CB  VAL D 515      17.270  75.975 -45.474  1.00  0.00           C  
ATOM    925  CG1 VAL D 515      18.012  76.160 -46.787  1.00  0.00           C  
ATOM    926  CG2 VAL D 515      17.447  74.555 -44.960  1.00  0.00           C  
ATOM    927  N   GLU D 516      17.588  77.031 -42.011  1.00  0.00           N  
ATOM    928  CA  GLU D 516      16.895  76.931 -40.731  1.00  0.00           C  
ATOM    929  C   GLU D 516      17.630  77.689 -39.628  1.00  0.00           C  
ATOM    930  O   GLU D 516      18.730  77.311 -39.225  1.00  0.00           O  
ATOM    931  CB  GLU D 516      16.742  75.459 -40.335  1.00  0.00           C  
ATOM    932  CG  GLU D 516      15.997  75.238 -39.027  1.00  0.00           C  
ATOM    933  CD  GLU D 516      15.829  73.769 -38.692  1.00  0.00           C  
ATOM    934  OE1 GLU D 516      15.178  73.049 -39.479  1.00  0.00           O  
ATOM    935  OE2 GLU D 516      16.347  73.333 -37.643  1.00  0.00           O  
ATOM    936  N   ILE D 517      17.008  78.761 -39.145  1.00  0.00           N  
ATOM    937  CA  ILE D 517      17.580  79.585 -38.084  1.00  0.00           C  
ATOM    938  C   ILE D 517      16.604  80.698 -37.704  1.00  0.00           C  
ATOM    939  O   ILE D 517      16.692  81.275 -36.619  1.00  0.00           O  
ATOM    940  CB  ILE D 517      18.924  80.220 -38.524  1.00  0.00           C  
ATOM    941  CG1 ILE D 517      19.513  81.052 -37.381  1.00  0.00           C  
ATOM    942  CG2 ILE D 517      18.715  81.088 -39.754  1.00  0.00           C  
ATOM    943  CD1 ILE D 517      19.812  80.256 -36.124  1.00  0.00           C  
ATOM    944  N   ILE D 518      15.670  80.987 -38.607  1.00  0.00           N  
ATOM    945  CA  ILE D 518      14.669  82.025 -38.381  1.00  0.00           C  
ATOM    946  C   ILE D 518      13.376  81.433 -37.821  1.00  0.00           C  
ATOM    947  O   ILE D 518      12.277  81.838 -38.204  1.00  0.00           O  
ATOM    948  CB  ILE D 518      14.345  82.786 -39.690  1.00  0.00           C  
ATOM    949  CG1 ILE D 518      13.910  81.797 -40.776  1.00  0.00           C  
ATOM    950  CG2 ILE D 518      15.560  83.584 -40.144  1.00  0.00           C  
ATOM    951  CD1 ILE D 518      13.538  82.450 -42.091  1.00  0.00           C  
ATOM    952  N   LYS D 519      13.517  80.473 -36.911  1.00  0.00           N  
ATOM    953  CA  LYS D 519      12.368  79.824 -36.289  1.00  0.00           C  
ATOM    954  C   LYS D 519      12.314  80.126 -34.793  1.00  0.00           C  
ATOM    955  O   LYS D 519      11.369  80.754 -34.312  1.00  0.00           O  
ATOM    956  CB  LYS D 519      12.433  78.308 -36.510  1.00  0.00           C  
ATOM    957  CG  LYS D 519      11.302  77.527 -35.845  1.00  0.00           C  
ATOM    958  CD  LYS D 519       9.935  77.920 -36.394  1.00  0.00           C  
ATOM    959  CE  LYS D 519       9.787  77.533 -37.856  1.00  0.00           C  
ATOM    960  NZ  LYS D 519       9.902  76.061 -38.051  1.00  0.00           N  
ATOM    961  N   ASN D 520      13.332  79.678 -34.064  1.00  0.00           N  
ATOM    962  CA  ASN D 520      13.405  79.895 -32.621  1.00  0.00           C  
ATOM    963  C   ASN D 520      14.246  81.122 -32.273  1.00  0.00           C  
ATOM    964  O   ASN D 520      15.466  81.119 -32.445  1.00  0.00           O  
ATOM    965  CB  ASN D 520      13.992  78.660 -31.929  1.00  0.00           C  
ATOM    966  CG  ASN D 520      13.112  77.430 -32.079  1.00  0.00           C  
ATOM    967  OD1 ASN D 520      13.461  76.344 -31.613  1.00  0.00           O  
ATOM    968  ND2 ASN D 520      11.965  77.595 -32.729  1.00  0.00           N  
ATOM    969  N   LEU D 521      13.585  82.167 -31.780  1.00  0.00           N  
ATOM    970  CA  LEU D 521      14.260  83.407 -31.403  1.00  0.00           C  
ATOM    971  C   LEU D 521      13.931  83.798 -29.963  1.00  0.00           C  
ATOM    972  O   LEU D 521      14.010  84.970 -29.593  1.00  0.00           O  
ATOM    973  CB  LEU D 521      13.848  84.539 -32.350  1.00  0.00           C  
ATOM    974  CG  LEU D 521      14.200  84.369 -33.832  1.00  0.00           C  
ATOM    975  CD1 LEU D 521      13.572  85.494 -34.639  1.00  0.00           C  
ATOM    976  CD2 LEU D 521      15.713  84.361 -34.005  1.00  0.00           C  
ATOM    977  N   GLY D 522      13.564  82.806 -29.156  1.00  0.00           N  
ATOM    978  CA  GLY D 522      13.224  83.062 -27.767  1.00  0.00           C  
ATOM    979  C   GLY D 522      12.046  82.221 -27.311  1.00  0.00           C  
ATOM    980  O   GLY D 522      10.902  82.676 -27.336  1.00  0.00           O  
ATOM    981  N   ILE D 523      12.327  80.990 -26.892  1.00  0.00           N  
ATOM    982  CA  ILE D 523      11.286  80.076 -26.437  1.00  0.00           C  
ATOM    983  C   ILE D 523      11.149  80.055 -24.916  1.00  0.00           C  
ATOM    984  O   ILE D 523      11.240  79.001 -24.286  1.00  0.00           O  
ATOM    985  CB  ILE D 523      11.554  78.637 -26.944  1.00  0.00           C  
ATOM    986  CG1 ILE D 523      12.954  78.181 -26.522  1.00  0.00           C  
ATOM    987  CG2 ILE D 523      11.419  78.591 -28.459  1.00  0.00           C  
ATOM    988  CD1 ILE D 523      13.306  76.773 -26.970  1.00  0.00           C  
ATOM    989  N   ASP D 524      10.921  81.228 -24.333  1.00  0.00           N  
ATOM    990  CA  ASP D 524      10.766  81.355 -22.888  1.00  0.00           C  
ATOM    991  C   ASP D 524       9.714  82.412 -22.552  1.00  0.00           C  
ATOM    992  O   ASP D 524       9.296  83.179 -23.422  1.00  0.00           O  
ATOM    993  CB  ASP D 524      12.105  81.733 -22.246  1.00  0.00           C  
ATOM    994  CG  ASP D 524      13.193  80.709 -22.517  1.00  0.00           C  
ATOM    995  OD1 ASP D 524      13.012  79.532 -22.137  1.00  0.00           O  
ATOM    996  OD2 ASP D 524      14.229  81.080 -23.110  1.00  0.00           O  
ATOM    997  N   ILE D 525       9.289  82.449 -21.291  1.00  0.00           N  
ATOM    998  CA  ILE D 525       8.282  83.412 -20.848  1.00  0.00           C  
ATOM    999  C   ILE D 525       8.580  84.018 -19.473  1.00  0.00           C  
ATOM   1000  O   ILE D 525       7.787  83.882 -18.539  1.00  0.00           O  
ATOM   1001  CB  ILE D 525       6.873  82.769 -20.809  1.00  0.00           C  
ATOM   1002  CG1 ILE D 525       6.925  81.439 -20.051  1.00  0.00           C  
ATOM   1003  CG2 ILE D 525       6.352  82.573 -22.224  1.00  0.00           C  
ATOM   1004  CD1 ILE D 525       5.583  80.744 -19.932  1.00  0.00           C  
ATOM   1005  N   ASP D 526       9.723  84.690 -19.358  1.00  0.00           N  
ATOM   1006  CA  ASP D 526      10.122  85.325 -18.104  1.00  0.00           C  
ATOM   1007  C   ASP D 526      10.830  86.660 -18.338  1.00  0.00           C  
ATOM   1008  O   ASP D 526      10.486  87.399 -19.263  1.00  0.00           O  
ATOM   1009  CB  ASP D 526      11.028  84.389 -17.296  1.00  0.00           C  
ATOM   1010  CG  ASP D 526      10.275  83.206 -16.711  1.00  0.00           C  
ATOM   1011  OD1 ASP D 526       9.733  82.393 -17.490  1.00  0.00           O  
ATOM   1012  OD2 ASP D 526      10.226  83.090 -15.467  1.00  0.00           O  
ATOM   1013  N   GLU D 527      11.819  86.965 -17.501  1.00  0.00           N  
ATOM   1014  CA  GLU D 527      12.558  88.219 -17.614  1.00  0.00           C  
ATOM   1015  C   GLU D 527      13.953  88.050 -18.205  1.00  0.00           C  
ATOM   1016  O   GLU D 527      14.590  87.009 -18.046  1.00  0.00           O  
ATOM   1017  CB  GLU D 527      12.665  88.889 -16.240  1.00  0.00           C  
ATOM   1018  CG  GLU D 527      13.383  90.230 -16.253  1.00  0.00           C  
ATOM   1019  CD  GLU D 527      13.508  90.834 -14.868  1.00  0.00           C  
ATOM   1020  OE1 GLU D 527      12.466  91.041 -14.213  1.00  0.00           O  
ATOM   1021  OE2 GLU D 527      14.647  91.101 -14.434  1.00  0.00           O  
ATOM   1022  N   GLU D 528      14.415  89.093 -18.887  1.00  0.00           N  
ATOM   1023  CA  GLU D 528      15.731  89.109 -19.516  1.00  0.00           C  
ATOM   1024  C   GLU D 528      16.297  90.524 -19.396  1.00  0.00           C  
ATOM   1025  O   GLU D 528      16.112  91.348 -20.291  1.00  0.00           O  
ATOM   1026  CB  GLU D 528      15.611  88.718 -20.994  1.00  0.00           C  
ATOM   1027  CG  GLU D 528      14.963  87.358 -21.233  1.00  0.00           C  
ATOM   1028  CD  GLU D 528      14.696  87.082 -22.702  1.00  0.00           C  
ATOM   1029  OE1 GLU D 528      15.657  87.108 -23.500  1.00  0.00           O  
ATOM   1030  OE2 GLU D 528      13.524  86.836 -23.058  1.00  0.00           O  
ATOM   1031  N   LYS D 529      16.982  90.801 -18.288  1.00  0.00           N  
ATOM   1032  CA  LYS D 529      17.561  92.122 -18.039  1.00  0.00           C  
ATOM   1033  C   LYS D 529      18.356  92.695 -19.210  1.00  0.00           C  
ATOM   1034  O   LYS D 529      18.638  92.000 -20.187  1.00  0.00           O  
ATOM   1035  CB  LYS D 529      18.451  92.089 -16.790  1.00  0.00           C  
ATOM   1036  CG  LYS D 529      17.689  91.869 -15.492  1.00  0.00           C  
ATOM   1037  CD  LYS D 529      18.601  91.976 -14.281  1.00  0.00           C  
ATOM   1038  CE  LYS D 529      17.829  91.750 -12.991  1.00  0.00           C  
ATOM   1039  NZ  LYS D 529      16.728  92.738 -12.823  1.00  0.00           N  
ATOM   1040  N   LYS D 530      18.716  93.972 -19.093  1.00  0.00           N  
ATOM   1041  CA  LYS D 530      19.468  94.669 -20.131  1.00  0.00           C  
ATOM   1042  C   LYS D 530      18.695  94.647 -21.444  1.00  0.00           C  
ATOM   1043  O   LYS D 530      17.475  94.485 -21.445  1.00  0.00           O  
ATOM   1044  CB  LYS D 530      20.843  94.022 -20.317  1.00  0.00           C  
ATOM   1045  CG  LYS D 530      21.727  94.101 -19.085  1.00  0.00           C  
ATOM   1046  CD  LYS D 530      21.983  95.546 -18.685  1.00  0.00           C  
ATOM   1047  CE  LYS D 530      22.745  95.626 -17.374  1.00  0.00           C  
ATOM   1048  NZ  LYS D 530      21.983  95.004 -16.257  1.00  0.00           N  
ATOM   1049  N   GLU D 531      19.399  94.812 -22.559  1.00  0.00           N  
ATOM   1050  CA  GLU D 531      18.748  94.806 -23.864  1.00  0.00           C  
ATOM   1051  C   GLU D 531      19.369  93.799 -24.828  1.00  0.00           C  
ATOM   1052  O   GLU D 531      19.850  92.740 -24.421  1.00  0.00           O  
ATOM   1053  CB  GLU D 531      18.785  96.209 -24.487  1.00  0.00           C  
ATOM   1054  CG  GLU D 531      20.181  96.735 -24.788  1.00  0.00           C  
ATOM   1055  CD  GLU D 531      20.163  98.079 -25.494  1.00  0.00           C  
ATOM   1056  OE1 GLU D 531      21.253  98.595 -25.822  1.00  0.00           O  
ATOM   1057  OE2 GLU D 531      19.060  98.619 -25.719  1.00  0.00           O  
ATOM   1058  N   ARG D 532      19.351  94.148 -26.110  1.00  0.00           N  
ATOM   1059  CA  ARG D 532      19.886  93.308 -27.174  1.00  0.00           C  
ATOM   1060  C   ARG D 532      21.415  93.193 -27.146  1.00  0.00           C  
ATOM   1061  O   ARG D 532      22.105  93.778 -27.980  1.00  0.00           O  
ATOM   1062  CB  ARG D 532      19.418  93.869 -28.520  1.00  0.00           C  
ATOM   1063  CG  ARG D 532      19.900  93.127 -29.750  1.00  0.00           C  
ATOM   1064  CD  ARG D 532      19.345  93.793 -30.998  1.00  0.00           C  
ATOM   1065  NE  ARG D 532      19.587  95.235 -30.989  1.00  0.00           N  
ATOM   1066  CZ  ARG D 532      19.112  96.083 -31.896  1.00  0.00           C  
ATOM   1067  NH1 ARG D 532      19.386  97.378 -31.802  1.00  0.00           N  
ATOM   1068  NH2 ARG D 532      18.361  95.641 -32.895  1.00  0.00           N  
ATOM   1069  N   LEU D 533      21.935  92.439 -26.180  1.00  0.00           N  
ATOM   1070  CA  LEU D 533      23.378  92.233 -26.051  1.00  0.00           C  
ATOM   1071  C   LEU D 533      23.717  90.774 -26.342  1.00  0.00           C  
ATOM   1072  O   LEU D 533      24.319  90.085 -25.517  1.00  0.00           O  
ATOM   1073  CB  LEU D 533      23.859  92.594 -24.641  1.00  0.00           C  
ATOM   1074  CG  LEU D 533      23.819  94.062 -24.210  1.00  0.00           C  
ATOM   1075  CD1 LEU D 533      22.384  94.510 -24.040  1.00  0.00           C  
ATOM   1076  CD2 LEU D 533      24.572  94.229 -22.903  1.00  0.00           C  
ATOM   1077  N   ARG D 534      23.328  90.320 -27.528  1.00  0.00           N  
ATOM   1078  CA  ARG D 534      23.551  88.946 -27.963  1.00  0.00           C  
ATOM   1079  C   ARG D 534      24.918  88.369 -27.594  1.00  0.00           C  
ATOM   1080  O   ARG D 534      25.954  88.843 -28.060  1.00  0.00           O  
ATOM   1081  CB  ARG D 534      23.345  88.850 -29.478  1.00  0.00           C  
ATOM   1082  CG  ARG D 534      22.059  89.505 -29.963  1.00  0.00           C  
ATOM   1083  CD  ARG D 534      21.833  89.271 -31.446  1.00  0.00           C  
ATOM   1084  NE  ARG D 534      21.496  87.880 -31.736  1.00  0.00           N  
ATOM   1085  CZ  ARG D 534      20.398  87.271 -31.301  1.00  0.00           C  
ATOM   1086  NH1 ARG D 534      20.173  86.002 -31.613  1.00  0.00           N  
ATOM   1087  NH2 ARG D 534      19.521  87.930 -30.556  1.00  0.00           N  
ATOM   1088  N   GLU D 535      24.897  87.341 -26.748  1.00  0.00           N  
ATOM   1089  CA  GLU D 535      26.103  86.645 -26.301  1.00  0.00           C  
ATOM   1090  C   GLU D 535      27.042  87.484 -25.434  1.00  0.00           C  
ATOM   1091  O   GLU D 535      27.226  88.680 -25.671  1.00  0.00           O  
ATOM   1092  CB  GLU D 535      26.865  86.100 -27.515  1.00  0.00           C  
ATOM   1093  CG  GLU D 535      28.085  85.259 -27.171  1.00  0.00           C  
ATOM   1094  CD  GLU D 535      28.737  84.648 -28.398  1.00  0.00           C  
ATOM   1095  OE1 GLU D 535      29.130  85.409 -29.307  1.00  0.00           O  
ATOM   1096  OE2 GLU D 535      28.859  83.406 -28.454  1.00  0.00           O  
ATOM   1097  N   VAL D 536      27.629  86.840 -24.426  1.00  0.00           N  
ATOM   1098  CA  VAL D 536      28.564  87.492 -23.509  1.00  0.00           C  
ATOM   1099  C   VAL D 536      29.626  86.505 -23.021  1.00  0.00           C  
ATOM   1100  O   VAL D 536      30.787  86.872 -22.832  1.00  0.00           O  
ATOM   1101  CB  VAL D 536      27.832  88.089 -22.282  1.00  0.00           C  
ATOM   1102  CG1 VAL D 536      28.844  88.602 -21.266  1.00  0.00           C  
ATOM   1103  CG2 VAL D 536      26.919  89.225 -22.725  1.00  0.00           C  
ATOM   1104  N   LEU D 537      29.220  85.254 -22.815  1.00  0.00           N  
ATOM   1105  CA  LEU D 537      30.141  84.216 -22.361  1.00  0.00           C  
ATOM   1106  C   LEU D 537      30.450  83.223 -23.473  1.00  0.00           C  
ATOM   1107  O   LEU D 537      29.896  82.123 -23.508  1.00  0.00           O  
ATOM   1108  CB  LEU D 537      29.565  83.459 -21.159  1.00  0.00           C  
ATOM   1109  CG  LEU D 537      29.423  84.232 -19.847  1.00  0.00           C  
ATOM   1110  CD1 LEU D 537      28.964  83.284 -18.750  1.00  0.00           C  
ATOM   1111  CD2 LEU D 537      30.754  84.873 -19.477  1.00  0.00           C  
ATOM   1112  N   HIS D 538      31.336  83.622 -24.381  1.00  0.00           N  
ATOM   1113  CA  HIS D 538      31.733  82.771 -25.496  1.00  0.00           C  
ATOM   1114  C   HIS D 538      32.754  81.760 -24.984  1.00  0.00           C  
ATOM   1115  O   HIS D 538      33.802  81.547 -25.596  1.00  0.00           O  
ATOM   1116  CB  HIS D 538      32.349  83.624 -26.611  1.00  0.00           C  
ATOM   1117  CG  HIS D 538      32.560  82.886 -27.897  1.00  0.00           C  
ATOM   1118  ND1 HIS D 538      31.525  82.317 -28.607  1.00  0.00           N  
ATOM   1119  CD2 HIS D 538      33.686  82.633 -28.605  1.00  0.00           C  
ATOM   1120  CE1 HIS D 538      32.004  81.747 -29.699  1.00  0.00           C  
ATOM   1121  NE2 HIS D 538      33.312  81.924 -29.722  1.00  0.00           N  
ATOM   1122  N   LEU D 539      32.436  81.143 -23.849  1.00  0.00           N  
ATOM   1123  CA  LEU D 539      33.315  80.159 -23.232  1.00  0.00           C  
ATOM   1124  C   LEU D 539      32.832  78.738 -23.517  1.00  0.00           C  
ATOM   1125  O   LEU D 539      32.551  77.969 -22.597  1.00  0.00           O  
ATOM   1126  CB  LEU D 539      33.376  80.398 -21.720  1.00  0.00           C  
ATOM   1127  CG  LEU D 539      33.703  81.828 -21.275  1.00  0.00           C  
ATOM   1128  CD1 LEU D 539      33.665  81.909 -19.760  1.00  0.00           C  
ATOM   1129  CD2 LEU D 539      35.071  82.241 -21.797  1.00  0.00           C  
ATOM   1130  N   TYR D 540      32.736  78.402 -24.800  1.00  0.00           N  
ATOM   1131  CA  TYR D 540      32.291  77.080 -25.223  1.00  0.00           C  
ATOM   1132  C   TYR D 540      33.484  76.247 -25.680  1.00  0.00           C  
ATOM   1133  O   TYR D 540      34.156  75.605 -24.870  1.00  0.00           O  
ATOM   1134  CB  TYR D 540      31.286  77.193 -26.376  1.00  0.00           C  
ATOM   1135  CG  TYR D 540      30.036  77.986 -26.060  1.00  0.00           C  
ATOM   1136  CD1 TYR D 540      30.104  79.345 -25.749  1.00  0.00           C  
ATOM   1137  CD2 TYR D 540      28.779  77.382 -26.095  1.00  0.00           C  
ATOM   1138  CE1 TYR D 540      28.952  80.084 -25.484  1.00  0.00           C  
ATOM   1139  CE2 TYR D 540      27.620  78.112 -25.832  1.00  0.00           C  
ATOM   1140  CZ  TYR D 540      27.714  79.462 -25.528  1.00  0.00           C  
ATOM   1141  OH  TYR D 540      26.573  80.189 -25.272  1.00  0.00           O  
ATOM   1142  N   LYS D 541      33.738  76.268 -26.987  1.00  0.00           N  
ATOM   1143  CA  LYS D 541      34.840  75.519 -27.584  1.00  0.00           C  
ATOM   1144  C   LYS D 541      36.151  76.301 -27.570  1.00  0.00           C  
ATOM   1145  O   LYS D 541      37.152  75.861 -28.139  1.00  0.00           O  
ATOM   1146  CB  LYS D 541      34.486  75.124 -29.021  1.00  0.00           C  
ATOM   1147  CG  LYS D 541      34.075  76.291 -29.903  1.00  0.00           C  
ATOM   1148  CD  LYS D 541      33.639  75.824 -31.283  1.00  0.00           C  
ATOM   1149  CE  LYS D 541      33.169  76.992 -32.135  1.00  0.00           C  
ATOM   1150  NZ  LYS D 541      32.706  76.552 -33.480  1.00  0.00           N  
ATOM   1151  N   LYS D 542      36.138  77.462 -26.922  1.00  0.00           N  
ATOM   1152  CA  LYS D 542      37.330  78.299 -26.815  1.00  0.00           C  
ATOM   1153  C   LYS D 542      37.771  78.331 -25.355  1.00  0.00           C  
ATOM   1154  O   LYS D 542      37.467  79.277 -24.626  1.00  0.00           O  
ATOM   1155  CB  LYS D 542      37.032  79.723 -27.296  1.00  0.00           C  
ATOM   1156  CG  LYS D 542      38.227  80.667 -27.209  1.00  0.00           C  
ATOM   1157  CD  LYS D 542      37.846  82.097 -27.562  1.00  0.00           C  
ATOM   1158  CE  LYS D 542      39.034  83.036 -27.416  1.00  0.00           C  
ATOM   1159  NZ  LYS D 542      38.667  84.450 -27.702  1.00  0.00           N  
ATOM   1160  N   GLY D 543      38.488  77.295 -24.932  1.00  0.00           N  
ATOM   1161  CA  GLY D 543      38.936  77.229 -23.554  1.00  0.00           C  
ATOM   1162  C   GLY D 543      37.731  77.165 -22.635  1.00  0.00           C  
ATOM   1163  O   GLY D 543      37.512  78.061 -21.820  1.00  0.00           O  
ATOM   1164  N   ALA D 544      36.946  76.101 -22.775  1.00  0.00           N  
ATOM   1165  CA  ALA D 544      35.742  75.903 -21.976  1.00  0.00           C  
ATOM   1166  C   ALA D 544      35.971  76.067 -20.475  1.00  0.00           C  
ATOM   1167  O   ALA D 544      36.294  75.103 -19.779  1.00  0.00           O  
ATOM   1168  CB  ALA D 544      35.153  74.524 -22.262  1.00  0.00           C  
ATOM   1169  N   ILE D 545      35.797  77.291 -19.984  1.00  0.00           N  
ATOM   1170  CA  ILE D 545      35.963  77.581 -18.562  1.00  0.00           C  
ATOM   1171  C   ILE D 545      34.587  77.648 -17.888  1.00  0.00           C  
ATOM   1172  O   ILE D 545      34.025  78.728 -17.677  1.00  0.00           O  
ATOM   1173  CB  ILE D 545      36.716  78.915 -18.346  1.00  0.00           C  
ATOM   1174  CG1 ILE D 545      38.126  78.811 -18.935  1.00  0.00           C  
ATOM   1175  CG2 ILE D 545      36.793  79.240 -16.859  1.00  0.00           C  
ATOM   1176  CD1 ILE D 545      38.963  80.062 -18.769  1.00  0.00           C  
ATOM   1177  N   ASP D 546      34.053  76.474 -17.561  1.00  0.00           N  
ATOM   1178  CA  ASP D 546      32.750  76.368 -16.925  1.00  0.00           C  
ATOM   1179  C   ASP D 546      32.674  75.137 -16.027  1.00  0.00           C  
ATOM   1180  O   ASP D 546      33.673  74.448 -15.818  1.00  0.00           O  
ATOM   1181  CB  ASP D 546      31.653  76.304 -17.996  1.00  0.00           C  
ATOM   1182  CG  ASP D 546      31.885  75.198 -19.014  1.00  0.00           C  
ATOM   1183  OD1 ASP D 546      32.939  75.211 -19.684  1.00  0.00           O  
ATOM   1184  OD2 ASP D 546      31.011  74.315 -19.148  1.00  0.00           O  
ATOM   1185  N   GLY D 547      31.483  74.870 -15.496  1.00  0.00           N  
ATOM   1186  CA  GLY D 547      31.297  73.720 -14.630  1.00  0.00           C  
ATOM   1187  C   GLY D 547      30.298  73.959 -13.513  1.00  0.00           C  
ATOM   1188  O   GLY D 547      29.818  73.011 -12.890  1.00  0.00           O  
ATOM   1189  N   ASP D 548      29.982  75.225 -13.258  1.00  0.00           N  
ATOM   1190  CA  ASP D 548      29.039  75.583 -12.204  1.00  0.00           C  
ATOM   1191  C   ASP D 548      27.967  76.527 -12.735  1.00  0.00           C  
ATOM   1192  O   ASP D 548      27.886  76.780 -13.938  1.00  0.00           O  
ATOM   1193  CB  ASP D 548      29.773  76.268 -11.052  1.00  0.00           C  
ATOM   1194  CG  ASP D 548      31.040  75.546 -10.655  1.00  0.00           C  
ATOM   1195  OD1 ASP D 548      30.957  74.362 -10.264  1.00  0.00           O  
ATOM   1196  OD2 ASP D 548      32.122  76.166 -10.736  1.00  0.00           O  
ATOM   1197  N   ASP D 549      27.142  77.042 -11.829  1.00  0.00           N  
ATOM   1198  CA  ASP D 549      26.090  77.977 -12.202  1.00  0.00           C  
ATOM   1199  C   ASP D 549      26.608  79.386 -11.946  1.00  0.00           C  
ATOM   1200  O   ASP D 549      27.717  79.722 -12.362  1.00  0.00           O  
ATOM   1201  CB  ASP D 549      24.818  77.719 -11.385  1.00  0.00           C  
ATOM   1202  CG  ASP D 549      25.049  77.827  -9.894  1.00  0.00           C  
ATOM   1203  OD1 ASP D 549      25.818  77.006  -9.351  1.00  0.00           O  
ATOM   1204  OD2 ASP D 549      24.463  78.733  -9.267  1.00  0.00           O  
ATOM   1205  N   LEU D 550      25.818  80.204 -11.256  1.00  0.00           N  
ATOM   1206  CA  LEU D 550      26.218  81.576 -10.960  1.00  0.00           C  
ATOM   1207  C   LEU D 550      26.737  82.227 -12.237  1.00  0.00           C  
ATOM   1208  O   LEU D 550      27.596  83.111 -12.201  1.00  0.00           O  
ATOM   1209  CB  LEU D 550      27.310  81.589  -9.887  1.00  0.00           C  
ATOM   1210  CG  LEU D 550      26.975  80.900  -8.561  1.00  0.00           C  
ATOM   1211  CD1 LEU D 550      28.169  81.002  -7.627  1.00  0.00           C  
ATOM   1212  CD2 LEU D 550      25.746  81.539  -7.928  1.00  0.00           C  
ATOM   1213  N   VAL D 551      26.203  81.765 -13.363  1.00  0.00           N  
ATOM   1214  CA  VAL D 551      26.576  82.257 -14.681  1.00  0.00           C  
ATOM   1215  C   VAL D 551      26.672  83.782 -14.733  1.00  0.00           C  
ATOM   1216  O   VAL D 551      27.769  84.342 -14.742  1.00  0.00           O  
ATOM   1217  CB  VAL D 551      25.567  81.754 -15.742  1.00  0.00           C  
ATOM   1218  CG1 VAL D 551      24.141  82.070 -15.307  1.00  0.00           C  
ATOM   1219  CG2 VAL D 551      25.880  82.376 -17.091  1.00  0.00           C  
ATOM   1220  N   PHE D 552      25.522  84.447 -14.771  1.00  0.00           N  
ATOM   1221  CA  PHE D 552      25.473  85.904 -14.815  1.00  0.00           C  
ATOM   1222  C   PHE D 552      24.926  86.404 -13.483  1.00  0.00           C  
ATOM   1223  O   PHE D 552      23.923  85.891 -12.990  1.00  0.00           O  
ATOM   1224  CB  PHE D 552      24.568  86.368 -15.962  1.00  0.00           C  
ATOM   1225  CG  PHE D 552      25.050  85.951 -17.326  1.00  0.00           C  
ATOM   1226  CD1 PHE D 552      26.250  86.440 -17.833  1.00  0.00           C  
ATOM   1227  CD2 PHE D 552      24.307  85.066 -18.101  1.00  0.00           C  
ATOM   1228  CE1 PHE D 552      26.703  86.054 -19.092  1.00  0.00           C  
ATOM   1229  CE2 PHE D 552      24.752  84.674 -19.362  1.00  0.00           C  
ATOM   1230  CZ  PHE D 552      25.952  85.169 -19.858  1.00  0.00           C  
ATOM   1231  N   GLU D 553      25.582  87.405 -12.903  1.00  0.00           N  
ATOM   1232  CA  GLU D 553      25.144  87.936 -11.619  1.00  0.00           C  
ATOM   1233  C   GLU D 553      25.196  89.458 -11.537  1.00  0.00           C  
ATOM   1234  O   GLU D 553      25.064  90.157 -12.542  1.00  0.00           O  
ATOM   1235  CB  GLU D 553      25.998  87.339 -10.497  1.00  0.00           C  
ATOM   1236  CG  GLU D 553      26.009  85.818 -10.453  1.00  0.00           C  
ATOM   1237  CD  GLU D 553      24.634  85.228 -10.216  1.00  0.00           C  
ATOM   1238  OE1 GLU D 553      23.993  85.598  -9.208  1.00  0.00           O  
ATOM   1239  OE2 GLU D 553      24.195  84.390 -11.033  1.00  0.00           O  
ATOM   1240  N   ILE D 554      25.385  89.955 -10.318  1.00  0.00           N  
ATOM   1241  CA  ILE D 554      25.464  91.384 -10.040  1.00  0.00           C  
ATOM   1242  C   ILE D 554      26.242  91.577  -8.741  1.00  0.00           C  
ATOM   1243  O   ILE D 554      26.315  90.666  -7.917  1.00  0.00           O  
ATOM   1244  CB  ILE D 554      24.058  91.995  -9.870  1.00  0.00           C  
ATOM   1245  CG1 ILE D 554      24.163  93.477  -9.502  1.00  0.00           C  
ATOM   1246  CG2 ILE D 554      23.299  91.243  -8.795  1.00  0.00           C  
ATOM   1247  CD1 ILE D 554      24.818  94.339 -10.563  1.00  0.00           C  
ATOM   1248  N   ALA D 555      26.821  92.760  -8.557  1.00  0.00           N  
ATOM   1249  CA  ALA D 555      27.592  93.045  -7.352  1.00  0.00           C  
ATOM   1250  C   ALA D 555      27.121  94.310  -6.634  1.00  0.00           C  
ATOM   1251  O   ALA D 555      26.095  94.302  -5.951  1.00  0.00           O  
ATOM   1252  CB  ALA D 555      29.076  93.161  -7.702  1.00  0.00           C  
ATOM   1253  N   LYS D 556      27.879  95.392  -6.796  1.00  0.00           N  
ATOM   1254  CA  LYS D 556      27.564  96.668  -6.160  1.00  0.00           C  
ATOM   1255  C   LYS D 556      26.546  97.480  -6.957  1.00  0.00           C  
ATOM   1256  O   LYS D 556      26.878  98.088  -7.975  1.00  0.00           O  
ATOM   1257  CB  LYS D 556      28.848  97.484  -5.976  1.00  0.00           C  
ATOM   1258  CG  LYS D 556      28.657  98.814  -5.263  1.00  0.00           C  
ATOM   1259  CD  LYS D 556      29.983  99.547  -5.100  1.00  0.00           C  
ATOM   1260  CE  LYS D 556      30.621  99.850  -6.449  1.00  0.00           C  
ATOM   1261  NZ  LYS D 556      31.929 100.550  -6.310  1.00  0.00           N  
ATOM   1262  N   ALA D 557      25.305  97.483  -6.479  1.00  0.00           N  
ATOM   1263  CA  ALA D 557      24.217  98.213  -7.121  1.00  0.00           C  
ATOM   1264  C   ALA D 557      22.962  98.101  -6.259  1.00  0.00           C  
ATOM   1265  O   ALA D 557      23.051  97.927  -5.043  1.00  0.00           O  
ATOM   1266  CB  ALA D 557      23.952  97.645  -8.515  1.00  0.00           C  
ATOM   1267  N   LEU D 558      21.796  98.203  -6.890  1.00  0.00           N  
ATOM   1268  CA  LEU D 558      20.530  98.103  -6.170  1.00  0.00           C  
ATOM   1269  C   LEU D 558      19.404  97.658  -7.102  1.00  0.00           C  
ATOM   1270  O   LEU D 558      19.374  98.031  -8.276  1.00  0.00           O  
ATOM   1271  CB  LEU D 558      20.180  99.451  -5.528  1.00  0.00           C  
ATOM   1272  CG  LEU D 558      18.948  99.500  -4.618  1.00  0.00           C  
ATOM   1273  CD1 LEU D 558      19.072  98.455  -3.516  1.00  0.00           C  
ATOM   1274  CD2 LEU D 558      18.814 100.893  -4.020  1.00  0.00           C  
ATOM   1275  N   ASN D 559      18.485  96.856  -6.568  1.00  0.00           N  
ATOM   1276  CA  ASN D 559      17.353  96.343  -7.336  1.00  0.00           C  
ATOM   1277  C   ASN D 559      17.834  95.411  -8.447  1.00  0.00           C  
ATOM   1278  O   ASN D 559      17.799  95.766  -9.627  1.00  0.00           O  
ATOM   1279  CB  ASN D 559      16.548  97.503  -7.937  1.00  0.00           C  
ATOM   1280  CG  ASN D 559      15.318  97.032  -8.693  1.00  0.00           C  
ATOM   1281  OD1 ASN D 559      14.426  96.404  -8.121  1.00  0.00           O  
ATOM   1282  ND2 ASN D 559      15.264  97.338  -9.985  1.00  0.00           N  
ATOM   1283  N   VAL D 560      18.281  94.218  -8.063  1.00  0.00           N  
ATOM   1284  CA  VAL D 560      18.773  93.236  -9.023  1.00  0.00           C  
ATOM   1285  C   VAL D 560      19.006  91.861  -8.384  1.00  0.00           C  
ATOM   1286  O   VAL D 560      18.502  90.851  -8.876  1.00  0.00           O  
ATOM   1287  CB  VAL D 560      20.082  93.734  -9.689  1.00  0.00           C  
ATOM   1288  CG1 VAL D 560      21.075  94.167  -8.624  1.00  0.00           C  
ATOM   1289  CG2 VAL D 560      20.672  92.643 -10.572  1.00  0.00           C  
ATOM   1290  N   SER D 561      19.769  91.831  -7.294  1.00  0.00           N  
ATOM   1291  CA  SER D 561      20.067  90.591  -6.575  1.00  0.00           C  
ATOM   1292  C   SER D 561      20.842  89.560  -7.399  1.00  0.00           C  
ATOM   1293  O   SER D 561      20.862  89.616  -8.630  1.00  0.00           O  
ATOM   1294  CB  SER D 561      18.771  89.957  -6.058  1.00  0.00           C  
ATOM   1295  OG  SER D 561      18.121  90.805  -5.128  1.00  0.00           O  
ATOM   1296  N   ASN D 562      21.477  88.618  -6.704  1.00  0.00           N  
ATOM   1297  CA  ASN D 562      22.262  87.564  -7.343  1.00  0.00           C  
ATOM   1298  C   ASN D 562      21.372  86.543  -8.042  1.00  0.00           C  
ATOM   1299  O   ASN D 562      21.039  85.503  -7.472  1.00  0.00           O  
ATOM   1300  CB  ASN D 562      23.132  86.849  -6.305  1.00  0.00           C  
ATOM   1301  CG  ASN D 562      24.199  87.752  -5.713  1.00  0.00           C  
ATOM   1302  OD1 ASN D 562      25.093  88.220  -6.419  1.00  0.00           O  
ATOM   1303  ND2 ASN D 562      24.109  88.002  -4.410  1.00  0.00           N  
ATOM   1304  N   GLU D 563      20.996  86.844  -9.282  1.00  0.00           N  
ATOM   1305  CA  GLU D 563      20.144  85.962 -10.073  1.00  0.00           C  
ATOM   1306  C   GLU D 563      19.978  86.531 -11.481  1.00  0.00           C  
ATOM   1307  O   GLU D 563      19.595  87.691 -11.647  1.00  0.00           O  
ATOM   1308  CB  GLU D 563      18.774  85.818  -9.405  1.00  0.00           C  
ATOM   1309  CG  GLU D 563      17.814  84.888 -10.126  1.00  0.00           C  
ATOM   1310  CD  GLU D 563      16.485  84.762  -9.409  1.00  0.00           C  
ATOM   1311  OE1 GLU D 563      15.598  84.048  -9.919  1.00  0.00           O  
ATOM   1312  OE2 GLU D 563      16.326  85.376  -8.333  1.00  0.00           O  
ATOM   1313  N   MET D 564      20.267  85.714 -12.490  1.00  0.00           N  
ATOM   1314  CA  MET D 564      20.156  86.156 -13.877  1.00  0.00           C  
ATOM   1315  C   MET D 564      20.295  85.007 -14.878  1.00  0.00           C  
ATOM   1316  O   MET D 564      21.386  84.467 -15.072  1.00  0.00           O  
ATOM   1317  CB  MET D 564      21.224  87.217 -14.161  1.00  0.00           C  
ATOM   1318  CG  MET D 564      21.165  87.825 -15.548  1.00  0.00           C  
ATOM   1319  SD  MET D 564      22.514  88.991 -15.807  1.00  0.00           S  
ATOM   1320  CE  MET D 564      21.872  90.443 -14.969  1.00  0.00           C  
ATOM   1321  N   GLY D 565      19.182  84.637 -15.506  1.00  0.00           N  
ATOM   1322  CA  GLY D 565      19.199  83.572 -16.494  1.00  0.00           C  
ATOM   1323  C   GLY D 565      19.202  82.161 -15.940  1.00  0.00           C  
ATOM   1324  O   GLY D 565      19.723  81.246 -16.575  1.00  0.00           O  
ATOM   1325  N   LEU D 566      18.619  81.969 -14.764  1.00  0.00           N  
ATOM   1326  CA  LEU D 566      18.579  80.642 -14.165  1.00  0.00           C  
ATOM   1327  C   LEU D 566      17.444  79.805 -14.748  1.00  0.00           C  
ATOM   1328  O   LEU D 566      17.018  78.817 -14.150  1.00  0.00           O  
ATOM   1329  CB  LEU D 566      18.424  80.746 -12.642  1.00  0.00           C  
ATOM   1330  CG  LEU D 566      19.626  81.258 -11.837  1.00  0.00           C  
ATOM   1331  CD1 LEU D 566      19.944  82.692 -12.225  1.00  0.00           C  
ATOM   1332  CD2 LEU D 566      19.318  81.169 -10.351  1.00  0.00           C  
ATOM   1333  N   LYS D 567      16.961  80.202 -15.922  1.00  0.00           N  
ATOM   1334  CA  LYS D 567      15.873  79.489 -16.587  1.00  0.00           C  
ATOM   1335  C   LYS D 567      15.981  79.533 -18.112  1.00  0.00           C  
ATOM   1336  O   LYS D 567      15.624  80.530 -18.743  1.00  0.00           O  
ATOM   1337  CB  LYS D 567      14.519  80.072 -16.166  1.00  0.00           C  
ATOM   1338  CG  LYS D 567      14.173  79.893 -14.696  1.00  0.00           C  
ATOM   1339  CD  LYS D 567      12.831  80.537 -14.373  1.00  0.00           C  
ATOM   1340  CE  LYS D 567      12.449  80.334 -12.915  1.00  0.00           C  
ATOM   1341  NZ  LYS D 567      12.281  78.893 -12.577  1.00  0.00           N  
ATOM   1342  N   VAL D 568      16.475  78.446 -18.699  1.00  0.00           N  
ATOM   1343  CA  VAL D 568      16.611  78.349 -20.149  1.00  0.00           C  
ATOM   1344  C   VAL D 568      16.180  76.967 -20.634  1.00  0.00           C  
ATOM   1345  O   VAL D 568      16.573  76.525 -21.713  1.00  0.00           O  
ATOM   1346  CB  VAL D 568      18.068  78.619 -20.611  1.00  0.00           C  
ATOM   1347  CG1 VAL D 568      18.427  80.079 -20.376  1.00  0.00           C  
ATOM   1348  CG2 VAL D 568      19.028  77.709 -19.869  1.00  0.00           C  
ATOM   1349  N   LEU D 569      15.370  76.291 -19.824  1.00  0.00           N  
ATOM   1350  CA  LEU D 569      14.869  74.962 -20.161  1.00  0.00           C  
ATOM   1351  C   LEU D 569      13.439  74.765 -19.656  1.00  0.00           C  
ATOM   1352  O   LEU D 569      12.668  75.721 -19.559  1.00  0.00           O  
ATOM   1353  CB  LEU D 569      15.774  73.879 -19.563  1.00  0.00           C  
ATOM   1354  CG  LEU D 569      17.235  73.806 -20.014  1.00  0.00           C  
ATOM   1355  CD1 LEU D 569      17.895  72.615 -19.346  1.00  0.00           C  
ATOM   1356  CD2 LEU D 569      17.320  73.667 -21.519  1.00  0.00           C  
ATOM   1357  N   GLU D 570      13.100  73.518 -19.333  1.00  0.00           N  
ATOM   1358  CA  GLU D 570      11.770  73.157 -18.844  1.00  0.00           C  
ATOM   1359  C   GLU D 570      10.708  73.420 -19.908  1.00  0.00           C  
ATOM   1360  O   GLU D 570      10.296  72.505 -20.623  1.00  0.00           O  
ATOM   1361  CB  GLU D 570      11.432  73.938 -17.569  1.00  0.00           C  
ATOM   1362  CG  GLU D 570      10.100  73.544 -16.942  1.00  0.00           C  
ATOM   1363  CD  GLU D 570       9.794  74.318 -15.673  1.00  0.00           C  
ATOM   1364  OE1 GLU D 570       9.682  75.560 -15.744  1.00  0.00           O  
ATOM   1365  OE2 GLU D 570       9.666  73.683 -14.604  1.00  0.00           O  
ATOM   1366  N   THR D 571      10.266  74.671 -20.005  1.00  0.00           N  
ATOM   1367  CA  THR D 571       9.259  75.056 -20.988  1.00  0.00           C  
ATOM   1368  C   THR D 571       9.931  75.372 -22.325  1.00  0.00           C  
ATOM   1369  O   THR D 571       9.423  76.167 -23.118  1.00  0.00           O  
ATOM   1370  CB  THR D 571       8.462  76.297 -20.518  1.00  0.00           C  
ATOM   1371  OG1 THR D 571       9.358  77.397 -20.308  1.00  0.00           O  
ATOM   1372  CG2 THR D 571       7.721  75.993 -19.222  1.00  0.00           C  
ATOM   1373  N   ALA D 572      11.077  74.738 -22.562  1.00  0.00           N  
ATOM   1374  CA  ALA D 572      11.838  74.936 -23.792  1.00  0.00           C  
ATOM   1375  C   ALA D 572      12.786  73.762 -24.029  1.00  0.00           C  
ATOM   1376  O   ALA D 572      12.753  72.771 -23.296  1.00  0.00           O  
ATOM   1377  CB  ALA D 572      12.627  76.238 -23.709  1.00  0.00           C  
ATOM   1378  N   PHE D 573      13.630  73.882 -25.052  1.00  0.00           N  
ATOM   1379  CA  PHE D 573      14.591  72.834 -25.395  1.00  0.00           C  
ATOM   1380  C   PHE D 573      13.963  71.443 -25.342  1.00  0.00           C  
ATOM   1381  O   PHE D 573      14.122  70.715 -24.360  1.00  0.00           O  
ATOM   1382  CB  PHE D 573      15.797  72.878 -24.451  1.00  0.00           C  
ATOM   1383  CG  PHE D 573      16.727  74.038 -24.693  1.00  0.00           C  
ATOM   1384  CD1 PHE D 573      16.285  75.350 -24.547  1.00  0.00           C  
ATOM   1385  CD2 PHE D 573      18.055  73.815 -25.048  1.00  0.00           C  
ATOM   1386  CE1 PHE D 573      17.153  76.424 -24.749  1.00  0.00           C  
ATOM   1387  CE2 PHE D 573      18.930  74.880 -25.252  1.00  0.00           C  
ATOM   1388  CZ  PHE D 573      18.478  76.187 -25.102  1.00  0.00           C  
ATOM   1389  N   PRO D 574      13.237  71.055 -26.403  1.00  0.00           N  
ATOM   1390  CA  PRO D 574      12.589  69.740 -26.460  1.00  0.00           C  
ATOM   1391  C   PRO D 574      13.587  68.596 -26.643  1.00  0.00           C  
ATOM   1392  O   PRO D 574      13.409  67.510 -26.089  1.00  0.00           O  
ATOM   1393  CB  PRO D 574      11.641  69.881 -27.647  1.00  0.00           C  
ATOM   1394  CG  PRO D 574      12.404  70.791 -28.561  1.00  0.00           C  
ATOM   1395  CD  PRO D 574      12.925  71.846 -27.608  1.00  0.00           C  
ATOM   1396  N   GLU D 575      14.637  68.851 -27.421  1.00  0.00           N  
ATOM   1397  CA  GLU D 575      15.665  67.850 -27.683  1.00  0.00           C  
ATOM   1398  C   GLU D 575      16.949  68.131 -26.903  1.00  0.00           C  
ATOM   1399  O   GLU D 575      18.028  68.261 -27.485  1.00  0.00           O  
ATOM   1400  CB  GLU D 575      15.971  67.791 -29.185  1.00  0.00           C  
ATOM   1401  CG  GLU D 575      14.783  67.372 -30.043  1.00  0.00           C  
ATOM   1402  CD  GLU D 575      15.124  67.291 -31.520  1.00  0.00           C  
ATOM   1403  OE1 GLU D 575      16.035  66.515 -31.880  1.00  0.00           O  
ATOM   1404  OE2 GLU D 575      14.478  68.000 -32.321  1.00  0.00           O  
ATOM   1405  N   PHE D 576      16.821  68.224 -25.583  1.00  0.00           N  
ATOM   1406  CA  PHE D 576      17.961  68.476 -24.707  1.00  0.00           C  
ATOM   1407  C   PHE D 576      17.923  67.521 -23.517  1.00  0.00           C  
ATOM   1408  O   PHE D 576      18.963  67.133 -22.983  1.00  0.00           O  
ATOM   1409  CB  PHE D 576      17.942  69.920 -24.201  1.00  0.00           C  
ATOM   1410  CG  PHE D 576      19.114  70.269 -23.328  1.00  0.00           C  
ATOM   1411  CD1 PHE D 576      20.399  70.326 -23.858  1.00  0.00           C  
ATOM   1412  CD2 PHE D 576      18.937  70.521 -21.972  1.00  0.00           C  
ATOM   1413  CE1 PHE D 576      21.492  70.628 -23.050  1.00  0.00           C  
ATOM   1414  CE2 PHE D 576      20.023  70.823 -21.155  1.00  0.00           C  
ATOM   1415  CZ  PHE D 576      21.302  70.877 -21.695  1.00  0.00           C  
ATOM   1416  N   LYS D 577      16.713  67.153 -23.105  1.00  0.00           N  
ATOM   1417  CA  LYS D 577      16.525  66.237 -21.986  1.00  0.00           C  
ATOM   1418  C   LYS D 577      16.811  64.814 -22.453  1.00  0.00           C  
ATOM   1419  O   LYS D 577      17.286  63.978 -21.683  1.00  0.00           O  
ATOM   1420  CB  LYS D 577      15.089  66.332 -21.460  1.00  0.00           C  
ATOM   1421  CG  LYS D 577      14.695  67.724 -20.994  1.00  0.00           C  
ATOM   1422  CD  LYS D 577      13.247  67.771 -20.538  1.00  0.00           C  
ATOM   1423  CE  LYS D 577      12.856  69.176 -20.109  1.00  0.00           C  
ATOM   1424  NZ  LYS D 577      11.433  69.254 -19.680  1.00  0.00           N  
ATOM   1425  N   ASP D 578      16.517  64.551 -23.723  1.00  0.00           N  
ATOM   1426  CA  ASP D 578      16.746  63.240 -24.319  1.00  0.00           C  
ATOM   1427  C   ASP D 578      18.104  63.228 -25.015  1.00  0.00           C  
ATOM   1428  O   ASP D 578      18.456  62.263 -25.695  1.00  0.00           O  
ATOM   1429  CB  ASP D 578      15.646  62.917 -25.336  1.00  0.00           C  
ATOM   1430  CG  ASP D 578      14.263  62.873 -24.711  1.00  0.00           C  
ATOM   1431  OD1 ASP D 578      14.045  62.048 -23.798  1.00  0.00           O  
ATOM   1432  OD2 ASP D 578      13.391  63.662 -25.135  1.00  0.00           O  
ATOM   1433  N   LEU D 648      18.857  64.312 -24.839  1.00  0.00           N  
ATOM   1434  CA  LEU D 648      20.180  64.454 -25.440  1.00  0.00           C  
ATOM   1435  C   LEU D 648      20.960  63.156 -25.277  1.00  0.00           C  
ATOM   1436  O   LEU D 648      20.961  62.555 -24.203  1.00  0.00           O  
ATOM   1437  CB  LEU D 648      20.934  65.607 -24.770  1.00  0.00           C  
ATOM   1438  CG  LEU D 648      22.190  66.161 -25.449  1.00  0.00           C  
ATOM   1439  CD1 LEU D 648      22.634  67.416 -24.712  1.00  0.00           C  
ATOM   1440  CD2 LEU D 648      23.301  65.122 -25.463  1.00  0.00           C  
ATOM   1441  N   LYS D 649      21.622  62.729 -26.347  1.00  0.00           N  
ATOM   1442  CA  LYS D 649      22.394  61.493 -26.320  1.00  0.00           C  
ATOM   1443  C   LYS D 649      23.894  61.740 -26.467  1.00  0.00           C  
ATOM   1444  O   LYS D 649      24.379  62.045 -27.557  1.00  0.00           O  
ATOM   1445  CB  LYS D 649      21.913  60.556 -27.434  1.00  0.00           C  
ATOM   1446  CG  LYS D 649      22.601  59.197 -27.460  1.00  0.00           C  
ATOM   1447  CD  LYS D 649      22.083  58.325 -28.600  1.00  0.00           C  
ATOM   1448  CE  LYS D 649      20.599  58.013 -28.445  1.00  0.00           C  
ATOM   1449  NZ  LYS D 649      20.088  57.162 -29.558  1.00  0.00           N  
ATOM   1450  N   PRO D 650      24.647  61.619 -25.362  1.00  0.00           N  
ATOM   1451  CA  PRO D 650      26.098  61.826 -25.380  1.00  0.00           C  
ATOM   1452  C   PRO D 650      26.769  60.806 -26.295  1.00  0.00           C  
ATOM   1453  O   PRO D 650      26.727  59.605 -26.030  1.00  0.00           O  
ATOM   1454  CB  PRO D 650      26.487  61.631 -23.919  1.00  0.00           C  
ATOM   1455  CG  PRO D 650      25.268  62.090 -23.187  1.00  0.00           C  
ATOM   1456  CD  PRO D 650      24.168  61.443 -23.981  1.00  0.00           C  
ATOM   1457  N   GLU D 651      27.385  61.288 -27.368  1.00  0.00           N  
ATOM   1458  CA  GLU D 651      28.045  60.408 -28.324  1.00  0.00           C  
ATOM   1459  C   GLU D 651      29.189  59.625 -27.689  1.00  0.00           C  
ATOM   1460  O   GLU D 651      29.927  60.148 -26.853  1.00  0.00           O  
ATOM   1461  CB  GLU D 651      28.563  61.220 -29.517  1.00  0.00           C  
ATOM   1462  CG  GLU D 651      29.117  60.371 -30.653  1.00  0.00           C  
ATOM   1463  CD  GLU D 651      29.445  61.189 -31.888  1.00  0.00           C  
ATOM   1464  OE1 GLU D 651      30.294  62.101 -31.793  1.00  0.00           O  
ATOM   1465  OE2 GLU D 651      28.852  60.920 -32.954  1.00  0.00           O  
ATOM   1466  N   SER D 652      29.322  58.366 -28.097  1.00  0.00           N  
ATOM   1467  CA  SER D 652      30.364  57.484 -27.586  1.00  0.00           C  
ATOM   1468  C   SER D 652      31.757  57.944 -28.017  1.00  0.00           C  
ATOM   1469  O   SER D 652      31.907  58.964 -28.693  1.00  0.00           O  
ATOM   1470  CB  SER D 652      30.115  56.054 -28.079  1.00  0.00           C  
ATOM   1471  OG  SER D 652      31.099  55.159 -27.590  1.00  0.00           O  
ATOM   1472  N   THR D 653      32.774  57.187 -27.616  1.00  0.00           N  
ATOM   1473  CA  THR D 653      34.155  57.504 -27.961  1.00  0.00           C  
ATOM   1474  C   THR D 653      34.958  56.225 -28.170  1.00  0.00           C  
ATOM   1475  O   THR D 653      34.422  55.119 -28.076  1.00  0.00           O  
ATOM   1476  CB  THR D 653      34.843  58.321 -26.851  1.00  0.00           C  
ATOM   1477  OG1 THR D 653      34.876  57.552 -25.643  1.00  0.00           O  
ATOM   1478  CG2 THR D 653      34.096  59.618 -26.600  1.00  0.00           C  
ATOM   1479  N   THR D 654      36.246  56.384 -28.457  1.00  0.00           N  
ATOM   1480  CA  THR D 654      37.130  55.245 -28.668  1.00  0.00           C  
ATOM   1481  C   THR D 654      37.794  54.864 -27.348  1.00  0.00           C  
ATOM   1482  O   THR D 654      38.640  53.969 -27.298  1.00  0.00           O  
ATOM   1483  CB  THR D 654      38.221  55.569 -29.710  1.00  0.00           C  
ATOM   1484  OG1 THR D 654      38.940  56.741 -29.306  1.00  0.00           O  
ATOM   1485  CG2 THR D 654      37.597  55.809 -31.074  1.00  0.00           C  
ATOM   1486  N   LEU D 655      37.401  55.554 -26.282  1.00  0.00           N  
ATOM   1487  CA  LEU D 655      37.943  55.300 -24.953  1.00  0.00           C  
ATOM   1488  C   LEU D 655      37.020  54.380 -24.169  1.00  0.00           C  
ATOM   1489  O   LEU D 655      35.845  54.687 -23.967  1.00  0.00           O  
ATOM   1490  CB  LEU D 655      38.126  56.615 -24.185  1.00  0.00           C  
ATOM   1491  CG  LEU D 655      39.177  57.604 -24.699  1.00  0.00           C  
ATOM   1492  CD1 LEU D 655      39.166  58.854 -23.839  1.00  0.00           C  
ATOM   1493  CD2 LEU D 655      40.549  56.958 -24.670  1.00  0.00           C  
ATOM   1494  N   THR D 656      37.563  53.250 -23.728  1.00  0.00           N  
ATOM   1495  CA  THR D 656      36.803  52.273 -22.961  1.00  0.00           C  
ATOM   1496  C   THR D 656      37.490  52.003 -21.628  1.00  0.00           C  
ATOM   1497  O   THR D 656      38.678  52.285 -21.470  1.00  0.00           O  
ATOM   1498  CB  THR D 656      36.684  50.942 -23.722  1.00  0.00           C  
ATOM   1499  OG1 THR D 656      36.013  49.981 -22.900  1.00  0.00           O  
ATOM   1500  CG2 THR D 656      38.065  50.413 -24.087  1.00  0.00           C  
ATOM   1501  N   LEU D 657      36.740  51.461 -20.672  1.00  0.00           N  
ATOM   1502  CA  LEU D 657      37.298  51.147 -19.364  1.00  0.00           C  
ATOM   1503  C   LEU D 657      38.263  49.978 -19.502  1.00  0.00           C  
ATOM   1504  O   LEU D 657      39.222  50.063 -20.267  1.00  0.00           O  
ATOM   1505  CB  LEU D 657      36.183  50.816 -18.370  1.00  0.00           C  
ATOM   1506  CG  LEU D 657      35.303  52.015 -17.999  1.00  0.00           C  
ATOM   1507  CD1 LEU D 657      34.202  51.584 -17.051  1.00  0.00           C  
ATOM   1508  CD2 LEU D 657      36.156  53.097 -17.360  1.00  0.00           C  
ATOM   1509  N   ARG D 658      38.024  48.886 -18.783  1.00  0.00           N  
ATOM   1510  CA  ARG D 658      38.929  47.748 -18.887  1.00  0.00           C  
ATOM   1511  C   ARG D 658      38.475  46.481 -18.171  1.00  0.00           C  
ATOM   1512  O   ARG D 658      37.297  46.299 -17.867  1.00  0.00           O  
ATOM   1513  CB  ARG D 658      40.315  48.139 -18.366  1.00  0.00           C  
ATOM   1514  CG  ARG D 658      40.349  48.461 -16.886  1.00  0.00           C  
ATOM   1515  CD  ARG D 658      41.763  48.766 -16.417  1.00  0.00           C  
ATOM   1516  NE  ARG D 658      41.794  49.136 -15.005  1.00  0.00           N  
ATOM   1517  CZ  ARG D 658      42.883  49.523 -14.349  1.00  0.00           C  
ATOM   1518  NH1 ARG D 658      42.803  49.839 -13.065  1.00  0.00           N  
ATOM   1519  NH2 ARG D 658      44.049  49.597 -14.972  1.00  0.00           N  
ATOM   1520  N   SER D 659      39.443  45.608 -17.916  1.00  0.00           N  
ATOM   1521  CA  SER D 659      39.223  44.340 -17.238  1.00  0.00           C  
ATOM   1522  C   SER D 659      40.592  43.691 -17.047  1.00  0.00           C  
ATOM   1523  O   SER D 659      41.276  43.369 -18.021  1.00  0.00           O  
ATOM   1524  CB  SER D 659      38.325  43.437 -18.082  1.00  0.00           C  
ATOM   1525  OG  SER D 659      38.025  42.235 -17.394  1.00  0.00           O  
ATOM   1526  N   HIS D 660      40.989  43.517 -15.788  1.00  0.00           N  
ATOM   1527  CA  HIS D 660      42.282  42.925 -15.439  1.00  0.00           C  
ATOM   1528  C   HIS D 660      43.369  43.946 -15.756  1.00  0.00           C  
ATOM   1529  O   HIS D 660      43.333  44.602 -16.795  1.00  0.00           O  
ATOM   1530  CB  HIS D 660      42.528  41.636 -16.243  1.00  0.00           C  
ATOM   1531  CG  HIS D 660      43.521  40.699 -15.620  1.00  0.00           C  
ATOM   1532  ND1 HIS D 660      44.746  41.113 -15.142  1.00  0.00           N  
ATOM   1533  CD2 HIS D 660      43.484  39.356 -15.443  1.00  0.00           C  
ATOM   1534  CE1 HIS D 660      45.420  40.068 -14.700  1.00  0.00           C  
ATOM   1535  NE2 HIS D 660      44.678  38.990 -14.871  1.00  0.00           N  
ATOM   1536  N   MET D 661      44.332  44.082 -14.853  1.00  0.00           N  
ATOM   1537  CA  MET D 661      45.421  45.027 -15.051  1.00  0.00           C  
ATOM   1538  C   MET D 661      46.125  44.786 -16.381  1.00  0.00           C  
ATOM   1539  O   MET D 661      46.880  45.633 -16.849  1.00  0.00           O  
ATOM   1540  CB  MET D 661      46.442  44.913 -13.914  1.00  0.00           C  
ATOM   1541  CG  MET D 661      45.954  45.395 -12.556  1.00  0.00           C  
ATOM   1542  SD  MET D 661      45.638  47.163 -12.510  1.00  0.00           S  
ATOM   1543  CE  MET D 661      43.874  47.172 -12.407  1.00  0.00           C  
ATOM   1544  N   THR D 662      45.872  43.630 -16.986  1.00  0.00           N  
ATOM   1545  CA  THR D 662      46.498  43.278 -18.256  1.00  0.00           C  
ATOM   1546  C   THR D 662      46.399  44.397 -19.290  1.00  0.00           C  
ATOM   1547  O   THR D 662      47.415  44.938 -19.725  1.00  0.00           O  
ATOM   1548  CB  THR D 662      45.873  41.998 -18.852  1.00  0.00           C  
ATOM   1549  OG1 THR D 662      45.944  40.939 -17.891  1.00  0.00           O  
ATOM   1550  CG2 THR D 662      46.621  41.574 -20.108  1.00  0.00           C  
ATOM   1551  N   SER D 663      45.176  44.749 -19.678  1.00  0.00           N  
ATOM   1552  CA  SER D 663      44.961  45.800 -20.669  1.00  0.00           C  
ATOM   1553  C   SER D 663      45.705  47.075 -20.294  1.00  0.00           C  
ATOM   1554  O   SER D 663      45.790  48.008 -21.078  1.00  0.00           O  
ATOM   1555  CB  SER D 663      43.464  46.088 -20.822  1.00  0.00           C  
ATOM   1556  OG  SER D 663      42.898  46.526 -19.603  1.00  0.00           O  
ATOM   1557  N   GLY D 664      46.237  47.110 -19.082  1.00  0.00           N  
ATOM   1558  CA  GLY D 664      46.979  48.268 -18.639  1.00  0.00           C  
ATOM   1559  C   GLY D 664      48.451  47.920 -18.563  1.00  0.00           C  
ATOM   1560  O   GLY D 664      49.311  48.732 -18.901  1.00  0.00           O  
ATOM   1561  N   TRP D 665      48.741  46.699 -18.121  1.00  0.00           N  
ATOM   1562  CA  TRP D 665      50.114  46.222 -17.990  1.00  0.00           C  
ATOM   1563  C   TRP D 665      50.925  46.453 -19.255  1.00  0.00           C  
ATOM   1564  O   TRP D 665      52.007  47.035 -19.202  1.00  0.00           O  
ATOM   1565  CB  TRP D 665      50.119  44.736 -17.632  1.00  0.00           C  
ATOM   1566  CG  TRP D 665      49.855  44.464 -16.183  1.00  0.00           C  
ATOM   1567  CD1 TRP D 665      49.042  43.501 -15.663  1.00  0.00           C  
ATOM   1568  CD2 TRP D 665      50.444  45.133 -15.068  1.00  0.00           C  
ATOM   1569  NE1 TRP D 665      49.087  43.526 -14.292  1.00  0.00           N  
ATOM   1570  CE2 TRP D 665      49.940  44.520 -13.899  1.00  0.00           C  
ATOM   1571  CE3 TRP D 665      51.351  46.194 -14.940  1.00  0.00           C  
ATOM   1572  CZ2 TRP D 665      50.313  44.932 -12.617  1.00  0.00           C  
ATOM   1573  CZ3 TRP D 665      51.723  46.605 -13.663  1.00  0.00           C  
ATOM   1574  CH2 TRP D 665      51.202  45.974 -12.518  1.00  0.00           C  
ATOM   1575  N   PHE D 666      50.405  45.996 -20.391  1.00  0.00           N  
ATOM   1576  CA  PHE D 666      51.105  46.178 -21.653  1.00  0.00           C  
ATOM   1577  C   PHE D 666      51.530  47.630 -21.771  1.00  0.00           C  
ATOM   1578  O   PHE D 666      52.715  47.926 -21.890  1.00  0.00           O  
ATOM   1579  CB  PHE D 666      50.213  45.804 -22.841  1.00  0.00           C  
ATOM   1580  CG  PHE D 666      50.049  44.322 -23.038  1.00  0.00           C  
ATOM   1581  CD1 PHE D 666      49.219  43.578 -22.206  1.00  0.00           C  
ATOM   1582  CD2 PHE D 666      50.728  43.669 -24.056  1.00  0.00           C  
ATOM   1583  CE1 PHE D 666      49.069  42.205 -22.388  1.00  0.00           C  
ATOM   1584  CE2 PHE D 666      50.585  42.297 -24.246  1.00  0.00           C  
ATOM   1585  CZ  PHE D 666      49.755  41.565 -23.411  1.00  0.00           C  
ATOM   1586  N   ILE D 667      50.559  48.535 -21.720  1.00  0.00           N  
ATOM   1587  CA  ILE D 667      50.843  49.961 -21.819  1.00  0.00           C  
ATOM   1588  C   ILE D 667      51.924  50.326 -20.814  1.00  0.00           C  
ATOM   1589  O   ILE D 667      52.960  50.886 -21.172  1.00  0.00           O  
ATOM   1590  CB  ILE D 667      49.602  50.821 -21.494  1.00  0.00           C  
ATOM   1591  CG1 ILE D 667      48.348  50.202 -22.106  1.00  0.00           C  
ATOM   1592  CG2 ILE D 667      49.789  52.223 -22.042  1.00  0.00           C  
ATOM   1593  CD1 ILE D 667      48.331  50.197 -23.608  1.00  0.00           C  
ATOM   1594  N   THR D 668      51.675  49.998 -19.552  1.00  0.00           N  
ATOM   1595  CA  THR D 668      52.616  50.302 -18.486  1.00  0.00           C  
ATOM   1596  C   THR D 668      53.961  49.634 -18.741  1.00  0.00           C  
ATOM   1597  O   THR D 668      54.992  50.068 -18.221  1.00  0.00           O  
ATOM   1598  CB  THR D 668      52.071  49.845 -17.116  1.00  0.00           C  
ATOM   1599  OG1 THR D 668      50.770  50.408 -16.912  1.00  0.00           O  
ATOM   1600  CG2 THR D 668      52.982  50.318 -15.993  1.00  0.00           C  
ATOM   1601  N   LEU D 669      53.953  48.583 -19.552  1.00  0.00           N  
ATOM   1602  CA  LEU D 669      55.184  47.869 -19.857  1.00  0.00           C  
ATOM   1603  C   LEU D 669      55.883  48.455 -21.072  1.00  0.00           C  
ATOM   1604  O   LEU D 669      57.029  48.890 -20.984  1.00  0.00           O  
ATOM   1605  CB  LEU D 669      54.893  46.382 -20.084  1.00  0.00           C  
ATOM   1606  CG  LEU D 669      54.562  45.561 -18.832  1.00  0.00           C  
ATOM   1607  CD1 LEU D 669      54.179  44.146 -19.218  1.00  0.00           C  
ATOM   1608  CD2 LEU D 669      55.770  45.547 -17.903  1.00  0.00           C  
ATOM   1609  N   SER D 670      55.182  48.468 -22.201  1.00  0.00           N  
ATOM   1610  CA  SER D 670      55.715  48.990 -23.456  1.00  0.00           C  
ATOM   1611  C   SER D 670      56.716  50.123 -23.252  1.00  0.00           C  
ATOM   1612  O   SER D 670      57.818  50.092 -23.799  1.00  0.00           O  
ATOM   1613  CB  SER D 670      54.570  49.479 -24.346  1.00  0.00           C  
ATOM   1614  OG  SER D 670      55.061  50.009 -25.565  1.00  0.00           O  
ATOM   1615  N   SER D 671      56.330  51.118 -22.461  1.00  0.00           N  
ATOM   1616  CA  SER D 671      57.199  52.258 -22.203  1.00  0.00           C  
ATOM   1617  C   SER D 671      57.808  52.171 -20.819  1.00  0.00           C  
ATOM   1618  O   SER D 671      57.735  53.121 -20.048  1.00  0.00           O  
ATOM   1619  CB  SER D 671      56.410  53.563 -22.331  1.00  0.00           C  
ATOM   1620  OG  SER D 671      57.249  54.688 -22.133  1.00  0.00           O  
ATOM   1621  N   LEU D 672      58.416  51.033 -20.509  1.00  0.00           N  
ATOM   1622  CA  LEU D 672      59.033  50.827 -19.199  1.00  0.00           C  
ATOM   1623  C   LEU D 672      60.191  49.832 -19.248  1.00  0.00           C  
ATOM   1624  O   LEU D 672      61.117  49.898 -18.437  1.00  0.00           O  
ATOM   1625  CB  LEU D 672      57.979  50.330 -18.201  1.00  0.00           C  
ATOM   1626  CG  LEU D 672      58.462  49.869 -16.823  1.00  0.00           C  
ATOM   1627  CD1 LEU D 672      59.224  50.989 -16.145  1.00  0.00           C  
ATOM   1628  CD2 LEU D 672      57.273  49.436 -15.981  1.00  0.00           C  
ATOM   1629  N   ILE D 675      60.127  48.910 -20.202  1.00  0.00           N  
ATOM   1630  CA  ILE D 675      61.155  47.895 -20.350  1.00  0.00           C  
ATOM   1631  C   ILE D 675      62.516  48.511 -20.649  1.00  0.00           C  
ATOM   1632  O   ILE D 675      63.536  48.062 -20.123  1.00  0.00           O  
ATOM   1633  CB  ILE D 675      60.798  46.908 -21.478  1.00  0.00           C  
ATOM   1634  CG1 ILE D 675      59.383  46.366 -21.265  1.00  0.00           C  
ATOM   1635  CG2 ILE D 675      61.796  45.759 -21.501  1.00  0.00           C  
ATOM   1636  CD1 ILE D 675      59.187  45.656 -19.943  1.00  0.00           C  
ATOM   1637  N   LYS D 677      62.533  49.541 -21.489  1.00  0.00           N  
ATOM   1638  CA  LYS D 677      63.784  50.192 -21.851  1.00  0.00           C  
ATOM   1639  C   LYS D 677      64.207  51.290 -20.886  1.00  0.00           C  
ATOM   1640  O   LYS D 677      65.228  51.942 -21.097  1.00  0.00           O  
ATOM   1641  CB  LYS D 677      63.697  50.759 -23.270  1.00  0.00           C  
ATOM   1642  CG  LYS D 677      63.705  49.697 -24.360  1.00  0.00           C  
ATOM   1643  CD  LYS D 677      63.798  50.325 -25.742  1.00  0.00           C  
ATOM   1644  CE  LYS D 677      63.917  49.270 -26.830  1.00  0.00           C  
ATOM   1645  NZ  LYS D 677      64.032  49.892 -28.177  1.00  0.00           N  
ATOM   1646  N   LYS D 681      63.429  51.493 -19.827  1.00  0.00           N  
ATOM   1647  CA  LYS D 681      63.751  52.517 -18.836  1.00  0.00           C  
ATOM   1648  C   LYS D 681      64.326  51.891 -17.568  1.00  0.00           C  
ATOM   1649  O   LYS D 681      65.093  52.527 -16.842  1.00  0.00           O  
ATOM   1650  CB  LYS D 681      62.504  53.330 -18.492  1.00  0.00           C  
ATOM   1651  CG  LYS D 681      61.927  54.090 -19.667  1.00  0.00           C  
ATOM   1652  CD  LYS D 681      60.715  54.903 -19.257  1.00  0.00           C  
ATOM   1653  CE  LYS D 681      60.136  55.649 -20.445  1.00  0.00           C  
ATOM   1654  NZ  LYS D 681      58.906  56.402 -20.080  1.00  0.00           N  
ATOM   1655  N   ARG D 683      63.953  50.639 -17.312  1.00  0.00           N  
ATOM   1656  CA  ARG D 683      64.425  49.917 -16.135  1.00  0.00           C  
ATOM   1657  C   ARG D 683      65.326  48.749 -16.524  1.00  0.00           C  
ATOM   1658  O   ARG D 683      65.479  48.430 -17.705  1.00  0.00           O  
ATOM   1659  CB  ARG D 683      63.234  49.392 -15.324  1.00  0.00           C  
ATOM   1660  CG  ARG D 683      62.279  50.471 -14.857  1.00  0.00           C  
ATOM   1661  CD  ARG D 683      62.966  51.448 -13.922  1.00  0.00           C  
ATOM   1662  NE  ARG D 683      63.339  50.822 -12.660  1.00  0.00           N  
ATOM   1663  CZ  ARG D 683      62.467  50.331 -11.788  1.00  0.00           C  
ATOM   1664  NH1 ARG D 683      62.893  49.779 -10.661  1.00  0.00           N  
ATOM   1665  NH2 ARG D 683      61.168  50.394 -12.039  1.00  0.00           N  
ATOM   1666  N   LYS D 684      65.919  48.114 -15.519  1.00  0.00           N  
ATOM   1667  CA  LYS D 684      66.803  46.981 -15.744  1.00  0.00           C  
ATOM   1668  C   LYS D 684      66.132  45.711 -15.222  1.00  0.00           C  
ATOM   1669  O   LYS D 684      65.655  45.679 -14.092  1.00  0.00           O  
ATOM   1670  CB  LYS D 684      68.130  47.216 -15.023  1.00  0.00           C  
ATOM   1671  CG  LYS D 684      69.252  46.314 -15.484  1.00  0.00           C  
ATOM   1672  CD  LYS D 684      70.564  46.676 -14.805  1.00  0.00           C  
ATOM   1673  CE  LYS D 684      71.717  45.849 -15.352  1.00  0.00           C  
ATOM   1674  NZ  LYS D 684      71.489  44.381 -15.189  1.00  0.00           N  
ATOM   1675  N   LEU D 685      66.092  44.672 -16.050  1.00  0.00           N  
ATOM   1676  CA  LEU D 685      65.464  43.408 -15.676  1.00  0.00           C  
ATOM   1677  C   LEU D 685      66.333  42.559 -14.740  1.00  0.00           C  
ATOM   1678  O   LEU D 685      67.518  42.836 -14.566  1.00  0.00           O  
ATOM   1679  CB  LEU D 685      65.124  42.613 -16.940  1.00  0.00           C  
ATOM   1680  CG  LEU D 685      63.970  43.141 -17.799  1.00  0.00           C  
ATOM   1681  CD1 LEU D 685      64.296  44.524 -18.325  1.00  0.00           C  
ATOM   1682  CD2 LEU D 685      63.719  42.186 -18.950  1.00  0.00           C  
ATOM   1683  N   PRO D 686      65.751  41.516 -14.113  1.00  0.00           N  
ATOM   1684  CA  PRO D 686      64.355  41.075 -14.211  1.00  0.00           C  
ATOM   1685  C   PRO D 686      63.426  42.125 -13.629  1.00  0.00           C  
ATOM   1686  O   PRO D 686      63.880  43.044 -12.951  1.00  0.00           O  
ATOM   1687  CB  PRO D 686      64.348  39.779 -13.413  1.00  0.00           C  
ATOM   1688  CG  PRO D 686      65.361  40.052 -12.355  1.00  0.00           C  
ATOM   1689  CD  PRO D 686      66.483  40.689 -13.140  1.00  0.00           C  
ATOM   1690  N   LEU D 687      62.129  41.991 -13.882  1.00  0.00           N  
ATOM   1691  CA  LEU D 687      61.179  42.975 -13.387  1.00  0.00           C  
ATOM   1692  C   LEU D 687      59.924  42.351 -12.786  1.00  0.00           C  
ATOM   1693  O   LEU D 687      59.268  41.522 -13.417  1.00  0.00           O  
ATOM   1694  CB  LEU D 687      60.797  43.918 -14.527  1.00  0.00           C  
ATOM   1695  CG  LEU D 687      60.282  45.299 -14.131  1.00  0.00           C  
ATOM   1696  CD1 LEU D 687      61.344  46.025 -13.323  1.00  0.00           C  
ATOM   1697  CD2 LEU D 687      59.933  46.085 -15.381  1.00  0.00           C  
ATOM   1698  N   LYS D 688      59.595  42.759 -11.563  1.00  0.00           N  
ATOM   1699  CA  LYS D 688      58.418  42.250 -10.863  1.00  0.00           C  
ATOM   1700  C   LYS D 688      57.516  43.414 -10.477  1.00  0.00           C  
ATOM   1701  O   LYS D 688      57.937  44.318  -9.760  1.00  0.00           O  
ATOM   1702  CB  LYS D 688      58.844  41.480  -9.612  1.00  0.00           C  
ATOM   1703  CG  LYS D 688      59.735  40.285  -9.908  1.00  0.00           C  
ATOM   1704  CD  LYS D 688      60.178  39.580  -8.638  1.00  0.00           C  
ATOM   1705  CE  LYS D 688      61.054  38.378  -8.960  1.00  0.00           C  
ATOM   1706  NZ  LYS D 688      61.461  37.630  -7.741  1.00  0.00           N  
ATOM   1707  N   LEU D 689      56.273  43.384 -10.950  1.00  0.00           N  
ATOM   1708  CA  LEU D 689      55.323  44.457 -10.676  1.00  0.00           C  
ATOM   1709  C   LEU D 689      53.938  43.950 -10.277  1.00  0.00           C  
ATOM   1710  O   LEU D 689      53.547  42.839 -10.635  1.00  0.00           O  
ATOM   1711  CB  LEU D 689      55.199  45.347 -11.916  1.00  0.00           C  
ATOM   1712  CG  LEU D 689      56.513  45.912 -12.467  1.00  0.00           C  
ATOM   1713  CD1 LEU D 689      56.270  46.588 -13.806  1.00  0.00           C  
ATOM   1714  CD2 LEU D 689      57.108  46.890 -11.468  1.00  0.00           C  
ATOM   1715  N   PHE D 690      53.199  44.778  -9.538  1.00  0.00           N  
ATOM   1716  CA  PHE D 690      51.848  44.433  -9.094  1.00  0.00           C  
ATOM   1717  C   PHE D 690      50.986  45.677  -8.895  1.00  0.00           C  
ATOM   1718  O   PHE D 690      51.494  46.752  -8.576  1.00  0.00           O  
ATOM   1719  CB  PHE D 690      51.912  43.637  -7.789  1.00  0.00           C  
ATOM   1720  CG  PHE D 690      51.944  44.490  -6.541  1.00  0.00           C  
ATOM   1721  CD1 PHE D 690      50.761  44.939  -5.959  1.00  0.00           C  
ATOM   1722  CD2 PHE D 690      53.151  44.819  -5.934  1.00  0.00           C  
ATOM   1723  CE1 PHE D 690      50.782  45.699  -4.795  1.00  0.00           C  
ATOM   1724  CE2 PHE D 690      53.178  45.578  -4.772  1.00  0.00           C  
ATOM   1725  CZ  PHE D 690      51.992  46.017  -4.202  1.00  0.00           C  
ATOM   1726  N   SER D 691      49.681  45.524  -9.080  1.00  0.00           N  
ATOM   1727  CA  SER D 691      48.758  46.638  -8.907  1.00  0.00           C  
ATOM   1728  C   SER D 691      47.351  46.145  -8.640  1.00  0.00           C  
ATOM   1729  O   SER D 691      46.705  45.587  -9.524  1.00  0.00           O  
ATOM   1730  CB  SER D 691      48.744  47.527 -10.149  1.00  0.00           C  
ATOM   1731  OG  SER D 691      47.754  48.539 -10.028  1.00  0.00           O  
ATOM   1732  N   ILE D 692      46.875  46.354  -7.419  1.00  0.00           N  
ATOM   1733  CA  ILE D 692      45.534  45.929  -7.048  1.00  0.00           C  
ATOM   1734  C   ILE D 692      44.599  47.124  -7.167  1.00  0.00           C  
ATOM   1735  O   ILE D 692      44.541  47.966  -6.270  1.00  0.00           O  
ATOM   1736  CB  ILE D 692      45.505  45.410  -5.607  1.00  0.00           C  
ATOM   1737  CG1 ILE D 692      46.638  44.406  -5.405  1.00  0.00           C  
ATOM   1738  CG2 ILE D 692      44.171  44.746  -5.322  1.00  0.00           C  
ATOM   1739  CD1 ILE D 692      46.767  43.897  -3.987  1.00  0.00           C  
ATOM   1740  N   ASP D 693      43.874  47.198  -8.281  1.00  0.00           N  
ATOM   1741  CA  ASP D 693      42.953  48.303  -8.516  1.00  0.00           C  
ATOM   1742  C   ASP D 693      41.633  47.823  -9.101  1.00  0.00           C  
ATOM   1743  O   ASP D 693      41.434  46.626  -9.299  1.00  0.00           O  
ATOM   1744  CB  ASP D 693      43.591  49.322  -9.462  1.00  0.00           C  
ATOM   1745  CG  ASP D 693      42.758  50.580  -9.608  1.00  0.00           C  
ATOM   1746  OD1 ASP D 693      42.584  51.306  -8.606  1.00  0.00           O  
ATOM   1747  OD2 ASP D 693      42.271  50.840 -10.726  1.00  0.00           O  
ATOM   1748  N   ARG D 695      40.733  48.765  -9.373  1.00  0.00           N  
ATOM   1749  CA  ARG D 695      39.423  48.453  -9.933  1.00  0.00           C  
ATOM   1750  C   ARG D 695      39.467  48.094 -11.411  1.00  0.00           C  
ATOM   1751  O   ARG D 695      40.453  48.349 -12.102  1.00  0.00           O  
ATOM   1752  CB  ARG D 695      38.465  49.633  -9.751  1.00  0.00           C  
ATOM   1753  CG  ARG D 695      37.797  49.702  -8.397  1.00  0.00           C  
ATOM   1754  CD  ARG D 695      36.813  50.860  -8.328  1.00  0.00           C  
ATOM   1755  NE  ARG D 695      36.043  50.853  -7.086  1.00  0.00           N  
ATOM   1756  CZ  ARG D 695      35.136  49.932  -6.771  1.00  0.00           C  
ATOM   1757  NH1 ARG D 695      34.485  50.001  -5.616  1.00  0.00           N  
ATOM   1758  NH2 ARG D 695      34.874  48.942  -7.614  1.00  0.00           N  
ATOM   1759  N   CYS D 696      38.373  47.499 -11.876  1.00  0.00           N  
ATOM   1760  CA  CYS D 696      38.200  47.101 -13.266  1.00  0.00           C  
ATOM   1761  C   CYS D 696      36.701  46.967 -13.504  1.00  0.00           C  
ATOM   1762  O   CYS D 696      35.939  46.754 -12.559  1.00  0.00           O  
ATOM   1763  CB  CYS D 696      38.902  45.772 -13.535  1.00  0.00           C  
ATOM   1764  SG  CYS D 696      40.699  45.860 -13.430  1.00  0.00           S  
ATOM   1765  N   PHE D 697      36.270  47.092 -14.754  1.00  0.00           N  
ATOM   1766  CA  PHE D 697      34.847  47.002 -15.056  1.00  0.00           C  
ATOM   1767  C   PHE D 697      34.528  45.955 -16.111  1.00  0.00           C  
ATOM   1768  O   PHE D 697      34.752  46.170 -17.301  1.00  0.00           O  
ATOM   1769  CB  PHE D 697      34.329  48.362 -15.515  1.00  0.00           C  
ATOM   1770  CG  PHE D 697      34.769  49.500 -14.642  1.00  0.00           C  
ATOM   1771  CD1 PHE D 697      36.079  49.961 -14.688  1.00  0.00           C  
ATOM   1772  CD2 PHE D 697      33.879  50.103 -13.764  1.00  0.00           C  
ATOM   1773  CE1 PHE D 697      36.497  51.003 -13.875  1.00  0.00           C  
ATOM   1774  CE2 PHE D 697      34.288  51.148 -12.945  1.00  0.00           C  
ATOM   1775  CZ  PHE D 697      35.601  51.598 -13.001  1.00  0.00           C  
ATOM   1776  N   ARG D 698      33.996  44.823 -15.661  1.00  0.00           N  
ATOM   1777  CA  ARG D 698      33.635  43.730 -16.553  1.00  0.00           C  
ATOM   1778  C   ARG D 698      32.141  43.797 -16.852  1.00  0.00           C  
ATOM   1779  O   ARG D 698      31.313  43.358 -16.056  1.00  0.00           O  
ATOM   1780  CB  ARG D 698      33.998  42.392 -15.903  1.00  0.00           C  
ATOM   1781  CG  ARG D 698      33.681  41.164 -16.738  1.00  0.00           C  
ATOM   1782  CD  ARG D 698      34.367  39.938 -16.155  1.00  0.00           C  
ATOM   1783  NE  ARG D 698      34.112  39.800 -14.723  1.00  0.00           N  
ATOM   1784  CZ  ARG D 698      34.676  38.879 -13.948  1.00  0.00           C  
ATOM   1785  NH1 ARG D 698      34.385  38.828 -12.654  1.00  0.00           N  
ATOM   1786  NH2 ARG D 698      35.534  38.009 -14.465  1.00  0.00           N  
ATOM   1787  N   ARG D 699      31.811  44.360 -18.008  1.00  0.00           N  
ATOM   1788  CA  ARG D 699      30.429  44.519 -18.440  1.00  0.00           C  
ATOM   1789  C   ARG D 699      29.624  43.226 -18.343  1.00  0.00           C  
ATOM   1790  O   ARG D 699      29.931  42.239 -19.011  1.00  0.00           O  
ATOM   1791  CB  ARG D 699      30.399  45.035 -19.880  1.00  0.00           C  
ATOM   1792  CG  ARG D 699      29.049  45.558 -20.344  1.00  0.00           C  
ATOM   1793  CD  ARG D 699      29.116  46.001 -21.798  1.00  0.00           C  
ATOM   1794  NE  ARG D 699      27.941  46.765 -22.205  1.00  0.00           N  
ATOM   1795  CZ  ARG D 699      26.692  46.320 -22.130  1.00  0.00           C  
ATOM   1796  NH1 ARG D 699      25.689  47.091 -22.527  1.00  0.00           N  
ATOM   1797  NH2 ARG D 699      26.443  45.108 -21.657  1.00  0.00           N  
ATOM   1798  N   GLU D 700      28.594  43.245 -17.503  1.00  0.00           N  
ATOM   1799  CA  GLU D 700      27.717  42.095 -17.309  1.00  0.00           C  
ATOM   1800  C   GLU D 700      26.265  42.539 -17.446  1.00  0.00           C  
ATOM   1801  O   GLU D 700      25.368  41.721 -17.650  1.00  0.00           O  
ATOM   1802  CB  GLU D 700      27.942  41.479 -15.925  1.00  0.00           C  
ATOM   1803  CG  GLU D 700      29.174  40.594 -15.823  1.00  0.00           C  
ATOM   1804  CD  GLU D 700      29.026  39.297 -16.599  1.00  0.00           C  
ATOM   1805  OE1 GLU D 700      28.813  39.356 -17.828  1.00  0.00           O  
ATOM   1806  OE2 GLU D 700      29.122  38.218 -15.979  1.00  0.00           O  
ATOM   1807  N   GLN D 703      26.051  43.847 -17.332  1.00  0.00           N  
ATOM   1808  CA  GLN D 703      24.723  44.443 -17.440  1.00  0.00           C  
ATOM   1809  C   GLN D 703      23.745  43.841 -16.435  1.00  0.00           C  
ATOM   1810  O   GLN D 703      23.130  42.805 -16.694  1.00  0.00           O  
ATOM   1811  CB  GLN D 703      24.180  44.268 -18.862  1.00  0.00           C  
ATOM   1812  CG  GLN D 703      22.933  45.092 -19.157  1.00  0.00           C  
ATOM   1813  CD  GLN D 703      23.200  46.589 -19.156  1.00  0.00           C  
ATOM   1814  OE1 GLN D 703      22.282  47.395 -19.311  1.00  0.00           O  
ATOM   1815  NE2 GLN D 703      24.462  46.968 -18.987  1.00  0.00           N  
ATOM   1816  N   ARG D 712      23.606  44.505 -15.290  1.00  0.00           N  
ATOM   1817  CA  ARG D 712      22.712  44.060 -14.225  1.00  0.00           C  
ATOM   1818  C   ARG D 712      22.942  42.613 -13.799  1.00  0.00           C  
ATOM   1819  O   ARG D 712      22.464  41.678 -14.443  1.00  0.00           O  
ATOM   1820  CB  ARG D 712      21.248  44.242 -14.640  1.00  0.00           C  
ATOM   1821  CG  ARG D 712      20.773  45.686 -14.621  1.00  0.00           C  
ATOM   1822  CD  ARG D 712      19.274  45.779 -14.865  1.00  0.00           C  
ATOM   1823  NE  ARG D 712      18.781  47.147 -14.729  1.00  0.00           N  
ATOM   1824  CZ  ARG D 712      18.835  47.854 -13.604  1.00  0.00           C  
ATOM   1825  NH1 ARG D 712      18.362  49.093 -13.574  1.00  0.00           N  
ATOM   1826  NH2 ARG D 712      19.360  47.324 -12.507  1.00  0.00           N  
ATOM   1827  N   GLU D 713      23.677  42.442 -12.705  1.00  0.00           N  
ATOM   1828  CA  GLU D 713      23.973  41.119 -12.167  1.00  0.00           C  
ATOM   1829  C   GLU D 713      23.931  41.144 -10.646  1.00  0.00           C  
ATOM   1830  O   GLU D 713      24.905  41.516  -9.993  1.00  0.00           O  
ATOM   1831  CB  GLU D 713      25.349  40.645 -12.639  1.00  0.00           C  
ATOM   1832  CG  GLU D 713      25.394  40.236 -14.101  1.00  0.00           C  
ATOM   1833  CD  GLU D 713      24.539  39.016 -14.392  1.00  0.00           C  
ATOM   1834  OE1 GLU D 713      24.442  38.625 -15.575  1.00  0.00           O  
ATOM   1835  OE2 GLU D 713      23.966  38.446 -13.440  1.00  0.00           O  
ATOM   1836  N   ASP D 714      22.791  40.752 -10.087  1.00  0.00           N  
ATOM   1837  CA  ASP D 714      22.618  40.725  -8.641  1.00  0.00           C  
ATOM   1838  C   ASP D 714      22.929  39.326  -8.120  1.00  0.00           C  
ATOM   1839  O   ASP D 714      22.930  39.085  -6.912  1.00  0.00           O  
ATOM   1840  CB  ASP D 714      21.181  41.108  -8.275  1.00  0.00           C  
ATOM   1841  CG  ASP D 714      20.767  42.452  -8.850  1.00  0.00           C  
ATOM   1842  OD1 ASP D 714      20.777  42.597 -10.091  1.00  0.00           O  
ATOM   1843  OD2 ASP D 714      20.431  43.362  -8.063  1.00  0.00           O  
ATOM   1844  N   ARG D 715      23.197  38.408  -9.045  1.00  0.00           N  
ATOM   1845  CA  ARG D 715      23.504  37.026  -8.697  1.00  0.00           C  
ATOM   1846  C   ARG D 715      24.726  36.525  -9.465  1.00  0.00           C  
ATOM   1847  O   ARG D 715      24.922  35.320  -9.628  1.00  0.00           O  
ATOM   1848  CB  ARG D 715      22.290  36.140  -8.997  1.00  0.00           C  
ATOM   1849  CG  ARG D 715      21.029  36.583  -8.267  1.00  0.00           C  
ATOM   1850  CD  ARG D 715      19.786  35.868  -8.774  1.00  0.00           C  
ATOM   1851  NE  ARG D 715      18.572  36.409  -8.165  1.00  0.00           N  
ATOM   1852  CZ  ARG D 715      17.338  36.037  -8.492  1.00  0.00           C  
ATOM   1853  NH1 ARG D 715      16.295  36.585  -7.883  1.00  0.00           N  
ATOM   1854  NH2 ARG D 715      17.146  35.120  -9.429  1.00  0.00           N  
ATOM   1855  N   SER D 716      25.544  37.465  -9.932  1.00  0.00           N  
ATOM   1856  CA  SER D 716      26.760  37.152 -10.679  1.00  0.00           C  
ATOM   1857  C   SER D 716      27.666  38.379 -10.743  1.00  0.00           C  
ATOM   1858  O   SER D 716      27.772  39.030 -11.783  1.00  0.00           O  
ATOM   1859  CB  SER D 716      26.414  36.697 -12.101  1.00  0.00           C  
ATOM   1860  OG  SER D 716      25.713  35.467 -12.090  1.00  0.00           O  
ATOM   1861  N   HIS D 718      28.319  38.686  -9.625  1.00  0.00           N  
ATOM   1862  CA  HIS D 718      29.212  39.839  -9.535  1.00  0.00           C  
ATOM   1863  C   HIS D 718      28.499  41.116  -9.974  1.00  0.00           C  
ATOM   1864  O   HIS D 718      27.315  41.093 -10.305  1.00  0.00           O  
ATOM   1865  CB  HIS D 718      30.460  39.625 -10.400  1.00  0.00           C  
ATOM   1866  CG  HIS D 718      31.338  38.505  -9.934  1.00  0.00           C  
ATOM   1867  ND1 HIS D 718      32.543  38.208 -10.534  1.00  0.00           N  
ATOM   1868  CD2 HIS D 718      31.187  37.608  -8.931  1.00  0.00           C  
ATOM   1869  CE1 HIS D 718      33.096  37.177  -9.920  1.00  0.00           C  
ATOM   1870  NE2 HIS D 718      32.293  36.793  -8.944  1.00  0.00           N  
ATOM   1871  N   LEU D 723      29.224  42.229  -9.973  1.00  0.00           N  
ATOM   1872  CA  LEU D 723      28.649  43.507 -10.371  1.00  0.00           C  
ATOM   1873  C   LEU D 723      29.214  43.995 -11.698  1.00  0.00           C  
ATOM   1874  O   LEU D 723      29.434  43.207 -12.617  1.00  0.00           O  
ATOM   1875  CB  LEU D 723      28.896  44.560  -9.288  1.00  0.00           C  
ATOM   1876  CG  LEU D 723      28.145  44.383  -7.966  1.00  0.00           C  
ATOM   1877  CD1 LEU D 723      26.644  44.381  -8.238  1.00  0.00           C  
ATOM   1878  CD2 LEU D 723      28.574  43.093  -7.284  1.00  0.00           C  
ATOM   1879  N   MET D 724      29.445  45.299 -11.792  1.00  0.00           N  
ATOM   1880  CA  MET D 724      29.977  45.900 -13.007  1.00  0.00           C  
ATOM   1881  C   MET D 724      31.402  46.392 -12.789  1.00  0.00           C  
ATOM   1882  O   MET D 724      32.085  46.780 -13.737  1.00  0.00           O  
ATOM   1883  CB  MET D 724      29.084  47.063 -13.436  1.00  0.00           C  
ATOM   1884  CG  MET D 724      27.638  46.663 -13.654  1.00  0.00           C  
ATOM   1885  SD  MET D 724      26.512  48.060 -13.600  1.00  0.00           S  
ATOM   1886  CE  MET D 724      26.070  48.056 -11.843  1.00  0.00           C  
ATOM   1887  N   SER D 725      31.848  46.371 -11.536  1.00  0.00           N  
ATOM   1888  CA  SER D 725      33.192  46.820 -11.198  1.00  0.00           C  
ATOM   1889  C   SER D 725      33.769  46.003 -10.049  1.00  0.00           C  
ATOM   1890  O   SER D 725      33.243  46.026  -8.935  1.00  0.00           O  
ATOM   1891  CB  SER D 725      33.170  48.302 -10.817  1.00  0.00           C  
ATOM   1892  OG  SER D 725      34.460  48.759 -10.446  1.00  0.00           O  
ATOM   1893  N   TYR D 726      34.851  45.282 -10.326  1.00  0.00           N  
ATOM   1894  CA  TYR D 726      35.504  44.460  -9.314  1.00  0.00           C  
ATOM   1895  C   TYR D 726      36.953  44.900  -9.142  1.00  0.00           C  
ATOM   1896  O   TYR D 726      37.445  45.748  -9.885  1.00  0.00           O  
ATOM   1897  CB  TYR D 726      35.455  42.980  -9.714  1.00  0.00           C  
ATOM   1898  CG  TYR D 726      36.418  42.593 -10.817  1.00  0.00           C  
ATOM   1899  CD1 TYR D 726      36.364  43.205 -12.070  1.00  0.00           C  
ATOM   1900  CD2 TYR D 726      37.385  41.610 -10.607  1.00  0.00           C  
ATOM   1901  CE1 TYR D 726      37.253  42.845 -13.088  1.00  0.00           C  
ATOM   1902  CE2 TYR D 726      38.276  41.243 -11.616  1.00  0.00           C  
ATOM   1903  CZ  TYR D 726      38.205  41.864 -12.852  1.00  0.00           C  
ATOM   1904  OH  TYR D 726      39.086  41.503 -13.846  1.00  0.00           O  
ATOM   1905  N   HIS D 728      37.629  44.321  -8.156  1.00  0.00           N  
ATOM   1906  CA  HIS D 728      39.025  44.641  -7.882  1.00  0.00           C  
ATOM   1907  C   HIS D 728      39.905  43.487  -8.323  1.00  0.00           C  
ATOM   1908  O   HIS D 728      39.690  42.353  -7.909  1.00  0.00           O  
ATOM   1909  CB  HIS D 728      39.223  44.882  -6.391  1.00  0.00           C  
ATOM   1910  CG  HIS D 728      38.554  46.121  -5.887  1.00  0.00           C  
ATOM   1911  ND1 HIS D 728      39.111  47.375  -6.022  1.00  0.00           N  
ATOM   1912  CD2 HIS D 728      37.371  46.301  -5.254  1.00  0.00           C  
ATOM   1913  CE1 HIS D 728      38.301  48.273  -5.492  1.00  0.00           C  
ATOM   1914  NE2 HIS D 728      37.238  47.648  -5.019  1.00  0.00           N  
ATOM   1915  N   SER D 730      40.893  43.776  -9.162  1.00  0.00           N  
ATOM   1916  CA  SER D 730      41.801  42.743  -9.652  1.00  0.00           C  
ATOM   1917  C   SER D 730      43.199  42.901  -9.057  1.00  0.00           C  
ATOM   1918  O   SER D 730      43.862  43.916  -9.257  1.00  0.00           O  
ATOM   1919  CB  SER D 730      41.879  42.791 -11.182  1.00  0.00           C  
ATOM   1920  OG  SER D 730      42.735  41.780 -11.689  1.00  0.00           O  
ATOM   1921  N   ALA D 731      43.639  41.893  -8.314  1.00  0.00           N  
ATOM   1922  CA  ALA D 731      44.954  41.928  -7.701  1.00  0.00           C  
ATOM   1923  C   ALA D 731      45.938  41.282  -8.664  1.00  0.00           C  
ATOM   1924  O   ALA D 731      46.414  40.171  -8.428  1.00  0.00           O  
ATOM   1925  CB  ALA D 731      44.932  41.175  -6.378  1.00  0.00           C  
ATOM   1926  N   SER D 732      46.242  41.987  -9.748  1.00  0.00           N  
ATOM   1927  CA  SER D 732      47.152  41.477 -10.767  1.00  0.00           C  
ATOM   1928  C   SER D 732      48.614  41.826 -10.532  1.00  0.00           C  
ATOM   1929  O   SER D 732      48.949  42.633  -9.664  1.00  0.00           O  
ATOM   1930  CB  SER D 732      46.732  41.992 -12.144  1.00  0.00           C  
ATOM   1931  OG  SER D 732      45.386  41.654 -12.430  1.00  0.00           O  
ATOM   1932  N   CYS D 733      49.477  41.202 -11.326  1.00  0.00           N  
ATOM   1933  CA  CYS D 733      50.916  41.418 -11.248  1.00  0.00           C  
ATOM   1934  C   CYS D 733      51.563  40.854 -12.503  1.00  0.00           C  
ATOM   1935  O   CYS D 733      50.968  40.030 -13.196  1.00  0.00           O  
ATOM   1936  CB  CYS D 733      51.500  40.724 -10.019  1.00  0.00           C  
ATOM   1937  SG  CYS D 733      51.376  38.929 -10.054  1.00  0.00           S  
ATOM   1938  N   VAL D 734      52.778  41.302 -12.795  1.00  0.00           N  
ATOM   1939  CA  VAL D 734      53.503  40.838 -13.973  1.00  0.00           C  
ATOM   1940  C   VAL D 734      54.984  40.672 -13.685  1.00  0.00           C  
ATOM   1941  O   VAL D 734      55.579  41.464 -12.956  1.00  0.00           O  
ATOM   1942  CB  VAL D 734      53.351  41.810 -15.147  1.00  0.00           C  
ATOM   1943  CG1 VAL D 734      51.949  41.715 -15.712  1.00  0.00           C  
ATOM   1944  CG2 VAL D 734      53.646  43.228 -14.683  1.00  0.00           C  
ATOM   1945  N   VAL D 735      55.575  39.634 -14.265  1.00  0.00           N  
ATOM   1946  CA  VAL D 735      56.987  39.355 -14.067  1.00  0.00           C  
ATOM   1947  C   VAL D 735      57.729  39.371 -15.394  1.00  0.00           C  
ATOM   1948  O   VAL D 735      57.596  38.458 -16.210  1.00  0.00           O  
ATOM   1949  CB  VAL D 735      57.199  37.983 -13.390  1.00  0.00           C  
ATOM   1950  CG1 VAL D 735      58.681  37.726 -13.197  1.00  0.00           C  
ATOM   1951  CG2 VAL D 735      56.485  37.945 -12.051  1.00  0.00           C  
ATOM   1952  N   VAL D 736      58.506  40.426 -15.604  1.00  0.00           N  
ATOM   1953  CA  VAL D 736      59.288  40.581 -16.820  1.00  0.00           C  
ATOM   1954  C   VAL D 736      60.636  39.917 -16.608  1.00  0.00           C  
ATOM   1955  O   VAL D 736      61.456  40.398 -15.826  1.00  0.00           O  
ATOM   1956  CB  VAL D 736      59.516  42.067 -17.146  1.00  0.00           C  
ATOM   1957  CG1 VAL D 736      60.347  42.198 -18.405  1.00  0.00           C  
ATOM   1958  CG2 VAL D 736      58.182  42.774 -17.311  1.00  0.00           C  
ATOM   1959  N   GLY D 737      60.859  38.806 -17.299  1.00  0.00           N  
ATOM   1960  CA  GLY D 737      62.116  38.098 -17.161  1.00  0.00           C  
ATOM   1961  C   GLY D 737      62.578  37.473 -18.459  1.00  0.00           C  
ATOM   1962  O   GLY D 737      61.789  36.865 -19.183  1.00  0.00           O  
ATOM   1963  N   GLU D 738      63.863  37.623 -18.753  1.00  0.00           N  
ATOM   1964  CA  GLU D 738      64.435  37.070 -19.972  1.00  0.00           C  
ATOM   1965  C   GLU D 738      64.264  35.553 -19.995  1.00  0.00           C  
ATOM   1966  O   GLU D 738      64.421  34.917 -21.039  1.00  0.00           O  
ATOM   1967  CB  GLU D 738      65.921  37.429 -20.059  1.00  0.00           C  
ATOM   1968  CG  GLU D 738      66.600  37.002 -21.350  1.00  0.00           C  
ATOM   1969  CD  GLU D 738      68.057  37.424 -21.408  1.00  0.00           C  
ATOM   1970  OE1 GLU D 738      68.710  37.175 -22.442  1.00  0.00           O  
ATOM   1971  OE2 GLU D 738      68.552  38.006 -20.419  1.00  0.00           O  
ATOM   1972  N   ASP D 739      63.937  34.982 -18.839  1.00  0.00           N  
ATOM   1973  CA  ASP D 739      63.751  33.542 -18.722  1.00  0.00           C  
ATOM   1974  C   ASP D 739      62.638  33.207 -17.736  1.00  0.00           C  
ATOM   1975  O   ASP D 739      62.905  32.889 -16.578  1.00  0.00           O  
ATOM   1976  CB  ASP D 739      65.051  32.875 -18.257  1.00  0.00           C  
ATOM   1977  CG  ASP D 739      66.230  33.194 -19.158  1.00  0.00           C  
ATOM   1978  OD1 ASP D 739      66.175  32.859 -20.361  1.00  0.00           O  
ATOM   1979  OD2 ASP D 739      67.214  33.780 -18.661  1.00  0.00           O  
ATOM   1980  N   VAL D 788      61.392  33.281 -18.193  1.00  0.00           N  
ATOM   1981  CA  VAL D 788      60.254  32.967 -17.333  1.00  0.00           C  
ATOM   1982  C   VAL D 788      59.242  32.070 -18.046  1.00  0.00           C  
ATOM   1983  O   VAL D 788      59.188  32.031 -19.276  1.00  0.00           O  
ATOM   1984  CB  VAL D 788      59.525  34.253 -16.853  1.00  0.00           C  
ATOM   1985  CG1 VAL D 788      60.507  35.176 -16.159  1.00  0.00           C  
ATOM   1986  CG2 VAL D 788      58.856  34.952 -18.024  1.00  0.00           C  
ATOM   1987  N   SER D 789      58.444  31.352 -17.262  1.00  0.00           N  
ATOM   1988  CA  SER D 789      57.432  30.460 -17.811  1.00  0.00           C  
ATOM   1989  C   SER D 789      56.241  30.373 -16.869  1.00  0.00           C  
ATOM   1990  O   SER D 789      56.200  31.051 -15.842  1.00  0.00           O  
ATOM   1991  CB  SER D 789      58.012  29.062 -18.024  1.00  0.00           C  
ATOM   1992  OG  SER D 789      58.370  28.467 -16.789  1.00  0.00           O  
ATOM   1993  N   VAL D 790      55.276  29.528 -17.223  1.00  0.00           N  
ATOM   1994  CA  VAL D 790      54.079  29.352 -16.415  1.00  0.00           C  
ATOM   1995  C   VAL D 790      54.443  29.076 -14.958  1.00  0.00           C  
ATOM   1996  O   VAL D 790      53.730  29.488 -14.042  1.00  0.00           O  
ATOM   1997  CB  VAL D 790      53.217  28.193 -16.956  1.00  0.00           C  
ATOM   1998  CG1 VAL D 790      53.980  26.885 -16.856  1.00  0.00           C  
ATOM   1999  CG2 VAL D 790      51.911  28.114 -16.189  1.00  0.00           C  
ATOM   2000  N   ASP D 791      55.561  28.385 -14.749  1.00  0.00           N  
ATOM   2001  CA  ASP D 791      56.014  28.057 -13.402  1.00  0.00           C  
ATOM   2002  C   ASP D 791      56.131  29.310 -12.546  1.00  0.00           C  
ATOM   2003  O   ASP D 791      55.683  29.329 -11.400  1.00  0.00           O  
ATOM   2004  CB  ASP D 791      57.365  27.344 -13.451  1.00  0.00           C  
ATOM   2005  CG  ASP D 791      57.302  26.038 -14.207  1.00  0.00           C  
ATOM   2006  OD1 ASP D 791      56.494  25.166 -13.819  1.00  0.00           O  
ATOM   2007  OD2 ASP D 791      58.060  25.884 -15.188  1.00  0.00           O  
ATOM   2008  N   ASP D 792      56.733  30.357 -13.103  1.00  0.00           N  
ATOM   2009  CA  ASP D 792      56.891  31.607 -12.371  1.00  0.00           C  
ATOM   2010  C   ASP D 792      55.526  32.107 -11.937  1.00  0.00           C  
ATOM   2011  O   ASP D 792      55.416  32.963 -11.065  1.00  0.00           O  
ATOM   2012  CB  ASP D 792      57.582  32.663 -13.237  1.00  0.00           C  
ATOM   2013  CG  ASP D 792      59.052  32.364 -13.462  1.00  0.00           C  
ATOM   2014  OD1 ASP D 792      59.363  31.393 -14.185  1.00  0.00           O  
ATOM   2015  OD2 ASP D 792      59.897  33.100 -12.908  1.00  0.00           O  
ATOM   2016  N   GLY D 793      54.484  31.560 -12.554  1.00  0.00           N  
ATOM   2017  CA  GLY D 793      53.133  31.952 -12.208  1.00  0.00           C  
ATOM   2018  C   GLY D 793      52.622  31.107 -11.063  1.00  0.00           C  
ATOM   2019  O   GLY D 793      52.033  31.621 -10.113  1.00  0.00           O  
ATOM   2020  N   LYS D 794      52.849  29.801 -11.153  1.00  0.00           N  
ATOM   2021  CA  LYS D 794      52.416  28.886 -10.106  1.00  0.00           C  
ATOM   2022  C   LYS D 794      53.005  29.331  -8.775  1.00  0.00           C  
ATOM   2023  O   LYS D 794      52.289  29.478  -7.787  1.00  0.00           O  
ATOM   2024  CB  LYS D 794      52.871  27.460 -10.423  1.00  0.00           C  
ATOM   2025  CG  LYS D 794      52.263  26.880 -11.690  1.00  0.00           C  
ATOM   2026  CD  LYS D 794      52.783  25.477 -11.963  1.00  0.00           C  
ATOM   2027  CE  LYS D 794      52.230  24.926 -13.271  1.00  0.00           C  
ATOM   2028  NZ  LYS D 794      52.785  23.583 -13.609  1.00  0.00           N  
ATOM   2029  N   VAL D 795      54.315  29.555  -8.764  1.00  0.00           N  
ATOM   2030  CA  VAL D 795      55.016  29.985  -7.560  1.00  0.00           C  
ATOM   2031  C   VAL D 795      54.399  31.237  -6.936  1.00  0.00           C  
ATOM   2032  O   VAL D 795      54.225  31.309  -5.719  1.00  0.00           O  
ATOM   2033  CB  VAL D 795      56.508  30.254  -7.858  1.00  0.00           C  
ATOM   2034  CG1 VAL D 795      56.641  31.292  -8.954  1.00  0.00           C  
ATOM   2035  CG2 VAL D 795      57.219  30.715  -6.597  1.00  0.00           C  
ATOM   2036  N   VAL D 796      54.073  32.224  -7.764  1.00  0.00           N  
ATOM   2037  CA  VAL D 796      53.470  33.453  -7.263  1.00  0.00           C  
ATOM   2038  C   VAL D 796      52.145  33.133  -6.590  1.00  0.00           C  
ATOM   2039  O   VAL D 796      51.926  33.500  -5.439  1.00  0.00           O  
ATOM   2040  CB  VAL D 796      53.218  34.459  -8.397  1.00  0.00           C  
ATOM   2041  CG1 VAL D 796      52.481  35.673  -7.869  1.00  0.00           C  
ATOM   2042  CG2 VAL D 796      54.535  34.875  -9.006  1.00  0.00           C  
ATOM   2043  N   ALA D 797      51.271  32.440  -7.312  1.00  0.00           N  
ATOM   2044  CA  ALA D 797      49.966  32.067  -6.784  1.00  0.00           C  
ATOM   2045  C   ALA D 797      50.100  31.391  -5.422  1.00  0.00           C  
ATOM   2046  O   ALA D 797      49.246  31.569  -4.550  1.00  0.00           O  
ATOM   2047  CB  ALA D 797      49.252  31.145  -7.766  1.00  0.00           C  
ATOM   2048  N   GLU D 798      51.168  30.617  -5.240  1.00  0.00           N  
ATOM   2049  CA  GLU D 798      51.394  29.934  -3.973  1.00  0.00           C  
ATOM   2050  C   GLU D 798      51.848  30.949  -2.941  1.00  0.00           C  
ATOM   2051  O   GLU D 798      51.163  31.178  -1.942  1.00  0.00           O  
ATOM   2052  CB  GLU D 798      52.464  28.851  -4.107  1.00  0.00           C  
ATOM   2053  CG  GLU D 798      52.683  28.068  -2.819  1.00  0.00           C  
ATOM   2054  CD  GLU D 798      53.882  27.142  -2.876  1.00  0.00           C  
ATOM   2055  OE1 GLU D 798      53.936  26.282  -3.781  1.00  0.00           O  
ATOM   2056  OE2 GLU D 798      54.771  27.269  -2.009  1.00  0.00           O  
ATOM   2057  N   GLY D 799      53.005  31.557  -3.190  1.00  0.00           N  
ATOM   2058  CA  GLY D 799      53.542  32.547  -2.271  1.00  0.00           C  
ATOM   2059  C   GLY D 799      52.536  33.622  -1.910  1.00  0.00           C  
ATOM   2060  O   GLY D 799      52.686  34.321  -0.908  1.00  0.00           O  
ATOM   2061  N   LEU D 800      51.503  33.753  -2.734  1.00  0.00           N  
ATOM   2062  CA  LEU D 800      50.460  34.738  -2.504  1.00  0.00           C  
ATOM   2063  C   LEU D 800      49.410  34.147  -1.573  1.00  0.00           C  
ATOM   2064  O   LEU D 800      49.183  34.661  -0.479  1.00  0.00           O  
ATOM   2065  CB  LEU D 800      49.820  35.138  -3.834  1.00  0.00           C  
ATOM   2066  CG  LEU D 800      48.920  36.372  -3.849  1.00  0.00           C  
ATOM   2067  CD1 LEU D 800      49.684  37.579  -3.336  1.00  0.00           C  
ATOM   2068  CD2 LEU D 800      48.435  36.614  -5.265  1.00  0.00           C  
ATOM   2069  N   LEU D 801      48.778  33.060  -2.003  1.00  0.00           N  
ATOM   2070  CA  LEU D 801      47.760  32.409  -1.191  1.00  0.00           C  
ATOM   2071  C   LEU D 801      48.343  31.902   0.123  1.00  0.00           C  
ATOM   2072  O   LEU D 801      47.682  31.940   1.165  1.00  0.00           O  
ATOM   2073  CB  LEU D 801      47.141  31.237  -1.951  1.00  0.00           C  
ATOM   2074  CG  LEU D 801      46.420  31.549  -3.260  1.00  0.00           C  
ATOM   2075  CD1 LEU D 801      45.838  30.263  -3.823  1.00  0.00           C  
ATOM   2076  CD2 LEU D 801      45.322  32.571  -3.018  1.00  0.00           C  
ATOM   2077  N   ALA D 802      49.581  31.426   0.069  1.00  0.00           N  
ATOM   2078  CA  ALA D 802      50.254  30.903   1.251  1.00  0.00           C  
ATOM   2079  C   ALA D 802      50.263  31.899   2.411  1.00  0.00           C  
ATOM   2080  O   ALA D 802      50.489  31.517   3.562  1.00  0.00           O  
ATOM   2081  CB  ALA D 802      51.682  30.506   0.901  1.00  0.00           C  
ATOM   2082  N   GLN D 803      50.020  33.172   2.108  1.00  0.00           N  
ATOM   2083  CA  GLN D 803      50.009  34.204   3.134  1.00  0.00           C  
ATOM   2084  C   GLN D 803      48.622  34.466   3.699  1.00  0.00           C  
ATOM   2085  O   GLN D 803      48.375  35.512   4.295  1.00  0.00           O  
ATOM   2086  CB  GLN D 803      50.596  35.501   2.588  1.00  0.00           C  
ATOM   2087  CG  GLN D 803      52.094  35.449   2.382  1.00  0.00           C  
ATOM   2088  CD  GLN D 803      52.680  36.802   2.039  1.00  0.00           C  
ATOM   2089  OE1 GLN D 803      52.455  37.335   0.951  1.00  0.00           O  
ATOM   2090  NE2 GLN D 803      53.432  37.372   2.975  1.00  0.00           N  
ATOM   2091  N   PHE D 807      47.717  33.515   3.506  1.00  0.00           N  
ATOM   2092  CA  PHE D 807      46.364  33.636   4.025  1.00  0.00           C  
ATOM   2093  C   PHE D 807      45.978  32.354   4.749  1.00  0.00           C  
ATOM   2094  O   PHE D 807      44.865  32.228   5.260  1.00  0.00           O  
ATOM   2095  CB  PHE D 807      45.374  33.910   2.896  1.00  0.00           C  
ATOM   2096  CG  PHE D 807      45.349  35.340   2.440  1.00  0.00           C  
ATOM   2097  CD1 PHE D 807      46.473  35.928   1.873  1.00  0.00           C  
ATOM   2098  CD2 PHE D 807      44.188  36.097   2.557  1.00  0.00           C  
ATOM   2099  CE1 PHE D 807      46.439  37.254   1.425  1.00  0.00           C  
ATOM   2100  CE2 PHE D 807      44.145  37.422   2.112  1.00  0.00           C  
ATOM   2101  CZ  PHE D 807      45.272  37.999   1.545  1.00  0.00           C  
ATOM   2102  N   GLY D 808      46.906  31.403   4.794  1.00  0.00           N  
ATOM   2103  CA  GLY D 808      46.641  30.143   5.461  1.00  0.00           C  
ATOM   2104  C   GLY D 808      46.200  29.065   4.494  1.00  0.00           C  
ATOM   2105  O   GLY D 808      45.709  28.013   4.902  1.00  0.00           O  
ATOM   2106  N   PHE D1141      46.374  29.330   3.204  1.00  0.00           N  
ATOM   2107  CA  PHE D1141      45.994  28.381   2.166  1.00  0.00           C  
ATOM   2108  C   PHE D1141      47.123  27.399   1.873  1.00  0.00           C  
ATOM   2109  O   PHE D1141      48.251  27.807   1.585  1.00  0.00           O  
ATOM   2110  CB  PHE D1141      45.624  29.130   0.886  1.00  0.00           C  
ATOM   2111  CG  PHE D1141      44.269  29.775   0.928  1.00  0.00           C  
ATOM   2112  CD1 PHE D1141      43.874  30.534   2.024  1.00  0.00           C  
ATOM   2113  CD2 PHE D1141      43.389  29.633  -0.138  1.00  0.00           C  
ATOM   2114  CE1 PHE D1141      42.620  31.145   2.057  1.00  0.00           C  
ATOM   2115  CE2 PHE D1141      42.133  30.240  -0.116  1.00  0.00           C  
ATOM   2116  CZ  PHE D1141      41.749  30.997   0.984  1.00  0.00           C  
ATOM   2117  N   THR D1153      46.818  26.105   1.951  1.00  0.00           N  
ATOM   2118  CA  THR D1153      47.810  25.068   1.680  1.00  0.00           C  
ATOM   2119  C   THR D1153      47.326  24.168   0.553  1.00  0.00           C  
ATOM   2120  O   THR D1153      48.102  23.412  -0.029  1.00  0.00           O  
ATOM   2121  CB  THR D1153      48.084  24.195   2.925  1.00  0.00           C  
ATOM   2122  OG1 THR D1153      46.845  23.710   3.453  1.00  0.00           O  
ATOM   2123  CG2 THR D1153      48.811  24.996   3.992  1.00  0.00           C  
ATOM   2124  N   LYS D1154      46.038  24.260   0.246  1.00  0.00           N  
ATOM   2125  CA  LYS D1154      45.452  23.454  -0.816  1.00  0.00           C  
ATOM   2126  C   LYS D1154      44.877  24.334  -1.921  1.00  0.00           C  
ATOM   2127  O   LYS D1154      43.980  25.143  -1.676  1.00  0.00           O  
ATOM   2128  CB  LYS D1154      44.349  22.555  -0.248  1.00  0.00           C  
ATOM   2129  CG  LYS D1154      44.821  21.595   0.838  1.00  0.00           C  
ATOM   2130  CD  LYS D1154      43.714  20.636   1.262  1.00  0.00           C  
ATOM   2131  CE  LYS D1154      42.514  21.374   1.842  1.00  0.00           C  
ATOM   2132  NZ  LYS D1154      41.413  20.445   2.229  1.00  0.00           N  
ATOM   2133  N   PHE D1155      45.398  24.174  -3.136  1.00  0.00           N  
ATOM   2134  CA  PHE D1155      44.927  24.952  -4.276  1.00  0.00           C  
ATOM   2135  C   PHE D1155      45.055  24.250  -5.631  1.00  0.00           C  
ATOM   2136  O   PHE D1155      44.047  23.987  -6.288  1.00  0.00           O  
ATOM   2137  CB  PHE D1155      45.636  26.311  -4.323  1.00  0.00           C  
ATOM   2138  CG  PHE D1155      47.044  26.293  -3.784  1.00  0.00           C  
ATOM   2139  CD1 PHE D1155      48.006  25.446  -4.320  1.00  0.00           C  
ATOM   2140  CD2 PHE D1155      47.413  27.150  -2.750  1.00  0.00           C  
ATOM   2141  CE1 PHE D1155      49.312  25.455  -3.835  1.00  0.00           C  
ATOM   2142  CE2 PHE D1155      48.716  27.164  -2.259  1.00  0.00           C  
ATOM   2143  CZ  PHE D1155      49.665  26.317  -2.803  1.00  0.00           C  
ATOM   2144  N   LYS D1156      46.283  23.952  -6.050  1.00  0.00           N  
ATOM   2145  CA  LYS D1156      46.531  23.282  -7.330  1.00  0.00           C  
ATOM   2146  C   LYS D1156      46.063  24.118  -8.521  1.00  0.00           C  
ATOM   2147  O   LYS D1156      45.272  25.051  -8.366  1.00  0.00           O  
ATOM   2148  CB  LYS D1156      45.832  21.921  -7.359  1.00  0.00           C  
ATOM   2149  CG  LYS D1156      46.270  20.976  -6.257  1.00  0.00           C  
ATOM   2150  CD  LYS D1156      45.511  19.661  -6.331  1.00  0.00           C  
ATOM   2151  CE  LYS D1156      45.905  18.738  -5.192  1.00  0.00           C  
ATOM   2152  NZ  LYS D1156      45.632  19.360  -3.866  1.00  0.00           N  
ATOM   2153  N   PHE D1157      46.550  23.774  -9.712  1.00  0.00           N  
ATOM   2154  CA  PHE D1157      46.190  24.503 -10.930  1.00  0.00           C  
ATOM   2155  C   PHE D1157      45.655  23.579 -12.020  1.00  0.00           C  
ATOM   2156  O   PHE D1157      45.977  22.395 -12.052  1.00  0.00           O  
ATOM   2157  CB  PHE D1157      47.404  25.248 -11.489  1.00  0.00           C  
ATOM   2158  CG  PHE D1157      48.379  25.707 -10.440  1.00  0.00           C  
ATOM   2159  CD1 PHE D1157      49.269  24.811  -9.864  1.00  0.00           C  
ATOM   2160  CD2 PHE D1157      48.414  27.036 -10.038  1.00  0.00           C  
ATOM   2161  CE1 PHE D1157      50.178  25.229  -8.905  1.00  0.00           C  
ATOM   2162  CE2 PHE D1157      49.322  27.463  -9.078  1.00  0.00           C  
ATOM   2163  CZ  PHE D1157      50.206  26.556  -8.511  1.00  0.00           C  
ATOM   2164  N   LYS D1158      44.842  24.131 -12.916  1.00  0.00           N  
ATOM   2165  CA  LYS D1158      44.271  23.360 -14.016  1.00  0.00           C  
ATOM   2166  C   LYS D1158      44.125  24.239 -15.257  1.00  0.00           C  
ATOM   2167  O   LYS D1158      43.598  25.348 -15.182  1.00  0.00           O  
ATOM   2168  CB  LYS D1158      42.905  22.788 -13.617  1.00  0.00           C  
ATOM   2169  CG  LYS D1158      42.966  21.790 -12.466  1.00  0.00           C  
ATOM   2170  CD  LYS D1158      41.598  21.212 -12.137  1.00  0.00           C  
ATOM   2171  CE  LYS D1158      41.050  20.381 -13.286  1.00  0.00           C  
ATOM   2172  NZ  LYS D1158      39.722  19.794 -12.954  1.00  0.00           N  
ATOM   2173  N   PRO D1159      44.600  23.750 -16.416  1.00  0.00           N  
ATOM   2174  CA  PRO D1159      44.544  24.459 -17.699  1.00  0.00           C  
ATOM   2175  C   PRO D1159      43.180  25.054 -18.020  1.00  0.00           C  
ATOM   2176  O   PRO D1159      42.154  24.392 -17.875  1.00  0.00           O  
ATOM   2177  CB  PRO D1159      44.952  23.383 -18.695  1.00  0.00           C  
ATOM   2178  CG  PRO D1159      45.952  22.600 -17.917  1.00  0.00           C  
ATOM   2179  CD  PRO D1159      45.265  22.446 -16.579  1.00  0.00           C  
ATOM   2180  N   ASP D1160      43.180  26.307 -18.462  1.00  0.00           N  
ATOM   2181  CA  ASP D1160      41.949  27.009 -18.803  1.00  0.00           C  
ATOM   2182  C   ASP D1160      41.547  26.726 -20.246  1.00  0.00           C  
ATOM   2183  O   ASP D1160      42.352  26.874 -21.165  1.00  0.00           O  
ATOM   2184  CB  ASP D1160      42.133  28.515 -18.610  1.00  0.00           C  
ATOM   2185  CG  ASP D1160      40.839  29.281 -18.762  1.00  0.00           C  
ATOM   2186  OD1 ASP D1160      40.870  30.527 -18.674  1.00  0.00           O  
ATOM   2187  OD2 ASP D1160      39.789  28.638 -18.966  1.00  0.00           O  
ATOM   2188  N   GLU D1161      40.295  26.325 -20.437  1.00  0.00           N  
ATOM   2189  CA  GLU D1161      39.779  26.009 -21.764  1.00  0.00           C  
ATOM   2190  C   GLU D1161      39.662  27.246 -22.652  1.00  0.00           C  
ATOM   2191  O   GLU D1161      39.846  27.165 -23.866  1.00  0.00           O  
ATOM   2192  CB  GLU D1161      38.408  25.334 -21.645  1.00  0.00           C  
ATOM   2193  CG  GLU D1161      38.414  24.029 -20.859  1.00  0.00           C  
ATOM   2194  CD  GLU D1161      39.182  22.921 -21.559  1.00  0.00           C  
ATOM   2195  OE1 GLU D1161      40.387  23.106 -21.836  1.00  0.00           O  
ATOM   2196  OE2 GLU D1161      38.578  21.862 -21.830  1.00  0.00           O  
ATOM   2197  N   LYS D1425      39.353  28.387 -22.042  1.00  0.00           N  
ATOM   2198  CA  LYS D1425      39.202  29.639 -22.778  1.00  0.00           C  
ATOM   2199  C   LYS D1425      40.353  29.887 -23.747  1.00  0.00           C  
ATOM   2200  O   LYS D1425      40.150  30.443 -24.827  1.00  0.00           O  
ATOM   2201  CB  LYS D1425      39.086  30.811 -21.799  1.00  0.00           C  
ATOM   2202  CG  LYS D1425      37.864  30.738 -20.892  1.00  0.00           C  
ATOM   2203  CD  LYS D1425      37.799  31.924 -19.940  1.00  0.00           C  
ATOM   2204  CE  LYS D1425      36.548  31.872 -19.070  1.00  0.00           C  
ATOM   2205  NZ  LYS D1425      36.494  30.645 -18.226  1.00  0.00           N  
ATOM   2206  N   LYS D1437      41.555  29.468 -23.358  1.00  0.00           N  
ATOM   2207  CA  LYS D1437      42.746  29.637 -24.185  1.00  0.00           C  
ATOM   2208  C   LYS D1437      42.785  31.010 -24.851  1.00  0.00           C  
ATOM   2209  O   LYS D1437      42.860  31.110 -26.074  1.00  0.00           O  
ATOM   2210  CB  LYS D1437      42.801  28.542 -25.254  1.00  0.00           C  
ATOM   2211  CG  LYS D1437      42.853  27.130 -24.690  1.00  0.00           C  
ATOM   2212  CD  LYS D1437      42.844  26.086 -25.796  1.00  0.00           C  
ATOM   2213  CE  LYS D1437      42.843  24.672 -25.230  1.00  0.00           C  
ATOM   2214  NZ  LYS D1437      44.051  24.397 -24.405  1.00  0.00           N  
ATOM   2215  N   SER D1438      42.728  32.062 -24.039  1.00  0.00           N  
ATOM   2216  CA  SER D1438      42.762  33.432 -24.542  1.00  0.00           C  
ATOM   2217  C   SER D1438      43.956  33.602 -25.471  1.00  0.00           C  
ATOM   2218  O   SER D1438      45.073  33.207 -25.134  1.00  0.00           O  
ATOM   2219  CB  SER D1438      42.866  34.418 -23.379  1.00  0.00           C  
ATOM   2220  OG  SER D1438      41.776  34.269 -22.486  1.00  0.00           O  
ATOM   2221  N   LYS D1443      43.714  34.198 -26.635  1.00  0.00           N  
ATOM   2222  CA  LYS D1443      44.762  34.400 -27.629  1.00  0.00           C  
ATOM   2223  C   LYS D1443      45.804  35.464 -27.285  1.00  0.00           C  
ATOM   2224  O   LYS D1443      46.743  35.683 -28.053  1.00  0.00           O  
ATOM   2225  CB  LYS D1443      44.133  34.708 -28.991  1.00  0.00           C  
ATOM   2226  CG  LYS D1443      43.319  33.554 -29.559  1.00  0.00           C  
ATOM   2227  CD  LYS D1443      42.701  33.912 -30.900  1.00  0.00           C  
ATOM   2228  CE  LYS D1443      41.859  32.768 -31.446  1.00  0.00           C  
ATOM   2229  NZ  LYS D1443      41.191  33.119 -32.732  1.00  0.00           N  
ATOM   2230  N   TYR D1444      45.648  36.129 -26.142  1.00  0.00           N  
ATOM   2231  CA  TYR D1444      46.619  37.140 -25.734  1.00  0.00           C  
ATOM   2232  C   TYR D1444      47.590  36.469 -24.767  1.00  0.00           C  
ATOM   2233  O   TYR D1444      48.434  37.111 -24.142  1.00  0.00           O  
ATOM   2234  CB  TYR D1444      45.915  38.334 -25.079  1.00  0.00           C  
ATOM   2235  CG  TYR D1444      45.418  38.106 -23.673  1.00  0.00           C  
ATOM   2236  CD1 TYR D1444      46.269  38.255 -22.581  1.00  0.00           C  
ATOM   2237  CD2 TYR D1444      44.088  37.781 -23.431  1.00  0.00           C  
ATOM   2238  CE1 TYR D1444      45.808  38.094 -21.282  1.00  0.00           C  
ATOM   2239  CE2 TYR D1444      43.612  37.614 -22.132  1.00  0.00           C  
ATOM   2240  CZ  TYR D1444      44.478  37.775 -21.059  1.00  0.00           C  
ATOM   2241  OH  TYR D1444      44.013  37.630 -19.765  1.00  0.00           O  
ATOM   2242  N   TYR D1446      47.448  35.151 -24.673  1.00  0.00           N  
ATOM   2243  CA  TYR D1446      48.276  34.304 -23.824  1.00  0.00           C  
ATOM   2244  C   TYR D1446      48.901  33.215 -24.696  1.00  0.00           C  
ATOM   2245  O   TYR D1446      48.211  32.603 -25.510  1.00  0.00           O  
ATOM   2246  CB  TYR D1446      47.416  33.626 -22.747  1.00  0.00           C  
ATOM   2247  CG  TYR D1446      47.334  34.332 -21.405  1.00  0.00           C  
ATOM   2248  CD1 TYR D1446      46.486  33.853 -20.403  1.00  0.00           C  
ATOM   2249  CD2 TYR D1446      48.110  35.456 -21.126  1.00  0.00           C  
ATOM   2250  CE1 TYR D1446      46.410  34.471 -19.162  1.00  0.00           C  
ATOM   2251  CE2 TYR D1446      48.042  36.082 -19.883  1.00  0.00           C  
ATOM   2252  CZ  TYR D1446      47.189  35.584 -18.907  1.00  0.00           C  
ATOM   2253  OH  TYR D1446      47.109  36.202 -17.680  1.00  0.00           O  
ATOM   2254  N   THR D1447      50.199  32.977 -24.534  1.00  0.00           N  
ATOM   2255  CA  THR D1447      50.856  31.930 -25.303  1.00  0.00           C  
ATOM   2256  C   THR D1447      50.044  30.662 -25.062  1.00  0.00           C  
ATOM   2257  O   THR D1447      49.599  30.403 -23.945  1.00  0.00           O  
ATOM   2258  CB  THR D1447      52.305  31.687 -24.829  1.00  0.00           C  
ATOM   2259  OG1 THR D1447      52.307  31.348 -23.438  1.00  0.00           O  
ATOM   2260  CG2 THR D1447      53.149  32.926 -25.042  1.00  0.00           C  
ATOM   2261  N   PRO D1448      49.832  29.858 -26.108  1.00  0.00           N  
ATOM   2262  CA  PRO D1448      49.057  28.628 -25.954  1.00  0.00           C  
ATOM   2263  C   PRO D1448      49.542  27.703 -24.835  1.00  0.00           C  
ATOM   2264  O   PRO D1448      50.741  27.600 -24.567  1.00  0.00           O  
ATOM   2265  CB  PRO D1448      49.179  27.974 -27.327  1.00  0.00           C  
ATOM   2266  CG  PRO D1448      49.315  29.129 -28.244  1.00  0.00           C  
ATOM   2267  CD  PRO D1448      50.269  30.029 -27.502  1.00  0.00           C  
ATOM   2268  N   GLU D1456      48.588  27.039 -24.188  1.00  0.00           N  
ATOM   2269  CA  GLU D1456      48.863  26.085 -23.120  1.00  0.00           C  
ATOM   2270  C   GLU D1456      49.496  26.660 -21.855  1.00  0.00           C  
ATOM   2271  O   GLU D1456      50.245  25.966 -21.164  1.00  0.00           O  
ATOM   2272  CB  GLU D1456      49.741  24.949 -23.657  1.00  0.00           C  
ATOM   2273  CG  GLU D1456      49.256  24.354 -24.976  1.00  0.00           C  
ATOM   2274  CD  GLU D1456      47.855  23.773 -24.893  1.00  0.00           C  
ATOM   2275  OE1 GLU D1456      47.340  23.317 -25.936  1.00  0.00           O  
ATOM   2276  OE2 GLU D1456      47.269  23.770 -23.790  1.00  0.00           O  
ATOM   2277  N   THR D1457      49.200  27.918 -21.548  1.00  0.00           N  
ATOM   2278  CA  THR D1457      49.745  28.535 -20.343  1.00  0.00           C  
ATOM   2279  C   THR D1457      48.629  29.013 -19.429  1.00  0.00           C  
ATOM   2280  O   THR D1457      48.741  28.929 -18.206  1.00  0.00           O  
ATOM   2281  CB  THR D1457      50.652  29.740 -20.661  1.00  0.00           C  
ATOM   2282  OG1 THR D1457      49.935  30.678 -21.466  1.00  0.00           O  
ATOM   2283  CG2 THR D1457      51.901  29.293 -21.393  1.00  0.00           C  
ATOM   2284  N   GLN D1458      47.549  29.510 -20.023  1.00  0.00           N  
ATOM   2285  CA  GLN D1458      46.432  30.000 -19.231  1.00  0.00           C  
ATOM   2286  C   GLN D1458      45.899  28.894 -18.334  1.00  0.00           C  
ATOM   2287  O   GLN D1458      45.116  28.049 -18.763  1.00  0.00           O  
ATOM   2288  CB  GLN D1458      45.316  30.525 -20.133  1.00  0.00           C  
ATOM   2289  CG  GLN D1458      44.211  31.229 -19.365  1.00  0.00           C  
ATOM   2290  CD  GLN D1458      43.247  31.963 -20.269  1.00  0.00           C  
ATOM   2291  OE1 GLN D1458      42.322  32.629 -19.802  1.00  0.00           O  
ATOM   2292  NE2 GLN D1458      43.458  31.849 -21.573  1.00  0.00           N  
ATOM   2293  N   THR D1459      46.342  28.911 -17.083  1.00  0.00           N  
ATOM   2294  CA  THR D1459      45.937  27.924 -16.097  1.00  0.00           C  
ATOM   2295  C   THR D1459      45.171  28.582 -14.956  1.00  0.00           C  
ATOM   2296  O   THR D1459      45.630  29.565 -14.378  1.00  0.00           O  
ATOM   2297  CB  THR D1459      47.167  27.207 -15.517  1.00  0.00           C  
ATOM   2298  OG1 THR D1459      48.073  28.177 -14.977  1.00  0.00           O  
ATOM   2299  CG2 THR D1459      47.878  26.410 -16.601  1.00  0.00           C  
ATOM   2300  N   GLU D1460      44.000  28.039 -14.639  1.00  0.00           N  
ATOM   2301  CA  GLU D1460      43.178  28.570 -13.558  1.00  0.00           C  
ATOM   2302  C   GLU D1460      43.815  28.179 -12.228  1.00  0.00           C  
ATOM   2303  O   GLU D1460      44.576  27.217 -12.162  1.00  0.00           O  
ATOM   2304  CB  GLU D1460      41.762  27.990 -13.634  1.00  0.00           C  
ATOM   2305  CG  GLU D1460      41.049  28.239 -14.953  1.00  0.00           C  
ATOM   2306  CD  GLU D1460      39.661  27.626 -14.990  1.00  0.00           C  
ATOM   2307  OE1 GLU D1460      38.820  28.006 -14.148  1.00  0.00           O  
ATOM   2308  OE2 GLU D1460      39.412  26.763 -15.860  1.00  0.00           O  
ATOM   2309  N   VAL D1461      43.510  28.923 -11.171  1.00  0.00           N  
ATOM   2310  CA  VAL D1461      44.062  28.617  -9.858  1.00  0.00           C  
ATOM   2311  C   VAL D1461      42.962  28.487  -8.810  1.00  0.00           C  
ATOM   2312  O   VAL D1461      42.624  29.452  -8.118  1.00  0.00           O  
ATOM   2313  CB  VAL D1461      45.058  29.695  -9.408  1.00  0.00           C  
ATOM   2314  CG1 VAL D1461      45.611  29.356  -8.036  1.00  0.00           C  
ATOM   2315  CG2 VAL D1461      46.179  29.797 -10.409  1.00  0.00           C  
ATOM   2316  N   TYR D1462      42.403  27.284  -8.708  1.00  0.00           N  
ATOM   2317  CA  TYR D1462      41.344  26.995  -7.749  1.00  0.00           C  
ATOM   2318  C   TYR D1462      41.921  26.958  -6.341  1.00  0.00           C  
ATOM   2319  O   TYR D1462      43.065  26.548  -6.144  1.00  0.00           O  
ATOM   2320  CB  TYR D1462      40.693  25.650  -8.074  1.00  0.00           C  
ATOM   2321  CG  TYR D1462      39.829  25.667  -9.312  1.00  0.00           C  
ATOM   2322  CD1 TYR D1462      40.341  26.084 -10.541  1.00  0.00           C  
ATOM   2323  CD2 TYR D1462      38.493  25.275  -9.254  1.00  0.00           C  
ATOM   2324  CE1 TYR D1462      39.539  26.111 -11.683  1.00  0.00           C  
ATOM   2325  CE2 TYR D1462      37.683  25.297 -10.388  1.00  0.00           C  
ATOM   2326  CZ  TYR D1462      38.211  25.717 -11.599  1.00  0.00           C  
ATOM   2327  OH  TYR D1462      37.406  25.749 -12.719  1.00  0.00           O  
ATOM   2328  N   ALA D1463      41.126  27.383  -5.363  1.00  0.00           N  
ATOM   2329  CA  ALA D1463      41.579  27.401  -3.978  1.00  0.00           C  
ATOM   2330  C   ALA D1463      40.513  26.913  -3.007  1.00  0.00           C  
ATOM   2331  O   ALA D1463      39.326  27.205  -3.164  1.00  0.00           O  
ATOM   2332  CB  ALA D1463      42.022  28.807  -3.597  1.00  0.00           C  
ATOM   2333  N   TYR D1464      40.956  26.168  -1.997  1.00  0.00           N  
ATOM   2334  CA  TYR D1464      40.062  25.631  -0.980  1.00  0.00           C  
ATOM   2335  C   TYR D1464      40.704  25.778   0.398  1.00  0.00           C  
ATOM   2336  O   TYR D1464      41.554  24.977   0.790  1.00  0.00           O  
ATOM   2337  CB  TYR D1464      39.765  24.154  -1.263  1.00  0.00           C  
ATOM   2338  CG  TYR D1464      38.677  23.558  -0.392  1.00  0.00           C  
ATOM   2339  CD1 TYR D1464      37.377  24.061  -0.426  1.00  0.00           C  
ATOM   2340  CD2 TYR D1464      38.946  22.488   0.463  1.00  0.00           C  
ATOM   2341  CE1 TYR D1464      36.371  23.516   0.369  1.00  0.00           C  
ATOM   2342  CE2 TYR D1464      37.947  21.936   1.262  1.00  0.00           C  
ATOM   2343  CZ  TYR D1464      36.663  22.456   1.209  1.00  0.00           C  
ATOM   2344  OH  TYR D1464      35.671  21.918   1.995  1.00  0.00           O  
ATOM   2345  N   HIS D1465      40.297  26.816   1.121  1.00  0.00           N  
ATOM   2346  CA  HIS D1465      40.813  27.083   2.460  1.00  0.00           C  
ATOM   2347  C   HIS D1465      40.126  26.133   3.438  1.00  0.00           C  
ATOM   2348  O   HIS D1465      38.937  25.843   3.292  1.00  0.00           O  
ATOM   2349  CB  HIS D1465      40.519  28.536   2.849  1.00  0.00           C  
ATOM   2350  CG  HIS D1465      41.087  28.942   4.174  1.00  0.00           C  
ATOM   2351  ND1 HIS D1465      42.441  28.958   4.429  1.00  0.00           N  
ATOM   2352  CD2 HIS D1465      40.484  29.361   5.312  1.00  0.00           C  
ATOM   2353  CE1 HIS D1465      42.649  29.370   5.667  1.00  0.00           C  
ATOM   2354  NE2 HIS D1465      41.477  29.621   6.225  1.00  0.00           N  
ATOM   2355  N   PRO D1475      40.866  25.630   4.441  1.00  0.00           N  
ATOM   2356  CA  PRO D1475      40.316  24.709   5.442  1.00  0.00           C  
ATOM   2357  C   PRO D1475      39.034  25.227   6.098  1.00  0.00           C  
ATOM   2358  O   PRO D1475      39.055  25.681   7.243  1.00  0.00           O  
ATOM   2359  CB  PRO D1475      41.463  24.572   6.439  1.00  0.00           C  
ATOM   2360  CG  PRO D1475      42.666  24.663   5.557  1.00  0.00           C  
ATOM   2361  CD  PRO D1475      42.313  25.822   4.649  1.00  0.00           C  
ATOM   2362  N   LYS D1476      37.924  25.150   5.366  1.00  0.00           N  
ATOM   2363  CA  LYS D1476      36.628  25.612   5.857  1.00  0.00           C  
ATOM   2364  C   LYS D1476      35.595  25.539   4.729  1.00  0.00           C  
ATOM   2365  O   LYS D1476      35.745  24.748   3.796  1.00  0.00           O  
ATOM   2366  CB  LYS D1476      36.750  27.052   6.373  1.00  0.00           C  
ATOM   2367  CG  LYS D1476      35.585  27.524   7.233  1.00  0.00           C  
ATOM   2368  CD  LYS D1476      35.889  28.863   7.895  1.00  0.00           C  
ATOM   2369  CE  LYS D1476      37.071  28.753   8.852  1.00  0.00           C  
ATOM   2370  NZ  LYS D1476      37.370  30.043   9.532  1.00  0.00           N  
ATOM   2371  N   LEU D1689      34.551  26.360   4.816  1.00  0.00           N  
ATOM   2372  CA  LEU D1689      33.498  26.383   3.802  1.00  0.00           C  
ATOM   2373  C   LEU D1689      34.013  26.959   2.485  1.00  0.00           C  
ATOM   2374  O   LEU D1689      35.177  27.347   2.379  1.00  0.00           O  
ATOM   2375  CB  LEU D1689      32.301  27.206   4.302  1.00  0.00           C  
ATOM   2376  CG  LEU D1689      31.091  27.373   3.372  1.00  0.00           C  
ATOM   2377  CD1 LEU D1689      30.569  26.010   2.944  1.00  0.00           C  
ATOM   2378  CD2 LEU D1689      30.006  28.169   4.082  1.00  0.00           C  
ATOM   2379  N   GLY D1690      33.138  27.012   1.485  1.00  0.00           N  
ATOM   2380  CA  GLY D1690      33.527  27.534   0.190  1.00  0.00           C  
ATOM   2381  C   GLY D1690      34.221  26.467  -0.633  1.00  0.00           C  
ATOM   2382  O   GLY D1690      35.448  26.368  -0.621  1.00  0.00           O  
ATOM   2383  N   GLU D1692      33.429  25.666  -1.344  1.00  0.00           N  
ATOM   2384  CA  GLU D1692      33.948  24.587  -2.183  1.00  0.00           C  
ATOM   2385  C   GLU D1692      35.113  25.089  -3.030  1.00  0.00           C  
ATOM   2386  O   GLU D1692      35.243  26.293  -3.255  1.00  0.00           O  
ATOM   2387  CB  GLU D1692      32.841  24.062  -3.101  1.00  0.00           C  
ATOM   2388  CG  GLU D1692      31.475  23.945  -2.432  1.00  0.00           C  
ATOM   2389  CD  GLU D1692      31.475  23.013  -1.235  1.00  0.00           C  
ATOM   2390  OE1 GLU D1692      30.428  22.912  -0.561  1.00  0.00           O  
ATOM   2391  OE2 GLU D1692      32.518  22.379  -0.967  1.00  0.00           O  
ATOM   2392  N   TRP D1693      35.958  24.172  -3.495  1.00  0.00           N  
ATOM   2393  CA  TRP D1693      37.103  24.553  -4.316  1.00  0.00           C  
ATOM   2394  C   TRP D1693      36.671  25.597  -5.337  1.00  0.00           C  
ATOM   2395  O   TRP D1693      36.062  25.274  -6.357  1.00  0.00           O  
ATOM   2396  CB  TRP D1693      37.687  23.334  -5.033  1.00  0.00           C  
ATOM   2397  CG  TRP D1693      38.313  22.338  -4.106  1.00  0.00           C  
ATOM   2398  CD1 TRP D1693      37.671  21.542  -3.202  1.00  0.00           C  
ATOM   2399  CD2 TRP D1693      39.709  22.040  -3.983  1.00  0.00           C  
ATOM   2400  NE1 TRP D1693      38.581  20.767  -2.523  1.00  0.00           N  
ATOM   2401  CE2 TRP D1693      39.839  21.052  -2.983  1.00  0.00           C  
ATOM   2402  CE3 TRP D1693      40.863  22.511  -4.621  1.00  0.00           C  
ATOM   2403  CZ2 TRP D1693      41.079  20.526  -2.604  1.00  0.00           C  
ATOM   2404  CZ3 TRP D1693      42.097  21.987  -4.243  1.00  0.00           C  
ATOM   2405  CH2 TRP D1693      42.193  21.005  -3.244  1.00  0.00           C  
ATOM   2406  N   ILE D1700      36.989  26.852  -5.044  1.00  0.00           N  
ATOM   2407  CA  ILE D1700      36.622  27.962  -5.910  1.00  0.00           C  
ATOM   2408  C   ILE D1700      37.847  28.624  -6.534  1.00  0.00           C  
ATOM   2409  O   ILE D1700      38.899  28.730  -5.907  1.00  0.00           O  
ATOM   2410  CB  ILE D1700      35.810  29.015  -5.117  1.00  0.00           C  
ATOM   2411  CG1 ILE D1700      35.479  30.214  -6.008  1.00  0.00           C  
ATOM   2412  CG2 ILE D1700      36.589  29.446  -3.887  1.00  0.00           C  
ATOM   2413  CD1 ILE D1700      34.654  31.281  -5.314  1.00  0.00           C  
ATOM   2414  N   GLU D1701      37.695  29.062  -7.779  1.00  0.00           N  
ATOM   2415  CA  GLU D1701      38.770  29.715  -8.513  1.00  0.00           C  
ATOM   2416  C   GLU D1701      39.052  31.095  -7.931  1.00  0.00           C  
ATOM   2417  O   GLU D1701      38.194  31.979  -7.958  1.00  0.00           O  
ATOM   2418  CB  GLU D1701      38.382  29.840  -9.990  1.00  0.00           C  
ATOM   2419  CG  GLU D1701      39.429  30.499 -10.869  1.00  0.00           C  
ATOM   2420  CD  GLU D1701      38.975  30.629 -12.309  1.00  0.00           C  
ATOM   2421  OE1 GLU D1701      39.750  31.159 -13.136  1.00  0.00           O  
ATOM   2422  OE2 GLU D1701      37.841  30.200 -12.612  1.00  0.00           O  
ATOM   2423  N   VAL D1702      40.259  31.274  -7.406  1.00  0.00           N  
ATOM   2424  CA  VAL D1702      40.657  32.549  -6.819  1.00  0.00           C  
ATOM   2425  C   VAL D1702      41.557  33.333  -7.758  1.00  0.00           C  
ATOM   2426  O   VAL D1702      41.594  34.563  -7.717  1.00  0.00           O  
ATOM   2427  CB  VAL D1702      41.420  32.349  -5.503  1.00  0.00           C  
ATOM   2428  CG1 VAL D1702      40.511  31.719  -4.466  1.00  0.00           C  
ATOM   2429  CG2 VAL D1702      42.641  31.487  -5.746  1.00  0.00           C  
ATOM   2430  N   ALA D1703      42.287  32.617  -8.604  1.00  0.00           N  
ATOM   2431  CA  ALA D1703      43.187  33.268  -9.540  1.00  0.00           C  
ATOM   2432  C   ALA D1703      43.156  32.649 -10.934  1.00  0.00           C  
ATOM   2433  O   ALA D1703      42.314  31.811 -11.245  1.00  0.00           O  
ATOM   2434  CB  ALA D1703      44.605  33.238  -8.989  1.00  0.00           C  
ATOM   2435  N   THR D1704      44.091  33.088 -11.766  1.00  0.00           N  
ATOM   2436  CA  THR D1704      44.233  32.612 -13.134  1.00  0.00           C  
ATOM   2437  C   THR D1704      45.399  33.381 -13.750  1.00  0.00           C  
ATOM   2438  O   THR D1704      45.421  34.609 -13.733  1.00  0.00           O  
ATOM   2439  CB  THR D1704      42.945  32.855 -13.950  1.00  0.00           C  
ATOM   2440  OG1 THR D1704      43.197  32.568 -15.331  1.00  0.00           O  
ATOM   2441  CG2 THR D1704      42.471  34.293 -13.798  1.00  0.00           C  
ATOM   2442  N   PHE D1705      46.381  32.660 -14.272  1.00  0.00           N  
ATOM   2443  CA  PHE D1705      47.542  33.310 -14.859  1.00  0.00           C  
ATOM   2444  C   PHE D1705      47.947  32.699 -16.184  1.00  0.00           C  
ATOM   2445  O   PHE D1705      47.484  31.623 -16.550  1.00  0.00           O  
ATOM   2446  CB  PHE D1705      48.727  33.246 -13.895  1.00  0.00           C  
ATOM   2447  CG  PHE D1705      49.158  31.849 -13.551  1.00  0.00           C  
ATOM   2448  CD1 PHE D1705      48.331  31.012 -12.810  1.00  0.00           C  
ATOM   2449  CD2 PHE D1705      50.395  31.371 -13.962  1.00  0.00           C  
ATOM   2450  CE1 PHE D1705      48.731  29.720 -12.483  1.00  0.00           C  
ATOM   2451  CE2 PHE D1705      50.803  30.081 -13.639  1.00  0.00           C  
ATOM   2452  CZ  PHE D1705      49.969  29.255 -12.898  1.00  0.00           C  
ATOM   2453  N   GLY D1706      48.824  33.399 -16.895  1.00  0.00           N  
ATOM   2454  CA  GLY D1706      49.295  32.923 -18.180  1.00  0.00           C  
ATOM   2455  C   GLY D1706      50.527  33.680 -18.632  1.00  0.00           C  
ATOM   2456  O   GLY D1706      51.110  34.451 -17.866  1.00  0.00           O  
ATOM   2457  N   VAL D1707      50.926  33.452 -19.880  1.00  0.00           N  
ATOM   2458  CA  VAL D1707      52.092  34.112 -20.455  1.00  0.00           C  
ATOM   2459  C   VAL D1707      51.685  34.919 -21.684  1.00  0.00           C  
ATOM   2460  O   VAL D1707      50.968  34.428 -22.551  1.00  0.00           O  
ATOM   2461  CB  VAL D1707      53.163  33.091 -20.880  1.00  0.00           C  
ATOM   2462  CG1 VAL D1707      54.393  33.820 -21.386  1.00  0.00           C  
ATOM   2463  CG2 VAL D1707      53.514  32.189 -19.715  1.00  0.00           C  
ATOM   2464  N   TYR D1708      52.146  36.160 -21.753  1.00  0.00           N  
ATOM   2465  CA  TYR D1708      51.824  37.022 -22.879  1.00  0.00           C  
ATOM   2466  C   TYR D1708      52.483  36.503 -24.154  1.00  0.00           C  
ATOM   2467  O   TYR D1708      53.708  36.417 -24.240  1.00  0.00           O  
ATOM   2468  CB  TYR D1708      52.292  38.451 -22.585  1.00  0.00           C  
ATOM   2469  CG  TYR D1708      51.522  39.145 -21.480  1.00  0.00           C  
ATOM   2470  CD1 TYR D1708      52.023  40.297 -20.874  1.00  0.00           C  
ATOM   2471  CD2 TYR D1708      50.283  38.664 -21.054  1.00  0.00           C  
ATOM   2472  CE1 TYR D1708      51.311  40.953 -19.872  1.00  0.00           C  
ATOM   2473  CE2 TYR D1708      49.563  39.313 -20.055  1.00  0.00           C  
ATOM   2474  CZ  TYR D1708      50.082  40.455 -19.471  1.00  0.00           C  
ATOM   2475  OH  TYR D1708      49.366  41.098 -18.493  1.00  0.00           O  
ATOM   2476  N   SER D1709      51.662  36.153 -25.141  1.00  0.00           N  
ATOM   2477  CA  SER D1709      52.162  35.646 -26.416  1.00  0.00           C  
ATOM   2478  C   SER D1709      53.082  36.657 -27.086  1.00  0.00           C  
ATOM   2479  O   SER D1709      52.740  37.829 -27.218  1.00  0.00           O  
ATOM   2480  CB  SER D1709      50.993  35.316 -27.349  1.00  0.00           C  
ATOM   2481  OG  SER D1709      50.197  36.462 -27.601  1.00  0.00           O  
ATOM   2482  N   PRO D1710      54.264  36.209 -27.526  1.00  0.00           N  
ATOM   2483  CA  PRO D1710      55.242  37.077 -28.188  1.00  0.00           C  
ATOM   2484  C   PRO D1710      54.600  38.028 -29.196  1.00  0.00           C  
ATOM   2485  O   PRO D1710      55.007  39.182 -29.325  1.00  0.00           O  
ATOM   2486  CB  PRO D1710      56.187  36.082 -28.848  1.00  0.00           C  
ATOM   2487  CG  PRO D1710      56.194  34.958 -27.867  1.00  0.00           C  
ATOM   2488  CD  PRO D1710      54.726  34.811 -27.529  1.00  0.00           C  
ATOM   2489  N   ILE D1711      53.594  37.535 -29.910  1.00  0.00           N  
ATOM   2490  CA  ILE D1711      52.897  38.347 -30.895  1.00  0.00           C  
ATOM   2491  C   ILE D1711      52.324  39.594 -30.225  1.00  0.00           C  
ATOM   2492  O   ILE D1711      52.591  40.717 -30.654  1.00  0.00           O  
ATOM   2493  CB  ILE D1711      51.753  37.548 -31.565  1.00  0.00           C  
ATOM   2494  CG1 ILE D1711      50.877  38.484 -32.401  1.00  0.00           C  
ATOM   2495  CG2 ILE D1711      50.936  36.827 -30.508  1.00  0.00           C  
ATOM   2496  CD1 ILE D1711      49.702  37.799 -33.065  1.00  0.00           C  
ATOM   2497  N   ALA D1742      51.544  39.390 -29.168  1.00  0.00           N  
ATOM   2498  CA  ALA D1742      50.936  40.497 -28.443  1.00  0.00           C  
ATOM   2499  C   ALA D1742      52.017  41.413 -27.891  1.00  0.00           C  
ATOM   2500  O   ALA D1742      51.947  42.630 -28.054  1.00  0.00           O  
ATOM   2501  CB  ALA D1742      50.065  39.970 -27.314  1.00  0.00           C  
ATOM   2502  N   LEU D1764      53.018  40.825 -27.241  1.00  0.00           N  
ATOM   2503  CA  LEU D1764      54.116  41.598 -26.673  1.00  0.00           C  
ATOM   2504  C   LEU D1764      54.876  42.313 -27.774  1.00  0.00           C  
ATOM   2505  O   LEU D1764      55.478  43.363 -27.550  1.00  0.00           O  
ATOM   2506  CB  LEU D1764      55.074  40.692 -25.902  1.00  0.00           C  
ATOM   2507  CG  LEU D1764      54.528  40.063 -24.622  1.00  0.00           C  
ATOM   2508  CD1 LEU D1764      55.594  39.172 -24.006  1.00  0.00           C  
ATOM   2509  CD2 LEU D1764      54.109  41.155 -23.648  1.00  0.00           C  
ATOM   2510  N   ALA D1765      54.849  41.735 -28.968  1.00  0.00           N  
ATOM   2511  CA  ALA D1765      55.530  42.325 -30.108  1.00  0.00           C  
ATOM   2512  C   ALA D1765      54.837  43.631 -30.466  1.00  0.00           C  
ATOM   2513  O   ALA D1765      55.482  44.674 -30.587  1.00  0.00           O  
ATOM   2514  CB  ALA D1765      55.494  41.372 -31.290  1.00  0.00           C  
ATOM   2515  N   LYS D1767      53.518  43.571 -30.624  1.00  0.00           N  
ATOM   2516  CA  LYS D1767      52.746  44.752 -30.971  1.00  0.00           C  
ATOM   2517  C   LYS D1767      52.991  45.910 -30.007  1.00  0.00           C  
ATOM   2518  O   LYS D1767      52.760  47.067 -30.352  1.00  0.00           O  
ATOM   2519  CB  LYS D1767      51.255  44.417 -31.031  1.00  0.00           C  
ATOM   2520  CG  LYS D1767      50.884  43.511 -32.197  1.00  0.00           C  
ATOM   2521  CD  LYS D1767      49.376  43.467 -32.418  1.00  0.00           C  
ATOM   2522  CE  LYS D1767      49.018  42.660 -33.664  1.00  0.00           C  
ATOM   2523  NZ  LYS D1767      47.558  42.707 -33.977  1.00  0.00           N  
ATOM   2524  N   TYR D1768      53.459  45.607 -28.801  1.00  0.00           N  
ATOM   2525  CA  TYR D1768      53.742  46.659 -27.832  1.00  0.00           C  
ATOM   2526  C   TYR D1768      55.230  46.954 -27.734  1.00  0.00           C  
ATOM   2527  O   TYR D1768      55.671  47.636 -26.810  1.00  0.00           O  
ATOM   2528  CB  TYR D1768      53.205  46.297 -26.449  1.00  0.00           C  
ATOM   2529  CG  TYR D1768      51.730  46.571 -26.288  1.00  0.00           C  
ATOM   2530  CD1 TYR D1768      50.776  45.694 -26.802  1.00  0.00           C  
ATOM   2531  CD2 TYR D1768      51.285  47.722 -25.638  1.00  0.00           C  
ATOM   2532  CE1 TYR D1768      49.412  45.955 -26.670  1.00  0.00           C  
ATOM   2533  CE2 TYR D1768      49.926  47.993 -25.504  1.00  0.00           C  
ATOM   2534  CZ  TYR D1768      48.994  47.106 -26.022  1.00  0.00           C  
ATOM   2535  OH  TYR D1768      47.648  47.366 -25.896  1.00  0.00           O  
ATOM   2536  N   ASN D1770      55.997  46.432 -28.689  1.00  0.00           N  
ATOM   2537  CA  ASN D1770      57.437  46.653 -28.735  1.00  0.00           C  
ATOM   2538  C   ASN D1770      58.156  46.081 -27.509  1.00  0.00           C  
ATOM   2539  O   ASN D1770      59.092  46.689 -26.982  1.00  0.00           O  
ATOM   2540  CB  ASN D1770      57.716  48.156 -28.856  1.00  0.00           C  
ATOM   2541  CG  ASN D1770      59.160  48.462 -29.191  1.00  0.00           C  
ATOM   2542  OD1 ASN D1770      59.550  49.625 -29.295  1.00  0.00           O  
ATOM   2543  ND2 ASN D1770      59.962  47.421 -29.365  1.00  0.00           N  
ATOM   2544  N   ILE D1771      57.720  44.906 -27.061  1.00  0.00           N  
ATOM   2545  CA  ILE D1771      58.324  44.247 -25.903  1.00  0.00           C  
ATOM   2546  C   ILE D1771      59.117  43.020 -26.346  1.00  0.00           C  
ATOM   2547  O   ILE D1771      58.545  42.030 -26.800  1.00  0.00           O  
ATOM   2548  CB  ILE D1771      57.251  43.810 -24.894  1.00  0.00           C  
ATOM   2549  CG1 ILE D1771      56.474  45.036 -24.405  1.00  0.00           C  
ATOM   2550  CG2 ILE D1771      57.902  43.084 -23.730  1.00  0.00           C  
ATOM   2551  CD1 ILE D1771      55.342  44.710 -23.457  1.00  0.00           C  
ATOM   2552  N   ASP D1772      60.437  43.093 -26.202  1.00  0.00           N  
ATOM   2553  CA  ASP D1772      61.319  42.006 -26.610  1.00  0.00           C  
ATOM   2554  C   ASP D1772      61.647  41.012 -25.502  1.00  0.00           C  
ATOM   2555  O   ASP D1772      62.812  40.689 -25.280  1.00  0.00           O  
ATOM   2556  CB  ASP D1772      62.621  42.582 -27.175  1.00  0.00           C  
ATOM   2557  CG  ASP D1772      63.322  43.506 -26.197  1.00  0.00           C  
ATOM   2558  OD1 ASP D1772      63.686  43.049 -25.093  1.00  0.00           O  
ATOM   2559  OD2 ASP D1772      63.510  44.694 -26.534  1.00  0.00           O  
ATOM   2560  N   VAL D1773      60.623  40.517 -24.815  1.00  0.00           N  
ATOM   2561  CA  VAL D1773      60.834  39.553 -23.740  1.00  0.00           C  
ATOM   2562  C   VAL D1773      59.513  39.043 -23.175  1.00  0.00           C  
ATOM   2563  O   VAL D1773      58.570  39.811 -22.991  1.00  0.00           O  
ATOM   2564  CB  VAL D1773      61.655  40.176 -22.596  1.00  0.00           C  
ATOM   2565  CG1 VAL D1773      60.958  41.415 -22.077  1.00  0.00           C  
ATOM   2566  CG2 VAL D1773      61.841  39.172 -21.479  1.00  0.00           C  
ATOM   2567  N   PRO D1774      59.430  37.734 -22.892  1.00  0.00           N  
ATOM   2568  CA  PRO D1774      58.212  37.130 -22.344  1.00  0.00           C  
ATOM   2569  C   PRO D1774      57.785  37.745 -21.014  1.00  0.00           C  
ATOM   2570  O   PRO D1774      58.615  38.235 -20.240  1.00  0.00           O  
ATOM   2571  CB  PRO D1774      58.592  35.662 -22.203  1.00  0.00           C  
ATOM   2572  CG  PRO D1774      60.069  35.728 -21.948  1.00  0.00           C  
ATOM   2573  CD  PRO D1774      60.507  36.735 -22.977  1.00  0.00           C  
ATOM   2574  N   VAL D1775      56.481  37.710 -20.758  1.00  0.00           N  
ATOM   2575  CA  VAL D1775      55.918  38.260 -19.535  1.00  0.00           C  
ATOM   2576  C   VAL D1775      54.904  37.293 -18.941  1.00  0.00           C  
ATOM   2577  O   VAL D1775      54.109  36.696 -19.662  1.00  0.00           O  
ATOM   2578  CB  VAL D1775      55.215  39.608 -19.806  1.00  0.00           C  
ATOM   2579  CG1 VAL D1775      54.629  40.158 -18.520  1.00  0.00           C  
ATOM   2580  CG2 VAL D1775      56.199  40.597 -20.397  1.00  0.00           C  
ATOM   2581  N   MET D1776      54.948  37.139 -17.624  1.00  0.00           N  
ATOM   2582  CA  MET D1776      54.025  36.261 -16.920  1.00  0.00           C  
ATOM   2583  C   MET D1776      53.054  37.142 -16.151  1.00  0.00           C  
ATOM   2584  O   MET D1776      53.466  38.072 -15.463  1.00  0.00           O  
ATOM   2585  CB  MET D1776      54.790  35.360 -15.952  1.00  0.00           C  
ATOM   2586  CG  MET D1776      53.934  34.319 -15.242  1.00  0.00           C  
ATOM   2587  SD  MET D1776      52.710  35.010 -14.109  1.00  0.00           S  
ATOM   2588  CE  MET D1776      53.746  35.419 -12.709  1.00  0.00           C  
ATOM   2589  N   ASN D1777      51.765  36.850 -16.270  1.00  0.00           N  
ATOM   2590  CA  ASN D1777      50.748  37.633 -15.584  1.00  0.00           C  
ATOM   2591  C   ASN D1777      49.786  36.774 -14.775  1.00  0.00           C  
ATOM   2592  O   ASN D1777      49.167  35.855 -15.310  1.00  0.00           O  
ATOM   2593  CB  ASN D1777      49.956  38.457 -16.596  1.00  0.00           C  
ATOM   2594  CG  ASN D1777      48.720  39.088 -15.990  1.00  0.00           C  
ATOM   2595  OD1 ASN D1777      48.807  39.846 -15.022  1.00  0.00           O  
ATOM   2596  ND2 ASN D1777      47.559  38.776 -16.554  1.00  0.00           N  
ATOM   2597  N   LEU D1778      49.664  37.079 -13.487  1.00  0.00           N  
ATOM   2598  CA  LEU D1778      48.761  36.351 -12.603  1.00  0.00           C  
ATOM   2599  C   LEU D1778      47.710  37.301 -12.057  1.00  0.00           C  
ATOM   2600  O   LEU D1778      48.035  38.354 -11.508  1.00  0.00           O  
ATOM   2601  CB  LEU D1778      49.526  35.720 -11.435  1.00  0.00           C  
ATOM   2602  CG  LEU D1778      48.650  35.175 -10.300  1.00  0.00           C  
ATOM   2603  CD1 LEU D1778      47.717  34.107 -10.837  1.00  0.00           C  
ATOM   2604  CD2 LEU D1778      49.521  34.608  -9.193  1.00  0.00           C  
ATOM   2605  N   GLY D1779      46.447  36.926 -12.214  1.00  0.00           N  
ATOM   2606  CA  GLY D1779      45.369  37.759 -11.720  1.00  0.00           C  
ATOM   2607  C   GLY D1779      44.658  37.089 -10.569  1.00  0.00           C  
ATOM   2608  O   GLY D1779      44.638  35.869 -10.485  1.00  0.00           O  
ATOM   2609  N   LEU D1782      44.077  37.877  -9.677  1.00  0.00           N  
ATOM   2610  CA  LEU D1782      43.370  37.311  -8.544  1.00  0.00           C  
ATOM   2611  C   LEU D1782      42.197  38.196  -8.161  1.00  0.00           C  
ATOM   2612  O   LEU D1782      42.378  39.361  -7.806  1.00  0.00           O  
ATOM   2613  CB  LEU D1782      44.323  37.153  -7.352  1.00  0.00           C  
ATOM   2614  CG  LEU D1782      43.797  36.405  -6.119  1.00  0.00           C  
ATOM   2615  CD1 LEU D1782      44.957  36.071  -5.197  1.00  0.00           C  
ATOM   2616  CD2 LEU D1782      42.749  37.242  -5.390  1.00  0.00           C  
ATOM   2617  N   GLY D1783      40.994  37.636  -8.236  1.00  0.00           N  
ATOM   2618  CA  GLY D1783      39.806  38.390  -7.880  1.00  0.00           C  
ATOM   2619  C   GLY D1783      39.786  38.679  -6.393  1.00  0.00           C  
ATOM   2620  O   GLY D1783      39.696  37.765  -5.576  1.00  0.00           O  
ATOM   2621  N   VAL D1784      39.879  39.953  -6.035  1.00  0.00           N  
ATOM   2622  CA  VAL D1784      39.878  40.342  -4.634  1.00  0.00           C  
ATOM   2623  C   VAL D1784      38.565  39.953  -3.965  1.00  0.00           C  
ATOM   2624  O   VAL D1784      38.560  39.265  -2.944  1.00  0.00           O  
ATOM   2625  CB  VAL D1784      40.095  41.861  -4.473  1.00  0.00           C  
ATOM   2626  CG1 VAL D1784      40.145  42.225  -2.997  1.00  0.00           C  
ATOM   2627  CG2 VAL D1784      41.383  42.275  -5.161  1.00  0.00           C  
ATOM   2628  N   GLU D1785      37.450  40.390  -4.540  1.00  0.00           N  
ATOM   2629  CA  GLU D1785      36.149  40.068  -3.972  1.00  0.00           C  
ATOM   2630  C   GLU D1785      35.993  38.559  -3.870  1.00  0.00           C  
ATOM   2631  O   GLU D1785      35.309  38.056  -2.981  1.00  0.00           O  
ATOM   2632  CB  GLU D1785      35.019  40.661  -4.823  1.00  0.00           C  
ATOM   2633  CG  GLU D1785      34.923  42.180  -4.751  1.00  0.00           C  
ATOM   2634  CD  GLU D1785      35.778  42.878  -5.789  1.00  0.00           C  
ATOM   2635  OE1 GLU D1785      36.883  42.382  -6.093  1.00  0.00           O  
ATOM   2636  OE2 GLU D1785      35.344  43.934  -6.295  1.00  0.00           O  
ATOM   2637  N   ARG D1786      36.644  37.845  -4.783  1.00  0.00           N  
ATOM   2638  CA  ARG D1786      36.597  36.386  -4.812  1.00  0.00           C  
ATOM   2639  C   ARG D1786      37.167  35.852  -3.497  1.00  0.00           C  
ATOM   2640  O   ARG D1786      36.451  35.259  -2.687  1.00  0.00           O  
ATOM   2641  CB  ARG D1786      37.433  35.868  -5.985  1.00  0.00           C  
ATOM   2642  CG  ARG D1786      37.061  34.481  -6.482  1.00  0.00           C  
ATOM   2643  CD  ARG D1786      35.774  34.518  -7.287  1.00  0.00           C  
ATOM   2644  NE  ARG D1786      35.530  33.258  -7.981  1.00  0.00           N  
ATOM   2645  CZ  ARG D1786      34.513  33.047  -8.810  1.00  0.00           C  
ATOM   2646  NH1 ARG D1786      34.368  31.868  -9.399  1.00  0.00           N  
ATOM   2647  NH2 ARG D1786      33.640  34.016  -9.051  1.00  0.00           N  
ATOM   2648  N   LEU D1787      38.464  36.075  -3.301  1.00  0.00           N  
ATOM   2649  CA  LEU D1787      39.162  35.642  -2.097  1.00  0.00           C  
ATOM   2650  C   LEU D1787      38.480  36.252  -0.886  1.00  0.00           C  
ATOM   2651  O   LEU D1787      38.431  35.651   0.184  1.00  0.00           O  
ATOM   2652  CB  LEU D1787      40.619  36.103  -2.144  1.00  0.00           C  
ATOM   2653  CG  LEU D1787      41.518  35.784  -0.948  1.00  0.00           C  
ATOM   2654  CD1 LEU D1787      41.718  34.278  -0.826  1.00  0.00           C  
ATOM   2655  CD2 LEU D1787      42.858  36.478  -1.135  1.00  0.00           C  
ATOM   2656  N   ALA D1788      37.954  37.457  -1.069  1.00  0.00           N  
ATOM   2657  CA  ALA D1788      37.269  38.169  -0.001  1.00  0.00           C  
ATOM   2658  C   ALA D1788      36.189  37.303   0.638  1.00  0.00           C  
ATOM   2659  O   ALA D1788      36.165  37.124   1.855  1.00  0.00           O  
ATOM   2660  CB  ALA D1788      36.656  39.449  -0.546  1.00  0.00           C  
ATOM   2661  N   MET D1789      35.301  36.765  -0.192  1.00  0.00           N  
ATOM   2662  CA  MET D1789      34.214  35.926   0.288  1.00  0.00           C  
ATOM   2663  C   MET D1789      34.724  34.689   1.019  1.00  0.00           C  
ATOM   2664  O   MET D1789      34.147  34.265   2.022  1.00  0.00           O  
ATOM   2665  CB  MET D1789      33.323  35.500  -0.879  1.00  0.00           C  
ATOM   2666  CG  MET D1789      32.731  36.658  -1.657  1.00  0.00           C  
ATOM   2667  SD  MET D1789      31.447  36.129  -2.800  1.00  0.00           S  
ATOM   2668  CE  MET D1789      32.428  35.617  -4.212  1.00  0.00           C  
ATOM   2669  N   ILE D1790      35.804  34.108   0.512  1.00  0.00           N  
ATOM   2670  CA  ILE D1790      36.379  32.920   1.128  1.00  0.00           C  
ATOM   2671  C   ILE D1790      36.867  33.237   2.534  1.00  0.00           C  
ATOM   2672  O   ILE D1790      36.647  32.469   3.468  1.00  0.00           O  
ATOM   2673  CB  ILE D1790      37.573  32.393   0.318  1.00  0.00           C  
ATOM   2674  CG1 ILE D1790      37.146  32.123  -1.123  1.00  0.00           C  
ATOM   2675  CG2 ILE D1790      38.107  31.122   0.952  1.00  0.00           C  
ATOM   2676  CD1 ILE D1790      38.274  31.656  -2.007  1.00  0.00           C  
ATOM   2677  N   ILE D1791      37.535  34.375   2.676  1.00  0.00           N  
ATOM   2678  CA  ILE D1791      38.062  34.787   3.965  1.00  0.00           C  
ATOM   2679  C   ILE D1791      36.958  34.988   4.993  1.00  0.00           C  
ATOM   2680  O   ILE D1791      36.870  34.248   5.970  1.00  0.00           O  
ATOM   2681  CB  ILE D1791      38.854  36.100   3.850  1.00  0.00           C  
ATOM   2682  CG1 ILE D1791      40.024  35.921   2.883  1.00  0.00           C  
ATOM   2683  CG2 ILE D1791      39.366  36.517   5.219  1.00  0.00           C  
ATOM   2684  CD1 ILE D1791      40.862  37.168   2.707  1.00  0.00           C  
ATOM   2685  N   TYR D1792      36.116  35.990   4.766  1.00  0.00           N  
ATOM   2686  CA  TYR D1792      35.034  36.301   5.694  1.00  0.00           C  
ATOM   2687  C   TYR D1792      33.806  35.412   5.540  1.00  0.00           C  
ATOM   2688  O   TYR D1792      32.753  35.700   6.109  1.00  0.00           O  
ATOM   2689  CB  TYR D1792      34.618  37.766   5.544  1.00  0.00           C  
ATOM   2690  CG  TYR D1792      35.757  38.743   5.705  1.00  0.00           C  
ATOM   2691  CD1 TYR D1792      36.656  38.972   4.668  1.00  0.00           C  
ATOM   2692  CD2 TYR D1792      35.949  39.423   6.903  1.00  0.00           C  
ATOM   2693  CE1 TYR D1792      37.717  39.857   4.821  1.00  0.00           C  
ATOM   2694  CE2 TYR D1792      37.008  40.307   7.067  1.00  0.00           C  
ATOM   2695  CZ  TYR D1792      37.886  40.518   6.023  1.00  0.00           C  
ATOM   2696  OH  TYR D1792      38.933  41.391   6.184  1.00  0.00           O  
ATOM   2697  N   GLY D1793      33.941  34.336   4.772  1.00  0.00           N  
ATOM   2698  CA  GLY D1793      32.826  33.425   4.576  1.00  0.00           C  
ATOM   2699  C   GLY D1793      31.543  34.090   4.116  1.00  0.00           C  
ATOM   2700  O   GLY D1793      30.524  34.041   4.804  1.00  0.00           O  
ATOM   2701  N   TYR D1794      31.591  34.719   2.949  1.00  0.00           N  
ATOM   2702  CA  TYR D1794      30.419  35.383   2.393  1.00  0.00           C  
ATOM   2703  C   TYR D1794      29.898  34.614   1.190  1.00  0.00           C  
ATOM   2704  O   TYR D1794      30.676  34.096   0.388  1.00  0.00           O  
ATOM   2705  CB  TYR D1794      30.758  36.810   1.957  1.00  0.00           C  
ATOM   2706  CG  TYR D1794      30.531  37.871   3.011  1.00  0.00           C  
ATOM   2707  CD1 TYR D1794      31.261  37.880   4.197  1.00  0.00           C  
ATOM   2708  CD2 TYR D1794      29.597  38.884   2.808  1.00  0.00           C  
ATOM   2709  CE1 TYR D1794      31.068  38.874   5.152  1.00  0.00           C  
ATOM   2710  CE2 TYR D1794      29.397  39.880   3.753  1.00  0.00           C  
ATOM   2711  CZ  TYR D1794      30.134  39.870   4.922  1.00  0.00           C  
ATOM   2712  OH  TYR D1794      29.935  40.855   5.860  1.00  0.00           O  
ATOM   2713  N   GLU D1795      28.578  34.540   1.069  1.00  0.00           N  
ATOM   2714  CA  GLU D1795      27.955  33.848  -0.049  1.00  0.00           C  
ATOM   2715  C   GLU D1795      27.635  34.872  -1.129  1.00  0.00           C  
ATOM   2716  O   GLU D1795      28.293  34.919  -2.168  1.00  0.00           O  
ATOM   2717  CB  GLU D1795      26.673  33.149   0.407  1.00  0.00           C  
ATOM   2718  CG  GLU D1795      26.895  32.115   1.500  1.00  0.00           C  
ATOM   2719  CD  GLU D1795      25.614  31.418   1.912  1.00  0.00           C  
ATOM   2720  OE1 GLU D1795      24.680  32.108   2.371  1.00  0.00           O  
ATOM   2721  OE2 GLU D1795      25.543  30.178   1.778  1.00  0.00           O  
ATOM   2722  N   ASP D1796      26.628  35.699  -0.872  1.00  0.00           N  
ATOM   2723  CA  ASP D1796      26.229  36.728  -1.822  1.00  0.00           C  
ATOM   2724  C   ASP D1796      27.308  37.806  -1.924  1.00  0.00           C  
ATOM   2725  O   ASP D1796      27.612  38.482  -0.943  1.00  0.00           O  
ATOM   2726  CB  ASP D1796      24.909  37.360  -1.382  1.00  0.00           C  
ATOM   2727  CG  ASP D1796      24.431  38.427  -2.338  1.00  0.00           C  
ATOM   2728  OD1 ASP D1796      23.391  39.062  -2.054  1.00  0.00           O  
ATOM   2729  OD2 ASP D1796      25.095  38.629  -3.376  1.00  0.00           O  
ATOM   2730  N   VAL D1797      27.887  37.963  -3.110  1.00  0.00           N  
ATOM   2731  CA  VAL D1797      28.928  38.964  -3.320  1.00  0.00           C  
ATOM   2732  C   VAL D1797      28.411  40.352  -2.959  1.00  0.00           C  
ATOM   2733  O   VAL D1797      29.047  41.082  -2.197  1.00  0.00           O  
ATOM   2734  CB  VAL D1797      29.398  38.990  -4.788  1.00  0.00           C  
ATOM   2735  CG1 VAL D1797      30.530  39.989  -4.956  1.00  0.00           C  
ATOM   2736  CG2 VAL D1797      29.843  37.607  -5.216  1.00  0.00           C  
ATOM   2737  N   ARG D1798      27.253  40.706  -3.515  1.00  0.00           N  
ATOM   2738  CA  ARG D1798      26.627  42.004  -3.272  1.00  0.00           C  
ATOM   2739  C   ARG D1798      26.522  42.286  -1.775  1.00  0.00           C  
ATOM   2740  O   ARG D1798      26.902  43.356  -1.306  1.00  0.00           O  
ATOM   2741  CB  ARG D1798      25.234  42.031  -3.911  1.00  0.00           C  
ATOM   2742  CG  ARG D1798      24.497  43.354  -3.790  1.00  0.00           C  
ATOM   2743  CD  ARG D1798      23.225  43.223  -2.945  1.00  0.00           C  
ATOM   2744  NE  ARG D1798      23.506  42.925  -1.541  1.00  0.00           N  
ATOM   2745  CZ  ARG D1798      22.597  42.958  -0.570  1.00  0.00           C  
ATOM   2746  NH1 ARG D1798      22.944  42.674   0.676  1.00  0.00           N  
ATOM   2747  NH2 ARG D1798      21.342  43.281  -0.840  1.00  0.00           N  
ATOM   2748  N   ALA D1799      26.013  41.315  -1.028  1.00  0.00           N  
ATOM   2749  CA  ALA D1799      25.861  41.460   0.412  1.00  0.00           C  
ATOM   2750  C   ALA D1799      27.192  41.753   1.092  1.00  0.00           C  
ATOM   2751  O   ALA D1799      27.224  42.100   2.271  1.00  0.00           O  
ATOM   2752  CB  ALA D1799      25.246  40.197   0.999  1.00  0.00           C  
ATOM   2753  N   MET D1800      28.291  41.604   0.356  1.00  0.00           N  
ATOM   2754  CA  MET D1800      29.615  41.863   0.911  1.00  0.00           C  
ATOM   2755  C   MET D1800      30.163  43.200   0.444  1.00  0.00           C  
ATOM   2756  O   MET D1800      30.547  44.039   1.257  1.00  0.00           O  
ATOM   2757  CB  MET D1800      30.599  40.768   0.511  1.00  0.00           C  
ATOM   2758  CG  MET D1800      31.991  40.984   1.082  1.00  0.00           C  
ATOM   2759  SD  MET D1800      33.171  39.710   0.607  1.00  0.00           S  
ATOM   2760  CE  MET D1800      33.522  40.213  -1.056  1.00  0.00           C  
ATOM   2761  N   VAL D1801      30.208  43.387  -0.871  1.00  0.00           N  
ATOM   2762  CA  VAL D1801      30.712  44.628  -1.442  1.00  0.00           C  
ATOM   2763  C   VAL D1801      29.981  45.824  -0.843  1.00  0.00           C  
ATOM   2764  O   VAL D1801      30.575  46.878  -0.624  1.00  0.00           O  
ATOM   2765  CB  VAL D1801      30.532  44.650  -2.972  1.00  0.00           C  
ATOM   2766  CG1 VAL D1801      31.309  45.809  -3.569  1.00  0.00           C  
ATOM   2767  CG2 VAL D1801      31.002  43.339  -3.564  1.00  0.00           C  
ATOM   2768  N   TYR D1802      28.691  45.645  -0.571  1.00  0.00           N  
ATOM   2769  CA  TYR D1802      27.865  46.702   0.005  1.00  0.00           C  
ATOM   2770  C   TYR D1802      27.150  46.195   1.258  1.00  0.00           C  
ATOM   2771  O   TYR D1802      25.924  46.088   1.291  1.00  0.00           O  
ATOM   2772  CB  TYR D1802      26.850  47.191  -1.034  1.00  0.00           C  
ATOM   2773  CG  TYR D1802      27.500  47.664  -2.314  1.00  0.00           C  
ATOM   2774  CD1 TYR D1802      27.978  46.755  -3.255  1.00  0.00           C  
ATOM   2775  CD2 TYR D1802      27.688  49.022  -2.559  1.00  0.00           C  
ATOM   2776  CE1 TYR D1802      28.628  47.188  -4.407  1.00  0.00           C  
ATOM   2777  CE2 TYR D1802      28.341  49.466  -3.709  1.00  0.00           C  
ATOM   2778  CZ  TYR D1802      28.808  48.543  -4.627  1.00  0.00           C  
ATOM   2779  OH  TYR D1802      29.458  48.981  -5.760  1.00  0.00           O  
ATOM   2780  N   PRO D1803      27.922  45.903   2.317  1.00  0.00           N  
ATOM   2781  CA  PRO D1803      27.444  45.399   3.608  1.00  0.00           C  
ATOM   2782  C   PRO D1803      26.043  45.849   3.996  1.00  0.00           C  
ATOM   2783  O   PRO D1803      25.162  45.026   4.236  1.00  0.00           O  
ATOM   2784  CB  PRO D1803      28.506  45.902   4.578  1.00  0.00           C  
ATOM   2785  CG  PRO D1803      29.747  45.773   3.769  1.00  0.00           C  
ATOM   2786  CD  PRO D1803      29.325  46.346   2.430  1.00  0.00           C  
ATOM   2787  N   GLN D1804      25.841  47.158   4.064  1.00  0.00           N  
ATOM   2788  CA  GLN D1804      24.542  47.693   4.430  1.00  0.00           C  
ATOM   2789  C   GLN D1804      23.751  48.092   3.193  1.00  0.00           C  
ATOM   2790  O   GLN D1804      23.950  49.162   2.615  1.00  0.00           O  
ATOM   2791  CB  GLN D1804      24.703  48.889   5.376  1.00  0.00           C  
ATOM   2792  CG  GLN D1804      25.279  48.536   6.753  1.00  0.00           C  
ATOM   2793  CD  GLN D1804      24.387  47.597   7.559  1.00  0.00           C  
ATOM   2794  OE1 GLN D1804      23.247  47.927   7.886  1.00  0.00           O  
ATOM   2795  NE2 GLN D1804      24.909  46.421   7.884  1.00  0.00           N  
ATOM   2796  N   PHE D1805      22.860  47.192   2.794  1.00  0.00           N  
ATOM   2797  CA  PHE D1805      21.995  47.378   1.640  1.00  0.00           C  
ATOM   2798  C   PHE D1805      20.909  46.318   1.746  1.00  0.00           C  
ATOM   2799  O   PHE D1805      20.082  46.165   0.847  1.00  0.00           O  
ATOM   2800  CB  PHE D1805      22.775  47.185   0.335  1.00  0.00           C  
ATOM   2801  CG  PHE D1805      22.700  48.362  -0.604  1.00  0.00           C  
ATOM   2802  CD1 PHE D1805      21.488  48.995  -0.858  1.00  0.00           C  
ATOM   2803  CD2 PHE D1805      23.842  48.823  -1.251  1.00  0.00           C  
ATOM   2804  CE1 PHE D1805      21.415  50.070  -1.741  1.00  0.00           C  
ATOM   2805  CE2 PHE D1805      23.777  49.895  -2.135  1.00  0.00           C  
ATOM   2806  CZ  PHE D1805      22.561  50.520  -2.380  1.00  0.00           C  
ATOM   2807  N   TYR D1806      20.925  45.582   2.854  1.00  0.00           N  
ATOM   2808  CA  TYR D1806      19.940  44.536   3.092  1.00  0.00           C  
ATOM   2809  C   TYR D1806      19.925  44.097   4.557  1.00  0.00           C  
ATOM   2810  O   TYR D1806      19.130  44.595   5.354  1.00  0.00           O  
ATOM   2811  CB  TYR D1806      20.220  43.329   2.189  1.00  0.00           C  
ATOM   2812  CG  TYR D1806      19.079  42.333   2.115  1.00  0.00           C  
ATOM   2813  CD1 TYR D1806      18.689  41.597   3.235  1.00  0.00           C  
ATOM   2814  CD2 TYR D1806      18.377  42.138   0.924  1.00  0.00           C  
ATOM   2815  CE1 TYR D1806      17.630  40.691   3.171  1.00  0.00           C  
ATOM   2816  CE2 TYR D1806      17.317  41.236   0.850  1.00  0.00           C  
ATOM   2817  CZ  TYR D1806      16.949  40.517   1.976  1.00  0.00           C  
ATOM   2818  OH  TYR D1806      15.902  39.627   1.906  1.00  0.00           O  
ATOM   2819  N   GLU D1807      20.808  43.165   4.904  1.00  0.00           N  
ATOM   2820  CA  GLU D1807      20.887  42.644   6.266  1.00  0.00           C  
ATOM   2821  C   GLU D1807      21.347  43.681   7.287  1.00  0.00           C  
ATOM   2822  O   GLU D1807      21.762  44.784   6.929  1.00  0.00           O  
ATOM   2823  CB  GLU D1807      21.817  41.427   6.303  1.00  0.00           C  
ATOM   2824  CG  GLU D1807      21.349  40.271   5.426  1.00  0.00           C  
ATOM   2825  CD  GLU D1807      22.307  39.095   5.439  1.00  0.00           C  
ATOM   2826  OE1 GLU D1807      22.553  38.539   6.530  1.00  0.00           O  
ATOM   2827  OE2 GLU D1807      22.812  38.725   4.358  1.00  0.00           O  
ATOM   2828  N   TYR D1808      21.269  43.309   8.563  1.00  0.00           N  
ATOM   2829  CA  TYR D1808      21.655  44.183   9.668  1.00  0.00           C  
ATOM   2830  C   TYR D1808      21.358  43.479  10.992  1.00  0.00           C  
ATOM   2831  O   TYR D1808      21.245  44.118  12.038  1.00  0.00           O  
ATOM   2832  CB  TYR D1808      20.863  45.491   9.591  1.00  0.00           C  
ATOM   2833  CG  TYR D1808      19.368  45.279   9.473  1.00  0.00           C  
ATOM   2834  CD1 TYR D1808      18.616  44.833  10.561  1.00  0.00           C  
ATOM   2835  CD2 TYR D1808      18.709  45.491   8.262  1.00  0.00           C  
ATOM   2836  CE1 TYR D1808      17.246  44.601  10.445  1.00  0.00           C  
ATOM   2837  CE2 TYR D1808      17.340  45.261   8.135  1.00  0.00           C  
ATOM   2838  CZ  TYR D1808      16.615  44.817   9.230  1.00  0.00           C  
ATOM   2839  OH  TYR D1808      15.264  44.585   9.108  1.00  0.00           O  
ATOM   2840  N   ARG D1809      21.227  42.157  10.929  1.00  0.00           N  
ATOM   2841  CA  ARG D1809      20.922  41.340  12.100  1.00  0.00           C  
ATOM   2842  C   ARG D1809      21.580  41.815  13.388  1.00  0.00           C  
ATOM   2843  O   ARG D1809      22.785  42.059  13.434  1.00  0.00           O  
ATOM   2844  CB  ARG D1809      21.308  39.882  11.837  1.00  0.00           C  
ATOM   2845  CG  ARG D1809      21.161  38.977  13.049  1.00  0.00           C  
ATOM   2846  CD  ARG D1809      21.281  37.517  12.661  1.00  0.00           C  
ATOM   2847  NE  ARG D1809      20.184  37.101  11.793  1.00  0.00           N  
ATOM   2848  CZ  ARG D1809      18.906  37.089  12.158  1.00  0.00           C  
ATOM   2849  NH1 ARG D1809      17.975  36.697  11.299  1.00  0.00           N  
ATOM   2850  NH2 ARG D1809      18.558  37.465  13.381  1.00  0.00           N  
ATOM   2851  N   LEU D1810      20.770  41.937  14.435  1.00  0.00           N  
ATOM   2852  CA  LEU D1810      21.245  42.375  15.741  1.00  0.00           C  
ATOM   2853  C   LEU D1810      21.525  41.174  16.637  1.00  0.00           C  
ATOM   2854  O   LEU D1810      20.613  40.438  17.012  1.00  0.00           O  
ATOM   2855  CB  LEU D1810      20.202  43.276  16.404  1.00  0.00           C  
ATOM   2856  CG  LEU D1810      19.736  44.487  15.593  1.00  0.00           C  
ATOM   2857  CD1 LEU D1810      18.712  45.270  16.397  1.00  0.00           C  
ATOM   2858  CD2 LEU D1810      20.923  45.368  15.246  1.00  0.00           C  
ATOM   2859  N   SER D1811      22.795  40.984  16.977  1.00  0.00           N  
ATOM   2860  CA  SER D1811      23.205  39.875  17.827  1.00  0.00           C  
ATOM   2861  C   SER D1811      22.714  40.088  19.252  1.00  0.00           C  
ATOM   2862  O   SER D1811      22.488  41.219  19.677  1.00  0.00           O  
ATOM   2863  CB  SER D1811      24.729  39.744  17.825  1.00  0.00           C  
ATOM   2864  OG  SER D1811      25.340  40.912  18.346  1.00  0.00           O  
ATOM   2865  N   ASP D1812      22.557  38.990  19.983  1.00  0.00           N  
ATOM   2866  CA  ASP D1812      22.092  39.040  21.363  1.00  0.00           C  
ATOM   2867  C   ASP D1812      22.814  40.132  22.151  1.00  0.00           C  
ATOM   2868  O   ASP D1812      22.193  40.875  22.912  1.00  0.00           O  
ATOM   2869  CB  ASP D1812      22.319  37.685  22.035  1.00  0.00           C  
ATOM   2870  CG  ASP D1812      21.850  36.529  21.180  1.00  0.00           C  
ATOM   2871  OD1 ASP D1812      20.670  36.532  20.774  1.00  0.00           O  
ATOM   2872  OD2 ASP D1812      22.661  35.618  20.914  1.00  0.00           O  
ATOM   2873  N   ARG D1813      24.128  40.223  21.961  1.00  0.00           N  
ATOM   2874  CA  ARG D1813      24.937  41.222  22.652  1.00  0.00           C  
ATOM   2875  C   ARG D1813      24.405  42.632  22.412  1.00  0.00           C  
ATOM   2876  O   ARG D1813      24.619  43.531  23.225  1.00  0.00           O  
ATOM   2877  CB  ARG D1813      26.395  41.136  22.188  1.00  0.00           C  
ATOM   2878  CG  ARG D1813      27.121  39.855  22.589  1.00  0.00           C  
ATOM   2879  CD  ARG D1813      27.404  39.800  24.088  1.00  0.00           C  
ATOM   2880  NE  ARG D1813      28.181  38.618  24.458  1.00  0.00           N  
ATOM   2881  CZ  ARG D1813      28.630  38.364  25.684  1.00  0.00           C  
ATOM   2882  NH1 ARG D1813      29.329  37.262  25.922  1.00  0.00           N  
ATOM   2883  NH2 ARG D1813      28.385  39.212  26.674  1.00  0.00           N  
ATOM   2884  N   ASP D1814      23.717  42.821  21.289  1.00  0.00           N  
ATOM   2885  CA  ASP D1814      23.150  44.120  20.943  1.00  0.00           C  
ATOM   2886  C   ASP D1814      21.807  44.334  21.629  1.00  0.00           C  
ATOM   2887  O   ASP D1814      21.551  45.395  22.196  1.00  0.00           O  
ATOM   2888  CB  ASP D1814      22.967  44.238  19.427  1.00  0.00           C  
ATOM   2889  CG  ASP D1814      24.284  44.380  18.689  1.00  0.00           C  
ATOM   2890  OD1 ASP D1814      25.009  45.365  18.949  1.00  0.00           O  
ATOM   2891  OD2 ASP D1814      24.593  43.510  17.848  1.00  0.00           O  
ATOM   2892  N   ILE D1815      20.952  43.319  21.568  1.00  0.00           N  
ATOM   2893  CA  ILE D1815      19.632  43.389  22.181  1.00  0.00           C  
ATOM   2894  C   ILE D1815      19.731  43.841  23.632  1.00  0.00           C  
ATOM   2895  O   ILE D1815      19.009  44.740  24.061  1.00  0.00           O  
ATOM   2896  CB  ILE D1815      18.924  42.016  22.136  1.00  0.00           C  
ATOM   2897  CG1 ILE D1815      18.702  41.589  20.682  1.00  0.00           C  
ATOM   2898  CG2 ILE D1815      17.599  42.086  22.881  1.00  0.00           C  
ATOM   2899  CD1 ILE D1815      17.804  42.517  19.891  1.00  0.00           C  
ATOM   2900  N   ALA D1816      20.628  43.213  24.384  1.00  0.00           N  
ATOM   2901  CA  ALA D1816      20.816  43.557  25.788  1.00  0.00           C  
ATOM   2902  C   ALA D1816      21.009  45.063  25.949  1.00  0.00           C  
ATOM   2903  O   ALA D1816      20.448  45.684  26.856  1.00  0.00           O  
ATOM   2904  CB  ALA D1816      22.020  42.813  26.347  1.00  0.00           C  
ATOM   2905  N   GLY D1817      21.803  45.644  25.058  1.00  0.00           N  
ATOM   2906  CA  GLY D1817      22.063  47.070  25.116  1.00  0.00           C  
ATOM   2907  C   GLY D1817      20.960  47.897  24.490  1.00  0.00           C  
ATOM   2908  O   GLY D1817      21.114  49.102  24.294  1.00  0.00           O  
ATOM   2909  N   MET D1818      19.844  47.253  24.172  1.00  0.00           N  
ATOM   2910  CA  MET D1818      18.719  47.950  23.567  1.00  0.00           C  
ATOM   2911  C   MET D1818      17.458  47.782  24.405  1.00  0.00           C  
ATOM   2912  O   MET D1818      16.380  48.231  24.016  1.00  0.00           O  
ATOM   2913  CB  MET D1818      18.493  47.445  22.139  1.00  0.00           C  
ATOM   2914  CG  MET D1818      19.703  47.642  21.230  1.00  0.00           C  
ATOM   2915  SD  MET D1818      19.407  47.234  19.495  1.00  0.00           S  
ATOM   2916  CE  MET D1818      19.337  48.871  18.765  1.00  0.00           C  
ATOM   2917  N   ILE D1819      17.603  47.128  25.557  1.00  0.00           N  
ATOM   2918  CA  ILE D1819      16.492  46.920  26.484  1.00  0.00           C  
ATOM   2919  C   ILE D1819      16.650  47.978  27.572  1.00  0.00           C  
ATOM   2920  O   ILE D1819      17.077  47.682  28.688  1.00  0.00           O  
ATOM   2921  CB  ILE D1819      16.551  45.528  27.146  1.00  0.00           C  
ATOM   2922  CG1 ILE D1819      16.604  44.437  26.079  1.00  0.00           C  
ATOM   2923  CG2 ILE D1819      15.329  45.321  28.025  1.00  0.00           C  
ATOM   2924  CD1 ILE D1819      16.702  43.042  26.651  1.00  0.00           C  
ATOM   2925  N   ARG D1820      16.312  49.216  27.233  1.00  0.00           N  
ATOM   2926  CA  ARG D1820      16.440  50.334  28.157  1.00  0.00           C  
ATOM   2927  C   ARG D1820      15.341  50.368  29.213  1.00  0.00           C  
ATOM   2928  O   ARG D1820      14.449  49.525  29.214  1.00  0.00           O  
ATOM   2929  CB  ARG D1820      16.453  51.639  27.363  1.00  0.00           C  
ATOM   2930  CG  ARG D1820      17.506  51.647  26.263  1.00  0.00           C  
ATOM   2931  CD  ARG D1820      17.460  52.918  25.436  1.00  0.00           C  
ATOM   2932  NE  ARG D1820      18.494  52.935  24.404  1.00  0.00           N  
ATOM   2933  CZ  ARG D1820      19.799  52.878  24.650  1.00  0.00           C  
ATOM   2934  NH1 ARG D1820      20.666  52.901  23.647  1.00  0.00           N  
ATOM   2935  NH2 ARG D1820      20.240  52.799  25.898  1.00  0.00           N  
ATOM   2936  N   VAL D1821      15.423  51.343  30.115  1.00  0.00           N  
ATOM   2937  CA  VAL D1821      14.442  51.502  31.187  1.00  0.00           C  
ATOM   2938  C   VAL D1821      13.400  52.547  30.808  1.00  0.00           C  
ATOM   2939  O   VAL D1821      13.742  53.659  30.408  1.00  0.00           O  
ATOM   2940  CB  VAL D1821      15.119  51.935  32.503  1.00  0.00           C  
ATOM   2941  CG1 VAL D1821      14.067  52.198  33.566  1.00  0.00           C  
ATOM   2942  CG2 VAL D1821      16.081  50.854  32.970  1.00  0.00           C  
ATOM   2943  N   ASP D1822      12.128  52.185  30.949  1.00  0.00           N  
ATOM   2944  CA  ASP D1822      11.023  53.074  30.603  1.00  0.00           C  
ATOM   2945  C   ASP D1822      11.092  54.441  31.274  1.00  0.00           C  
ATOM   2946  O   ASP D1822      11.493  55.424  30.650  1.00  0.00           O  
ATOM   2947  CB  ASP D1822       9.688  52.406  30.939  1.00  0.00           C  
ATOM   2948  CG  ASP D1822       8.498  53.281  30.596  1.00  0.00           C  
ATOM   2949  OD1 ASP D1822       8.380  53.693  29.423  1.00  0.00           O  
ATOM   2950  OD2 ASP D1822       7.681  53.556  31.499  1.00  0.00           O  
ATOM   2951  N   LYS D1830      10.687  54.506  32.539  1.00  0.00           N  
ATOM   2952  CA  LYS D1830      10.705  55.763  33.279  1.00  0.00           C  
ATOM   2953  C   LYS D1830      11.630  55.703  34.485  1.00  0.00           C  
ATOM   2954  O   LYS D1830      11.750  54.668  35.140  1.00  0.00           O  
ATOM   2955  CB  LYS D1830       9.292  56.133  33.741  1.00  0.00           C  
ATOM   2956  CG  LYS D1830       8.348  56.508  32.611  1.00  0.00           C  
ATOM   2957  CD  LYS D1830       7.016  57.018  33.142  1.00  0.00           C  
ATOM   2958  CE  LYS D1830       6.114  57.482  32.007  1.00  0.00           C  
ATOM   2959  NZ  LYS D1830       4.821  58.035  32.500  1.00  0.00           N  
ATOM   2960  N   VAL D1831      12.284  56.824  34.770  1.00  0.00           N  
ATOM   2961  CA  VAL D1831      13.201  56.918  35.898  1.00  0.00           C  
ATOM   2962  C   VAL D1831      13.209  58.332  36.461  1.00  0.00           C  
ATOM   2963  O   VAL D1831      12.903  59.295  35.757  1.00  0.00           O  
ATOM   2964  CB  VAL D1831      14.644  56.560  35.488  1.00  0.00           C  
ATOM   2965  CG1 VAL D1831      14.706  55.129  34.993  1.00  0.00           C  
ATOM   2966  CG2 VAL D1831      15.132  57.519  34.415  1.00  0.00           C  
ATOM   2967  N   PRO D1832      13.557  58.475  37.747  1.00  0.00           N  
ATOM   2968  CA  PRO D1832      13.600  59.792  38.385  1.00  0.00           C  
ATOM   2969  C   PRO D1832      14.561  60.718  37.648  1.00  0.00           C  
ATOM   2970  O   PRO D1832      15.669  60.316  37.293  1.00  0.00           O  
ATOM   2971  CB  PRO D1832      14.078  59.471  39.798  1.00  0.00           C  
ATOM   2972  CG  PRO D1832      13.523  58.100  40.032  1.00  0.00           C  
ATOM   2973  CD  PRO D1832      13.826  57.409  38.728  1.00  0.00           C  
ATOM   2974  N   ILE D1833      14.132  61.953  37.411  1.00  0.00           N  
ATOM   2975  CA  ILE D1833      14.969  62.925  36.719  1.00  0.00           C  
ATOM   2976  C   ILE D1833      15.651  63.847  37.723  1.00  0.00           C  
ATOM   2977  O   ILE D1833      16.134  64.924  37.369  1.00  0.00           O  
ATOM   2978  CB  ILE D1833      14.144  63.776  35.728  1.00  0.00           C  
ATOM   2979  CG1 ILE D1833      13.074  64.570  36.480  1.00  0.00           C  
ATOM   2980  CG2 ILE D1833      13.500  62.874  34.687  1.00  0.00           C  
ATOM   2981  CD1 ILE D1833      12.232  65.462  35.590  1.00  0.00           C  
ATOM   2982  N   LEU D1834      15.677  63.416  38.980  1.00  0.00           N  
ATOM   2983  CA  LEU D1834      16.308  64.180  40.049  1.00  0.00           C  
ATOM   2984  C   LEU D1834      17.327  63.309  40.771  1.00  0.00           C  
ATOM   2985  O   LEU D1834      16.971  62.321  41.414  1.00  0.00           O  
ATOM   2986  CB  LEU D1834      15.255  64.688  41.039  1.00  0.00           C  
ATOM   2987  CG  LEU D1834      14.402  65.859  40.545  1.00  0.00           C  
ATOM   2988  CD1 LEU D1834      13.283  66.144  41.529  1.00  0.00           C  
ATOM   2989  CD2 LEU D1834      15.283  67.084  40.364  1.00  0.00           C  
ATOM   2990  N   ASP D1835      18.596  63.686  40.649  1.00  0.00           N  
ATOM   2991  CA  ASP D1835      19.695  62.953  41.266  1.00  0.00           C  
ATOM   2992  C   ASP D1835      19.343  62.486  42.675  1.00  0.00           C  
ATOM   2993  O   ASP D1835      19.690  61.376  43.075  1.00  0.00           O  
ATOM   2994  CB  ASP D1835      20.949  63.833  41.306  1.00  0.00           C  
ATOM   2995  CG  ASP D1835      22.204  63.048  41.636  1.00  0.00           C  
ATOM   2996  OD1 ASP D1835      22.255  62.431  42.720  1.00  0.00           O  
ATOM   2997  OD2 ASP D1835      23.141  63.049  40.809  1.00  0.00           O  
ATOM   2998  N   GLU D1836      18.647  63.337  43.422  1.00  0.00           N  
ATOM   2999  CA  GLU D1836      18.250  63.001  44.782  1.00  0.00           C  
ATOM   3000  C   GLU D1836      17.323  61.790  44.790  1.00  0.00           C  
ATOM   3001  O   GLU D1836      17.604  60.789  45.449  1.00  0.00           O  
ATOM   3002  CB  GLU D1836      17.557  64.198  45.441  1.00  0.00           C  
ATOM   3003  CG  GLU D1836      18.435  65.440  45.545  1.00  0.00           C  
ATOM   3004  CD  GLU D1836      17.744  66.591  46.253  1.00  0.00           C  
ATOM   3005  OE1 GLU D1836      16.682  67.036  45.770  1.00  0.00           O  
ATOM   3006  OE2 GLU D1836      18.265  67.051  47.291  1.00  0.00           O  
ATOM   3007  N   PHE D1837      16.219  61.881  44.053  1.00  0.00           N  
ATOM   3008  CA  PHE D1837      15.263  60.782  43.983  1.00  0.00           C  
ATOM   3009  C   PHE D1837      15.913  59.542  43.392  1.00  0.00           C  
ATOM   3010  O   PHE D1837      15.751  58.440  43.917  1.00  0.00           O  
ATOM   3011  CB  PHE D1837      14.049  61.170  43.138  1.00  0.00           C  
ATOM   3012  CG  PHE D1837      13.190  62.228  43.763  1.00  0.00           C  
ATOM   3013  CD1 PHE D1837      13.643  63.537  43.872  1.00  0.00           C  
ATOM   3014  CD2 PHE D1837      11.926  61.912  44.250  1.00  0.00           C  
ATOM   3015  CE1 PHE D1837      12.850  64.519  44.456  1.00  0.00           C  
ATOM   3016  CE2 PHE D1837      11.126  62.886  44.836  1.00  0.00           C  
ATOM   3017  CZ  PHE D1837      11.589  64.192  44.938  1.00  0.00           C  
ATOM   3018  N   TYR D1838      16.643  59.723  42.295  1.00  0.00           N  
ATOM   3019  CA  TYR D1838      17.321  58.607  41.651  1.00  0.00           C  
ATOM   3020  C   TYR D1838      18.086  57.840  42.721  1.00  0.00           C  
ATOM   3021  O   TYR D1838      17.947  56.624  42.848  1.00  0.00           O  
ATOM   3022  CB  TYR D1838      18.296  59.106  40.582  1.00  0.00           C  
ATOM   3023  CG  TYR D1838      19.087  57.993  39.931  1.00  0.00           C  
ATOM   3024  CD1 TYR D1838      18.464  57.055  39.108  1.00  0.00           C  
ATOM   3025  CD2 TYR D1838      20.452  57.852  40.172  1.00  0.00           C  
ATOM   3026  CE1 TYR D1838      19.180  56.001  38.545  1.00  0.00           C  
ATOM   3027  CE2 TYR D1838      21.178  56.802  39.615  1.00  0.00           C  
ATOM   3028  CZ  TYR D1838      20.536  55.880  38.804  1.00  0.00           C  
ATOM   3029  OH  TYR D1838      21.248  54.834  38.266  1.00  0.00           O  
ATOM   3030  N   ASN D1839      18.890  58.564  43.493  1.00  0.00           N  
ATOM   3031  CA  ASN D1839      19.665  57.955  44.564  1.00  0.00           C  
ATOM   3032  C   ASN D1839      18.723  57.224  45.510  1.00  0.00           C  
ATOM   3033  O   ASN D1839      19.014  56.114  45.955  1.00  0.00           O  
ATOM   3034  CB  ASN D1839      20.440  59.026  45.335  1.00  0.00           C  
ATOM   3035  CG  ASN D1839      21.475  59.728  44.478  1.00  0.00           C  
ATOM   3036  OD1 ASN D1839      22.149  60.652  44.934  1.00  0.00           O  
ATOM   3037  ND2 ASN D1839      21.609  59.292  43.231  1.00  0.00           N  
ATOM   3038  N   PHE D1840      17.589  57.853  45.811  1.00  0.00           N  
ATOM   3039  CA  PHE D1840      16.601  57.261  46.705  1.00  0.00           C  
ATOM   3040  C   PHE D1840      16.140  55.912  46.177  1.00  0.00           C  
ATOM   3041  O   PHE D1840      15.954  54.967  46.943  1.00  0.00           O  
ATOM   3042  CB  PHE D1840      15.398  58.195  46.869  1.00  0.00           C  
ATOM   3043  CG  PHE D1840      14.276  57.604  47.678  1.00  0.00           C  
ATOM   3044  CD1 PHE D1840      13.135  57.110  47.054  1.00  0.00           C  
ATOM   3045  CD2 PHE D1840      14.368  57.527  49.064  1.00  0.00           C  
ATOM   3046  CE1 PHE D1840      12.100  56.548  47.800  1.00  0.00           C  
ATOM   3047  CE2 PHE D1840      13.339  56.967  49.819  1.00  0.00           C  
ATOM   3048  CZ  PHE D1840      12.203  56.477  49.186  1.00  0.00           C  
ATOM   3049  N   ALA D1841      15.957  55.827  44.863  1.00  0.00           N  
ATOM   3050  CA  ALA D1841      15.526  54.586  44.238  1.00  0.00           C  
ATOM   3051  C   ALA D1841      16.487  53.471  44.624  1.00  0.00           C  
ATOM   3052  O   ALA D1841      16.118  52.543  45.344  1.00  0.00           O  
ATOM   3053  CB  ALA D1841      15.494  54.746  42.726  1.00  0.00           C  
ATOM   3054  N   ASN D1842      17.723  53.577  44.146  1.00  0.00           N  
ATOM   3055  CA  ASN D1842      18.750  52.582  44.433  1.00  0.00           C  
ATOM   3056  C   ASN D1842      18.728  52.192  45.906  1.00  0.00           C  
ATOM   3057  O   ASN D1842      18.785  51.012  46.246  1.00  0.00           O  
ATOM   3058  CB  ASN D1842      20.134  53.127  44.068  1.00  0.00           C  
ATOM   3059  CG  ASN D1842      20.230  53.554  42.618  1.00  0.00           C  
ATOM   3060  OD1 ASN D1842      19.937  52.777  41.709  1.00  0.00           O  
ATOM   3061  ND2 ASN D1842      20.647  54.795  42.392  1.00  0.00           N  
ATOM   3062  N   GLU D1843      18.640  53.192  46.776  1.00  0.00           N  
ATOM   3063  CA  GLU D1843      18.613  52.947  48.211  1.00  0.00           C  
ATOM   3064  C   GLU D1843      17.342  52.193  48.577  1.00  0.00           C  
ATOM   3065  O   GLU D1843      17.378  51.235  49.347  1.00  0.00           O  
ATOM   3066  CB  GLU D1843      18.669  54.275  48.971  1.00  0.00           C  
ATOM   3067  CG  GLU D1843      18.819  54.127  50.476  1.00  0.00           C  
ATOM   3068  CD  GLU D1843      18.886  55.465  51.188  1.00  0.00           C  
ATOM   3069  OE1 GLU D1843      19.766  56.282  50.841  1.00  0.00           O  
ATOM   3070  OE2 GLU D1843      18.060  55.700  52.096  1.00  0.00           O  
ATOM   3071  N   LEU D1844      16.224  52.633  48.010  1.00  0.00           N  
ATOM   3072  CA  LEU D1844      14.925  52.022  48.263  1.00  0.00           C  
ATOM   3073  C   LEU D1844      14.881  50.594  47.726  1.00  0.00           C  
ATOM   3074  O   LEU D1844      14.158  49.747  48.250  1.00  0.00           O  
ATOM   3075  CB  LEU D1844      13.823  52.868  47.610  1.00  0.00           C  
ATOM   3076  CG  LEU D1844      12.340  52.542  47.836  1.00  0.00           C  
ATOM   3077  CD1 LEU D1844      11.948  51.280  47.090  1.00  0.00           C  
ATOM   3078  CD2 LEU D1844      12.073  52.403  49.322  1.00  0.00           C  
ATOM   3079  N   ILE D1845      15.663  50.336  46.683  1.00  0.00           N  
ATOM   3080  CA  ILE D1845      15.719  49.017  46.065  1.00  0.00           C  
ATOM   3081  C   ILE D1845      16.402  47.980  46.952  1.00  0.00           C  
ATOM   3082  O   ILE D1845      15.891  46.873  47.133  1.00  0.00           O  
ATOM   3083  CB  ILE D1845      16.455  49.078  44.711  1.00  0.00           C  
ATOM   3084  CG1 ILE D1845      15.633  49.904  43.720  1.00  0.00           C  
ATOM   3085  CG2 ILE D1845      16.699  47.672  44.180  1.00  0.00           C  
ATOM   3086  CD1 ILE D1845      16.258  50.034  42.349  1.00  0.00           C  
ATOM   3087  N   ASP D1847      17.562  48.333  47.497  1.00  0.00           N  
ATOM   3088  CA  ASP D1847      18.292  47.419  48.366  1.00  0.00           C  
ATOM   3089  C   ASP D1847      17.466  47.099  49.607  1.00  0.00           C  
ATOM   3090  O   ASP D1847      17.623  46.039  50.213  1.00  0.00           O  
ATOM   3091  CB  ASP D1847      19.636  48.029  48.774  1.00  0.00           C  
ATOM   3092  CG  ASP D1847      20.647  48.019  47.644  1.00  0.00           C  
ATOM   3093  OD1 ASP D1847      21.027  46.915  47.196  1.00  0.00           O  
ATOM   3094  OD2 ASP D1847      21.062  49.111  47.202  1.00  0.00           O  
ATOM   3095  N   ILE D1848      16.583  48.023  49.974  1.00  0.00           N  
ATOM   3096  CA  ILE D1848      15.719  47.850  51.136  1.00  0.00           C  
ATOM   3097  C   ILE D1848      14.696  46.748  50.884  1.00  0.00           C  
ATOM   3098  O   ILE D1848      14.566  45.813  51.677  1.00  0.00           O  
ATOM   3099  CB  ILE D1848      14.947  49.147  51.461  1.00  0.00           C  
ATOM   3100  CG1 ILE D1848      15.925  50.273  51.795  1.00  0.00           C  
ATOM   3101  CG2 ILE D1848      13.996  48.909  52.625  1.00  0.00           C  
ATOM   3102  CD1 ILE D1848      15.248  51.597  52.086  1.00  0.00           C  
ATOM   3103  N   CYS D1849      13.971  46.874  49.775  1.00  0.00           N  
ATOM   3104  CA  CYS D1849      12.947  45.907  49.400  1.00  0.00           C  
ATOM   3105  C   CYS D1849      13.458  44.478  49.445  1.00  0.00           C  
ATOM   3106  O   CYS D1849      12.674  43.532  49.507  1.00  0.00           O  
ATOM   3107  CB  CYS D1849      12.412  46.219  48.002  1.00  0.00           C  
ATOM   3108  SG  CYS D1849      11.444  47.737  47.920  1.00  0.00           S  
ATOM   3109  N   ILE D1850      14.775  44.321  49.408  1.00  0.00           N  
ATOM   3110  CA  ILE D1850      15.366  42.996  49.468  1.00  0.00           C  
ATOM   3111  C   ILE D1850      15.236  42.515  50.911  1.00  0.00           C  
ATOM   3112  O   ILE D1850      16.178  42.615  51.699  1.00  0.00           O  
ATOM   3113  CB  ILE D1850      16.854  43.032  49.068  1.00  0.00           C  
ATOM   3114  CG1 ILE D1850      17.026  43.817  47.762  1.00  0.00           C  
ATOM   3115  CG2 ILE D1850      17.380  41.613  48.906  1.00  0.00           C  
ATOM   3116  CD1 ILE D1850      16.287  43.229  46.582  1.00  0.00           C  
ATOM   3117  N   ALA D1851      14.054  42.006  51.253  1.00  0.00           N  
ATOM   3118  CA  ALA D1851      13.789  41.522  52.602  1.00  0.00           C  
ATOM   3119  C   ALA D1851      12.522  40.664  52.684  1.00  0.00           C  
ATOM   3120  O   ALA D1851      11.654  40.727  51.812  1.00  0.00           O  
ATOM   3121  CB  ALA D1851      13.681  42.712  53.565  1.00  0.00           C  
ATOM   3122  N   ASN D1852      12.442  39.859  53.742  1.00  0.00           N  
ATOM   3123  CA  ASN D1852      11.308  38.973  54.018  1.00  0.00           C  
ATOM   3124  C   ASN D1852      10.715  38.157  52.871  1.00  0.00           C  
ATOM   3125  O   ASN D1852      11.262  38.104  51.768  1.00  0.00           O  
ATOM   3126  CB  ASN D1852      10.185  39.762  54.698  1.00  0.00           C  
ATOM   3127  CG  ASN D1852      10.292  39.738  56.211  1.00  0.00           C  
ATOM   3128  OD1 ASN D1852      10.191  38.680  56.833  1.00  0.00           O  
ATOM   3129  ND2 ASN D1852      10.500  40.904  56.810  1.00  0.00           N  
ATOM   3130  N   LYS D1853       9.583  37.517  53.166  1.00  0.00           N  
ATOM   3131  CA  LYS D1853       8.869  36.673  52.212  1.00  0.00           C  
ATOM   3132  C   LYS D1853       7.349  36.858  52.360  1.00  0.00           C  
ATOM   3133  O   LYS D1853       6.869  37.980  52.529  1.00  0.00           O  
ATOM   3134  CB  LYS D1853       9.262  35.204  52.444  1.00  0.00           C  
ATOM   3135  CG  LYS D1853       8.764  34.217  51.389  1.00  0.00           C  
ATOM   3136  CD  LYS D1853       9.340  32.818  51.601  1.00  0.00           C  
ATOM   3137  CE  LYS D1853       8.923  32.220  52.939  1.00  0.00           C  
ATOM   3138  NZ  LYS D1853       7.451  32.022  53.042  1.00  0.00           N  
ATOM   3139  N   ASP D1854       6.604  35.756  52.300  1.00  0.00           N  
ATOM   3140  CA  ASP D1854       5.143  35.777  52.414  1.00  0.00           C  
ATOM   3141  C   ASP D1854       4.684  36.197  53.809  1.00  0.00           C  
ATOM   3142  O   ASP D1854       5.467  36.182  54.760  1.00  0.00           O  
ATOM   3143  CB  ASP D1854       4.575  34.389  52.092  1.00  0.00           C  
ATOM   3144  CG  ASP D1854       3.056  34.375  52.018  1.00  0.00           C  
ATOM   3145  OD1 ASP D1854       2.470  33.273  52.079  1.00  0.00           O  
ATOM   3146  OD2 ASP D1854       2.445  35.457  51.887  1.00  0.00           O  
ATOM   3147  N   LYS D1855       3.408  36.565  53.919  1.00  0.00           N  
ATOM   3148  CA  LYS D1855       2.817  36.984  55.188  1.00  0.00           C  
ATOM   3149  C   LYS D1855       1.415  37.552  54.971  1.00  0.00           C  
ATOM   3150  O   LYS D1855       0.818  38.114  55.890  1.00  0.00           O  
ATOM   3151  CB  LYS D1855       3.697  38.045  55.854  1.00  0.00           C  
ATOM   3152  CG  LYS D1855       3.382  38.294  57.318  1.00  0.00           C  
ATOM   3153  CD  LYS D1855       4.385  39.255  57.934  1.00  0.00           C  
ATOM   3154  CE  LYS D1855       5.821  38.820  57.650  1.00  0.00           C  
ATOM   3155  NZ  LYS D1855       6.076  37.401  58.027  1.00  0.00           N  
ATOM   3156  N   GLU D1856       0.899  37.399  53.754  1.00  0.00           N  
ATOM   3157  CA  GLU D1856      -0.426  37.901  53.398  1.00  0.00           C  
ATOM   3158  C   GLU D1856      -0.612  39.328  53.913  1.00  0.00           C  
ATOM   3159  O   GLU D1856      -1.736  39.759  54.169  1.00  0.00           O  
ATOM   3160  CB  GLU D1856      -1.524  37.005  53.986  1.00  0.00           C  
ATOM   3161  CG  GLU D1856      -1.382  35.516  53.683  1.00  0.00           C  
ATOM   3162  CD  GLU D1856      -0.499  34.792  54.686  1.00  0.00           C  
ATOM   3163  OE1 GLU D1856      -0.796  34.863  55.897  1.00  0.00           O  
ATOM   3164  OE2 GLU D1856       0.485  34.148  54.266  1.00  0.00           O  
ATOM   3165  N   SER D1857       0.501  40.045  54.062  1.00  0.00           N  
ATOM   3166  CA  SER D1857       0.509  41.422  54.558  1.00  0.00           C  
ATOM   3167  C   SER D1857       0.000  41.488  55.999  1.00  0.00           C  
ATOM   3168  O   SER D1857      -0.763  40.624  56.433  1.00  0.00           O  
ATOM   3169  CB  SER D1857      -0.351  42.328  53.666  1.00  0.00           C  
ATOM   3170  OG  SER D1857      -1.737  42.103  53.864  1.00  0.00           O  
ATOM   3171  N   PRO D1860       0.417  42.514  56.762  1.00  0.00           N  
ATOM   3172  CA  PRO D1860       1.323  43.600  56.372  1.00  0.00           C  
ATOM   3173  C   PRO D1860       2.763  43.389  56.853  1.00  0.00           C  
ATOM   3174  O   PRO D1860       3.348  42.320  56.662  1.00  0.00           O  
ATOM   3175  CB  PRO D1860       0.681  44.812  57.024  1.00  0.00           C  
ATOM   3176  CG  PRO D1860       0.269  44.247  58.344  1.00  0.00           C  
ATOM   3177  CD  PRO D1860      -0.328  42.888  57.980  1.00  0.00           C  
ATOM   3178  N   CYS D1861       3.320  44.421  57.481  1.00  0.00           N  
ATOM   3179  CA  CYS D1861       4.685  44.379  57.994  1.00  0.00           C  
ATOM   3180  C   CYS D1861       4.943  45.590  58.888  1.00  0.00           C  
ATOM   3181  O   CYS D1861       4.080  46.001  59.665  1.00  0.00           O  
ATOM   3182  CB  CYS D1861       5.683  44.401  56.836  1.00  0.00           C  
ATOM   3183  SG  CYS D1861       5.803  46.013  56.009  1.00  0.00           S  
ATOM   3184  N   SER D1862       6.142  46.153  58.762  1.00  0.00           N  
ATOM   3185  CA  SER D1862       6.555  47.327  59.522  1.00  0.00           C  
ATOM   3186  C   SER D1862       7.635  48.071  58.738  1.00  0.00           C  
ATOM   3187  O   SER D1862       8.720  48.337  59.256  1.00  0.00           O  
ATOM   3188  CB  SER D1862       7.101  46.911  60.892  1.00  0.00           C  
ATOM   3189  OG  SER D1862       6.102  46.283  61.676  1.00  0.00           O  
ATOM   3190  N   VAL D1863       7.330  48.403  57.486  1.00  0.00           N  
ATOM   3191  CA  VAL D1863       8.275  49.107  56.624  1.00  0.00           C  
ATOM   3192  C   VAL D1863       7.628  50.348  56.008  1.00  0.00           C  
ATOM   3193  O   VAL D1863       7.446  50.425  54.791  1.00  0.00           O  
ATOM   3194  CB  VAL D1863       8.770  48.190  55.480  1.00  0.00           C  
ATOM   3195  CG1 VAL D1863       9.981  48.807  54.803  1.00  0.00           C  
ATOM   3196  CG2 VAL D1863       9.103  46.811  56.022  1.00  0.00           C  
ATOM   3197  N   GLU D1864       7.288  51.321  56.850  1.00  0.00           N  
ATOM   3198  CA  GLU D1864       6.649  52.548  56.380  1.00  0.00           C  
ATOM   3199  C   GLU D1864       7.521  53.799  56.505  1.00  0.00           C  
ATOM   3200  O   GLU D1864       7.831  54.443  55.503  1.00  0.00           O  
ATOM   3201  CB  GLU D1864       5.330  52.773  57.126  1.00  0.00           C  
ATOM   3202  CG  GLU D1864       4.586  54.030  56.694  1.00  0.00           C  
ATOM   3203  CD  GLU D1864       3.267  54.212  57.420  1.00  0.00           C  
ATOM   3204  OE1 GLU D1864       3.278  54.280  58.667  1.00  0.00           O  
ATOM   3205  OE2 GLU D1864       2.221  54.291  56.741  1.00  0.00           O  
ATOM   3206  N   VAL D1865       7.903  54.142  57.733  1.00  0.00           N  
ATOM   3207  CA  VAL D1865       8.729  55.324  57.990  1.00  0.00           C  
ATOM   3208  C   VAL D1865       9.857  55.458  56.967  1.00  0.00           C  
ATOM   3209  O   VAL D1865      10.733  54.596  56.884  1.00  0.00           O  
ATOM   3210  CB  VAL D1865       9.345  55.271  59.407  1.00  0.00           C  
ATOM   3211  CG1 VAL D1865      10.102  56.558  59.694  1.00  0.00           C  
ATOM   3212  CG2 VAL D1865       8.252  55.053  60.443  1.00  0.00           C  
ATOM   3213  N   LYS D1866       9.838  56.544  56.197  1.00  0.00           N  
ATOM   3214  CA  LYS D1866      10.857  56.764  55.175  1.00  0.00           C  
ATOM   3215  C   LYS D1866      11.423  58.181  55.099  1.00  0.00           C  
ATOM   3216  O   LYS D1866      10.951  59.096  55.774  1.00  0.00           O  
ATOM   3217  CB  LYS D1866      10.307  56.360  53.805  1.00  0.00           C  
ATOM   3218  CG  LYS D1866       9.955  54.888  53.710  1.00  0.00           C  
ATOM   3219  CD  LYS D1866      11.160  54.018  54.036  1.00  0.00           C  
ATOM   3220  CE  LYS D1866      10.746  52.581  54.295  1.00  0.00           C  
ATOM   3221  NZ  LYS D1866       9.800  52.478  55.442  1.00  0.00           N  
ATOM   3222  N   ARG D1867      12.442  58.333  54.256  1.00  0.00           N  
ATOM   3223  CA  ARG D1867      13.141  59.598  54.036  1.00  0.00           C  
ATOM   3224  C   ARG D1867      12.241  60.831  54.006  1.00  0.00           C  
ATOM   3225  O   ARG D1867      11.022  60.728  53.869  1.00  0.00           O  
ATOM   3226  CB  ARG D1867      13.937  59.522  52.730  1.00  0.00           C  
ATOM   3227  CG  ARG D1867      14.961  58.395  52.685  1.00  0.00           C  
ATOM   3228  CD  ARG D1867      16.115  58.647  53.644  1.00  0.00           C  
ATOM   3229  NE  ARG D1867      16.870  59.847  53.288  1.00  0.00           N  
ATOM   3230  CZ  ARG D1867      17.545  60.003  52.152  1.00  0.00           C  
ATOM   3231  NH1 ARG D1867      18.200  61.132  51.918  1.00  0.00           N  
ATOM   3232  NH2 ARG D1867      17.568  59.031  51.250  1.00  0.00           N  
ATOM   3233  N   GLU D1878      12.867  61.999  54.120  1.00  0.00           N  
ATOM   3234  CA  GLU D1878      12.155  63.272  54.122  1.00  0.00           C  
ATOM   3235  C   GLU D1878      12.976  64.407  53.511  1.00  0.00           C  
ATOM   3236  O   GLU D1878      13.241  65.415  54.166  1.00  0.00           O  
ATOM   3237  CB  GLU D1878      11.758  63.637  55.555  1.00  0.00           C  
ATOM   3238  CG  GLU D1878      12.804  63.288  56.619  1.00  0.00           C  
ATOM   3239  CD  GLU D1878      14.156  63.941  56.379  1.00  0.00           C  
ATOM   3240  OE1 GLU D1878      14.825  63.591  55.385  1.00  0.00           O  
ATOM   3241  OE2 GLU D1878      14.552  64.804  57.190  1.00  0.00           O  
ATOM   3242  N   PHE D1879      13.372  64.243  52.253  1.00  0.00           N  
ATOM   3243  CA  PHE D1879      14.164  65.255  51.562  1.00  0.00           C  
ATOM   3244  C   PHE D1879      13.304  66.372  50.971  1.00  0.00           C  
ATOM   3245  O   PHE D1879      12.107  66.195  50.742  1.00  0.00           O  
ATOM   3246  CB  PHE D1879      15.016  64.603  50.464  1.00  0.00           C  
ATOM   3247  CG  PHE D1879      14.246  63.690  49.549  1.00  0.00           C  
ATOM   3248  CD1 PHE D1879      13.623  62.547  50.041  1.00  0.00           C  
ATOM   3249  CD2 PHE D1879      14.157  63.964  48.189  1.00  0.00           C  
ATOM   3250  CE1 PHE D1879      12.923  61.692  49.193  1.00  0.00           C  
ATOM   3251  CE2 PHE D1879      13.461  63.115  47.335  1.00  0.00           C  
ATOM   3252  CZ  PHE D1879      12.843  61.978  47.836  1.00  0.00           C  
ATOM   3253  N   ASN D1880      13.928  67.522  50.727  1.00  0.00           N  
ATOM   3254  CA  ASN D1880      13.233  68.686  50.182  1.00  0.00           C  
ATOM   3255  C   ASN D1880      13.032  68.626  48.670  1.00  0.00           C  
ATOM   3256  O   ASN D1880      13.741  67.911  47.960  1.00  0.00           O  
ATOM   3257  CB  ASN D1880      13.998  69.963  50.535  1.00  0.00           C  
ATOM   3258  CG  ASN D1880      15.366  70.020  49.883  1.00  0.00           C  
ATOM   3259  OD1 ASN D1880      16.212  69.155  50.113  1.00  0.00           O  
ATOM   3260  ND2 ASN D1880      15.589  71.040  49.062  1.00  0.00           N  
ATOM   3261  N   PHE D1881      12.059  69.395  48.190  1.00  0.00           N  
ATOM   3262  CA  PHE D1881      11.731  69.459  46.769  1.00  0.00           C  
ATOM   3263  C   PHE D1881      12.118  70.839  46.246  1.00  0.00           C  
ATOM   3264  O   PHE D1881      13.192  71.018  45.673  1.00  0.00           O  
ATOM   3265  CB  PHE D1881      10.229  69.222  46.577  1.00  0.00           C  
ATOM   3266  CG  PHE D1881       9.820  68.993  45.148  1.00  0.00           C  
ATOM   3267  CD1 PHE D1881      10.409  67.983  44.393  1.00  0.00           C  
ATOM   3268  CD2 PHE D1881       8.816  69.762  44.568  1.00  0.00           C  
ATOM   3269  CE1 PHE D1881      10.004  67.740  43.082  1.00  0.00           C  
ATOM   3270  CE2 PHE D1881       8.403  69.528  43.257  1.00  0.00           C  
ATOM   3271  CZ  PHE D1881       8.998  68.514  42.513  1.00  0.00           C  
ATOM   3272  N   ASN D1882      11.236  71.811  46.453  1.00  0.00           N  
ATOM   3273  CA  ASN D1882      11.483  73.183  46.025  1.00  0.00           C  
ATOM   3274  C   ASN D1882      11.396  74.123  47.221  1.00  0.00           C  
ATOM   3275  O   ASN D1882      11.699  75.312  47.113  1.00  0.00           O  
ATOM   3276  CB  ASN D1882      10.464  73.611  44.964  1.00  0.00           C  
ATOM   3277  CG  ASN D1882      10.705  72.951  43.620  1.00  0.00           C  
ATOM   3278  OD1 ASN D1882       9.980  73.199  42.657  1.00  0.00           O  
ATOM   3279  ND2 ASN D1882      11.729  72.107  43.548  1.00  0.00           N  
ATOM   3280  N   GLY D1883      10.980  73.580  48.362  1.00  0.00           N  
ATOM   3281  CA  GLY D1883      10.860  74.383  49.565  1.00  0.00           C  
ATOM   3282  C   GLY D1883      10.141  73.671  50.695  1.00  0.00           C  
ATOM   3283  O   GLY D1883       8.911  73.610  50.718  1.00  0.00           O  
ATOM   3284  N   GLU D1884      10.915  73.130  51.633  1.00  0.00           N  
ATOM   3285  CA  GLU D1884      10.376  72.420  52.791  1.00  0.00           C  
ATOM   3286  C   GLU D1884       9.609  71.149  52.440  1.00  0.00           C  
ATOM   3287  O   GLU D1884       9.357  70.316  53.311  1.00  0.00           O  
ATOM   3288  CB  GLU D1884       9.471  73.347  53.611  1.00  0.00           C  
ATOM   3289  CG  GLU D1884      10.196  74.514  54.267  1.00  0.00           C  
ATOM   3290  CD  GLU D1884       9.277  75.369  55.121  1.00  0.00           C  
ATOM   3291  OE1 GLU D1884       8.655  74.824  56.058  1.00  0.00           O  
ATOM   3292  OE2 GLU D1884       9.178  76.586  54.859  1.00  0.00           O  
ATOM   3293  N   ARG D1885       9.235  70.999  51.173  1.00  0.00           N  
ATOM   3294  CA  ARG D1885       8.496  69.818  50.738  1.00  0.00           C  
ATOM   3295  C   ARG D1885       9.288  68.548  51.009  1.00  0.00           C  
ATOM   3296  O   ARG D1885      10.281  68.267  50.339  1.00  0.00           O  
ATOM   3297  CB  ARG D1885       8.163  69.907  49.246  1.00  0.00           C  
ATOM   3298  CG  ARG D1885       7.185  71.014  48.888  1.00  0.00           C  
ATOM   3299  CD  ARG D1885       5.944  70.952  49.768  1.00  0.00           C  
ATOM   3300  NE  ARG D1885       5.308  69.637  49.744  1.00  0.00           N  
ATOM   3301  CZ  ARG D1885       4.726  69.106  48.675  1.00  0.00           C  
ATOM   3302  NH1 ARG D1885       4.174  67.902  48.749  1.00  0.00           N  
ATOM   3303  NH2 ARG D1885       4.692  69.777  47.532  1.00  0.00           N  
ATOM   3304  N   ARG D1886       8.840  67.782  51.997  1.00  0.00           N  
ATOM   3305  CA  ARG D1886       9.508  66.542  52.362  1.00  0.00           C  
ATOM   3306  C   ARG D1886       8.545  65.575  53.038  1.00  0.00           C  
ATOM   3307  O   ARG D1886       7.350  65.565  52.739  1.00  0.00           O  
ATOM   3308  CB  ARG D1886      10.694  66.840  53.285  1.00  0.00           C  
ATOM   3309  CG  ARG D1886      10.357  67.721  54.480  1.00  0.00           C  
ATOM   3310  CD  ARG D1886      11.608  68.074  55.273  1.00  0.00           C  
ATOM   3311  NE  ARG D1886      11.339  69.034  56.342  1.00  0.00           N  
ATOM   3312  CZ  ARG D1886      10.560  68.793  57.392  1.00  0.00           C  
ATOM   3313  NH1 ARG D1886      10.377  69.732  58.312  1.00  0.00           N  
ATOM   3314  NH2 ARG D1886       9.965  67.615  57.527  1.00  0.00           N  
ATOM   3315  N   VAL D1887       9.072  64.765  53.950  1.00  0.00           N  
ATOM   3316  CA  VAL D1887       8.264  63.785  54.663  1.00  0.00           C  
ATOM   3317  C   VAL D1887       7.475  62.951  53.658  1.00  0.00           C  
ATOM   3318  O   VAL D1887       6.269  63.133  53.487  1.00  0.00           O  
ATOM   3319  CB  VAL D1887       7.280  64.467  55.638  1.00  0.00           C  
ATOM   3320  CG1 VAL D1887       6.571  63.417  56.481  1.00  0.00           C  
ATOM   3321  CG2 VAL D1887       8.026  65.446  56.527  1.00  0.00           C  
ATOM   3322  N   ILE D1888       8.176  62.044  52.987  1.00  0.00           N  
ATOM   3323  CA  ILE D1888       7.561  61.175  51.996  1.00  0.00           C  
ATOM   3324  C   ILE D1888       7.571  59.738  52.499  1.00  0.00           C  
ATOM   3325  O   ILE D1888       8.512  58.984  52.246  1.00  0.00           O  
ATOM   3326  CB  ILE D1888       8.316  61.254  50.655  1.00  0.00           C  
ATOM   3327  CG1 ILE D1888       8.267  62.690  50.125  1.00  0.00           C  
ATOM   3328  CG2 ILE D1888       7.702  60.293  49.649  1.00  0.00           C  
ATOM   3329  CD1 ILE D1888       9.000  62.893  48.819  1.00  0.00           C  
ATOM   3330  N   LYS D1889       6.519  59.370  53.223  1.00  0.00           N  
ATOM   3331  CA  LYS D1889       6.395  58.025  53.771  1.00  0.00           C  
ATOM   3332  C   LYS D1889       6.090  57.020  52.671  1.00  0.00           C  
ATOM   3333  O   LYS D1889       5.074  57.126  51.983  1.00  0.00           O  
ATOM   3334  CB  LYS D1889       5.286  57.978  54.827  1.00  0.00           C  
ATOM   3335  CG  LYS D1889       5.550  58.833  56.057  1.00  0.00           C  
ATOM   3336  CD  LYS D1889       4.433  58.684  57.081  1.00  0.00           C  
ATOM   3337  CE  LYS D1889       4.706  59.514  58.326  1.00  0.00           C  
ATOM   3338  NZ  LYS D1889       5.961  59.101  59.013  1.00  0.00           N  
ATOM   3339  N   VAL D1890       6.974  56.044  52.509  1.00  0.00           N  
ATOM   3340  CA  VAL D1890       6.789  55.022  51.493  1.00  0.00           C  
ATOM   3341  C   VAL D1890       6.668  53.656  52.153  1.00  0.00           C  
ATOM   3342  O   VAL D1890       7.643  53.123  52.682  1.00  0.00           O  
ATOM   3343  CB  VAL D1890       7.976  54.992  50.502  1.00  0.00           C  
ATOM   3344  CG1 VAL D1890       7.676  54.037  49.357  1.00  0.00           C  
ATOM   3345  CG2 VAL D1890       8.249  56.390  49.973  1.00  0.00           C  
ATOM   3346  N   GLU D1891       5.467  53.093  52.132  1.00  0.00           N  
ATOM   3347  CA  GLU D1891       5.250  51.785  52.727  1.00  0.00           C  
ATOM   3348  C   GLU D1891       5.362  50.725  51.641  1.00  0.00           C  
ATOM   3349  O   GLU D1891       4.823  50.888  50.547  1.00  0.00           O  
ATOM   3350  CB  GLU D1891       3.871  51.721  53.386  1.00  0.00           C  
ATOM   3351  CG  GLU D1891       3.612  50.426  54.136  1.00  0.00           C  
ATOM   3352  CD  GLU D1891       2.307  50.448  54.903  1.00  0.00           C  
ATOM   3353  OE1 GLU D1891       1.982  49.432  55.552  1.00  0.00           O  
ATOM   3354  OE2 GLU D1891       1.607  51.481  54.857  1.00  0.00           O  
ATOM   3355  N   ILE D1892       6.065  49.640  51.947  1.00  0.00           N  
ATOM   3356  CA  ILE D1892       6.254  48.564  50.983  1.00  0.00           C  
ATOM   3357  C   ILE D1892       5.765  47.217  51.518  1.00  0.00           C  
ATOM   3358  O   ILE D1892       6.074  46.834  52.647  1.00  0.00           O  
ATOM   3359  CB  ILE D1892       7.746  48.448  50.585  1.00  0.00           C  
ATOM   3360  CG1 ILE D1892       7.935  47.341  49.547  1.00  0.00           C  
ATOM   3361  CG2 ILE D1892       8.592  48.177  51.814  1.00  0.00           C  
ATOM   3362  CD1 ILE D1892       7.259  47.620  48.223  1.00  0.00           C  
ATOM   3363  N   PHE D1893       4.995  46.508  50.697  1.00  0.00           N  
ATOM   3364  CA  PHE D1893       4.452  45.202  51.063  1.00  0.00           C  
ATOM   3365  C   PHE D1893       3.677  44.595  49.894  1.00  0.00           C  
ATOM   3366  O   PHE D1893       3.412  45.268  48.896  1.00  0.00           O  
ATOM   3367  CB  PHE D1893       3.520  45.326  52.275  1.00  0.00           C  
ATOM   3368  CG  PHE D1893       2.298  46.169  52.019  1.00  0.00           C  
ATOM   3369  CD1 PHE D1893       2.407  47.546  51.850  1.00  0.00           C  
ATOM   3370  CD2 PHE D1893       1.039  45.583  51.929  1.00  0.00           C  
ATOM   3371  CE1 PHE D1893       1.279  48.330  51.593  1.00  0.00           C  
ATOM   3372  CE2 PHE D1893      -0.095  46.357  51.673  1.00  0.00           C  
ATOM   3373  CZ  PHE D1893       0.027  47.733  51.504  1.00  0.00           C  
ATOM   3374  N   GLU D1894       3.318  43.321  50.025  1.00  0.00           N  
ATOM   3375  CA  GLU D1894       2.562  42.619  48.991  1.00  0.00           C  
ATOM   3376  C   GLU D1894       1.271  42.105  49.628  1.00  0.00           C  
ATOM   3377  O   GLU D1894       1.273  41.082  50.314  1.00  0.00           O  
ATOM   3378  CB  GLU D1894       3.381  41.445  48.437  1.00  0.00           C  
ATOM   3379  CG  GLU D1894       2.871  40.875  47.113  1.00  0.00           C  
ATOM   3380  CD  GLU D1894       3.169  41.777  45.922  1.00  0.00           C  
ATOM   3381  OE1 GLU D1894       2.777  42.961  45.953  1.00  0.00           O  
ATOM   3382  OE2 GLU D1894       3.793  41.300  44.949  1.00  0.00           O  
ATOM   3383  N   ASN D1895       0.173  42.823  49.401  1.00  0.00           N  
ATOM   3384  CA  ASN D1895      -1.125  42.459  49.964  1.00  0.00           C  
ATOM   3385  C   ASN D1895      -1.575  41.052  49.568  1.00  0.00           C  
ATOM   3386  O   ASN D1895      -1.885  40.229  50.432  1.00  0.00           O  
ATOM   3387  CB  ASN D1895      -2.188  43.483  49.544  1.00  0.00           C  
ATOM   3388  CG  ASN D1895      -3.508  43.291  50.275  1.00  0.00           C  
ATOM   3389  OD1 ASN D1895      -3.565  43.341  51.504  1.00  0.00           O  
ATOM   3390  ND2 ASN D1895      -4.578  43.076  49.518  1.00  0.00           N  
ATOM   3391  N   GLU D1896      -1.615  40.780  48.267  1.00  0.00           N  
ATOM   3392  CA  GLU D1896      -2.029  39.467  47.779  1.00  0.00           C  
ATOM   3393  C   GLU D1896      -1.110  38.369  48.310  1.00  0.00           C  
ATOM   3394  O   GLU D1896       0.113  38.459  48.194  1.00  0.00           O  
ATOM   3395  CB  GLU D1896      -2.039  39.444  46.247  1.00  0.00           C  
ATOM   3396  CG  GLU D1896      -3.073  40.369  45.621  1.00  0.00           C  
ATOM   3397  CD  GLU D1896      -3.180  40.199  44.117  1.00  0.00           C  
ATOM   3398  OE1 GLU D1896      -3.499  39.079  43.663  1.00  0.00           O  
ATOM   3399  OE2 GLU D1896      -2.947  41.186  43.388  1.00  0.00           O  
ATOM   3400  N   PRO D1898      -1.695  37.313  48.900  1.00  0.00           N  
ATOM   3401  CA  PRO D1898      -0.949  36.181  49.460  1.00  0.00           C  
ATOM   3402  C   PRO D1898      -0.230  35.323  48.420  1.00  0.00           C  
ATOM   3403  O   PRO D1898      -0.528  35.393  47.226  1.00  0.00           O  
ATOM   3404  CB  PRO D1898      -2.027  35.402  50.208  1.00  0.00           C  
ATOM   3405  CG  PRO D1898      -3.238  35.633  49.360  1.00  0.00           C  
ATOM   3406  CD  PRO D1898      -3.146  37.115  49.073  1.00  0.00           C  
ATOM   3407  N   ASN D1899       0.718  34.517  48.892  1.00  0.00           N  
ATOM   3408  CA  ASN D1899       1.502  33.627  48.037  1.00  0.00           C  
ATOM   3409  C   ASN D1899       2.426  34.370  47.075  1.00  0.00           C  
ATOM   3410  O   ASN D1899       2.878  33.808  46.076  1.00  0.00           O  
ATOM   3411  CB  ASN D1899       0.575  32.693  47.251  1.00  0.00           C  
ATOM   3412  CG  ASN D1899      -0.152  31.706  48.146  1.00  0.00           C  
ATOM   3413  OD1 ASN D1899      -0.899  32.096  49.044  1.00  0.00           O  
ATOM   3414  ND2 ASN D1899       0.066  30.418  47.905  1.00  0.00           N  
ATOM   3415  N   LYS D1900       2.708  35.632  47.383  1.00  0.00           N  
ATOM   3416  CA  LYS D1900       3.589  36.449  46.555  1.00  0.00           C  
ATOM   3417  C   LYS D1900       4.673  37.096  47.412  1.00  0.00           C  
ATOM   3418  O   LYS D1900       5.129  38.202  47.120  1.00  0.00           O  
ATOM   3419  CB  LYS D1900       2.790  37.541  45.836  1.00  0.00           C  
ATOM   3420  CG  LYS D1900       1.787  37.026  44.819  1.00  0.00           C  
ATOM   3421  CD  LYS D1900       1.052  38.176  44.151  1.00  0.00           C  
ATOM   3422  CE  LYS D1900       0.054  37.668  43.127  1.00  0.00           C  
ATOM   3423  NZ  LYS D1900       0.722  36.877  42.058  1.00  0.00           N  
ATOM   3424  N   LYS D1901       5.080  36.400  48.470  1.00  0.00           N  
ATOM   3425  CA  LYS D1901       6.108  36.900  49.379  1.00  0.00           C  
ATOM   3426  C   LYS D1901       5.851  38.353  49.773  1.00  0.00           C  
ATOM   3427  O   LYS D1901       4.711  38.820  49.753  1.00  0.00           O  
ATOM   3428  CB  LYS D1901       7.493  36.774  48.733  1.00  0.00           C  
ATOM   3429  CG  LYS D1901       7.895  35.344  48.407  1.00  0.00           C  
ATOM   3430  CD  LYS D1901       9.339  35.262  47.935  1.00  0.00           C  
ATOM   3431  CE  LYS D1901       9.746  33.823  47.648  1.00  0.00           C  
ATOM   3432  NZ  LYS D1901      11.154  33.719  47.172  1.00  0.00           N  
ATOM   3433  N   LEU D1902       6.914  39.063  50.137  1.00  0.00           N  
ATOM   3434  CA  LEU D1902       6.795  40.463  50.523  1.00  0.00           C  
ATOM   3435  C   LEU D1902       6.700  41.277  49.234  1.00  0.00           C  
ATOM   3436  O   LEU D1902       6.215  42.408  49.232  1.00  0.00           O  
ATOM   3437  CB  LEU D1902       8.024  40.890  51.338  1.00  0.00           C  
ATOM   3438  CG  LEU D1902       7.942  42.085  52.299  1.00  0.00           C  
ATOM   3439  CD1 LEU D1902       7.673  43.380  51.547  1.00  0.00           C  
ATOM   3440  CD2 LEU D1902       6.855  41.819  53.323  1.00  0.00           C  
ATOM   3441  N   LEU D1903       7.159  40.680  48.136  1.00  0.00           N  
ATOM   3442  CA  LEU D1903       7.135  41.336  46.832  1.00  0.00           C  
ATOM   3443  C   LEU D1903       6.847  40.325  45.724  1.00  0.00           C  
ATOM   3444  O   LEU D1903       6.209  40.650  44.722  1.00  0.00           O  
ATOM   3445  CB  LEU D1903       8.480  42.013  46.553  1.00  0.00           C  
ATOM   3446  CG  LEU D1903       9.278  42.562  47.737  1.00  0.00           C  
ATOM   3447  CD1 LEU D1903       9.912  41.407  48.500  1.00  0.00           C  
ATOM   3448  CD2 LEU D1903      10.359  43.501  47.232  1.00  0.00           C  
ATOM   3449  N   GLY D1904       7.331  39.100  45.910  1.00  0.00           N  
ATOM   3450  CA  GLY D1904       7.120  38.057  44.922  1.00  0.00           C  
ATOM   3451  C   GLY D1904       8.167  36.965  45.028  1.00  0.00           C  
ATOM   3452  O   GLY D1904       9.183  37.156  45.695  1.00  0.00           O  
ATOM   3453  N   PRO D1905       7.949  35.803  44.384  1.00  0.00           N  
ATOM   3454  CA  PRO D1905       8.892  34.681  44.417  1.00  0.00           C  
ATOM   3455  C   PRO D1905      10.043  34.872  43.433  1.00  0.00           C  
ATOM   3456  O   PRO D1905      10.753  33.921  43.100  1.00  0.00           O  
ATOM   3457  CB  PRO D1905       8.013  33.495  44.042  1.00  0.00           C  
ATOM   3458  CG  PRO D1905       7.112  34.100  43.014  1.00  0.00           C  
ATOM   3459  CD  PRO D1905       6.724  35.428  43.652  1.00  0.00           C  
ATOM   3460  N   SER D1906      10.222  36.107  42.973  1.00  0.00           N  
ATOM   3461  CA  SER D1906      11.275  36.418  42.017  1.00  0.00           C  
ATOM   3462  C   SER D1906      11.859  37.813  42.221  1.00  0.00           C  
ATOM   3463  O   SER D1906      12.838  37.981  42.947  1.00  0.00           O  
ATOM   3464  CB  SER D1906      10.730  36.298  40.594  1.00  0.00           C  
ATOM   3465  OG  SER D1906       9.668  37.213  40.383  1.00  0.00           O  
ATOM   3466  N   VAL D1907      11.246  38.804  41.575  1.00  0.00           N  
ATOM   3467  CA  VAL D1907      11.681  40.201  41.641  1.00  0.00           C  
ATOM   3468  C   VAL D1907      13.194  40.363  41.571  1.00  0.00           C  
ATOM   3469  O   VAL D1907      13.736  41.407  41.935  1.00  0.00           O  
ATOM   3470  CB  VAL D1907      11.164  40.911  42.920  1.00  0.00           C  
ATOM   3471  CG1 VAL D1907       9.648  40.949  42.908  1.00  0.00           C  
ATOM   3472  CG2 VAL D1907      11.677  40.212  44.169  1.00  0.00           C  
ATOM   3473  N   LEU D1909      13.871  39.327  41.088  1.00  0.00           N  
ATOM   3474  CA  LEU D1909      15.320  39.351  40.967  1.00  0.00           C  
ATOM   3475  C   LEU D1909      15.733  38.728  39.637  1.00  0.00           C  
ATOM   3476  O   LEU D1909      16.878  38.310  39.462  1.00  0.00           O  
ATOM   3477  CB  LEU D1909      15.958  38.590  42.136  1.00  0.00           C  
ATOM   3478  CG  LEU D1909      15.635  39.097  43.549  1.00  0.00           C  
ATOM   3479  CD1 LEU D1909      16.311  38.210  44.583  1.00  0.00           C  
ATOM   3480  CD2 LEU D1909      16.100  40.536  43.706  1.00  0.00           C  
ATOM   3481  N   ASN D1910      14.787  38.676  38.702  1.00  0.00           N  
ATOM   3482  CA  ASN D1910      15.028  38.112  37.376  1.00  0.00           C  
ATOM   3483  C   ASN D1910      15.963  39.022  36.582  1.00  0.00           C  
ATOM   3484  O   ASN D1910      15.670  40.198  36.371  1.00  0.00           O  
ATOM   3485  CB  ASN D1910      13.702  37.954  36.633  1.00  0.00           C  
ATOM   3486  CG  ASN D1910      12.676  37.186  37.438  1.00  0.00           C  
ATOM   3487  OD1 ASN D1910      12.377  37.538  38.579  1.00  0.00           O  
ATOM   3488  ND2 ASN D1910      12.125  36.132  36.847  1.00  0.00           N  
ATOM   3489  N   GLU D1913      17.085  38.463  36.140  1.00  0.00           N  
ATOM   3490  CA  GLU D1913      18.091  39.210  35.389  1.00  0.00           C  
ATOM   3491  C   GLU D1913      17.642  39.732  34.025  1.00  0.00           C  
ATOM   3492  O   GLU D1913      18.156  40.744  33.549  1.00  0.00           O  
ATOM   3493  CB  GLU D1913      19.341  38.348  35.200  1.00  0.00           C  
ATOM   3494  CG  GLU D1913      20.100  38.020  36.476  1.00  0.00           C  
ATOM   3495  CD  GLU D1913      20.987  39.159  36.937  1.00  0.00           C  
ATOM   3496  OE1 GLU D1913      21.666  39.004  37.973  1.00  0.00           O  
ATOM   3497  OE2 GLU D1913      21.010  40.209  36.262  1.00  0.00           O  
ATOM   3498  N   VAL D1914      16.696  39.044  33.394  1.00  0.00           N  
ATOM   3499  CA  VAL D1914      16.215  39.452  32.076  1.00  0.00           C  
ATOM   3500  C   VAL D1914      17.341  39.315  31.053  1.00  0.00           C  
ATOM   3501  O   VAL D1914      17.897  40.312  30.593  1.00  0.00           O  
ATOM   3502  CB  VAL D1914      15.733  40.922  32.073  1.00  0.00           C  
ATOM   3503  CG1 VAL D1914      15.104  41.261  30.728  1.00  0.00           C  
ATOM   3504  CG2 VAL D1914      14.749  41.151  33.204  1.00  0.00           C  
ATOM   3505  N   TYR D1915      17.678  38.076  30.706  1.00  0.00           N  
ATOM   3506  CA  TYR D1915      18.740  37.817  29.739  1.00  0.00           C  
ATOM   3507  C   TYR D1915      18.206  37.844  28.316  1.00  0.00           C  
ATOM   3508  O   TYR D1915      17.028  38.111  28.081  1.00  0.00           O  
ATOM   3509  CB  TYR D1915      19.383  36.447  29.973  1.00  0.00           C  
ATOM   3510  CG  TYR D1915      19.996  36.240  31.336  1.00  0.00           C  
ATOM   3511  CD1 TYR D1915      19.207  35.904  32.434  1.00  0.00           C  
ATOM   3512  CD2 TYR D1915      21.371  36.360  31.525  1.00  0.00           C  
ATOM   3513  CE1 TYR D1915      19.774  35.687  33.687  1.00  0.00           C  
ATOM   3514  CE2 TYR D1915      21.948  36.150  32.775  1.00  0.00           C  
ATOM   3515  CZ  TYR D1915      21.144  35.814  33.851  1.00  0.00           C  
ATOM   3516  OH  TYR D1915      21.709  35.610  35.090  1.00  0.00           O  
ATOM   3517  N   VAL D1916      19.094  37.552  27.373  1.00  0.00           N  
ATOM   3518  CA  VAL D1916      18.748  37.511  25.961  1.00  0.00           C  
ATOM   3519  C   VAL D1916      19.500  36.349  25.321  1.00  0.00           C  
ATOM   3520  O   VAL D1916      20.723  36.256  25.432  1.00  0.00           O  
ATOM   3521  CB  VAL D1916      19.150  38.810  25.243  1.00  0.00           C  
ATOM   3522  CG1 VAL D1916      18.673  38.773  23.804  1.00  0.00           C  
ATOM   3523  CG2 VAL D1916      18.563  40.005  25.966  1.00  0.00           C  
ATOM   3524  N   TYR D1917      18.764  35.460  24.661  1.00  0.00           N  
ATOM   3525  CA  TYR D1917      19.370  34.304  24.008  1.00  0.00           C  
ATOM   3526  C   TYR D1917      18.672  33.977  22.694  1.00  0.00           C  
ATOM   3527  O   TYR D1917      17.462  34.151  22.566  1.00  0.00           O  
ATOM   3528  CB  TYR D1917      19.310  33.081  24.925  1.00  0.00           C  
ATOM   3529  CG  TYR D1917      19.853  31.825  24.283  1.00  0.00           C  
ATOM   3530  CD1 TYR D1917      21.219  31.669  24.055  1.00  0.00           C  
ATOM   3531  CD2 TYR D1917      18.996  30.804  23.872  1.00  0.00           C  
ATOM   3532  CE1 TYR D1917      21.719  30.526  23.433  1.00  0.00           C  
ATOM   3533  CE2 TYR D1917      19.485  29.658  23.249  1.00  0.00           C  
ATOM   3534  CZ  TYR D1917      20.846  29.525  23.032  1.00  0.00           C  
ATOM   3535  OH  TYR D1917      21.333  28.396  22.415  1.00  0.00           O  
ATOM   3536  N   ASP D1918      19.445  33.492  21.726  1.00  0.00           N  
ATOM   3537  CA  ASP D1918      18.919  33.136  20.412  1.00  0.00           C  
ATOM   3538  C   ASP D1918      17.891  34.161  19.932  1.00  0.00           C  
ATOM   3539  O   ASP D1918      16.883  33.808  19.318  1.00  0.00           O  
ATOM   3540  CB  ASP D1918      18.285  31.744  20.455  1.00  0.00           C  
ATOM   3541  CG  ASP D1918      17.933  31.218  19.074  1.00  0.00           C  
ATOM   3542  OD1 ASP D1918      17.372  30.105  18.985  1.00  0.00           O  
ATOM   3543  OD2 ASP D1918      18.219  31.914  18.076  1.00  0.00           O  
ATOM   3544  N   GLY D1929      18.153  35.431  20.225  1.00  0.00           N  
ATOM   3545  CA  GLY D1929      17.255  36.494  19.810  1.00  0.00           C  
ATOM   3546  C   GLY D1929      16.010  36.632  20.663  1.00  0.00           C  
ATOM   3547  O   GLY D1929      15.150  37.467  20.383  1.00  0.00           O  
ATOM   3548  N   ASN D1930      15.911  35.818  21.708  1.00  0.00           N  
ATOM   3549  CA  ASN D1930      14.758  35.859  22.598  1.00  0.00           C  
ATOM   3550  C   ASN D1930      15.085  36.565  23.905  1.00  0.00           C  
ATOM   3551  O   ASN D1930      16.247  36.656  24.301  1.00  0.00           O  
ATOM   3552  CB  ASN D1930      14.269  34.441  22.897  1.00  0.00           C  
ATOM   3553  CG  ASN D1930      13.847  33.695  21.650  1.00  0.00           C  
ATOM   3554  OD1 ASN D1930      12.970  34.143  20.913  1.00  0.00           O  
ATOM   3555  ND2 ASN D1930      14.470  32.548  21.407  1.00  0.00           N  
ATOM   3556  N   ILE D1931      14.048  37.064  24.570  1.00  0.00           N  
ATOM   3557  CA  ILE D1931      14.206  37.757  25.841  1.00  0.00           C  
ATOM   3558  C   ILE D1931      13.539  36.931  26.935  1.00  0.00           C  
ATOM   3559  O   ILE D1931      12.325  36.732  26.924  1.00  0.00           O  
ATOM   3560  CB  ILE D1931      13.567  39.160  25.789  1.00  0.00           C  
ATOM   3561  CG1 ILE D1931      14.249  39.993  24.701  1.00  0.00           C  
ATOM   3562  CG2 ILE D1931      13.700  39.846  27.140  1.00  0.00           C  
ATOM   3563  CD1 ILE D1931      13.650  41.373  24.504  1.00  0.00           C  
ATOM   3564  N   TYR D1932      14.344  36.449  27.876  1.00  0.00           N  
ATOM   3565  CA  TYR D1932      13.842  35.626  28.969  1.00  0.00           C  
ATOM   3566  C   TYR D1932      13.969  36.309  30.326  1.00  0.00           C  
ATOM   3567  O   TYR D1932      13.239  37.254  30.629  1.00  0.00           O  
ATOM   3568  CB  TYR D1932      14.593  34.292  28.994  1.00  0.00           C  
ATOM   3569  CG  TYR D1932      14.396  33.462  27.748  1.00  0.00           C  
ATOM   3570  CD1 TYR D1932      13.154  32.905  27.450  1.00  0.00           C  
ATOM   3571  CD2 TYR D1932      15.444  33.249  26.855  1.00  0.00           C  
ATOM   3572  CE1 TYR D1932      12.960  32.155  26.295  1.00  0.00           C  
ATOM   3573  CE2 TYR D1932      15.260  32.501  25.695  1.00  0.00           C  
ATOM   3574  CZ  TYR D1932      14.015  31.957  25.421  1.00  0.00           C  
ATOM   3575  OH  TYR D1932      13.823  31.221  24.275  1.00  0.00           O  
ATOM   3576  N   GLY D1933      14.897  35.818  31.140  1.00  0.00           N  
ATOM   3577  CA  GLY D1933      15.100  36.387  32.458  1.00  0.00           C  
ATOM   3578  C   GLY D1933      14.419  35.574  33.539  1.00  0.00           C  
ATOM   3579  O   GLY D1933      13.193  35.583  33.657  1.00  0.00           O  
ATOM   3580  N   ILE D1934      15.219  34.864  34.326  1.00  0.00           N  
ATOM   3581  CA  ILE D1934      14.692  34.041  35.405  1.00  0.00           C  
ATOM   3582  C   ILE D1934      15.556  34.165  36.655  1.00  0.00           C  
ATOM   3583  O   ILE D1934      16.767  34.371  36.568  1.00  0.00           O  
ATOM   3584  CB  ILE D1934      14.618  32.550  34.992  1.00  0.00           C  
ATOM   3585  CG1 ILE D1934      16.003  32.052  34.568  1.00  0.00           C  
ATOM   3586  CG2 ILE D1934      13.617  32.375  33.859  1.00  0.00           C  
ATOM   3587  CD1 ILE D1934      16.035  30.586  34.173  1.00  0.00           C  
ATOM   3588  N   PRO D1941      14.938  34.046  37.840  1.00  0.00           N  
ATOM   3589  CA  PRO D1941      15.672  34.146  39.104  1.00  0.00           C  
ATOM   3590  C   PRO D1941      16.597  32.947  39.289  1.00  0.00           C  
ATOM   3591  O   PRO D1941      16.348  31.872  38.742  1.00  0.00           O  
ATOM   3592  CB  PRO D1941      14.556  34.188  40.140  1.00  0.00           C  
ATOM   3593  CG  PRO D1941      13.516  33.306  39.526  1.00  0.00           C  
ATOM   3594  CD  PRO D1941      13.511  33.770  38.086  1.00  0.00           C  
ATOM   3595  N   PRO D1942      17.676  33.118  40.068  1.00  0.00           N  
ATOM   3596  CA  PRO D1942      18.656  32.059  40.335  1.00  0.00           C  
ATOM   3597  C   PRO D1942      18.127  30.890  41.166  1.00  0.00           C  
ATOM   3598  O   PRO D1942      18.903  30.075  41.665  1.00  0.00           O  
ATOM   3599  CB  PRO D1942      19.779  32.808  41.044  1.00  0.00           C  
ATOM   3600  CG  PRO D1942      19.033  33.859  41.804  1.00  0.00           C  
ATOM   3601  CD  PRO D1942      18.043  34.359  40.775  1.00  0.00           C  
ATOM   3602  N   THR D1943      16.808  30.809  41.308  1.00  0.00           N  
ATOM   3603  CA  THR D1943      16.189  29.738  42.081  1.00  0.00           C  
ATOM   3604  C   THR D1943      15.997  28.484  41.233  1.00  0.00           C  
ATOM   3605  O   THR D1943      16.886  28.093  40.477  1.00  0.00           O  
ATOM   3606  CB  THR D1943      14.820  30.174  42.637  1.00  0.00           C  
ATOM   3607  OG1 THR D1943      13.919  30.426  41.552  1.00  0.00           O  
ATOM   3608  CG2 THR D1943      14.965  31.436  43.472  1.00  0.00           C  
ATOM   3609  N   PHE D1945      14.830  27.860  41.358  1.00  0.00           N  
ATOM   3610  CA  PHE D1945      14.531  26.647  40.608  1.00  0.00           C  
ATOM   3611  C   PHE D1945      13.041  26.308  40.597  1.00  0.00           C  
ATOM   3612  O   PHE D1945      12.281  26.761  41.455  1.00  0.00           O  
ATOM   3613  CB  PHE D1945      15.327  25.475  41.189  1.00  0.00           C  
ATOM   3614  CG  PHE D1945      15.300  25.408  42.692  1.00  0.00           C  
ATOM   3615  CD1 PHE D1945      14.101  25.229  43.376  1.00  0.00           C  
ATOM   3616  CD2 PHE D1945      16.475  25.534  43.425  1.00  0.00           C  
ATOM   3617  CE1 PHE D1945      14.073  25.178  44.769  1.00  0.00           C  
ATOM   3618  CE2 PHE D1945      16.459  25.485  44.818  1.00  0.00           C  
ATOM   3619  CZ  PHE D1945      15.254  25.306  45.490  1.00  0.00           C  
ATOM   3620  N   GLU D1946      12.636  25.508  39.615  1.00  0.00           N  
ATOM   3621  CA  GLU D1946      11.247  25.089  39.475  1.00  0.00           C  
ATOM   3622  C   GLU D1946      11.178  23.609  39.107  1.00  0.00           C  
ATOM   3623  O   GLU D1946      11.121  22.748  39.985  1.00  0.00           O  
ATOM   3624  CB  GLU D1946      10.546  25.926  38.401  1.00  0.00           C  
ATOM   3625  CG  GLU D1946       9.067  25.609  38.239  1.00  0.00           C  
ATOM   3626  CD  GLU D1946       8.264  25.902  39.495  1.00  0.00           C  
ATOM   3627  OE1 GLU D1946       7.051  25.601  39.507  1.00  0.00           O  
ATOM   3628  OE2 GLU D1946       8.842  26.435  40.468  1.00  0.00           O  
ATOM   3629  N   GLY D1947      11.186  23.316  37.810  1.00  0.00           N  
ATOM   3630  CA  GLY D1947      11.131  21.934  37.369  1.00  0.00           C  
ATOM   3631  C   GLY D1947      10.564  21.744  35.975  1.00  0.00           C  
ATOM   3632  O   GLY D1947      10.933  20.802  35.271  1.00  0.00           O  
ATOM   3633  N   VAL D1950       9.669  22.639  35.571  1.00  0.00           N  
ATOM   3634  CA  VAL D1950       9.043  22.560  34.254  1.00  0.00           C  
ATOM   3635  C   VAL D1950       9.957  23.061  33.138  1.00  0.00           C  
ATOM   3636  O   VAL D1950      10.508  22.271  32.368  1.00  0.00           O  
ATOM   3637  CB  VAL D1950       7.732  23.377  34.215  1.00  0.00           C  
ATOM   3638  CG1 VAL D1950       7.052  23.207  32.864  1.00  0.00           C  
ATOM   3639  CG2 VAL D1950       6.811  22.934  35.339  1.00  0.00           C  
ATOM   3640  N   LYS D1951      10.112  24.380  33.058  1.00  0.00           N  
ATOM   3641  CA  LYS D1951      10.940  25.005  32.032  1.00  0.00           C  
ATOM   3642  C   LYS D1951      12.402  25.179  32.435  1.00  0.00           C  
ATOM   3643  O   LYS D1951      13.167  25.828  31.721  1.00  0.00           O  
ATOM   3644  CB  LYS D1951      10.352  26.366  31.650  1.00  0.00           C  
ATOM   3645  CG  LYS D1951       8.955  26.288  31.052  1.00  0.00           C  
ATOM   3646  CD  LYS D1951       8.364  27.672  30.812  1.00  0.00           C  
ATOM   3647  CE  LYS D1951       8.119  28.411  32.119  1.00  0.00           C  
ATOM   3648  NZ  LYS D1951       7.499  29.745  31.895  1.00  0.00           N  
ATOM   3649  N   GLU D1952      12.791  24.608  33.572  1.00  0.00           N  
ATOM   3650  CA  GLU D1952      14.174  24.709  34.035  1.00  0.00           C  
ATOM   3651  C   GLU D1952      15.109  23.917  33.126  1.00  0.00           C  
ATOM   3652  O   GLU D1952      16.058  23.285  33.590  1.00  0.00           O  
ATOM   3653  CB  GLU D1952      14.301  24.202  35.477  1.00  0.00           C  
ATOM   3654  CG  GLU D1952      14.042  25.259  36.548  1.00  0.00           C  
ATOM   3655  CD  GLU D1952      15.194  26.243  36.703  1.00  0.00           C  
ATOM   3656  OE1 GLU D1952      16.303  25.812  37.083  1.00  0.00           O  
ATOM   3657  OE2 GLU D1952      14.992  27.449  36.449  1.00  0.00           O  
ATOM   3658  N   GLN D1953      14.825  23.954  31.828  1.00  0.00           N  
ATOM   3659  CA  GLN D1953      15.633  23.262  30.832  1.00  0.00           C  
ATOM   3660  C   GLN D1953      16.467  24.308  30.105  1.00  0.00           C  
ATOM   3661  O   GLN D1953      17.412  23.987  29.385  1.00  0.00           O  
ATOM   3662  CB  GLN D1953      14.731  22.528  29.836  1.00  0.00           C  
ATOM   3663  CG  GLN D1953      15.482  21.789  28.739  1.00  0.00           C  
ATOM   3664  CD  GLN D1953      16.409  20.720  29.284  1.00  0.00           C  
ATOM   3665  OE1 GLN D1953      15.967  19.762  29.919  1.00  0.00           O  
ATOM   3666  NE2 GLN D1953      17.705  20.881  29.040  1.00  0.00           N  
ATOM   3667  N   TYR D1954      16.098  25.569  30.310  1.00  0.00           N  
ATOM   3668  CA  TYR D1954      16.790  26.691  29.698  1.00  0.00           C  
ATOM   3669  C   TYR D1954      18.001  27.082  30.531  1.00  0.00           C  
ATOM   3670  O   TYR D1954      18.286  28.265  30.720  1.00  0.00           O  
ATOM   3671  CB  TYR D1954      15.836  27.879  29.560  1.00  0.00           C  
ATOM   3672  CG  TYR D1954      14.773  27.674  28.505  1.00  0.00           C  
ATOM   3673  CD1 TYR D1954      14.011  26.506  28.473  1.00  0.00           C  
ATOM   3674  CD2 TYR D1954      14.531  28.644  27.535  1.00  0.00           C  
ATOM   3675  CE1 TYR D1954      13.036  26.309  27.501  1.00  0.00           C  
ATOM   3676  CE2 TYR D1954      13.558  28.458  26.558  1.00  0.00           C  
ATOM   3677  CZ  TYR D1954      12.814  27.288  26.547  1.00  0.00           C  
ATOM   3678  OH  TYR D1954      11.848  27.101  25.584  1.00  0.00           O  
ATOM   3679  N   ILE D1955      18.701  26.073  31.039  1.00  0.00           N  
ATOM   3680  CA  ILE D1955      19.897  26.297  31.836  1.00  0.00           C  
ATOM   3681  C   ILE D1955      21.013  26.738  30.890  1.00  0.00           C  
ATOM   3682  O   ILE D1955      21.619  27.792  31.085  1.00  0.00           O  
ATOM   3683  CB  ILE D1955      20.323  25.012  32.588  1.00  0.00           C  
ATOM   3684  CG1 ILE D1955      19.228  24.599  33.575  1.00  0.00           C  
ATOM   3685  CG2 ILE D1955      21.639  25.240  33.317  1.00  0.00           C  
ATOM   3686  CD1 ILE D1955      18.924  25.644  34.634  1.00  0.00           C  
ATOM   3687  N   PRO D1956      21.296  25.938  29.844  1.00  0.00           N  
ATOM   3688  CA  PRO D1956      22.354  26.325  28.905  1.00  0.00           C  
ATOM   3689  C   PRO D1956      22.043  27.720  28.380  1.00  0.00           C  
ATOM   3690  O   PRO D1956      22.929  28.455  27.944  1.00  0.00           O  
ATOM   3691  CB  PRO D1956      22.252  25.260  27.817  1.00  0.00           C  
ATOM   3692  CG  PRO D1956      21.795  24.056  28.579  1.00  0.00           C  
ATOM   3693  CD  PRO D1956      20.718  24.635  29.466  1.00  0.00           C  
ATOM   3694  N   ILE D1957      20.761  28.067  28.432  1.00  0.00           N  
ATOM   3695  CA  ILE D1957      20.282  29.367  27.994  1.00  0.00           C  
ATOM   3696  C   ILE D1957      20.383  30.324  29.175  1.00  0.00           C  
ATOM   3697  O   ILE D1957      20.200  29.921  30.322  1.00  0.00           O  
ATOM   3698  CB  ILE D1957      18.815  29.283  27.528  1.00  0.00           C  
ATOM   3699  CG1 ILE D1957      18.709  28.317  26.345  1.00  0.00           C  
ATOM   3700  CG2 ILE D1957      18.305  30.666  27.155  1.00  0.00           C  
ATOM   3701  CD1 ILE D1957      17.300  28.111  25.834  1.00  0.00           C  
ATOM   3702  N   LEU D1958      20.682  31.587  28.887  1.00  0.00           N  
ATOM   3703  CA  LEU D1958      20.822  32.613  29.917  1.00  0.00           C  
ATOM   3704  C   LEU D1958      21.713  32.170  31.076  1.00  0.00           C  
ATOM   3705  O   LEU D1958      22.410  31.158  30.987  1.00  0.00           O  
ATOM   3706  CB  LEU D1958      19.442  33.040  30.440  1.00  0.00           C  
ATOM   3707  CG  LEU D1958      18.482  32.039  31.095  1.00  0.00           C  
ATOM   3708  CD1 LEU D1958      19.024  31.574  32.439  1.00  0.00           C  
ATOM   3709  CD2 LEU D1958      17.130  32.707  31.285  1.00  0.00           C  
ATOM   3710  N   LYS D1959      21.685  32.942  32.158  1.00  0.00           N  
ATOM   3711  CA  LYS D1959      22.482  32.659  33.349  1.00  0.00           C  
ATOM   3712  C   LYS D1959      23.976  32.691  33.032  1.00  0.00           C  
ATOM   3713  O   LYS D1959      24.426  32.123  32.037  1.00  0.00           O  
ATOM   3714  CB  LYS D1959      22.092  31.298  33.937  1.00  0.00           C  
ATOM   3715  CG  LYS D1959      22.706  31.004  35.301  1.00  0.00           C  
ATOM   3716  CD  LYS D1959      22.180  29.694  35.879  1.00  0.00           C  
ATOM   3717  CE  LYS D1959      22.821  29.372  37.222  1.00  0.00           C  
ATOM   3718  NZ  LYS D1959      22.354  28.066  37.769  1.00  0.00           N  
ATOM   3719  N   LYS D1960      24.738  33.365  33.888  1.00  0.00           N  
ATOM   3720  CA  LYS D1960      26.181  33.498  33.711  1.00  0.00           C  
ATOM   3721  C   LYS D1960      26.923  32.169  33.858  1.00  0.00           C  
ATOM   3722  O   LYS D1960      26.338  31.099  33.684  1.00  0.00           O  
ATOM   3723  CB  LYS D1960      26.729  34.515  34.717  1.00  0.00           C  
ATOM   3724  CG  LYS D1960      26.121  35.907  34.583  1.00  0.00           C  
ATOM   3725  CD  LYS D1960      26.646  36.862  35.647  1.00  0.00           C  
ATOM   3726  CE  LYS D1960      26.205  36.448  37.045  1.00  0.00           C  
ATOM   3727  NZ  LYS D1960      24.723  36.470  37.193  1.00  0.00           N  
ATOM   3728  N   ALA D1961      28.214  32.252  34.174  1.00  0.00           N  
ATOM   3729  CA  ALA D1961      29.064  31.074  34.347  1.00  0.00           C  
ATOM   3730  C   ALA D1961      29.334  30.384  33.013  1.00  0.00           C  
ATOM   3731  O   ALA D1961      29.902  30.984  32.099  1.00  0.00           O  
ATOM   3732  CB  ALA D1961      28.416  30.095  35.330  1.00  0.00           C  
ATOM   3733  N   LYS D1962      28.934  29.119  32.908  1.00  0.00           N  
ATOM   3734  CA  LYS D1962      29.127  28.353  31.681  1.00  0.00           C  
ATOM   3735  C   LYS D1962      27.774  28.059  31.034  1.00  0.00           C  
ATOM   3736  O   LYS D1962      27.430  26.903  30.780  1.00  0.00           O  
ATOM   3737  CB  LYS D1962      29.856  27.036  31.981  1.00  0.00           C  
ATOM   3738  CG  LYS D1962      30.180  26.211  30.738  1.00  0.00           C  
ATOM   3739  CD  LYS D1962      30.793  24.863  31.086  1.00  0.00           C  
ATOM   3740  CE  LYS D1962      31.051  24.044  29.829  1.00  0.00           C  
ATOM   3741  NZ  LYS D1962      31.623  22.704  30.133  1.00  0.00           N  
ATOM   3742  N   GLU D1963      27.007  29.114  30.773  1.00  0.00           N  
ATOM   3743  CA  GLU D1963      25.690  28.974  30.161  1.00  0.00           C  
ATOM   3744  C   GLU D1963      25.399  30.160  29.246  1.00  0.00           C  
ATOM   3745  O   GLU D1963      25.084  31.256  29.710  1.00  0.00           O  
ATOM   3746  CB  GLU D1963      24.626  28.858  31.255  1.00  0.00           C  
ATOM   3747  CG  GLU D1963      24.901  27.711  32.224  1.00  0.00           C  
ATOM   3748  CD  GLU D1963      23.900  27.629  33.355  1.00  0.00           C  
ATOM   3749  OE1 GLU D1963      24.087  26.778  34.253  1.00  0.00           O  
ATOM   3750  OE2 GLU D1963      22.927  28.410  33.347  1.00  0.00           O  
ATOM   3751  N   GLU D1964      25.516  29.918  27.943  1.00  0.00           N  
ATOM   3752  CA  GLU D1964      25.299  30.930  26.910  1.00  0.00           C  
ATOM   3753  C   GLU D1964      24.179  31.919  27.212  1.00  0.00           C  
ATOM   3754  O   GLU D1964      23.342  31.682  28.080  1.00  0.00           O  
ATOM   3755  CB  GLU D1964      25.027  30.245  25.569  1.00  0.00           C  
ATOM   3756  CG  GLU D1964      26.171  29.372  25.080  1.00  0.00           C  
ATOM   3757  CD  GLU D1964      25.858  28.679  23.768  1.00  0.00           C  
ATOM   3758  OE1 GLU D1964      24.904  27.874  23.733  1.00  0.00           O  
ATOM   3759  OE2 GLU D1964      26.565  28.940  22.772  1.00  0.00           O  
ATOM   3760  N   GLY D1965      24.174  33.029  26.479  1.00  0.00           N  
ATOM   3761  CA  GLY D1965      23.158  34.049  26.674  1.00  0.00           C  
ATOM   3762  C   GLY D1965      23.729  35.298  27.318  1.00  0.00           C  
ATOM   3763  O   GLY D1965      24.533  35.209  28.246  1.00  0.00           O  
ATOM   3764  N   VAL D1966      23.314  36.464  26.831  1.00  0.00           N  
ATOM   3765  CA  VAL D1966      23.801  37.732  27.367  1.00  0.00           C  
ATOM   3766  C   VAL D1966      22.790  38.370  28.312  1.00  0.00           C  
ATOM   3767  O   VAL D1966      21.587  38.364  28.051  1.00  0.00           O  
ATOM   3768  CB  VAL D1966      24.123  38.734  26.235  1.00  0.00           C  
ATOM   3769  CG1 VAL D1966      22.874  39.030  25.423  1.00  0.00           C  
ATOM   3770  CG2 VAL D1966      24.689  40.011  26.821  1.00  0.00           C  
ATOM   3771  N   SER D1967      23.289  38.927  29.410  1.00  0.00           N  
ATOM   3772  CA  SER D1967      22.434  39.563  30.404  1.00  0.00           C  
ATOM   3773  C   SER D1967      22.310  41.064  30.193  1.00  0.00           C  
ATOM   3774  O   SER D1967      23.157  41.684  29.553  1.00  0.00           O  
ATOM   3775  CB  SER D1967      22.976  39.299  31.810  1.00  0.00           C  
ATOM   3776  OG  SER D1967      22.176  39.936  32.791  1.00  0.00           O  
ATOM   3777  N   THR D1968      21.244  41.637  30.742  1.00  0.00           N  
ATOM   3778  CA  THR D1968      20.992  43.070  30.642  1.00  0.00           C  
ATOM   3779  C   THR D1968      21.359  43.733  31.961  1.00  0.00           C  
ATOM   3780  O   THR D1968      21.346  44.959  32.078  1.00  0.00           O  
ATOM   3781  CB  THR D1968      19.509  43.362  30.359  1.00  0.00           C  
ATOM   3782  OG1 THR D1968      18.699  42.737  31.363  1.00  0.00           O  
ATOM   3783  CG2 THR D1968      19.113  42.836  28.993  1.00  0.00           C  
ATOM   3784  N   ASN D1969      21.688  42.910  32.951  1.00  0.00           N  
ATOM   3785  CA  ASN D1969      22.045  43.402  34.272  1.00  0.00           C  
ATOM   3786  C   ASN D1969      20.962  44.323  34.811  1.00  0.00           C  
ATOM   3787  O   ASN D1969      21.235  45.437  35.260  1.00  0.00           O  
ATOM   3788  CB  ASN D1969      23.389  44.130  34.228  1.00  0.00           C  
ATOM   3789  CG  ASN D1969      24.565  43.173  34.237  1.00  0.00           C  
ATOM   3790  OD1 ASN D1969      25.721  43.591  34.187  1.00  0.00           O  
ATOM   3791  ND2 ASN D1969      24.273  41.880  34.309  1.00  0.00           N  
ATOM   3792  N   ILE D1970      19.726  43.840  34.751  1.00  0.00           N  
ATOM   3793  CA  ILE D1970      18.569  44.576  35.240  1.00  0.00           C  
ATOM   3794  C   ILE D1970      17.601  43.576  35.857  1.00  0.00           C  
ATOM   3795  O   ILE D1970      17.112  42.680  35.171  1.00  0.00           O  
ATOM   3796  CB  ILE D1970      17.828  45.314  34.102  1.00  0.00           C  
ATOM   3797  CG1 ILE D1970      18.746  46.353  33.458  1.00  0.00           C  
ATOM   3798  CG2 ILE D1970      16.578  45.985  34.648  1.00  0.00           C  
ATOM   3799  CD1 ILE D1970      18.078  47.160  32.357  1.00  0.00           C  
ATOM   3800  N   ARG D1971      17.336  43.721  37.150  1.00  0.00           N  
ATOM   3801  CA  ARG D1971      16.410  42.823  37.829  1.00  0.00           C  
ATOM   3802  C   ARG D1971      15.028  43.465  37.790  1.00  0.00           C  
ATOM   3803  O   ARG D1971      14.894  44.639  37.442  1.00  0.00           O  
ATOM   3804  CB  ARG D1971      16.828  42.610  39.284  1.00  0.00           C  
ATOM   3805  CG  ARG D1971      18.327  42.605  39.522  1.00  0.00           C  
ATOM   3806  CD  ARG D1971      18.635  42.237  40.964  1.00  0.00           C  
ATOM   3807  NE  ARG D1971      19.897  42.806  41.429  1.00  0.00           N  
ATOM   3808  CZ  ARG D1971      20.099  44.104  41.636  1.00  0.00           C  
ATOM   3809  NH1 ARG D1971      21.279  44.534  42.060  1.00  0.00           N  
ATOM   3810  NH2 ARG D1971      19.119  44.973  41.425  1.00  0.00           N  
ATOM   3811  N   TYR D1972      14.003  42.700  38.146  1.00  0.00           N  
ATOM   3812  CA  TYR D1972      12.646  43.225  38.145  1.00  0.00           C  
ATOM   3813  C   TYR D1972      12.534  44.463  39.028  1.00  0.00           C  
ATOM   3814  O   TYR D1972      12.325  45.571  38.532  1.00  0.00           O  
ATOM   3815  CB  TYR D1972      11.663  42.155  38.627  1.00  0.00           C  
ATOM   3816  CG  TYR D1972      11.309  41.115  37.586  1.00  0.00           C  
ATOM   3817  CD1 TYR D1972      10.437  40.071  37.892  1.00  0.00           C  
ATOM   3818  CD2 TYR D1972      11.824  41.185  36.292  1.00  0.00           C  
ATOM   3819  CE1 TYR D1972      10.084  39.125  36.936  1.00  0.00           C  
ATOM   3820  CE2 TYR D1972      11.477  40.243  35.328  1.00  0.00           C  
ATOM   3821  CZ  TYR D1972      10.607  39.217  35.657  1.00  0.00           C  
ATOM   3822  OH  TYR D1972      10.257  38.283  34.710  1.00  0.00           O  
ATOM   3823  N   ILE D1973      12.674  44.261  40.335  1.00  0.00           N  
ATOM   3824  CA  ILE D1973      12.591  45.346  41.310  1.00  0.00           C  
ATOM   3825  C   ILE D1973      13.201  46.644  40.803  1.00  0.00           C  
ATOM   3826  O   ILE D1973      12.658  47.721  41.036  1.00  0.00           O  
ATOM   3827  CB  ILE D1973      13.300  44.966  42.616  1.00  0.00           C  
ATOM   3828  CG1 ILE D1973      14.654  44.336  42.292  1.00  0.00           C  
ATOM   3829  CG2 ILE D1973      12.425  44.031  43.432  1.00  0.00           C  
ATOM   3830  CD1 ILE D1973      15.459  43.954  43.503  1.00  0.00           C  
ATOM   3831  N   ASP D1974      14.336  46.535  40.119  1.00  0.00           N  
ATOM   3832  CA  ASP D1974      15.012  47.705  39.574  1.00  0.00           C  
ATOM   3833  C   ASP D1974      14.009  48.569  38.819  1.00  0.00           C  
ATOM   3834  O   ASP D1974      13.602  49.625  39.300  1.00  0.00           O  
ATOM   3835  CB  ASP D1974      16.142  47.274  38.635  1.00  0.00           C  
ATOM   3836  CG  ASP D1974      17.293  46.617  39.371  1.00  0.00           C  
ATOM   3837  OD1 ASP D1974      18.204  46.087  38.702  1.00  0.00           O  
ATOM   3838  OD2 ASP D1974      17.292  46.634  40.620  1.00  0.00           O  
ATOM   3839  N   GLY D1975      13.606  48.111  37.639  1.00  0.00           N  
ATOM   3840  CA  GLY D1975      12.647  48.863  36.856  1.00  0.00           C  
ATOM   3841  C   GLY D1975      11.427  49.195  37.688  1.00  0.00           C  
ATOM   3842  O   GLY D1975      10.939  50.323  37.668  1.00  0.00           O  
ATOM   3843  N   ILE D1976      10.946  48.209  38.440  1.00  0.00           N  
ATOM   3844  CA  ILE D1976       9.771  48.385  39.285  1.00  0.00           C  
ATOM   3845  C   ILE D1976       9.914  49.568  40.235  1.00  0.00           C  
ATOM   3846  O   ILE D1976       9.083  50.475  40.234  1.00  0.00           O  
ATOM   3847  CB  ILE D1976       9.486  47.116  40.112  1.00  0.00           C  
ATOM   3848  CG1 ILE D1976       9.356  45.910  39.179  1.00  0.00           C  
ATOM   3849  CG2 ILE D1976       8.202  47.293  40.907  1.00  0.00           C  
ATOM   3850  CD1 ILE D1976       9.068  44.607  39.892  1.00  0.00           C  
ATOM   3851  N   ILE D1977      10.967  49.555  41.045  1.00  0.00           N  
ATOM   3852  CA  ILE D1977      11.204  50.636  41.993  1.00  0.00           C  
ATOM   3853  C   ILE D1977      11.409  51.961  41.269  1.00  0.00           C  
ATOM   3854  O   ILE D1977      10.838  52.979  41.660  1.00  0.00           O  
ATOM   3855  CB  ILE D1977      12.433  50.347  42.878  1.00  0.00           C  
ATOM   3856  CG1 ILE D1977      12.168  49.116  43.747  1.00  0.00           C  
ATOM   3857  CG2 ILE D1977      12.747  51.557  43.745  1.00  0.00           C  
ATOM   3858  CD1 ILE D1977      10.944  49.239  44.633  1.00  0.00           C  
ATOM   3859  N   TYR D1978      12.228  51.952  40.220  1.00  0.00           N  
ATOM   3860  CA  TYR D1978      12.469  53.170  39.457  1.00  0.00           C  
ATOM   3861  C   TYR D1978      11.126  53.723  39.016  1.00  0.00           C  
ATOM   3862  O   TYR D1978      10.928  54.935  38.972  1.00  0.00           O  
ATOM   3863  CB  TYR D1978      13.335  52.889  38.227  1.00  0.00           C  
ATOM   3864  CG  TYR D1978      14.788  52.620  38.542  1.00  0.00           C  
ATOM   3865  CD1 TYR D1978      15.545  53.533  39.278  1.00  0.00           C  
ATOM   3866  CD2 TYR D1978      15.411  51.456  38.098  1.00  0.00           C  
ATOM   3867  CE1 TYR D1978      16.887  53.292  39.564  1.00  0.00           C  
ATOM   3868  CE2 TYR D1978      16.752  51.204  38.378  1.00  0.00           C  
ATOM   3869  CZ  TYR D1978      17.483  52.125  39.111  1.00  0.00           C  
ATOM   3870  OH  TYR D1978      18.808  51.876  39.388  1.00  0.00           O  
ATOM   3871  N   LYS D1979      10.205  52.821  38.692  1.00  0.00           N  
ATOM   3872  CA  LYS D1979       8.869  53.214  38.266  1.00  0.00           C  
ATOM   3873  C   LYS D1979       8.192  53.939  39.424  1.00  0.00           C  
ATOM   3874  O   LYS D1979       7.613  55.013  39.248  1.00  0.00           O  
ATOM   3875  CB  LYS D1979       8.055  51.977  37.881  1.00  0.00           C  
ATOM   3876  CG  LYS D1979       6.716  52.277  37.225  1.00  0.00           C  
ATOM   3877  CD  LYS D1979       5.983  50.987  36.886  1.00  0.00           C  
ATOM   3878  CE  LYS D1979       4.745  51.246  36.043  1.00  0.00           C  
ATOM   3879  NZ  LYS D1979       5.089  51.807  34.707  1.00  0.00           N  
ATOM   3880  N   LEU D1983       8.276  53.344  40.610  1.00  0.00           N  
ATOM   3881  CA  LEU D1983       7.679  53.927  41.806  1.00  0.00           C  
ATOM   3882  C   LEU D1983       8.280  55.297  42.087  1.00  0.00           C  
ATOM   3883  O   LEU D1983       7.601  56.317  41.964  1.00  0.00           O  
ATOM   3884  CB  LEU D1983       7.900  53.010  43.014  1.00  0.00           C  
ATOM   3885  CG  LEU D1983       7.426  53.532  44.374  1.00  0.00           C  
ATOM   3886  CD1 LEU D1983       5.950  53.895  44.313  1.00  0.00           C  
ATOM   3887  CD2 LEU D1983       7.676  52.474  45.436  1.00  0.00           C  
ATOM   3888  N   VAL D1984       9.556  55.310  42.464  1.00  0.00           N  
ATOM   3889  CA  VAL D1984      10.260  56.551  42.763  1.00  0.00           C  
ATOM   3890  C   VAL D1984       9.968  57.589  41.689  1.00  0.00           C  
ATOM   3891  O   VAL D1984       9.805  58.772  41.985  1.00  0.00           O  
ATOM   3892  CB  VAL D1984      11.782  56.327  42.834  1.00  0.00           C  
ATOM   3893  CG1 VAL D1984      12.485  57.635  43.152  1.00  0.00           C  
ATOM   3894  CG2 VAL D1984      12.102  55.285  43.891  1.00  0.00           C  
ATOM   3895  N   ALA D1985       9.906  57.139  40.441  1.00  0.00           N  
ATOM   3896  CA  ALA D1985       9.618  58.033  39.329  1.00  0.00           C  
ATOM   3897  C   ALA D1985       8.312  58.747  39.632  1.00  0.00           C  
ATOM   3898  O   ALA D1985       8.241  59.974  39.597  1.00  0.00           O  
ATOM   3899  CB  ALA D1985       9.493  57.243  38.033  1.00  0.00           C  
ATOM   3900  N   LYS D1986       7.281  57.966  39.939  1.00  0.00           N  
ATOM   3901  CA  LYS D1986       5.973  58.518  40.257  1.00  0.00           C  
ATOM   3902  C   LYS D1986       6.051  59.543  41.380  1.00  0.00           C  
ATOM   3903  O   LYS D1986       5.587  60.673  41.226  1.00  0.00           O  
ATOM   3904  CB  LYS D1986       5.005  57.403  40.647  1.00  0.00           C  
ATOM   3905  CG  LYS D1986       4.606  56.517  39.489  1.00  0.00           C  
ATOM   3906  CD  LYS D1986       3.273  55.854  39.758  1.00  0.00           C  
ATOM   3907  CE  LYS D1986       2.729  55.209  38.500  1.00  0.00           C  
ATOM   3908  NZ  LYS D1986       1.328  54.755  38.688  1.00  0.00           N  
ATOM   3909  N   ILE D1987       6.631  59.141  42.508  1.00  0.00           N  
ATOM   3910  CA  ILE D1987       6.778  60.037  43.650  1.00  0.00           C  
ATOM   3911  C   ILE D1987       7.171  61.407  43.120  1.00  0.00           C  
ATOM   3912  O   ILE D1987       6.571  62.422  43.469  1.00  0.00           O  
ATOM   3913  CB  ILE D1987       7.879  59.546  44.615  1.00  0.00           C  
ATOM   3914  CG1 ILE D1987       7.472  58.208  45.235  1.00  0.00           C  
ATOM   3915  CG2 ILE D1987       8.127  60.587  45.698  1.00  0.00           C  
ATOM   3916  CD1 ILE D1987       8.487  57.646  46.210  1.00  0.00           C  
ATOM   3917  N   GLU D1988       8.181  61.414  42.259  1.00  0.00           N  
ATOM   3918  CA  GLU D1988       8.674  62.639  41.652  1.00  0.00           C  
ATOM   3919  C   GLU D1988       7.556  63.303  40.852  1.00  0.00           C  
ATOM   3920  O   GLU D1988       7.192  64.450  41.113  1.00  0.00           O  
ATOM   3921  CB  GLU D1988       9.858  62.309  40.741  1.00  0.00           C  
ATOM   3922  CG  GLU D1988      10.552  63.509  40.134  1.00  0.00           C  
ATOM   3923  CD  GLU D1988      11.774  63.108  39.333  1.00  0.00           C  
ATOM   3924  OE1 GLU D1988      11.627  62.319  38.376  1.00  0.00           O  
ATOM   3925  OE2 GLU D1988      12.882  63.578  39.661  1.00  0.00           O  
ATOM   3926  N   GLU D1989       7.010  62.571  39.885  1.00  0.00           N  
ATOM   3927  CA  GLU D1989       5.929  63.080  39.046  1.00  0.00           C  
ATOM   3928  C   GLU D1989       4.754  63.603  39.866  1.00  0.00           C  
ATOM   3929  O   GLU D1989       3.909  64.335  39.353  1.00  0.00           O  
ATOM   3930  CB  GLU D1989       5.434  61.984  38.096  1.00  0.00           C  
ATOM   3931  CG  GLU D1989       6.269  61.800  36.836  1.00  0.00           C  
ATOM   3932  CD  GLU D1989       7.726  61.503  37.124  1.00  0.00           C  
ATOM   3933  OE1 GLU D1989       8.420  62.391  37.664  1.00  0.00           O  
ATOM   3934  OE2 GLU D1989       8.177  60.381  36.807  1.00  0.00           O  
ATOM   3935  N   ALA D1990       4.705  63.226  41.139  1.00  0.00           N  
ATOM   3936  CA  ALA D1990       3.624  63.655  42.017  1.00  0.00           C  
ATOM   3937  C   ALA D1990       3.928  64.965  42.737  1.00  0.00           C  
ATOM   3938  O   ALA D1990       3.068  65.840  42.828  1.00  0.00           O  
ATOM   3939  CB  ALA D1990       3.318  62.566  43.031  1.00  0.00           C  
ATOM   3940  N   LEU D1991       5.147  65.103  43.251  1.00  0.00           N  
ATOM   3941  CA  LEU D1991       5.527  66.320  43.960  1.00  0.00           C  
ATOM   3942  C   LEU D1991       5.304  67.560  43.106  1.00  0.00           C  
ATOM   3943  O   LEU D1991       5.375  68.683  43.602  1.00  0.00           O  
ATOM   3944  CB  LEU D1991       6.994  66.259  44.394  1.00  0.00           C  
ATOM   3945  CG  LEU D1991       7.364  65.247  45.481  1.00  0.00           C  
ATOM   3946  CD1 LEU D1991       8.810  65.451  45.875  1.00  0.00           C  
ATOM   3947  CD2 LEU D1991       6.472  65.429  46.697  1.00  0.00           C  
ATOM   3948  N   VAL D1992       5.033  67.354  41.821  1.00  0.00           N  
ATOM   3949  CA  VAL D1992       4.797  68.461  40.904  1.00  0.00           C  
ATOM   3950  C   VAL D1992       3.332  68.513  40.483  1.00  0.00           C  
ATOM   3951  O   VAL D1992       2.845  69.543  40.016  1.00  0.00           O  
ATOM   3952  CB  VAL D1992       5.669  68.331  39.638  1.00  0.00           C  
ATOM   3953  CG1 VAL D1992       5.291  67.074  38.870  1.00  0.00           C  
ATOM   3954  CG2 VAL D1992       5.504  69.564  38.765  1.00  0.00           C  
ATOM   3955  N   SER D1993       2.633  67.396  40.657  1.00  0.00           N  
ATOM   3956  CA  SER D1993       1.225  67.308  40.287  1.00  0.00           C  
ATOM   3957  C   SER D1993       0.294  67.509  41.481  1.00  0.00           C  
ATOM   3958  O   SER D1993      -0.924  67.565  41.321  1.00  0.00           O  
ATOM   3959  CB  SER D1993       0.942  65.950  39.639  1.00  0.00           C  
ATOM   3960  OG  SER D1993       1.740  65.762  38.482  1.00  0.00           O  
ATOM   3961  N   ASN D1994       0.874  67.620  42.673  1.00  0.00           N  
ATOM   3962  CA  ASN D1994       0.100  67.809  43.896  1.00  0.00           C  
ATOM   3963  C   ASN D1994      -0.765  66.596  44.211  1.00  0.00           C  
ATOM   3964  O   ASN D1994      -1.993  66.683  44.233  1.00  0.00           O  
ATOM   3965  CB  ASN D1994      -0.788  69.048  43.781  1.00  0.00           C  
ATOM   3966  CG  ASN D1994       0.009  70.323  43.661  1.00  0.00           C  
ATOM   3967  OD1 ASN D1994       0.782  70.669  44.554  1.00  0.00           O  
ATOM   3968  ND2 ASN D1994      -0.172  71.033  42.554  1.00  0.00           N  
ATOM   3969  N   VAL D1995      -0.116  65.463  44.451  1.00  0.00           N  
ATOM   3970  CA  VAL D1995      -0.823  64.233  44.778  1.00  0.00           C  
ATOM   3971  C   VAL D1995      -0.463  63.854  46.212  1.00  0.00           C  
ATOM   3972  O   VAL D1995       0.628  64.170  46.688  1.00  0.00           O  
ATOM   3973  CB  VAL D1995      -0.425  63.088  43.818  1.00  0.00           C  
ATOM   3974  CG1 VAL D1995      -1.236  61.840  44.129  1.00  0.00           C  
ATOM   3975  CG2 VAL D1995      -0.651  63.522  42.375  1.00  0.00           C  
ATOM   3976  N   ASP D1996      -1.381  63.182  46.898  1.00  0.00           N  
ATOM   3977  CA  ASP D1996      -1.152  62.793  48.285  1.00  0.00           C  
ATOM   3978  C   ASP D1996      -0.934  61.295  48.486  1.00  0.00           C  
ATOM   3979  O   ASP D1996      -0.126  60.893  49.322  1.00  0.00           O  
ATOM   3980  CB  ASP D1996      -2.321  63.267  49.153  1.00  0.00           C  
ATOM   3981  CG  ASP D1996      -2.547  64.767  49.059  1.00  0.00           C  
ATOM   3982  OD1 ASP D1996      -1.631  65.533  49.426  1.00  0.00           O  
ATOM   3983  OD2 ASP D1996      -3.641  65.180  48.615  1.00  0.00           O  
ATOM   3984  N   GLU D1997      -1.652  60.472  47.729  1.00  0.00           N  
ATOM   3985  CA  GLU D1997      -1.515  59.023  47.852  1.00  0.00           C  
ATOM   3986  C   GLU D1997      -1.163  58.377  46.516  1.00  0.00           C  
ATOM   3987  O   GLU D1997      -1.164  59.041  45.478  1.00  0.00           O  
ATOM   3988  CB  GLU D1997      -2.810  58.415  48.398  1.00  0.00           C  
ATOM   3989  CG  GLU D1997      -3.228  58.964  49.755  1.00  0.00           C  
ATOM   3990  CD  GLU D1997      -4.448  58.261  50.320  1.00  0.00           C  
ATOM   3991  OE1 GLU D1997      -5.494  58.235  49.638  1.00  0.00           O  
ATOM   3992  OE2 GLU D1997      -4.360  57.737  51.451  1.00  0.00           O  
ATOM   3993  N   PHE D1998      -0.862  57.081  46.545  1.00  0.00           N  
ATOM   3994  CA  PHE D1998      -0.505  56.361  45.328  1.00  0.00           C  
ATOM   3995  C   PHE D1998      -1.195  55.014  45.148  1.00  0.00           C  
ATOM   3996  O   PHE D1998      -2.393  54.885  45.400  1.00  0.00           O  
ATOM   3997  CB  PHE D1998       1.011  56.176  45.257  1.00  0.00           C  
ATOM   3998  CG  PHE D1998       1.717  57.291  44.549  1.00  0.00           C  
ATOM   3999  CD1 PHE D1998       1.524  57.491  43.187  1.00  0.00           C  
ATOM   4000  CD2 PHE D1998       2.562  58.153  45.239  1.00  0.00           C  
ATOM   4001  CE1 PHE D1998       2.160  58.530  42.521  1.00  0.00           C  
ATOM   4002  CE2 PHE D1998       3.204  59.196  44.582  1.00  0.00           C  
ATOM   4003  CZ  PHE D1998       3.002  59.384  43.219  1.00  0.00           C  
ATOM   4004  N   LYS D1999      -0.425  54.022  44.703  1.00  0.00           N  
ATOM   4005  CA  LYS D1999      -0.920  52.667  44.448  1.00  0.00           C  
ATOM   4006  C   LYS D1999      -1.631  52.633  43.096  1.00  0.00           C  
ATOM   4007  O   LYS D1999      -2.780  53.063  42.987  1.00  0.00           O  
ATOM   4008  CB  LYS D1999      -1.901  52.211  45.536  1.00  0.00           C  
ATOM   4009  CG  LYS D1999      -1.416  52.377  46.969  1.00  0.00           C  
ATOM   4010  CD  LYS D1999      -2.235  51.518  47.934  1.00  0.00           C  
ATOM   4011  CE  LYS D1999      -3.740  51.729  47.779  1.00  0.00           C  
ATOM   4012  NZ  LYS D1999      -4.175  53.113  48.115  1.00  0.00           N  
ATOM   4013  N   PHE D2000      -0.953  52.125  42.069  1.00  0.00           N  
ATOM   4014  CA  PHE D2000      -1.543  52.051  40.732  1.00  0.00           C  
ATOM   4015  C   PHE D2000      -1.420  50.683  40.064  1.00  0.00           C  
ATOM   4016  O   PHE D2000      -0.788  49.769  40.594  1.00  0.00           O  
ATOM   4017  CB  PHE D2000      -0.924  53.112  39.814  1.00  0.00           C  
ATOM   4018  CG  PHE D2000      -1.313  54.523  40.160  1.00  0.00           C  
ATOM   4019  CD1 PHE D2000      -0.858  55.121  41.332  1.00  0.00           C  
ATOM   4020  CD2 PHE D2000      -2.139  55.255  39.311  1.00  0.00           C  
ATOM   4021  CE1 PHE D2000      -1.220  56.428  41.654  1.00  0.00           C  
ATOM   4022  CE2 PHE D2000      -2.507  56.562  39.624  1.00  0.00           C  
ATOM   4023  CZ  PHE D2000      -2.046  57.149  40.798  1.00  0.00           C  
ATOM   4024  N   ARG D2001      -2.032  50.563  38.889  1.00  0.00           N  
ATOM   4025  CA  ARG D2001      -2.026  49.326  38.114  1.00  0.00           C  
ATOM   4026  C   ARG D2001      -2.378  49.633  36.657  1.00  0.00           C  
ATOM   4027  O   ARG D2001      -3.151  50.552  36.386  1.00  0.00           O  
ATOM   4028  CB  ARG D2001      -3.057  48.349  38.682  1.00  0.00           C  
ATOM   4029  CG  ARG D2001      -4.479  48.889  38.648  1.00  0.00           C  
ATOM   4030  CD  ARG D2001      -5.504  47.829  39.006  1.00  0.00           C  
ATOM   4031  NE  ARG D2001      -6.866  48.348  38.905  1.00  0.00           N  
ATOM   4032  CZ  ARG D2001      -7.962  47.617  39.082  1.00  0.00           C  
ATOM   4033  NH1 ARG D2001      -9.160  48.178  38.971  1.00  0.00           N  
ATOM   4034  NH2 ARG D2001      -7.863  46.326  39.368  1.00  0.00           N  
ATOM   4035  N   VAL D2002      -1.816  48.866  35.724  1.00  0.00           N  
ATOM   4036  CA  VAL D2002      -2.092  49.064  34.301  1.00  0.00           C  
ATOM   4037  C   VAL D2002      -1.718  47.891  33.385  1.00  0.00           C  
ATOM   4038  O   VAL D2002      -2.411  47.618  32.405  1.00  0.00           O  
ATOM   4039  CB  VAL D2002      -1.405  50.349  33.754  1.00  0.00           C  
ATOM   4040  CG1 VAL D2002      -2.384  51.510  33.785  1.00  0.00           C  
ATOM   4041  CG2 VAL D2002      -0.172  50.689  34.580  1.00  0.00           C  
ATOM   4042  N   PRO D2003      -0.611  47.190  33.678  1.00  0.00           N  
ATOM   4043  CA  PRO D2003      -0.213  46.060  32.831  1.00  0.00           C  
ATOM   4044  C   PRO D2003      -1.077  44.798  32.970  1.00  0.00           C  
ATOM   4045  O   PRO D2003      -1.710  44.576  34.000  1.00  0.00           O  
ATOM   4046  CB  PRO D2003       1.233  45.810  33.256  1.00  0.00           C  
ATOM   4047  CG  PRO D2003       1.696  47.155  33.714  1.00  0.00           C  
ATOM   4048  CD  PRO D2003       0.520  47.618  34.518  1.00  0.00           C  
ATOM   4049  N   ILE D2004      -1.093  43.987  31.914  1.00  0.00           N  
ATOM   4050  CA  ILE D2004      -1.835  42.724  31.872  1.00  0.00           C  
ATOM   4051  C   ILE D2004      -1.130  41.791  30.892  1.00  0.00           C  
ATOM   4052  O   ILE D2004      -0.489  42.254  29.953  1.00  0.00           O  
ATOM   4053  CB  ILE D2004      -3.302  42.919  31.429  1.00  0.00           C  
ATOM   4054  CG1 ILE D2004      -3.376  43.662  30.095  1.00  0.00           C  
ATOM   4055  CG2 ILE D2004      -4.049  43.664  32.494  1.00  0.00           C  
ATOM   4056  CD1 ILE D2004      -3.129  42.804  28.876  1.00  0.00           C  
ATOM   4057  N   VAL D2005      -1.253  40.485  31.111  1.00  0.00           N  
ATOM   4058  CA  VAL D2005      -0.602  39.484  30.263  1.00  0.00           C  
ATOM   4059  C   VAL D2005      -0.247  39.995  28.871  1.00  0.00           C  
ATOM   4060  O   VAL D2005      -1.110  40.101  28.002  1.00  0.00           O  
ATOM   4061  CB  VAL D2005      -1.471  38.217  30.114  1.00  0.00           C  
ATOM   4062  CG1 VAL D2005      -0.765  37.203  29.224  1.00  0.00           C  
ATOM   4063  CG2 VAL D2005      -1.747  37.613  31.480  1.00  0.00           C  
ATOM   4064  N   ARG D2006       1.029  40.315  28.672  1.00  0.00           N  
ATOM   4065  CA  ARG D2006       1.516  40.811  27.388  1.00  0.00           C  
ATOM   4066  C   ARG D2006       3.000  40.512  27.206  1.00  0.00           C  
ATOM   4067  O   ARG D2006       3.375  39.603  26.465  1.00  0.00           O  
ATOM   4068  CB  ARG D2006       1.301  42.322  27.270  1.00  0.00           C  
ATOM   4069  CG  ARG D2006      -0.148  42.764  27.169  1.00  0.00           C  
ATOM   4070  CD  ARG D2006      -0.232  44.259  26.917  1.00  0.00           C  
ATOM   4071  NE  ARG D2006       0.418  44.623  25.662  1.00  0.00           N  
ATOM   4072  CZ  ARG D2006       0.562  45.868  25.220  1.00  0.00           C  
ATOM   4073  NH1 ARG D2006       1.167  46.095  24.063  1.00  0.00           N  
ATOM   4074  NH2 ARG D2006       0.106  46.888  25.930  1.00  0.00           N  
ATOM   4075  N   SER D2007       3.841  41.285  27.887  1.00  0.00           N  
ATOM   4076  CA  SER D2007       5.284  41.109  27.789  1.00  0.00           C  
ATOM   4077  C   SER D2007       6.027  41.619  29.021  1.00  0.00           C  
ATOM   4078  O   SER D2007       5.571  41.444  30.154  1.00  0.00           O  
ATOM   4079  CB  SER D2007       5.812  41.824  26.541  1.00  0.00           C  
ATOM   4080  OG  SER D2007       5.516  43.210  26.581  1.00  0.00           O  
ATOM   4081  N   LEU D2008       7.177  42.246  28.785  1.00  0.00           N  
ATOM   4082  CA  LEU D2008       8.004  42.778  29.860  1.00  0.00           C  
ATOM   4083  C   LEU D2008       7.660  44.212  30.226  1.00  0.00           C  
ATOM   4084  O   LEU D2008       8.418  44.869  30.941  1.00  0.00           O  
ATOM   4085  CB  LEU D2008       9.491  42.683  29.495  1.00  0.00           C  
ATOM   4086  CG  LEU D2008      10.005  43.314  28.195  1.00  0.00           C  
ATOM   4087  CD1 LEU D2008       9.769  44.816  28.190  1.00  0.00           C  
ATOM   4088  CD2 LEU D2008      11.490  43.015  28.061  1.00  0.00           C  
ATOM   4089  N   SER D2009       6.533  44.712  29.726  1.00  0.00           N  
ATOM   4090  CA  SER D2009       6.124  46.064  30.075  1.00  0.00           C  
ATOM   4091  C   SER D2009       6.019  45.998  31.593  1.00  0.00           C  
ATOM   4092  O   SER D2009       6.068  44.906  32.161  1.00  0.00           O  
ATOM   4093  CB  SER D2009       4.771  46.406  29.456  1.00  0.00           C  
ATOM   4094  OG  SER D2009       4.451  47.762  29.696  1.00  0.00           O  
ATOM   4095  N   ASP D2010       5.871  47.136  32.259  1.00  0.00           N  
ATOM   4096  CA  ASP D2010       5.824  47.127  33.718  1.00  0.00           C  
ATOM   4097  C   ASP D2010       7.242  46.706  34.099  1.00  0.00           C  
ATOM   4098  O   ASP D2010       7.962  46.152  33.267  1.00  0.00           O  
ATOM   4099  CB  ASP D2010       4.806  46.104  34.227  1.00  0.00           C  
ATOM   4100  CG  ASP D2010       4.606  46.172  35.727  1.00  0.00           C  
ATOM   4101  OD1 ASP D2010       3.832  45.347  36.259  1.00  0.00           O  
ATOM   4102  OD2 ASP D2010       5.216  47.050  36.372  1.00  0.00           O  
ATOM   4103  N   ILE D2011       7.659  46.952  35.337  1.00  0.00           N  
ATOM   4104  CA  ILE D2011       9.028  46.612  35.718  1.00  0.00           C  
ATOM   4105  C   ILE D2011       9.849  47.502  34.788  1.00  0.00           C  
ATOM   4106  O   ILE D2011      11.061  47.347  34.644  1.00  0.00           O  
ATOM   4107  CB  ILE D2011       9.358  45.124  35.410  1.00  0.00           C  
ATOM   4108  CG1 ILE D2011       8.390  44.207  36.159  1.00  0.00           C  
ATOM   4109  CG2 ILE D2011      10.794  44.807  35.797  1.00  0.00           C  
ATOM   4110  CD1 ILE D2011       8.644  42.727  35.935  1.00  0.00           C  
ATOM   4111  N   ASN D2012       9.147  48.445  34.165  1.00  0.00           N  
ATOM   4112  CA  ASN D2012       9.732  49.368  33.209  1.00  0.00           C  
ATOM   4113  C   ASN D2012      10.404  48.595  32.089  1.00  0.00           C  
ATOM   4114  O   ASN D2012       9.983  47.487  31.754  1.00  0.00           O  
ATOM   4115  CB  ASN D2012      10.728  50.303  33.894  1.00  0.00           C  
ATOM   4116  CG  ASN D2012      10.056  51.518  34.499  1.00  0.00           C  
ATOM   4117  OD1 ASN D2012       9.351  52.256  33.811  1.00  0.00           O  
ATOM   4118  ND2 ASN D2012      10.272  51.736  35.789  1.00  0.00           N  
ATOM   4119  N   LEU D2013      11.447  49.180  31.514  1.00  0.00           N  
ATOM   4120  CA  LEU D2013      12.174  48.554  30.420  1.00  0.00           C  
ATOM   4121  C   LEU D2013      11.360  48.608  29.131  1.00  0.00           C  
ATOM   4122  O   LEU D2013      10.390  47.868  28.961  1.00  0.00           O  
ATOM   4123  CB  LEU D2013      12.516  47.095  30.750  1.00  0.00           C  
ATOM   4124  CG  LEU D2013      13.273  46.801  32.049  1.00  0.00           C  
ATOM   4125  CD1 LEU D2013      13.649  45.321  32.093  1.00  0.00           C  
ATOM   4126  CD2 LEU D2013      14.519  47.667  32.135  1.00  0.00           C  
ATOM   4127  N   LYS D2014      11.756  49.505  28.234  1.00  0.00           N  
ATOM   4128  CA  LYS D2014      11.097  49.660  26.946  1.00  0.00           C  
ATOM   4129  C   LYS D2014      12.072  49.109  25.916  1.00  0.00           C  
ATOM   4130  O   LYS D2014      13.056  48.466  26.281  1.00  0.00           O  
ATOM   4131  CB  LYS D2014      10.817  51.137  26.671  1.00  0.00           C  
ATOM   4132  CG  LYS D2014      12.068  52.000  26.586  1.00  0.00           C  
ATOM   4133  CD  LYS D2014      11.723  53.482  26.483  1.00  0.00           C  
ATOM   4134  CE  LYS D2014      10.852  53.782  25.268  1.00  0.00           C  
ATOM   4135  NZ  LYS D2014      11.516  53.414  23.988  1.00  0.00           N  
ATOM   4136  N   ILE D2015      11.813  49.350  24.637  1.00  0.00           N  
ATOM   4137  CA  ILE D2015      12.712  48.854  23.603  1.00  0.00           C  
ATOM   4138  C   ILE D2015      12.770  49.752  22.379  1.00  0.00           C  
ATOM   4139  O   ILE D2015      11.764  50.324  21.963  1.00  0.00           O  
ATOM   4140  CB  ILE D2015      12.319  47.433  23.144  1.00  0.00           C  
ATOM   4141  CG1 ILE D2015      12.506  46.443  24.295  1.00  0.00           C  
ATOM   4142  CG2 ILE D2015      13.176  47.016  21.958  1.00  0.00           C  
ATOM   4143  CD1 ILE D2015      12.216  45.004  23.927  1.00  0.00           C  
ATOM   4144  N   ASP D2016      13.963  49.866  21.808  1.00  0.00           N  
ATOM   4145  CA  ASP D2016      14.174  50.679  20.621  1.00  0.00           C  
ATOM   4146  C   ASP D2016      13.387  50.051  19.475  1.00  0.00           C  
ATOM   4147  O   ASP D2016      13.095  48.855  19.505  1.00  0.00           O  
ATOM   4148  CB  ASP D2016      15.665  50.712  20.280  1.00  0.00           C  
ATOM   4149  CG  ASP D2016      16.525  51.105  21.468  1.00  0.00           C  
ATOM   4150  OD1 ASP D2016      16.392  52.250  21.950  1.00  0.00           O  
ATOM   4151  OD2 ASP D2016      17.331  50.266  21.924  1.00  0.00           O  
ATOM   4152  N   GLU D2017      13.037  50.853  18.472  1.00  0.00           N  
ATOM   4153  CA  GLU D2017      12.284  50.342  17.331  1.00  0.00           C  
ATOM   4154  C   GLU D2017      12.947  49.087  16.789  1.00  0.00           C  
ATOM   4155  O   GLU D2017      12.354  48.007  16.815  1.00  0.00           O  
ATOM   4156  CB  GLU D2017      12.188  51.396  16.226  1.00  0.00           C  
ATOM   4157  CG  GLU D2017      11.325  52.594  16.587  1.00  0.00           C  
ATOM   4158  CD  GLU D2017      11.092  53.520  15.409  1.00  0.00           C  
ATOM   4159  OE1 GLU D2017      12.083  54.039  14.853  1.00  0.00           O  
ATOM   4160  OE2 GLU D2017       9.918  53.728  15.038  1.00  0.00           O  
ATOM   4161  N   LEU D2018      14.176  49.227  16.300  1.00  0.00           N  
ATOM   4162  CA  LEU D2018      14.907  48.079  15.776  1.00  0.00           C  
ATOM   4163  C   LEU D2018      14.957  47.033  16.877  1.00  0.00           C  
ATOM   4164  O   LEU D2018      14.613  47.323  18.021  1.00  0.00           O  
ATOM   4165  CB  LEU D2018      16.326  48.476  15.359  1.00  0.00           C  
ATOM   4166  CG  LEU D2018      16.444  49.369  14.119  1.00  0.00           C  
ATOM   4167  CD1 LEU D2018      15.935  50.765  14.437  1.00  0.00           C  
ATOM   4168  CD2 LEU D2018      17.893  49.425  13.665  1.00  0.00           C  
ATOM   4169  N   ALA D2019      15.390  45.825  16.538  1.00  0.00           N  
ATOM   4170  CA  ALA D2019      15.446  44.740  17.511  1.00  0.00           C  
ATOM   4171  C   ALA D2019      14.006  44.327  17.784  1.00  0.00           C  
ATOM   4172  O   ALA D2019      13.631  43.177  17.572  1.00  0.00           O  
ATOM   4173  CB  ALA D2019      16.119  45.207  18.799  1.00  0.00           C  
ATOM   4174  N   LEU D2020      13.199  45.274  18.250  1.00  0.00           N  
ATOM   4175  CA  LEU D2020      11.795  45.003  18.517  1.00  0.00           C  
ATOM   4176  C   LEU D2020      11.146  44.703  17.173  1.00  0.00           C  
ATOM   4177  O   LEU D2020      10.108  44.048  17.101  1.00  0.00           O  
ATOM   4178  CB  LEU D2020      11.128  46.217  19.164  1.00  0.00           C  
ATOM   4179  CG  LEU D2020       9.643  46.086  19.509  1.00  0.00           C  
ATOM   4180  CD1 LEU D2020       9.409  44.838  20.341  1.00  0.00           C  
ATOM   4181  CD2 LEU D2020       9.190  47.323  20.266  1.00  0.00           C  
ATOM   4182  N   LYS D2032      11.775  45.196  16.110  1.00  0.00           N  
ATOM   4183  CA  LYS D2032      11.294  44.978  14.752  1.00  0.00           C  
ATOM   4184  C   LYS D2032      11.739  43.588  14.314  1.00  0.00           C  
ATOM   4185  O   LYS D2032      11.155  42.984  13.414  1.00  0.00           O  
ATOM   4186  CB  LYS D2032      11.880  46.030  13.806  1.00  0.00           C  
ATOM   4187  CG  LYS D2032      11.526  45.810  12.343  1.00  0.00           C  
ATOM   4188  CD  LYS D2032      12.210  46.822  11.440  1.00  0.00           C  
ATOM   4189  CE  LYS D2032      11.920  46.528   9.976  1.00  0.00           C  
ATOM   4190  NZ  LYS D2032      12.403  45.176   9.570  1.00  0.00           N  
ATOM   4191  N   GLN D2033      12.785  43.093  14.965  1.00  0.00           N  
ATOM   4192  CA  GLN D2033      13.331  41.778  14.666  1.00  0.00           C  
ATOM   4193  C   GLN D2033      12.678  40.737  15.561  1.00  0.00           C  
ATOM   4194  O   GLN D2033      12.204  39.708  15.083  1.00  0.00           O  
ATOM   4195  CB  GLN D2033      14.843  41.772  14.895  1.00  0.00           C  
ATOM   4196  CG  GLN D2033      15.506  40.436  14.616  1.00  0.00           C  
ATOM   4197  CD  GLN D2033      16.980  40.439  14.959  1.00  0.00           C  
ATOM   4198  OE1 GLN D2033      17.745  41.263  14.456  1.00  0.00           O  
ATOM   4199  NE2 GLN D2033      17.389  39.512  15.817  1.00  0.00           N  
ATOM   4200  N   ILE D2034      12.658  41.013  16.862  1.00  0.00           N  
ATOM   4201  CA  ILE D2034      12.066  40.105  17.834  1.00  0.00           C  
ATOM   4202  C   ILE D2034      10.779  39.508  17.277  1.00  0.00           C  
ATOM   4203  O   ILE D2034      10.600  38.291  17.277  1.00  0.00           O  
ATOM   4204  CB  ILE D2034      11.743  40.831  19.162  1.00  0.00           C  
ATOM   4205  CG1 ILE D2034      13.009  41.472  19.737  1.00  0.00           C  
ATOM   4206  CG2 ILE D2034      11.159  39.847  20.163  1.00  0.00           C  
ATOM   4207  CD1 ILE D2034      14.127  40.491  20.039  1.00  0.00           C  
ATOM   4208  N   MET D2035       9.892  40.368  16.790  1.00  0.00           N  
ATOM   4209  CA  MET D2035       8.624  39.915  16.234  1.00  0.00           C  
ATOM   4210  C   MET D2035       8.751  39.541  14.762  1.00  0.00           C  
ATOM   4211  O   MET D2035       8.040  38.664  14.272  1.00  0.00           O  
ATOM   4212  CB  MET D2035       7.558  41.000  16.395  1.00  0.00           C  
ATOM   4213  CG  MET D2035       7.881  42.304  15.689  1.00  0.00           C  
ATOM   4214  SD  MET D2035       6.568  43.524  15.886  1.00  0.00           S  
ATOM   4215  CE  MET D2035       7.089  44.346  17.388  1.00  0.00           C  
ATOM   4216  N   GLY D2036       9.662  40.208  14.060  1.00  0.00           N  
ATOM   4217  CA  GLY D2036       9.854  39.925  12.649  1.00  0.00           C  
ATOM   4218  C   GLY D2036      10.420  38.544  12.373  1.00  0.00           C  
ATOM   4219  O   GLY D2036      10.387  38.069  11.237  1.00  0.00           O  
ATOM   4220  N   GLU D2037      10.938  37.894  13.411  1.00  0.00           N  
ATOM   4221  CA  GLU D2037      11.519  36.564  13.267  1.00  0.00           C  
ATOM   4222  C   GLU D2037      10.958  35.583  14.290  1.00  0.00           C  
ATOM   4223  O   GLU D2037      11.641  34.649  14.707  1.00  0.00           O  
ATOM   4224  CB  GLU D2037      13.041  36.642  13.407  1.00  0.00           C  
ATOM   4225  CG  GLU D2037      13.713  37.516  12.362  1.00  0.00           C  
ATOM   4226  CD  GLU D2037      15.211  37.631  12.567  1.00  0.00           C  
ATOM   4227  OE1 GLU D2037      15.871  38.311  11.752  1.00  0.00           O  
ATOM   4228  OE2 GLU D2037      15.730  37.046  13.541  1.00  0.00           O  
ATOM   4229  N   ASN D2038       9.710  35.804  14.689  1.00  0.00           N  
ATOM   4230  CA  ASN D2038       9.038  34.941  15.655  1.00  0.00           C  
ATOM   4231  C   ASN D2038       9.848  34.638  16.913  1.00  0.00           C  
ATOM   4232  O   ASN D2038      10.013  33.477  17.288  1.00  0.00           O  
ATOM   4233  CB  ASN D2038       8.631  33.624  14.987  1.00  0.00           C  
ATOM   4234  CG  ASN D2038       7.537  33.807  13.956  1.00  0.00           C  
ATOM   4235  OD1 ASN D2038       7.700  34.544  12.983  1.00  0.00           O  
ATOM   4236  ND2 ASN D2038       6.411  33.133  14.163  1.00  0.00           N  
ATOM   4237  N   LYS D2039      10.357  35.681  17.561  1.00  0.00           N  
ATOM   4238  CA  LYS D2039      11.115  35.512  18.795  1.00  0.00           C  
ATOM   4239  C   LYS D2039      10.160  35.720  19.963  1.00  0.00           C  
ATOM   4240  O   LYS D2039       9.245  36.538  19.885  1.00  0.00           O  
ATOM   4241  CB  LYS D2039      12.263  36.522  18.877  1.00  0.00           C  
ATOM   4242  CG  LYS D2039      13.561  36.059  18.230  1.00  0.00           C  
ATOM   4243  CD  LYS D2039      13.387  35.763  16.754  1.00  0.00           C  
ATOM   4244  CE  LYS D2039      14.707  35.348  16.123  1.00  0.00           C  
ATOM   4245  NZ  LYS D2039      15.734  36.424  16.219  1.00  0.00           N  
ATOM   4246  N   VAL D2040      10.372  34.980  21.045  1.00  0.00           N  
ATOM   4247  CA  VAL D2040       9.507  35.087  22.212  1.00  0.00           C  
ATOM   4248  C   VAL D2040      10.085  35.981  23.300  1.00  0.00           C  
ATOM   4249  O   VAL D2040      11.300  36.061  23.473  1.00  0.00           O  
ATOM   4250  CB  VAL D2040       9.225  33.696  22.821  1.00  0.00           C  
ATOM   4251  CG1 VAL D2040       8.509  32.821  21.804  1.00  0.00           C  
ATOM   4252  CG2 VAL D2040      10.527  33.044  23.260  1.00  0.00           C  
ATOM   4253  N   ILE D2041       9.201  36.657  24.026  1.00  0.00           N  
ATOM   4254  CA  ILE D2041       9.602  37.535  25.119  1.00  0.00           C  
ATOM   4255  C   ILE D2041       8.902  37.057  26.388  1.00  0.00           C  
ATOM   4256  O   ILE D2041       7.884  37.614  26.800  1.00  0.00           O  
ATOM   4257  CB  ILE D2041       9.209  38.999  24.834  1.00  0.00           C  
ATOM   4258  CG1 ILE D2041       9.917  39.488  23.570  1.00  0.00           C  
ATOM   4259  CG2 ILE D2041       9.583  39.878  26.018  1.00  0.00           C  
ATOM   4260  CD1 ILE D2041       9.627  40.933  23.217  1.00  0.00           C  
ATOM   4261  N   ASP D2042       9.461  36.017  27.000  1.00  0.00           N  
ATOM   4262  CA  ASP D2042       8.891  35.425  28.205  1.00  0.00           C  
ATOM   4263  C   ASP D2042       9.436  36.007  29.508  1.00  0.00           C  
ATOM   4264  O   ASP D2042      10.585  35.765  29.878  1.00  0.00           O  
ATOM   4265  CB  ASP D2042       9.116  33.909  28.180  1.00  0.00           C  
ATOM   4266  CG  ASP D2042       8.462  33.199  29.350  1.00  0.00           C  
ATOM   4267  OD1 ASP D2042       7.233  33.335  29.520  1.00  0.00           O  
ATOM   4268  OD2 ASP D2042       9.177  32.499  30.098  1.00  0.00           O  
ATOM   4269  N   VAL D2043       8.595  36.775  30.197  1.00  0.00           N  
ATOM   4270  CA  VAL D2043       8.955  37.389  31.471  1.00  0.00           C  
ATOM   4271  C   VAL D2043       7.898  37.039  32.523  1.00  0.00           C  
ATOM   4272  O   VAL D2043       8.210  36.430  33.547  1.00  0.00           O  
ATOM   4273  CB  VAL D2043       9.066  38.932  31.349  1.00  0.00           C  
ATOM   4274  CG1 VAL D2043      10.280  39.304  30.516  1.00  0.00           C  
ATOM   4275  CG2 VAL D2043       7.816  39.496  30.712  1.00  0.00           C  
ATOM   4276  N   ARG D2044       6.650  37.419  32.260  1.00  0.00           N  
ATOM   4277  CA  ARG D2044       5.540  37.137  33.170  1.00  0.00           C  
ATOM   4278  C   ARG D2044       5.751  37.777  34.545  1.00  0.00           C  
ATOM   4279  O   ARG D2044       6.648  37.380  35.290  1.00  0.00           O  
ATOM   4280  CB  ARG D2044       5.376  35.621  33.335  1.00  0.00           C  
ATOM   4281  CG  ARG D2044       5.419  34.829  32.031  1.00  0.00           C  
ATOM   4282  CD  ARG D2044       4.291  35.218  31.086  1.00  0.00           C  
ATOM   4283  NE  ARG D2044       4.343  34.463  29.836  1.00  0.00           N  
ATOM   4284  CZ  ARG D2044       3.469  34.595  28.842  1.00  0.00           C  
ATOM   4285  NH1 ARG D2044       3.597  33.865  27.742  1.00  0.00           N  
ATOM   4286  NH2 ARG D2044       2.467  35.457  28.947  1.00  0.00           N  
ATOM   4287  N   GLY D2045       4.919  38.758  34.890  1.00  0.00           N  
ATOM   4288  CA  GLY D2045       5.073  39.404  36.182  1.00  0.00           C  
ATOM   4289  C   GLY D2045       3.853  40.090  36.774  1.00  0.00           C  
ATOM   4290  O   GLY D2045       3.477  41.172  36.326  1.00  0.00           O  
ATOM   4291  N   PRO D2046       3.202  39.476  37.780  1.00  0.00           N  
ATOM   4292  CA  PRO D2046       2.017  40.045  38.437  1.00  0.00           C  
ATOM   4293  C   PRO D2046       2.417  41.051  39.527  1.00  0.00           C  
ATOM   4294  O   PRO D2046       1.791  41.112  40.587  1.00  0.00           O  
ATOM   4295  CB  PRO D2046       1.320  38.815  39.029  1.00  0.00           C  
ATOM   4296  CG  PRO D2046       1.834  37.670  38.197  1.00  0.00           C  
ATOM   4297  CD  PRO D2046       3.284  38.030  38.046  1.00  0.00           C  
ATOM   4298  N   VAL D2047       3.465  41.826  39.251  1.00  0.00           N  
ATOM   4299  CA  VAL D2047       3.996  42.830  40.180  1.00  0.00           C  
ATOM   4300  C   VAL D2047       2.957  43.504  41.068  1.00  0.00           C  
ATOM   4301  O   VAL D2047       2.750  43.099  42.213  1.00  0.00           O  
ATOM   4302  CB  VAL D2047       4.769  43.943  39.418  1.00  0.00           C  
ATOM   4303  CG1 VAL D2047       5.170  45.064  40.375  1.00  0.00           C  
ATOM   4304  CG2 VAL D2047       6.006  43.356  38.761  1.00  0.00           C  
ATOM   4305  N   PHE D2048       2.319  44.540  40.530  1.00  0.00           N  
ATOM   4306  CA  PHE D2048       1.310  45.305  41.253  1.00  0.00           C  
ATOM   4307  C   PHE D2048       1.942  46.219  42.301  1.00  0.00           C  
ATOM   4308  O   PHE D2048       1.899  47.443  42.167  1.00  0.00           O  
ATOM   4309  CB  PHE D2048       0.300  44.372  41.935  1.00  0.00           C  
ATOM   4310  CG  PHE D2048      -0.726  43.788  41.001  1.00  0.00           C  
ATOM   4311  CD1 PHE D2048      -0.343  42.990  39.929  1.00  0.00           C  
ATOM   4312  CD2 PHE D2048      -2.083  44.026  41.209  1.00  0.00           C  
ATOM   4313  CE1 PHE D2048      -1.297  42.434  39.076  1.00  0.00           C  
ATOM   4314  CE2 PHE D2048      -3.045  43.476  40.363  1.00  0.00           C  
ATOM   4315  CZ  PHE D2048      -2.651  42.679  39.295  1.00  0.00           C  
ATOM   4316  N   LEU D2052       2.531  45.610  43.331  1.00  0.00           N  
ATOM   4317  CA  LEU D2052       3.163  46.339  44.431  1.00  0.00           C  
ATOM   4318  C   LEU D2052       2.688  47.779  44.534  1.00  0.00           C  
ATOM   4319  O   LEU D2052       3.493  48.710  44.566  1.00  0.00           O  
ATOM   4320  CB  LEU D2052       4.691  46.317  44.303  1.00  0.00           C  
ATOM   4321  CG  LEU D2052       5.438  45.086  44.825  1.00  0.00           C  
ATOM   4322  CD1 LEU D2052       6.935  45.335  44.733  1.00  0.00           C  
ATOM   4323  CD2 LEU D2052       5.046  44.810  46.271  1.00  0.00           C  
ATOM   4324  N   ASN D2053       1.371  47.950  44.577  1.00  0.00           N  
ATOM   4325  CA  ASN D2053       0.771  49.270  44.683  1.00  0.00           C  
ATOM   4326  C   ASN D2053       1.517  50.037  45.768  1.00  0.00           C  
ATOM   4327  O   ASN D2053       1.880  51.199  45.584  1.00  0.00           O  
ATOM   4328  CB  ASN D2053      -0.708  49.142  45.053  1.00  0.00           C  
ATOM   4329  CG  ASN D2053      -1.466  48.218  44.115  1.00  0.00           C  
ATOM   4330  OD1 ASN D2053      -1.134  47.039  43.984  1.00  0.00           O  
ATOM   4331  ND2 ASN D2053      -2.493  48.749  43.460  1.00  0.00           N  
ATOM   4332  N   ALA D2054       1.747  49.358  46.890  1.00  0.00           N  
ATOM   4333  CA  ALA D2054       2.453  49.916  48.041  1.00  0.00           C  
ATOM   4334  C   ALA D2054       2.101  51.373  48.309  1.00  0.00           C  
ATOM   4335  O   ALA D2054       2.543  52.275  47.598  1.00  0.00           O  
ATOM   4336  CB  ALA D2054       3.953  49.769  47.848  1.00  0.00           C  
ATOM   4337  N   LYS D2055       1.310  51.592  49.354  1.00  0.00           N  
ATOM   4338  CA  LYS D2055       0.878  52.931  49.731  1.00  0.00           C  
ATOM   4339  C   LYS D2055       2.050  53.851  50.064  1.00  0.00           C  
ATOM   4340  O   LYS D2055       2.977  53.466  50.779  1.00  0.00           O  
ATOM   4341  CB  LYS D2055      -0.072  52.845  50.928  1.00  0.00           C  
ATOM   4342  CG  LYS D2055      -0.682  54.169  51.344  1.00  0.00           C  
ATOM   4343  CD  LYS D2055      -1.612  53.983  52.529  1.00  0.00           C  
ATOM   4344  CE  LYS D2055      -2.186  55.308  52.987  1.00  0.00           C  
ATOM   4345  NZ  LYS D2055      -3.043  55.146  54.192  1.00  0.00           N  
ATOM   4346  N   VAL D2056       2.000  55.070  49.536  1.00  0.00           N  
ATOM   4347  CA  VAL D2056       3.043  56.059  49.774  1.00  0.00           C  
ATOM   4348  C   VAL D2056       2.459  57.466  49.793  1.00  0.00           C  
ATOM   4349  O   VAL D2056       2.041  57.995  48.763  1.00  0.00           O  
ATOM   4350  CB  VAL D2056       4.144  55.979  48.696  1.00  0.00           C  
ATOM   4351  CG1 VAL D2056       3.518  55.923  47.320  1.00  0.00           C  
ATOM   4352  CG2 VAL D2056       5.071  57.181  48.807  1.00  0.00           C  
ATOM   4353  N   GLU D2057       2.434  58.060  50.981  1.00  0.00           N  
ATOM   4354  CA  GLU D2057       1.905  59.405  51.182  1.00  0.00           C  
ATOM   4355  C   GLU D2057       3.044  60.417  51.288  1.00  0.00           C  
ATOM   4356  O   GLU D2057       4.206  60.039  51.431  1.00  0.00           O  
ATOM   4357  CB  GLU D2057       1.047  59.432  52.450  1.00  0.00           C  
ATOM   4358  CG  GLU D2057       1.727  58.815  53.667  1.00  0.00           C  
ATOM   4359  CD  GLU D2057       0.765  58.557  54.813  1.00  0.00           C  
ATOM   4360  OE1 GLU D2057       1.212  58.039  55.858  1.00  0.00           O  
ATOM   4361  OE2 GLU D2057      -0.436  58.869  54.670  1.00  0.00           O  
ATOM   4362  N   ILE D2058       2.710  61.702  51.221  1.00  0.00           N  
ATOM   4363  CA  ILE D2058       3.727  62.745  51.297  1.00  0.00           C  
ATOM   4364  C   ILE D2058       3.446  63.757  52.410  1.00  0.00           C  
ATOM   4365  O   ILE D2058       3.689  64.955  52.251  1.00  0.00           O  
ATOM   4366  CB  ILE D2058       3.842  63.492  49.950  1.00  0.00           C  
ATOM   4367  CG1 ILE D2058       3.863  62.483  48.799  1.00  0.00           C  
ATOM   4368  CG2 ILE D2058       5.121  64.315  49.915  1.00  0.00           C  
ATOM   4369  CD1 ILE D2058       3.917  63.116  47.425  1.00  0.00           C  
ATOM   4370  N   LYS D2059       2.933  63.270  53.536  1.00  0.00           N  
ATOM   4371  CA  LYS D2059       2.633  64.136  54.674  1.00  0.00           C  
ATOM   4372  C   LYS D2059       2.831  63.404  55.999  1.00  0.00           C  
ATOM   4373  O   LYS D2059       3.584  63.926  56.849  1.00  0.00           O  
ATOM   4374  CB  LYS D2059       1.196  64.667  54.586  1.00  0.00           C  
ATOM   4375  CG  LYS D2059       0.112  63.608  54.717  1.00  0.00           C  
ATOM   4376  CD  LYS D2059      -1.273  64.238  54.714  1.00  0.00           C  
ATOM   4377  CE  LYS D2059      -2.358  63.193  54.915  1.00  0.00           C  
ATOM   4378  NZ  LYS D2059      -2.339  62.160  53.843  1.00  0.00           N  
ATOM   4379  OXT LYS D2059       2.232  62.322  56.175  1.00  0.00           O  
TER
END
