# Supplementary material for: Backbone Brackets and Arginine Tweezers delineate Class I and Class II aminoacyl tRNA synthetases
Source: PLoS Comput Biol. 2018 Apr 16;14(4):e1006101. doi: 10.1371/journal.pcbi.1006101 (PMC5919687; doi:10.1371/journal.pcbi.1006101)
Supplement: S12 File — All structures of Class II aaRS with residues renumbered according to the MSA. (GZ) [file pcbi.1006101.s024.tar.gz › 2e3c_A_renum.pdb]

ATOM      1  N   ALA A 187     -27.977  -2.945  -3.109  1.00  0.00           N  
ATOM      2  CA  ALA A 187     -28.788  -2.181  -2.117  1.00  0.00           C  
ATOM      3  C   ALA A 187     -30.189  -1.795  -2.632  1.00  0.00           C  
ATOM      4  O   ALA A 187     -31.161  -1.842  -1.874  1.00  0.00           O  
ATOM      5  CB  ALA A 187     -28.018  -0.929  -1.665  1.00  0.00           C  
ATOM      6  N   PRO A 257     -30.314  -1.399  -3.919  1.00  0.00           N  
ATOM      7  CA  PRO A 257     -29.273  -1.273  -4.949  1.00  0.00           C  
ATOM      8  C   PRO A 257     -28.436  -0.013  -4.743  1.00  0.00           C  
ATOM      9  O   PRO A 257     -28.827   0.901  -4.011  1.00  0.00           O  
ATOM     10  CB  PRO A 257     -30.069  -1.211  -6.259  1.00  0.00           C  
ATOM     11  CG  PRO A 257     -31.387  -1.834  -5.911  1.00  0.00           C  
ATOM     12  CD  PRO A 257     -31.646  -1.281  -4.534  1.00  0.00           C  
ATOM     13  N   ALA A 258     -27.279   0.027  -5.390  1.00  0.00           N  
ATOM     14  CA  ALA A 258     -26.399   1.176  -5.280  1.00  0.00           C  
ATOM     15  C   ALA A 258     -27.186   2.414  -5.702  1.00  0.00           C  
ATOM     16  O   ALA A 258     -27.874   2.398  -6.727  1.00  0.00           O  
ATOM     17  CB  ALA A 258     -25.178   0.984  -6.183  1.00  0.00           C  
ATOM     18  N   LEU A 259     -27.110   3.473  -4.901  1.00  0.00           N  
ATOM     19  CA  LEU A 259     -27.802   4.707  -5.235  1.00  0.00           C  
ATOM     20  C   LEU A 259     -27.165   5.177  -6.526  1.00  0.00           C  
ATOM     21  O   LEU A 259     -25.963   4.999  -6.715  1.00  0.00           O  
ATOM     22  CB  LEU A 259     -27.602   5.751  -4.126  1.00  0.00           C  
ATOM     23  CG  LEU A 259     -28.559   5.676  -2.926  1.00  0.00           C  
ATOM     24  CD1 LEU A 259     -28.748   4.237  -2.480  1.00  0.00           C  
ATOM     25  CD2 LEU A 259     -28.019   6.508  -1.785  1.00  0.00           C  
ATOM     26  N   THR A 261     -27.963   5.737  -7.429  1.00  0.00           N  
ATOM     27  CA  THR A 261     -27.427   6.240  -8.689  1.00  0.00           C  
ATOM     28  C   THR A 261     -26.701   7.542  -8.339  1.00  0.00           C  
ATOM     29  O   THR A 261     -26.848   8.050  -7.220  1.00  0.00           O  
ATOM     30  CB  THR A 261     -28.566   6.528  -9.712  1.00  0.00           C  
ATOM     31  OG1 THR A 261     -29.398   7.593  -9.242  1.00  0.00           O  
ATOM     32  CG2 THR A 261     -29.441   5.326  -9.869  1.00  0.00           C  
ATOM     33  N   LYS A 262     -25.911   8.082  -9.263  1.00  0.00           N  
ATOM     34  CA  LYS A 262     -25.216   9.340  -8.985  1.00  0.00           C  
ATOM     35  C   LYS A 262     -26.250  10.387  -8.624  1.00  0.00           C  
ATOM     36  O   LYS A 262     -26.138  11.056  -7.601  1.00  0.00           O  
ATOM     37  CB  LYS A 262     -24.443   9.829 -10.208  1.00  0.00           C  
ATOM     38  CG  LYS A 262     -22.943   9.716 -10.074  1.00  0.00           C  
ATOM     39  CD  LYS A 262     -22.418  10.571  -8.932  1.00  0.00           C  
ATOM     40  CE  LYS A 262     -22.376  12.047  -9.305  1.00  0.00           C  
ATOM     41  NZ  LYS A 262     -21.801  12.863  -8.192  1.00  0.00           N  
ATOM     42  N   SER A 263     -27.264  10.503  -9.482  1.00  0.00           N  
ATOM     43  CA  SER A 263     -28.348  11.466  -9.313  1.00  0.00           C  
ATOM     44  C   SER A 263     -28.973  11.444  -7.924  1.00  0.00           C  
ATOM     45  O   SER A 263     -29.267  12.501  -7.363  1.00  0.00           O  
ATOM     46  CB  SER A 263     -29.433  11.230 -10.367  1.00  0.00           C  
ATOM     47  OG  SER A 263     -28.892  11.297 -11.675  1.00  0.00           O  
ATOM     48  N   GLN A 264     -29.182  10.250  -7.374  1.00  0.00           N  
ATOM     49  CA  GLN A 264     -29.774  10.136  -6.049  1.00  0.00           C  
ATOM     50  C   GLN A 264     -28.766  10.573  -4.991  1.00  0.00           C  
ATOM     51  O   GLN A 264     -29.125  11.112  -3.934  1.00  0.00           O  
ATOM     52  CB  GLN A 264     -30.217   8.701  -5.785  1.00  0.00           C  
ATOM     53  CG  GLN A 264     -31.342   8.243  -6.674  1.00  0.00           C  
ATOM     54  CD  GLN A 264     -31.788   6.833  -6.353  1.00  0.00           C  
ATOM     55  OE1 GLN A 264     -30.980   5.895  -6.346  1.00  0.00           O  
ATOM     56  NE2 GLN A 264     -33.080   6.670  -6.092  1.00  0.00           N  
ATOM     57  N   THR A 266     -27.499  10.323  -5.292  1.00  0.00           N  
ATOM     58  CA  THR A 266     -26.410  10.691  -4.414  1.00  0.00           C  
ATOM     59  C   THR A 266     -26.333  12.215  -4.359  1.00  0.00           C  
ATOM     60  O   THR A 266     -26.196  12.801  -3.280  1.00  0.00           O  
ATOM     61  CB  THR A 266     -25.099  10.092  -4.954  1.00  0.00           C  
ATOM     62  OG1 THR A 266     -24.957   8.760  -4.445  1.00  0.00           O  
ATOM     63  CG2 THR A 266     -23.887  10.957  -4.583  1.00  0.00           C  
ATOM     64  N   ASP A 267     -26.436  12.847  -5.528  1.00  0.00           N  
ATOM     65  CA  ASP A 267     -26.391  14.303  -5.623  1.00  0.00           C  
ATOM     66  C   ASP A 267     -27.559  14.891  -4.853  1.00  0.00           C  
ATOM     67  O   ASP A 267     -27.404  15.859  -4.112  1.00  0.00           O  
ATOM     68  CB  ASP A 267     -26.493  14.773  -7.081  1.00  0.00           C  
ATOM     69  CG  ASP A 267     -25.291  14.380  -7.915  1.00  0.00           C  
ATOM     70  OD1 ASP A 267     -24.260  13.943  -7.342  1.00  0.00           O  
ATOM     71  OD2 ASP A 267     -25.381  14.525  -9.153  1.00  0.00           O  
ATOM     72  N   ARG A 268     -28.732  14.300  -5.043  1.00  0.00           N  
ATOM     73  CA  ARG A 268     -29.938  14.758  -4.378  1.00  0.00           C  
ATOM     74  C   ARG A 268     -29.781  14.697  -2.867  1.00  0.00           C  
ATOM     75  O   ARG A 268     -30.207  15.600  -2.142  1.00  0.00           O  
ATOM     76  CB  ARG A 268     -31.132  13.907  -4.836  1.00  0.00           C  
ATOM     77  CG  ARG A 268     -32.420  14.096  -4.042  1.00  0.00           C  
ATOM     78  CD  ARG A 268     -32.774  15.547  -3.885  1.00  0.00           C  
ATOM     79  NE  ARG A 268     -33.911  15.725  -2.993  1.00  0.00           N  
ATOM     80  CZ  ARG A 268     -34.297  16.900  -2.506  1.00  0.00           C  
ATOM     81  NH1 ARG A 268     -33.626  18.011  -2.823  1.00  0.00           N  
ATOM     82  NH2 ARG A 268     -35.355  16.968  -1.710  1.00  0.00           N  
ATOM     83  N   LEU A 269     -29.163  13.627  -2.393  1.00  0.00           N  
ATOM     84  CA  LEU A 269     -28.952  13.457  -0.971  1.00  0.00           C  
ATOM     85  C   LEU A 269     -27.897  14.437  -0.489  1.00  0.00           C  
ATOM     86  O   LEU A 269     -28.003  14.975   0.614  1.00  0.00           O  
ATOM     87  CB  LEU A 269     -28.521  12.025  -0.683  1.00  0.00           C  
ATOM     88  CG  LEU A 269     -29.602  10.968  -0.894  1.00  0.00           C  
ATOM     89  CD1 LEU A 269     -28.966   9.592  -0.864  1.00  0.00           C  
ATOM     90  CD2 LEU A 269     -30.686  11.105   0.183  1.00  0.00           C  
ATOM     91  N   GLU A 270     -26.879  14.666  -1.318  1.00  0.00           N  
ATOM     92  CA  GLU A 270     -25.799  15.599  -0.984  1.00  0.00           C  
ATOM     93  C   GLU A 270     -26.412  16.967  -0.652  1.00  0.00           C  
ATOM     94  O   GLU A 270     -26.102  17.578   0.370  1.00  0.00           O  
ATOM     95  CB  GLU A 270     -24.846  15.735  -2.174  1.00  0.00           C  
ATOM     96  CG  GLU A 270     -23.380  15.511  -1.838  1.00  0.00           C  
ATOM     97  CD  GLU A 270     -22.807  14.267  -2.512  1.00  0.00           C  
ATOM     98  OE1 GLU A 270     -22.812  14.202  -3.766  1.00  0.00           O  
ATOM     99  OE2 GLU A 270     -22.351  13.356  -1.787  1.00  0.00           O  
ATOM    100  N   VAL A 271     -27.287  17.432  -1.536  1.00  0.00           N  
ATOM    101  CA  VAL A 271     -27.985  18.699  -1.371  1.00  0.00           C  
ATOM    102  C   VAL A 271     -28.668  18.821   0.000  1.00  0.00           C  
ATOM    103  O   VAL A 271     -28.811  19.923   0.515  1.00  0.00           O  
ATOM    104  CB  VAL A 271     -29.045  18.871  -2.509  1.00  0.00           C  
ATOM    105  CG1 VAL A 271     -30.052  19.965  -2.170  1.00  0.00           C  
ATOM    106  CG2 VAL A 271     -28.351  19.210  -3.807  1.00  0.00           C  
ATOM    107  N   LEU A 272     -29.081  17.700   0.592  1.00  0.00           N  
ATOM    108  CA  LEU A 272     -29.778  17.713   1.888  1.00  0.00           C  
ATOM    109  C   LEU A 272     -28.867  17.411   3.072  1.00  0.00           C  
ATOM    110  O   LEU A 272     -29.313  17.332   4.228  1.00  0.00           O  
ATOM    111  CB  LEU A 272     -30.916  16.692   1.875  1.00  0.00           C  
ATOM    112  CG  LEU A 272     -31.959  16.891   0.786  1.00  0.00           C  
ATOM    113  CD1 LEU A 272     -33.028  15.828   0.899  1.00  0.00           C  
ATOM    114  CD2 LEU A 272     -32.568  18.273   0.942  1.00  0.00           C  
ATOM    115  N   LEU A 273     -27.587  17.272   2.764  1.00  0.00           N  
ATOM    116  CA  LEU A 273     -26.565  16.933   3.734  1.00  0.00           C  
ATOM    117  C   LEU A 273     -25.869  18.105   4.389  1.00  0.00           C  
ATOM    118  O   LEU A 273     -25.324  18.964   3.700  1.00  0.00           O  
ATOM    119  CB  LEU A 273     -25.511  16.089   3.034  1.00  0.00           C  
ATOM    120  CG  LEU A 273     -25.061  14.735   3.559  1.00  0.00           C  
ATOM    121  CD1 LEU A 273     -26.040  14.174   4.586  1.00  0.00           C  
ATOM    122  CD2 LEU A 273     -24.917  13.826   2.332  1.00  0.00           C  
ATOM    123  N   ASN A 274     -25.872  18.122   5.719  1.00  0.00           N  
ATOM    124  CA  ASN A 274     -25.178  19.152   6.493  1.00  0.00           C  
ATOM    125  C   ASN A 274     -23.816  18.571   6.888  1.00  0.00           C  
ATOM    126  O   ASN A 274     -23.674  17.354   7.036  1.00  0.00           O  
ATOM    127  CB  ASN A 274     -25.973  19.506   7.751  1.00  0.00           C  
ATOM    128  CG  ASN A 274     -26.871  20.709   7.548  1.00  0.00           C  
ATOM    129  OD1 ASN A 274     -27.469  20.885   6.483  1.00  0.00           O  
ATOM    130  ND2 ASN A 274     -26.978  21.544   8.574  1.00  0.00           N  
ATOM    131  N   PRO A 275     -22.791  19.425   7.047  1.00  0.00           N  
ATOM    132  CA  PRO A 275     -21.476  18.888   7.427  1.00  0.00           C  
ATOM    133  C   PRO A 275     -21.589  18.000   8.679  1.00  0.00           C  
ATOM    134  O   PRO A 275     -21.017  16.904   8.745  1.00  0.00           O  
ATOM    135  CB  PRO A 275     -20.658  20.149   7.685  1.00  0.00           C  
ATOM    136  CG  PRO A 275     -21.287  21.156   6.753  1.00  0.00           C  
ATOM    137  CD  PRO A 275     -22.753  20.894   6.920  1.00  0.00           C  
ATOM    138  N   LYS A 276     -22.356  18.496   9.651  1.00  0.00           N  
ATOM    139  CA  LYS A 276     -22.603  17.833  10.934  1.00  0.00           C  
ATOM    140  C   LYS A 276     -23.226  16.435  10.837  1.00  0.00           C  
ATOM    141  O   LYS A 276     -22.935  15.568  11.658  1.00  0.00           O  
ATOM    142  CB  LYS A 276     -23.518  18.716  11.793  1.00  0.00           C  
ATOM    143  CG  LYS A 276     -22.933  20.065  12.220  1.00  0.00           C  
ATOM    144  CD  LYS A 276     -22.149  19.937  13.523  1.00  0.00           C  
ATOM    145  CE  LYS A 276     -21.746  21.296  14.072  1.00  0.00           C  
ATOM    146  NZ  LYS A 276     -21.126  21.184  15.423  1.00  0.00           N  
ATOM    147  N   ASP A 277     -24.095  16.226   9.850  1.00  0.00           N  
ATOM    148  CA  ASP A 277     -24.764  14.935   9.671  1.00  0.00           C  
ATOM    149  C   ASP A 277     -23.793  13.761   9.691  1.00  0.00           C  
ATOM    150  O   ASP A 277     -22.701  13.836   9.120  1.00  0.00           O  
ATOM    151  CB  ASP A 277     -25.552  14.902   8.351  1.00  0.00           C  
ATOM    152  CG  ASP A 277     -26.799  15.770   8.383  1.00  0.00           C  
ATOM    153  OD1 ASP A 277     -27.501  15.767   9.417  1.00  0.00           O  
ATOM    154  OD2 ASP A 277     -27.087  16.440   7.366  1.00  0.00           O  
ATOM    155  N   GLU A 278     -24.207  12.674  10.340  1.00  0.00           N  
ATOM    156  CA  GLU A 278     -23.385  11.474  10.440  1.00  0.00           C  
ATOM    157  C   GLU A 278     -24.183  10.221  10.105  1.00  0.00           C  
ATOM    158  O   GLU A 278     -24.130   9.727   8.978  1.00  0.00           O  
ATOM    159  CB  GLU A 278     -22.807  11.357  11.848  1.00  0.00           C  
ATOM    160  CG  GLU A 278     -22.062  12.601  12.290  1.00  0.00           C  
ATOM    161  CD  GLU A 278     -21.330  12.418  13.600  1.00  0.00           C  
ATOM    162  OE1 GLU A 278     -21.985  12.084  14.614  1.00  0.00           O  
ATOM    163  OE2 GLU A 278     -20.094  12.614  13.611  1.00  0.00           O  
ATOM    164  N   SER A 291     -25.068   1.400   5.714  1.00  0.00           N  
ATOM    165  CA  SER A 291     -25.779   1.652   4.462  1.00  0.00           C  
ATOM    166  C   SER A 291     -27.087   0.868   4.440  1.00  0.00           C  
ATOM    167  O   SER A 291     -27.814   0.822   5.442  1.00  0.00           O  
ATOM    168  CB  SER A 291     -24.906   1.240   3.268  1.00  0.00           C  
ATOM    169  OG  SER A 291     -23.669   1.934   3.268  1.00  0.00           O  
ATOM    170  N   GLY A 292     -27.386   0.265   3.290  1.00  0.00           N  
ATOM    171  CA  GLY A 292     -28.592  -0.533   3.165  1.00  0.00           C  
ATOM    172  C   GLY A 292     -29.867   0.182   2.754  1.00  0.00           C  
ATOM    173  O   GLY A 292     -30.352  -0.032   1.640  1.00  0.00           O  
ATOM    174  N   LYS A 293     -30.410   1.018   3.645  1.00  0.00           N  
ATOM    175  CA  LYS A 293     -31.655   1.752   3.386  1.00  0.00           C  
ATOM    176  C   LYS A 293     -31.801   2.294   1.973  1.00  0.00           C  
ATOM    177  O   LYS A 293     -30.845   2.779   1.362  1.00  0.00           O  
ATOM    178  CB  LYS A 293     -31.825   2.921   4.358  1.00  0.00           C  
ATOM    179  CG  LYS A 293     -32.217   2.557   5.775  1.00  0.00           C  
ATOM    180  CD  LYS A 293     -32.505   3.832   6.560  1.00  0.00           C  
ATOM    181  CE  LYS A 293     -32.599   3.601   8.060  1.00  0.00           C  
ATOM    182  NZ  LYS A 293     -32.788   4.887   8.807  1.00  0.00           N  
ATOM    183  N   PRO A 296     -33.022   2.221   1.436  1.00  0.00           N  
ATOM    184  CA  PRO A 296     -33.302   2.708   0.084  1.00  0.00           C  
ATOM    185  C   PRO A 296     -33.264   4.235  -0.010  1.00  0.00           C  
ATOM    186  O   PRO A 296     -33.292   4.948   1.005  1.00  0.00           O  
ATOM    187  CB  PRO A 296     -34.695   2.146  -0.199  1.00  0.00           C  
ATOM    188  CG  PRO A 296     -35.337   2.163   1.167  1.00  0.00           C  
ATOM    189  CD  PRO A 296     -34.224   1.624   2.047  1.00  0.00           C  
ATOM    190  N   PHE A 297     -33.210   4.725  -1.246  1.00  0.00           N  
ATOM    191  CA  PHE A 297     -33.185   6.157  -1.519  1.00  0.00           C  
ATOM    192  C   PHE A 297     -34.318   6.906  -0.821  1.00  0.00           C  
ATOM    193  O   PHE A 297     -34.097   7.931  -0.193  1.00  0.00           O  
ATOM    194  CB  PHE A 297     -33.280   6.397  -3.027  1.00  0.00           C  
ATOM    195  CG  PHE A 297     -33.415   7.837  -3.393  1.00  0.00           C  
ATOM    196  CD1 PHE A 297     -34.543   8.296  -4.051  1.00  0.00           C  
ATOM    197  CD2 PHE A 297     -32.428   8.746  -3.044  1.00  0.00           C  
ATOM    198  CE1 PHE A 297     -34.686   9.629  -4.353  1.00  0.00           C  
ATOM    199  CE2 PHE A 297     -32.571  10.085  -3.344  1.00  0.00           C  
ATOM    200  CZ  PHE A 297     -33.700  10.525  -3.998  1.00  0.00           C  
ATOM    201  N   ARG A 298     -35.524   6.370  -0.956  1.00  0.00           N  
ATOM    202  CA  ARG A 298     -36.742   6.932  -0.384  1.00  0.00           C  
ATOM    203  C   ARG A 298     -36.638   7.294   1.096  1.00  0.00           C  
ATOM    204  O   ARG A 298     -36.962   8.412   1.480  1.00  0.00           O  
ATOM    205  CB  ARG A 298     -37.911   5.948  -0.561  1.00  0.00           C  
ATOM    206  CG  ARG A 298     -37.948   5.184  -1.892  1.00  0.00           C  
ATOM    207  CD  ARG A 298     -37.967   6.122  -3.100  1.00  0.00           C  
ATOM    208  NE  ARG A 298     -39.105   7.040  -3.078  1.00  0.00           N  
ATOM    209  CZ  ARG A 298     -39.235   8.087  -3.889  1.00  0.00           C  
ATOM    210  NH1 ARG A 298     -38.295   8.351  -4.789  1.00  0.00           N  
ATOM    211  NH2 ARG A 298     -40.302   8.873  -3.799  1.00  0.00           N  
ATOM    212  N   GLU A 303     -36.206   6.349   1.927  1.00  0.00           N  
ATOM    213  CA  GLU A 303     -36.105   6.601   3.367  1.00  0.00           C  
ATOM    214  C   GLU A 303     -34.945   7.500   3.711  1.00  0.00           C  
ATOM    215  O   GLU A 303     -35.053   8.368   4.571  1.00  0.00           O  
ATOM    216  CB  GLU A 303     -35.993   5.285   4.155  1.00  0.00           C  
ATOM    217  CG  GLU A 303     -37.316   4.527   4.252  1.00  0.00           C  
ATOM    218  CD  GLU A 303     -38.473   5.425   4.720  1.00  0.00           C  
ATOM    219  OE1 GLU A 303     -38.510   5.787   5.922  1.00  0.00           O  
ATOM    220  OE2 GLU A 303     -39.339   5.776   3.879  1.00  0.00           O  
ATOM    221  N   LEU A 305     -33.831   7.277   3.035  1.00  0.00           N  
ATOM    222  CA  LEU A 305     -32.642   8.078   3.248  1.00  0.00           C  
ATOM    223  C   LEU A 305     -33.008   9.547   2.958  1.00  0.00           C  
ATOM    224  O   LEU A 305     -32.673  10.445   3.732  1.00  0.00           O  
ATOM    225  CB  LEU A 305     -31.544   7.577   2.307  1.00  0.00           C  
ATOM    226  CG  LEU A 305     -30.123   7.318   2.813  1.00  0.00           C  
ATOM    227  CD1 LEU A 305     -30.128   6.576   4.133  1.00  0.00           C  
ATOM    228  CD2 LEU A 305     -29.379   6.519   1.748  1.00  0.00           C  
ATOM    229  N   GLU A 306     -33.712   9.789   1.851  1.00  0.00           N  
ATOM    230  CA  GLU A 306     -34.120  11.140   1.504  1.00  0.00           C  
ATOM    231  C   GLU A 306     -35.151  11.664   2.488  1.00  0.00           C  
ATOM    232  O   GLU A 306     -35.086  12.809   2.917  1.00  0.00           O  
ATOM    233  CB  GLU A 306     -34.715  11.187   0.101  1.00  0.00           C  
ATOM    234  CG  GLU A 306     -35.428  12.510  -0.234  1.00  0.00           C  
ATOM    235  CD  GLU A 306     -36.067  12.503  -1.621  1.00  0.00           C  
ATOM    236  OE1 GLU A 306     -36.975  11.671  -1.848  1.00  0.00           O  
ATOM    237  OE2 GLU A 306     -35.663  13.321  -2.482  1.00  0.00           O  
ATOM    238  N   SER A 307     -36.114  10.825   2.837  1.00  0.00           N  
ATOM    239  CA  SER A 307     -37.169  11.222   3.759  1.00  0.00           C  
ATOM    240  C   SER A 307     -36.632  11.565   5.142  1.00  0.00           C  
ATOM    241  O   SER A 307     -37.240  12.337   5.888  1.00  0.00           O  
ATOM    242  CB  SER A 307     -38.206  10.111   3.876  1.00  0.00           C  
ATOM    243  OG  SER A 307     -39.243  10.497   4.757  1.00  0.00           O  
ATOM    244  N   GLU A 308     -35.492  10.977   5.483  1.00  0.00           N  
ATOM    245  CA  GLU A 308     -34.864  11.224   6.773  1.00  0.00           C  
ATOM    246  C   GLU A 308     -34.315  12.643   6.779  1.00  0.00           C  
ATOM    247  O   GLU A 308     -34.761  13.489   7.561  1.00  0.00           O  
ATOM    248  CB  GLU A 308     -33.735  10.216   7.005  1.00  0.00           C  
ATOM    249  CG  GLU A 308     -32.887  10.494   8.248  1.00  0.00           C  
ATOM    250  CD  GLU A 308     -33.691  10.499   9.548  1.00  0.00           C  
ATOM    251  OE1 GLU A 308     -33.076  10.676  10.625  1.00  0.00           O  
ATOM    252  OE2 GLU A 308     -34.930  10.328   9.492  1.00  0.00           O  
ATOM    253  N   LEU A 309     -33.352  12.890   5.890  1.00  0.00           N  
ATOM    254  CA  LEU A 309     -32.719  14.196   5.742  1.00  0.00           C  
ATOM    255  C   LEU A 309     -33.728  15.332   5.525  1.00  0.00           C  
ATOM    256  O   LEU A 309     -33.522  16.450   6.006  1.00  0.00           O  
ATOM    257  CB  LEU A 309     -31.732  14.164   4.575  1.00  0.00           C  
ATOM    258  CG  LEU A 309     -30.586  13.158   4.682  1.00  0.00           C  
ATOM    259  CD1 LEU A 309     -29.754  13.193   3.414  1.00  0.00           C  
ATOM    260  CD2 LEU A 309     -29.727  13.481   5.888  1.00  0.00           C  
ATOM    261  N   LEU A 310     -34.809  15.056   4.797  1.00  0.00           N  
ATOM    262  CA  LEU A 310     -35.826  16.073   4.555  1.00  0.00           C  
ATOM    263  C   LEU A 310     -36.433  16.585   5.845  1.00  0.00           C  
ATOM    264  O   LEU A 310     -36.668  17.785   5.979  1.00  0.00           O  
ATOM    265  CB  LEU A 310     -36.953  15.551   3.660  1.00  0.00           C  
ATOM    266  CG  LEU A 310     -36.678  15.482   2.159  1.00  0.00           C  
ATOM    267  CD1 LEU A 310     -37.899  14.942   1.470  1.00  0.00           C  
ATOM    268  CD2 LEU A 310     -36.336  16.854   1.619  1.00  0.00           C  
ATOM    269  N   SER A 311     -36.696  15.704   6.804  1.00  0.00           N  
ATOM    270  CA  SER A 311     -37.292  16.206   8.035  1.00  0.00           C  
ATOM    271  C   SER A 311     -36.222  16.895   8.871  1.00  0.00           C  
ATOM    272  O   SER A 311     -36.520  17.837   9.608  1.00  0.00           O  
ATOM    273  CB  SER A 311     -38.003  15.095   8.834  1.00  0.00           C  
ATOM    274  OG  SER A 311     -37.087  14.246   9.494  1.00  0.00           O  
ATOM    275  N   ARG A 312     -34.973  16.451   8.745  1.00  0.00           N  
ATOM    276  CA  ARG A 312     -33.902  17.096   9.496  1.00  0.00           C  
ATOM    277  C   ARG A 312     -33.784  18.540   9.022  1.00  0.00           C  
ATOM    278  O   ARG A 312     -33.823  19.468   9.837  1.00  0.00           O  
ATOM    279  CB  ARG A 312     -32.569  16.377   9.302  1.00  0.00           C  
ATOM    280  CG  ARG A 312     -32.511  15.016   9.949  1.00  0.00           C  
ATOM    281  CD  ARG A 312     -31.089  14.501   9.966  1.00  0.00           C  
ATOM    282  NE  ARG A 312     -30.991  13.150  10.510  1.00  0.00           N  
ATOM    283  CZ  ARG A 312     -29.848  12.480  10.623  1.00  0.00           C  
ATOM    284  NH1 ARG A 312     -28.714  13.045  10.229  1.00  0.00           N  
ATOM    285  NH2 ARG A 312     -29.840  11.246  11.117  1.00  0.00           N  
ATOM    286  N   ARG A 313     -33.657  18.729   7.706  1.00  0.00           N  
ATOM    287  CA  ARG A 313     -33.554  20.070   7.146  1.00  0.00           C  
ATOM    288  C   ARG A 313     -34.749  20.928   7.568  1.00  0.00           C  
ATOM    289  O   ARG A 313     -34.582  22.086   7.951  1.00  0.00           O  
ATOM    290  CB  ARG A 313     -33.485  20.004   5.633  1.00  0.00           C  
ATOM    291  CG  ARG A 313     -32.322  19.224   5.131  1.00  0.00           C  
ATOM    292  CD  ARG A 313     -31.004  19.871   5.507  1.00  0.00           C  
ATOM    293  NE  ARG A 313     -30.120  18.893   6.133  1.00  0.00           N  
ATOM    294  CZ  ARG A 313     -29.980  18.759   7.446  1.00  0.00           C  
ATOM    295  NH1 ARG A 313     -30.659  19.554   8.255  1.00  0.00           N  
ATOM    296  NH2 ARG A 313     -29.197  17.812   7.949  1.00  0.00           N  
ATOM    297  N   LYS A 314     -35.953  20.373   7.500  1.00  0.00           N  
ATOM    298  CA  LYS A 314     -37.121  21.138   7.906  1.00  0.00           C  
ATOM    299  C   LYS A 314     -37.006  21.502   9.384  1.00  0.00           C  
ATOM    300  O   LYS A 314     -37.412  22.583   9.802  1.00  0.00           O  
ATOM    301  CB  LYS A 314     -38.403  20.343   7.672  1.00  0.00           C  
ATOM    302  CG  LYS A 314     -38.664  19.999   6.213  1.00  0.00           C  
ATOM    303  CD  LYS A 314     -39.927  19.181   6.060  1.00  0.00           C  
ATOM    304  CE  LYS A 314     -40.300  18.992   4.619  1.00  0.00           C  
ATOM    305  NZ  LYS A 314     -41.685  18.470   4.525  1.00  0.00           N  
ATOM    306  N   LYS A 315     -36.452  20.602  10.184  1.00  0.00           N  
ATOM    307  CA  LYS A 315     -36.306  20.887  11.601  1.00  0.00           C  
ATOM    308  C   LYS A 315     -35.275  22.014  11.772  1.00  0.00           C  
ATOM    309  O   LYS A 315     -35.437  22.896  12.622  1.00  0.00           O  
ATOM    310  CB  LYS A 315     -35.860  19.623  12.347  1.00  0.00           C  
ATOM    311  CG  LYS A 315     -36.713  19.270  13.556  1.00  0.00           C  
ATOM    312  CD  LYS A 315     -36.288  20.018  14.845  1.00  0.00           C  
ATOM    313  CE  LYS A 315     -36.529  21.543  14.813  1.00  0.00           C  
ATOM    314  NZ  LYS A 315     -37.958  21.968  14.596  1.00  0.00           N  
ATOM    315  N   ASP A 316     -34.218  21.983  10.961  1.00  0.00           N  
ATOM    316  CA  ASP A 316     -33.183  23.011  11.025  1.00  0.00           C  
ATOM    317  C   ASP A 316     -33.792  24.376  10.720  1.00  0.00           C  
ATOM    318  O   ASP A 316     -33.558  25.338  11.447  1.00  0.00           O  
ATOM    319  CB  ASP A 316     -32.051  22.709  10.032  1.00  0.00           C  
ATOM    320  CG  ASP A 316     -31.095  21.621  10.534  1.00  0.00           C  
ATOM    321  OD1 ASP A 316     -31.314  21.096  11.642  1.00  0.00           O  
ATOM    322  OD2 ASP A 316     -30.117  21.295   9.827  1.00  0.00           O  
ATOM    323  N   LEU A 317     -34.573  24.461   9.646  1.00  0.00           N  
ATOM    324  CA  LEU A 317     -35.223  25.713   9.280  1.00  0.00           C  
ATOM    325  C   LEU A 317     -36.186  26.151  10.381  1.00  0.00           C  
ATOM    326  O   LEU A 317     -36.326  27.342  10.658  1.00  0.00           O  
ATOM    327  CB  LEU A 317     -35.990  25.543   7.975  1.00  0.00           C  
ATOM    328  CG  LEU A 317     -35.375  26.090   6.690  1.00  0.00           C  
ATOM    329  CD1 LEU A 317     -33.906  25.790   6.608  1.00  0.00           C  
ATOM    330  CD2 LEU A 317     -36.096  25.463   5.527  1.00  0.00           C  
ATOM    331  N   GLN A 318     -36.852  25.188  11.009  1.00  0.00           N  
ATOM    332  CA  GLN A 318     -37.800  25.492  12.078  1.00  0.00           C  
ATOM    333  C   GLN A 318     -37.113  26.025  13.322  1.00  0.00           C  
ATOM    334  O   GLN A 318     -37.701  26.807  14.069  1.00  0.00           O  
ATOM    335  CB  GLN A 318     -38.600  24.255  12.439  1.00  0.00           C  
ATOM    336  CG  GLN A 318     -39.748  23.977  11.505  1.00  0.00           C  
ATOM    337  CD  GLN A 318     -40.013  22.506  11.397  1.00  0.00           C  
ATOM    338  OE1 GLN A 318     -39.801  21.759  12.350  1.00  0.00           O  
ATOM    339  NE2 GLN A 318     -40.477  22.074  10.238  1.00  0.00           N  
ATOM    340  N   GLN A 319     -35.874  25.591  13.550  1.00  0.00           N  
ATOM    341  CA  GLN A 319     -35.112  26.056  14.698  1.00  0.00           C  
ATOM    342  C   GLN A 319     -34.690  27.483  14.404  1.00  0.00           C  
ATOM    343  O   GLN A 319     -34.894  28.366  15.239  1.00  0.00           O  
ATOM    344  CB  GLN A 319     -33.887  25.187  14.931  1.00  0.00           C  
ATOM    345  CG  GLN A 319     -33.307  25.339  16.324  1.00  0.00           C  
ATOM    346  CD  GLN A 319     -32.024  24.544  16.515  1.00  0.00           C  
ATOM    347  OE1 GLN A 319     -31.923  23.386  16.097  1.00  0.00           O  
ATOM    348  NE2 GLN A 319     -31.038  25.160  17.161  1.00  0.00           N  
ATOM    349  N   ILE A 320     -34.120  27.708  13.212  1.00  0.00           N  
ATOM    350  CA  ILE A 320     -33.698  29.052  12.796  1.00  0.00           C  
ATOM    351  C   ILE A 320     -34.895  29.999  12.942  1.00  0.00           C  
ATOM    352  O   ILE A 320     -34.817  31.052  13.582  1.00  0.00           O  
ATOM    353  CB  ILE A 320     -33.304  29.140  11.294  1.00  0.00           C  
ATOM    354  CG1 ILE A 320     -32.108  28.247  10.955  1.00  0.00           C  
ATOM    355  CG2 ILE A 320     -32.986  30.598  10.949  1.00  0.00           C  
ATOM    356  CD1 ILE A 320     -30.804  28.735  11.528  1.00  0.00           C  
ATOM    357  N   TYR A 321     -36.007  29.605  12.328  1.00  0.00           N  
ATOM    358  CA  TYR A 321     -37.208  30.420  12.346  1.00  0.00           C  
ATOM    359  C   TYR A 321     -37.739  30.707  13.741  1.00  0.00           C  
ATOM    360  O   TYR A 321     -38.288  31.778  13.999  1.00  0.00           O  
ATOM    361  CB  TYR A 321     -38.292  29.760  11.494  1.00  0.00           C  
ATOM    362  CG  TYR A 321     -39.478  30.658  11.216  1.00  0.00           C  
ATOM    363  CD1 TYR A 321     -39.300  31.991  10.892  1.00  0.00           C  
ATOM    364  CD2 TYR A 321     -40.776  30.161  11.241  1.00  0.00           C  
ATOM    365  CE1 TYR A 321     -40.387  32.818  10.597  1.00  0.00           C  
ATOM    366  CE2 TYR A 321     -41.861  30.977  10.944  1.00  0.00           C  
ATOM    367  CZ  TYR A 321     -41.656  32.302  10.622  1.00  0.00           C  
ATOM    368  OH  TYR A 321     -42.722  33.110  10.308  1.00  0.00           O  
ATOM    369  N   ALA A 322     -37.550  29.754  14.640  1.00  0.00           N  
ATOM    370  CA  ALA A 322     -38.029  29.881  16.008  1.00  0.00           C  
ATOM    371  C   ALA A 322     -37.163  30.766  16.886  1.00  0.00           C  
ATOM    372  O   ALA A 322     -37.669  31.619  17.600  1.00  0.00           O  
ATOM    373  CB  ALA A 322     -38.147  28.507  16.632  1.00  0.00           C  
ATOM    374  N   GLU A 323     -35.854  30.567  16.816  1.00  0.00           N  
ATOM    375  CA  GLU A 323     -34.925  31.313  17.647  1.00  0.00           C  
ATOM    376  C   GLU A 323     -34.251  32.544  17.036  1.00  0.00           C  
ATOM    377  O   GLU A 323     -34.693  33.662  17.273  1.00  0.00           O  
ATOM    378  CB  GLU A 323     -33.885  30.336  18.181  1.00  0.00           C  
ATOM    379  CG  GLU A 323     -34.534  29.167  18.924  1.00  0.00           C  
ATOM    380  CD  GLU A 323     -33.729  27.877  18.845  1.00  0.00           C  
ATOM    381  OE1 GLU A 323     -34.245  26.828  19.295  1.00  0.00           O  
ATOM    382  OE2 GLU A 323     -32.585  27.909  18.335  1.00  0.00           O  
ATOM    383  N   GLU A 324     -33.200  32.358  16.246  1.00  0.00           N  
ATOM    384  CA  GLU A 324     -32.483  33.498  15.667  1.00  0.00           C  
ATOM    385  C   GLU A 324     -33.126  34.307  14.523  1.00  0.00           C  
ATOM    386  O   GLU A 324     -33.321  35.518  14.653  1.00  0.00           O  
ATOM    387  CB  GLU A 324     -31.085  33.050  15.233  1.00  0.00           C  
ATOM    388  CG  GLU A 324     -31.067  31.718  14.474  1.00  0.00           C  
ATOM    389  CD  GLU A 324     -31.179  30.510  15.399  1.00  0.00           C  
ATOM    390  OE1 GLU A 324     -31.176  29.364  14.895  1.00  0.00           O  
ATOM    391  OE2 GLU A 324     -31.264  30.712  16.632  1.00  0.00           O  
ATOM    392  N   ARG A 325     -33.422  33.657  13.402  1.00  0.00           N  
ATOM    393  CA  ARG A 325     -34.017  34.335  12.249  1.00  0.00           C  
ATOM    394  C   ARG A 325     -33.060  35.282  11.494  1.00  0.00           C  
ATOM    395  O   ARG A 325     -33.508  36.114  10.708  1.00  0.00           O  
ATOM    396  CB  ARG A 325     -35.287  35.108  12.664  1.00  0.00           C  
ATOM    397  CG  ARG A 325     -36.489  34.231  13.063  1.00  0.00           C  
ATOM    398  CD  ARG A 325     -37.755  35.058  13.357  1.00  0.00           C  
ATOM    399  NE  ARG A 325     -37.633  35.875  14.561  1.00  0.00           N  
ATOM    400  CZ  ARG A 325     -37.448  35.365  15.777  1.00  0.00           C  
ATOM    401  NH1 ARG A 325     -37.371  34.051  15.935  1.00  0.00           N  
ATOM    402  NH2 ARG A 325     -37.316  36.157  16.829  1.00  0.00           N  
ATOM    403  N   GLU A 332     -31.753  35.155  11.724  1.00  0.00           N  
ATOM    404  CA  GLU A 332     -30.764  35.995  11.034  1.00  0.00           C  
ATOM    405  C   GLU A 332     -30.065  35.232   9.913  1.00  0.00           C  
ATOM    406  O   GLU A 332     -29.739  34.057  10.057  1.00  0.00           O  
ATOM    407  CB  GLU A 332     -29.699  36.531  11.998  1.00  0.00           C  
ATOM    408  CG  GLU A 332     -30.164  37.649  12.912  1.00  0.00           C  
ATOM    409  CD  GLU A 332     -29.043  38.229  13.776  1.00  0.00           C  
ATOM    410  OE1 GLU A 332     -28.238  39.031  13.254  1.00  0.00           O  
ATOM    411  OE2 GLU A 332     -28.965  37.884  14.977  1.00  0.00           O  
ATOM    412  N   ASN A 333     -29.828  35.907   8.796  1.00  0.00           N  
ATOM    413  CA  ASN A 333     -29.185  35.262   7.674  1.00  0.00           C  
ATOM    414  C   ASN A 333     -27.666  35.285   7.887  1.00  0.00           C  
ATOM    415  O   ASN A 333     -27.126  36.234   8.459  1.00  0.00           O  
ATOM    416  CB  ASN A 333     -29.585  35.967   6.366  1.00  0.00           C  
ATOM    417  CG  ASN A 333     -28.869  35.403   5.176  1.00  0.00           C  
ATOM    418  OD1 ASN A 333     -27.705  35.707   4.942  1.00  0.00           O  
ATOM    419  ND2 ASN A 333     -29.543  34.555   4.433  1.00  0.00           N  
ATOM    420  N   TYR A 334     -26.976  34.244   7.430  1.00  0.00           N  
ATOM    421  CA  TYR A 334     -25.534  34.177   7.618  1.00  0.00           C  
ATOM    422  C   TYR A 334     -24.787  35.309   6.984  1.00  0.00           C  
ATOM    423  O   TYR A 334     -23.925  35.915   7.615  1.00  0.00           O  
ATOM    424  CB  TYR A 334     -24.979  32.860   7.084  1.00  0.00           C  
ATOM    425  CG  TYR A 334     -25.180  31.714   8.039  1.00  0.00           C  
ATOM    426  CD1 TYR A 334     -24.794  30.414   7.699  1.00  0.00           C  
ATOM    427  CD2 TYR A 334     -25.771  31.929   9.289  1.00  0.00           C  
ATOM    428  CE1 TYR A 334     -24.997  29.363   8.584  1.00  0.00           C  
ATOM    429  CE2 TYR A 334     -25.976  30.897  10.170  1.00  0.00           C  
ATOM    430  CZ  TYR A 334     -25.594  29.620   9.819  1.00  0.00           C  
ATOM    431  OH  TYR A 334     -25.838  28.605  10.706  1.00  0.00           O  
ATOM    432  N   LEU A 335     -25.113  35.584   5.726  1.00  0.00           N  
ATOM    433  CA  LEU A 335     -24.463  36.648   4.982  1.00  0.00           C  
ATOM    434  C   LEU A 335     -24.702  37.982   5.692  1.00  0.00           C  
ATOM    435  O   LEU A 335     -23.769  38.738   5.933  1.00  0.00           O  
ATOM    436  CB  LEU A 335     -25.024  36.688   3.565  1.00  0.00           C  
ATOM    437  CG  LEU A 335     -24.060  36.973   2.414  1.00  0.00           C  
ATOM    438  CD1 LEU A 335     -22.866  36.052   2.541  1.00  0.00           C  
ATOM    439  CD2 LEU A 335     -24.766  36.763   1.067  1.00  0.00           C  
ATOM    440  N   GLY A 336     -25.952  38.259   6.047  1.00  0.00           N  
ATOM    441  CA  GLY A 336     -26.258  39.509   6.711  1.00  0.00           C  
ATOM    442  C   GLY A 336     -25.543  39.612   8.039  1.00  0.00           C  
ATOM    443  O   GLY A 336     -24.880  40.611   8.313  1.00  0.00           O  
ATOM    444  N   LYS A 337     -25.672  38.573   8.862  1.00  0.00           N  
ATOM    445  CA  LYS A 337     -25.056  38.544  10.179  1.00  0.00           C  
ATOM    446  C   LYS A 337     -23.540  38.731  10.128  1.00  0.00           C  
ATOM    447  O   LYS A 337     -22.993  39.523  10.884  1.00  0.00           O  
ATOM    448  CB  LYS A 337     -25.403  37.235  10.882  1.00  0.00           C  
ATOM    449  CG  LYS A 337     -25.058  37.215  12.350  1.00  0.00           C  
ATOM    450  CD  LYS A 337     -25.324  35.840  12.944  1.00  0.00           C  
ATOM    451  CE  LYS A 337     -25.272  35.872  14.465  1.00  0.00           C  
ATOM    452  NZ  LYS A 337     -25.649  34.576  15.075  1.00  0.00           N  
ATOM    453  N   LEU A 338     -22.853  38.013   9.242  1.00  0.00           N  
ATOM    454  CA  LEU A 338     -21.399  38.156   9.118  1.00  0.00           C  
ATOM    455  C   LEU A 338     -21.084  39.618   8.826  1.00  0.00           C  
ATOM    456  O   LEU A 338     -20.247  40.241   9.485  1.00  0.00           O  
ATOM    457  CB  LEU A 338     -20.877  37.302   7.977  1.00  0.00           C  
ATOM    458  CG  LEU A 338     -19.353  37.226   7.822  1.00  0.00           C  
ATOM    459  CD1 LEU A 338     -18.717  36.644   9.085  1.00  0.00           C  
ATOM    460  CD2 LEU A 338     -19.008  36.359   6.596  1.00  0.00           C  
ATOM    461  N   GLU A 339     -21.777  40.174   7.840  1.00  0.00           N  
ATOM    462  CA  GLU A 339     -21.565  41.559   7.492  1.00  0.00           C  
ATOM    463  C   GLU A 339     -21.692  42.456   8.722  1.00  0.00           C  
ATOM    464  O   GLU A 339     -20.894  43.367   8.907  1.00  0.00           O  
ATOM    465  CB  GLU A 339     -22.552  41.976   6.417  1.00  0.00           C  
ATOM    466  CG  GLU A 339     -22.491  43.440   6.053  1.00  0.00           C  
ATOM    467  CD  GLU A 339     -23.465  43.783   4.932  1.00  0.00           C  
ATOM    468  OE1 GLU A 339     -23.774  44.989   4.765  1.00  0.00           O  
ATOM    469  OE2 GLU A 339     -23.907  42.842   4.218  1.00  0.00           O  
ATOM    470  N   ARG A 340     -22.680  42.189   9.567  1.00  0.00           N  
ATOM    471  CA  ARG A 340     -22.882  42.993  10.771  1.00  0.00           C  
ATOM    472  C   ARG A 340     -21.759  42.813  11.773  1.00  0.00           C  
ATOM    473  O   ARG A 340     -21.359  43.773  12.445  1.00  0.00           O  
ATOM    474  CB  ARG A 340     -24.219  42.663  11.415  1.00  0.00           C  
ATOM    475  CG  ARG A 340     -25.357  43.138  10.534  1.00  0.00           C  
ATOM    476  CD  ARG A 340     -26.689  43.056  11.206  1.00  0.00           C  
ATOM    477  NE  ARG A 340     -27.198  41.700  11.344  1.00  0.00           N  
ATOM    478  CZ  ARG A 340     -27.870  41.052  10.401  1.00  0.00           C  
ATOM    479  NH1 ARG A 340     -28.106  41.618   9.224  1.00  0.00           N  
ATOM    480  NH2 ARG A 340     -28.377  39.864  10.663  1.00  0.00           N  
ATOM    481  N   GLU A 341     -21.247  41.587  11.854  1.00  0.00           N  
ATOM    482  CA  GLU A 341     -20.143  41.260  12.748  1.00  0.00           C  
ATOM    483  C   GLU A 341     -18.823  41.831  12.223  1.00  0.00           C  
ATOM    484  O   GLU A 341     -18.064  42.412  12.990  1.00  0.00           O  
ATOM    485  CB  GLU A 341     -20.047  39.749  12.915  1.00  0.00           C  
ATOM    486  CG  GLU A 341     -21.188  39.177  13.713  1.00  0.00           C  
ATOM    487  CD  GLU A 341     -21.233  37.657  13.712  1.00  0.00           C  
ATOM    488  OE1 GLU A 341     -21.981  37.110  14.538  1.00  0.00           O  
ATOM    489  OE2 GLU A 341     -20.545  37.007  12.892  1.00  0.00           O  
ATOM    490  N   ILE A 342     -18.541  41.655  10.933  1.00  0.00           N  
ATOM    491  CA  ILE A 342     -17.328  42.219  10.326  1.00  0.00           C  
ATOM    492  C   ILE A 342     -17.353  43.732  10.623  1.00  0.00           C  
ATOM    493  O   ILE A 342     -16.350  44.321  11.017  1.00  0.00           O  
ATOM    494  CB  ILE A 342     -17.324  42.091   8.758  1.00  0.00           C  
ATOM    495  CG1 ILE A 342     -17.377  40.631   8.298  1.00  0.00           C  
ATOM    496  CG2 ILE A 342     -16.123  42.792   8.182  1.00  0.00           C  
ATOM    497  CD1 ILE A 342     -16.300  39.768   8.850  1.00  0.00           C  
ATOM    498  N   THR A 343     -18.519  44.347  10.422  1.00  0.00           N  
ATOM    499  CA  THR A 343     -18.720  45.785  10.631  1.00  0.00           C  
ATOM    500  C   THR A 343     -18.445  46.287  12.051  1.00  0.00           C  
ATOM    501  O   THR A 343     -17.786  47.309  12.229  1.00  0.00           O  
ATOM    502  CB  THR A 343     -20.165  46.208  10.195  1.00  0.00           C  
ATOM    503  OG1 THR A 343     -20.301  46.042   8.781  1.00  0.00           O  
ATOM    504  CG2 THR A 343     -20.426  47.651  10.495  1.00  0.00           C  
ATOM    505  N   ARG A 344     -18.964  45.594  13.058  1.00  0.00           N  
ATOM    506  CA  ARG A 344     -18.726  46.003  14.445  1.00  0.00           C  
ATOM    507  C   ARG A 344     -17.213  45.950  14.638  1.00  0.00           C  
ATOM    508  O   ARG A 344     -16.622  46.853  15.224  1.00  0.00           O  
ATOM    509  CB  ARG A 344     -19.399  45.037  15.437  1.00  0.00           C  
ATOM    510  CG  ARG A 344     -19.352  45.483  16.895  1.00  0.00           C  
ATOM    511  CD  ARG A 344     -20.709  46.022  17.358  1.00  0.00           C  
ATOM    512  NE  ARG A 344     -21.278  47.003  16.423  1.00  0.00           N  
ATOM    513  CZ  ARG A 344     -20.824  48.245  16.244  1.00  0.00           C  
ATOM    514  NH1 ARG A 344     -19.782  48.690  16.945  1.00  0.00           N  
ATOM    515  NH2 ARG A 344     -21.405  49.044  15.351  1.00  0.00           N  
ATOM    516  N   PHE A 345     -16.587  44.895  14.117  1.00  0.00           N  
ATOM    517  CA  PHE A 345     -15.143  44.732  14.241  1.00  0.00           C  
ATOM    518  C   PHE A 345     -14.380  45.989  13.814  1.00  0.00           C  
ATOM    519  O   PHE A 345     -13.757  46.651  14.649  1.00  0.00           O  
ATOM    520  CB  PHE A 345     -14.668  43.544  13.414  1.00  0.00           C  
ATOM    521  CG  PHE A 345     -13.226  43.189  13.643  1.00  0.00           C  
ATOM    522  CD1 PHE A 345     -12.852  42.421  14.746  1.00  0.00           C  
ATOM    523  CD2 PHE A 345     -12.236  43.633  12.766  1.00  0.00           C  
ATOM    524  CE1 PHE A 345     -11.517  42.097  14.975  1.00  0.00           C  
ATOM    525  CE2 PHE A 345     -10.897  43.316  12.986  1.00  0.00           C  
ATOM    526  CZ  PHE A 345     -10.538  42.546  14.093  1.00  0.00           C  
ATOM    527  N   PHE A 347     -14.437  46.324  12.525  1.00  0.00           N  
ATOM    528  CA  PHE A 347     -13.750  47.508  12.002  1.00  0.00           C  
ATOM    529  C   PHE A 347     -14.207  48.864  12.560  1.00  0.00           C  
ATOM    530  O   PHE A 347     -13.390  49.769  12.760  1.00  0.00           O  
ATOM    531  CB  PHE A 347     -13.818  47.501  10.472  1.00  0.00           C  
ATOM    532  CG  PHE A 347     -12.973  46.424   9.859  1.00  0.00           C  
ATOM    533  CD1 PHE A 347     -11.595  46.602   9.708  1.00  0.00           C  
ATOM    534  CD2 PHE A 347     -13.531  45.190   9.524  1.00  0.00           C  
ATOM    535  CE1 PHE A 347     -10.786  45.560   9.243  1.00  0.00           C  
ATOM    536  CE2 PHE A 347     -12.730  44.146   9.058  1.00  0.00           C  
ATOM    537  CZ  PHE A 347     -11.354  44.332   8.921  1.00  0.00           C  
ATOM    538  N   VAL A 348     -15.498  49.029  12.806  1.00  0.00           N  
ATOM    539  CA  VAL A 348     -15.954  50.290  13.361  1.00  0.00           C  
ATOM    540  C   VAL A 348     -15.366  50.440  14.766  1.00  0.00           C  
ATOM    541  O   VAL A 348     -14.875  51.509  15.132  1.00  0.00           O  
ATOM    542  CB  VAL A 348     -17.501  50.359  13.415  1.00  0.00           C  
ATOM    543  CG1 VAL A 348     -17.946  51.377  14.443  1.00  0.00           C  
ATOM    544  CG2 VAL A 348     -18.047  50.769  12.056  1.00  0.00           C  
ATOM    545  N   ASP A 349     -15.395  49.356  15.538  1.00  0.00           N  
ATOM    546  CA  ASP A 349     -14.876  49.367  16.899  1.00  0.00           C  
ATOM    547  C   ASP A 349     -13.428  49.760  16.957  1.00  0.00           C  
ATOM    548  O   ASP A 349     -12.932  50.198  18.000  1.00  0.00           O  
ATOM    549  CB  ASP A 349     -15.001  48.005  17.555  1.00  0.00           C  
ATOM    550  CG  ASP A 349     -16.368  47.749  18.070  1.00  0.00           C  
ATOM    551  OD1 ASP A 349     -17.128  48.736  18.184  1.00  0.00           O  
ATOM    552  OD2 ASP A 349     -16.672  46.569  18.360  1.00  0.00           O  
ATOM    553  N   ARG A 352     -12.722  49.585  15.858  1.00  0.00           N  
ATOM    554  CA  ARG A 352     -11.340  49.974  15.908  1.00  0.00           C  
ATOM    555  C   ARG A 352     -10.868  51.009  14.885  1.00  0.00           C  
ATOM    556  O   ARG A 352      -9.871  50.816  14.194  1.00  0.00           O  
ATOM    557  CB  ARG A 352     -10.460  48.730  15.916  1.00  0.00           C  
ATOM    558  CG  ARG A 352     -10.356  47.952  14.655  1.00  0.00           C  
ATOM    559  CD  ARG A 352      -9.719  46.633  15.030  1.00  0.00           C  
ATOM    560  NE  ARG A 352     -10.623  45.874  15.893  1.00  0.00           N  
ATOM    561  CZ  ARG A 352     -10.257  44.852  16.658  1.00  0.00           C  
ATOM    562  NH1 ARG A 352      -8.984  44.455  16.684  1.00  0.00           N  
ATOM    563  NH2 ARG A 352     -11.176  44.216  17.379  1.00  0.00           N  
ATOM    564  N   GLY A 361     -11.612  52.113  14.811  1.00  0.00           N  
ATOM    565  CA  GLY A 361     -11.245  53.219  13.954  1.00  0.00           C  
ATOM    566  C   GLY A 361     -11.566  53.290  12.478  1.00  0.00           C  
ATOM    567  O   GLY A 361     -11.274  54.329  11.878  1.00  0.00           O  
ATOM    568  N   PHE A 362     -12.138  52.252  11.864  1.00  0.00           N  
ATOM    569  CA  PHE A 362     -12.425  52.375  10.432  1.00  0.00           C  
ATOM    570  C   PHE A 362     -13.811  52.925  10.143  1.00  0.00           C  
ATOM    571  O   PHE A 362     -14.791  52.498  10.741  1.00  0.00           O  
ATOM    572  CB  PHE A 362     -12.273  51.044   9.708  1.00  0.00           C  
ATOM    573  CG  PHE A 362     -10.879  50.483   9.724  1.00  0.00           C  
ATOM    574  CD1 PHE A 362     -10.323  49.982  10.907  1.00  0.00           C  
ATOM    575  CD2 PHE A 362     -10.146  50.386   8.539  1.00  0.00           C  
ATOM    576  CE1 PHE A 362      -9.054  49.382  10.906  1.00  0.00           C  
ATOM    577  CE2 PHE A 362      -8.881  49.793   8.519  1.00  0.00           C  
ATOM    578  CZ  PHE A 362      -8.334  49.286   9.709  1.00  0.00           C  
ATOM    579  N   LEU A 363     -13.875  53.887   9.223  1.00  0.00           N  
ATOM    580  CA  LEU A 363     -15.129  54.508   8.814  1.00  0.00           C  
ATOM    581  C   LEU A 363     -15.880  53.549   7.876  1.00  0.00           C  
ATOM    582  O   LEU A 363     -15.292  53.002   6.934  1.00  0.00           O  
ATOM    583  CB  LEU A 363     -14.842  55.817   8.078  1.00  0.00           C  
ATOM    584  CG  LEU A 363     -16.051  56.667   7.645  1.00  0.00           C  
ATOM    585  CD1 LEU A 363     -16.837  57.133   8.866  1.00  0.00           C  
ATOM    586  CD2 LEU A 363     -15.596  57.882   6.868  1.00  0.00           C  
ATOM    587  N   GLU A 364     -17.171  53.335   8.148  1.00  0.00           N  
ATOM    588  CA  GLU A 364     -17.997  52.460   7.318  1.00  0.00           C  
ATOM    589  C   GLU A 364     -18.460  53.143   6.016  1.00  0.00           C  
ATOM    590  O   GLU A 364     -19.172  54.157   6.033  1.00  0.00           O  
ATOM    591  CB  GLU A 364     -19.220  51.974   8.097  1.00  0.00           C  
ATOM    592  CG  GLU A 364     -20.172  51.106   7.259  1.00  0.00           C  
ATOM    593  CD  GLU A 364     -21.491  50.829   7.959  1.00  0.00           C  
ATOM    594  OE1 GLU A 364     -21.897  51.663   8.791  1.00  0.00           O  
ATOM    595  OE2 GLU A 364     -22.135  49.798   7.663  1.00  0.00           O  
ATOM    596  N   ILE A 365     -18.051  52.573   4.890  1.00  0.00           N  
ATOM    597  CA  ILE A 365     -18.402  53.109   3.582  1.00  0.00           C  
ATOM    598  C   ILE A 365     -19.456  52.271   2.853  1.00  0.00           C  
ATOM    599  O   ILE A 365     -19.449  51.038   2.923  1.00  0.00           O  
ATOM    600  CB  ILE A 365     -17.134  53.187   2.694  1.00  0.00           C  
ATOM    601  CG1 ILE A 365     -16.081  54.069   3.382  1.00  0.00           C  
ATOM    602  CG2 ILE A 365     -17.478  53.703   1.303  1.00  0.00           C  
ATOM    603  CD1 ILE A 365     -16.522  55.515   3.673  1.00  0.00           C  
ATOM    604  N   LYS A 366     -20.380  52.945   2.180  1.00  0.00           N  
ATOM    605  CA  LYS A 366     -21.404  52.269   1.373  1.00  0.00           C  
ATOM    606  C   LYS A 366     -21.422  53.049   0.052  1.00  0.00           C  
ATOM    607  O   LYS A 366     -22.200  53.986  -0.114  1.00  0.00           O  
ATOM    608  CB  LYS A 366     -22.795  52.329   2.032  1.00  0.00           C  
ATOM    609  CG  LYS A 366     -23.012  51.385   3.233  1.00  0.00           C  
ATOM    610  CD  LYS A 366     -22.960  49.912   2.843  1.00  0.00           C  
ATOM    611  CE  LYS A 366     -22.968  49.000   4.064  1.00  0.00           C  
ATOM    612  NZ  LYS A 366     -22.716  47.573   3.693  1.00  0.00           N  
ATOM    613  N   SER A 368     -20.533  52.686  -0.869  1.00  0.00           N  
ATOM    614  CA  SER A 368     -20.456  53.367  -2.157  1.00  0.00           C  
ATOM    615  C   SER A 368     -21.268  52.597  -3.189  1.00  0.00           C  
ATOM    616  O   SER A 368     -21.709  51.480  -2.926  1.00  0.00           O  
ATOM    617  CB  SER A 368     -19.000  53.473  -2.616  1.00  0.00           C  
ATOM    618  OG  SER A 368     -18.440  52.201  -2.886  1.00  0.00           O  
ATOM    619  N   PRO A 370     -21.463  53.180  -4.381  1.00  0.00           N  
ATOM    620  CA  PRO A 370     -22.221  52.592  -5.491  1.00  0.00           C  
ATOM    621  C   PRO A 370     -21.781  51.212  -5.934  1.00  0.00           C  
ATOM    622  O   PRO A 370     -20.585  50.923  -6.014  1.00  0.00           O  
ATOM    623  CB  PRO A 370     -22.047  53.614  -6.603  1.00  0.00           C  
ATOM    624  CG  PRO A 370     -21.989  54.903  -5.842  1.00  0.00           C  
ATOM    625  CD  PRO A 370     -21.033  54.544  -4.725  1.00  0.00           C  
ATOM    626  N   ILE A 371     -22.762  50.365  -6.235  1.00  0.00           N  
ATOM    627  CA  ILE A 371     -22.492  49.009  -6.695  1.00  0.00           C  
ATOM    628  C   ILE A 371     -22.352  49.054  -8.204  1.00  0.00           C  
ATOM    629  O   ILE A 371     -21.561  48.328  -8.785  1.00  0.00           O  
ATOM    630  CB  ILE A 371     -23.642  48.049  -6.300  1.00  0.00           C  
ATOM    631  CG1 ILE A 371     -23.799  48.053  -4.770  1.00  0.00           C  
ATOM    632  CG2 ILE A 371     -23.351  46.631  -6.818  1.00  0.00           C  
ATOM    633  CD1 ILE A 371     -25.012  47.328  -4.261  1.00  0.00           C  
ATOM    634  N   LEU A 372     -23.127  49.936  -8.821  1.00  0.00           N  
ATOM    635  CA  LEU A 372     -23.120  50.151 -10.271  1.00  0.00           C  
ATOM    636  C   LEU A 372     -22.149  51.297 -10.554  1.00  0.00           C  
ATOM    637  O   LEU A 372     -22.458  52.450 -10.271  1.00  0.00           O  
ATOM    638  CB  LEU A 372     -24.525  50.549 -10.703  1.00  0.00           C  
ATOM    639  CG  LEU A 372     -24.887  50.582 -12.175  1.00  0.00           C  
ATOM    640  CD1 LEU A 372     -24.308  49.394 -12.905  1.00  0.00           C  
ATOM    641  CD2 LEU A 372     -26.401  50.594 -12.262  1.00  0.00           C  
ATOM    642  N   ILE A 373     -20.979  51.001 -11.105  1.00  0.00           N  
ATOM    643  CA  ILE A 373     -20.006  52.064 -11.345  1.00  0.00           C  
ATOM    644  C   ILE A 373     -19.685  52.323 -12.806  1.00  0.00           C  
ATOM    645  O   ILE A 373     -20.006  51.528 -13.678  1.00  0.00           O  
ATOM    646  CB  ILE A 373     -18.689  51.765 -10.634  1.00  0.00           C  
ATOM    647  CG1 ILE A 373     -18.059  50.522 -11.247  1.00  0.00           C  
ATOM    648  CG2 ILE A 373     -18.941  51.598  -9.141  1.00  0.00           C  
ATOM    649  CD1 ILE A 373     -16.761  50.107 -10.621  1.00  0.00           C  
ATOM    650  N   PRO A 374     -19.043  53.457 -13.088  1.00  0.00           N  
ATOM    651  CA  PRO A 374     -18.679  53.807 -14.461  1.00  0.00           C  
ATOM    652  C   PRO A 374     -17.583  52.884 -14.978  1.00  0.00           C  
ATOM    653  O   PRO A 374     -16.654  52.565 -14.246  1.00  0.00           O  
ATOM    654  CB  PRO A 374     -18.186  55.246 -14.324  1.00  0.00           C  
ATOM    655  CG  PRO A 374     -18.950  55.762 -13.126  1.00  0.00           C  
ATOM    656  CD  PRO A 374     -18.853  54.606 -12.185  1.00  0.00           C  
ATOM    657  N   LEU A 375     -17.686  52.459 -16.233  1.00  0.00           N  
ATOM    658  CA  LEU A 375     -16.672  51.586 -16.825  1.00  0.00           C  
ATOM    659  C   LEU A 375     -15.302  52.236 -16.753  1.00  0.00           C  
ATOM    660  O   LEU A 375     -14.290  51.556 -16.579  1.00  0.00           O  
ATOM    661  CB  LEU A 375     -16.996  51.310 -18.285  1.00  0.00           C  
ATOM    662  CG  LEU A 375     -17.649  49.976 -18.601  1.00  0.00           C  
ATOM    663  CD1 LEU A 375     -17.950  49.895 -20.089  1.00  0.00           C  
ATOM    664  CD2 LEU A 375     -16.725  48.859 -18.171  1.00  0.00           C  
ATOM    665  N   GLU A 376     -15.290  53.561 -16.902  1.00  0.00           N  
ATOM    666  CA  GLU A 376     -14.069  54.363 -16.877  1.00  0.00           C  
ATOM    667  C   GLU A 376     -13.260  54.081 -15.621  1.00  0.00           C  
ATOM    668  O   GLU A 376     -12.036  54.190 -15.643  1.00  0.00           O  
ATOM    669  CB  GLU A 376     -14.407  55.868 -16.946  1.00  0.00           C  
ATOM    670  CG  GLU A 376     -15.046  56.383 -18.271  1.00  0.00           C  
ATOM    671  CD  GLU A 376     -16.515  55.953 -18.497  1.00  0.00           C  
ATOM    672  OE1 GLU A 376     -17.384  56.286 -17.652  1.00  0.00           O  
ATOM    673  OE2 GLU A 376     -16.800  55.295 -19.532  1.00  0.00           O  
ATOM    674  N   TYR A 377     -13.957  53.733 -14.533  1.00  0.00           N  
ATOM    675  CA  TYR A 377     -13.343  53.409 -13.233  1.00  0.00           C  
ATOM    676  C   TYR A 377     -12.571  52.100 -13.322  1.00  0.00           C  
ATOM    677  O   TYR A 377     -11.508  51.937 -12.722  1.00  0.00           O  
ATOM    678  CB  TYR A 377     -14.415  53.242 -12.156  1.00  0.00           C  
ATOM    679  CG  TYR A 377     -14.845  54.500 -11.439  1.00  0.00           C  
ATOM    680  CD1 TYR A 377     -14.888  55.723 -12.092  1.00  0.00           C  
ATOM    681  CD2 TYR A 377     -15.297  54.446 -10.120  1.00  0.00           C  
ATOM    682  CE1 TYR A 377     -15.381  56.862 -11.458  1.00  0.00           C  
ATOM    683  CE2 TYR A 377     -15.794  55.579  -9.474  1.00  0.00           C  
ATOM    684  CZ  TYR A 377     -15.838  56.781 -10.152  1.00  0.00           C  
ATOM    685  OH  TYR A 377     -16.387  57.890  -9.554  1.00  0.00           O  
ATOM    686  N   ILE A 378     -13.125  51.156 -14.066  1.00  0.00           N  
ATOM    687  CA  ILE A 378     -12.484  49.873 -14.222  1.00  0.00           C  
ATOM    688  C   ILE A 378     -11.204  50.008 -15.033  1.00  0.00           C  
ATOM    689  O   ILE A 378     -10.198  49.375 -14.706  1.00  0.00           O  
ATOM    690  CB  ILE A 378     -13.444  48.860 -14.876  1.00  0.00           C  
ATOM    691  CG1 ILE A 378     -14.620  48.592 -13.924  1.00  0.00           C  
ATOM    692  CG2 ILE A 378     -12.707  47.564 -15.212  1.00  0.00           C  
ATOM    693  CD1 ILE A 378     -14.207  48.189 -12.502  1.00  0.00           C  
ATOM    694  N   GLU A 388     -11.223  50.834 -16.077  1.00  0.00           N  
ATOM    695  CA  GLU A 388     -10.020  51.019 -16.879  1.00  0.00           C  
ATOM    696  C   GLU A 388      -8.916  51.618 -16.011  1.00  0.00           C  
ATOM    697  O   GLU A 388      -7.807  51.077 -15.949  1.00  0.00           O  
ATOM    698  CB  GLU A 388     -10.297  51.942 -18.054  1.00  0.00           C  
ATOM    699  CG  GLU A 388     -11.402  51.466 -18.957  1.00  0.00           C  
ATOM    700  CD  GLU A 388     -11.773  52.501 -19.998  1.00  0.00           C  
ATOM    701  OE1 GLU A 388     -12.778  52.286 -20.711  1.00  0.00           O  
ATOM    702  OE2 GLU A 388     -11.060  53.528 -20.100  1.00  0.00           O  
ATOM    703  N   ARG A 389      -9.235  52.718 -15.328  1.00  0.00           N  
ATOM    704  CA  ARG A 389      -8.277  53.417 -14.466  1.00  0.00           C  
ATOM    705  C   ARG A 389      -7.706  52.534 -13.367  1.00  0.00           C  
ATOM    706  O   ARG A 389      -6.844  52.962 -12.596  1.00  0.00           O  
ATOM    707  CB  ARG A 389      -8.914  54.666 -13.846  1.00  0.00           C  
ATOM    708  CG  ARG A 389      -9.440  55.657 -14.873  1.00  0.00           C  
ATOM    709  CD  ARG A 389      -9.529  57.049 -14.285  1.00  0.00           C  
ATOM    710  NE  ARG A 389     -10.568  57.184 -13.270  1.00  0.00           N  
ATOM    711  CZ  ARG A 389     -10.493  58.026 -12.245  1.00  0.00           C  
ATOM    712  NH1 ARG A 389      -9.424  58.799 -12.099  1.00  0.00           N  
ATOM    713  NH2 ARG A 389     -11.487  58.109 -11.370  1.00  0.00           N  
ATOM    714  N   MET A 396      -8.193  51.301 -13.299  1.00  0.00           N  
ATOM    715  CA  MET A 396      -7.709  50.344 -12.321  1.00  0.00           C  
ATOM    716  C   MET A 396      -6.645  49.490 -12.987  1.00  0.00           C  
ATOM    717  O   MET A 396      -5.935  48.737 -12.321  1.00  0.00           O  
ATOM    718  CB  MET A 396      -8.848  49.453 -11.824  1.00  0.00           C  
ATOM    719  CG  MET A 396      -9.723  50.070 -10.744  1.00  0.00           C  
ATOM    720  SD  MET A 396      -8.785  50.577  -9.273  1.00  0.00           S  
ATOM    721  CE  MET A 396      -8.115  49.020  -8.709  1.00  0.00           C  
ATOM    722  N   GLY A 397      -6.540  49.608 -14.307  1.00  0.00           N  
ATOM    723  CA  GLY A 397      -5.553  48.839 -15.045  1.00  0.00           C  
ATOM    724  C   GLY A 397      -6.139  47.684 -15.834  1.00  0.00           C  
ATOM    725  O   GLY A 397      -5.443  46.718 -16.144  1.00  0.00           O  
ATOM    726  N   ILE A 398      -7.424  47.780 -16.156  1.00  0.00           N  
ATOM    727  CA  ILE A 398      -8.099  46.734 -16.917  1.00  0.00           C  
ATOM    728  C   ILE A 398      -8.643  47.309 -18.219  1.00  0.00           C  
ATOM    729  O   ILE A 398      -9.857  47.428 -18.423  1.00  0.00           O  
ATOM    730  CB  ILE A 398      -9.258  46.097 -16.107  1.00  0.00           C  
ATOM    731  CG1 ILE A 398      -8.711  45.472 -14.821  1.00  0.00           C  
ATOM    732  CG2 ILE A 398      -9.955  45.025 -16.939  1.00  0.00           C  
ATOM    733  CD1 ILE A 398      -7.631  44.416 -15.057  1.00  0.00           C  
ATOM    734  N   ASP A 399      -7.713  47.677 -19.093  1.00  0.00           N  
ATOM    735  CA  ASP A 399      -8.036  48.238 -20.395  1.00  0.00           C  
ATOM    736  C   ASP A 399      -8.829  47.213 -21.198  1.00  0.00           C  
ATOM    737  O   ASP A 399      -8.616  46.009 -21.056  1.00  0.00           O  
ATOM    738  CB  ASP A 399      -6.739  48.598 -21.114  1.00  0.00           C  
ATOM    739  CG  ASP A 399      -5.723  47.478 -21.056  1.00  0.00           C  
ATOM    740  OD1 ASP A 399      -5.444  46.976 -19.944  1.00  0.00           O  
ATOM    741  OD2 ASP A 399      -5.203  47.099 -22.124  1.00  0.00           O  
ATOM    742  N   ASN A 400      -9.745  47.695 -22.033  1.00  0.00           N  
ATOM    743  CA  ASN A 400     -10.584  46.825 -22.854  1.00  0.00           C  
ATOM    744  C   ASN A 400      -9.801  45.676 -23.499  1.00  0.00           C  
ATOM    745  O   ASN A 400     -10.386  44.699 -23.976  1.00  0.00           O  
ATOM    746  CB  ASN A 400     -11.277  47.647 -23.944  1.00  0.00           C  
ATOM    747  CG  ASN A 400     -12.178  46.803 -24.817  1.00  0.00           C  
ATOM    748  OD1 ASN A 400     -13.161  46.233 -24.345  1.00  0.00           O  
ATOM    749  ND2 ASN A 400     -11.842  46.710 -26.098  1.00  0.00           N  
ATOM    750  N   ASP A 401      -8.478  45.802 -23.501  1.00  0.00           N  
ATOM    751  CA  ASP A 401      -7.585  44.801 -24.080  1.00  0.00           C  
ATOM    752  C   ASP A 401      -7.465  43.554 -23.189  1.00  0.00           C  
ATOM    753  O   ASP A 401      -7.695  42.429 -23.645  1.00  0.00           O  
ATOM    754  CB  ASP A 401      -6.203  45.433 -24.301  1.00  0.00           C  
ATOM    755  CG  ASP A 401      -5.296  44.588 -25.178  1.00  0.00           C  
ATOM    756  OD1 ASP A 401      -4.121  44.977 -25.352  1.00  0.00           O  
ATOM    757  OD2 ASP A 401      -5.751  43.544 -25.695  1.00  0.00           O  
ATOM    758  N   THR A 485      -7.108  43.766 -21.923  1.00  0.00           N  
ATOM    759  CA  THR A 485      -6.945  42.683 -20.950  1.00  0.00           C  
ATOM    760  C   THR A 485      -8.070  41.648 -21.089  1.00  0.00           C  
ATOM    761  O   THR A 485      -9.118  41.936 -21.672  1.00  0.00           O  
ATOM    762  CB  THR A 485      -6.940  43.243 -19.497  1.00  0.00           C  
ATOM    763  OG1 THR A 485      -6.049  44.365 -19.412  1.00  0.00           O  
ATOM    764  CG2 THR A 485      -6.480  42.179 -18.511  1.00  0.00           C  
ATOM    765  N   GLU A 486      -7.853  40.446 -20.559  1.00  0.00           N  
ATOM    766  CA  GLU A 486      -8.861  39.390 -20.641  1.00  0.00           C  
ATOM    767  C   GLU A 486      -9.958  39.586 -19.590  1.00  0.00           C  
ATOM    768  O   GLU A 486     -11.134  39.318 -19.850  1.00  0.00           O  
ATOM    769  CB  GLU A 486      -8.215  38.001 -20.471  1.00  0.00           C  
ATOM    770  CG  GLU A 486      -8.063  37.497 -19.025  1.00  0.00           C  
ATOM    771  CD  GLU A 486      -6.877  38.099 -18.280  1.00  0.00           C  
ATOM    772  OE1 GLU A 486      -6.857  39.329 -18.058  1.00  0.00           O  
ATOM    773  OE2 GLU A 486      -5.961  37.334 -17.909  1.00  0.00           O  
ATOM    774  N   LEU A 487      -9.567  40.060 -18.409  1.00  0.00           N  
ATOM    775  CA  LEU A 487     -10.506  40.294 -17.317  1.00  0.00           C  
ATOM    776  C   LEU A 487     -11.620  41.245 -17.755  1.00  0.00           C  
ATOM    777  O   LEU A 487     -12.681  41.291 -17.137  1.00  0.00           O  
ATOM    778  CB  LEU A 487      -9.771  40.878 -16.103  1.00  0.00           C  
ATOM    779  CG  LEU A 487      -8.519  40.145 -15.602  1.00  0.00           C  
ATOM    780  CD1 LEU A 487      -7.889  40.945 -14.472  1.00  0.00           C  
ATOM    781  CD2 LEU A 487      -8.874  38.736 -15.140  1.00  0.00           C  
ATOM    782  N   SER A 488     -11.373  41.997 -18.825  1.00  0.00           N  
ATOM    783  CA  SER A 488     -12.353  42.944 -19.350  1.00  0.00           C  
ATOM    784  C   SER A 488     -13.664  42.285 -19.759  1.00  0.00           C  
ATOM    785  O   SER A 488     -14.720  42.911 -19.688  1.00  0.00           O  
ATOM    786  CB  SER A 488     -11.783  43.699 -20.554  1.00  0.00           C  
ATOM    787  OG  SER A 488     -10.757  44.589 -20.160  1.00  0.00           O  
ATOM    788  N   LYS A 495     -13.604  41.031 -20.198  1.00  0.00           N  
ATOM    789  CA  LYS A 495     -14.821  40.339 -20.601  1.00  0.00           C  
ATOM    790  C   LYS A 495     -15.571  39.830 -19.376  1.00  0.00           C  
ATOM    791  O   LYS A 495     -16.789  39.669 -19.414  1.00  0.00           O  
ATOM    792  CB  LYS A 495     -14.511  39.161 -21.532  1.00  0.00           C  
ATOM    793  CG  LYS A 495     -15.778  38.460 -22.031  1.00  0.00           C  
ATOM    794  CD  LYS A 495     -15.498  37.155 -22.773  1.00  0.00           C  
ATOM    795  CE  LYS A 495     -16.803  36.445 -23.147  1.00  0.00           C  
ATOM    796  NZ  LYS A 495     -16.570  35.116 -23.788  1.00  0.00           N  
ATOM    797  N   GLN A 496     -14.837  39.592 -18.290  1.00  0.00           N  
ATOM    798  CA  GLN A 496     -15.419  39.094 -17.044  1.00  0.00           C  
ATOM    799  C   GLN A 496     -16.310  40.120 -16.341  1.00  0.00           C  
ATOM    800  O   GLN A 496     -17.050  39.784 -15.422  1.00  0.00           O  
ATOM    801  CB  GLN A 496     -14.311  38.659 -16.082  1.00  0.00           C  
ATOM    802  CG  GLN A 496     -13.261  37.747 -16.689  1.00  0.00           C  
ATOM    803  CD  GLN A 496     -12.212  37.322 -15.682  1.00  0.00           C  
ATOM    804  OE1 GLN A 496     -11.133  36.860 -16.056  1.00  0.00           O  
ATOM    805  NE2 GLN A 496     -12.526  37.466 -14.394  1.00  0.00           N  
ATOM    806  N   ILE A 497     -16.232  41.371 -16.770  1.00  0.00           N  
ATOM    807  CA  ILE A 497     -17.030  42.435 -16.179  1.00  0.00           C  
ATOM    808  C   ILE A 497     -18.443  42.459 -16.754  1.00  0.00           C  
ATOM    809  O   ILE A 497     -18.630  42.361 -17.970  1.00  0.00           O  
ATOM    810  CB  ILE A 497     -16.348  43.825 -16.396  1.00  0.00           C  
ATOM    811  CG1 ILE A 497     -15.311  44.076 -15.300  1.00  0.00           C  
ATOM    812  CG2 ILE A 497     -17.382  44.944 -16.393  1.00  0.00           C  
ATOM    813  CD1 ILE A 497     -14.181  43.080 -15.278  1.00  0.00           C  
ATOM    814  N   PHE A 498     -19.431  42.578 -15.868  1.00  0.00           N  
ATOM    815  CA  PHE A 498     -20.834  42.632 -16.260  1.00  0.00           C  
ATOM    816  C   PHE A 498     -21.162  44.076 -16.598  1.00  0.00           C  
ATOM    817  O   PHE A 498     -21.257  44.908 -15.699  1.00  0.00           O  
ATOM    818  CB  PHE A 498     -21.729  42.194 -15.104  1.00  0.00           C  
ATOM    819  CG  PHE A 498     -21.734  40.707 -14.838  1.00  0.00           C  
ATOM    820  CD1 PHE A 498     -22.463  39.842 -15.649  1.00  0.00           C  
ATOM    821  CD2 PHE A 498     -21.056  40.181 -13.740  1.00  0.00           C  
ATOM    822  CE1 PHE A 498     -22.517  38.486 -15.365  1.00  0.00           C  
ATOM    823  CE2 PHE A 498     -21.106  38.826 -13.452  1.00  0.00           C  
ATOM    824  CZ  PHE A 498     -21.835  37.979 -14.262  1.00  0.00           C  
ATOM    825  N   ARG A 499     -21.344  44.376 -17.882  1.00  0.00           N  
ATOM    826  CA  ARG A 499     -21.654  45.741 -18.315  1.00  0.00           C  
ATOM    827  C   ARG A 499     -23.135  46.102 -18.268  1.00  0.00           C  
ATOM    828  O   ARG A 499     -23.999  45.239 -18.330  1.00  0.00           O  
ATOM    829  CB  ARG A 499     -21.141  45.978 -19.737  1.00  0.00           C  
ATOM    830  CG  ARG A 499     -19.624  45.993 -19.875  1.00  0.00           C  
ATOM    831  CD  ARG A 499     -19.204  46.303 -21.310  1.00  0.00           C  
ATOM    832  NE  ARG A 499     -17.758  46.471 -21.454  1.00  0.00           N  
ATOM    833  CZ  ARG A 499     -16.857  45.561 -21.091  1.00  0.00           C  
ATOM    834  NH1 ARG A 499     -15.558  45.797 -21.261  1.00  0.00           N  
ATOM    835  NH2 ARG A 499     -17.253  44.414 -20.550  1.00  0.00           N  
ATOM    836  N   VAL A 500     -23.412  47.394 -18.156  1.00  0.00           N  
ATOM    837  CA  VAL A 500     -24.773  47.927 -18.124  1.00  0.00           C  
ATOM    838  C   VAL A 500     -24.646  49.229 -18.922  1.00  0.00           C  
ATOM    839  O   VAL A 500     -23.897  50.129 -18.524  1.00  0.00           O  
ATOM    840  CB  VAL A 500     -25.220  48.234 -16.666  1.00  0.00           C  
ATOM    841  CG1 VAL A 500     -26.605  48.848 -16.639  1.00  0.00           C  
ATOM    842  CG2 VAL A 500     -25.203  46.969 -15.851  1.00  0.00           C  
ATOM    843  N   ASP A 501     -25.344  49.326 -20.053  1.00  0.00           N  
ATOM    844  CA  ASP A 501     -25.259  50.522 -20.900  1.00  0.00           C  
ATOM    845  C   ASP A 501     -23.852  50.643 -21.503  1.00  0.00           C  
ATOM    846  O   ASP A 501     -22.970  49.814 -21.236  1.00  0.00           O  
ATOM    847  CB  ASP A 501     -25.550  51.796 -20.095  1.00  0.00           C  
ATOM    848  CG  ASP A 501     -26.840  51.713 -19.311  1.00  0.00           C  
ATOM    849  OD1 ASP A 501     -27.169  52.698 -18.605  1.00  0.00           O  
ATOM    850  OD2 ASP A 501     -27.517  50.664 -19.396  1.00  0.00           O  
ATOM    851  N   LYS A 653     -23.645  51.689 -22.302  1.00  0.00           N  
ATOM    852  CA  LYS A 653     -22.353  51.934 -22.946  1.00  0.00           C  
ATOM    853  C   LYS A 653     -21.461  52.771 -22.020  1.00  0.00           C  
ATOM    854  O   LYS A 653     -20.452  53.347 -22.443  1.00  0.00           O  
ATOM    855  CB  LYS A 653     -22.569  52.668 -24.281  1.00  0.00           C  
ATOM    856  CG  LYS A 653     -21.317  52.800 -25.148  1.00  0.00           C  
ATOM    857  CD  LYS A 653     -21.637  53.393 -26.514  1.00  0.00           C  
ATOM    858  CE  LYS A 653     -20.414  53.384 -27.429  1.00  0.00           C  
ATOM    859  NZ  LYS A 653     -20.751  53.793 -28.826  1.00  0.00           N  
ATOM    860  N   ASN A 654     -21.832  52.814 -20.745  1.00  0.00           N  
ATOM    861  CA  ASN A 654     -21.100  53.599 -19.767  1.00  0.00           C  
ATOM    862  C   ASN A 654     -20.803  52.872 -18.454  1.00  0.00           C  
ATOM    863  O   ASN A 654     -19.647  52.778 -18.046  1.00  0.00           O  
ATOM    864  CB  ASN A 654     -21.869  54.902 -19.502  1.00  0.00           C  
ATOM    865  CG  ASN A 654     -23.384  54.744 -19.684  1.00  0.00           C  
ATOM    866  OD1 ASN A 654     -23.856  54.332 -20.746  1.00  0.00           O  
ATOM    867  ND2 ASN A 654     -24.148  55.082 -18.648  1.00  0.00           N  
ATOM    868  N   PHE A 655     -21.834  52.340 -17.804  1.00  0.00           N  
ATOM    869  CA  PHE A 655     -21.648  51.655 -16.528  1.00  0.00           C  
ATOM    870  C   PHE A 655     -21.385  50.161 -16.561  1.00  0.00           C  
ATOM    871  O   PHE A 655     -21.302  49.540 -17.619  1.00  0.00           O  
ATOM    872  CB  PHE A 655     -22.845  51.901 -15.613  1.00  0.00           C  
ATOM    873  CG  PHE A 655     -23.022  53.331 -15.229  1.00  0.00           C  
ATOM    874  CD1 PHE A 655     -23.868  54.159 -15.960  1.00  0.00           C  
ATOM    875  CD2 PHE A 655     -22.333  53.858 -14.139  1.00  0.00           C  
ATOM    876  CE1 PHE A 655     -24.029  55.496 -15.612  1.00  0.00           C  
ATOM    877  CE2 PHE A 655     -22.482  55.195 -13.777  1.00  0.00           C  
ATOM    878  CZ  PHE A 655     -23.333  56.019 -14.514  1.00  0.00           C  
ATOM    879  N   CYS A 656     -21.246  49.604 -15.361  1.00  0.00           N  
ATOM    880  CA  CYS A 656     -21.006  48.181 -15.156  1.00  0.00           C  
ATOM    881  C   CYS A 656     -21.179  47.824 -13.675  1.00  0.00           C  
ATOM    882  O   CYS A 656     -21.413  48.696 -12.820  1.00  0.00           O  
ATOM    883  CB  CYS A 656     -19.594  47.799 -15.594  1.00  0.00           C  
ATOM    884  SG  CYS A 656     -18.312  48.337 -14.453  1.00  0.00           S  
ATOM    885  N   LEU A 657     -21.075  46.532 -13.386  1.00  0.00           N  
ATOM    886  CA  LEU A 657     -21.192  46.034 -12.025  1.00  0.00           C  
ATOM    887  C   LEU A 657     -19.807  45.983 -11.384  1.00  0.00           C  
ATOM    888  O   LEU A 657     -18.901  45.295 -11.859  1.00  0.00           O  
ATOM    889  CB  LEU A 657     -21.829  44.653 -12.043  1.00  0.00           C  
ATOM    890  CG  LEU A 657     -23.335  44.661 -11.791  1.00  0.00           C  
ATOM    891  CD1 LEU A 657     -23.997  45.776 -12.570  1.00  0.00           C  
ATOM    892  CD2 LEU A 657     -23.904  43.306 -12.160  1.00  0.00           C  
ATOM    893  N   ARG A 658     -19.646  46.720 -10.298  1.00  0.00           N  
ATOM    894  CA  ARG A 658     -18.367  46.770  -9.635  1.00  0.00           C  
ATOM    895  C   ARG A 658     -17.804  45.386  -9.343  1.00  0.00           C  
ATOM    896  O   ARG A 658     -18.393  44.603  -8.614  1.00  0.00           O  
ATOM    897  CB  ARG A 658     -18.467  47.613  -8.350  1.00  0.00           C  
ATOM    898  CG  ARG A 658     -19.265  47.016  -7.188  1.00  0.00           C  
ATOM    899  CD  ARG A 658     -19.327  47.982  -6.004  1.00  0.00           C  
ATOM    900  NE  ARG A 658     -19.992  47.382  -4.846  1.00  0.00           N  
ATOM    901  CZ  ARG A 658     -20.128  47.958  -3.652  1.00  0.00           C  
ATOM    902  NH1 ARG A 658     -19.657  49.169  -3.414  1.00  0.00           N  
ATOM    903  NH2 ARG A 658     -20.725  47.304  -2.677  1.00  0.00           N  
ATOM    904  N   PRO A 659     -16.673  45.046  -9.967  1.00  0.00           N  
ATOM    905  CA  PRO A 659     -16.065  43.738  -9.722  1.00  0.00           C  
ATOM    906  C   PRO A 659     -15.211  43.764  -8.435  1.00  0.00           C  
ATOM    907  O   PRO A 659     -14.842  42.725  -7.886  1.00  0.00           O  
ATOM    908  CB  PRO A 659     -15.253  43.495 -11.002  1.00  0.00           C  
ATOM    909  CG  PRO A 659     -14.866  44.859 -11.420  1.00  0.00           C  
ATOM    910  CD  PRO A 659     -16.128  45.654 -11.195  1.00  0.00           C  
ATOM    911  N   MET A 660     -14.877  44.961  -7.966  1.00  0.00           N  
ATOM    912  CA  MET A 660     -14.124  45.089  -6.724  1.00  0.00           C  
ATOM    913  C   MET A 660     -14.439  46.424  -6.071  1.00  0.00           C  
ATOM    914  O   MET A 660     -15.039  47.302  -6.693  1.00  0.00           O  
ATOM    915  CB  MET A 660     -12.616  44.961  -6.943  1.00  0.00           C  
ATOM    916  CG  MET A 660     -11.930  46.216  -7.436  1.00  0.00           C  
ATOM    917  SD  MET A 660     -11.651  46.129  -9.192  1.00  0.00           S  
ATOM    918  CE  MET A 660     -10.298  44.976  -9.198  1.00  0.00           C  
ATOM    919  N   LEU A 661     -14.024  46.571  -4.815  1.00  0.00           N  
ATOM    920  CA  LEU A 661     -14.296  47.784  -4.052  1.00  0.00           C  
ATOM    921  C   LEU A 661     -13.251  48.895  -4.180  1.00  0.00           C  
ATOM    922  O   LEU A 661     -13.511  50.029  -3.813  1.00  0.00           O  
ATOM    923  CB  LEU A 661     -14.492  47.401  -2.576  1.00  0.00           C  
ATOM    924  CG  LEU A 661     -15.892  47.103  -1.984  1.00  0.00           C  
ATOM    925  CD1 LEU A 661     -16.882  46.770  -3.064  1.00  0.00           C  
ATOM    926  CD2 LEU A 661     -15.802  45.973  -0.968  1.00  0.00           C  
ATOM    927  N   ALA A 662     -12.086  48.565  -4.729  1.00  0.00           N  
ATOM    928  CA  ALA A 662     -10.969  49.498  -4.897  1.00  0.00           C  
ATOM    929  C   ALA A 662     -11.267  50.874  -5.477  1.00  0.00           C  
ATOM    930  O   ALA A 662     -11.005  51.893  -4.842  1.00  0.00           O  
ATOM    931  CB  ALA A 662      -9.902  48.846  -5.713  1.00  0.00           C  
ATOM    932  N   PRO A 663     -11.789  50.934  -6.702  1.00  0.00           N  
ATOM    933  CA  PRO A 663     -12.066  52.267  -7.241  1.00  0.00           C  
ATOM    934  C   PRO A 663     -12.807  53.214  -6.296  1.00  0.00           C  
ATOM    935  O   PRO A 663     -12.393  54.359  -6.105  1.00  0.00           O  
ATOM    936  CB  PRO A 663     -12.837  51.971  -8.540  1.00  0.00           C  
ATOM    937  CG  PRO A 663     -13.364  50.584  -8.329  1.00  0.00           C  
ATOM    938  CD  PRO A 663     -12.225  49.893  -7.639  1.00  0.00           C  
ATOM    939  N   ASN A 664     -13.888  52.742  -5.692  1.00  0.00           N  
ATOM    940  CA  ASN A 664     -14.657  53.584  -4.783  1.00  0.00           C  
ATOM    941  C   ASN A 664     -13.957  53.909  -3.464  1.00  0.00           C  
ATOM    942  O   ASN A 664     -14.226  54.938  -2.861  1.00  0.00           O  
ATOM    943  CB  ASN A 664     -16.021  52.952  -4.528  1.00  0.00           C  
ATOM    944  CG  ASN A 664     -16.994  53.213  -5.660  1.00  0.00           C  
ATOM    945  OD1 ASN A 664     -17.820  52.349  -6.003  1.00  0.00           O  
ATOM    946  ND2 ASN A 664     -16.912  54.421  -6.245  1.00  0.00           N  
ATOM    947  N   LEU A 665     -13.072  53.044  -2.997  1.00  0.00           N  
ATOM    948  CA  LEU A 665     -12.356  53.369  -1.775  1.00  0.00           C  
ATOM    949  C   LEU A 665     -11.253  54.390  -2.098  1.00  0.00           C  
ATOM    950  O   LEU A 665     -10.966  55.284  -1.292  1.00  0.00           O  
ATOM    951  CB  LEU A 665     -11.778  52.105  -1.140  1.00  0.00           C  
ATOM    952  CG  LEU A 665     -12.889  51.184  -0.628  1.00  0.00           C  
ATOM    953  CD1 LEU A 665     -12.298  49.977   0.064  1.00  0.00           C  
ATOM    954  CD2 LEU A 665     -13.789  51.961   0.317  1.00  0.00           C  
ATOM    955  N   TYR A 666     -10.647  54.259  -3.282  1.00  0.00           N  
ATOM    956  CA  TYR A 666      -9.610  55.190  -3.745  1.00  0.00           C  
ATOM    957  C   TYR A 666     -10.212  56.576  -3.718  1.00  0.00           C  
ATOM    958  O   TYR A 666      -9.676  57.473  -3.074  1.00  0.00           O  
ATOM    959  CB  TYR A 666      -9.198  54.864  -5.175  1.00  0.00           C  
ATOM    960  CG  TYR A 666      -7.890  54.122  -5.293  1.00  0.00           C  
ATOM    961  CD1 TYR A 666      -7.702  53.158  -6.284  1.00  0.00           C  
ATOM    962  CD2 TYR A 666      -6.832  54.390  -4.425  1.00  0.00           C  
ATOM    963  CE1 TYR A 666      -6.493  52.474  -6.408  1.00  0.00           C  
ATOM    964  CE2 TYR A 666      -5.619  53.713  -4.540  1.00  0.00           C  
ATOM    965  CZ  TYR A 666      -5.456  52.755  -5.533  1.00  0.00           C  
ATOM    966  OH  TYR A 666      -4.263  52.073  -5.644  1.00  0.00           O  
ATOM    967  N   ASN A 667     -11.334  56.748  -4.417  1.00  0.00           N  
ATOM    968  CA  ASN A 667     -12.010  58.045  -4.444  1.00  0.00           C  
ATOM    969  C   ASN A 667     -12.277  58.580  -3.038  1.00  0.00           C  
ATOM    970  O   ASN A 667     -12.176  59.777  -2.805  1.00  0.00           O  
ATOM    971  CB  ASN A 667     -13.338  57.970  -5.204  1.00  0.00           C  
ATOM    972  CG  ASN A 667     -13.149  57.767  -6.699  1.00  0.00           C  
ATOM    973  OD1 ASN A 667     -12.226  58.319  -7.304  1.00  0.00           O  
ATOM    974  ND2 ASN A 667     -14.040  56.986  -7.311  1.00  0.00           N  
ATOM    975  N   TYR A 668     -12.619  57.696  -2.108  1.00  0.00           N  
ATOM    976  CA  TYR A 668     -12.886  58.104  -0.738  1.00  0.00           C  
ATOM    977  C   TYR A 668     -11.636  58.513   0.012  1.00  0.00           C  
ATOM    978  O   TYR A 668     -11.665  59.456   0.800  1.00  0.00           O  
ATOM    979  CB  TYR A 668     -13.591  56.997   0.042  1.00  0.00           C  
ATOM    980  CG  TYR A 668     -15.057  57.272   0.198  1.00  0.00           C  
ATOM    981  CD1 TYR A 668     -15.999  56.655  -0.629  1.00  0.00           C  
ATOM    982  CD2 TYR A 668     -15.501  58.231   1.120  1.00  0.00           C  
ATOM    983  CE1 TYR A 668     -17.341  56.998  -0.544  1.00  0.00           C  
ATOM    984  CE2 TYR A 668     -16.843  58.581   1.210  1.00  0.00           C  
ATOM    985  CZ  TYR A 668     -17.748  57.966   0.377  1.00  0.00           C  
ATOM    986  OH  TYR A 668     -19.056  58.343   0.449  1.00  0.00           O  
ATOM    987  N   LEU A 669     -10.539  57.804  -0.217  1.00  0.00           N  
ATOM    988  CA  LEU A 669      -9.288  58.140   0.447  1.00  0.00           C  
ATOM    989  C   LEU A 669      -8.865  59.555   0.048  1.00  0.00           C  
ATOM    990  O   LEU A 669      -8.507  60.385   0.892  1.00  0.00           O  
ATOM    991  CB  LEU A 669      -8.216  57.141   0.046  1.00  0.00           C  
ATOM    992  CG  LEU A 669      -8.359  55.780   0.715  1.00  0.00           C  
ATOM    993  CD1 LEU A 669      -7.335  54.803   0.115  1.00  0.00           C  
ATOM    994  CD2 LEU A 669      -8.179  55.949   2.232  1.00  0.00           C  
ATOM    995  N   ARG A 670      -8.923  59.822  -1.250  1.00  0.00           N  
ATOM    996  CA  ARG A 670      -8.561  61.124  -1.767  1.00  0.00           C  
ATOM    997  C   ARG A 670      -9.438  62.177  -1.120  1.00  0.00           C  
ATOM    998  O   ARG A 670      -8.950  63.064  -0.428  1.00  0.00           O  
ATOM    999  CB  ARG A 670      -8.742  61.174  -3.283  1.00  0.00           C  
ATOM   1000  CG  ARG A 670      -8.159  62.428  -3.899  1.00  0.00           C  
ATOM   1001  CD  ARG A 670      -8.408  62.529  -5.384  1.00  0.00           C  
ATOM   1002  NE  ARG A 670      -9.830  62.619  -5.686  1.00  0.00           N  
ATOM   1003  CZ  ARG A 670     -10.569  61.585  -6.072  1.00  0.00           C  
ATOM   1004  NH1 ARG A 670     -11.859  61.749  -6.324  1.00  0.00           N  
ATOM   1005  NH2 ARG A 670     -10.017  60.386  -6.217  1.00  0.00           N  
ATOM   1006  N   LYS A 671     -10.740  62.068  -1.336  1.00  0.00           N  
ATOM   1007  CA  LYS A 671     -11.679  63.027  -0.777  1.00  0.00           C  
ATOM   1008  C   LYS A 671     -11.609  63.231   0.749  1.00  0.00           C  
ATOM   1009  O   LYS A 671     -11.656  64.369   1.230  1.00  0.00           O  
ATOM   1010  CB  LYS A 671     -13.111  62.646  -1.177  1.00  0.00           C  
ATOM   1011  CG  LYS A 671     -13.394  62.692  -2.671  1.00  0.00           C  
ATOM   1012  CD  LYS A 671     -14.887  62.836  -2.930  1.00  0.00           C  
ATOM   1013  CE  LYS A 671     -15.220  63.025  -4.408  1.00  0.00           C  
ATOM   1014  NZ  LYS A 671     -15.097  61.741  -5.167  1.00  0.00           N  
ATOM   1015  N   LEU A 672     -11.498  62.143   1.507  1.00  0.00           N  
ATOM   1016  CA  LEU A 672     -11.468  62.241   2.968  1.00  0.00           C  
ATOM   1017  C   LEU A 672     -10.171  62.746   3.549  1.00  0.00           C  
ATOM   1018  O   LEU A 672     -10.146  63.211   4.686  1.00  0.00           O  
ATOM   1019  CB  LEU A 672     -11.776  60.886   3.628  1.00  0.00           C  
ATOM   1020  CG  LEU A 672     -13.210  60.355   3.664  1.00  0.00           C  
ATOM   1021  CD1 LEU A 672     -13.188  58.948   4.197  1.00  0.00           C  
ATOM   1022  CD2 LEU A 672     -14.093  61.247   4.510  1.00  0.00           C  
ATOM   1023  N   ASP A 675      -9.092  62.627   2.788  1.00  0.00           N  
ATOM   1024  CA  ASP A 675      -7.794  63.076   3.267  1.00  0.00           C  
ATOM   1025  C   ASP A 675      -7.797  64.578   3.537  1.00  0.00           C  
ATOM   1026  O   ASP A 675      -6.999  65.075   4.339  1.00  0.00           O  
ATOM   1027  CB  ASP A 675      -6.703  62.697   2.258  1.00  0.00           C  
ATOM   1028  CG  ASP A 675      -5.325  63.179   2.675  1.00  0.00           C  
ATOM   1029  OD1 ASP A 675      -4.947  62.986   3.855  1.00  0.00           O  
ATOM   1030  OD2 ASP A 675      -4.619  63.744   1.813  1.00  0.00           O  
ATOM   1031  N   ARG A 677      -8.724  65.285   2.889  1.00  0.00           N  
ATOM   1032  CA  ARG A 677      -8.860  66.727   3.051  1.00  0.00           C  
ATOM   1033  C   ARG A 677      -9.733  67.151   4.236  1.00  0.00           C  
ATOM   1034  O   ARG A 677     -10.050  68.329   4.383  1.00  0.00           O  
ATOM   1035  CB  ARG A 677      -9.417  67.326   1.763  1.00  0.00           C  
ATOM   1036  CG  ARG A 677      -8.492  67.103   0.591  1.00  0.00           C  
ATOM   1037  CD  ARG A 677      -9.040  67.715  -0.670  1.00  0.00           C  
ATOM   1038  NE  ARG A 677      -9.221  69.151  -0.531  1.00  0.00           N  
ATOM   1039  CZ  ARG A 677      -9.508  69.962  -1.544  1.00  0.00           C  
ATOM   1040  NH1 ARG A 677      -9.647  69.473  -2.774  1.00  0.00           N  
ATOM   1041  NH2 ARG A 677      -9.648  71.264  -1.328  1.00  0.00           N  
ATOM   1042  N   ALA A 681     -10.106  66.201   5.091  1.00  0.00           N  
ATOM   1043  CA  ALA A 681     -10.943  66.509   6.245  1.00  0.00           C  
ATOM   1044  C   ALA A 681     -10.668  65.639   7.469  1.00  0.00           C  
ATOM   1045  O   ALA A 681     -11.003  66.009   8.598  1.00  0.00           O  
ATOM   1046  CB  ALA A 681     -12.406  66.383   5.862  1.00  0.00           C  
ATOM   1047  N   LEU A 683     -10.059  64.484   7.264  1.00  0.00           N  
ATOM   1048  CA  LEU A 683      -9.832  63.603   8.394  1.00  0.00           C  
ATOM   1049  C   LEU A 683      -8.388  63.546   8.855  1.00  0.00           C  
ATOM   1050  O   LEU A 683      -7.466  63.632   8.045  1.00  0.00           O  
ATOM   1051  CB  LEU A 683     -10.318  62.178   8.059  1.00  0.00           C  
ATOM   1052  CG  LEU A 683     -11.797  61.897   7.726  1.00  0.00           C  
ATOM   1053  CD1 LEU A 683     -12.045  60.379   7.694  1.00  0.00           C  
ATOM   1054  CD2 LEU A 683     -12.697  62.522   8.772  1.00  0.00           C  
ATOM   1055  N   PRO A 684      -8.175  63.427  10.179  1.00  0.00           N  
ATOM   1056  CA  PRO A 684      -6.826  63.343  10.737  1.00  0.00           C  
ATOM   1057  C   PRO A 684      -6.135  62.048  10.283  1.00  0.00           C  
ATOM   1058  O   PRO A 684      -6.776  61.113   9.809  1.00  0.00           O  
ATOM   1059  CB  PRO A 684      -7.072  63.361  12.247  1.00  0.00           C  
ATOM   1060  CG  PRO A 684      -8.415  62.723  12.373  1.00  0.00           C  
ATOM   1061  CD  PRO A 684      -9.170  63.437  11.263  1.00  0.00           C  
ATOM   1062  N   ASP A 685      -4.822  62.010  10.453  1.00  0.00           N  
ATOM   1063  CA  ASP A 685      -4.006  60.872  10.074  1.00  0.00           C  
ATOM   1064  C   ASP A 685      -3.887  59.865  11.224  1.00  0.00           C  
ATOM   1065  O   ASP A 685      -3.675  60.253  12.383  1.00  0.00           O  
ATOM   1066  CB  ASP A 685      -2.629  61.386   9.669  1.00  0.00           C  
ATOM   1067  CG  ASP A 685      -1.817  60.356   8.935  1.00  0.00           C  
ATOM   1068  OD1 ASP A 685      -1.347  59.398   9.587  1.00  0.00           O  
ATOM   1069  OD2 ASP A 685      -1.656  60.508   7.699  1.00  0.00           O  
ATOM   1070  N   PRO A 686      -4.020  58.557  10.921  1.00  0.00           N  
ATOM   1071  CA  PRO A 686      -4.270  58.010   9.583  1.00  0.00           C  
ATOM   1072  C   PRO A 686      -5.758  57.895   9.218  1.00  0.00           C  
ATOM   1073  O   PRO A 686      -6.634  57.916  10.088  1.00  0.00           O  
ATOM   1074  CB  PRO A 686      -3.586  56.655   9.650  1.00  0.00           C  
ATOM   1075  CG  PRO A 686      -3.888  56.224  11.055  1.00  0.00           C  
ATOM   1076  CD  PRO A 686      -3.705  57.476  11.878  1.00  0.00           C  
ATOM   1077  N   ILE A 687      -6.031  57.783   7.924  1.00  0.00           N  
ATOM   1078  CA  ILE A 687      -7.396  57.644   7.421  1.00  0.00           C  
ATOM   1079  C   ILE A 687      -7.755  56.162   7.291  1.00  0.00           C  
ATOM   1080  O   ILE A 687      -7.179  55.449   6.466  1.00  0.00           O  
ATOM   1081  CB  ILE A 687      -7.533  58.326   6.053  1.00  0.00           C  
ATOM   1082  CG1 ILE A 687      -7.579  59.843   6.259  1.00  0.00           C  
ATOM   1083  CG2 ILE A 687      -8.759  57.786   5.311  1.00  0.00           C  
ATOM   1084  CD1 ILE A 687      -7.834  60.608   5.012  1.00  0.00           C  
ATOM   1085  N   LYS A 688      -8.711  55.707   8.101  1.00  0.00           N  
ATOM   1086  CA  LYS A 688      -9.120  54.297   8.108  1.00  0.00           C  
ATOM   1087  C   LYS A 688     -10.548  54.086   7.625  1.00  0.00           C  
ATOM   1088  O   LYS A 688     -11.500  54.656   8.170  1.00  0.00           O  
ATOM   1089  CB  LYS A 688      -8.966  53.727   9.522  1.00  0.00           C  
ATOM   1090  CG  LYS A 688      -7.625  54.047  10.172  1.00  0.00           C  
ATOM   1091  CD  LYS A 688      -7.703  53.919  11.661  1.00  0.00           C  
ATOM   1092  CE  LYS A 688      -7.055  52.648  12.178  1.00  0.00           C  
ATOM   1093  NZ  LYS A 688      -7.052  52.700  13.683  1.00  0.00           N  
ATOM   1094  N   ILE A 689     -10.696  53.266   6.590  1.00  0.00           N  
ATOM   1095  CA  ILE A 689     -12.014  53.000   6.044  1.00  0.00           C  
ATOM   1096  C   ILE A 689     -12.199  51.544   5.656  1.00  0.00           C  
ATOM   1097  O   ILE A 689     -11.261  50.752   5.708  1.00  0.00           O  
ATOM   1098  CB  ILE A 689     -12.309  53.894   4.801  1.00  0.00           C  
ATOM   1099  CG1 ILE A 689     -11.453  53.469   3.605  1.00  0.00           C  
ATOM   1100  CG2 ILE A 689     -12.062  55.353   5.143  1.00  0.00           C  
ATOM   1101  CD1 ILE A 689     -11.837  54.195   2.315  1.00  0.00           C  
ATOM   1102  N   PHE A 690     -13.426  51.187   5.300  1.00  0.00           N  
ATOM   1103  CA  PHE A 690     -13.733  49.829   4.866  1.00  0.00           C  
ATOM   1104  C   PHE A 690     -15.130  49.822   4.303  1.00  0.00           C  
ATOM   1105  O   PHE A 690     -15.942  50.683   4.624  1.00  0.00           O  
ATOM   1106  CB  PHE A 690     -13.658  48.818   6.021  1.00  0.00           C  
ATOM   1107  CG  PHE A 690     -14.850  48.841   6.932  1.00  0.00           C  
ATOM   1108  CD1 PHE A 690     -15.006  49.852   7.879  1.00  0.00           C  
ATOM   1109  CD2 PHE A 690     -15.822  47.848   6.845  1.00  0.00           C  
ATOM   1110  CE1 PHE A 690     -16.114  49.874   8.730  1.00  0.00           C  
ATOM   1111  CE2 PHE A 690     -16.939  47.858   7.695  1.00  0.00           C  
ATOM   1112  CZ  PHE A 690     -17.082  48.875   8.638  1.00  0.00           C  
ATOM   1113  N   GLU A 691     -15.397  48.851   3.446  1.00  0.00           N  
ATOM   1114  CA  GLU A 691     -16.712  48.711   2.844  1.00  0.00           C  
ATOM   1115  C   GLU A 691     -17.042  47.244   2.653  1.00  0.00           C  
ATOM   1116  O   GLU A 691     -16.190  46.471   2.224  1.00  0.00           O  
ATOM   1117  CB  GLU A 691     -16.773  49.427   1.493  1.00  0.00           C  
ATOM   1118  CG  GLU A 691     -17.899  48.930   0.608  1.00  0.00           C  
ATOM   1119  CD  GLU A 691     -18.506  50.025  -0.230  1.00  0.00           C  
ATOM   1120  OE1 GLU A 691     -17.737  50.857  -0.755  1.00  0.00           O  
ATOM   1121  OE2 GLU A 691     -19.750  50.051  -0.373  1.00  0.00           O  
ATOM   1122  N   ILE A 692     -18.269  46.860   3.002  1.00  0.00           N  
ATOM   1123  CA  ILE A 692     -18.719  45.485   2.823  1.00  0.00           C  
ATOM   1124  C   ILE A 692     -19.853  45.563   1.827  1.00  0.00           C  
ATOM   1125  O   ILE A 692     -20.780  46.350   2.018  1.00  0.00           O  
ATOM   1126  CB  ILE A 692     -19.250  44.868   4.109  1.00  0.00           C  
ATOM   1127  CG1 ILE A 692     -18.156  44.857   5.183  1.00  0.00           C  
ATOM   1128  CG2 ILE A 692     -19.674  43.447   3.831  1.00  0.00           C  
ATOM   1129  CD1 ILE A 692     -18.606  44.346   6.555  1.00  0.00           C  
ATOM   1130  N   GLY A 693     -19.771  44.775   0.756  1.00  0.00           N  
ATOM   1131  CA  GLY A 693     -20.826  44.814  -0.241  1.00  0.00           C  
ATOM   1132  C   GLY A 693     -20.673  43.952  -1.483  1.00  0.00           C  
ATOM   1133  O   GLY A 693     -19.621  43.356  -1.737  1.00  0.00           O  
ATOM   1134  N   PRO A 695     -21.744  43.874  -2.288  1.00  0.00           N  
ATOM   1135  CA  PRO A 695     -21.832  43.107  -3.538  1.00  0.00           C  
ATOM   1136  C   PRO A 695     -20.744  43.418  -4.572  1.00  0.00           C  
ATOM   1137  O   PRO A 695     -20.290  44.561  -4.712  1.00  0.00           O  
ATOM   1138  CB  PRO A 695     -23.223  43.473  -4.064  1.00  0.00           C  
ATOM   1139  CG  PRO A 695     -23.995  43.699  -2.817  1.00  0.00           C  
ATOM   1140  CD  PRO A 695     -23.036  44.513  -1.985  1.00  0.00           C  
ATOM   1141  N   CYS A 696     -20.333  42.384  -5.293  1.00  0.00           N  
ATOM   1142  CA  CYS A 696     -19.340  42.515  -6.343  1.00  0.00           C  
ATOM   1143  C   CYS A 696     -19.673  41.517  -7.441  1.00  0.00           C  
ATOM   1144  O   CYS A 696     -20.369  40.532  -7.199  1.00  0.00           O  
ATOM   1145  CB  CYS A 696     -17.926  42.326  -5.789  1.00  0.00           C  
ATOM   1146  SG  CYS A 696     -17.212  43.927  -5.238  1.00  0.00           S  
ATOM   1147  N   TYR A 697     -19.178  41.771  -8.647  1.00  0.00           N  
ATOM   1148  CA  TYR A 697     -19.520  40.933  -9.790  1.00  0.00           C  
ATOM   1149  C   TYR A 697     -18.418  40.563 -10.768  1.00  0.00           C  
ATOM   1150  O   TYR A 697     -17.728  41.439 -11.285  1.00  0.00           O  
ATOM   1151  CB  TYR A 697     -20.642  41.642 -10.540  1.00  0.00           C  
ATOM   1152  CG  TYR A 697     -21.864  41.795  -9.687  1.00  0.00           C  
ATOM   1153  CD1 TYR A 697     -22.806  40.770  -9.611  1.00  0.00           C  
ATOM   1154  CD2 TYR A 697     -22.036  42.901  -8.881  1.00  0.00           C  
ATOM   1155  CE1 TYR A 697     -23.880  40.836  -8.749  1.00  0.00           C  
ATOM   1156  CE2 TYR A 697     -23.117  42.984  -8.008  1.00  0.00           C  
ATOM   1157  CZ  TYR A 697     -24.031  41.941  -7.944  1.00  0.00           C  
ATOM   1158  OH  TYR A 697     -25.072  41.969  -7.045  1.00  0.00           O  
ATOM   1159  N   ARG A 698     -18.285  39.262 -11.034  1.00  0.00           N  
ATOM   1160  CA  ARG A 698     -17.292  38.725 -11.981  1.00  0.00           C  
ATOM   1161  C   ARG A 698     -17.819  37.459 -12.656  1.00  0.00           C  
ATOM   1162  O   ARG A 698     -18.232  36.513 -11.975  1.00  0.00           O  
ATOM   1163  CB  ARG A 698     -15.975  38.362 -11.278  1.00  0.00           C  
ATOM   1164  CG  ARG A 698     -15.185  39.517 -10.678  1.00  0.00           C  
ATOM   1165  CD  ARG A 698     -13.934  39.002  -9.944  1.00  0.00           C  
ATOM   1166  NE  ARG A 698     -13.261  40.045  -9.165  1.00  0.00           N  
ATOM   1167  CZ  ARG A 698     -12.414  39.807  -8.163  1.00  0.00           C  
ATOM   1168  NH1 ARG A 698     -12.129  38.557  -7.809  1.00  0.00           N  
ATOM   1169  NH2 ARG A 698     -11.861  40.817  -7.498  1.00  0.00           N  
ATOM   1170  N   LYS A 699     -17.789  37.441 -13.990  1.00  0.00           N  
ATOM   1171  CA  LYS A 699     -18.237  36.283 -14.775  1.00  0.00           C  
ATOM   1172  C   LYS A 699     -17.188  35.185 -14.624  1.00  0.00           C  
ATOM   1173  O   LYS A 699     -15.985  35.462 -14.675  1.00  0.00           O  
ATOM   1174  CB  LYS A 699     -18.388  36.652 -16.254  1.00  0.00           C  
ATOM   1175  CG  LYS A 699     -19.644  37.446 -16.590  1.00  0.00           C  
ATOM   1176  CD  LYS A 699     -19.539  38.125 -17.963  1.00  0.00           C  
ATOM   1177  CE  LYS A 699     -20.846  38.815 -18.383  1.00  0.00           C  
ATOM   1178  NZ  LYS A 699     -20.627  39.743 -19.532  1.00  0.00           N  
ATOM   1179  N   GLU A 700     -17.642  33.945 -14.452  1.00  0.00           N  
ATOM   1180  CA  GLU A 700     -16.729  32.828 -14.241  1.00  0.00           C  
ATOM   1181  C   GLU A 700     -16.742  31.719 -15.291  1.00  0.00           C  
ATOM   1182  O   GLU A 700     -17.650  31.622 -16.120  1.00  0.00           O  
ATOM   1183  CB  GLU A 700     -16.988  32.214 -12.855  1.00  0.00           C  
ATOM   1184  CG  GLU A 700     -16.937  33.219 -11.688  1.00  0.00           C  
ATOM   1185  CD  GLU A 700     -15.551  33.825 -11.458  1.00  0.00           C  
ATOM   1186  OE1 GLU A 700     -15.410  34.664 -10.539  1.00  0.00           O  
ATOM   1187  OE2 GLU A 700     -14.603  33.465 -12.191  1.00  0.00           O  
ATOM   1188  N   SER A 703     -15.701  30.885 -15.215  1.00  0.00           N  
ATOM   1189  CA  SER A 703     -15.473  29.730 -16.096  1.00  0.00           C  
ATOM   1190  C   SER A 703     -14.437  28.810 -15.424  1.00  0.00           C  
ATOM   1191  O   SER A 703     -14.021  29.053 -14.283  1.00  0.00           O  
ATOM   1192  CB  SER A 703     -14.932  30.192 -17.456  1.00  0.00           C  
ATOM   1193  OG  SER A 703     -14.599  29.084 -18.272  1.00  0.00           O  
ATOM   1194  N   ASP A 713     -14.033  27.754 -16.128  1.00  0.00           N  
ATOM   1195  CA  ASP A 713     -13.024  26.825 -15.616  1.00  0.00           C  
ATOM   1196  C   ASP A 713     -13.509  26.046 -14.384  1.00  0.00           C  
ATOM   1197  O   ASP A 713     -14.600  25.475 -14.395  1.00  0.00           O  
ATOM   1198  CB  ASP A 713     -11.759  27.615 -15.264  1.00  0.00           C  
ATOM   1199  CG  ASP A 713     -11.559  28.832 -16.164  1.00  0.00           C  
ATOM   1200  OD1 ASP A 713     -11.088  29.874 -15.657  1.00  0.00           O  
ATOM   1201  OD2 ASP A 713     -11.875  28.746 -17.371  1.00  0.00           O  
ATOM   1202  N   GLY A 714     -12.682  26.017 -13.336  1.00  0.00           N  
ATOM   1203  CA  GLY A 714     -13.039  25.331 -12.102  1.00  0.00           C  
ATOM   1204  C   GLY A 714     -13.784  26.296 -11.191  1.00  0.00           C  
ATOM   1205  O   GLY A 714     -13.321  26.643 -10.101  1.00  0.00           O  
ATOM   1206  N   LYS A 715     -14.957  26.714 -11.665  1.00  0.00           N  
ATOM   1207  CA  LYS A 715     -15.845  27.676 -11.004  1.00  0.00           C  
ATOM   1208  C   LYS A 715     -16.184  27.500  -9.524  1.00  0.00           C  
ATOM   1209  O   LYS A 715     -17.352  27.310  -9.172  1.00  0.00           O  
ATOM   1210  CB  LYS A 715     -17.162  27.771 -11.779  1.00  0.00           C  
ATOM   1211  CG  LYS A 715     -16.988  28.013 -13.265  1.00  0.00           C  
ATOM   1212  CD  LYS A 715     -18.276  27.761 -14.028  1.00  0.00           C  
ATOM   1213  CE  LYS A 715     -18.018  27.754 -15.524  1.00  0.00           C  
ATOM   1214  NZ  LYS A 715     -19.253  27.466 -16.289  1.00  0.00           N  
ATOM   1215  N   GLU A 716     -15.180  27.574  -8.657  1.00  0.00           N  
ATOM   1216  CA  GLU A 716     -15.433  27.495  -7.222  1.00  0.00           C  
ATOM   1217  C   GLU A 716     -15.588  28.975  -6.855  1.00  0.00           C  
ATOM   1218  O   GLU A 716     -15.362  29.410  -5.720  1.00  0.00           O  
ATOM   1219  CB  GLU A 716     -14.242  26.881  -6.488  1.00  0.00           C  
ATOM   1220  CG  GLU A 716     -14.608  25.597  -5.758  1.00  0.00           C  
ATOM   1221  CD  GLU A 716     -15.815  25.781  -4.855  1.00  0.00           C  
ATOM   1222  OE1 GLU A 716     -15.654  26.370  -3.763  1.00  0.00           O  
ATOM   1223  OE2 GLU A 716     -16.922  25.346  -5.245  1.00  0.00           O  
ATOM   1224  N   HIS A 718     -15.990  29.725  -7.876  1.00  0.00           N  
ATOM   1225  CA  HIS A 718     -16.190  31.154  -7.815  1.00  0.00           C  
ATOM   1226  C   HIS A 718     -17.640  31.510  -8.138  1.00  0.00           C  
ATOM   1227  O   HIS A 718     -18.207  31.051  -9.139  1.00  0.00           O  
ATOM   1228  CB  HIS A 718     -15.251  31.828  -8.822  1.00  0.00           C  
ATOM   1229  CG  HIS A 718     -13.846  31.312  -8.770  1.00  0.00           C  
ATOM   1230  ND1 HIS A 718     -12.975  31.618  -7.745  1.00  0.00           N  
ATOM   1231  CD2 HIS A 718     -13.182  30.454  -9.583  1.00  0.00           C  
ATOM   1232  CE1 HIS A 718     -11.840  30.968  -7.925  1.00  0.00           C  
ATOM   1233  NE2 HIS A 718     -11.939  30.253  -9.033  1.00  0.00           N  
ATOM   1234  N   LEU A 723     -18.226  32.332  -7.273  1.00  0.00           N  
ATOM   1235  CA  LEU A 723     -19.588  32.799  -7.438  1.00  0.00           C  
ATOM   1236  C   LEU A 723     -19.488  34.008  -8.361  1.00  0.00           C  
ATOM   1237  O   LEU A 723     -18.464  34.684  -8.369  1.00  0.00           O  
ATOM   1238  CB  LEU A 723     -20.147  33.226  -6.082  1.00  0.00           C  
ATOM   1239  CG  LEU A 723     -20.168  32.188  -4.954  1.00  0.00           C  
ATOM   1240  CD1 LEU A 723     -20.194  32.892  -3.615  1.00  0.00           C  
ATOM   1241  CD2 LEU A 723     -21.366  31.278  -5.111  1.00  0.00           C  
ATOM   1242  N   GLU A 724     -20.524  34.272  -9.151  1.00  0.00           N  
ATOM   1243  CA  GLU A 724     -20.497  35.432 -10.038  1.00  0.00           C  
ATOM   1244  C   GLU A 724     -21.003  36.658  -9.290  1.00  0.00           C  
ATOM   1245  O   GLU A 724     -20.646  37.790  -9.623  1.00  0.00           O  
ATOM   1246  CB  GLU A 724     -21.350  35.193 -11.273  1.00  0.00           C  
ATOM   1247  CG  GLU A 724     -20.859  34.072 -12.153  1.00  0.00           C  
ATOM   1248  CD  GLU A 724     -21.421  34.176 -13.546  1.00  0.00           C  
ATOM   1249  OE1 GLU A 724     -22.635  34.464 -13.680  1.00  0.00           O  
ATOM   1250  OE2 GLU A 724     -20.651  33.969 -14.503  1.00  0.00           O  
ATOM   1251  N   GLU A 725     -21.859  36.414  -8.300  1.00  0.00           N  
ATOM   1252  CA  GLU A 725     -22.390  37.458  -7.438  1.00  0.00           C  
ATOM   1253  C   GLU A 725     -21.877  37.102  -6.036  1.00  0.00           C  
ATOM   1254  O   GLU A 725     -22.375  36.180  -5.397  1.00  0.00           O  
ATOM   1255  CB  GLU A 725     -23.922  37.468  -7.447  1.00  0.00           C  
ATOM   1256  CG  GLU A 725     -24.532  38.487  -6.469  1.00  0.00           C  
ATOM   1257  CD  GLU A 725     -26.040  38.389  -6.331  1.00  0.00           C  
ATOM   1258  OE1 GLU A 725     -26.554  37.263  -6.181  1.00  0.00           O  
ATOM   1259  OE2 GLU A 725     -26.713  39.440  -6.352  1.00  0.00           O  
ATOM   1260  N   PHE A 726     -20.866  37.826  -5.569  1.00  0.00           N  
ATOM   1261  CA  PHE A 726     -20.289  37.575  -4.260  1.00  0.00           C  
ATOM   1262  C   PHE A 726     -20.261  38.839  -3.416  1.00  0.00           C  
ATOM   1263  O   PHE A 726     -20.517  39.932  -3.904  1.00  0.00           O  
ATOM   1264  CB  PHE A 726     -18.871  37.062  -4.415  1.00  0.00           C  
ATOM   1265  CG  PHE A 726     -18.000  37.942  -5.277  1.00  0.00           C  
ATOM   1266  CD1 PHE A 726     -18.298  38.137  -6.628  1.00  0.00           C  
ATOM   1267  CD2 PHE A 726     -16.855  38.538  -4.756  1.00  0.00           C  
ATOM   1268  CE1 PHE A 726     -17.466  38.906  -7.450  1.00  0.00           C  
ATOM   1269  CE2 PHE A 726     -16.019  39.305  -5.567  1.00  0.00           C  
ATOM   1270  CZ  PHE A 726     -16.328  39.487  -6.921  1.00  0.00           C  
ATOM   1271  N   THR A 728     -19.943  38.676  -2.137  1.00  0.00           N  
ATOM   1272  CA  THR A 728     -19.865  39.801  -1.212  1.00  0.00           C  
ATOM   1273  C   THR A 728     -18.435  39.997  -0.722  1.00  0.00           C  
ATOM   1274  O   THR A 728     -17.799  39.083  -0.182  1.00  0.00           O  
ATOM   1275  CB  THR A 728     -20.792  39.587  -0.025  1.00  0.00           C  
ATOM   1276  OG1 THR A 728     -22.123  39.380  -0.517  1.00  0.00           O  
ATOM   1277  CG2 THR A 728     -20.777  40.800   0.886  1.00  0.00           C  
ATOM   1278  N   MET A 730     -17.943  41.209  -0.925  1.00  0.00           N  
ATOM   1279  CA  MET A 730     -16.586  41.581  -0.559  1.00  0.00           C  
ATOM   1280  C   MET A 730     -16.470  42.458   0.677  1.00  0.00           C  
ATOM   1281  O   MET A 730     -17.369  43.237   0.985  1.00  0.00           O  
ATOM   1282  CB  MET A 730     -15.949  42.339  -1.728  1.00  0.00           C  
ATOM   1283  CG  MET A 730     -15.377  41.476  -2.807  1.00  0.00           C  
ATOM   1284  SD  MET A 730     -13.864  40.757  -2.201  1.00  0.00           S  
ATOM   1285  CE  MET A 730     -14.036  39.072  -2.733  1.00  0.00           C  
ATOM   1286  N   LEU A 731     -15.347  42.315   1.375  1.00  0.00           N  
ATOM   1287  CA  LEU A 731     -15.004  43.151   2.531  1.00  0.00           C  
ATOM   1288  C   LEU A 731     -13.639  43.769   2.214  1.00  0.00           C  
ATOM   1289  O   LEU A 731     -12.626  43.064   2.167  1.00  0.00           O  
ATOM   1290  CB  LEU A 731     -14.847  42.350   3.827  1.00  0.00           C  
ATOM   1291  CG  LEU A 731     -13.783  42.980   4.769  1.00  0.00           C  
ATOM   1292  CD1 LEU A 731     -14.232  44.368   5.192  1.00  0.00           C  
ATOM   1293  CD2 LEU A 731     -13.538  42.117   5.994  1.00  0.00           C  
ATOM   1294  N   ASN A 732     -13.602  45.074   1.990  1.00  0.00           N  
ATOM   1295  CA  ASN A 732     -12.337  45.725   1.723  1.00  0.00           C  
ATOM   1296  C   ASN A 732     -12.073  46.813   2.749  1.00  0.00           C  
ATOM   1297  O   ASN A 732     -12.809  47.791   2.844  1.00  0.00           O  
ATOM   1298  CB  ASN A 732     -12.324  46.309   0.308  1.00  0.00           C  
ATOM   1299  CG  ASN A 732     -12.192  45.232  -0.764  1.00  0.00           C  
ATOM   1300  OD1 ASN A 732     -13.162  44.559  -1.130  1.00  0.00           O  
ATOM   1301  ND2 ASN A 732     -10.978  45.051  -1.254  1.00  0.00           N  
ATOM   1302  N   PHE A 733     -11.026  46.626   3.541  1.00  0.00           N  
ATOM   1303  CA  PHE A 733     -10.654  47.616   4.543  1.00  0.00           C  
ATOM   1304  C   PHE A 733      -9.276  48.145   4.192  1.00  0.00           C  
ATOM   1305  O   PHE A 733      -8.447  47.419   3.647  1.00  0.00           O  
ATOM   1306  CB  PHE A 733     -10.609  46.991   5.941  1.00  0.00           C  
ATOM   1307  CG  PHE A 733      -9.438  46.066   6.163  1.00  0.00           C  
ATOM   1308  CD1 PHE A 733      -9.596  44.694   6.083  1.00  0.00           C  
ATOM   1309  CD2 PHE A 733      -8.181  46.575   6.483  1.00  0.00           C  
ATOM   1310  CE1 PHE A 733      -8.519  43.835   6.324  1.00  0.00           C  
ATOM   1311  CE2 PHE A 733      -7.110  45.733   6.722  1.00  0.00           C  
ATOM   1312  CZ  PHE A 733      -7.277  44.357   6.644  1.00  0.00           C  
ATOM   1313  N   CYS A 734      -9.021  49.407   4.498  1.00  0.00           N  
ATOM   1314  CA  CYS A 734      -7.712  49.968   4.213  1.00  0.00           C  
ATOM   1315  C   CYS A 734      -7.400  51.178   5.067  1.00  0.00           C  
ATOM   1316  O   CYS A 734      -8.281  51.812   5.622  1.00  0.00           O  
ATOM   1317  CB  CYS A 734      -7.581  50.319   2.732  1.00  0.00           C  
ATOM   1318  SG  CYS A 734      -8.771  51.501   2.175  1.00  0.00           S  
ATOM   1319  N   GLN A 735      -6.120  51.484   5.171  1.00  0.00           N  
ATOM   1320  CA  GLN A 735      -5.667  52.608   5.968  1.00  0.00           C  
ATOM   1321  C   GLN A 735      -4.651  53.407   5.160  1.00  0.00           C  
ATOM   1322  O   GLN A 735      -3.936  52.848   4.334  1.00  0.00           O  
ATOM   1323  CB  GLN A 735      -5.038  52.078   7.262  1.00  0.00           C  
ATOM   1324  CG  GLN A 735      -4.485  53.148   8.155  1.00  0.00           C  
ATOM   1325  CD  GLN A 735      -3.929  52.590   9.436  1.00  0.00           C  
ATOM   1326  OE1 GLN A 735      -2.977  53.124   9.979  1.00  0.00           O  
ATOM   1327  NE2 GLN A 735      -4.526  51.519   9.936  1.00  0.00           N  
ATOM   1328  N   MET A 736      -4.600  54.714   5.386  1.00  0.00           N  
ATOM   1329  CA  MET A 736      -3.653  55.570   4.677  1.00  0.00           C  
ATOM   1330  C   MET A 736      -2.980  56.543   5.651  1.00  0.00           C  
ATOM   1331  O   MET A 736      -3.633  57.064   6.563  1.00  0.00           O  
ATOM   1332  CB  MET A 736      -4.372  56.339   3.574  1.00  0.00           C  
ATOM   1333  CG  MET A 736      -3.471  57.191   2.719  1.00  0.00           C  
ATOM   1334  SD  MET A 736      -4.335  57.842   1.251  1.00  0.00           S  
ATOM   1335  CE  MET A 736      -5.291  59.157   1.926  1.00  0.00           C  
ATOM   1336  N   GLY A 737      -1.677  56.770   5.456  1.00  0.00           N  
ATOM   1337  CA  GLY A 737      -0.917  57.665   6.321  1.00  0.00           C  
ATOM   1338  C   GLY A 737       0.074  56.937   7.223  1.00  0.00           C  
ATOM   1339  O   GLY A 737       0.874  56.114   6.764  1.00  0.00           O  
ATOM   1340  N   SER A 738       0.026  57.234   8.516  1.00  0.00           N  
ATOM   1341  CA  SER A 738       0.920  56.595   9.480  1.00  0.00           C  
ATOM   1342  C   SER A 738       0.571  55.114   9.582  1.00  0.00           C  
ATOM   1343  O   SER A 738      -0.456  54.680   9.068  1.00  0.00           O  
ATOM   1344  CB  SER A 738       0.751  57.228  10.865  1.00  0.00           C  
ATOM   1345  OG  SER A 738       0.589  58.634  10.787  1.00  0.00           O  
ATOM   1346  N   GLY A 739       1.433  54.348  10.244  1.00  0.00           N  
ATOM   1347  CA  GLY A 739       1.192  52.928  10.447  1.00  0.00           C  
ATOM   1348  C   GLY A 739       0.965  51.972   9.284  1.00  0.00           C  
ATOM   1349  O   GLY A 739       0.663  50.808   9.511  1.00  0.00           O  
ATOM   1350  N   CYS A 788       1.126  52.422   8.049  1.00  0.00           N  
ATOM   1351  CA  CYS A 788       0.897  51.541   6.906  1.00  0.00           C  
ATOM   1352  C   CYS A 788       2.071  50.626   6.606  1.00  0.00           C  
ATOM   1353  O   CYS A 788       2.687  50.715   5.544  1.00  0.00           O  
ATOM   1354  CB  CYS A 788       0.539  52.374   5.674  1.00  0.00           C  
ATOM   1355  SG  CYS A 788      -1.000  53.291   5.921  1.00  0.00           S  
ATOM   1356  N   THR A 789       2.346  49.722   7.542  1.00  0.00           N  
ATOM   1357  CA  THR A 789       3.453  48.770   7.431  1.00  0.00           C  
ATOM   1358  C   THR A 789       2.949  47.334   7.284  1.00  0.00           C  
ATOM   1359  O   THR A 789       1.902  46.975   7.821  1.00  0.00           O  
ATOM   1360  CB  THR A 789       4.329  48.828   8.695  1.00  0.00           C  
ATOM   1361  OG1 THR A 789       3.717  48.048   9.735  1.00  0.00           O  
ATOM   1362  CG2 THR A 789       4.447  50.271   9.200  1.00  0.00           C  
ATOM   1363  N   ARG A 790       3.692  46.500   6.577  1.00  0.00           N  
ATOM   1364  CA  ARG A 790       3.263  45.120   6.421  1.00  0.00           C  
ATOM   1365  C   ARG A 790       3.116  44.441   7.796  1.00  0.00           C  
ATOM   1366  O   ARG A 790       2.425  43.436   7.923  1.00  0.00           O  
ATOM   1367  CB  ARG A 790       4.252  44.331   5.551  1.00  0.00           C  
ATOM   1368  CG  ARG A 790       3.693  42.981   5.128  1.00  0.00           C  
ATOM   1369  CD  ARG A 790       4.740  41.978   4.666  1.00  0.00           C  
ATOM   1370  NE  ARG A 790       4.471  40.678   5.288  1.00  0.00           N  
ATOM   1371  CZ  ARG A 790       4.741  39.496   4.738  1.00  0.00           C  
ATOM   1372  NH1 ARG A 790       5.296  39.436   3.534  1.00  0.00           N  
ATOM   1373  NH2 ARG A 790       4.450  38.371   5.391  1.00  0.00           N  
ATOM   1374  N   GLU A 791       3.764  44.976   8.826  1.00  0.00           N  
ATOM   1375  CA  GLU A 791       3.635  44.383  10.153  1.00  0.00           C  
ATOM   1376  C   GLU A 791       2.237  44.663  10.702  1.00  0.00           C  
ATOM   1377  O   GLU A 791       1.612  43.787  11.300  1.00  0.00           O  
ATOM   1378  CB  GLU A 791       4.671  44.955  11.120  1.00  0.00           C  
ATOM   1379  CG  GLU A 791       4.562  44.370  12.538  1.00  0.00           C  
ATOM   1380  CD  GLU A 791       5.443  45.080  13.566  1.00  0.00           C  
ATOM   1381  OE1 GLU A 791       5.296  44.790  14.782  1.00  0.00           O  
ATOM   1382  OE2 GLU A 791       6.281  45.924  13.158  1.00  0.00           O  
ATOM   1383  N   ASN A 792       1.758  45.892  10.502  1.00  0.00           N  
ATOM   1384  CA  ASN A 792       0.431  46.292  10.969  1.00  0.00           C  
ATOM   1385  C   ASN A 792      -0.674  45.656  10.152  1.00  0.00           C  
ATOM   1386  O   ASN A 792      -1.671  45.206  10.721  1.00  0.00           O  
ATOM   1387  CB  ASN A 792       0.278  47.809  10.943  1.00  0.00           C  
ATOM   1388  CG  ASN A 792       0.939  48.473  12.135  1.00  0.00           C  
ATOM   1389  OD1 ASN A 792       1.130  49.693  12.159  1.00  0.00           O  
ATOM   1390  ND2 ASN A 792       1.288  47.669  13.144  1.00  0.00           N  
ATOM   1391  N   LEU A 793      -0.505  45.622   8.830  1.00  0.00           N  
ATOM   1392  CA  LEU A 793      -1.505  44.995   7.973  1.00  0.00           C  
ATOM   1393  C   LEU A 793      -1.681  43.548   8.422  1.00  0.00           C  
ATOM   1394  O   LEU A 793      -2.807  43.077   8.582  1.00  0.00           O  
ATOM   1395  CB  LEU A 793      -1.079  45.034   6.510  1.00  0.00           C  
ATOM   1396  CG  LEU A 793      -1.881  44.180   5.524  1.00  0.00           C  
ATOM   1397  CD1 LEU A 793      -3.324  44.649   5.489  1.00  0.00           C  
ATOM   1398  CD2 LEU A 793      -1.254  44.273   4.134  1.00  0.00           C  
ATOM   1399  N   GLU A 794      -0.574  42.845   8.642  1.00  0.00           N  
ATOM   1400  CA  GLU A 794      -0.638  41.457   9.094  1.00  0.00           C  
ATOM   1401  C   GLU A 794      -1.366  41.319  10.437  1.00  0.00           C  
ATOM   1402  O   GLU A 794      -2.076  40.348  10.684  1.00  0.00           O  
ATOM   1403  CB  GLU A 794       0.766  40.875   9.243  1.00  0.00           C  
ATOM   1404  CG  GLU A 794       1.303  40.156   8.019  1.00  0.00           C  
ATOM   1405  CD  GLU A 794       2.476  39.245   8.368  1.00  0.00           C  
ATOM   1406  OE1 GLU A 794       2.295  38.341   9.221  1.00  0.00           O  
ATOM   1407  OE2 GLU A 794       3.575  39.432   7.798  1.00  0.00           O  
ATOM   1408  N   SER A 795      -1.182  42.293  11.309  1.00  0.00           N  
ATOM   1409  CA  SER A 795      -1.811  42.254  12.606  1.00  0.00           C  
ATOM   1410  C   SER A 795      -3.323  42.424  12.502  1.00  0.00           C  
ATOM   1411  O   SER A 795      -4.063  41.682  13.138  1.00  0.00           O  
ATOM   1412  CB  SER A 795      -1.215  43.344  13.493  1.00  0.00           C  
ATOM   1413  OG  SER A 795      -1.777  43.279  14.784  1.00  0.00           O  
ATOM   1414  N   ILE A 796      -3.787  43.399  11.713  1.00  0.00           N  
ATOM   1415  CA  ILE A 796      -5.230  43.624  11.543  1.00  0.00           C  
ATOM   1416  C   ILE A 796      -5.814  42.320  11.014  1.00  0.00           C  
ATOM   1417  O   ILE A 796      -6.792  41.791  11.544  1.00  0.00           O  
ATOM   1418  CB  ILE A 796      -5.568  44.700  10.480  1.00  0.00           C  
ATOM   1419  CG1 ILE A 796      -4.727  45.977  10.661  1.00  0.00           C  
ATOM   1420  CG2 ILE A 796      -7.046  45.020  10.572  1.00  0.00           C  
ATOM   1421  CD1 ILE A 796      -5.273  46.988  11.647  1.00  0.00           C  
ATOM   1422  N   ILE A 797      -5.203  41.811   9.952  1.00  0.00           N  
ATOM   1423  CA  ILE A 797      -5.645  40.564   9.370  1.00  0.00           C  
ATOM   1424  C   ILE A 797      -5.715  39.449  10.419  1.00  0.00           C  
ATOM   1425  O   ILE A 797      -6.685  38.696  10.479  1.00  0.00           O  
ATOM   1426  CB  ILE A 797      -4.706  40.133   8.217  1.00  0.00           C  
ATOM   1427  CG1 ILE A 797      -4.931  41.056   7.023  1.00  0.00           C  
ATOM   1428  CG2 ILE A 797      -4.938  38.653   7.849  1.00  0.00           C  
ATOM   1429  CD1 ILE A 797      -3.952  40.851   5.907  1.00  0.00           C  
ATOM   1430  N   THR A 798      -4.695  39.340  11.254  1.00  0.00           N  
ATOM   1431  CA  THR A 798      -4.700  38.293  12.255  1.00  0.00           C  
ATOM   1432  C   THR A 798      -5.788  38.471  13.331  1.00  0.00           C  
ATOM   1433  O   THR A 798      -6.507  37.523  13.628  1.00  0.00           O  
ATOM   1434  CB  THR A 798      -3.291  38.152  12.877  1.00  0.00           C  
ATOM   1435  OG1 THR A 798      -2.425  37.535  11.919  1.00  0.00           O  
ATOM   1436  CG2 THR A 798      -3.316  37.314  14.134  1.00  0.00           C  
ATOM   1437  N   ASP A 799      -5.934  39.666  13.899  1.00  0.00           N  
ATOM   1438  CA  ASP A 799      -6.957  39.867  14.921  1.00  0.00           C  
ATOM   1439  C   ASP A 799      -8.311  39.575  14.314  1.00  0.00           C  
ATOM   1440  O   ASP A 799      -9.167  38.919  14.917  1.00  0.00           O  
ATOM   1441  CB  ASP A 799      -6.948  41.307  15.439  1.00  0.00           C  
ATOM   1442  CG  ASP A 799      -5.635  41.684  16.095  1.00  0.00           C  
ATOM   1443  OD1 ASP A 799      -4.590  41.623  15.418  1.00  0.00           O  
ATOM   1444  OD2 ASP A 799      -5.645  42.046  17.292  1.00  0.00           O  
ATOM   1445  N   PHE A 800      -8.481  40.070  13.096  1.00  0.00           N  
ATOM   1446  CA  PHE A 800      -9.713  39.908  12.345  1.00  0.00           C  
ATOM   1447  C   PHE A 800     -10.157  38.451  12.243  1.00  0.00           C  
ATOM   1448  O   PHE A 800     -11.262  38.104  12.658  1.00  0.00           O  
ATOM   1449  CB  PHE A 800      -9.520  40.509  10.956  1.00  0.00           C  
ATOM   1450  CG  PHE A 800     -10.656  40.261  10.028  1.00  0.00           C  
ATOM   1451  CD1 PHE A 800     -11.953  40.585  10.399  1.00  0.00           C  
ATOM   1452  CD2 PHE A 800     -10.429  39.698   8.777  1.00  0.00           C  
ATOM   1453  CE1 PHE A 800     -13.011  40.351   9.537  1.00  0.00           C  
ATOM   1454  CE2 PHE A 800     -11.484  39.459   7.905  1.00  0.00           C  
ATOM   1455  CZ  PHE A 800     -12.779  39.786   8.288  1.00  0.00           C  
ATOM   1456  N   LEU A 801      -9.294  37.600  11.696  1.00  0.00           N  
ATOM   1457  CA  LEU A 801      -9.615  36.193  11.554  1.00  0.00           C  
ATOM   1458  C   LEU A 801      -9.669  35.417  12.861  1.00  0.00           C  
ATOM   1459  O   LEU A 801     -10.462  34.488  12.985  1.00  0.00           O  
ATOM   1460  CB  LEU A 801      -8.649  35.528  10.576  1.00  0.00           C  
ATOM   1461  CG  LEU A 801      -8.921  36.032   9.163  1.00  0.00           C  
ATOM   1462  CD1 LEU A 801      -7.970  35.407   8.164  1.00  0.00           C  
ATOM   1463  CD2 LEU A 801     -10.365  35.708   8.817  1.00  0.00           C  
ATOM   1464  N   ASN A 802      -8.846  35.756  13.845  1.00  0.00           N  
ATOM   1465  CA  ASN A 802      -8.950  35.014  15.102  1.00  0.00           C  
ATOM   1466  C   ASN A 802     -10.271  35.402  15.745  1.00  0.00           C  
ATOM   1467  O   ASN A 802     -10.876  34.606  16.473  1.00  0.00           O  
ATOM   1468  CB  ASN A 802      -7.799  35.326  16.048  1.00  0.00           C  
ATOM   1469  CG  ASN A 802      -6.494  34.725  15.582  1.00  0.00           C  
ATOM   1470  OD1 ASN A 802      -5.420  35.232  15.914  1.00  0.00           O  
ATOM   1471  ND2 ASN A 802      -6.572  33.635  14.812  1.00  0.00           N  
ATOM   1472  N   HIS A 803     -10.719  36.626  15.467  1.00  0.00           N  
ATOM   1473  CA  HIS A 803     -11.997  37.087  15.989  1.00  0.00           C  
ATOM   1474  C   HIS A 803     -13.123  36.214  15.433  1.00  0.00           C  
ATOM   1475  O   HIS A 803     -13.987  35.739  16.177  1.00  0.00           O  
ATOM   1476  CB  HIS A 803     -12.231  38.514  15.570  1.00  0.00           C  
ATOM   1477  CG  HIS A 803     -13.553  39.063  15.999  1.00  0.00           C  
ATOM   1478  ND1 HIS A 803     -13.869  39.293  17.319  1.00  0.00           N  
ATOM   1479  CD2 HIS A 803     -14.607  39.510  15.276  1.00  0.00           C  
ATOM   1480  CE1 HIS A 803     -15.057  39.868  17.392  1.00  0.00           C  
ATOM   1481  NE2 HIS A 803     -15.526  40.013  16.165  1.00  0.00           N  
ATOM   1482  N   LEU A 807     -13.095  35.995  14.118  1.00  0.00           N  
ATOM   1483  CA  LEU A 807     -14.101  35.180  13.439  1.00  0.00           C  
ATOM   1484  C   LEU A 807     -13.964  33.680  13.679  1.00  0.00           C  
ATOM   1485  O   LEU A 807     -14.902  32.930  13.433  1.00  0.00           O  
ATOM   1486  CB  LEU A 807     -14.063  35.439  11.933  1.00  0.00           C  
ATOM   1487  CG  LEU A 807     -14.428  36.847  11.443  1.00  0.00           C  
ATOM   1488  CD1 LEU A 807     -14.563  36.824   9.917  1.00  0.00           C  
ATOM   1489  CD2 LEU A 807     -15.738  37.316  12.083  1.00  0.00           C  
ATOM   1490  N   GLY A 808     -12.797  33.240  14.142  1.00  0.00           N  
ATOM   1491  CA  GLY A 808     -12.592  31.824  14.388  1.00  0.00           C  
ATOM   1492  C   GLY A 808     -12.278  31.045  13.123  1.00  0.00           C  
ATOM   1493  O   GLY A 808     -12.694  29.901  12.960  1.00  0.00           O  
ATOM   1494  N   ILE A1143     -11.524  31.667  12.227  1.00  0.00           N  
ATOM   1495  CA  ILE A1143     -11.152  31.052  10.963  1.00  0.00           C  
ATOM   1496  C   ILE A1143      -9.640  30.821  10.871  1.00  0.00           C  
ATOM   1497  O   ILE A1143      -8.853  31.763  10.949  1.00  0.00           O  
ATOM   1498  CB  ILE A1143     -11.624  31.942   9.801  1.00  0.00           C  
ATOM   1499  CG1 ILE A1143     -13.156  31.898   9.730  1.00  0.00           C  
ATOM   1500  CG2 ILE A1143     -10.946  31.526   8.497  1.00  0.00           C  
ATOM   1501  CD1 ILE A1143     -13.779  32.924   8.793  1.00  0.00           C  
ATOM   1502  N   ASP A1154      -9.244  29.559  10.717  1.00  0.00           N  
ATOM   1503  CA  ASP A1154      -7.837  29.175  10.610  1.00  0.00           C  
ATOM   1504  C   ASP A1154      -7.272  29.697   9.266  1.00  0.00           C  
ATOM   1505  O   ASP A1154      -7.916  29.591   8.227  1.00  0.00           O  
ATOM   1506  CB  ASP A1154      -7.728  27.649  10.715  1.00  0.00           C  
ATOM   1507  CG  ASP A1154      -6.313  27.177  10.948  1.00  0.00           C  
ATOM   1508  OD1 ASP A1154      -5.761  27.498  12.019  1.00  0.00           O  
ATOM   1509  OD2 ASP A1154      -5.755  26.490  10.059  1.00  0.00           O  
ATOM   1510  N   PHE A1155      -6.069  30.263   9.296  1.00  0.00           N  
ATOM   1511  CA  PHE A1155      -5.469  30.843   8.100  1.00  0.00           C  
ATOM   1512  C   PHE A1155      -3.955  30.846   8.224  1.00  0.00           C  
ATOM   1513  O   PHE A1155      -3.406  30.686   9.314  1.00  0.00           O  
ATOM   1514  CB  PHE A1155      -5.898  32.301   7.967  1.00  0.00           C  
ATOM   1515  CG  PHE A1155      -5.272  33.193   9.009  1.00  0.00           C  
ATOM   1516  CD1 PHE A1155      -5.709  33.152  10.333  1.00  0.00           C  
ATOM   1517  CD2 PHE A1155      -4.155  33.969   8.700  1.00  0.00           C  
ATOM   1518  CE1 PHE A1155      -5.035  33.859  11.328  1.00  0.00           C  
ATOM   1519  CE2 PHE A1155      -3.474  34.680   9.692  1.00  0.00           C  
ATOM   1520  CZ  PHE A1155      -3.913  34.621  11.001  1.00  0.00           C  
ATOM   1521  N   LYS A1156      -3.293  31.090   7.102  1.00  0.00           N  
ATOM   1522  CA  LYS A1156      -1.842  31.152   7.066  1.00  0.00           C  
ATOM   1523  C   LYS A1156      -1.475  32.282   6.105  1.00  0.00           C  
ATOM   1524  O   LYS A1156      -2.054  32.376   5.023  1.00  0.00           O  
ATOM   1525  CB  LYS A1156      -1.279  29.822   6.563  1.00  0.00           C  
ATOM   1526  CG  LYS A1156       0.224  29.654   6.738  1.00  0.00           C  
ATOM   1527  CD  LYS A1156       0.613  29.337   8.186  1.00  0.00           C  
ATOM   1528  CE  LYS A1156       2.114  29.028   8.299  1.00  0.00           C  
ATOM   1529  NZ  LYS A1156       2.557  28.682   9.684  1.00  0.00           N  
ATOM   1530  N   ILE A1157      -0.536  33.146   6.501  1.00  0.00           N  
ATOM   1531  CA  ILE A1157      -0.116  34.268   5.651  1.00  0.00           C  
ATOM   1532  C   ILE A1157       1.124  33.901   4.848  1.00  0.00           C  
ATOM   1533  O   ILE A1157       1.994  33.187   5.342  1.00  0.00           O  
ATOM   1534  CB  ILE A1157       0.181  35.539   6.489  1.00  0.00           C  
ATOM   1535  CG1 ILE A1157      -1.127  36.112   7.045  1.00  0.00           C  
ATOM   1536  CG2 ILE A1157       0.861  36.587   5.627  1.00  0.00           C  
ATOM   1537  CD1 ILE A1157      -0.955  37.284   7.972  1.00  0.00           C  
ATOM   1538  N   VAL A1158       1.199  34.386   3.609  1.00  0.00           N  
ATOM   1539  CA  VAL A1158       2.336  34.077   2.736  1.00  0.00           C  
ATOM   1540  C   VAL A1158       2.709  35.199   1.758  1.00  0.00           C  
ATOM   1541  O   VAL A1158       1.837  35.778   1.100  1.00  0.00           O  
ATOM   1542  CB  VAL A1158       2.061  32.795   1.916  1.00  0.00           C  
ATOM   1543  CG1 VAL A1158       1.761  31.641   2.855  1.00  0.00           C  
ATOM   1544  CG2 VAL A1158       0.894  33.018   0.956  1.00  0.00           C  
ATOM   1545  N   GLY A1159       4.007  35.495   1.660  1.00  0.00           N  
ATOM   1546  CA  GLY A1159       4.466  36.545   0.762  1.00  0.00           C  
ATOM   1547  C   GLY A1159       5.597  36.090  -0.146  1.00  0.00           C  
ATOM   1548  O   GLY A1159       5.364  35.559  -1.237  1.00  0.00           O  
ATOM   1549  N   VAL A1446       9.290  39.792  -5.988  1.00  0.00           N  
ATOM   1550  CA  VAL A1446       9.297  40.016  -4.547  1.00  0.00           C  
ATOM   1551  C   VAL A1446       8.616  41.328  -4.139  1.00  0.00           C  
ATOM   1552  O   VAL A1446       7.491  41.306  -3.636  1.00  0.00           O  
ATOM   1553  CB  VAL A1446      10.745  39.989  -3.987  1.00  0.00           C  
ATOM   1554  CG1 VAL A1446      11.635  40.927  -4.791  1.00  0.00           C  
ATOM   1555  CG2 VAL A1446      10.746  40.378  -2.512  1.00  0.00           C  
ATOM   1556  N   TYR A1448       9.287  42.461  -4.364  1.00  0.00           N  
ATOM   1557  CA  TYR A1448       8.744  43.773  -3.997  1.00  0.00           C  
ATOM   1558  C   TYR A1448       7.412  44.108  -4.683  1.00  0.00           C  
ATOM   1559  O   TYR A1448       7.060  43.534  -5.721  1.00  0.00           O  
ATOM   1560  CB  TYR A1448       9.796  44.874  -4.240  1.00  0.00           C  
ATOM   1561  CG  TYR A1448       9.531  45.845  -5.380  1.00  0.00           C  
ATOM   1562  CD1 TYR A1448       9.458  45.404  -6.706  1.00  0.00           C  
ATOM   1563  CD2 TYR A1448       9.430  47.220  -5.138  1.00  0.00           C  
ATOM   1564  CE1 TYR A1448       9.298  46.312  -7.763  1.00  0.00           C  
ATOM   1565  CE2 TYR A1448       9.271  48.135  -6.187  1.00  0.00           C  
ATOM   1566  CZ  TYR A1448       9.210  47.675  -7.497  1.00  0.00           C  
ATOM   1567  OH  TYR A1448       9.083  48.574  -8.537  1.00  0.00           O  
ATOM   1568  N   GLY A1456       6.687  45.054  -4.087  1.00  0.00           N  
ATOM   1569  CA  GLY A1456       5.371  45.438  -4.576  1.00  0.00           C  
ATOM   1570  C   GLY A1456       4.467  44.677  -3.626  1.00  0.00           C  
ATOM   1571  O   GLY A1456       3.287  44.427  -3.888  1.00  0.00           O  
ATOM   1572  N   ASP A1457       5.085  44.320  -2.500  1.00  0.00           N  
ATOM   1573  CA  ASP A1457       4.494  43.544  -1.422  1.00  0.00           C  
ATOM   1574  C   ASP A1457       2.996  43.278  -1.480  1.00  0.00           C  
ATOM   1575  O   ASP A1457       2.161  44.153  -1.227  1.00  0.00           O  
ATOM   1576  CB  ASP A1457       4.867  44.154  -0.067  1.00  0.00           C  
ATOM   1577  CG  ASP A1457       5.002  43.098   1.027  1.00  0.00           C  
ATOM   1578  OD1 ASP A1457       5.430  43.453   2.150  1.00  0.00           O  
ATOM   1579  OD2 ASP A1457       4.682  41.912   0.757  1.00  0.00           O  
ATOM   1580  N   THR A1458       2.695  42.032  -1.833  1.00  0.00           N  
ATOM   1581  CA  THR A1458       1.343  41.503  -1.936  1.00  0.00           C  
ATOM   1582  C   THR A1458       1.328  40.276  -1.017  1.00  0.00           C  
ATOM   1583  O   THR A1458       2.208  39.414  -1.110  1.00  0.00           O  
ATOM   1584  CB  THR A1458       1.014  41.082  -3.395  1.00  0.00           C  
ATOM   1585  OG1 THR A1458       2.221  40.703  -4.069  1.00  0.00           O  
ATOM   1586  CG2 THR A1458       0.367  42.226  -4.151  1.00  0.00           C  
ATOM   1587  N   LEU A1459       0.366  40.226  -0.098  1.00  0.00           N  
ATOM   1588  CA  LEU A1459       0.256  39.102   0.827  1.00  0.00           C  
ATOM   1589  C   LEU A1459      -0.934  38.242   0.464  1.00  0.00           C  
ATOM   1590  O   LEU A1459      -1.967  38.737   0.007  1.00  0.00           O  
ATOM   1591  CB  LEU A1459       0.063  39.563   2.273  1.00  0.00           C  
ATOM   1592  CG  LEU A1459       1.058  40.491   2.935  1.00  0.00           C  
ATOM   1593  CD1 LEU A1459       0.888  40.345   4.436  1.00  0.00           C  
ATOM   1594  CD2 LEU A1459       2.470  40.149   2.512  1.00  0.00           C  
ATOM   1595  N   ASP A1460      -0.790  36.948   0.678  1.00  0.00           N  
ATOM   1596  CA  ASP A1460      -1.868  36.050   0.390  1.00  0.00           C  
ATOM   1597  C   ASP A1460      -2.204  35.387   1.700  1.00  0.00           C  
ATOM   1598  O   ASP A1460      -1.349  34.768   2.336  1.00  0.00           O  
ATOM   1599  CB  ASP A1460      -1.432  35.029  -0.652  1.00  0.00           C  
ATOM   1600  CG  ASP A1460      -1.103  35.671  -1.991  1.00  0.00           C  
ATOM   1601  OD1 ASP A1460      -0.617  34.957  -2.890  1.00  0.00           O  
ATOM   1602  OD2 ASP A1460      -1.330  36.891  -2.152  1.00  0.00           O  
ATOM   1603  N   VAL A1461      -3.442  35.580   2.131  1.00  0.00           N  
ATOM   1604  CA  VAL A1461      -3.927  34.973   3.354  1.00  0.00           C  
ATOM   1605  C   VAL A1461      -4.629  33.715   2.878  1.00  0.00           C  
ATOM   1606  O   VAL A1461      -5.635  33.790   2.166  1.00  0.00           O  
ATOM   1607  CB  VAL A1461      -4.935  35.864   4.056  1.00  0.00           C  
ATOM   1608  CG1 VAL A1461      -5.288  35.265   5.406  1.00  0.00           C  
ATOM   1609  CG2 VAL A1461      -4.360  37.257   4.203  1.00  0.00           C  
ATOM   1610  N   MET A1462      -4.088  32.559   3.252  1.00  0.00           N  
ATOM   1611  CA  MET A1462      -4.656  31.289   2.827  1.00  0.00           C  
ATOM   1612  C   MET A1462      -5.267  30.490   3.966  1.00  0.00           C  
ATOM   1613  O   MET A1462      -4.871  30.613   5.136  1.00  0.00           O  
ATOM   1614  CB  MET A1462      -3.580  30.415   2.168  1.00  0.00           C  
ATOM   1615  CG  MET A1462      -2.757  31.065   1.056  1.00  0.00           C  
ATOM   1616  SD  MET A1462      -3.666  31.344  -0.480  1.00  0.00           S  
ATOM   1617  CE  MET A1462      -3.912  29.637  -1.046  1.00  0.00           C  
ATOM   1618  N   HIS A1463      -6.252  29.681   3.592  1.00  0.00           N  
ATOM   1619  CA  HIS A1463      -6.911  28.756   4.503  1.00  0.00           C  
ATOM   1620  C   HIS A1463      -6.821  27.453   3.735  1.00  0.00           C  
ATOM   1621  O   HIS A1463      -7.540  27.260   2.749  1.00  0.00           O  
ATOM   1622  CB  HIS A1463      -8.380  29.090   4.734  1.00  0.00           C  
ATOM   1623  CG  HIS A1463      -9.092  28.052   5.545  1.00  0.00           C  
ATOM   1624  ND1 HIS A1463      -9.575  26.885   4.995  1.00  0.00           N  
ATOM   1625  CD2 HIS A1463      -9.305  27.955   6.879  1.00  0.00           C  
ATOM   1626  CE1 HIS A1463     -10.050  26.112   5.955  1.00  0.00           C  
ATOM   1627  NE2 HIS A1463      -9.896  26.738   7.108  1.00  0.00           N  
ATOM   1628  N   GLY A1464      -5.941  26.561   4.176  1.00  0.00           N  
ATOM   1629  CA  GLY A1464      -5.770  25.324   3.448  1.00  0.00           C  
ATOM   1630  C   GLY A1464      -5.193  25.740   2.108  1.00  0.00           C  
ATOM   1631  O   GLY A1464      -4.260  26.538   2.059  1.00  0.00           O  
ATOM   1632  N   ASP A1693      -5.746  25.219   1.019  1.00  0.00           N  
ATOM   1633  CA  ASP A1693      -5.265  25.566  -0.318  1.00  0.00           C  
ATOM   1634  C   ASP A1693      -6.178  26.632  -0.932  1.00  0.00           C  
ATOM   1635  O   ASP A1693      -6.051  26.999  -2.106  1.00  0.00           O  
ATOM   1636  CB  ASP A1693      -5.221  24.307  -1.197  1.00  0.00           C  
ATOM   1637  CG  ASP A1693      -6.440  23.413  -1.002  1.00  0.00           C  
ATOM   1638  OD1 ASP A1693      -7.549  23.796  -1.443  1.00  0.00           O  
ATOM   1639  OD2 ASP A1693      -6.286  22.328  -0.395  1.00  0.00           O  
ATOM   1640  N   LEU A1700      -7.094  27.130  -0.108  1.00  0.00           N  
ATOM   1641  CA  LEU A1700      -8.042  28.150  -0.522  1.00  0.00           C  
ATOM   1642  C   LEU A1700      -7.521  29.543  -0.207  1.00  0.00           C  
ATOM   1643  O   LEU A1700      -7.092  29.813   0.921  1.00  0.00           O  
ATOM   1644  CB  LEU A1700      -9.375  27.941   0.197  1.00  0.00           C  
ATOM   1645  CG  LEU A1700     -10.386  29.075   0.044  1.00  0.00           C  
ATOM   1646  CD1 LEU A1700     -10.568  29.361  -1.440  1.00  0.00           C  
ATOM   1647  CD2 LEU A1700     -11.713  28.712   0.725  1.00  0.00           C  
ATOM   1648  N   GLU A1701      -7.546  30.429  -1.198  1.00  0.00           N  
ATOM   1649  CA  GLU A1701      -7.096  31.792  -0.962  1.00  0.00           C  
ATOM   1650  C   GLU A1701      -8.212  32.592  -0.310  1.00  0.00           C  
ATOM   1651  O   GLU A1701      -9.277  32.803  -0.893  1.00  0.00           O  
ATOM   1652  CB  GLU A1701      -6.686  32.497  -2.248  1.00  0.00           C  
ATOM   1653  CG  GLU A1701      -6.425  33.972  -2.004  1.00  0.00           C  
ATOM   1654  CD  GLU A1701      -6.048  34.720  -3.252  1.00  0.00           C  
ATOM   1655  OE1 GLU A1701      -4.947  34.458  -3.786  1.00  0.00           O  
ATOM   1656  OE2 GLU A1701      -6.856  35.570  -3.694  1.00  0.00           O  
ATOM   1657  N   LEU A1702      -7.952  33.038   0.908  1.00  0.00           N  
ATOM   1658  CA  LEU A1702      -8.916  33.811   1.656  1.00  0.00           C  
ATOM   1659  C   LEU A1702      -8.884  35.274   1.212  1.00  0.00           C  
ATOM   1660  O   LEU A1702      -9.905  35.964   1.246  1.00  0.00           O  
ATOM   1661  CB  LEU A1702      -8.581  33.697   3.141  1.00  0.00           C  
ATOM   1662  CG  LEU A1702      -9.639  33.141   4.083  1.00  0.00           C  
ATOM   1663  CD1 LEU A1702     -10.456  32.083   3.383  1.00  0.00           C  
ATOM   1664  CD2 LEU A1702      -8.959  32.587   5.326  1.00  0.00           C  
ATOM   1665  N   SER A1703      -7.715  35.733   0.762  1.00  0.00           N  
ATOM   1666  CA  SER A1703      -7.557  37.126   0.365  1.00  0.00           C  
ATOM   1667  C   SER A1703      -6.156  37.509  -0.072  1.00  0.00           C  
ATOM   1668  O   SER A1703      -5.175  36.978   0.434  1.00  0.00           O  
ATOM   1669  CB  SER A1703      -7.927  38.024   1.549  1.00  0.00           C  
ATOM   1670  OG  SER A1703      -7.070  39.157   1.631  1.00  0.00           O  
ATOM   1671  N   SER A1704      -6.060  38.441  -1.011  1.00  0.00           N  
ATOM   1672  CA  SER A1704      -4.756  38.929  -1.427  1.00  0.00           C  
ATOM   1673  C   SER A1704      -4.717  40.343  -0.845  1.00  0.00           C  
ATOM   1674  O   SER A1704      -5.597  41.163  -1.140  1.00  0.00           O  
ATOM   1675  CB  SER A1704      -4.626  38.979  -2.949  1.00  0.00           C  
ATOM   1676  OG  SER A1704      -3.309  39.368  -3.328  1.00  0.00           O  
ATOM   1677  N   ALA A1705      -3.729  40.609   0.011  1.00  0.00           N  
ATOM   1678  CA  ALA A1705      -3.587  41.914   0.647  1.00  0.00           C  
ATOM   1679  C   ALA A1705      -2.529  42.726  -0.087  1.00  0.00           C  
ATOM   1680  O   ALA A1705      -1.714  42.168  -0.803  1.00  0.00           O  
ATOM   1681  CB  ALA A1705      -3.211  41.748   2.117  1.00  0.00           C  
ATOM   1682  N   VAL A1706      -2.549  44.043   0.090  1.00  0.00           N  
ATOM   1683  CA  VAL A1706      -1.599  44.918  -0.584  1.00  0.00           C  
ATOM   1684  C   VAL A1706      -1.016  45.999   0.323  1.00  0.00           C  
ATOM   1685  O   VAL A1706      -1.739  46.670   1.072  1.00  0.00           O  
ATOM   1686  CB  VAL A1706      -2.255  45.588  -1.841  1.00  0.00           C  
ATOM   1687  CG1 VAL A1706      -3.685  46.009  -1.522  1.00  0.00           C  
ATOM   1688  CG2 VAL A1706      -1.449  46.804  -2.294  1.00  0.00           C  
ATOM   1689  N   VAL A1707       0.308  46.134   0.259  1.00  0.00           N  
ATOM   1690  CA  VAL A1707       1.038  47.145   1.019  1.00  0.00           C  
ATOM   1691  C   VAL A1707       1.538  48.150  -0.001  1.00  0.00           C  
ATOM   1692  O   VAL A1707       2.485  47.884  -0.733  1.00  0.00           O  
ATOM   1693  CB  VAL A1707       2.271  46.576   1.734  1.00  0.00           C  
ATOM   1694  CG1 VAL A1707       2.990  47.696   2.454  1.00  0.00           C  
ATOM   1695  CG2 VAL A1707       1.868  45.481   2.704  1.00  0.00           C  
ATOM   1696  N   GLY A1708       0.881  49.298  -0.063  1.00  0.00           N  
ATOM   1697  CA  GLY A1708       1.290  50.312  -1.005  1.00  0.00           C  
ATOM   1698  C   GLY A1708       2.419  51.134  -0.427  1.00  0.00           C  
ATOM   1699  O   GLY A1708       3.006  50.753   0.591  1.00  0.00           O  
ATOM   1700  N   PRO A1709       2.738  52.277  -1.050  1.00  0.00           N  
ATOM   1701  CA  PRO A1709       2.054  52.765  -2.249  1.00  0.00           C  
ATOM   1702  C   PRO A1709       2.399  51.898  -3.436  1.00  0.00           C  
ATOM   1703  O   PRO A1709       3.319  51.090  -3.358  1.00  0.00           O  
ATOM   1704  CB  PRO A1709       2.595  54.175  -2.396  1.00  0.00           C  
ATOM   1705  CG  PRO A1709       4.000  53.994  -1.960  1.00  0.00           C  
ATOM   1706  CD  PRO A1709       3.859  53.163  -0.703  1.00  0.00           C  
ATOM   1707  N   ILE A1710       1.643  52.060  -4.519  1.00  0.00           N  
ATOM   1708  CA  ILE A1710       1.853  51.302  -5.756  1.00  0.00           C  
ATOM   1709  C   ILE A1710       1.668  52.261  -6.922  1.00  0.00           C  
ATOM   1710  O   ILE A1710       0.913  53.226  -6.825  1.00  0.00           O  
ATOM   1711  CB  ILE A1710       0.838  50.113  -5.914  1.00  0.00           C  
ATOM   1712  CG1 ILE A1710      -0.590  50.650  -6.016  1.00  0.00           C  
ATOM   1713  CG2 ILE A1710       0.995  49.112  -4.747  1.00  0.00           C  
ATOM   1714  CD1 ILE A1710      -1.634  49.586  -6.110  1.00  0.00           C  
ATOM   1715  N   PRO A1711       2.362  52.011  -8.044  1.00  0.00           N  
ATOM   1716  CA  PRO A1711       2.255  52.881  -9.224  1.00  0.00           C  
ATOM   1717  C   PRO A1711       0.832  53.334  -9.557  1.00  0.00           C  
ATOM   1718  O   PRO A1711       0.619  54.461  -9.992  1.00  0.00           O  
ATOM   1719  CB  PRO A1711       2.880  52.031 -10.325  1.00  0.00           C  
ATOM   1720  CG  PRO A1711       3.996  51.345  -9.586  1.00  0.00           C  
ATOM   1721  CD  PRO A1711       3.315  50.910  -8.289  1.00  0.00           C  
ATOM   1722  N   LEU A1760      -0.143  52.464  -9.335  1.00  0.00           N  
ATOM   1723  CA  LEU A1760      -1.520  52.811  -9.634  1.00  0.00           C  
ATOM   1724  C   LEU A1760      -2.054  53.988  -8.802  1.00  0.00           C  
ATOM   1725  O   LEU A1760      -2.862  54.791  -9.291  1.00  0.00           O  
ATOM   1726  CB  LEU A1760      -2.404  51.578  -9.439  1.00  0.00           C  
ATOM   1727  CG  LEU A1760      -3.860  51.639  -9.923  1.00  0.00           C  
ATOM   1728  CD1 LEU A1760      -3.925  52.065 -11.391  1.00  0.00           C  
ATOM   1729  CD2 LEU A1760      -4.501  50.273  -9.743  1.00  0.00           C  
ATOM   1730  N   ASP A1764      -1.592  54.108  -7.560  1.00  0.00           N  
ATOM   1731  CA  ASP A1764      -2.059  55.167  -6.666  1.00  0.00           C  
ATOM   1732  C   ASP A1764      -2.244  56.531  -7.317  1.00  0.00           C  
ATOM   1733  O   ASP A1764      -3.237  57.212  -7.073  1.00  0.00           O  
ATOM   1734  CB  ASP A1764      -1.114  55.321  -5.471  1.00  0.00           C  
ATOM   1735  CG  ASP A1764      -1.070  54.082  -4.583  1.00  0.00           C  
ATOM   1736  OD1 ASP A1764      -0.248  54.062  -3.643  1.00  0.00           O  
ATOM   1737  OD2 ASP A1764      -1.848  53.131  -4.812  1.00  0.00           O  
ATOM   1738  N   ARG A1765      -1.288  56.920  -8.151  1.00  0.00           N  
ATOM   1739  CA  ARG A1765      -1.305  58.221  -8.809  1.00  0.00           C  
ATOM   1740  C   ARG A1765      -2.501  58.499  -9.724  1.00  0.00           C  
ATOM   1741  O   ARG A1765      -2.951  59.645  -9.833  1.00  0.00           O  
ATOM   1742  CB  ARG A1765       0.007  58.413  -9.575  1.00  0.00           C  
ATOM   1743  CG  ARG A1765       0.233  59.821 -10.118  1.00  0.00           C  
ATOM   1744  CD  ARG A1765       1.688  60.019 -10.571  1.00  0.00           C  
ATOM   1745  NE  ARG A1765       2.627  59.901  -9.454  1.00  0.00           N  
ATOM   1746  CZ  ARG A1765       3.939  60.100  -9.546  1.00  0.00           C  
ATOM   1747  NH1 ARG A1765       4.481  60.433 -10.712  1.00  0.00           N  
ATOM   1748  NH2 ARG A1765       4.707  59.965  -8.468  1.00  0.00           N  
ATOM   1749  N   GLU A1767      -3.030  57.474 -10.383  1.00  0.00           N  
ATOM   1750  CA  GLU A1767      -4.168  57.713 -11.263  1.00  0.00           C  
ATOM   1751  C   GLU A1767      -5.368  58.212 -10.466  1.00  0.00           C  
ATOM   1752  O   GLU A1767      -6.168  59.009 -10.964  1.00  0.00           O  
ATOM   1753  CB  GLU A1767      -4.561  56.441 -12.029  1.00  0.00           C  
ATOM   1754  CG  GLU A1767      -5.876  56.599 -12.814  1.00  0.00           C  
ATOM   1755  CD  GLU A1767      -5.792  57.665 -13.914  1.00  0.00           C  
ATOM   1756  OE1 GLU A1767      -6.783  58.415 -14.115  1.00  0.00           O  
ATOM   1757  OE2 GLU A1767      -4.735  57.738 -14.588  1.00  0.00           O  
ATOM   1758  N   TRP A1768      -5.475  57.737  -9.224  1.00  0.00           N  
ATOM   1759  CA  TRP A1768      -6.574  58.088  -8.332  1.00  0.00           C  
ATOM   1760  C   TRP A1768      -6.274  59.257  -7.407  1.00  0.00           C  
ATOM   1761  O   TRP A1768      -7.086  59.594  -6.543  1.00  0.00           O  
ATOM   1762  CB  TRP A1768      -6.990  56.862  -7.516  1.00  0.00           C  
ATOM   1763  CG  TRP A1768      -7.467  55.734  -8.385  1.00  0.00           C  
ATOM   1764  CD1 TRP A1768      -6.701  54.774  -8.985  1.00  0.00           C  
ATOM   1765  CD2 TRP A1768      -8.806  55.518  -8.839  1.00  0.00           C  
ATOM   1766  NE1 TRP A1768      -7.483  53.977  -9.793  1.00  0.00           N  
ATOM   1767  CE2 TRP A1768      -8.778  54.416  -9.723  1.00  0.00           C  
ATOM   1768  CE3 TRP A1768     -10.027  56.151  -8.587  1.00  0.00           C  
ATOM   1769  CZ2 TRP A1768      -9.921  53.937 -10.359  1.00  0.00           C  
ATOM   1770  CZ3 TRP A1768     -11.173  55.672  -9.220  1.00  0.00           C  
ATOM   1771  CH2 TRP A1768     -11.109  54.574 -10.098  1.00  0.00           C  
ATOM   1772  N   GLY A1770      -5.114  59.878  -7.594  1.00  0.00           N  
ATOM   1773  CA  GLY A1770      -4.749  61.024  -6.785  1.00  0.00           C  
ATOM   1774  C   GLY A1770      -4.327  60.719  -5.361  1.00  0.00           C  
ATOM   1775  O   GLY A1770      -4.461  61.575  -4.484  1.00  0.00           O  
ATOM   1776  N   ILE A1771      -3.799  59.519  -5.122  1.00  0.00           N  
ATOM   1777  CA  ILE A1771      -3.387  59.147  -3.777  1.00  0.00           C  
ATOM   1778  C   ILE A1771      -1.974  59.594  -3.424  1.00  0.00           C  
ATOM   1779  O   ILE A1771      -1.809  60.537  -2.642  1.00  0.00           O  
ATOM   1780  CB  ILE A1771      -3.566  57.627  -3.542  1.00  0.00           C  
ATOM   1781  CG1 ILE A1771      -5.042  57.297  -3.653  1.00  0.00           C  
ATOM   1782  CG2 ILE A1771      -3.157  57.232  -2.137  1.00  0.00           C  
ATOM   1783  CD1 ILE A1771      -5.895  58.159  -2.747  1.00  0.00           C  
ATOM   1784  N   ASP A1772      -0.951  58.947  -3.971  1.00  0.00           N  
ATOM   1785  CA  ASP A1772       0.409  59.378  -3.644  1.00  0.00           C  
ATOM   1786  C   ASP A1772       0.611  59.491  -2.128  1.00  0.00           C  
ATOM   1787  O   ASP A1772       0.784  60.587  -1.595  1.00  0.00           O  
ATOM   1788  CB  ASP A1772       0.683  60.747  -4.278  1.00  0.00           C  
ATOM   1789  CG  ASP A1772       1.989  61.373  -3.794  1.00  0.00           C  
ATOM   1790  OD1 ASP A1772       2.196  62.584  -4.053  1.00  0.00           O  
ATOM   1791  OD2 ASP A1772       2.803  60.653  -3.162  1.00  0.00           O  
ATOM   1792  N   LYS A1773       0.601  58.360  -1.439  1.00  0.00           N  
ATOM   1793  CA  LYS A1773       0.763  58.360   0.007  1.00  0.00           C  
ATOM   1794  C   LYS A1773       0.830  56.899   0.441  1.00  0.00           C  
ATOM   1795  O   LYS A1773       0.387  56.008  -0.285  1.00  0.00           O  
ATOM   1796  CB  LYS A1773      -0.434  59.077   0.636  1.00  0.00           C  
ATOM   1797  CG  LYS A1773      -0.194  59.657   2.015  1.00  0.00           C  
ATOM   1798  CD  LYS A1773      -1.192  60.785   2.340  1.00  0.00           C  
ATOM   1799  CE  LYS A1773      -1.147  61.162   3.828  1.00  0.00           C  
ATOM   1800  NZ  LYS A1773      -1.966  62.362   4.164  1.00  0.00           N  
ATOM   1801  N   PRO A1774       1.419  56.620   1.611  1.00  0.00           N  
ATOM   1802  CA  PRO A1774       1.459  55.198   1.987  1.00  0.00           C  
ATOM   1803  C   PRO A1774       0.096  54.653   2.449  1.00  0.00           C  
ATOM   1804  O   PRO A1774      -0.777  55.415   2.891  1.00  0.00           O  
ATOM   1805  CB  PRO A1774       2.537  55.155   3.081  1.00  0.00           C  
ATOM   1806  CG  PRO A1774       2.456  56.535   3.700  1.00  0.00           C  
ATOM   1807  CD  PRO A1774       2.261  57.442   2.502  1.00  0.00           C  
ATOM   1808  N   TRP A1775      -0.086  53.338   2.322  1.00  0.00           N  
ATOM   1809  CA  TRP A1775      -1.333  52.690   2.723  1.00  0.00           C  
ATOM   1810  C   TRP A1775      -1.253  51.179   2.679  1.00  0.00           C  
ATOM   1811  O   TRP A1775      -0.443  50.617   1.951  1.00  0.00           O  
ATOM   1812  CB  TRP A1775      -2.489  53.136   1.823  1.00  0.00           C  
ATOM   1813  CG  TRP A1775      -2.365  52.708   0.381  1.00  0.00           C  
ATOM   1814  CD1 TRP A1775      -1.782  53.402  -0.637  1.00  0.00           C  
ATOM   1815  CD2 TRP A1775      -2.862  51.498  -0.195  1.00  0.00           C  
ATOM   1816  NE1 TRP A1775      -1.889  52.704  -1.813  1.00  0.00           N  
ATOM   1817  CE2 TRP A1775      -2.549  51.529  -1.570  1.00  0.00           C  
ATOM   1818  CE3 TRP A1775      -3.543  50.386   0.319  1.00  0.00           C  
ATOM   1819  CZ2 TRP A1775      -2.893  50.496  -2.439  1.00  0.00           C  
ATOM   1820  CZ3 TRP A1775      -3.883  49.360  -0.542  1.00  0.00           C  
ATOM   1821  CH2 TRP A1775      -3.558  49.421  -1.909  1.00  0.00           C  
ATOM   1822  N   ILE A1776      -2.105  50.528   3.463  1.00  0.00           N  
ATOM   1823  CA  ILE A1776      -2.174  49.063   3.512  1.00  0.00           C  
ATOM   1824  C   ILE A1776      -3.639  48.682   3.367  1.00  0.00           C  
ATOM   1825  O   ILE A1776      -4.517  49.478   3.690  1.00  0.00           O  
ATOM   1826  CB  ILE A1776      -1.666  48.516   4.854  1.00  0.00           C  
ATOM   1827  CG1 ILE A1776      -2.328  49.265   6.007  1.00  0.00           C  
ATOM   1828  CG2 ILE A1776      -0.180  48.657   4.932  1.00  0.00           C  
ATOM   1829  CD1 ILE A1776      -1.921  48.749   7.345  1.00  0.00           C  
ATOM   1830  N   GLY A1777      -3.916  47.477   2.886  1.00  0.00           N  
ATOM   1831  CA  GLY A1777      -5.306  47.083   2.734  1.00  0.00           C  
ATOM   1832  C   GLY A1777      -5.514  45.660   2.269  1.00  0.00           C  
ATOM   1833  O   GLY A1777      -4.705  45.121   1.515  1.00  0.00           O  
ATOM   1834  N   ALA A1778      -6.611  45.055   2.715  1.00  0.00           N  
ATOM   1835  CA  ALA A1778      -6.935  43.685   2.352  1.00  0.00           C  
ATOM   1836  C   ALA A1778      -8.389  43.558   1.909  1.00  0.00           C  
ATOM   1837  O   ALA A1778      -9.254  44.325   2.349  1.00  0.00           O  
ATOM   1838  CB  ALA A1778      -6.683  42.773   3.535  1.00  0.00           C  
ATOM   1839  N   GLY A1779      -8.649  42.583   1.038  1.00  0.00           N  
ATOM   1840  CA  GLY A1779      -9.995  42.338   0.555  1.00  0.00           C  
ATOM   1841  C   GLY A1779     -10.333  40.903   0.892  1.00  0.00           C  
ATOM   1842  O   GLY A1779      -9.467  40.053   0.813  1.00  0.00           O  
ATOM   1843  N   PHE A1782     -11.570  40.624   1.284  1.00  0.00           N  
ATOM   1844  CA  PHE A1782     -11.985  39.262   1.632  1.00  0.00           C  
ATOM   1845  C   PHE A1782     -13.351  39.003   1.028  1.00  0.00           C  
ATOM   1846  O   PHE A1782     -14.129  39.936   0.836  1.00  0.00           O  
ATOM   1847  CB  PHE A1782     -12.144  39.088   3.155  1.00  0.00           C  
ATOM   1848  CG  PHE A1782     -10.857  39.011   3.915  1.00  0.00           C  
ATOM   1849  CD1 PHE A1782     -10.068  40.140   4.097  1.00  0.00           C  
ATOM   1850  CD2 PHE A1782     -10.435  37.800   4.464  1.00  0.00           C  
ATOM   1851  CE1 PHE A1782      -8.870  40.065   4.818  1.00  0.00           C  
ATOM   1852  CE2 PHE A1782      -9.242  37.713   5.186  1.00  0.00           C  
ATOM   1853  CZ  PHE A1782      -8.459  38.851   5.363  1.00  0.00           C  
ATOM   1854  N   GLY A1783     -13.654  37.740   0.753  1.00  0.00           N  
ATOM   1855  CA  GLY A1783     -14.963  37.391   0.239  1.00  0.00           C  
ATOM   1856  C   GLY A1783     -15.739  36.805   1.405  1.00  0.00           C  
ATOM   1857  O   GLY A1783     -15.300  35.822   2.020  1.00  0.00           O  
ATOM   1858  N   LEU A1784     -16.882  37.395   1.737  1.00  0.00           N  
ATOM   1859  CA  LEU A1784     -17.668  36.885   2.853  1.00  0.00           C  
ATOM   1860  C   LEU A1784     -18.143  35.448   2.660  1.00  0.00           C  
ATOM   1861  O   LEU A1784     -18.109  34.640   3.591  1.00  0.00           O  
ATOM   1862  CB  LEU A1784     -18.853  37.805   3.126  1.00  0.00           C  
ATOM   1863  CG  LEU A1784     -18.503  38.914   4.125  1.00  0.00           C  
ATOM   1864  CD1 LEU A1784     -17.486  39.836   3.519  1.00  0.00           C  
ATOM   1865  CD2 LEU A1784     -19.748  39.690   4.504  1.00  0.00           C  
ATOM   1866  N   GLU A1785     -18.581  35.121   1.448  1.00  0.00           N  
ATOM   1867  CA  GLU A1785     -19.036  33.768   1.159  1.00  0.00           C  
ATOM   1868  C   GLU A1785     -17.926  32.763   1.448  1.00  0.00           C  
ATOM   1869  O   GLU A1785     -18.170  31.743   2.077  1.00  0.00           O  
ATOM   1870  CB  GLU A1785     -19.497  33.659  -0.295  1.00  0.00           C  
ATOM   1871  CG  GLU A1785     -20.799  34.403  -0.598  1.00  0.00           C  
ATOM   1872  CD  GLU A1785     -20.576  35.874  -0.869  1.00  0.00           C  
ATOM   1873  OE1 GLU A1785     -19.394  36.262  -1.046  1.00  0.00           O  
ATOM   1874  OE2 GLU A1785     -21.578  36.634  -0.926  1.00  0.00           O  
ATOM   1875  N   ARG A1786     -16.704  33.051   1.001  1.00  0.00           N  
ATOM   1876  CA  ARG A1786     -15.584  32.150   1.267  1.00  0.00           C  
ATOM   1877  C   ARG A1786     -15.392  31.978   2.757  1.00  0.00           C  
ATOM   1878  O   ARG A1786     -15.199  30.863   3.231  1.00  0.00           O  
ATOM   1879  CB  ARG A1786     -14.278  32.662   0.656  1.00  0.00           C  
ATOM   1880  CG  ARG A1786     -14.152  32.316  -0.802  1.00  0.00           C  
ATOM   1881  CD  ARG A1786     -12.742  32.422  -1.340  1.00  0.00           C  
ATOM   1882  NE  ARG A1786     -12.746  32.124  -2.770  1.00  0.00           N  
ATOM   1883  CZ  ARG A1786     -11.685  32.221  -3.564  1.00  0.00           C  
ATOM   1884  NH1 ARG A1786     -10.518  32.609  -3.066  1.00  0.00           N  
ATOM   1885  NH2 ARG A1786     -11.791  31.938  -4.860  1.00  0.00           N  
ATOM   1886  N   LEU A1787     -15.430  33.081   3.497  1.00  0.00           N  
ATOM   1887  CA  LEU A1787     -15.286  33.005   4.942  1.00  0.00           C  
ATOM   1888  C   LEU A1787     -16.374  32.078   5.516  1.00  0.00           C  
ATOM   1889  O   LEU A1787     -16.079  31.204   6.353  1.00  0.00           O  
ATOM   1890  CB  LEU A1787     -15.380  34.403   5.560  1.00  0.00           C  
ATOM   1891  CG  LEU A1787     -14.290  35.385   5.125  1.00  0.00           C  
ATOM   1892  CD1 LEU A1787     -14.472  36.699   5.851  1.00  0.00           C  
ATOM   1893  CD2 LEU A1787     -12.929  34.808   5.433  1.00  0.00           C  
ATOM   1894  N   LEU A1788     -17.622  32.257   5.064  1.00  0.00           N  
ATOM   1895  CA  LEU A1788     -18.718  31.407   5.523  1.00  0.00           C  
ATOM   1896  C   LEU A1788     -18.491  29.950   5.110  1.00  0.00           C  
ATOM   1897  O   LEU A1788     -18.716  29.031   5.904  1.00  0.00           O  
ATOM   1898  CB  LEU A1788     -20.053  31.872   4.948  1.00  0.00           C  
ATOM   1899  CG  LEU A1788     -20.707  33.117   5.531  1.00  0.00           C  
ATOM   1900  CD1 LEU A1788     -21.980  33.398   4.738  1.00  0.00           C  
ATOM   1901  CD2 LEU A1788     -21.005  32.918   7.021  1.00  0.00           C  
ATOM   1902  N   LYS A1789     -18.065  29.730   3.868  1.00  0.00           N  
ATOM   1903  CA  LYS A1789     -17.815  28.365   3.412  1.00  0.00           C  
ATOM   1904  C   LYS A1789     -16.910  27.706   4.441  1.00  0.00           C  
ATOM   1905  O   LYS A1789     -17.248  26.664   4.990  1.00  0.00           O  
ATOM   1906  CB  LYS A1789     -17.135  28.354   2.043  1.00  0.00           C  
ATOM   1907  CG  LYS A1789     -16.746  26.975   1.579  1.00  0.00           C  
ATOM   1908  CD  LYS A1789     -16.083  27.016   0.226  1.00  0.00           C  
ATOM   1909  CE  LYS A1789     -15.672  25.619  -0.205  1.00  0.00           C  
ATOM   1910  NZ  LYS A1789     -14.832  24.965   0.846  1.00  0.00           N  
ATOM   1911  N   VAL A1790     -15.772  28.338   4.709  1.00  0.00           N  
ATOM   1912  CA  VAL A1790     -14.816  27.844   5.692  1.00  0.00           C  
ATOM   1913  C   VAL A1790     -15.457  27.719   7.088  1.00  0.00           C  
ATOM   1914  O   VAL A1790     -15.555  26.629   7.631  1.00  0.00           O  
ATOM   1915  CB  VAL A1790     -13.581  28.790   5.787  1.00  0.00           C  
ATOM   1916  CG1 VAL A1790     -12.704  28.391   6.947  1.00  0.00           C  
ATOM   1917  CG2 VAL A1790     -12.777  28.739   4.498  1.00  0.00           C  
ATOM   1918  N   LYS A1791     -15.912  28.831   7.663  1.00  0.00           N  
ATOM   1919  CA  LYS A1791     -16.501  28.788   8.998  1.00  0.00           C  
ATOM   1920  C   LYS A1791     -17.544  27.693   9.219  1.00  0.00           C  
ATOM   1921  O   LYS A1791     -17.528  26.996  10.237  1.00  0.00           O  
ATOM   1922  CB  LYS A1791     -17.119  30.144   9.360  1.00  0.00           C  
ATOM   1923  CG  LYS A1791     -17.775  30.148  10.742  1.00  0.00           C  
ATOM   1924  CD  LYS A1791     -18.099  31.558  11.200  1.00  0.00           C  
ATOM   1925  CE  LYS A1791     -18.994  31.558  12.429  1.00  0.00           C  
ATOM   1926  NZ  LYS A1791     -19.975  32.697  12.415  1.00  0.00           N  
ATOM   1927  N   HIS A1792     -18.446  27.536   8.261  1.00  0.00           N  
ATOM   1928  CA  HIS A1792     -19.512  26.558   8.396  1.00  0.00           C  
ATOM   1929  C   HIS A1792     -19.217  25.231   7.722  1.00  0.00           C  
ATOM   1930  O   HIS A1792     -20.055  24.323   7.701  1.00  0.00           O  
ATOM   1931  CB  HIS A1792     -20.817  27.171   7.892  1.00  0.00           C  
ATOM   1932  CG  HIS A1792     -21.290  28.313   8.736  1.00  0.00           C  
ATOM   1933  ND1 HIS A1792     -21.648  28.160  10.060  1.00  0.00           N  
ATOM   1934  CD2 HIS A1792     -21.425  29.630   8.462  1.00  0.00           C  
ATOM   1935  CE1 HIS A1792     -21.985  29.333  10.564  1.00  0.00           C  
ATOM   1936  NE2 HIS A1792     -21.858  30.244   9.616  1.00  0.00           N  
ATOM   1937  N   ASP A1793     -18.009  25.124   7.183  1.00  0.00           N  
ATOM   1938  CA  ASP A1793     -17.570  23.898   6.544  1.00  0.00           C  
ATOM   1939  C   ASP A1793     -18.430  23.471   5.350  1.00  0.00           C  
ATOM   1940  O   ASP A1793     -18.486  22.300   5.013  1.00  0.00           O  
ATOM   1941  CB  ASP A1793     -17.522  22.803   7.610  1.00  0.00           C  
ATOM   1942  CG  ASP A1793     -16.818  21.554   7.139  1.00  0.00           C  
ATOM   1943  OD1 ASP A1793     -15.941  21.654   6.245  1.00  0.00           O  
ATOM   1944  OD2 ASP A1793     -17.142  20.472   7.683  1.00  0.00           O  
ATOM   1945  N   PHE A1794     -19.099  24.423   4.706  1.00  0.00           N  
ATOM   1946  CA  PHE A1794     -19.919  24.099   3.541  1.00  0.00           C  
ATOM   1947  C   PHE A1794     -19.001  23.488   2.501  1.00  0.00           C  
ATOM   1948  O   PHE A1794     -17.872  23.921   2.339  1.00  0.00           O  
ATOM   1949  CB  PHE A1794     -20.597  25.351   2.961  1.00  0.00           C  
ATOM   1950  CG  PHE A1794     -21.557  26.026   3.914  1.00  0.00           C  
ATOM   1951  CD1 PHE A1794     -22.274  25.285   4.850  1.00  0.00           C  
ATOM   1952  CD2 PHE A1794     -21.752  27.399   3.861  1.00  0.00           C  
ATOM   1953  CE1 PHE A1794     -23.164  25.899   5.713  1.00  0.00           C  
ATOM   1954  CE2 PHE A1794     -22.636  28.024   4.713  1.00  0.00           C  
ATOM   1955  CZ  PHE A1794     -23.348  27.273   5.647  1.00  0.00           C  
ATOM   1956  N   LYS A1795     -19.476  22.475   1.798  1.00  0.00           N  
ATOM   1957  CA  LYS A1795     -18.630  21.832   0.814  1.00  0.00           C  
ATOM   1958  C   LYS A1795     -18.638  22.597  -0.492  1.00  0.00           C  
ATOM   1959  O   LYS A1795     -17.741  22.457  -1.315  1.00  0.00           O  
ATOM   1960  CB  LYS A1795     -19.074  20.375   0.617  1.00  0.00           C  
ATOM   1961  CG  LYS A1795     -19.030  19.548   1.917  1.00  0.00           C  
ATOM   1962  CD  LYS A1795     -19.528  18.120   1.725  1.00  0.00           C  
ATOM   1963  CE  LYS A1795     -19.876  17.482   3.068  1.00  0.00           C  
ATOM   1964  NZ  LYS A1795     -20.947  18.252   3.785  1.00  0.00           N  
ATOM   1965  N   ASN A1796     -19.639  23.441  -0.671  1.00  0.00           N  
ATOM   1966  CA  ASN A1796     -19.720  24.215  -1.889  1.00  0.00           C  
ATOM   1967  C   ASN A1796     -20.054  25.663  -1.561  1.00  0.00           C  
ATOM   1968  O   ASN A1796     -21.062  25.943  -0.913  1.00  0.00           O  
ATOM   1969  CB  ASN A1796     -20.779  23.614  -2.804  1.00  0.00           C  
ATOM   1970  CG  ASN A1796     -20.893  24.350  -4.108  1.00  0.00           C  
ATOM   1971  OD1 ASN A1796     -19.933  24.434  -4.873  1.00  0.00           O  
ATOM   1972  ND2 ASN A1796     -22.073  24.898  -4.372  1.00  0.00           N  
ATOM   1973  N   ILE A1797     -19.190  26.572  -2.012  1.00  0.00           N  
ATOM   1974  CA  ILE A1797     -19.343  28.007  -1.780  1.00  0.00           C  
ATOM   1975  C   ILE A1797     -20.748  28.525  -2.061  1.00  0.00           C  
ATOM   1976  O   ILE A1797     -21.162  29.522  -1.480  1.00  0.00           O  
ATOM   1977  CB  ILE A1797     -18.339  28.825  -2.652  1.00  0.00           C  
ATOM   1978  CG1 ILE A1797     -18.480  30.327  -2.382  1.00  0.00           C  
ATOM   1979  CG2 ILE A1797     -18.609  28.587  -4.131  1.00  0.00           C  
ATOM   1980  CD1 ILE A1797     -17.933  30.762  -1.061  1.00  0.00           C  
ATOM   1981  N   LYS A1798     -21.484  27.851  -2.940  1.00  0.00           N  
ATOM   1982  CA  LYS A1798     -22.836  28.292  -3.299  1.00  0.00           C  
ATOM   1983  C   LYS A1798     -23.845  28.196  -2.172  1.00  0.00           C  
ATOM   1984  O   LYS A1798     -24.928  28.766  -2.253  1.00  0.00           O  
ATOM   1985  CB  LYS A1798     -23.334  27.522  -4.523  1.00  0.00           C  
ATOM   1986  CG  LYS A1798     -22.505  27.822  -5.769  1.00  0.00           C  
ATOM   1987  CD  LYS A1798     -23.053  27.146  -7.020  1.00  0.00           C  
ATOM   1988  CE  LYS A1798     -22.180  27.461  -8.232  1.00  0.00           C  
ATOM   1989  NZ  LYS A1798     -22.093  28.934  -8.484  1.00  0.00           N  
ATOM   1990  N   ARG A1799     -23.471  27.480  -1.120  1.00  0.00           N  
ATOM   1991  CA  ARG A1799     -24.320  27.321   0.046  1.00  0.00           C  
ATOM   1992  C   ARG A1799     -24.291  28.561   0.920  1.00  0.00           C  
ATOM   1993  O   ARG A1799     -25.129  28.740   1.810  1.00  0.00           O  
ATOM   1994  CB  ARG A1799     -23.858  26.133   0.868  1.00  0.00           C  
ATOM   1995  CG  ARG A1799     -24.266  24.809   0.279  1.00  0.00           C  
ATOM   1996  CD  ARG A1799     -24.618  23.870   1.393  1.00  0.00           C  
ATOM   1997  NE  ARG A1799     -24.913  22.528   0.923  1.00  0.00           N  
ATOM   1998  CZ  ARG A1799     -25.182  21.523   1.744  1.00  0.00           C  
ATOM   1999  NH1 ARG A1799     -25.191  21.743   3.055  1.00  0.00           N  
ATOM   2000  NH2 ARG A1799     -25.424  20.309   1.263  1.00  0.00           N  
ATOM   2001  N   ALA A1800     -23.313  29.415   0.653  1.00  0.00           N  
ATOM   2002  CA  ALA A1800     -23.132  30.643   1.404  1.00  0.00           C  
ATOM   2003  C   ALA A1800     -23.447  31.869   0.559  1.00  0.00           C  
ATOM   2004  O   ALA A1800     -23.315  33.000   1.028  1.00  0.00           O  
ATOM   2005  CB  ALA A1800     -21.701  30.723   1.919  1.00  0.00           C  
ATOM   2006  N   ALA A1801     -23.857  31.652  -0.685  1.00  0.00           N  
ATOM   2007  CA  ALA A1801     -24.173  32.766  -1.568  1.00  0.00           C  
ATOM   2008  C   ALA A1801     -25.612  33.230  -1.381  1.00  0.00           C  
ATOM   2009  O   ALA A1801     -26.407  32.563  -0.723  1.00  0.00           O  
ATOM   2010  CB  ALA A1801     -23.957  32.348  -3.019  1.00  0.00           C  
ATOM   2011  N   ARG A1802     -25.930  34.400  -1.924  1.00  0.00           N  
ATOM   2012  CA  ARG A1802     -27.300  34.884  -1.894  1.00  0.00           C  
ATOM   2013  C   ARG A1802     -27.874  33.833  -2.842  1.00  0.00           C  
ATOM   2014  O   ARG A1802     -27.325  33.599  -3.930  1.00  0.00           O  
ATOM   2015  CB  ARG A1802     -27.430  36.255  -2.555  1.00  0.00           C  
ATOM   2016  CG  ARG A1802     -26.746  37.404  -1.865  1.00  0.00           C  
ATOM   2017  CD  ARG A1802     -27.062  38.691  -2.608  1.00  0.00           C  
ATOM   2018  NE  ARG A1802     -26.617  39.860  -1.866  1.00  0.00           N  
ATOM   2019  CZ  ARG A1802     -27.421  40.716  -1.248  1.00  0.00           C  
ATOM   2020  NH1 ARG A1802     -28.729  40.545  -1.284  1.00  0.00           N  
ATOM   2021  NH2 ARG A1802     -26.913  41.744  -0.585  1.00  0.00           N  
ATOM   2022  N   SER A1803     -28.963  33.194  -2.456  1.00  0.00           N  
ATOM   2023  CA  SER A1803     -29.483  32.152  -3.303  1.00  0.00           C  
ATOM   2024  C   SER A1803     -30.964  31.991  -3.065  1.00  0.00           C  
ATOM   2025  O   SER A1803     -31.516  32.523  -2.106  1.00  0.00           O  
ATOM   2026  CB  SER A1803     -28.750  30.840  -2.967  1.00  0.00           C  
ATOM   2027  OG  SER A1803     -28.865  29.852  -3.976  1.00  0.00           O  
ATOM   2028  N   GLY A1804     -31.603  31.280  -3.984  1.00  0.00           N  
ATOM   2029  CA  GLY A1804     -33.010  30.974  -3.847  1.00  0.00           C  
ATOM   2030  C   GLY A1804     -33.016  29.508  -3.438  1.00  0.00           C  
ATOM   2031  O   GLY A1804     -34.000  29.012  -2.890  1.00  0.00           O  
ATOM   2032  N   SER A1805     -31.875  28.844  -3.676  1.00  0.00           N  
ATOM   2033  CA  SER A1805     -31.652  27.418  -3.407  1.00  0.00           C  
ATOM   2034  C   SER A1805     -31.151  27.044  -2.011  1.00  0.00           C  
ATOM   2035  O   SER A1805     -31.316  25.903  -1.583  1.00  0.00           O  
ATOM   2036  CB  SER A1805     -30.673  26.852  -4.436  1.00  0.00           C  
ATOM   2037  OG  SER A1805     -31.064  27.179  -5.755  1.00  0.00           O  
ATOM   2038  N   TYR A1806     -30.504  27.968  -1.315  1.00  0.00           N  
ATOM   2039  CA  TYR A1806     -30.042  27.669   0.034  1.00  0.00           C  
ATOM   2040  C   TYR A1806     -30.273  28.835   0.977  1.00  0.00           C  
ATOM   2041  O   TYR A1806     -30.218  30.004   0.580  1.00  0.00           O  
ATOM   2042  CB  TYR A1806     -28.546  27.321   0.070  1.00  0.00           C  
ATOM   2043  CG  TYR A1806     -28.180  26.039  -0.626  1.00  0.00           C  
ATOM   2044  CD1 TYR A1806     -27.869  26.033  -1.987  1.00  0.00           C  
ATOM   2045  CD2 TYR A1806     -28.199  24.817   0.056  1.00  0.00           C  
ATOM   2046  CE1 TYR A1806     -27.587  24.850  -2.663  1.00  0.00           C  
ATOM   2047  CE2 TYR A1806     -27.927  23.622  -0.612  1.00  0.00           C  
ATOM   2048  CZ  TYR A1806     -27.623  23.653  -1.975  1.00  0.00           C  
ATOM   2049  OH  TYR A1806     -27.368  22.500  -2.668  1.00  0.00           O  
ATOM   2050  N   TYR A1807     -30.532  28.504   2.233  1.00  0.00           N  
ATOM   2051  CA  TYR A1807     -30.723  29.512   3.265  1.00  0.00           C  
ATOM   2052  C   TYR A1807     -29.793  29.108   4.409  1.00  0.00           C  
ATOM   2053  O   TYR A1807     -30.021  28.097   5.067  1.00  0.00           O  
ATOM   2054  CB  TYR A1807     -32.166  29.532   3.771  1.00  0.00           C  
ATOM   2055  CG  TYR A1807     -32.373  30.587   4.822  1.00  0.00           C  
ATOM   2056  CD1 TYR A1807     -32.707  31.886   4.454  1.00  0.00           C  
ATOM   2057  CD2 TYR A1807     -32.103  30.324   6.175  1.00  0.00           C  
ATOM   2058  CE1 TYR A1807     -32.758  32.914   5.385  1.00  0.00           C  
ATOM   2059  CE2 TYR A1807     -32.148  31.342   7.123  1.00  0.00           C  
ATOM   2060  CZ  TYR A1807     -32.473  32.647   6.717  1.00  0.00           C  
ATOM   2061  OH  TYR A1807     -32.466  33.705   7.610  1.00  0.00           O  
ATOM   2062  N   ASN A1808     -28.737  29.876   4.642  1.00  0.00           N  
ATOM   2063  CA  ASN A1808     -27.814  29.525   5.713  1.00  0.00           C  
ATOM   2064  C   ASN A1808     -27.265  28.130   5.518  1.00  0.00           C  
ATOM   2065  O   ASN A1808     -27.075  27.394   6.484  1.00  0.00           O  
ATOM   2066  CB  ASN A1808     -28.511  29.591   7.058  1.00  0.00           C  
ATOM   2067  CG  ASN A1808     -28.673  30.993   7.541  1.00  0.00           C  
ATOM   2068  OD1 ASN A1808     -28.501  31.951   6.772  1.00  0.00           O  
ATOM   2069  ND2 ASN A1808     -29.007  31.143   8.821  1.00  0.00           N  
ATOM   2070  N   GLY A1809     -27.029  27.767   4.261  1.00  0.00           N  
ATOM   2071  CA  GLY A1809     -26.477  26.460   3.957  1.00  0.00           C  
ATOM   2072  C   GLY A1809     -27.435  25.286   4.013  1.00  0.00           C  
ATOM   2073  O   GLY A1809     -27.004  24.139   3.922  1.00  0.00           O  
ATOM   2074  N   ILE A1810     -28.723  25.559   4.179  1.00  0.00           N  
ATOM   2075  CA  ILE A1810     -29.736  24.510   4.231  1.00  0.00           C  
ATOM   2076  C   ILE A1810     -30.508  24.608   2.930  1.00  0.00           C  
ATOM   2077  O   ILE A1810     -30.827  25.711   2.498  1.00  0.00           O  
ATOM   2078  CB  ILE A1810     -30.732  24.745   5.375  1.00  0.00           C  
ATOM   2079  CG1 ILE A1810     -30.014  24.734   6.717  1.00  0.00           C  
ATOM   2080  CG2 ILE A1810     -31.794  23.685   5.356  1.00  0.00           C  
ATOM   2081  CD1 ILE A1810     -30.846  25.326   7.818  1.00  0.00           C  
ATOM   2082  N   SER A1811     -30.807  23.475   2.299  1.00  0.00           N  
ATOM   2083  CA  SER A1811     -31.553  23.528   1.050  1.00  0.00           C  
ATOM   2084  C   SER A1811     -32.987  24.014   1.252  1.00  0.00           C  
ATOM   2085  O   SER A1811     -33.608  23.744   2.281  1.00  0.00           O  
ATOM   2086  CB  SER A1811     -31.591  22.164   0.367  1.00  0.00           C  
ATOM   2087  OG  SER A1811     -32.191  22.295  -0.917  1.00  0.00           O  
ATOM   2088  N   THR A1812     -33.508  24.729   0.259  1.00  0.00           N  
ATOM   2089  CA  THR A1812     -34.864  25.237   0.333  1.00  0.00           C  
ATOM   2090  C   THR A1812     -35.785  24.442  -0.593  1.00  0.00           C  
ATOM   2091  O   THR A1812     -36.967  24.775  -0.764  1.00  0.00           O  
ATOM   2092  CB  THR A1812     -34.925  26.727  -0.035  1.00  0.00           C  
ATOM   2093  OG1 THR A1812     -34.394  26.920  -1.350  1.00  0.00           O  
ATOM   2094  CG2 THR A1812     -34.138  27.544   0.962  1.00  0.00           C  
ATOM   2095  N   ASN A1813     -35.240  23.389  -1.193  1.00  0.00           N  
ATOM   2096  CA  ASN A1813     -36.027  22.520  -2.063  1.00  0.00           C  
ATOM   2097  C   ASN A1813     -36.297  21.254  -1.260  1.00  0.00           C  
ATOM   2098  O   ASN A1813     -35.644  20.225  -1.433  1.00  0.00           O  
ATOM   2099  CB  ASN A1813     -35.258  22.220  -3.345  1.00  0.00           C  
ATOM   2100  CG  ASN A1813     -34.719  23.484  -3.989  1.00  0.00           C  
ATOM   2101  OD1 ASN A1813     -33.508  23.704  -4.023  1.00  0.00           O  
ATOM   2102  ND2 ASN A1813     -35.619  24.338  -4.478  1.00  0.00           N  
ATOM   2103  N   LEU A1814     -37.259  21.379  -0.352  1.00  0.00           N  
ATOM   2104  CA  LEU A1814     -37.670  20.311   0.541  1.00  0.00           C  
ATOM   2105  C   LEU A1814     -38.995  19.685   0.095  1.00  0.00           C  
ATOM   2106  O   LEU A1814     -39.997  19.818   0.833  1.00  0.00           O  
ATOM   2107  CB  LEU A1814     -37.795  20.868   1.962  1.00  0.00           C  
ATOM   2108  CG  LEU A1814     -36.507  21.520   2.460  1.00  0.00           C  
ATOM   2109  CD1 LEU A1814     -36.652  21.938   3.910  1.00  0.00           C  
ATOM   2110  CD2 LEU A1814     -35.365  20.530   2.317  1.00  0.00           C  
ATOM   2111  OXT LEU A1814     -39.010  19.069  -0.994  1.00  0.00           O  
TER
END
