# Supplementary material for: Backbone Brackets and Arginine Tweezers delineate Class I and Class II aminoacyl tRNA synthetases
Source: PLoS Comput Biol. 2018 Apr 16;14(4):e1006101. doi: 10.1371/journal.pcbi.1006101 (PMC5919687; doi:10.1371/journal.pcbi.1006101)
Supplement: S12 File — All structures of Class II aaRS with residues renumbered according to the MSA. (GZ) [file pcbi.1006101.s024.tar.gz › 2el9_A_renum.pdb]

ATOM      1  N   LYS A   3      12.447  38.450 138.815  1.00  0.00           N  
ATOM      2  CA  LYS A   3      13.701  38.927 139.464  1.00  0.00           C  
ATOM      3  C   LYS A   3      13.481  40.102 140.425  1.00  0.00           C  
ATOM      4  O   LYS A   3      12.358  40.528 140.688  1.00  0.00           O  
ATOM      5  CB  LYS A   3      14.749  39.318 138.409  1.00  0.00           C  
ATOM      6  CG  LYS A   3      14.322  40.465 137.507  1.00  0.00           C  
ATOM      7  CD  LYS A   3      15.385  40.826 136.486  1.00  0.00           C  
ATOM      8  CE  LYS A   3      14.834  41.842 135.500  1.00  0.00           C  
ATOM      9  NZ  LYS A   3      15.794  42.206 134.424  1.00  0.00           N  
ATOM     10  N   ASN A 311      14.597  40.624 140.910  1.00  0.00           N  
ATOM     11  CA  ASN A 311      14.669  41.689 141.889  1.00  0.00           C  
ATOM     12  C   ASN A 311      13.672  42.824 141.952  1.00  0.00           C  
ATOM     13  O   ASN A 311      13.322  43.425 140.943  1.00  0.00           O  
ATOM     14  CB  ASN A 311      16.061  42.271 141.836  1.00  0.00           C  
ATOM     15  CG  ASN A 311      17.110  41.203 141.753  1.00  0.00           C  
ATOM     16  OD1 ASN A 311      18.057  41.188 142.538  1.00  0.00           O  
ATOM     17  ND2 ASN A 311      16.954  40.289 140.789  1.00  0.00           N  
ATOM     18  N   ILE A 312      13.209  43.100 143.170  1.00  0.00           N  
ATOM     19  CA  ILE A 312      12.308  44.213 143.410  1.00  0.00           C  
ATOM     20  C   ILE A 312      13.212  45.214 144.072  1.00  0.00           C  
ATOM     21  O   ILE A 312      14.118  44.843 144.824  1.00  0.00           O  
ATOM     22  CB  ILE A 312      11.175  43.906 144.403  1.00  0.00           C  
ATOM     23  CG1 ILE A 312      10.148  42.963 143.770  1.00  0.00           C  
ATOM     24  CG2 ILE A 312      10.501  45.223 144.833  1.00  0.00           C  
ATOM     25  CD1 ILE A 312      10.695  41.594 143.487  1.00  0.00           C  
ATOM     26  N   GLN A 313      12.978  46.485 143.794  1.00  0.00           N  
ATOM     27  CA  GLN A 313      13.806  47.514 144.383  1.00  0.00           C  
ATOM     28  C   GLN A 313      13.020  48.388 145.332  1.00  0.00           C  
ATOM     29  O   GLN A 313      11.821  48.527 145.199  1.00  0.00           O  
ATOM     30  CB  GLN A 313      14.437  48.359 143.286  1.00  0.00           C  
ATOM     31  CG  GLN A 313      15.526  47.629 142.534  1.00  0.00           C  
ATOM     32  CD  GLN A 313      16.404  48.571 141.745  1.00  0.00           C  
ATOM     33  OE1 GLN A 313      17.534  48.229 141.382  1.00  0.00           O  
ATOM     34  NE2 GLN A 313      15.890  49.768 141.470  1.00  0.00           N  
ATOM     35  N   ALA A 314      13.691  48.964 146.311  1.00  0.00           N  
ATOM     36  CA  ALA A 314      12.987  49.819 147.234  1.00  0.00           C  
ATOM     37  C   ALA A 314      12.320  50.930 146.418  1.00  0.00           C  
ATOM     38  O   ALA A 314      12.853  51.386 145.409  1.00  0.00           O  
ATOM     39  CB  ALA A 314      13.972  50.410 148.249  1.00  0.00           C  
ATOM     40  N   ILE A 315      11.141  51.347 146.845  1.00  0.00           N  
ATOM     41  CA  ILE A 315      10.445  52.414 146.161  1.00  0.00           C  
ATOM     42  C   ILE A 315      11.385  53.629 146.171  1.00  0.00           C  
ATOM     43  O   ILE A 315      12.181  53.813 147.099  1.00  0.00           O  
ATOM     44  CB  ILE A 315       9.143  52.742 146.892  1.00  0.00           C  
ATOM     45  CG1 ILE A 315       8.138  51.619 146.668  1.00  0.00           C  
ATOM     46  CG2 ILE A 315       8.599  54.072 146.443  1.00  0.00           C  
ATOM     47  CD1 ILE A 315       6.760  51.897 147.297  1.00  0.00           C  
ATOM     48  N   ARG A 316      11.299  54.448 145.132  1.00  0.00           N  
ATOM     49  CA  ARG A 316      12.143  55.621 145.026  1.00  0.00           C  
ATOM     50  C   ARG A 316      11.785  56.576 146.156  1.00  0.00           C  
ATOM     51  O   ARG A 316      10.603  56.842 146.398  1.00  0.00           O  
ATOM     52  CB  ARG A 316      11.922  56.298 143.666  1.00  0.00           C  
ATOM     53  CG  ARG A 316      13.105  57.139 143.171  1.00  0.00           C  
ATOM     54  CD  ARG A 316      12.992  57.469 141.680  1.00  0.00           C  
ATOM     55  NE  ARG A 316      12.114  58.607 141.433  1.00  0.00           N  
ATOM     56  CZ  ARG A 316      12.500  59.876 141.517  1.00  0.00           C  
ATOM     57  NH1 ARG A 316      13.756  60.172 141.838  1.00  0.00           N  
ATOM     58  NH2 ARG A 316      11.628  60.849 141.286  1.00  0.00           N  
ATOM     59  N   GLY A 317      12.801  57.090 146.846  1.00  0.00           N  
ATOM     60  CA  GLY A 317      12.550  58.021 147.934  1.00  0.00           C  
ATOM     61  C   GLY A 317      12.330  57.345 149.277  1.00  0.00           C  
ATOM     62  O   GLY A 317      11.820  57.962 150.225  1.00  0.00           O  
ATOM     63  N   MET A 318      12.703  56.069 149.359  1.00  0.00           N  
ATOM     64  CA  MET A 318      12.567  55.309 150.590  1.00  0.00           C  
ATOM     65  C   MET A 318      13.805  54.468 150.785  1.00  0.00           C  
ATOM     66  O   MET A 318      14.146  53.599 149.963  1.00  0.00           O  
ATOM     67  CB  MET A 318      11.288  54.505 150.532  1.00  0.00           C  
ATOM     68  CG  MET A 318      10.115  55.472 150.570  1.00  0.00           C  
ATOM     69  SD  MET A 318       8.631  54.777 149.978  1.00  0.00           S  
ATOM     70  CE  MET A 318       7.420  56.031 150.457  1.00  0.00           C  
ATOM     71  N   ASN A 319      14.486  54.753 151.893  1.00  0.00           N  
ATOM     72  CA  ASN A 319      15.751  54.117 152.188  1.00  0.00           C  
ATOM     73  C   ASN A 319      15.802  52.951 153.126  1.00  0.00           C  
ATOM     74  O   ASN A 319      14.882  52.688 153.897  1.00  0.00           O  
ATOM     75  CB  ASN A 319      16.731  55.168 152.680  1.00  0.00           C  
ATOM     76  CG  ASN A 319      16.785  56.372 151.768  1.00  0.00           C  
ATOM     77  OD1 ASN A 319      16.459  57.489 152.177  1.00  0.00           O  
ATOM     78  ND2 ASN A 319      17.189  56.153 150.522  1.00  0.00           N  
ATOM     79  N   ASP A 320      16.935  52.268 153.034  1.00  0.00           N  
ATOM     80  CA  ASP A 320      17.258  51.119 153.835  1.00  0.00           C  
ATOM     81  C   ASP A 320      18.472  51.417 154.689  1.00  0.00           C  
ATOM     82  O   ASP A 320      19.598  51.209 154.251  1.00  0.00           O  
ATOM     83  CB  ASP A 320      17.588  49.951 152.940  1.00  0.00           C  
ATOM     84  CG  ASP A 320      16.477  49.621 152.050  1.00  0.00           C  
ATOM     85  OD1 ASP A 320      15.383  49.363 152.585  1.00  0.00           O  
ATOM     86  OD2 ASP A 320      16.690  49.635 150.820  1.00  0.00           O  
ATOM     87  N   TYR A 321      18.265  51.904 155.900  1.00  0.00           N  
ATOM     88  CA  TYR A 321      19.403  52.168 156.751  1.00  0.00           C  
ATOM     89  C   TYR A 321      19.962  50.799 157.142  1.00  0.00           C  
ATOM     90  O   TYR A 321      19.400  50.085 157.981  1.00  0.00           O  
ATOM     91  CB  TYR A 321      18.962  53.003 157.960  1.00  0.00           C  
ATOM     92  CG  TYR A 321      18.190  54.231 157.515  1.00  0.00           C  
ATOM     93  CD1 TYR A 321      18.854  55.401 157.125  1.00  0.00           C  
ATOM     94  CD2 TYR A 321      16.791  54.192 157.388  1.00  0.00           C  
ATOM     95  CE1 TYR A 321      18.150  56.497 156.617  1.00  0.00           C  
ATOM     96  CE2 TYR A 321      16.083  55.280 156.879  1.00  0.00           C  
ATOM     97  CZ  TYR A 321      16.769  56.428 156.496  1.00  0.00           C  
ATOM     98  OH  TYR A 321      16.066  57.496 155.993  1.00  0.00           O  
ATOM     99  N   LEU A 322      21.063  50.434 156.500  1.00  0.00           N  
ATOM    100  CA  LEU A 322      21.708  49.161 156.756  1.00  0.00           C  
ATOM    101  C   LEU A 322      22.417  49.168 158.109  1.00  0.00           C  
ATOM    102  O   LEU A 322      22.667  50.234 158.672  1.00  0.00           O  
ATOM    103  CB  LEU A 322      22.700  48.872 155.643  1.00  0.00           C  
ATOM    104  CG  LEU A 322      22.070  49.054 154.272  1.00  0.00           C  
ATOM    105  CD1 LEU A 322      23.114  48.882 153.200  1.00  0.00           C  
ATOM    106  CD2 LEU A 322      20.961  48.036 154.092  1.00  0.00           C  
ATOM    107  N   PRO A 323      22.758  47.975 158.640  1.00  0.00           N  
ATOM    108  CA  PRO A 323      23.435  47.875 159.934  1.00  0.00           C  
ATOM    109  C   PRO A 323      24.380  49.047 160.261  1.00  0.00           C  
ATOM    110  O   PRO A 323      24.038  49.922 161.086  1.00  0.00           O  
ATOM    111  CB  PRO A 323      24.138  46.529 159.837  1.00  0.00           C  
ATOM    112  CG  PRO A 323      23.130  45.691 159.047  1.00  0.00           C  
ATOM    113  CD  PRO A 323      22.704  46.659 157.968  1.00  0.00           C  
ATOM    114  N   GLY A 324      25.550  49.076 159.614  1.00  0.00           N  
ATOM    115  CA  GLY A 324      26.518  50.138 159.863  1.00  0.00           C  
ATOM    116  C   GLY A 324      25.932  51.522 160.128  1.00  0.00           C  
ATOM    117  O   GLY A 324      26.325  52.220 161.077  1.00  0.00           O  
ATOM    118  N   GLU A 325      24.976  51.904 159.288  1.00  0.00           N  
ATOM    119  CA  GLU A 325      24.327  53.201 159.343  1.00  0.00           C  
ATOM    120  C   GLU A 325      23.517  53.376 160.617  1.00  0.00           C  
ATOM    121  O   GLU A 325      23.535  54.425 161.282  1.00  0.00           O  
ATOM    122  CB  GLU A 325      23.406  53.332 158.126  1.00  0.00           C  
ATOM    123  CG  GLU A 325      23.806  54.395 157.108  1.00  0.00           C  
ATOM    124  CD  GLU A 325      23.544  55.834 157.589  1.00  0.00           C  
ATOM    125  OE1 GLU A 325      22.427  56.376 157.332  1.00  0.00           O  
ATOM    126  OE2 GLU A 325      24.469  56.409 158.223  1.00  0.00           O  
ATOM    127  N   THR A 332      22.800  52.308 160.929  1.00  0.00           N  
ATOM    128  CA  THR A 332      21.904  52.225 162.055  1.00  0.00           C  
ATOM    129  C   THR A 332      22.604  52.459 163.379  1.00  0.00           C  
ATOM    130  O   THR A 332      22.041  53.093 164.275  1.00  0.00           O  
ATOM    131  CB  THR A 332      21.190  50.861 161.980  1.00  0.00           C  
ATOM    132  OG1 THR A 332      19.812  51.096 161.690  1.00  0.00           O  
ATOM    133  CG2 THR A 332      21.375  50.018 163.257  1.00  0.00           C  
ATOM    134  N   ALA A 333      23.841  51.985 163.495  1.00  0.00           N  
ATOM    135  CA  ALA A 333      24.581  52.165 164.736  1.00  0.00           C  
ATOM    136  C   ALA A 333      24.770  53.640 165.074  1.00  0.00           C  
ATOM    137  O   ALA A 333      24.658  54.049 166.242  1.00  0.00           O  
ATOM    138  CB  ALA A 333      25.913  51.481 164.631  1.00  0.00           C  
ATOM    139  N   ILE A 334      25.059  54.425 164.040  1.00  0.00           N  
ATOM    140  CA  ILE A 334      25.251  55.868 164.159  1.00  0.00           C  
ATOM    141  C   ILE A 334      23.956  56.494 164.643  1.00  0.00           C  
ATOM    142  O   ILE A 334      23.950  57.252 165.618  1.00  0.00           O  
ATOM    143  CB  ILE A 334      25.608  56.500 162.784  1.00  0.00           C  
ATOM    144  CG1 ILE A 334      27.048  56.153 162.408  1.00  0.00           C  
ATOM    145  CG2 ILE A 334      25.371  58.004 162.811  1.00  0.00           C  
ATOM    146  CD1 ILE A 334      27.272  54.667 162.225  1.00  0.00           C  
ATOM    147  N   TRP A 335      22.873  56.184 163.927  1.00  0.00           N  
ATOM    148  CA  TRP A 335      21.525  56.657 164.251  1.00  0.00           C  
ATOM    149  C   TRP A 335      21.151  56.394 165.716  1.00  0.00           C  
ATOM    150  O   TRP A 335      20.609  57.273 166.414  1.00  0.00           O  
ATOM    151  CB  TRP A 335      20.511  55.960 163.362  1.00  0.00           C  
ATOM    152  CG  TRP A 335      20.429  56.526 161.992  1.00  0.00           C  
ATOM    153  CD1 TRP A 335      21.326  56.364 160.958  1.00  0.00           C  
ATOM    154  CD2 TRP A 335      19.403  57.389 161.509  1.00  0.00           C  
ATOM    155  NE1 TRP A 335      20.902  57.086 159.869  1.00  0.00           N  
ATOM    156  CE2 TRP A 335      19.728  57.723 160.184  1.00  0.00           C  
ATOM    157  CE3 TRP A 335      18.234  57.913 162.075  1.00  0.00           C  
ATOM    158  CZ2 TRP A 335      18.926  58.563 159.418  1.00  0.00           C  
ATOM    159  CZ3 TRP A 335      17.437  58.744 161.316  1.00  0.00           C  
ATOM    160  CH2 TRP A 335      17.785  59.063 160.002  1.00  0.00           C  
ATOM    161  N   GLN A 336      21.414  55.157 166.144  1.00  0.00           N  
ATOM    162  CA  GLN A 336      21.182  54.713 167.500  1.00  0.00           C  
ATOM    163  C   GLN A 336      21.891  55.654 168.481  1.00  0.00           C  
ATOM    164  O   GLN A 336      21.303  56.152 169.447  1.00  0.00           O  
ATOM    165  CB  GLN A 336      21.718  53.286 167.676  1.00  0.00           C  
ATOM    166  CG  GLN A 336      20.719  52.186 167.372  1.00  0.00           C  
ATOM    167  CD  GLN A 336      21.367  50.809 167.257  1.00  0.00           C  
ATOM    168  OE1 GLN A 336      22.409  50.552 167.858  1.00  0.00           O  
ATOM    169  NE2 GLN A 336      20.742  49.914 166.489  1.00  0.00           N  
ATOM    170  N   ARG A 337      23.164  55.910 168.246  1.00  0.00           N  
ATOM    171  CA  ARG A 337      23.865  56.791 169.162  1.00  0.00           C  
ATOM    172  C   ARG A 337      23.267  58.210 169.212  1.00  0.00           C  
ATOM    173  O   ARG A 337      23.053  58.778 170.306  1.00  0.00           O  
ATOM    174  CB  ARG A 337      25.339  56.866 168.787  1.00  0.00           C  
ATOM    175  CG  ARG A 337      26.152  57.694 169.753  1.00  0.00           C  
ATOM    176  CD  ARG A 337      27.616  57.679 169.393  1.00  0.00           C  
ATOM    177  NE  ARG A 337      28.411  58.304 170.437  1.00  0.00           N  
ATOM    178  CZ  ARG A 337      29.676  58.672 170.284  1.00  0.00           C  
ATOM    179  NH1 ARG A 337      30.294  58.475 169.118  1.00  0.00           N  
ATOM    180  NH2 ARG A 337      30.317  59.238 171.302  1.00  0.00           N  
ATOM    181  N   ILE A 338      22.991  58.776 168.036  1.00  0.00           N  
ATOM    182  CA  ILE A 338      22.452  60.126 167.975  1.00  0.00           C  
ATOM    183  C   ILE A 338      21.062  60.188 168.587  1.00  0.00           C  
ATOM    184  O   ILE A 338      20.773  61.039 169.432  1.00  0.00           O  
ATOM    185  CB  ILE A 338      22.430  60.637 166.535  1.00  0.00           C  
ATOM    186  CG1 ILE A 338      23.844  60.574 165.953  1.00  0.00           C  
ATOM    187  CG2 ILE A 338      21.961  62.071 166.492  1.00  0.00           C  
ATOM    188  CD1 ILE A 338      23.918  60.999 164.510  1.00  0.00           C  
ATOM    189  N   GLU A 339      20.201  59.272 168.180  1.00  0.00           N  
ATOM    190  CA  GLU A 339      18.853  59.242 168.725  1.00  0.00           C  
ATOM    191  C   GLU A 339      18.909  59.199 170.267  1.00  0.00           C  
ATOM    192  O   GLU A 339      18.124  59.873 170.959  1.00  0.00           O  
ATOM    193  CB  GLU A 339      18.109  58.023 168.176  1.00  0.00           C  
ATOM    194  CG  GLU A 339      17.263  58.253 166.929  1.00  0.00           C  
ATOM    195  CD  GLU A 339      17.071  56.960 166.143  1.00  0.00           C  
ATOM    196  OE1 GLU A 339      17.127  55.878 166.763  1.00  0.00           O  
ATOM    197  OE2 GLU A 339      16.867  57.012 164.911  1.00  0.00           O  
ATOM    198  N   GLY A 340      19.846  58.415 170.799  1.00  0.00           N  
ATOM    199  CA  GLY A 340      19.975  58.312 172.242  1.00  0.00           C  
ATOM    200  C   GLY A 340      20.304  59.634 172.924  1.00  0.00           C  
ATOM    201  O   GLY A 340      19.739  59.997 173.963  1.00  0.00           O  
ATOM    202  N   THR A 341      21.240  60.362 172.337  1.00  0.00           N  
ATOM    203  CA  THR A 341      21.639  61.638 172.896  1.00  0.00           C  
ATOM    204  C   THR A 341      20.425  62.560 172.876  1.00  0.00           C  
ATOM    205  O   THR A 341      20.052  63.149 173.897  1.00  0.00           O  
ATOM    206  CB  THR A 341      22.860  62.207 172.092  1.00  0.00           C  
ATOM    207  OG1 THR A 341      24.069  61.644 172.633  1.00  0.00           O  
ATOM    208  CG2 THR A 341      22.930  63.735 172.140  1.00  0.00           C  
ATOM    209  N   LEU A 342      19.775  62.632 171.723  1.00  0.00           N  
ATOM    210  CA  LEU A 342      18.615  63.484 171.569  1.00  0.00           C  
ATOM    211  C   LEU A 342      17.570  63.195 172.645  1.00  0.00           C  
ATOM    212  O   LEU A 342      17.106  64.109 173.368  1.00  0.00           O  
ATOM    213  CB  LEU A 342      18.018  63.289 170.163  1.00  0.00           C  
ATOM    214  CG  LEU A 342      18.884  63.739 168.967  1.00  0.00           C  
ATOM    215  CD1 LEU A 342      18.273  63.236 167.659  1.00  0.00           C  
ATOM    216  CD2 LEU A 342      19.000  65.262 168.935  1.00  0.00           C  
ATOM    217  N   LYS A 343      17.213  61.916 172.750  1.00  0.00           N  
ATOM    218  CA  LYS A 343      16.207  61.477 173.696  1.00  0.00           C  
ATOM    219  C   LYS A 343      16.626  61.790 175.112  1.00  0.00           C  
ATOM    220  O   LYS A 343      15.792  62.196 175.958  1.00  0.00           O  
ATOM    221  CB  LYS A 343      15.980  59.992 173.544  1.00  0.00           C  
ATOM    222  CG  LYS A 343      15.137  59.639 172.365  1.00  0.00           C  
ATOM    223  CD  LYS A 343      15.042  58.157 172.309  1.00  0.00           C  
ATOM    224  CE  LYS A 343      14.245  57.691 171.143  1.00  0.00           C  
ATOM    225  NZ  LYS A 343      14.384  56.209 171.087  1.00  0.00           N  
ATOM    226  N   ASN A 344      17.922  61.603 175.364  1.00  0.00           N  
ATOM    227  CA  ASN A 344      18.481  61.872 176.671  1.00  0.00           C  
ATOM    228  C   ASN A 344      18.269  63.337 177.062  1.00  0.00           C  
ATOM    229  O   ASN A 344      17.819  63.635 178.179  1.00  0.00           O  
ATOM    230  CB  ASN A 344      19.968  61.540 176.677  1.00  0.00           C  
ATOM    231  CG  ASN A 344      20.503  61.337 178.078  1.00  0.00           C  
ATOM    232  OD1 ASN A 344      20.598  62.275 178.869  1.00  0.00           O  
ATOM    233  ND2 ASN A 344      20.843  60.094 178.398  1.00  0.00           N  
ATOM    234  N   VAL A 345      18.609  64.250 176.150  1.00  0.00           N  
ATOM    235  CA  VAL A 345      18.412  65.671 176.400  1.00  0.00           C  
ATOM    236  C   VAL A 345      16.903  65.945 176.587  1.00  0.00           C  
ATOM    237  O   VAL A 345      16.507  66.645 177.510  1.00  0.00           O  
ATOM    238  CB  VAL A 345      18.936  66.502 175.227  1.00  0.00           C  
ATOM    239  CG1 VAL A 345      18.627  67.965 175.449  1.00  0.00           C  
ATOM    240  CG2 VAL A 345      20.419  66.298 175.066  1.00  0.00           C  
ATOM    241  N   LEU A 347      16.061  65.391 175.709  1.00  0.00           N  
ATOM    242  CA  LEU A 347      14.620  65.591 175.821  1.00  0.00           C  
ATOM    243  C   LEU A 347      14.141  65.197 177.212  1.00  0.00           C  
ATOM    244  O   LEU A 347      13.172  65.755 177.731  1.00  0.00           O  
ATOM    245  CB  LEU A 347      13.869  64.748 174.786  1.00  0.00           C  
ATOM    246  CG  LEU A 347      13.871  65.134 173.308  1.00  0.00           C  
ATOM    247  CD1 LEU A 347      13.182  64.061 172.523  1.00  0.00           C  
ATOM    248  CD2 LEU A 347      13.147  66.442 173.098  1.00  0.00           C  
ATOM    249  N   GLY A 348      14.808  64.223 177.820  1.00  0.00           N  
ATOM    250  CA  GLY A 348      14.387  63.793 179.147  1.00  0.00           C  
ATOM    251  C   GLY A 348      14.851  64.717 180.256  1.00  0.00           C  
ATOM    252  O   GLY A 348      14.175  64.878 181.270  1.00  0.00           O  
ATOM    253  N   SER A 349      16.017  65.326 180.056  1.00  0.00           N  
ATOM    254  CA  SER A 349      16.592  66.240 181.031  1.00  0.00           C  
ATOM    255  C   SER A 349      15.713  67.482 181.146  1.00  0.00           C  
ATOM    256  O   SER A 349      15.814  68.236 182.136  1.00  0.00           O  
ATOM    257  CB  SER A 349      17.994  66.651 180.612  1.00  0.00           C  
ATOM    258  OG  SER A 349      17.919  67.756 179.741  1.00  0.00           O  
ATOM    259  N   TYR A 352      14.869  67.706 180.132  1.00  0.00           N  
ATOM    260  CA  TYR A 352      13.943  68.830 180.179  1.00  0.00           C  
ATOM    261  C   TYR A 352      12.526  68.505 180.701  1.00  0.00           C  
ATOM    262  O   TYR A 352      11.692  69.405 180.789  1.00  0.00           O  
ATOM    263  CB  TYR A 352      13.830  69.502 178.830  1.00  0.00           C  
ATOM    264  CG  TYR A 352      14.953  70.465 178.511  1.00  0.00           C  
ATOM    265  CD1 TYR A 352      16.167  70.012 178.010  1.00  0.00           C  
ATOM    266  CD2 TYR A 352      14.765  71.842 178.621  1.00  0.00           C  
ATOM    267  CE1 TYR A 352      17.165  70.910 177.606  1.00  0.00           C  
ATOM    268  CE2 TYR A 352      15.755  72.745 178.222  1.00  0.00           C  
ATOM    269  CZ  TYR A 352      16.945  72.271 177.710  1.00  0.00           C  
ATOM    270  OH  TYR A 352      17.888  73.156 177.246  1.00  0.00           O  
ATOM    271  N   GLY A 361      12.265  67.242 181.061  1.00  0.00           N  
ATOM    272  CA  GLY A 361      10.956  66.855 181.586  1.00  0.00           C  
ATOM    273  C   GLY A 361       9.881  66.436 180.571  1.00  0.00           C  
ATOM    274  O   GLY A 361       8.743  66.127 180.955  1.00  0.00           O  
ATOM    275  N   TYR A 362      10.228  66.421 179.284  1.00  0.00           N  
ATOM    276  CA  TYR A 362       9.287  66.050 178.238  1.00  0.00           C  
ATOM    277  C   TYR A 362       8.936  64.568 178.207  1.00  0.00           C  
ATOM    278  O   TYR A 362       9.685  63.727 178.715  1.00  0.00           O  
ATOM    279  CB  TYR A 362       9.837  66.492 176.899  1.00  0.00           C  
ATOM    280  CG  TYR A 362       9.785  67.995 176.736  1.00  0.00           C  
ATOM    281  CD1 TYR A 362      10.157  68.855 177.781  1.00  0.00           C  
ATOM    282  CD2 TYR A 362       9.350  68.561 175.547  1.00  0.00           C  
ATOM    283  CE1 TYR A 362      10.088  70.250 177.627  1.00  0.00           C  
ATOM    284  CE2 TYR A 362       9.279  69.935 175.387  1.00  0.00           C  
ATOM    285  CZ  TYR A 362       9.644  70.778 176.419  1.00  0.00           C  
ATOM    286  OH  TYR A 362       9.548  72.136 176.202  1.00  0.00           O  
ATOM    287  N   SER A 363       7.774  64.253 177.631  1.00  0.00           N  
ATOM    288  CA  SER A 363       7.311  62.863 177.555  1.00  0.00           C  
ATOM    289  C   SER A 363       7.099  62.373 176.123  1.00  0.00           C  
ATOM    290  O   SER A 363       6.724  63.156 175.236  1.00  0.00           O  
ATOM    291  CB  SER A 363       6.018  62.710 178.349  1.00  0.00           C  
ATOM    292  OG  SER A 363       6.219  63.087 179.705  1.00  0.00           O  
ATOM    293  N   GLU A 364       7.357  61.090 175.880  1.00  0.00           N  
ATOM    294  CA  GLU A 364       7.152  60.578 174.530  1.00  0.00           C  
ATOM    295  C   GLU A 364       5.685  60.253 174.302  1.00  0.00           C  
ATOM    296  O   GLU A 364       4.987  59.775 175.197  1.00  0.00           O  
ATOM    297  CB  GLU A 364       7.973  59.304 174.264  1.00  0.00           C  
ATOM    298  CG  GLU A 364       8.159  58.980 172.760  1.00  0.00           C  
ATOM    299  CD  GLU A 364       8.614  57.537 172.481  1.00  0.00           C  
ATOM    300  OE1 GLU A 364       8.952  56.799 173.415  1.00  0.00           O  
ATOM    301  OE2 GLU A 364       8.648  57.121 171.313  1.00  0.00           O  
ATOM    302  N   ILE A 365       5.212  60.554 173.107  1.00  0.00           N  
ATOM    303  CA  ILE A 365       3.847  60.209 172.721  1.00  0.00           C  
ATOM    304  C   ILE A 365       3.970  59.495 171.351  1.00  0.00           C  
ATOM    305  O   ILE A 365       4.855  59.806 170.535  1.00  0.00           O  
ATOM    306  CB  ILE A 365       2.918  61.473 172.632  1.00  0.00           C  
ATOM    307  CG1 ILE A 365       1.472  61.037 172.374  1.00  0.00           C  
ATOM    308  CG2 ILE A 365       3.395  62.439 171.522  1.00  0.00           C  
ATOM    309  CD1 ILE A 365       0.485  62.192 172.345  1.00  0.00           C  
ATOM    310  N   ARG A 366       3.116  58.513 171.111  1.00  0.00           N  
ATOM    311  CA  ARG A 366       3.155  57.806 169.833  1.00  0.00           C  
ATOM    312  C   ARG A 366       1.811  57.882 169.114  1.00  0.00           C  
ATOM    313  O   ARG A 366       0.752  57.614 169.689  1.00  0.00           O  
ATOM    314  CB  ARG A 366       3.624  56.361 170.052  1.00  0.00           C  
ATOM    315  CG  ARG A 366       5.101  56.304 170.483  1.00  0.00           C  
ATOM    316  CD  ARG A 366       5.590  54.900 170.727  1.00  0.00           C  
ATOM    317  NE  ARG A 366       6.849  54.902 171.452  1.00  0.00           N  
ATOM    318  CZ  ARG A 366       7.493  53.805 171.866  1.00  0.00           C  
ATOM    319  NH1 ARG A 366       6.995  52.588 171.623  1.00  0.00           N  
ATOM    320  NH2 ARG A 366       8.641  53.926 172.537  1.00  0.00           N  
ATOM    321  N   LEU A 368       1.875  58.276 167.847  1.00  0.00           N  
ATOM    322  CA  LEU A 368       0.684  58.458 167.014  1.00  0.00           C  
ATOM    323  C   LEU A 368       0.714  57.581 165.771  1.00  0.00           C  
ATOM    324  O   LEU A 368       1.777  57.175 165.322  1.00  0.00           O  
ATOM    325  CB  LEU A 368       0.560  59.941 166.653  1.00  0.00           C  
ATOM    326  CG  LEU A 368       0.760  60.708 167.974  1.00  0.00           C  
ATOM    327  CD1 LEU A 368       0.949  62.187 167.725  1.00  0.00           C  
ATOM    328  CD2 LEU A 368      -0.423  60.422 168.913  1.00  0.00           C  
ATOM    329  N   PRO A 370      -0.465  57.284 165.196  1.00  0.00           N  
ATOM    330  CA  PRO A 370      -0.572  56.432 164.006  1.00  0.00           C  
ATOM    331  C   PRO A 370       0.135  56.964 162.785  1.00  0.00           C  
ATOM    332  O   PRO A 370       0.336  58.170 162.648  1.00  0.00           O  
ATOM    333  CB  PRO A 370      -2.085  56.323 163.783  1.00  0.00           C  
ATOM    334  CG  PRO A 370      -2.677  56.663 165.114  1.00  0.00           C  
ATOM    335  CD  PRO A 370      -1.797  57.795 165.570  1.00  0.00           C  
ATOM    336  N   ILE A 371       0.498  56.047 161.896  1.00  0.00           N  
ATOM    337  CA  ILE A 371       1.177  56.384 160.663  1.00  0.00           C  
ATOM    338  C   ILE A 371       0.158  57.013 159.716  1.00  0.00           C  
ATOM    339  O   ILE A 371       0.473  57.960 158.997  1.00  0.00           O  
ATOM    340  CB  ILE A 371       1.794  55.109 160.039  1.00  0.00           C  
ATOM    341  CG1 ILE A 371       2.901  54.580 160.942  1.00  0.00           C  
ATOM    342  CG2 ILE A 371       2.372  55.391 158.671  1.00  0.00           C  
ATOM    343  CD1 ILE A 371       3.936  55.604 161.276  1.00  0.00           C  
ATOM    344  N   VAL A 372      -1.074  56.505 159.726  1.00  0.00           N  
ATOM    345  CA  VAL A 372      -2.114  57.040 158.842  1.00  0.00           C  
ATOM    346  C   VAL A 372      -3.273  57.644 159.619  1.00  0.00           C  
ATOM    347  O   VAL A 372      -3.604  57.201 160.731  1.00  0.00           O  
ATOM    348  CB  VAL A 372      -2.696  55.942 157.882  1.00  0.00           C  
ATOM    349  CG1 VAL A 372      -1.578  55.178 157.190  1.00  0.00           C  
ATOM    350  CG2 VAL A 372      -3.540  54.985 158.656  1.00  0.00           C  
ATOM    351  N   GLU A 373      -3.893  58.657 159.018  1.00  0.00           N  
ATOM    352  CA  GLU A 373      -5.036  59.344 159.618  1.00  0.00           C  
ATOM    353  C   GLU A 373      -5.973  59.743 158.493  1.00  0.00           C  
ATOM    354  O   GLU A 373      -5.548  59.833 157.335  1.00  0.00           O  
ATOM    355  CB  GLU A 373      -4.588  60.611 160.352  1.00  0.00           C  
ATOM    356  CG  GLU A 373      -3.604  60.367 161.453  1.00  0.00           C  
ATOM    357  CD  GLU A 373      -4.227  60.352 162.817  1.00  0.00           C  
ATOM    358  OE1 GLU A 373      -5.302  59.731 163.005  1.00  0.00           O  
ATOM    359  OE2 GLU A 373      -3.609  60.959 163.709  1.00  0.00           O  
ATOM    360  N   GLN A 374      -7.241  59.978 158.830  1.00  0.00           N  
ATOM    361  CA  GLN A 374      -8.221  60.395 157.837  1.00  0.00           C  
ATOM    362  C   GLN A 374      -7.745  61.654 157.121  1.00  0.00           C  
ATOM    363  O   GLN A 374      -7.275  62.597 157.741  1.00  0.00           O  
ATOM    364  CB  GLN A 374      -9.564  60.618 158.513  1.00  0.00           C  
ATOM    365  CG  GLN A 374     -10.354  59.332 158.641  1.00  0.00           C  
ATOM    366  CD  GLN A 374     -11.102  59.225 159.944  1.00  0.00           C  
ATOM    367  OE1 GLN A 374     -11.653  60.212 160.438  1.00  0.00           O  
ATOM    368  NE2 GLN A 374     -11.143  58.015 160.509  1.00  0.00           N  
ATOM    369  N   THR A 375      -7.861  61.669 155.805  1.00  0.00           N  
ATOM    370  CA  THR A 375      -7.391  62.803 155.029  1.00  0.00           C  
ATOM    371  C   THR A 375      -7.888  64.179 155.499  1.00  0.00           C  
ATOM    372  O   THR A 375      -7.124  65.147 155.543  1.00  0.00           O  
ATOM    373  CB  THR A 375      -7.724  62.589 153.549  1.00  0.00           C  
ATOM    374  OG1 THR A 375      -7.335  61.260 153.180  1.00  0.00           O  
ATOM    375  CG2 THR A 375      -6.969  63.599 152.663  1.00  0.00           C  
ATOM    376  N   PRO A 376      -9.172  64.290 155.854  1.00  0.00           N  
ATOM    377  CA  PRO A 376      -9.633  65.603 156.306  1.00  0.00           C  
ATOM    378  C   PRO A 376      -8.649  66.297 157.259  1.00  0.00           C  
ATOM    379  O   PRO A 376      -8.363  67.489 157.110  1.00  0.00           O  
ATOM    380  CB  PRO A 376     -10.972  65.288 156.979  1.00  0.00           C  
ATOM    381  CG  PRO A 376     -10.904  63.788 157.282  1.00  0.00           C  
ATOM    382  CD  PRO A 376     -10.203  63.261 156.061  1.00  0.00           C  
ATOM    383  N   LEU A 377      -8.121  65.539 158.220  1.00  0.00           N  
ATOM    384  CA  LEU A 377      -7.185  66.069 159.210  1.00  0.00           C  
ATOM    385  C   LEU A 377      -6.101  66.978 158.639  1.00  0.00           C  
ATOM    386  O   LEU A 377      -5.906  68.088 159.122  1.00  0.00           O  
ATOM    387  CB  LEU A 377      -6.520  64.928 159.981  1.00  0.00           C  
ATOM    388  CG  LEU A 377      -5.727  65.296 161.248  1.00  0.00           C  
ATOM    389  CD1 LEU A 377      -6.678  65.824 162.315  1.00  0.00           C  
ATOM    390  CD2 LEU A 377      -4.987  64.071 161.779  1.00  0.00           C  
ATOM    391  N   PHE A 378      -5.390  66.525 157.618  1.00  0.00           N  
ATOM    392  CA  PHE A 378      -4.331  67.347 157.038  1.00  0.00           C  
ATOM    393  C   PHE A 378      -4.905  68.359 156.056  1.00  0.00           C  
ATOM    394  O   PHE A 378      -4.215  69.271 155.607  1.00  0.00           O  
ATOM    395  CB  PHE A 378      -3.298  66.456 156.347  1.00  0.00           C  
ATOM    396  CG  PHE A 378      -2.757  65.370 157.235  1.00  0.00           C  
ATOM    397  CD1 PHE A 378      -1.750  65.637 158.152  1.00  0.00           C  
ATOM    398  CD2 PHE A 378      -3.280  64.081 157.176  1.00  0.00           C  
ATOM    399  CE1 PHE A 378      -1.279  64.648 158.985  1.00  0.00           C  
ATOM    400  CE2 PHE A 378      -2.809  63.081 158.016  1.00  0.00           C  
ATOM    401  CZ  PHE A 378      -1.810  63.366 158.917  1.00  0.00           C  
ATOM    402  N   LYS A 388      -6.171  68.183 155.703  1.00  0.00           N  
ATOM    403  CA  LYS A 388      -6.819  69.129 154.809  1.00  0.00           C  
ATOM    404  C   LYS A 388      -7.133  70.332 155.704  1.00  0.00           C  
ATOM    405  O   LYS A 388      -6.749  71.477 155.407  1.00  0.00           O  
ATOM    406  CB  LYS A 388      -8.120  68.540 154.235  1.00  0.00           C  
ATOM    407  CG  LYS A 388      -7.971  67.741 152.932  1.00  0.00           C  
ATOM    408  CD  LYS A 388      -9.337  67.178 152.484  1.00  0.00           C  
ATOM    409  CE  LYS A 388      -9.306  66.554 151.084  1.00  0.00           C  
ATOM    410  NZ  LYS A 388      -9.121  67.584 150.015  1.00  0.00           N  
ATOM    411  N   ARG A 389      -7.826  70.041 156.807  1.00  0.00           N  
ATOM    412  CA  ARG A 389      -8.214  71.045 157.792  1.00  0.00           C  
ATOM    413  C   ARG A 389      -7.010  71.746 158.429  1.00  0.00           C  
ATOM    414  O   ARG A 389      -6.677  72.880 158.075  1.00  0.00           O  
ATOM    415  CB  ARG A 389      -9.043  70.406 158.913  1.00  0.00           C  
ATOM    416  CG  ARG A 389     -10.509  70.205 158.623  1.00  0.00           C  
ATOM    417  CD  ARG A 389     -11.292  70.595 159.873  1.00  0.00           C  
ATOM    418  NE  ARG A 389     -11.947  69.468 160.539  1.00  0.00           N  
ATOM    419  CZ  ARG A 389     -12.395  69.517 161.794  1.00  0.00           C  
ATOM    420  NH1 ARG A 389     -12.240  70.634 162.498  1.00  0.00           N  
ATOM    421  NH2 ARG A 389     -13.019  68.472 162.340  1.00  0.00           N  
ATOM    422  N   ALA A 396      -6.367  71.056 159.370  1.00  0.00           N  
ATOM    423  CA  ALA A 396      -5.230  71.600 160.092  1.00  0.00           C  
ATOM    424  C   ALA A 396      -4.110  72.179 159.237  1.00  0.00           C  
ATOM    425  O   ALA A 396      -3.651  73.284 159.511  1.00  0.00           O  
ATOM    426  CB  ALA A 396      -4.675  70.554 161.046  1.00  0.00           C  
ATOM    427  N   ILE A 397      -3.660  71.473 158.208  1.00  0.00           N  
ATOM    428  CA  ILE A 397      -2.568  72.021 157.402  1.00  0.00           C  
ATOM    429  C   ILE A 397      -3.020  73.030 156.357  1.00  0.00           C  
ATOM    430  O   ILE A 397      -2.268  73.951 156.020  1.00  0.00           O  
ATOM    431  CB  ILE A 397      -1.743  70.902 156.705  1.00  0.00           C  
ATOM    432  CG1 ILE A 397      -0.961  70.118 157.765  1.00  0.00           C  
ATOM    433  CG2 ILE A 397      -0.780  71.498 155.674  1.00  0.00           C  
ATOM    434  CD1 ILE A 397      -0.214  68.916 157.239  1.00  0.00           C  
ATOM    435  N   GLY A 403      -4.242  72.853 155.848  1.00  0.00           N  
ATOM    436  CA  GLY A 403      -4.783  73.756 154.838  1.00  0.00           C  
ATOM    437  C   GLY A 403      -5.069  73.094 153.501  1.00  0.00           C  
ATOM    438  O   GLY A 403      -4.589  71.996 153.233  1.00  0.00           O  
ATOM    439  N   GLU A 404      -5.852  73.758 152.658  1.00  0.00           N  
ATOM    440  CA  GLU A 404      -6.191  73.221 151.341  1.00  0.00           C  
ATOM    441  C   GLU A 404      -5.281  73.841 150.294  1.00  0.00           C  
ATOM    442  O   GLU A 404      -5.036  73.266 149.237  1.00  0.00           O  
ATOM    443  CB  GLU A 404      -7.648  73.547 150.990  1.00  0.00           C  
ATOM    444  CG  GLU A 404      -8.675  72.953 151.937  1.00  0.00           C  
ATOM    445  CD  GLU A 404      -9.447  71.806 151.317  1.00  0.00           C  
ATOM    446  OE1 GLU A 404      -8.813  70.834 150.847  1.00  0.00           O  
ATOM    447  OE2 GLU A 404     -10.695  71.874 151.301  1.00  0.00           O  
ATOM    448  N   VAL A 406      -4.774  75.022 150.613  1.00  0.00           N  
ATOM    449  CA  VAL A 406      -3.917  75.758 149.706  1.00  0.00           C  
ATOM    450  C   VAL A 406      -2.452  75.345 149.781  1.00  0.00           C  
ATOM    451  O   VAL A 406      -1.693  75.574 148.837  1.00  0.00           O  
ATOM    452  CB  VAL A 406      -4.031  77.268 149.981  1.00  0.00           C  
ATOM    453  CG1 VAL A 406      -3.515  77.577 151.380  1.00  0.00           C  
ATOM    454  CG2 VAL A 406      -3.277  78.054 148.929  1.00  0.00           C  
ATOM    455  N   THR A 473      -2.051  74.731 150.891  1.00  0.00           N  
ATOM    456  CA  THR A 473      -0.658  74.308 151.063  1.00  0.00           C  
ATOM    457  C   THR A 473      -0.143  73.356 149.967  1.00  0.00           C  
ATOM    458  O   THR A 473      -0.859  72.460 149.517  1.00  0.00           O  
ATOM    459  CB  THR A 473      -0.446  73.646 152.451  1.00  0.00           C  
ATOM    460  OG1 THR A 473      -1.437  72.636 152.663  1.00  0.00           O  
ATOM    461  CG2 THR A 473      -0.558  74.674 153.550  1.00  0.00           C  
ATOM    462  N   ASP A 477       1.100  73.565 149.538  1.00  0.00           N  
ATOM    463  CA  ASP A 477       1.711  72.723 148.515  1.00  0.00           C  
ATOM    464  C   ASP A 477       1.760  71.282 149.006  1.00  0.00           C  
ATOM    465  O   ASP A 477       1.849  70.341 148.214  1.00  0.00           O  
ATOM    466  CB  ASP A 477       3.141  73.185 148.201  1.00  0.00           C  
ATOM    467  CG  ASP A 477       3.187  74.528 147.485  1.00  0.00           C  
ATOM    468  OD1 ASP A 477       2.362  74.745 146.567  1.00  0.00           O  
ATOM    469  OD2 ASP A 477       4.062  75.357 147.827  1.00  0.00           O  
ATOM    470  N   VAL A 478       1.713  71.130 150.326  1.00  0.00           N  
ATOM    471  CA  VAL A 478       1.748  69.824 150.973  1.00  0.00           C  
ATOM    472  C   VAL A 478       0.496  69.027 150.632  1.00  0.00           C  
ATOM    473  O   VAL A 478       0.571  68.030 149.920  1.00  0.00           O  
ATOM    474  CB  VAL A 478       1.863  69.973 152.520  1.00  0.00           C  
ATOM    475  CG1 VAL A 478       1.714  68.621 153.202  1.00  0.00           C  
ATOM    476  CG2 VAL A 478       3.206  70.597 152.878  1.00  0.00           C  
ATOM    477  N   VAL A 479      -0.653  69.476 151.132  1.00  0.00           N  
ATOM    478  CA  VAL A 479      -1.924  68.795 150.888  1.00  0.00           C  
ATOM    479  C   VAL A 479      -2.236  68.727 149.405  1.00  0.00           C  
ATOM    480  O   VAL A 479      -2.563  67.666 148.870  1.00  0.00           O  
ATOM    481  CB  VAL A 479      -3.102  69.515 151.595  1.00  0.00           C  
ATOM    482  CG1 VAL A 479      -4.433  68.920 151.144  1.00  0.00           C  
ATOM    483  CG2 VAL A 479      -2.966  69.382 153.102  1.00  0.00           C  
ATOM    484  N   GLU A 488      -2.125  69.871 148.746  1.00  0.00           N  
ATOM    485  CA  GLU A 488      -2.410  69.960 147.328  1.00  0.00           C  
ATOM    486  C   GLU A 488      -1.652  68.903 146.520  1.00  0.00           C  
ATOM    487  O   GLU A 488      -2.264  67.988 145.973  1.00  0.00           O  
ATOM    488  CB  GLU A 488      -2.084  71.376 146.824  1.00  0.00           C  
ATOM    489  CG  GLU A 488      -2.692  71.740 145.471  1.00  0.00           C  
ATOM    490  CD  GLU A 488      -2.514  73.216 145.118  1.00  0.00           C  
ATOM    491  OE1 GLU A 488      -1.354  73.686 145.058  1.00  0.00           O  
ATOM    492  OE2 GLU A 488      -3.536  73.905 144.898  1.00  0.00           O  
ATOM    493  N   LYS A 495      -0.327  68.991 146.479  1.00  0.00           N  
ATOM    494  CA  LYS A 495       0.450  68.047 145.677  1.00  0.00           C  
ATOM    495  C   LYS A 495       1.509  67.196 146.370  1.00  0.00           C  
ATOM    496  O   LYS A 495       2.478  66.801 145.711  1.00  0.00           O  
ATOM    497  CB  LYS A 495       1.151  68.811 144.553  1.00  0.00           C  
ATOM    498  CG  LYS A 495       2.034  69.953 145.066  1.00  0.00           C  
ATOM    499  CD  LYS A 495       3.144  70.356 144.086  1.00  0.00           C  
ATOM    500  CE  LYS A 495       2.621  70.849 142.741  1.00  0.00           C  
ATOM    501  NZ  LYS A 495       2.157  69.734 141.863  1.00  0.00           N  
ATOM    502  N   GLU A 496       1.345  66.884 147.656  1.00  0.00           N  
ATOM    503  CA  GLU A 496       2.379  66.105 148.353  1.00  0.00           C  
ATOM    504  C   GLU A 496       2.020  64.898 149.237  1.00  0.00           C  
ATOM    505  O   GLU A 496       2.892  64.124 149.603  1.00  0.00           O  
ATOM    506  CB  GLU A 496       3.242  67.070 149.169  1.00  0.00           C  
ATOM    507  CG  GLU A 496       4.639  67.238 148.621  1.00  0.00           C  
ATOM    508  CD  GLU A 496       5.293  68.503 149.108  1.00  0.00           C  
ATOM    509  OE1 GLU A 496       5.211  68.786 150.326  1.00  0.00           O  
ATOM    510  OE2 GLU A 496       5.895  69.210 148.272  1.00  0.00           O  
ATOM    511  N   MET A 497       0.751  64.726 149.562  1.00  0.00           N  
ATOM    512  CA  MET A 497       0.328  63.644 150.430  1.00  0.00           C  
ATOM    513  C   MET A 497       0.106  62.310 149.741  1.00  0.00           C  
ATOM    514  O   MET A 497      -0.041  62.245 148.526  1.00  0.00           O  
ATOM    515  CB  MET A 497      -0.957  64.050 151.157  1.00  0.00           C  
ATOM    516  CG  MET A 497      -0.918  65.487 151.695  1.00  0.00           C  
ATOM    517  SD  MET A 497      -2.139  65.791 152.989  1.00  0.00           S  
ATOM    518  CE  MET A 497      -3.681  65.528 152.089  1.00  0.00           C  
ATOM    519  N   TYR A 498       0.104  61.243 150.538  1.00  0.00           N  
ATOM    520  CA  TYR A 498      -0.147  59.890 150.043  1.00  0.00           C  
ATOM    521  C   TYR A 498      -1.553  59.564 150.533  1.00  0.00           C  
ATOM    522  O   TYR A 498      -1.753  59.194 151.689  1.00  0.00           O  
ATOM    523  CB  TYR A 498       0.846  58.850 150.624  1.00  0.00           C  
ATOM    524  CG  TYR A 498       2.234  58.817 149.987  1.00  0.00           C  
ATOM    525  CD1 TYR A 498       3.219  59.713 150.391  1.00  0.00           C  
ATOM    526  CD2 TYR A 498       2.544  57.920 148.945  1.00  0.00           C  
ATOM    527  CE1 TYR A 498       4.472  59.734 149.788  1.00  0.00           C  
ATOM    528  CE2 TYR A 498       3.803  57.941 148.325  1.00  0.00           C  
ATOM    529  CZ  TYR A 498       4.759  58.861 148.761  1.00  0.00           C  
ATOM    530  OH  TYR A 498       6.003  58.955 148.175  1.00  0.00           O  
ATOM    531  N   THR A 499      -2.542  59.717 149.665  1.00  0.00           N  
ATOM    532  CA  THR A 499      -3.902  59.433 150.077  1.00  0.00           C  
ATOM    533  C   THR A 499      -4.428  58.236 149.310  1.00  0.00           C  
ATOM    534  O   THR A 499      -4.053  57.996 148.159  1.00  0.00           O  
ATOM    535  CB  THR A 499      -4.827  60.668 149.824  1.00  0.00           C  
ATOM    536  OG1 THR A 499      -4.244  61.837 150.420  1.00  0.00           O  
ATOM    537  CG2 THR A 499      -6.233  60.446 150.425  1.00  0.00           C  
ATOM    538  N   PHE A 500      -5.277  57.461 149.963  1.00  0.00           N  
ATOM    539  CA  PHE A 500      -5.884  56.315 149.321  1.00  0.00           C  
ATOM    540  C   PHE A 500      -7.225  56.071 150.007  1.00  0.00           C  
ATOM    541  O   PHE A 500      -7.499  56.628 151.075  1.00  0.00           O  
ATOM    542  CB  PHE A 500      -4.968  55.075 149.373  1.00  0.00           C  
ATOM    543  CG  PHE A 500      -4.695  54.559 150.754  1.00  0.00           C  
ATOM    544  CD1 PHE A 500      -3.549  54.943 151.440  1.00  0.00           C  
ATOM    545  CD2 PHE A 500      -5.570  53.661 151.361  1.00  0.00           C  
ATOM    546  CE1 PHE A 500      -3.272  54.434 152.717  1.00  0.00           C  
ATOM    547  CE2 PHE A 500      -5.301  53.148 152.635  1.00  0.00           C  
ATOM    548  CZ  PHE A 500      -4.145  53.538 153.312  1.00  0.00           C  
ATOM    549  N   GLU A 501      -8.068  55.260 149.379  1.00  0.00           N  
ATOM    550  CA  GLU A 501      -9.396  54.993 149.900  1.00  0.00           C  
ATOM    551  C   GLU A 501      -9.444  53.627 150.548  1.00  0.00           C  
ATOM    552  O   GLU A 501      -9.181  52.609 149.913  1.00  0.00           O  
ATOM    553  CB  GLU A 501     -10.399  55.090 148.750  1.00  0.00           C  
ATOM    554  CG  GLU A 501     -11.841  55.315 149.145  1.00  0.00           C  
ATOM    555  CD  GLU A 501     -12.712  55.620 147.928  1.00  0.00           C  
ATOM    556  OE1 GLU A 501     -12.733  54.783 146.990  1.00  0.00           O  
ATOM    557  OE2 GLU A 501     -13.364  56.694 147.907  1.00  0.00           O  
ATOM    558  N   ASP A 502      -9.771  53.612 151.828  1.00  0.00           N  
ATOM    559  CA  ASP A 502      -9.848  52.367 152.565  1.00  0.00           C  
ATOM    560  C   ASP A 502     -10.940  51.484 151.951  1.00  0.00           C  
ATOM    561  O   ASP A 502     -11.731  51.945 151.135  1.00  0.00           O  
ATOM    562  CB  ASP A 502     -10.166  52.662 154.035  1.00  0.00           C  
ATOM    563  CG  ASP A 502      -9.956  51.455 154.926  1.00  0.00           C  
ATOM    564  OD1 ASP A 502      -8.796  50.996 155.024  1.00  0.00           O  
ATOM    565  OD2 ASP A 502     -10.947  50.967 155.521  1.00  0.00           O  
ATOM    566  N   ARG A 503     -10.972  50.216 152.345  1.00  0.00           N  
ATOM    567  CA  ARG A 503     -11.983  49.287 151.852  1.00  0.00           C  
ATOM    568  C   ARG A 503     -13.405  49.756 152.181  1.00  0.00           C  
ATOM    569  O   ARG A 503     -14.344  49.388 151.483  1.00  0.00           O  
ATOM    570  CB  ARG A 503     -11.765  47.890 152.449  1.00  0.00           C  
ATOM    571  CG  ARG A 503     -10.307  47.492 152.449  1.00  0.00           C  
ATOM    572  CD  ARG A 503     -10.066  45.997 152.429  1.00  0.00           C  
ATOM    573  NE  ARG A 503      -8.639  45.734 152.231  1.00  0.00           N  
ATOM    574  CZ  ARG A 503      -8.133  44.536 151.964  1.00  0.00           C  
ATOM    575  NH1 ARG A 503      -8.935  43.486 151.857  1.00  0.00           N  
ATOM    576  NH2 ARG A 503      -6.827  44.383 151.809  1.00  0.00           N  
ATOM    577  N   ASN A 651     -13.570  50.556 153.236  1.00  0.00           N  
ATOM    578  CA  ASN A 651     -14.898  51.030 153.610  1.00  0.00           C  
ATOM    579  C   ASN A 651     -15.203  52.356 152.944  1.00  0.00           C  
ATOM    580  O   ASN A 651     -16.224  52.985 153.239  1.00  0.00           O  
ATOM    581  CB  ASN A 651     -15.019  51.215 155.113  1.00  0.00           C  
ATOM    582  CG  ASN A 651     -14.325  52.485 155.601  1.00  0.00           C  
ATOM    583  OD1 ASN A 651     -14.493  52.879 156.762  1.00  0.00           O  
ATOM    584  ND2 ASN A 651     -13.540  53.132 154.720  1.00  0.00           N  
ATOM    585  N   GLY A 652     -14.292  52.794 152.077  1.00  0.00           N  
ATOM    586  CA  GLY A 652     -14.478  54.042 151.351  1.00  0.00           C  
ATOM    587  C   GLY A 652     -14.026  55.325 152.020  1.00  0.00           C  
ATOM    588  O   GLY A 652     -14.448  56.401 151.604  1.00  0.00           O  
ATOM    589  N   ASP A 653     -13.187  55.237 153.050  1.00  0.00           N  
ATOM    590  CA  ASP A 653     -12.703  56.447 153.716  1.00  0.00           C  
ATOM    591  C   ASP A 653     -11.390  56.926 153.123  1.00  0.00           C  
ATOM    592  O   ASP A 653     -10.518  56.125 152.808  1.00  0.00           O  
ATOM    593  CB  ASP A 653     -12.518  56.219 155.209  1.00  0.00           C  
ATOM    594  CG  ASP A 653     -13.822  56.041 155.925  1.00  0.00           C  
ATOM    595  OD1 ASP A 653     -14.783  56.761 155.591  1.00  0.00           O  
ATOM    596  OD2 ASP A 653     -13.888  55.194 156.832  1.00  0.00           O  
ATOM    597  N   SER A 654     -11.260  58.235 152.961  1.00  0.00           N  
ATOM    598  CA  SER A 654     -10.047  58.814 152.403  1.00  0.00           C  
ATOM    599  C   SER A 654      -8.984  58.736 153.500  1.00  0.00           C  
ATOM    600  O   SER A 654      -9.165  59.252 154.601  1.00  0.00           O  
ATOM    601  CB  SER A 654     -10.294  60.274 151.989  1.00  0.00           C  
ATOM    602  OG  SER A 654      -9.245  60.776 151.167  1.00  0.00           O  
ATOM    603  N   LEU A 655      -7.883  58.068 153.200  1.00  0.00           N  
ATOM    604  CA  LEU A 655      -6.821  57.906 154.172  1.00  0.00           C  
ATOM    605  C   LEU A 655      -5.588  58.566 153.660  1.00  0.00           C  
ATOM    606  O   LEU A 655      -5.346  58.595 152.454  1.00  0.00           O  
ATOM    607  CB  LEU A 655      -6.515  56.424 154.408  1.00  0.00           C  
ATOM    608  CG  LEU A 655      -7.213  55.672 155.546  1.00  0.00           C  
ATOM    609  CD1 LEU A 655      -8.556  56.297 155.952  1.00  0.00           C  
ATOM    610  CD2 LEU A 655      -7.361  54.248 155.088  1.00  0.00           C  
ATOM    611  N   THR A 656      -4.804  59.094 154.590  1.00  0.00           N  
ATOM    612  CA  THR A 656      -3.558  59.739 154.230  1.00  0.00           C  
ATOM    613  C   THR A 656      -2.409  59.339 155.150  1.00  0.00           C  
ATOM    614  O   THR A 656      -2.570  59.229 156.372  1.00  0.00           O  
ATOM    615  CB  THR A 656      -3.703  61.254 154.252  1.00  0.00           C  
ATOM    616  OG1 THR A 656      -4.880  61.613 153.528  1.00  0.00           O  
ATOM    617  CG2 THR A 656      -2.489  61.913 153.599  1.00  0.00           C  
ATOM    618  N   LEU A 657      -1.263  59.098 154.519  1.00  0.00           N  
ATOM    619  CA  LEU A 657      -0.013  58.748 155.173  1.00  0.00           C  
ATOM    620  C   LEU A 657       0.520  60.066 155.713  1.00  0.00           C  
ATOM    621  O   LEU A 657       0.831  60.983 154.947  1.00  0.00           O  
ATOM    622  CB  LEU A 657       0.947  58.161 154.139  1.00  0.00           C  
ATOM    623  CG  LEU A 657       1.112  56.642 154.215  1.00  0.00           C  
ATOM    624  CD1 LEU A 657      -0.232  56.010 154.303  1.00  0.00           C  
ATOM    625  CD2 LEU A 657       1.912  56.109 153.024  1.00  0.00           C  
ATOM    626  N   ARG A 658       0.623  60.155 157.036  1.00  0.00           N  
ATOM    627  CA  ARG A 658       1.070  61.373 157.709  1.00  0.00           C  
ATOM    628  C   ARG A 658       2.325  62.016 157.126  1.00  0.00           C  
ATOM    629  O   ARG A 658       3.374  61.388 157.038  1.00  0.00           O  
ATOM    630  CB  ARG A 658       1.253  61.111 159.224  1.00  0.00           C  
ATOM    631  CG  ARG A 658       2.675  60.739 159.696  1.00  0.00           C  
ATOM    632  CD  ARG A 658       2.733  60.287 161.176  1.00  0.00           C  
ATOM    633  NE  ARG A 658       4.088  59.845 161.535  1.00  0.00           N  
ATOM    634  CZ  ARG A 658       4.401  58.992 162.517  1.00  0.00           C  
ATOM    635  NH1 ARG A 658       3.458  58.450 163.286  1.00  0.00           N  
ATOM    636  NH2 ARG A 658       5.676  58.668 162.724  1.00  0.00           N  
ATOM    637  N   PRO A 659       2.207  63.285 156.694  1.00  0.00           N  
ATOM    638  CA  PRO A 659       3.263  64.126 156.106  1.00  0.00           C  
ATOM    639  C   PRO A 659       3.974  64.911 157.206  1.00  0.00           C  
ATOM    640  O   PRO A 659       4.943  65.622 156.952  1.00  0.00           O  
ATOM    641  CB  PRO A 659       2.483  65.050 155.187  1.00  0.00           C  
ATOM    642  CG  PRO A 659       1.225  65.307 156.004  1.00  0.00           C  
ATOM    643  CD  PRO A 659       0.877  63.920 156.539  1.00  0.00           C  
ATOM    644  N   GLU A 660       3.452  64.768 158.426  1.00  0.00           N  
ATOM    645  CA  GLU A 660       3.956  65.421 159.636  1.00  0.00           C  
ATOM    646  C   GLU A 660       3.140  64.878 160.818  1.00  0.00           C  
ATOM    647  O   GLU A 660       2.140  64.167 160.615  1.00  0.00           O  
ATOM    648  CB  GLU A 660       3.750  66.928 159.545  1.00  0.00           C  
ATOM    649  CG  GLU A 660       2.288  67.301 159.412  1.00  0.00           C  
ATOM    650  CD  GLU A 660       1.817  68.180 160.531  1.00  0.00           C  
ATOM    651  OE1 GLU A 660       2.458  69.229 160.722  1.00  0.00           O  
ATOM    652  OE2 GLU A 660       0.814  67.833 161.203  1.00  0.00           O  
ATOM    653  N   GLY A 661       3.534  65.231 162.043  1.00  0.00           N  
ATOM    654  CA  GLY A 661       2.812  64.731 163.206  1.00  0.00           C  
ATOM    655  C   GLY A 661       2.093  65.726 164.110  1.00  0.00           C  
ATOM    656  O   GLY A 661       1.376  65.317 165.024  1.00  0.00           O  
ATOM    657  N   THR A 662       2.276  67.022 163.874  1.00  0.00           N  
ATOM    658  CA  THR A 662       1.622  68.042 164.692  1.00  0.00           C  
ATOM    659  C   THR A 662       0.113  67.891 164.644  1.00  0.00           C  
ATOM    660  O   THR A 662      -0.566  67.993 165.674  1.00  0.00           O  
ATOM    661  CB  THR A 662       1.936  69.458 164.211  1.00  0.00           C  
ATOM    662  OG1 THR A 662       3.308  69.542 163.794  1.00  0.00           O  
ATOM    663  CG2 THR A 662       1.683  70.445 165.337  1.00  0.00           C  
ATOM    664  N   ALA A 663      -0.416  67.668 163.441  1.00  0.00           N  
ATOM    665  CA  ALA A 663      -1.852  67.500 163.270  1.00  0.00           C  
ATOM    666  C   ALA A 663      -2.264  66.248 164.026  1.00  0.00           C  
ATOM    667  O   ALA A 663      -3.257  66.237 164.784  1.00  0.00           O  
ATOM    668  CB  ALA A 663      -2.177  67.357 161.808  1.00  0.00           C  
ATOM    669  N   GLY A 664      -1.472  65.195 163.817  1.00  0.00           N  
ATOM    670  CA  GLY A 664      -1.726  63.925 164.469  1.00  0.00           C  
ATOM    671  C   GLY A 664      -1.778  64.095 165.972  1.00  0.00           C  
ATOM    672  O   GLY A 664      -2.676  63.577 166.639  1.00  0.00           O  
ATOM    673  N   CYS A 665      -0.823  64.844 166.511  1.00  0.00           N  
ATOM    674  CA  CYS A 665      -0.771  65.044 167.946  1.00  0.00           C  
ATOM    675  C   CYS A 665      -2.025  65.730 168.480  1.00  0.00           C  
ATOM    676  O   CYS A 665      -2.718  65.172 169.339  1.00  0.00           O  
ATOM    677  CB  CYS A 665       0.489  65.834 168.346  1.00  0.00           C  
ATOM    678  SG  CYS A 665       0.936  65.556 170.087  1.00  0.00           S  
ATOM    679  N   VAL A 666      -2.325  66.924 167.968  1.00  0.00           N  
ATOM    680  CA  VAL A 666      -3.504  67.668 168.423  1.00  0.00           C  
ATOM    681  C   VAL A 666      -4.710  66.756 168.408  1.00  0.00           C  
ATOM    682  O   VAL A 666      -5.486  66.740 169.357  1.00  0.00           O  
ATOM    683  CB  VAL A 666      -3.802  68.889 167.523  1.00  0.00           C  
ATOM    684  CG1 VAL A 666      -5.175  69.430 167.823  1.00  0.00           C  
ATOM    685  CG2 VAL A 666      -2.781  69.975 167.755  1.00  0.00           C  
ATOM    686  N   ARG A 667      -4.829  65.986 167.324  1.00  0.00           N  
ATOM    687  CA  ARG A 667      -5.933  65.041 167.096  1.00  0.00           C  
ATOM    688  C   ARG A 667      -6.106  64.030 168.219  1.00  0.00           C  
ATOM    689  O   ARG A 667      -7.213  63.820 168.733  1.00  0.00           O  
ATOM    690  CB  ARG A 667      -5.703  64.300 165.781  1.00  0.00           C  
ATOM    691  CG  ARG A 667      -6.926  63.550 165.248  1.00  0.00           C  
ATOM    692  CD  ARG A 667      -6.615  62.081 164.997  1.00  0.00           C  
ATOM    693  NE  ARG A 667      -6.698  61.298 166.229  1.00  0.00           N  
ATOM    694  CZ  ARG A 667      -5.764  60.458 166.659  1.00  0.00           C  
ATOM    695  NH1 ARG A 667      -4.650  60.273 165.972  1.00  0.00           N  
ATOM    696  NH2 ARG A 667      -5.958  59.800 167.785  1.00  0.00           N  
ATOM    697  N   ALA A 668      -5.002  63.391 168.589  1.00  0.00           N  
ATOM    698  CA  ALA A 668      -5.029  62.410 169.659  1.00  0.00           C  
ATOM    699  C   ALA A 668      -5.172  63.171 170.972  1.00  0.00           C  
ATOM    700  O   ALA A 668      -5.682  62.634 171.975  1.00  0.00           O  
ATOM    701  CB  ALA A 668      -3.746  61.602 169.649  1.00  0.00           C  
ATOM    702  N   GLY A 669      -4.735  64.434 170.931  1.00  0.00           N  
ATOM    703  CA  GLY A 669      -4.780  65.302 172.096  1.00  0.00           C  
ATOM    704  C   GLY A 669      -6.193  65.643 172.503  1.00  0.00           C  
ATOM    705  O   GLY A 669      -6.586  65.488 173.668  1.00  0.00           O  
ATOM    706  N   ILE A 670      -6.954  66.119 171.524  1.00  0.00           N  
ATOM    707  CA  ILE A 670      -8.344  66.479 171.725  1.00  0.00           C  
ATOM    708  C   ILE A 670      -9.124  65.210 172.030  1.00  0.00           C  
ATOM    709  O   ILE A 670      -9.918  65.169 172.957  1.00  0.00           O  
ATOM    710  CB  ILE A 670      -8.926  67.120 170.459  1.00  0.00           C  
ATOM    711  CG1 ILE A 670      -8.122  68.367 170.094  1.00  0.00           C  
ATOM    712  CG2 ILE A 670     -10.376  67.475 170.694  1.00  0.00           C  
ATOM    713  CD1 ILE A 670      -8.287  68.818 168.673  1.00  0.00           C  
ATOM    714  N   GLU A 671      -8.867  64.166 171.251  1.00  0.00           N  
ATOM    715  CA  GLU A 671      -9.561  62.894 171.407  1.00  0.00           C  
ATOM    716  C   GLU A 671      -9.359  62.151 172.720  1.00  0.00           C  
ATOM    717  O   GLU A 671     -10.231  61.397 173.145  1.00  0.00           O  
ATOM    718  CB  GLU A 671      -9.190  61.953 170.266  1.00  0.00           C  
ATOM    719  CG  GLU A 671     -10.059  60.708 170.256  1.00  0.00           C  
ATOM    720  CD  GLU A 671      -9.640  59.696 169.218  1.00  0.00           C  
ATOM    721  OE1 GLU A 671      -8.987  60.091 168.214  1.00  0.00           O  
ATOM    722  OE2 GLU A 671      -9.985  58.508 169.420  1.00  0.00           O  
ATOM    723  N   HIS A 672      -8.211  62.327 173.358  1.00  0.00           N  
ATOM    724  CA  HIS A 672      -7.985  61.622 174.608  1.00  0.00           C  
ATOM    725  C   HIS A 672      -8.062  62.557 175.793  1.00  0.00           C  
ATOM    726  O   HIS A 672      -7.827  62.151 176.935  1.00  0.00           O  
ATOM    727  CB  HIS A 672      -6.648  60.893 174.558  1.00  0.00           C  
ATOM    728  CG  HIS A 672      -6.661  59.704 173.652  1.00  0.00           C  
ATOM    729  ND1 HIS A 672      -7.246  58.508 174.007  1.00  0.00           N  
ATOM    730  CD2 HIS A 672      -6.231  59.550 172.376  1.00  0.00           C  
ATOM    731  CE1 HIS A 672      -7.182  57.669 172.988  1.00  0.00           C  
ATOM    732  NE2 HIS A 672      -6.572  58.276 171.986  1.00  0.00           N  
ATOM    733  N   GLY A 675      -8.417  63.810 175.504  1.00  0.00           N  
ATOM    734  CA  GLY A 675      -8.566  64.821 176.536  1.00  0.00           C  
ATOM    735  C   GLY A 675      -7.352  64.908 177.421  1.00  0.00           C  
ATOM    736  O   GLY A 675      -7.333  64.394 178.547  1.00  0.00           O  
ATOM    737  N   LEU A 677      -6.324  65.553 176.887  1.00  0.00           N  
ATOM    738  CA  LEU A 677      -5.076  65.732 177.600  1.00  0.00           C  
ATOM    739  C   LEU A 677      -4.701  67.171 177.389  1.00  0.00           C  
ATOM    740  O   LEU A 677      -3.602  67.581 177.737  1.00  0.00           O  
ATOM    741  CB  LEU A 677      -3.985  64.835 177.014  1.00  0.00           C  
ATOM    742  CG  LEU A 677      -4.315  63.348 176.851  1.00  0.00           C  
ATOM    743  CD1 LEU A 677      -3.084  62.634 176.310  1.00  0.00           C  
ATOM    744  CD2 LEU A 677      -4.766  62.739 178.188  1.00  0.00           C  
ATOM    745  N   LEU A 681      -5.619  67.939 176.811  1.00  0.00           N  
ATOM    746  CA  LEU A 681      -5.352  69.344 176.541  1.00  0.00           C  
ATOM    747  C   LEU A 681      -6.299  70.335 177.210  1.00  0.00           C  
ATOM    748  O   LEU A 681      -6.045  71.538 177.169  1.00  0.00           O  
ATOM    749  CB  LEU A 681      -5.350  69.609 175.028  1.00  0.00           C  
ATOM    750  CG  LEU A 681      -4.431  68.813 174.090  1.00  0.00           C  
ATOM    751  CD1 LEU A 681      -3.827  69.777 173.085  1.00  0.00           C  
ATOM    752  CD2 LEU A 681      -3.321  68.116 174.850  1.00  0.00           C  
ATOM    753  N   TYR A 683      -7.381  69.862 177.824  1.00  0.00           N  
ATOM    754  CA  TYR A 683      -8.304  70.803 178.458  1.00  0.00           C  
ATOM    755  C   TYR A 683      -7.727  71.379 179.734  1.00  0.00           C  
ATOM    756  O   TYR A 683      -7.763  70.739 180.789  1.00  0.00           O  
ATOM    757  CB  TYR A 683      -9.654  70.157 178.778  1.00  0.00           C  
ATOM    758  CG  TYR A 683     -10.724  71.182 179.139  1.00  0.00           C  
ATOM    759  CD1 TYR A 683     -10.913  72.324 178.345  1.00  0.00           C  
ATOM    760  CD2 TYR A 683     -11.569  70.999 180.243  1.00  0.00           C  
ATOM    761  CE1 TYR A 683     -11.911  73.253 178.631  1.00  0.00           C  
ATOM    762  CE2 TYR A 683     -12.581  71.932 180.538  1.00  0.00           C  
ATOM    763  CZ  TYR A 683     -12.742  73.053 179.720  1.00  0.00           C  
ATOM    764  OH  TYR A 683     -13.737  73.970 179.962  1.00  0.00           O  
ATOM    765  N   ASN A 684      -7.211  72.600 179.631  1.00  0.00           N  
ATOM    766  CA  ASN A 684      -6.606  73.279 180.772  1.00  0.00           C  
ATOM    767  C   ASN A 684      -5.492  72.409 181.337  1.00  0.00           C  
ATOM    768  O   ASN A 684      -5.408  72.211 182.552  1.00  0.00           O  
ATOM    769  CB  ASN A 684      -7.634  73.532 181.888  1.00  0.00           C  
ATOM    770  CG  ASN A 684      -8.893  74.212 181.393  1.00  0.00           C  
ATOM    771  OD1 ASN A 684      -8.873  74.958 180.408  1.00  0.00           O  
ATOM    772  ND2 ASN A 684      -9.999  73.971 182.091  1.00  0.00           N  
ATOM    773  N   GLN A 685      -4.658  71.859 180.461  1.00  0.00           N  
ATOM    774  CA  GLN A 685      -3.555  71.028 180.917  1.00  0.00           C  
ATOM    775  C   GLN A 685      -2.293  71.391 180.204  1.00  0.00           C  
ATOM    776  O   GLN A 685      -2.319  71.896 179.083  1.00  0.00           O  
ATOM    777  CB  GLN A 685      -3.828  69.557 180.686  1.00  0.00           C  
ATOM    778  CG  GLN A 685      -4.954  69.034 181.492  1.00  0.00           C  
ATOM    779  CD  GLN A 685      -5.076  67.543 181.365  1.00  0.00           C  
ATOM    780  OE1 GLN A 685      -4.188  66.801 181.794  1.00  0.00           O  
ATOM    781  NE2 GLN A 685      -6.172  67.085 180.770  1.00  0.00           N  
ATOM    782  N   GLU A 686      -1.173  71.145 180.861  1.00  0.00           N  
ATOM    783  CA  GLU A 686       0.093  71.447 180.240  1.00  0.00           C  
ATOM    784  C   GLU A 686       0.632  70.118 179.772  1.00  0.00           C  
ATOM    785  O   GLU A 686       0.530  69.122 180.479  1.00  0.00           O  
ATOM    786  CB  GLU A 686       1.044  72.093 181.253  1.00  0.00           C  
ATOM    787  CG  GLU A 686       2.366  72.576 180.653  1.00  0.00           C  
ATOM    788  CD  GLU A 686       3.209  73.361 181.641  1.00  0.00           C  
ATOM    789  OE1 GLU A 686       2.714  74.405 182.125  1.00  0.00           O  
ATOM    790  OE2 GLU A 686       4.354  72.931 181.926  1.00  0.00           O  
ATOM    791  N   GLN A 687       1.168  70.087 178.566  1.00  0.00           N  
ATOM    792  CA  GLN A 687       1.733  68.850 178.057  1.00  0.00           C  
ATOM    793  C   GLN A 687       2.992  69.186 177.292  1.00  0.00           C  
ATOM    794  O   GLN A 687       2.978  70.054 176.410  1.00  0.00           O  
ATOM    795  CB  GLN A 687       0.755  68.120 177.123  1.00  0.00           C  
ATOM    796  CG  GLN A 687      -0.459  67.480 177.788  1.00  0.00           C  
ATOM    797  CD  GLN A 687      -0.105  66.357 178.750  1.00  0.00           C  
ATOM    798  OE1 GLN A 687       0.833  65.593 178.519  1.00  0.00           O  
ATOM    799  NE2 GLN A 687      -0.872  66.237 179.825  1.00  0.00           N  
ATOM    800  N   ARG A 688       4.088  68.523 177.657  1.00  0.00           N  
ATOM    801  CA  ARG A 688       5.354  68.722 176.967  1.00  0.00           C  
ATOM    802  C   ARG A 688       5.675  67.331 176.490  1.00  0.00           C  
ATOM    803  O   ARG A 688       6.068  66.438 177.265  1.00  0.00           O  
ATOM    804  CB  ARG A 688       6.428  69.276 177.901  1.00  0.00           C  
ATOM    805  CG  ARG A 688       6.082  70.655 178.406  1.00  0.00           C  
ATOM    806  CD  ARG A 688       7.216  71.314 179.094  1.00  0.00           C  
ATOM    807  NE  ARG A 688       6.729  72.112 180.205  1.00  0.00           N  
ATOM    808  CZ  ARG A 688       7.500  72.907 180.934  1.00  0.00           C  
ATOM    809  NH1 ARG A 688       8.791  73.013 180.658  1.00  0.00           N  
ATOM    810  NH2 ARG A 688       6.985  73.570 181.956  1.00  0.00           N  
ATOM    811  N   LEU A 689       5.481  67.169 175.187  1.00  0.00           N  
ATOM    812  CA  LEU A 689       5.636  65.891 174.544  1.00  0.00           C  
ATOM    813  C   LEU A 689       6.586  65.914 173.355  1.00  0.00           C  
ATOM    814  O   LEU A 689       6.856  66.977 172.769  1.00  0.00           O  
ATOM    815  CB  LEU A 689       4.239  65.434 174.101  1.00  0.00           C  
ATOM    816  CG  LEU A 689       3.103  65.653 175.123  1.00  0.00           C  
ATOM    817  CD1 LEU A 689       1.787  65.368 174.483  1.00  0.00           C  
ATOM    818  CD2 LEU A 689       3.275  64.744 176.320  1.00  0.00           C  
ATOM    819  N   TRP A 690       7.100  64.729 173.020  1.00  0.00           N  
ATOM    820  CA  TRP A 690       7.979  64.571 171.878  1.00  0.00           C  
ATOM    821  C   TRP A 690       7.630  63.247 171.194  1.00  0.00           C  
ATOM    822  O   TRP A 690       7.008  62.358 171.794  1.00  0.00           O  
ATOM    823  CB  TRP A 690       9.460  64.600 172.295  1.00  0.00           C  
ATOM    824  CG  TRP A 690       9.931  63.433 173.121  1.00  0.00           C  
ATOM    825  CD1 TRP A 690       9.982  63.363 174.469  1.00  0.00           C  
ATOM    826  CD2 TRP A 690      10.413  62.170 172.637  1.00  0.00           C  
ATOM    827  NE1 TRP A 690      10.466  62.144 174.869  1.00  0.00           N  
ATOM    828  CE2 TRP A 690      10.739  61.391 173.761  1.00  0.00           C  
ATOM    829  CE3 TRP A 690      10.598  61.623 171.362  1.00  0.00           C  
ATOM    830  CZ2 TRP A 690      11.244  60.095 173.657  1.00  0.00           C  
ATOM    831  CZ3 TRP A 690      11.098  60.337 171.259  1.00  0.00           C  
ATOM    832  CH2 TRP A 690      11.416  59.587 172.401  1.00  0.00           C  
ATOM    833  N   TYR A 691       8.018  63.128 169.931  1.00  0.00           N  
ATOM    834  CA  TYR A 691       7.736  61.936 169.152  1.00  0.00           C  
ATOM    835  C   TYR A 691       8.788  61.743 168.073  1.00  0.00           C  
ATOM    836  O   TYR A 691       9.459  62.694 167.631  1.00  0.00           O  
ATOM    837  CB  TYR A 691       6.337  62.037 168.517  1.00  0.00           C  
ATOM    838  CG  TYR A 691       6.091  63.270 167.635  1.00  0.00           C  
ATOM    839  CD1 TYR A 691       6.816  63.477 166.449  1.00  0.00           C  
ATOM    840  CD2 TYR A 691       5.141  64.238 167.996  1.00  0.00           C  
ATOM    841  CE1 TYR A 691       6.601  64.616 165.650  1.00  0.00           C  
ATOM    842  CE2 TYR A 691       4.919  65.390 167.202  1.00  0.00           C  
ATOM    843  CZ  TYR A 691       5.652  65.571 166.038  1.00  0.00           C  
ATOM    844  OH  TYR A 691       5.470  66.716 165.280  1.00  0.00           O  
ATOM    845  N   ILE A 692       8.928  60.501 167.638  1.00  0.00           N  
ATOM    846  CA  ILE A 692       9.914  60.181 166.619  1.00  0.00           C  
ATOM    847  C   ILE A 692       9.311  59.111 165.721  1.00  0.00           C  
ATOM    848  O   ILE A 692       8.608  58.217 166.179  1.00  0.00           O  
ATOM    849  CB  ILE A 692      11.215  59.675 167.288  1.00  0.00           C  
ATOM    850  CG1 ILE A 692      12.307  59.423 166.265  1.00  0.00           C  
ATOM    851  CG2 ILE A 692      10.947  58.392 168.058  1.00  0.00           C  
ATOM    852  CD1 ILE A 692      13.632  59.094 166.956  1.00  0.00           C  
ATOM    853  N   GLY A 693       9.576  59.198 164.433  1.00  0.00           N  
ATOM    854  CA  GLY A 693       9.017  58.204 163.549  1.00  0.00           C  
ATOM    855  C   GLY A 693       9.012  58.694 162.133  1.00  0.00           C  
ATOM    856  O   GLY A 693       9.335  59.852 161.867  1.00  0.00           O  
ATOM    857  N   PRO A 695       8.619  57.839 161.195  1.00  0.00           N  
ATOM    858  CA  PRO A 695       8.589  58.220 159.784  1.00  0.00           C  
ATOM    859  C   PRO A 695       7.503  59.231 159.439  1.00  0.00           C  
ATOM    860  O   PRO A 695       6.515  59.398 160.164  1.00  0.00           O  
ATOM    861  CB  PRO A 695       8.399  56.885 159.087  1.00  0.00           C  
ATOM    862  CG  PRO A 695       7.480  56.181 160.030  1.00  0.00           C  
ATOM    863  CD  PRO A 695       7.961  56.542 161.412  1.00  0.00           C  
ATOM    864  N   MET A 696       7.724  59.917 158.328  1.00  0.00           N  
ATOM    865  CA  MET A 696       6.797  60.905 157.802  1.00  0.00           C  
ATOM    866  C   MET A 696       6.789  60.727 156.275  1.00  0.00           C  
ATOM    867  O   MET A 696       7.786  60.280 155.681  1.00  0.00           O  
ATOM    868  CB  MET A 696       7.249  62.309 158.184  1.00  0.00           C  
ATOM    869  CG  MET A 696       7.204  62.606 159.679  1.00  0.00           C  
ATOM    870  SD  MET A 696       5.589  62.453 160.507  1.00  0.00           S  
ATOM    871  CE  MET A 696       6.107  62.333 162.126  1.00  0.00           C  
ATOM    872  N   PHE A 697       5.672  61.063 155.637  1.00  0.00           N  
ATOM    873  CA  PHE A 697       5.573  60.890 154.191  1.00  0.00           C  
ATOM    874  C   PHE A 697       5.077  62.096 153.399  1.00  0.00           C  
ATOM    875  O   PHE A 697       4.109  62.761 153.782  1.00  0.00           O  
ATOM    876  CB  PHE A 697       4.668  59.702 153.875  1.00  0.00           C  
ATOM    877  CG  PHE A 697       5.061  58.443 154.566  1.00  0.00           C  
ATOM    878  CD1 PHE A 697       4.797  58.269 155.920  1.00  0.00           C  
ATOM    879  CD2 PHE A 697       5.695  57.420 153.858  1.00  0.00           C  
ATOM    880  CE1 PHE A 697       5.151  57.098 156.554  1.00  0.00           C  
ATOM    881  CE2 PHE A 697       6.055  56.241 154.489  1.00  0.00           C  
ATOM    882  CZ  PHE A 697       5.779  56.080 155.842  1.00  0.00           C  
ATOM    883  N   ARG A 698       5.747  62.353 152.281  1.00  0.00           N  
ATOM    884  CA  ARG A 698       5.394  63.450 151.385  1.00  0.00           C  
ATOM    885  C   ARG A 698       5.940  63.136 149.985  1.00  0.00           C  
ATOM    886  O   ARG A 698       7.096  62.706 149.838  1.00  0.00           O  
ATOM    887  CB  ARG A 698       6.002  64.769 151.859  1.00  0.00           C  
ATOM    888  CG  ARG A 698       5.616  65.225 153.247  1.00  0.00           C  
ATOM    889  CD  ARG A 698       6.201  66.599 153.470  1.00  0.00           C  
ATOM    890  NE  ARG A 698       6.172  67.019 154.857  1.00  0.00           N  
ATOM    891  CZ  ARG A 698       6.475  68.246 155.261  1.00  0.00           C  
ATOM    892  NH1 ARG A 698       6.814  69.178 154.379  1.00  0.00           N  
ATOM    893  NH2 ARG A 698       6.467  68.532 156.551  1.00  0.00           N  
ATOM    894  N   HIS A 699       5.122  63.353 148.958  1.00  0.00           N  
ATOM    895  CA  HIS A 699       5.576  63.082 147.605  1.00  0.00           C  
ATOM    896  C   HIS A 699       6.212  64.297 146.917  1.00  0.00           C  
ATOM    897  O   HIS A 699       5.620  64.914 146.033  1.00  0.00           O  
ATOM    898  CB  HIS A 699       4.432  62.533 146.751  1.00  0.00           C  
ATOM    899  CG  HIS A 699       4.897  61.942 145.460  1.00  0.00           C  
ATOM    900  ND1 HIS A 699       4.567  60.664 145.067  1.00  0.00           N  
ATOM    901  CD2 HIS A 699       5.728  62.427 144.507  1.00  0.00           C  
ATOM    902  CE1 HIS A 699       5.180  60.384 143.932  1.00  0.00           C  
ATOM    903  NE2 HIS A 699       5.892  61.437 143.572  1.00  0.00           N  
ATOM    904  N   GLU A 700       7.424  64.628 147.345  1.00  0.00           N  
ATOM    905  CA  GLU A 700       8.188  65.734 146.784  1.00  0.00           C  
ATOM    906  C   GLU A 700       9.164  65.009 145.857  1.00  0.00           C  
ATOM    907  O   GLU A 700       9.066  63.787 145.730  1.00  0.00           O  
ATOM    908  CB  GLU A 700       8.929  66.467 147.915  1.00  0.00           C  
ATOM    909  CG  GLU A 700       8.119  66.546 149.232  1.00  0.00           C  
ATOM    910  CD  GLU A 700       8.666  67.563 150.236  1.00  0.00           C  
ATOM    911  OE1 GLU A 700       9.903  67.726 150.286  1.00  0.00           O  
ATOM    912  OE2 GLU A 700       7.865  68.186 150.984  1.00  0.00           O  
ATOM    913  N   ARG A 703      10.080  65.708 145.191  1.00  0.00           N  
ATOM    914  CA  ARG A 703      11.015  64.974 144.339  1.00  0.00           C  
ATOM    915  C   ARG A 703      12.343  64.767 145.048  1.00  0.00           C  
ATOM    916  O   ARG A 703      12.899  65.708 145.615  1.00  0.00           O  
ATOM    917  CB  ARG A 703      11.277  65.679 143.015  1.00  0.00           C  
ATOM    918  CG  ARG A 703      12.178  64.844 142.100  1.00  0.00           C  
ATOM    919  CD  ARG A 703      12.708  65.647 140.931  1.00  0.00           C  
ATOM    920  NE  ARG A 703      13.550  66.760 141.373  1.00  0.00           N  
ATOM    921  CZ  ARG A 703      14.077  67.674 140.560  1.00  0.00           C  
ATOM    922  NH1 ARG A 703      14.830  68.651 141.051  1.00  0.00           N  
ATOM    923  NH2 ARG A 703      13.850  67.613 139.252  1.00  0.00           N  
ATOM    924  N   PRO A 713      12.870  63.527 145.017  1.00  0.00           N  
ATOM    925  CA  PRO A 713      14.138  63.135 145.645  1.00  0.00           C  
ATOM    926  C   PRO A 713      15.326  64.078 145.437  1.00  0.00           C  
ATOM    927  O   PRO A 713      15.717  64.369 144.306  1.00  0.00           O  
ATOM    928  CB  PRO A 713      14.389  61.744 145.065  1.00  0.00           C  
ATOM    929  CG  PRO A 713      13.017  61.191 144.976  1.00  0.00           C  
ATOM    930  CD  PRO A 713      12.237  62.355 144.382  1.00  0.00           C  
ATOM    931  N   GLN A 714      15.882  64.541 146.558  1.00  0.00           N  
ATOM    932  CA  GLN A 714      17.045  65.430 146.595  1.00  0.00           C  
ATOM    933  C   GLN A 714      18.054  64.737 147.506  1.00  0.00           C  
ATOM    934  O   GLN A 714      17.873  63.570 147.872  1.00  0.00           O  
ATOM    935  CB  GLN A 714      16.682  66.775 147.225  1.00  0.00           C  
ATOM    936  CG  GLN A 714      15.402  67.371 146.713  1.00  0.00           C  
ATOM    937  CD  GLN A 714      15.538  67.873 145.304  1.00  0.00           C  
ATOM    938  OE1 GLN A 714      16.274  68.826 145.047  1.00  0.00           O  
ATOM    939  NE2 GLN A 714      14.834  67.233 144.373  1.00  0.00           N  
ATOM    940  N   LYS A 715      19.106  65.453 147.889  1.00  0.00           N  
ATOM    941  CA  LYS A 715      20.105  64.875 148.781  1.00  0.00           C  
ATOM    942  C   LYS A 715      19.512  64.892 150.184  1.00  0.00           C  
ATOM    943  O   LYS A 715      19.518  63.881 150.888  1.00  0.00           O  
ATOM    944  CB  LYS A 715      21.400  65.690 148.762  1.00  0.00           C  
ATOM    945  CG  LYS A 715      22.665  64.846 148.899  1.00  0.00           C  
ATOM    946  CD  LYS A 715      22.596  63.885 150.080  1.00  0.00           C  
ATOM    947  CE  LYS A 715      23.863  63.052 150.188  1.00  0.00           C  
ATOM    948  NZ  LYS A 715      25.060  63.925 150.340  1.00  0.00           N  
ATOM    949  N   GLY A 716      18.989  66.046 150.580  1.00  0.00           N  
ATOM    950  CA  GLY A 716      18.395  66.156 151.897  1.00  0.00           C  
ATOM    951  C   GLY A 716      16.892  65.956 151.887  1.00  0.00           C  
ATOM    952  O   GLY A 716      16.217  66.283 152.869  1.00  0.00           O  
ATOM    953  N   ARG A 718      16.358  65.444 150.781  1.00  0.00           N  
ATOM    954  CA  ARG A 718      14.917  65.206 150.686  1.00  0.00           C  
ATOM    955  C   ARG A 718      14.596  63.766 150.285  1.00  0.00           C  
ATOM    956  O   ARG A 718      15.141  63.226 149.306  1.00  0.00           O  
ATOM    957  CB  ARG A 718      14.260  66.186 149.712  1.00  0.00           C  
ATOM    958  CG  ARG A 718      13.232  67.088 150.374  1.00  0.00           C  
ATOM    959  CD  ARG A 718      12.374  67.792 149.348  1.00  0.00           C  
ATOM    960  NE  ARG A 718      13.181  68.524 148.377  1.00  0.00           N  
ATOM    961  CZ  ARG A 718      12.723  68.997 147.220  1.00  0.00           C  
ATOM    962  NH1 ARG A 718      11.451  68.817 146.875  1.00  0.00           N  
ATOM    963  NH2 ARG A 718      13.542  69.652 146.408  1.00  0.00           N  
ATOM    964  N   TYR A 723      13.697  63.160 151.058  1.00  0.00           N  
ATOM    965  CA  TYR A 723      13.306  61.774 150.854  1.00  0.00           C  
ATOM    966  C   TYR A 723      11.777  61.647 150.957  1.00  0.00           C  
ATOM    967  O   TYR A 723      11.158  62.469 151.630  1.00  0.00           O  
ATOM    968  CB  TYR A 723      14.015  60.946 151.921  1.00  0.00           C  
ATOM    969  CG  TYR A 723      15.529  61.147 151.923  1.00  0.00           C  
ATOM    970  CD1 TYR A 723      16.322  60.687 150.860  1.00  0.00           C  
ATOM    971  CD2 TYR A 723      16.171  61.753 153.011  1.00  0.00           C  
ATOM    972  CE1 TYR A 723      17.730  60.820 150.898  1.00  0.00           C  
ATOM    973  CE2 TYR A 723      17.563  61.888 153.056  1.00  0.00           C  
ATOM    974  CZ  TYR A 723      18.346  61.418 152.004  1.00  0.00           C  
ATOM    975  OH  TYR A 723      19.735  61.504 152.080  1.00  0.00           O  
ATOM    976  N   ARG A 724      11.167  60.655 150.288  1.00  0.00           N  
ATOM    977  CA  ARG A 724       9.709  60.502 150.343  1.00  0.00           C  
ATOM    978  C   ARG A 724       9.220  59.867 151.660  1.00  0.00           C  
ATOM    979  O   ARG A 724       8.091  60.113 152.105  1.00  0.00           O  
ATOM    980  CB  ARG A 724       9.202  59.765 149.097  1.00  0.00           C  
ATOM    981  CG  ARG A 724       9.270  60.672 147.888  1.00  0.00           C  
ATOM    982  CD  ARG A 724       8.649  60.110 146.625  1.00  0.00           C  
ATOM    983  NE  ARG A 724       9.131  60.845 145.449  1.00  0.00           N  
ATOM    984  CZ  ARG A 724       8.789  60.591 144.185  1.00  0.00           C  
ATOM    985  NH1 ARG A 724       7.943  59.614 143.897  1.00  0.00           N  
ATOM    986  NH2 ARG A 724       9.316  61.306 143.200  1.00  0.00           N  
ATOM    987  N   GLN A 725      10.062  59.038 152.275  1.00  0.00           N  
ATOM    988  CA  GLN A 725       9.751  58.516 153.605  1.00  0.00           C  
ATOM    989  C   GLN A 725      10.933  59.074 154.356  1.00  0.00           C  
ATOM    990  O   GLN A 725      12.055  58.646 154.126  1.00  0.00           O  
ATOM    991  CB  GLN A 725       9.802  56.992 153.727  1.00  0.00           C  
ATOM    992  CG  GLN A 725       9.321  56.561 155.125  1.00  0.00           C  
ATOM    993  CD  GLN A 725       9.584  55.100 155.501  1.00  0.00           C  
ATOM    994  OE1 GLN A 725       9.176  54.154 154.814  1.00  0.00           O  
ATOM    995  NE2 GLN A 725      10.246  54.922 156.625  1.00  0.00           N  
ATOM    996  N   PHE A 726      10.708  60.061 155.205  1.00  0.00           N  
ATOM    997  CA  PHE A 726      11.811  60.636 155.957  1.00  0.00           C  
ATOM    998  C   PHE A 726      11.421  60.562 157.419  1.00  0.00           C  
ATOM    999  O   PHE A 726      10.276  60.237 157.713  1.00  0.00           O  
ATOM   1000  CB  PHE A 726      12.079  62.089 155.518  1.00  0.00           C  
ATOM   1001  CG  PHE A 726      10.898  63.005 155.683  1.00  0.00           C  
ATOM   1002  CD1 PHE A 726       9.892  63.041 154.728  1.00  0.00           C  
ATOM   1003  CD2 PHE A 726      10.750  63.766 156.837  1.00  0.00           C  
ATOM   1004  CE1 PHE A 726       8.749  63.813 154.922  1.00  0.00           C  
ATOM   1005  CE2 PHE A 726       9.612  64.545 157.046  1.00  0.00           C  
ATOM   1006  CZ  PHE A 726       8.603  64.569 156.088  1.00  0.00           C  
ATOM   1007  N   HIS A 728      12.360  60.862 158.323  1.00  0.00           N  
ATOM   1008  CA  HIS A 728      12.088  60.792 159.762  1.00  0.00           C  
ATOM   1009  C   HIS A 728      12.258  62.044 160.590  1.00  0.00           C  
ATOM   1010  O   HIS A 728      13.247  62.746 160.492  1.00  0.00           O  
ATOM   1011  CB  HIS A 728      12.928  59.694 160.385  1.00  0.00           C  
ATOM   1012  CG  HIS A 728      12.667  58.356 159.789  1.00  0.00           C  
ATOM   1013  ND1 HIS A 728      13.127  58.002 158.541  1.00  0.00           N  
ATOM   1014  CD2 HIS A 728      11.935  57.311 160.238  1.00  0.00           C  
ATOM   1015  CE1 HIS A 728      12.689  56.793 158.246  1.00  0.00           C  
ATOM   1016  NE2 HIS A 728      11.964  56.351 159.258  1.00  0.00           N  
ATOM   1017  N   GLN A 730      11.291  62.293 161.451  1.00  0.00           N  
ATOM   1018  CA  GLN A 730      11.334  63.468 162.298  1.00  0.00           C  
ATOM   1019  C   GLN A 730      11.340  63.158 163.791  1.00  0.00           C  
ATOM   1020  O   GLN A 730      10.841  62.128 164.251  1.00  0.00           O  
ATOM   1021  CB  GLN A 730      10.121  64.379 162.028  1.00  0.00           C  
ATOM   1022  CG  GLN A 730      10.086  65.121 160.725  1.00  0.00           C  
ATOM   1023  CD  GLN A 730       8.886  66.068 160.660  1.00  0.00           C  
ATOM   1024  OE1 GLN A 730       7.791  65.740 161.120  1.00  0.00           O  
ATOM   1025  NE2 GLN A 730       9.091  67.251 160.082  1.00  0.00           N  
ATOM   1026  N   LEU A 731      11.916  64.080 164.546  1.00  0.00           N  
ATOM   1027  CA  LEU A 731      11.928  63.998 165.991  1.00  0.00           C  
ATOM   1028  C   LEU A 731      11.236  65.324 166.287  1.00  0.00           C  
ATOM   1029  O   LEU A 731      11.797  66.392 166.023  1.00  0.00           O  
ATOM   1030  CB  LEU A 731      13.371  63.990 166.515  1.00  0.00           C  
ATOM   1031  CG  LEU A 731      13.645  63.714 168.001  1.00  0.00           C  
ATOM   1032  CD1 LEU A 731      12.945  64.749 168.857  1.00  0.00           C  
ATOM   1033  CD2 LEU A 731      13.178  62.318 168.370  1.00  0.00           C  
ATOM   1034  N   GLY A 732      10.006  65.275 166.780  1.00  0.00           N  
ATOM   1035  CA  GLY A 732       9.313  66.525 167.044  1.00  0.00           C  
ATOM   1036  C   GLY A 732       8.856  66.766 168.471  1.00  0.00           C  
ATOM   1037  O   GLY A 732       8.642  65.807 169.228  1.00  0.00           O  
ATOM   1038  N   CYS A 733       8.711  68.046 168.835  1.00  0.00           N  
ATOM   1039  CA  CYS A 733       8.248  68.435 170.172  1.00  0.00           C  
ATOM   1040  C   CYS A 733       7.047  69.323 170.026  1.00  0.00           C  
ATOM   1041  O   CYS A 733       6.981  70.141 169.111  1.00  0.00           O  
ATOM   1042  CB  CYS A 733       9.291  69.247 170.950  1.00  0.00           C  
ATOM   1043  SG  CYS A 733      10.836  68.428 171.307  1.00  0.00           S  
ATOM   1044  N   GLU A 734       6.111  69.185 170.954  1.00  0.00           N  
ATOM   1045  CA  GLU A 734       4.908  69.999 170.946  1.00  0.00           C  
ATOM   1046  C   GLU A 734       4.556  70.274 172.407  1.00  0.00           C  
ATOM   1047  O   GLU A 734       4.630  69.364 173.247  1.00  0.00           O  
ATOM   1048  CB  GLU A 734       3.724  69.256 170.290  1.00  0.00           C  
ATOM   1049  CG  GLU A 734       3.985  68.502 168.961  1.00  0.00           C  
ATOM   1050  CD  GLU A 734       4.159  69.394 167.738  1.00  0.00           C  
ATOM   1051  OE1 GLU A 734       3.756  70.585 167.761  1.00  0.00           O  
ATOM   1052  OE2 GLU A 734       4.690  68.877 166.737  1.00  0.00           O  
ATOM   1053  N   VAL A 735       4.180  71.515 172.713  1.00  0.00           N  
ATOM   1054  CA  VAL A 735       3.803  71.860 174.073  1.00  0.00           C  
ATOM   1055  C   VAL A 735       2.436  72.535 174.061  1.00  0.00           C  
ATOM   1056  O   VAL A 735       2.157  73.395 173.219  1.00  0.00           O  
ATOM   1057  CB  VAL A 735       4.824  72.825 174.724  1.00  0.00           C  
ATOM   1058  CG1 VAL A 735       4.455  73.036 176.191  1.00  0.00           C  
ATOM   1059  CG2 VAL A 735       6.260  72.290 174.586  1.00  0.00           C  
ATOM   1060  N   PHE A 736       1.588  72.152 175.005  1.00  0.00           N  
ATOM   1061  CA  PHE A 736       0.248  72.704 175.094  1.00  0.00           C  
ATOM   1062  C   PHE A 736      -0.030  73.286 176.464  1.00  0.00           C  
ATOM   1063  O   PHE A 736       0.269  72.660 177.486  1.00  0.00           O  
ATOM   1064  CB  PHE A 736      -0.806  71.619 174.786  1.00  0.00           C  
ATOM   1065  CG  PHE A 736      -0.642  70.980 173.435  1.00  0.00           C  
ATOM   1066  CD1 PHE A 736       0.055  69.783 173.295  1.00  0.00           C  
ATOM   1067  CD2 PHE A 736      -1.122  71.619 172.288  1.00  0.00           C  
ATOM   1068  CE1 PHE A 736       0.279  69.236 172.039  1.00  0.00           C  
ATOM   1069  CE2 PHE A 736      -0.902  71.081 171.020  1.00  0.00           C  
ATOM   1070  CZ  PHE A 736      -0.199  69.890 170.895  1.00  0.00           C  
ATOM   1071  N   GLY A 737      -0.614  74.485 176.469  1.00  0.00           N  
ATOM   1072  CA  GLY A 737      -0.972  75.144 177.712  1.00  0.00           C  
ATOM   1073  C   GLY A 737      -0.167  76.379 178.073  1.00  0.00           C  
ATOM   1074  O   GLY A 737      -0.517  77.094 179.014  1.00  0.00           O  
ATOM   1075  N   LEU A 738       0.909  76.640 177.339  1.00  0.00           N  
ATOM   1076  CA  LEU A 738       1.741  77.794 177.636  1.00  0.00           C  
ATOM   1077  C   LEU A 738       1.685  78.795 176.510  1.00  0.00           C  
ATOM   1078  O   LEU A 738       1.858  78.456 175.337  1.00  0.00           O  
ATOM   1079  CB  LEU A 738       3.173  77.347 177.923  1.00  0.00           C  
ATOM   1080  CG  LEU A 738       3.123  76.398 179.124  1.00  0.00           C  
ATOM   1081  CD1 LEU A 738       4.495  75.806 179.398  1.00  0.00           C  
ATOM   1082  CD2 LEU A 738       2.585  77.144 180.322  1.00  0.00           C  
ATOM   1083  N   GLN A 739       1.459  80.041 176.898  1.00  0.00           N  
ATOM   1084  CA  GLN A 739       1.284  81.128 175.962  1.00  0.00           C  
ATOM   1085  C   GLN A 739       2.496  81.988 175.754  1.00  0.00           C  
ATOM   1086  O   GLN A 739       2.924  82.229 174.627  1.00  0.00           O  
ATOM   1087  CB  GLN A 739       0.133  81.998 176.464  1.00  0.00           C  
ATOM   1088  CG  GLN A 739      -0.639  82.738 175.391  1.00  0.00           C  
ATOM   1089  CD  GLN A 739      -2.129  82.759 175.699  1.00  0.00           C  
ATOM   1090  OE1 GLN A 739      -2.531  82.988 176.845  1.00  0.00           O  
ATOM   1091  NE2 GLN A 739      -2.956  82.519 174.679  1.00  0.00           N  
ATOM   1092  N   GLY A 783       3.022  82.464 176.873  1.00  0.00           N  
ATOM   1093  CA  GLY A 783       4.164  83.355 176.878  1.00  0.00           C  
ATOM   1094  C   GLY A 783       5.292  82.949 175.975  1.00  0.00           C  
ATOM   1095  O   GLY A 783       5.299  81.848 175.427  1.00  0.00           O  
ATOM   1096  N   PRO A 787       6.258  83.851 175.783  1.00  0.00           N  
ATOM   1097  CA  PRO A 787       7.418  83.587 174.933  1.00  0.00           C  
ATOM   1098  C   PRO A 787       8.420  82.764 175.724  1.00  0.00           C  
ATOM   1099  O   PRO A 787       9.360  82.194 175.163  1.00  0.00           O  
ATOM   1100  CB  PRO A 787       7.931  84.986 174.620  1.00  0.00           C  
ATOM   1101  CG  PRO A 787       7.644  85.719 175.915  1.00  0.00           C  
ATOM   1102  CD  PRO A 787       6.241  85.254 176.237  1.00  0.00           C  
ATOM   1103  N   ASP A 788       8.214  82.706 177.036  1.00  0.00           N  
ATOM   1104  CA  ASP A 788       9.116  81.950 177.882  1.00  0.00           C  
ATOM   1105  C   ASP A 788       9.271  80.535 177.327  1.00  0.00           C  
ATOM   1106  O   ASP A 788      10.370  80.151 176.930  1.00  0.00           O  
ATOM   1107  CB  ASP A 788       8.624  81.956 179.344  1.00  0.00           C  
ATOM   1108  CG  ASP A 788       7.165  81.558 179.489  1.00  0.00           C  
ATOM   1109  OD1 ASP A 788       6.356  81.909 178.605  1.00  0.00           O  
ATOM   1110  OD2 ASP A 788       6.823  80.909 180.506  1.00  0.00           O  
ATOM   1111  N   ILE A 789       8.162  79.796 177.250  1.00  0.00           N  
ATOM   1112  CA  ILE A 789       8.140  78.414 176.739  1.00  0.00           C  
ATOM   1113  C   ILE A 789       8.745  78.281 175.337  1.00  0.00           C  
ATOM   1114  O   ILE A 789       9.315  77.251 174.993  1.00  0.00           O  
ATOM   1115  CB  ILE A 789       6.674  77.844 176.727  1.00  0.00           C  
ATOM   1116  CG1 ILE A 789       6.655  76.375 176.272  1.00  0.00           C  
ATOM   1117  CG2 ILE A 789       5.803  78.676 175.797  1.00  0.00           C  
ATOM   1118  CD1 ILE A 789       7.307  75.387 177.205  1.00  0.00           C  
ATOM   1119  N   ASP A 790       8.610  79.322 174.530  1.00  0.00           N  
ATOM   1120  CA  ASP A 790       9.157  79.309 173.182  1.00  0.00           C  
ATOM   1121  C   ASP A 790      10.673  79.304 173.328  1.00  0.00           C  
ATOM   1122  O   ASP A 790      11.407  78.660 172.560  1.00  0.00           O  
ATOM   1123  CB  ASP A 790       8.704  80.563 172.429  1.00  0.00           C  
ATOM   1124  CG  ASP A 790       7.182  80.666 172.308  1.00  0.00           C  
ATOM   1125  OD1 ASP A 790       6.453  80.527 173.329  1.00  0.00           O  
ATOM   1126  OD2 ASP A 790       6.714  80.899 171.176  1.00  0.00           O  
ATOM   1127  N   ALA A 791      11.129  80.036 174.339  1.00  0.00           N  
ATOM   1128  CA  ALA A 791      12.548  80.136 174.641  1.00  0.00           C  
ATOM   1129  C   ALA A 791      13.087  78.753 174.997  1.00  0.00           C  
ATOM   1130  O   ALA A 791      14.091  78.309 174.439  1.00  0.00           O  
ATOM   1131  CB  ALA A 791      12.758  81.088 175.796  1.00  0.00           C  
ATOM   1132  N   GLU A 792      12.409  78.071 175.918  1.00  0.00           N  
ATOM   1133  CA  GLU A 792      12.822  76.738 176.344  1.00  0.00           C  
ATOM   1134  C   GLU A 792      13.064  75.791 175.149  1.00  0.00           C  
ATOM   1135  O   GLU A 792      14.107  75.123 175.071  1.00  0.00           O  
ATOM   1136  CB  GLU A 792      11.766  76.116 177.287  1.00  0.00           C  
ATOM   1137  CG  GLU A 792      12.362  75.107 178.290  1.00  0.00           C  
ATOM   1138  CD  GLU A 792      11.346  74.162 178.919  1.00  0.00           C  
ATOM   1139  OE1 GLU A 792      11.595  73.664 180.045  1.00  0.00           O  
ATOM   1140  OE2 GLU A 792      10.310  73.901 178.287  1.00  0.00           O  
ATOM   1141  N   LEU A 793      12.107  75.745 174.222  1.00  0.00           N  
ATOM   1142  CA  LEU A 793      12.216  74.865 173.073  1.00  0.00           C  
ATOM   1143  C   LEU A 793      13.480  75.162 172.297  1.00  0.00           C  
ATOM   1144  O   LEU A 793      14.245  74.254 171.984  1.00  0.00           O  
ATOM   1145  CB  LEU A 793      10.976  74.997 172.180  1.00  0.00           C  
ATOM   1146  CG  LEU A 793       9.662  74.458 172.767  1.00  0.00           C  
ATOM   1147  CD1 LEU A 793       8.483  74.839 171.893  1.00  0.00           C  
ATOM   1148  CD2 LEU A 793       9.762  72.960 172.901  1.00  0.00           C  
ATOM   1149  N   ILE A 794      13.715  76.435 171.998  1.00  0.00           N  
ATOM   1150  CA  ILE A 794      14.919  76.826 171.271  1.00  0.00           C  
ATOM   1151  C   ILE A 794      16.163  76.410 172.054  1.00  0.00           C  
ATOM   1152  O   ILE A 794      17.143  75.927 171.484  1.00  0.00           O  
ATOM   1153  CB  ILE A 794      14.935  78.339 171.042  1.00  0.00           C  
ATOM   1154  CG1 ILE A 794      13.681  78.724 170.258  1.00  0.00           C  
ATOM   1155  CG2 ILE A 794      16.226  78.756 170.325  1.00  0.00           C  
ATOM   1156  CD1 ILE A 794      13.721  80.110 169.654  1.00  0.00           C  
ATOM   1157  N   MET A 795      16.112  76.590 173.370  1.00  0.00           N  
ATOM   1158  CA  MET A 795      17.223  76.214 174.234  1.00  0.00           C  
ATOM   1159  C   MET A 795      17.432  74.716 174.162  1.00  0.00           C  
ATOM   1160  O   MET A 795      18.564  74.234 174.204  1.00  0.00           O  
ATOM   1161  CB  MET A 795      16.932  76.617 175.678  1.00  0.00           C  
ATOM   1162  CG  MET A 795      17.291  78.057 176.016  1.00  0.00           C  
ATOM   1163  SD  MET A 795      16.691  78.529 177.659  1.00  0.00           S  
ATOM   1164  CE  MET A 795      15.706  79.965 177.240  1.00  0.00           C  
ATOM   1165  N   LEU A 796      16.324  73.987 174.069  1.00  0.00           N  
ATOM   1166  CA  LEU A 796      16.366  72.535 173.978  1.00  0.00           C  
ATOM   1167  C   LEU A 796      17.124  72.182 172.712  1.00  0.00           C  
ATOM   1168  O   LEU A 796      18.079  71.416 172.746  1.00  0.00           O  
ATOM   1169  CB  LEU A 796      14.948  71.950 173.934  1.00  0.00           C  
ATOM   1170  CG  LEU A 796      14.831  70.462 174.305  1.00  0.00           C  
ATOM   1171  CD1 LEU A 796      13.385  70.088 174.587  1.00  0.00           C  
ATOM   1172  CD2 LEU A 796      15.399  69.608 173.192  1.00  0.00           C  
ATOM   1173  N   THR A 797      16.709  72.746 171.587  1.00  0.00           N  
ATOM   1174  CA  THR A 797      17.417  72.467 170.337  1.00  0.00           C  
ATOM   1175  C   THR A 797      18.881  72.885 170.493  1.00  0.00           C  
ATOM   1176  O   THR A 797      19.793  72.207 170.007  1.00  0.00           O  
ATOM   1177  CB  THR A 797      16.780  73.217 169.125  1.00  0.00           C  
ATOM   1178  OG1 THR A 797      16.787  74.634 169.360  1.00  0.00           O  
ATOM   1179  CG2 THR A 797      15.341  72.750 168.915  1.00  0.00           C  
ATOM   1180  N   ALA A 798      19.094  73.995 171.193  1.00  0.00           N  
ATOM   1181  CA  ALA A 798      20.443  74.500 171.418  1.00  0.00           C  
ATOM   1182  C   ALA A 798      21.338  73.445 172.068  1.00  0.00           C  
ATOM   1183  O   ALA A 798      22.503  73.265 171.683  1.00  0.00           O  
ATOM   1184  CB  ALA A 798      20.382  75.729 172.293  1.00  0.00           C  
ATOM   1185  N   ARG A 799      20.776  72.752 173.058  1.00  0.00           N  
ATOM   1186  CA  ARG A 799      21.493  71.723 173.793  1.00  0.00           C  
ATOM   1187  C   ARG A 799      21.851  70.522 172.942  1.00  0.00           C  
ATOM   1188  O   ARG A 799      22.896  69.901 173.164  1.00  0.00           O  
ATOM   1189  CB  ARG A 799      20.681  71.276 175.009  1.00  0.00           C  
ATOM   1190  CG  ARG A 799      21.404  70.294 175.900  1.00  0.00           C  
ATOM   1191  CD  ARG A 799      20.652  70.071 177.197  1.00  0.00           C  
ATOM   1192  NE  ARG A 799      20.759  71.216 178.097  1.00  0.00           N  
ATOM   1193  CZ  ARG A 799      21.916  71.712 178.530  1.00  0.00           C  
ATOM   1194  NH1 ARG A 799      23.062  71.160 178.137  1.00  0.00           N  
ATOM   1195  NH2 ARG A 799      21.931  72.752 179.360  1.00  0.00           N  
ATOM   1196  N   TRP A 800      20.995  70.180 171.977  1.00  0.00           N  
ATOM   1197  CA  TRP A 800      21.294  69.046 171.103  1.00  0.00           C  
ATOM   1198  C   TRP A 800      22.561  69.361 170.310  1.00  0.00           C  
ATOM   1199  O   TRP A 800      23.506  68.576 170.317  1.00  0.00           O  
ATOM   1200  CB  TRP A 800      20.158  68.759 170.119  1.00  0.00           C  
ATOM   1201  CG  TRP A 800      18.897  68.147 170.695  1.00  0.00           C  
ATOM   1202  CD1 TRP A 800      18.785  67.352 171.812  1.00  0.00           C  
ATOM   1203  CD2 TRP A 800      17.587  68.196 170.110  1.00  0.00           C  
ATOM   1204  NE1 TRP A 800      17.488  66.904 171.947  1.00  0.00           N  
ATOM   1205  CE2 TRP A 800      16.733  67.405 170.920  1.00  0.00           C  
ATOM   1206  CE3 TRP A 800      17.052  68.829 168.977  1.00  0.00           C  
ATOM   1207  CZ2 TRP A 800      15.376  67.230 170.631  1.00  0.00           C  
ATOM   1208  CZ3 TRP A 800      15.703  68.654 168.691  1.00  0.00           C  
ATOM   1209  CH2 TRP A 800      14.879  67.858 169.518  1.00  0.00           C  
ATOM   1210  N   TRP A 801      22.583  70.513 169.639  1.00  0.00           N  
ATOM   1211  CA  TRP A 801      23.749  70.908 168.846  1.00  0.00           C  
ATOM   1212  C   TRP A 801      25.023  70.747 169.682  1.00  0.00           C  
ATOM   1213  O   TRP A 801      26.012  70.176 169.217  1.00  0.00           O  
ATOM   1214  CB  TRP A 801      23.635  72.369 168.386  1.00  0.00           C  
ATOM   1215  CG  TRP A 801      22.321  72.781 167.769  1.00  0.00           C  
ATOM   1216  CD1 TRP A 801      21.858  74.055 167.649  1.00  0.00           C  
ATOM   1217  CD2 TRP A 801      21.293  71.929 167.231  1.00  0.00           C  
ATOM   1218  NE1 TRP A 801      20.605  74.060 167.085  1.00  0.00           N  
ATOM   1219  CE2 TRP A 801      20.232  72.770 166.816  1.00  0.00           C  
ATOM   1220  CE3 TRP A 801      21.161  70.541 167.060  1.00  0.00           C  
ATOM   1221  CZ2 TRP A 801      19.049  72.269 166.243  1.00  0.00           C  
ATOM   1222  CZ3 TRP A 801      19.980  70.042 166.486  1.00  0.00           C  
ATOM   1223  CH2 TRP A 801      18.942  70.906 166.089  1.00  0.00           C  
ATOM   1224  N   ARG A 802      25.007  71.271 170.908  1.00  0.00           N  
ATOM   1225  CA  ARG A 802      26.165  71.134 171.782  1.00  0.00           C  
ATOM   1226  C   ARG A 802      26.437  69.639 171.910  1.00  0.00           C  
ATOM   1227  O   ARG A 802      27.503  69.165 171.543  1.00  0.00           O  
ATOM   1228  CB  ARG A 802      25.890  71.652 173.199  1.00  0.00           C  
ATOM   1229  CG  ARG A 802      25.788  73.144 173.430  1.00  0.00           C  
ATOM   1230  CD  ARG A 802      25.525  73.388 174.937  1.00  0.00           C  
ATOM   1231  NE  ARG A 802      26.430  72.585 175.766  1.00  0.00           N  
ATOM   1232  CZ  ARG A 802      26.381  72.504 177.094  1.00  0.00           C  
ATOM   1233  NH1 ARG A 802      25.469  73.178 177.786  1.00  0.00           N  
ATOM   1234  NH2 ARG A 802      27.250  71.735 177.734  1.00  0.00           N  
ATOM   1235  N   ALA A 803      25.450  68.911 172.439  1.00  0.00           N  
ATOM   1236  CA  ALA A 803      25.553  67.477 172.671  1.00  0.00           C  
ATOM   1237  C   ALA A 803      26.128  66.703 171.487  1.00  0.00           C  
ATOM   1238  O   ALA A 803      26.952  65.805 171.656  1.00  0.00           O  
ATOM   1239  CB  ALA A 803      24.185  66.921 173.056  1.00  0.00           C  
ATOM   1240  N   LEU A 807      25.693  67.074 170.290  1.00  0.00           N  
ATOM   1241  CA  LEU A 807      26.132  66.438 169.060  1.00  0.00           C  
ATOM   1242  C   LEU A 807      27.445  67.000 168.492  1.00  0.00           C  
ATOM   1243  O   LEU A 807      28.123  66.336 167.696  1.00  0.00           O  
ATOM   1244  CB  LEU A 807      25.010  66.554 168.031  1.00  0.00           C  
ATOM   1245  CG  LEU A 807      23.974  65.425 167.959  1.00  0.00           C  
ATOM   1246  CD1 LEU A 807      24.208  64.396 169.040  1.00  0.00           C  
ATOM   1247  CD2 LEU A 807      22.605  66.029 168.041  1.00  0.00           C  
ATOM   1248  N   GLY A 808      27.783  68.225 168.908  1.00  0.00           N  
ATOM   1249  CA  GLY A 808      29.003  68.886 168.470  1.00  0.00           C  
ATOM   1250  C   GLY A 808      28.883  69.536 167.109  1.00  0.00           C  
ATOM   1251  O   GLY A 808      29.759  69.366 166.268  1.00  0.00           O  
ATOM   1252  N   ILE A 809      27.808  70.287 166.891  1.00  0.00           N  
ATOM   1253  CA  ILE A 809      27.570  70.947 165.609  1.00  0.00           C  
ATOM   1254  C   ILE A 809      27.004  72.347 165.792  1.00  0.00           C  
ATOM   1255  O   ILE A 809      26.281  72.835 164.915  1.00  0.00           O  
ATOM   1256  CB  ILE A 809      26.544  70.166 164.725  1.00  0.00           C  
ATOM   1257  CG1 ILE A 809      25.184  70.106 165.439  1.00  0.00           C  
ATOM   1258  CG2 ILE A 809      27.070  68.773 164.396  1.00  0.00           C  
ATOM   1259  CD1 ILE A 809      24.035  69.605 164.589  1.00  0.00           C  
ATOM   1260  N   SER A1143      27.314  72.985 166.923  1.00  0.00           N  
ATOM   1261  CA  SER A1143      26.816  74.340 167.204  1.00  0.00           C  
ATOM   1262  C   SER A1143      27.393  75.357 166.215  1.00  0.00           C  
ATOM   1263  O   SER A1143      26.756  76.366 165.873  1.00  0.00           O  
ATOM   1264  CB  SER A1143      27.179  74.759 168.634  1.00  0.00           C  
ATOM   1265  OG  SER A1143      26.327  74.160 169.595  1.00  0.00           O  
ATOM   1266  N   GLU A1153      28.609  75.064 165.763  1.00  0.00           N  
ATOM   1267  CA  GLU A1153      29.333  75.903 164.820  1.00  0.00           C  
ATOM   1268  C   GLU A1153      28.799  75.751 163.400  1.00  0.00           C  
ATOM   1269  O   GLU A1153      29.358  76.333 162.466  1.00  0.00           O  
ATOM   1270  CB  GLU A1153      30.816  75.517 164.837  1.00  0.00           C  
ATOM   1271  CG  GLU A1153      31.471  75.624 166.206  1.00  0.00           C  
ATOM   1272  CD  GLU A1153      31.704  77.064 166.620  1.00  0.00           C  
ATOM   1273  OE1 GLU A1153      32.665  77.673 166.104  1.00  0.00           O  
ATOM   1274  OE2 GLU A1153      30.922  77.590 167.446  1.00  0.00           O  
ATOM   1275  N   HIS A1154      27.725  74.978 163.237  1.00  0.00           N  
ATOM   1276  CA  HIS A1154      27.159  74.732 161.918  1.00  0.00           C  
ATOM   1277  C   HIS A1154      25.654  74.759 161.915  1.00  0.00           C  
ATOM   1278  O   HIS A1154      25.013  74.101 161.094  1.00  0.00           O  
ATOM   1279  CB  HIS A1154      27.616  73.377 161.409  1.00  0.00           C  
ATOM   1280  CG  HIS A1154      29.091  73.170 161.503  1.00  0.00           C  
ATOM   1281  ND1 HIS A1154      29.956  73.503 160.485  1.00  0.00           N  
ATOM   1282  CD2 HIS A1154      29.860  72.697 162.513  1.00  0.00           C  
ATOM   1283  CE1 HIS A1154      31.196  73.242 160.863  1.00  0.00           C  
ATOM   1284  NE2 HIS A1154      31.164  72.752 162.089  1.00  0.00           N  
ATOM   1285  N   VAL A1155      25.080  75.519 162.834  1.00  0.00           N  
ATOM   1286  CA  VAL A1155      23.637  75.599 162.910  1.00  0.00           C  
ATOM   1287  C   VAL A1155      23.202  76.985 163.347  1.00  0.00           C  
ATOM   1288  O   VAL A1155      23.454  77.399 164.475  1.00  0.00           O  
ATOM   1289  CB  VAL A1155      23.082  74.552 163.895  1.00  0.00           C  
ATOM   1290  CG1 VAL A1155      21.591  74.737 164.038  1.00  0.00           C  
ATOM   1291  CG2 VAL A1155      23.407  73.132 163.400  1.00  0.00           C  
ATOM   1292  N   THR A1156      22.531  77.686 162.444  1.00  0.00           N  
ATOM   1293  CA  THR A1156      22.067  79.031 162.704  1.00  0.00           C  
ATOM   1294  C   THR A1156      20.576  79.103 162.896  1.00  0.00           C  
ATOM   1295  O   THR A1156      19.827  78.499 162.141  1.00  0.00           O  
ATOM   1296  CB  THR A1156      22.416  79.943 161.536  1.00  0.00           C  
ATOM   1297  OG1 THR A1156      23.841  80.017 161.415  1.00  0.00           O  
ATOM   1298  CG2 THR A1156      21.815  81.342 161.735  1.00  0.00           C  
ATOM   1299  N   LEU A1157      20.152  79.866 163.896  1.00  0.00           N  
ATOM   1300  CA  LEU A1157      18.738  80.062 164.192  1.00  0.00           C  
ATOM   1301  C   LEU A1157      18.222  81.316 163.453  1.00  0.00           C  
ATOM   1302  O   LEU A1157      18.957  82.299 163.285  1.00  0.00           O  
ATOM   1303  CB  LEU A1157      18.557  80.227 165.703  1.00  0.00           C  
ATOM   1304  CG  LEU A1157      17.230  80.753 166.265  1.00  0.00           C  
ATOM   1305  CD1 LEU A1157      16.127  79.723 166.075  1.00  0.00           C  
ATOM   1306  CD2 LEU A1157      17.404  81.079 167.744  1.00  0.00           C  
ATOM   1307  N   GLU A1158      16.970  81.271 162.994  1.00  0.00           N  
ATOM   1308  CA  GLU A1158      16.355  82.401 162.297  1.00  0.00           C  
ATOM   1309  C   GLU A1158      14.941  82.547 162.836  1.00  0.00           C  
ATOM   1310  O   GLU A1158      14.141  81.630 162.738  1.00  0.00           O  
ATOM   1311  CB  GLU A1158      16.331  82.165 160.780  1.00  0.00           C  
ATOM   1312  CG  GLU A1158      17.708  81.861 160.176  1.00  0.00           C  
ATOM   1313  CD  GLU A1158      17.766  82.006 158.648  1.00  0.00           C  
ATOM   1314  OE1 GLU A1158      16.843  81.529 157.945  1.00  0.00           O  
ATOM   1315  OE2 GLU A1158      18.756  82.587 158.146  1.00  0.00           O  
ATOM   1316  N   LEU A1159      14.638  83.694 163.425  1.00  0.00           N  
ATOM   1317  CA  LEU A1159      13.318  83.912 163.987  1.00  0.00           C  
ATOM   1318  C   LEU A1159      12.437  84.780 163.127  1.00  0.00           C  
ATOM   1319  O   LEU A1159      12.870  85.309 162.101  1.00  0.00           O  
ATOM   1320  CB  LEU A1159      13.409  84.557 165.366  1.00  0.00           C  
ATOM   1321  CG  LEU A1159      13.978  83.765 166.540  1.00  0.00           C  
ATOM   1322  CD1 LEU A1159      13.192  84.125 167.802  1.00  0.00           C  
ATOM   1323  CD2 LEU A1159      13.871  82.280 166.274  1.00  0.00           C  
ATOM   1324  N   ASN A1160      11.196  84.935 163.587  1.00  0.00           N  
ATOM   1325  CA  ASN A1160      10.195  85.736 162.900  1.00  0.00           C  
ATOM   1326  C   ASN A1160       8.841  85.653 163.621  1.00  0.00           C  
ATOM   1327  O   ASN A1160       8.579  84.705 164.372  1.00  0.00           O  
ATOM   1328  CB  ASN A1160      10.039  85.227 161.469  1.00  0.00           C  
ATOM   1329  CG  ASN A1160       9.545  86.290 160.526  1.00  0.00           C  
ATOM   1330  OD1 ASN A1160      10.247  87.260 160.255  1.00  0.00           O  
ATOM   1331  ND2 ASN A1160       8.330  86.116 160.016  1.00  0.00           N  
ATOM   1332  N   SER A1161       7.991  86.656 163.403  1.00  0.00           N  
ATOM   1333  CA  SER A1161       6.652  86.677 164.000  1.00  0.00           C  
ATOM   1334  C   SER A1161       5.622  86.956 162.918  1.00  0.00           C  
ATOM   1335  O   SER A1161       5.926  87.621 161.929  1.00  0.00           O  
ATOM   1336  CB  SER A1161       6.527  87.743 165.078  1.00  0.00           C  
ATOM   1337  OG  SER A1161       5.199  87.760 165.571  1.00  0.00           O  
ATOM   1338  N   ILE A1162       4.406  86.455 163.109  1.00  0.00           N  
ATOM   1339  CA  ILE A1162       3.353  86.634 162.119  1.00  0.00           C  
ATOM   1340  C   ILE A1162       1.990  86.886 162.752  1.00  0.00           C  
ATOM   1341  O   ILE A1162       0.958  86.516 162.199  1.00  0.00           O  
ATOM   1342  CB  ILE A1162       3.259  85.401 161.204  1.00  0.00           C  
ATOM   1343  CG1 ILE A1162       2.889  84.176 162.041  1.00  0.00           C  
ATOM   1344  CG2 ILE A1162       4.589  85.185 160.484  1.00  0.00           C  
ATOM   1345  CD1 ILE A1162       2.751  82.903 161.267  1.00  0.00           C  
ATOM   1346  N   GLY A1163       1.999  87.518 163.920  1.00  0.00           N  
ATOM   1347  CA  GLY A1163       0.763  87.839 164.611  1.00  0.00           C  
ATOM   1348  C   GLY A1163      -0.376  86.857 164.420  1.00  0.00           C  
ATOM   1349  O   GLY A1163      -0.450  85.835 165.106  1.00  0.00           O  
ATOM   1350  N   SER A1164      -1.272  87.163 163.488  1.00  0.00           N  
ATOM   1351  CA  SER A1164      -2.411  86.290 163.250  1.00  0.00           C  
ATOM   1352  C   SER A1164      -3.097  86.547 161.916  1.00  0.00           C  
ATOM   1353  O   SER A1164      -2.446  86.775 160.893  1.00  0.00           O  
ATOM   1354  CB  SER A1164      -3.431  86.455 164.384  1.00  0.00           C  
ATOM   1355  OG  SER A1164      -3.867  87.803 164.485  1.00  0.00           O  
ATOM   1356  N   LEU A1165      -4.425  86.494 161.951  1.00  0.00           N  
ATOM   1357  CA  LEU A1165      -5.253  86.717 160.777  1.00  0.00           C  
ATOM   1358  C   LEU A1165      -5.224  88.202 160.435  1.00  0.00           C  
ATOM   1359  O   LEU A1165      -4.806  88.580 159.340  1.00  0.00           O  
ATOM   1360  CB  LEU A1165      -6.683  86.246 161.065  1.00  0.00           C  
ATOM   1361  CG  LEU A1165      -6.742  84.787 161.545  1.00  0.00           C  
ATOM   1362  CD1 LEU A1165      -8.154  84.434 161.985  1.00  0.00           C  
ATOM   1363  CD2 LEU A1165      -6.259  83.856 160.431  1.00  0.00           C  
ATOM   1364  N   GLU A1166      -5.647  89.039 161.380  1.00  0.00           N  
ATOM   1365  CA  GLU A1166      -5.652  90.487 161.181  1.00  0.00           C  
ATOM   1366  C   GLU A1166      -4.305  90.986 160.671  1.00  0.00           C  
ATOM   1367  O   GLU A1166      -4.235  91.674 159.653  1.00  0.00           O  
ATOM   1368  CB  GLU A1166      -5.992  91.210 162.491  1.00  0.00           C  
ATOM   1369  CG  GLU A1166      -7.461  91.561 162.657  1.00  0.00           C  
ATOM   1370  CD  GLU A1166      -8.374  90.411 162.281  1.00  0.00           C  
ATOM   1371  OE1 GLU A1166      -8.242  89.316 162.876  1.00  0.00           O  
ATOM   1372  OE2 GLU A1166      -9.222  90.607 161.382  1.00  0.00           O  
ATOM   1373  N   ALA A1167      -3.237  90.632 161.380  1.00  0.00           N  
ATOM   1374  CA  ALA A1167      -1.885  91.057 161.014  1.00  0.00           C  
ATOM   1375  C   ALA A1167      -1.567  90.822 159.541  1.00  0.00           C  
ATOM   1376  O   ALA A1167      -0.603  91.368 159.007  1.00  0.00           O  
ATOM   1377  CB  ALA A1167      -0.864  90.335 161.887  1.00  0.00           C  
ATOM   1378  N   ARG A1168      -2.389  90.012 158.888  1.00  0.00           N  
ATOM   1379  CA  ARG A1168      -2.198  89.688 157.484  1.00  0.00           C  
ATOM   1380  C   ARG A1168      -3.337  90.251 156.643  1.00  0.00           C  
ATOM   1381  O   ARG A1168      -3.104  90.885 155.609  1.00  0.00           O  
ATOM   1382  CB  ARG A1168      -2.136  88.178 157.339  1.00  0.00           C  
ATOM   1383  CG  ARG A1168      -1.157  87.543 158.297  1.00  0.00           C  
ATOM   1384  CD  ARG A1168      -1.247  86.040 158.226  1.00  0.00           C  
ATOM   1385  NE  ARG A1168      -0.053  85.402 158.766  1.00  0.00           N  
ATOM   1386  CZ  ARG A1168       0.302  84.150 158.496  1.00  0.00           C  
ATOM   1387  NH1 ARG A1168      -0.446  83.400 157.693  1.00  0.00           N  
ATOM   1388  NH2 ARG A1168       1.417  83.653 159.008  1.00  0.00           N  
ATOM   1389  N   ALA A1169      -4.566  90.010 157.101  1.00  0.00           N  
ATOM   1390  CA  ALA A1169      -5.782  90.480 156.430  1.00  0.00           C  
ATOM   1391  C   ALA A1169      -5.899  91.997 156.537  1.00  0.00           C  
ATOM   1392  O   ALA A1169      -6.928  92.580 156.181  1.00  0.00           O  
ATOM   1393  CB  ALA A1169      -7.021  89.817 157.049  1.00  0.00           C  
ATOM   1394  N   ASN A1170      -4.835  92.615 157.047  1.00  0.00           N  
ATOM   1395  CA  ASN A1170      -4.742  94.062 157.218  1.00  0.00           C  
ATOM   1396  C   ASN A1170      -3.418  94.504 156.598  1.00  0.00           C  
ATOM   1397  O   ASN A1170      -3.220  95.674 156.269  1.00  0.00           O  
ATOM   1398  CB  ASN A1170      -4.770  94.424 158.704  1.00  0.00           C  
ATOM   1399  CG  ASN A1170      -6.174  94.412 159.294  1.00  0.00           C  
ATOM   1400  OD1 ASN A1170      -6.842  93.378 159.333  1.00  0.00           O  
ATOM   1401  ND2 ASN A1170      -6.626  95.570 159.761  1.00  0.00           N  
ATOM   1402  N   TYR A1171      -2.517  93.543 156.443  1.00  0.00           N  
ATOM   1403  CA  TYR A1171      -1.214  93.782 155.853  1.00  0.00           C  
ATOM   1404  C   TYR A1171      -1.287  93.396 154.375  1.00  0.00           C  
ATOM   1405  O   TYR A1171      -0.264  93.264 153.710  1.00  0.00           O  
ATOM   1406  CB  TYR A1171      -0.164  92.944 156.598  1.00  0.00           C  
ATOM   1407  CG  TYR A1171       1.180  92.800 155.912  1.00  0.00           C  
ATOM   1408  CD1 TYR A1171       1.909  93.919 155.506  1.00  0.00           C  
ATOM   1409  CD2 TYR A1171       1.719  91.538 155.662  1.00  0.00           C  
ATOM   1410  CE1 TYR A1171       3.147  93.781 154.860  1.00  0.00           C  
ATOM   1411  CE2 TYR A1171       2.953  91.389 155.019  1.00  0.00           C  
ATOM   1412  CZ  TYR A1171       3.663  92.513 154.619  1.00  0.00           C  
ATOM   1413  OH  TYR A1171       4.877  92.363 153.973  1.00  0.00           O  
ATOM   1414  N   ARG A1172      -2.507  93.235 153.862  1.00  0.00           N  
ATOM   1415  CA  ARG A1172      -2.713  92.860 152.460  1.00  0.00           C  
ATOM   1416  C   ARG A1172      -1.918  93.746 151.489  1.00  0.00           C  
ATOM   1417  O   ARG A1172      -1.081  93.256 150.733  1.00  0.00           O  
ATOM   1418  CB  ARG A1172      -4.212  92.911 152.095  1.00  0.00           C  
ATOM   1419  CG  ARG A1172      -4.742  94.277 151.632  1.00  0.00           C  
ATOM   1420  CD  ARG A1172      -5.147  95.178 152.786  1.00  0.00           C  
ATOM   1421  NE  ARG A1172      -6.530  94.935 153.194  1.00  0.00           N  
ATOM   1422  CZ  ARG A1172      -7.134  95.533 154.219  1.00  0.00           C  
ATOM   1423  NH1 ARG A1172      -6.475  96.418 154.955  1.00  0.00           N  
ATOM   1424  NH2 ARG A1172      -8.400  95.249 154.504  1.00  0.00           N  
ATOM   1425  N   ASP A1173      -2.191  95.048 151.526  1.00  0.00           N  
ATOM   1426  CA  ASP A1173      -1.543  96.053 150.680  1.00  0.00           C  
ATOM   1427  C   ASP A1173      -0.027  95.911 150.558  1.00  0.00           C  
ATOM   1428  O   ASP A1173       0.649  95.481 151.494  1.00  0.00           O  
ATOM   1429  CB  ASP A1173      -1.844  97.430 151.245  1.00  0.00           C  
ATOM   1430  CG  ASP A1173      -1.501  97.523 152.719  1.00  0.00           C  
ATOM   1431  OD1 ASP A1173      -2.212  96.900 153.540  1.00  0.00           O  
ATOM   1432  OD2 ASP A1173      -0.510  98.202 153.056  1.00  0.00           O  
ATOM   1433  N   ALA A1184       0.501  96.306 149.405  1.00  0.00           N  
ATOM   1434  CA  ALA A1184       1.936  96.239 149.151  1.00  0.00           C  
ATOM   1435  C   ALA A1184       2.245  96.741 147.743  1.00  0.00           C  
ATOM   1436  O   ALA A1184       1.523  97.580 147.201  1.00  0.00           O  
ATOM   1437  CB  ALA A1184       2.439  94.805 149.321  1.00  0.00           C  
ATOM   1438  N   LEU A1185       5.784  94.106 156.144  1.00  0.00           N  
ATOM   1439  CA  LEU A1185       6.806  93.320 156.823  1.00  0.00           C  
ATOM   1440  C   LEU A1185       6.429  93.148 158.299  1.00  0.00           C  
ATOM   1441  O   LEU A1185       7.085  93.705 159.183  1.00  0.00           O  
ATOM   1442  CB  LEU A1185       8.165  94.023 156.707  1.00  0.00           C  
ATOM   1443  CG  LEU A1185       8.504  94.710 155.376  1.00  0.00           C  
ATOM   1444  CD1 LEU A1185       7.774  96.054 155.283  1.00  0.00           C  
ATOM   1445  CD2 LEU A1185      10.009  94.926 155.280  1.00  0.00           C  
ATOM   1446  N   GLY A1186       5.373  92.380 158.563  1.00  0.00           N  
ATOM   1447  CA  GLY A1186       4.933  92.175 159.934  1.00  0.00           C  
ATOM   1448  C   GLY A1186       4.737  93.523 160.594  1.00  0.00           C  
ATOM   1449  O   GLY A1186       4.753  93.658 161.816  1.00  0.00           O  
ATOM   1450  N   ASP A1187       4.554  94.533 159.753  1.00  0.00           N  
ATOM   1451  CA  ASP A1187       4.362  95.899 160.200  1.00  0.00           C  
ATOM   1452  C   ASP A1187       3.166  95.963 161.128  1.00  0.00           C  
ATOM   1453  O   ASP A1187       3.296  96.342 162.292  1.00  0.00           O  
ATOM   1454  CB  ASP A1187       4.125  96.821 159.000  1.00  0.00           C  
ATOM   1455  CG  ASP A1187       5.027  96.495 157.816  1.00  0.00           C  
ATOM   1456  OD1 ASP A1187       6.242  96.276 158.020  1.00  0.00           O  
ATOM   1457  OD2 ASP A1187       4.520  96.472 156.672  1.00  0.00           O  
ATOM   1458  N   TYR A1188       2.002  95.587 160.598  1.00  0.00           N  
ATOM   1459  CA  TYR A1188       0.754  95.597 161.358  1.00  0.00           C  
ATOM   1460  C   TYR A1188       1.003  95.021 162.742  1.00  0.00           C  
ATOM   1461  O   TYR A1188       1.036  95.754 163.729  1.00  0.00           O  
ATOM   1462  CB  TYR A1188      -0.316  94.773 160.640  1.00  0.00           C  
ATOM   1463  CG  TYR A1188      -1.611  95.523 160.438  1.00  0.00           C  
ATOM   1464  CD1 TYR A1188      -1.758  96.426 159.383  1.00  0.00           C  
ATOM   1465  CD2 TYR A1188      -2.676  95.368 161.330  1.00  0.00           C  
ATOM   1466  CE1 TYR A1188      -2.937  97.164 159.221  1.00  0.00           C  
ATOM   1467  CE2 TYR A1188      -3.859  96.100 161.181  1.00  0.00           C  
ATOM   1468  CZ  TYR A1188      -3.985  96.997 160.124  1.00  0.00           C  
ATOM   1469  OH  TYR A1188      -5.153  97.718 159.968  1.00  0.00           O  
ATOM   1470  N   LEU A1189       1.165  93.703 162.795  1.00  0.00           N  
ATOM   1471  CA  LEU A1189       1.456  92.976 164.028  1.00  0.00           C  
ATOM   1472  C   LEU A1189       1.018  93.743 165.272  1.00  0.00           C  
ATOM   1473  O   LEU A1189       1.734  94.625 165.732  1.00  0.00           O  
ATOM   1474  CB  LEU A1189       2.964  92.716 164.080  1.00  0.00           C  
ATOM   1475  CG  LEU A1189       3.518  91.605 164.965  1.00  0.00           C  
ATOM   1476  CD1 LEU A1189       2.896  90.292 164.540  1.00  0.00           C  
ATOM   1477  CD2 LEU A1189       5.037  91.543 164.840  1.00  0.00           C  
ATOM   1478  N   ASP A1334      -0.143  93.414 165.830  1.00  0.00           N  
ATOM   1479  CA  ASP A1334      -0.601  94.138 167.013  1.00  0.00           C  
ATOM   1480  C   ASP A1334       0.491  94.119 168.080  1.00  0.00           C  
ATOM   1481  O   ASP A1334       1.432  93.327 167.996  1.00  0.00           O  
ATOM   1482  CB  ASP A1334      -1.895  93.533 167.563  1.00  0.00           C  
ATOM   1483  CG  ASP A1334      -1.653  92.290 168.369  1.00  0.00           C  
ATOM   1484  OD1 ASP A1334      -1.016  91.361 167.828  1.00  0.00           O  
ATOM   1485  OD2 ASP A1334      -2.101  92.247 169.536  1.00  0.00           O  
ATOM   1486  N   GLU A1335       0.363  94.988 169.081  1.00  0.00           N  
ATOM   1487  CA  GLU A1335       1.364  95.100 170.141  1.00  0.00           C  
ATOM   1488  C   GLU A1335       1.737  93.793 170.826  1.00  0.00           C  
ATOM   1489  O   GLU A1335       2.910  93.421 170.857  1.00  0.00           O  
ATOM   1490  CB  GLU A1335       0.919  96.116 171.197  1.00  0.00           C  
ATOM   1491  CG  GLU A1335       2.043  96.531 172.146  1.00  0.00           C  
ATOM   1492  CD  GLU A1335       3.230  97.169 171.423  1.00  0.00           C  
ATOM   1493  OE1 GLU A1335       4.281  97.357 172.074  1.00  0.00           O  
ATOM   1494  OE2 GLU A1335       3.116  97.487 170.215  1.00  0.00           O  
ATOM   1495  N   GLU A1336       0.750  93.101 171.382  1.00  0.00           N  
ATOM   1496  CA  GLU A1336       1.007  91.836 172.059  1.00  0.00           C  
ATOM   1497  C   GLU A1336       1.861  90.895 171.212  1.00  0.00           C  
ATOM   1498  O   GLU A1336       2.458  89.956 171.727  1.00  0.00           O  
ATOM   1499  CB  GLU A1336      -0.309  91.163 172.399  1.00  0.00           C  
ATOM   1500  CG  GLU A1336      -1.230  92.052 173.176  1.00  0.00           C  
ATOM   1501  CD  GLU A1336      -2.573  91.410 173.391  1.00  0.00           C  
ATOM   1502  OE1 GLU A1336      -2.608  90.322 174.003  1.00  0.00           O  
ATOM   1503  OE2 GLU A1336      -3.588  91.987 172.946  1.00  0.00           O  
ATOM   1504  N   SER A1384       1.912  91.150 169.910  1.00  0.00           N  
ATOM   1505  CA  SER A1384       2.706  90.336 169.003  1.00  0.00           C  
ATOM   1506  C   SER A1384       4.170  90.777 169.021  1.00  0.00           C  
ATOM   1507  O   SER A1384       5.066  89.938 169.091  1.00  0.00           O  
ATOM   1508  CB  SER A1384       2.149  90.427 167.584  1.00  0.00           C  
ATOM   1509  OG  SER A1384       0.900  89.771 167.472  1.00  0.00           O  
ATOM   1510  N   ARG A1385       4.427  92.081 168.942  1.00  0.00           N  
ATOM   1511  CA  ARG A1385       5.808  92.549 168.995  1.00  0.00           C  
ATOM   1512  C   ARG A1385       6.237  92.477 170.449  1.00  0.00           C  
ATOM   1513  O   ARG A1385       7.427  92.490 170.764  1.00  0.00           O  
ATOM   1514  CB  ARG A1385       5.945  93.980 168.465  1.00  0.00           C  
ATOM   1515  CG  ARG A1385       4.824  94.932 168.821  1.00  0.00           C  
ATOM   1516  CD  ARG A1385       5.110  96.310 168.224  1.00  0.00           C  
ATOM   1517  NE  ARG A1385       5.515  96.248 166.812  1.00  0.00           N  
ATOM   1518  CZ  ARG A1385       4.685  96.295 165.767  1.00  0.00           C  
ATOM   1519  NH1 ARG A1385       3.375  96.409 165.955  1.00  0.00           N  
ATOM   1520  NH2 ARG A1385       5.167  96.225 164.527  1.00  0.00           N  
ATOM   1521  N   GLU A1386       5.239  92.385 171.324  1.00  0.00           N  
ATOM   1522  CA  GLU A1386       5.441  92.274 172.765  1.00  0.00           C  
ATOM   1523  C   GLU A1386       5.932  90.868 173.053  1.00  0.00           C  
ATOM   1524  O   GLU A1386       6.979  90.675 173.668  1.00  0.00           O  
ATOM   1525  CB  GLU A1386       4.121  92.496 173.493  1.00  0.00           C  
ATOM   1526  CG  GLU A1386       4.162  92.209 174.978  1.00  0.00           C  
ATOM   1527  CD  GLU A1386       2.769  92.035 175.553  1.00  0.00           C  
ATOM   1528  OE1 GLU A1386       2.102  91.043 175.188  1.00  0.00           O  
ATOM   1529  OE2 GLU A1386       2.337  92.890 176.359  1.00  0.00           O  
ATOM   1530  N   HIS A1387       5.155  89.890 172.598  1.00  0.00           N  
ATOM   1531  CA  HIS A1387       5.476  88.479 172.769  1.00  0.00           C  
ATOM   1532  C   HIS A1387       6.762  88.091 172.034  1.00  0.00           C  
ATOM   1533  O   HIS A1387       7.528  87.266 172.527  1.00  0.00           O  
ATOM   1534  CB  HIS A1387       4.322  87.627 172.251  1.00  0.00           C  
ATOM   1535  CG  HIS A1387       4.545  86.153 172.384  1.00  0.00           C  
ATOM   1536  ND1 HIS A1387       3.956  85.396 173.375  1.00  0.00           N  
ATOM   1537  CD2 HIS A1387       5.286  85.294 171.643  1.00  0.00           C  
ATOM   1538  CE1 HIS A1387       4.321  84.135 173.236  1.00  0.00           C  
ATOM   1539  NE2 HIS A1387       5.128  84.046 172.194  1.00  0.00           N  
ATOM   1540  N   PHE A1388       6.991  88.673 170.855  1.00  0.00           N  
ATOM   1541  CA  PHE A1388       8.196  88.376 170.072  1.00  0.00           C  
ATOM   1542  C   PHE A1388       9.421  89.038 170.680  1.00  0.00           C  
ATOM   1543  O   PHE A1388      10.518  88.476 170.650  1.00  0.00           O  
ATOM   1544  CB  PHE A1388       8.065  88.860 168.628  1.00  0.00           C  
ATOM   1545  CG  PHE A1388       9.252  88.511 167.767  1.00  0.00           C  
ATOM   1546  CD1 PHE A1388       9.427  87.218 167.291  1.00  0.00           C  
ATOM   1547  CD2 PHE A1388      10.212  89.470 167.452  1.00  0.00           C  
ATOM   1548  CE1 PHE A1388      10.545  86.885 166.510  1.00  0.00           C  
ATOM   1549  CE2 PHE A1388      11.331  89.145 166.671  1.00  0.00           C  
ATOM   1550  CZ  PHE A1388      11.496  87.849 166.201  1.00  0.00           C  
ATOM   1551  N   ALA A1389       9.227  90.250 171.202  1.00  0.00           N  
ATOM   1552  CA  ALA A1389      10.304  90.996 171.836  1.00  0.00           C  
ATOM   1553  C   ALA A1389      10.695  90.250 173.109  1.00  0.00           C  
ATOM   1554  O   ALA A1389      11.876  89.993 173.350  1.00  0.00           O  
ATOM   1555  CB  ALA A1389       9.837  92.402 172.174  1.00  0.00           C  
ATOM   1556  N   GLY A1390       9.690  89.890 173.908  1.00  0.00           N  
ATOM   1557  CA  GLY A1390       9.931  89.170 175.149  1.00  0.00           C  
ATOM   1558  C   GLY A1390      10.649  87.853 174.926  1.00  0.00           C  
ATOM   1559  O   GLY A1390      11.314  87.335 175.821  1.00  0.00           O  
ATOM   1560  N   LEU A1391      10.506  87.305 173.726  1.00  0.00           N  
ATOM   1561  CA  LEU A1391      11.148  86.051 173.383  1.00  0.00           C  
ATOM   1562  C   LEU A1391      12.529  86.356 172.847  1.00  0.00           C  
ATOM   1563  O   LEU A1391      13.467  85.608 173.080  1.00  0.00           O  
ATOM   1564  CB  LEU A1391      10.339  85.297 172.329  1.00  0.00           C  
ATOM   1565  CG  LEU A1391      11.002  84.014 171.826  1.00  0.00           C  
ATOM   1566  CD1 LEU A1391      11.022  82.964 172.933  1.00  0.00           C  
ATOM   1567  CD2 LEU A1391      10.248  83.501 170.622  1.00  0.00           C  
ATOM   1568  N   CYS A1392      12.655  87.453 172.116  1.00  0.00           N  
ATOM   1569  CA  CYS A1392      13.959  87.822 171.590  1.00  0.00           C  
ATOM   1570  C   CYS A1392      14.869  88.213 172.744  1.00  0.00           C  
ATOM   1571  O   CYS A1392      16.089  88.231 172.597  1.00  0.00           O  
ATOM   1572  CB  CYS A1392      13.854  88.995 170.616  1.00  0.00           C  
ATOM   1573  SG  CYS A1392      13.283  88.552 168.970  1.00  0.00           S  
ATOM   1574  N   LYS A1393      14.285  88.522 173.897  1.00  0.00           N  
ATOM   1575  CA  LYS A1393      15.104  88.907 175.022  1.00  0.00           C  
ATOM   1576  C   LYS A1393      15.599  87.667 175.737  1.00  0.00           C  
ATOM   1577  O   LYS A1393      16.804  87.510 175.943  1.00  0.00           O  
ATOM   1578  CB  LYS A1393      14.336  89.818 175.986  1.00  0.00           C  
ATOM   1579  CG  LYS A1393      13.178  89.167 176.721  1.00  0.00           C  
ATOM   1580  CD  LYS A1393      12.664  90.055 177.856  1.00  0.00           C  
ATOM   1581  CE  LYS A1393      13.734  90.276 178.928  1.00  0.00           C  
ATOM   1582  NZ  LYS A1393      14.182  88.998 179.574  1.00  0.00           N  
ATOM   1583  N   LEU A1394      14.677  86.785 176.111  1.00  0.00           N  
ATOM   1584  CA  LEU A1394      15.043  85.550 176.783  1.00  0.00           C  
ATOM   1585  C   LEU A1394      16.147  84.885 175.977  1.00  0.00           C  
ATOM   1586  O   LEU A1394      17.125  84.376 176.525  1.00  0.00           O  
ATOM   1587  CB  LEU A1394      13.820  84.640 176.883  1.00  0.00           C  
ATOM   1588  CG  LEU A1394      12.917  84.855 178.108  1.00  0.00           C  
ATOM   1589  CD1 LEU A1394      12.879  86.330 178.467  1.00  0.00           C  
ATOM   1590  CD2 LEU A1394      11.503  84.322 177.840  1.00  0.00           C  
ATOM   1591  N   LEU A1395      16.005  84.926 174.660  1.00  0.00           N  
ATOM   1592  CA  LEU A1395      16.993  84.328 173.778  1.00  0.00           C  
ATOM   1593  C   LEU A1395      18.384  84.936 173.942  1.00  0.00           C  
ATOM   1594  O   LEU A1395      19.398  84.263 173.721  1.00  0.00           O  
ATOM   1595  CB  LEU A1395      16.537  84.463 172.327  1.00  0.00           C  
ATOM   1596  CG  LEU A1395      16.274  83.142 171.601  1.00  0.00           C  
ATOM   1597  CD1 LEU A1395      15.400  82.222 172.453  1.00  0.00           C  
ATOM   1598  CD2 LEU A1395      15.606  83.439 170.277  1.00  0.00           C  
ATOM   1599  N   GLU A1396      18.438  86.206 174.326  1.00  0.00           N  
ATOM   1600  CA  GLU A1396      19.724  86.870 174.498  1.00  0.00           C  
ATOM   1601  C   GLU A1396      20.332  86.486 175.837  1.00  0.00           C  
ATOM   1602  O   GLU A1396      21.465  86.018 175.896  1.00  0.00           O  
ATOM   1603  CB  GLU A1396      19.559  88.389 174.382  1.00  0.00           C  
ATOM   1604  CG  GLU A1396      18.859  88.803 173.088  1.00  0.00           C  
ATOM   1605  CD  GLU A1396      19.277  90.176 172.573  1.00  0.00           C  
ATOM   1606  OE1 GLU A1396      20.468  90.343 172.218  1.00  0.00           O  
ATOM   1607  OE2 GLU A1396      18.411  91.084 172.518  1.00  0.00           O  
ATOM   1608  N   SER A1397      19.560  86.666 176.904  1.00  0.00           N  
ATOM   1609  CA  SER A1397      19.998  86.329 178.254  1.00  0.00           C  
ATOM   1610  C   SER A1397      20.506  84.895 178.275  1.00  0.00           C  
ATOM   1611  O   SER A1397      21.124  84.452 179.245  1.00  0.00           O  
ATOM   1612  CB  SER A1397      18.832  86.449 179.235  1.00  0.00           C  
ATOM   1613  OG  SER A1397      18.166  87.685 179.086  1.00  0.00           O  
ATOM   1614  N   ALA A1398      20.223  84.170 177.203  1.00  0.00           N  
ATOM   1615  CA  ALA A1398      20.635  82.788 177.095  1.00  0.00           C  
ATOM   1616  C   ALA A1398      21.888  82.691 176.232  1.00  0.00           C  
ATOM   1617  O   ALA A1398      22.502  81.625 176.118  1.00  0.00           O  
ATOM   1618  CB  ALA A1398      19.504  81.971 176.494  1.00  0.00           C  
ATOM   1619  N   GLY A1400      22.260  83.809 175.621  1.00  0.00           N  
ATOM   1620  CA  GLY A1400      23.445  83.821 174.786  1.00  0.00           C  
ATOM   1621  C   GLY A1400      23.282  82.977 173.539  1.00  0.00           C  
ATOM   1622  O   GLY A1400      24.250  82.420 173.004  1.00  0.00           O  
ATOM   1623  N   ILE A1401      22.041  82.884 173.078  1.00  0.00           N  
ATOM   1624  CA  ILE A1401      21.720  82.120 171.884  1.00  0.00           C  
ATOM   1625  C   ILE A1401      21.679  83.094 170.712  1.00  0.00           C  
ATOM   1626  O   ILE A1401      20.781  83.946 170.613  1.00  0.00           O  
ATOM   1627  CB  ILE A1401      20.370  81.375 172.067  1.00  0.00           C  
ATOM   1628  CG1 ILE A1401      20.539  80.314 173.168  1.00  0.00           C  
ATOM   1629  CG2 ILE A1401      19.939  80.718 170.759  1.00  0.00           C  
ATOM   1630  CD1 ILE A1401      19.270  79.632 173.634  1.00  0.00           C  
ATOM   1631  N   ALA A1402      22.680  82.959 169.841  1.00  0.00           N  
ATOM   1632  CA  ALA A1402      22.848  83.818 168.669  1.00  0.00           C  
ATOM   1633  C   ALA A1402      21.755  83.704 167.594  1.00  0.00           C  
ATOM   1634  O   ALA A1402      21.730  82.736 166.824  1.00  0.00           O  
ATOM   1635  CB  ALA A1402      24.228  83.551 168.050  1.00  0.00           C  
ATOM   1636  N   TYR A1416      20.873  84.704 167.518  1.00  0.00           N  
ATOM   1637  CA  TYR A1416      19.803  84.666 166.527  1.00  0.00           C  
ATOM   1638  C   TYR A1416      19.829  85.736 165.427  1.00  0.00           C  
ATOM   1639  O   TYR A1416      20.531  86.741 165.529  1.00  0.00           O  
ATOM   1640  CB  TYR A1416      18.448  84.676 167.222  1.00  0.00           C  
ATOM   1641  CG  TYR A1416      18.054  85.998 167.809  1.00  0.00           C  
ATOM   1642  CD1 TYR A1416      18.601  86.445 169.011  1.00  0.00           C  
ATOM   1643  CD2 TYR A1416      17.087  86.784 167.186  1.00  0.00           C  
ATOM   1644  CE1 TYR A1416      18.182  87.644 169.583  1.00  0.00           C  
ATOM   1645  CE2 TYR A1416      16.665  87.977 167.745  1.00  0.00           C  
ATOM   1646  CZ  TYR A1416      17.210  88.401 168.942  1.00  0.00           C  
ATOM   1647  OH  TYR A1416      16.756  89.574 169.491  1.00  0.00           O  
ATOM   1648  N   THR A1428      19.038  85.493 164.381  1.00  0.00           N  
ATOM   1649  CA  THR A1428      18.939  86.351 163.200  1.00  0.00           C  
ATOM   1650  C   THR A1428      17.497  86.502 162.713  1.00  0.00           C  
ATOM   1651  O   THR A1428      17.028  85.664 161.958  1.00  0.00           O  
ATOM   1652  CB  THR A1428      19.729  85.740 162.017  1.00  0.00           C  
ATOM   1653  OG1 THR A1428      21.117  85.661 162.350  1.00  0.00           O  
ATOM   1654  CG2 THR A1428      19.536  86.565 160.754  1.00  0.00           C  
ATOM   1655  N   VAL A1429      16.796  87.557 163.117  1.00  0.00           N  
ATOM   1656  CA  VAL A1429      15.418  87.760 162.661  1.00  0.00           C  
ATOM   1657  C   VAL A1429      15.382  87.916 161.139  1.00  0.00           C  
ATOM   1658  O   VAL A1429      16.359  88.365 160.535  1.00  0.00           O  
ATOM   1659  CB  VAL A1429      14.799  89.022 163.270  1.00  0.00           C  
ATOM   1660  CG1 VAL A1429      13.339  89.129 162.861  1.00  0.00           C  
ATOM   1661  CG2 VAL A1429      14.934  88.988 164.779  1.00  0.00           C  
ATOM   1662  N   ASN A1430      14.255  87.560 160.524  1.00  0.00           N  
ATOM   1663  CA  ASN A1430      14.108  87.642 159.068  1.00  0.00           C  
ATOM   1664  C   ASN A1430      12.636  87.547 158.647  1.00  0.00           C  
ATOM   1665  O   ASN A1430      12.018  86.491 158.758  1.00  0.00           O  
ATOM   1666  CB  ASN A1430      14.950  86.528 158.422  1.00  0.00           C  
ATOM   1667  CG  ASN A1430      14.423  86.091 157.073  1.00  0.00           C  
ATOM   1668  OD1 ASN A1430      14.035  86.912 156.241  1.00  0.00           O  
ATOM   1669  ND2 ASN A1430      14.422  84.784 156.843  1.00  0.00           N  
ATOM   1670  N   GLN A1431      12.083  88.653 158.151  1.00  0.00           N  
ATOM   1671  CA  GLN A1431      10.674  88.703 157.753  1.00  0.00           C  
ATOM   1672  C   GLN A1431      10.280  87.972 156.474  1.00  0.00           C  
ATOM   1673  O   GLN A1431       9.093  87.821 156.181  1.00  0.00           O  
ATOM   1674  CB  GLN A1431      10.224  90.156 157.673  1.00  0.00           C  
ATOM   1675  CG  GLN A1431      10.290  90.851 159.010  1.00  0.00           C  
ATOM   1676  CD  GLN A1431      10.834  92.255 158.907  1.00  0.00           C  
ATOM   1677  OE1 GLN A1431      11.976  92.467 158.489  1.00  0.00           O  
ATOM   1678  NE2 GLN A1431      10.019  93.229 159.290  1.00  0.00           N  
ATOM   1679  N   ARG A1432      11.270  87.520 155.715  1.00  0.00           N  
ATOM   1680  CA  ARG A1432      11.007  86.788 154.485  1.00  0.00           C  
ATOM   1681  C   ARG A1432      11.110  85.289 154.772  1.00  0.00           C  
ATOM   1682  O   ARG A1432      11.460  84.501 153.892  1.00  0.00           O  
ATOM   1683  CB  ARG A1432      12.023  87.188 153.410  1.00  0.00           C  
ATOM   1684  CG  ARG A1432      11.968  88.660 153.032  1.00  0.00           C  
ATOM   1685  CD  ARG A1432      13.174  89.095 152.195  1.00  0.00           C  
ATOM   1686  NE  ARG A1432      13.190  88.536 150.842  1.00  0.00           N  
ATOM   1687  CZ  ARG A1432      12.227  88.713 149.939  1.00  0.00           C  
ATOM   1688  NH1 ARG A1432      11.152  89.433 150.236  1.00  0.00           N  
ATOM   1689  NH2 ARG A1432      12.345  88.181 148.728  1.00  0.00           N  
ATOM   1690  N   LEU A1433      10.803  84.907 156.013  1.00  0.00           N  
ATOM   1691  CA  LEU A1433      10.861  83.508 156.448  1.00  0.00           C  
ATOM   1692  C   LEU A1433       9.435  82.987 156.654  1.00  0.00           C  
ATOM   1693  O   LEU A1433       8.761  83.338 157.628  1.00  0.00           O  
ATOM   1694  CB  LEU A1433      11.668  83.406 157.757  1.00  0.00           C  
ATOM   1695  CG  LEU A1433      12.289  82.106 158.310  1.00  0.00           C  
ATOM   1696  CD1 LEU A1433      11.195  81.084 158.585  1.00  0.00           C  
ATOM   1697  CD2 LEU A1433      13.339  81.558 157.338  1.00  0.00           C  
ATOM   1698  N   VAL A1434       8.983  82.147 155.727  1.00  0.00           N  
ATOM   1699  CA  VAL A1434       7.635  81.591 155.790  1.00  0.00           C  
ATOM   1700  C   VAL A1434       7.620  80.065 155.903  1.00  0.00           C  
ATOM   1701  O   VAL A1434       8.524  79.382 155.402  1.00  0.00           O  
ATOM   1702  CB  VAL A1434       6.819  82.019 154.545  1.00  0.00           C  
ATOM   1703  CG1 VAL A1434       5.462  81.334 154.533  1.00  0.00           C  
ATOM   1704  CG2 VAL A1434       6.641  83.526 154.547  1.00  0.00           C  
ATOM   1705  N   ARG A1435       6.589  79.545 156.574  1.00  0.00           N  
ATOM   1706  CA  ARG A1435       6.414  78.105 156.763  1.00  0.00           C  
ATOM   1707  C   ARG A1435       5.313  77.613 155.815  1.00  0.00           C  
ATOM   1708  O   ARG A1435       4.279  78.265 155.661  1.00  0.00           O  
ATOM   1709  CB  ARG A1435       6.022  77.786 158.218  1.00  0.00           C  
ATOM   1710  CG  ARG A1435       6.929  78.371 159.319  1.00  0.00           C  
ATOM   1711  CD  ARG A1435       8.411  78.001 159.162  1.00  0.00           C  
ATOM   1712  NE  ARG A1435       8.637  76.586 158.856  1.00  0.00           N  
ATOM   1713  CZ  ARG A1435       8.333  75.576 159.664  1.00  0.00           C  
ATOM   1714  NH1 ARG A1435       7.790  75.805 160.845  1.00  0.00           N  
ATOM   1715  NH2 ARG A1435       8.566  74.332 159.284  1.00  0.00           N  
ATOM   1716  N   GLY A1436       5.538  76.468 155.179  1.00  0.00           N  
ATOM   1717  CA  GLY A1436       4.555  75.936 154.256  1.00  0.00           C  
ATOM   1718  C   GLY A1436       3.339  75.314 154.921  1.00  0.00           C  
ATOM   1719  O   GLY A1436       2.601  74.570 154.272  1.00  0.00           O  
ATOM   1720  N   LEU A1437       3.128  75.612 156.205  1.00  0.00           N  
ATOM   1721  CA  LEU A1437       1.991  75.073 156.964  1.00  0.00           C  
ATOM   1722  C   LEU A1437       1.162  76.212 157.561  1.00  0.00           C  
ATOM   1723  O   LEU A1437       1.695  77.107 158.211  1.00  0.00           O  
ATOM   1724  CB  LEU A1437       2.479  74.149 158.093  1.00  0.00           C  
ATOM   1725  CG  LEU A1437       3.147  72.812 157.752  1.00  0.00           C  
ATOM   1726  CD1 LEU A1437       2.180  71.994 156.921  1.00  0.00           C  
ATOM   1727  CD2 LEU A1437       4.458  73.019 156.996  1.00  0.00           C  
ATOM   1728  N   ASP A1438      -0.149  76.166 157.367  1.00  0.00           N  
ATOM   1729  CA  ASP A1438      -0.997  77.234 157.867  1.00  0.00           C  
ATOM   1730  C   ASP A1438      -1.685  77.008 159.203  1.00  0.00           C  
ATOM   1731  O   ASP A1438      -2.912  77.031 159.278  1.00  0.00           O  
ATOM   1732  CB  ASP A1438      -2.062  77.618 156.816  1.00  0.00           C  
ATOM   1733  CG  ASP A1438      -1.453  78.143 155.505  1.00  0.00           C  
ATOM   1734  OD1 ASP A1438      -0.253  78.508 155.490  1.00  0.00           O  
ATOM   1735  OD2 ASP A1438      -2.184  78.199 154.489  1.00  0.00           O  
ATOM   1736  N   TYR A1443      -0.914  76.757 160.255  1.00  0.00           N  
ATOM   1737  CA  TYR A1443      -1.520  76.639 161.579  1.00  0.00           C  
ATOM   1738  C   TYR A1443      -0.706  77.455 162.566  1.00  0.00           C  
ATOM   1739  O   TYR A1443      -1.072  77.574 163.739  1.00  0.00           O  
ATOM   1740  CB  TYR A1443      -1.702  75.176 162.058  1.00  0.00           C  
ATOM   1741  CG  TYR A1443      -0.502  74.259 162.004  1.00  0.00           C  
ATOM   1742  CD1 TYR A1443       0.643  74.514 162.750  1.00  0.00           C  
ATOM   1743  CD2 TYR A1443      -0.525  73.115 161.212  1.00  0.00           C  
ATOM   1744  CE1 TYR A1443       1.733  73.650 162.703  1.00  0.00           C  
ATOM   1745  CE2 TYR A1443       0.557  72.248 161.160  1.00  0.00           C  
ATOM   1746  CZ  TYR A1443       1.681  72.522 161.904  1.00  0.00           C  
ATOM   1747  OH  TYR A1443       2.757  71.673 161.825  1.00  0.00           O  
ATOM   1748  N   TYR A1444       0.374  78.053 162.061  1.00  0.00           N  
ATOM   1749  CA  TYR A1444       1.255  78.900 162.869  1.00  0.00           C  
ATOM   1750  C   TYR A1444       0.702  80.302 163.127  1.00  0.00           C  
ATOM   1751  O   TYR A1444       0.025  80.876 162.280  1.00  0.00           O  
ATOM   1752  CB  TYR A1444       2.619  79.093 162.193  1.00  0.00           C  
ATOM   1753  CG  TYR A1444       3.478  77.866 162.118  1.00  0.00           C  
ATOM   1754  CD1 TYR A1444       3.710  77.070 163.251  1.00  0.00           C  
ATOM   1755  CD2 TYR A1444       4.057  77.489 160.913  1.00  0.00           C  
ATOM   1756  CE1 TYR A1444       4.495  75.929 163.172  1.00  0.00           C  
ATOM   1757  CE2 TYR A1444       4.845  76.350 160.823  1.00  0.00           C  
ATOM   1758  CZ  TYR A1444       5.062  75.572 161.947  1.00  0.00           C  
ATOM   1759  OH  TYR A1444       5.846  74.441 161.825  1.00  0.00           O  
ATOM   1760  N   ASN A1448       1.003  80.849 164.301  1.00  0.00           N  
ATOM   1761  CA  ASN A1448       0.609  82.212 164.619  1.00  0.00           C  
ATOM   1762  C   ASN A1448       1.879  82.946 165.090  1.00  0.00           C  
ATOM   1763  O   ASN A1448       2.928  82.813 164.465  1.00  0.00           O  
ATOM   1764  CB  ASN A1448      -0.501  82.246 165.672  1.00  0.00           C  
ATOM   1765  CG  ASN A1448      -0.093  81.610 166.958  1.00  0.00           C  
ATOM   1766  OD1 ASN A1448       0.153  80.409 167.015  1.00  0.00           O  
ATOM   1767  ND2 ASN A1448      -0.014  82.412 168.013  1.00  0.00           N  
ATOM   1768  N   ARG A1456       1.806  83.696 166.181  1.00  0.00           N  
ATOM   1769  CA  ARG A1456       2.958  84.464 166.678  1.00  0.00           C  
ATOM   1770  C   ARG A1456       4.411  84.046 166.321  1.00  0.00           C  
ATOM   1771  O   ARG A1456       4.981  84.551 165.352  1.00  0.00           O  
ATOM   1772  CB  ARG A1456       2.843  84.623 168.195  1.00  0.00           C  
ATOM   1773  CG  ARG A1456       1.665  85.464 168.677  1.00  0.00           C  
ATOM   1774  CD  ARG A1456       1.906  85.847 170.130  1.00  0.00           C  
ATOM   1775  NE  ARG A1456       0.688  85.965 170.923  1.00  0.00           N  
ATOM   1776  CZ  ARG A1456      -0.105  87.029 170.929  1.00  0.00           C  
ATOM   1777  NH1 ARG A1456       0.196  88.086 170.177  1.00  0.00           N  
ATOM   1778  NH2 ARG A1456      -1.196  87.033 171.691  1.00  0.00           N  
ATOM   1779  N   THR A1457       5.019  83.153 167.104  1.00  0.00           N  
ATOM   1780  CA  THR A1457       6.407  82.735 166.852  1.00  0.00           C  
ATOM   1781  C   THR A1457       6.625  81.793 165.680  1.00  0.00           C  
ATOM   1782  O   THR A1457       5.831  80.880 165.452  1.00  0.00           O  
ATOM   1783  CB  THR A1457       7.017  82.005 168.045  1.00  0.00           C  
ATOM   1784  OG1 THR A1457       6.854  82.776 169.241  1.00  0.00           O  
ATOM   1785  CG2 THR A1457       8.496  81.763 167.781  1.00  0.00           C  
ATOM   1786  N   VAL A1458       7.731  81.987 164.970  1.00  0.00           N  
ATOM   1787  CA  VAL A1458       8.072  81.132 163.828  1.00  0.00           C  
ATOM   1788  C   VAL A1458       9.591  81.075 163.592  1.00  0.00           C  
ATOM   1789  O   VAL A1458      10.234  82.099 163.337  1.00  0.00           O  
ATOM   1790  CB  VAL A1458       7.358  81.611 162.531  1.00  0.00           C  
ATOM   1791  CG1 VAL A1458       8.059  81.052 161.296  1.00  0.00           C  
ATOM   1792  CG2 VAL A1458       5.910  81.151 162.538  1.00  0.00           C  
ATOM   1793  N   PHE A1459      10.162  79.874 163.664  1.00  0.00           N  
ATOM   1794  CA  PHE A1459      11.603  79.725 163.485  1.00  0.00           C  
ATOM   1795  C   PHE A1459      12.058  78.570 162.625  1.00  0.00           C  
ATOM   1796  O   PHE A1459      11.300  77.659 162.311  1.00  0.00           O  
ATOM   1797  CB  PHE A1459      12.290  79.582 164.840  1.00  0.00           C  
ATOM   1798  CG  PHE A1459      11.901  78.342 165.592  1.00  0.00           C  
ATOM   1799  CD1 PHE A1459      10.703  78.284 166.299  1.00  0.00           C  
ATOM   1800  CD2 PHE A1459      12.736  77.225 165.595  1.00  0.00           C  
ATOM   1801  CE1 PHE A1459      10.341  77.127 167.005  1.00  0.00           C  
ATOM   1802  CE2 PHE A1459      12.383  76.074 166.294  1.00  0.00           C  
ATOM   1803  CZ  PHE A1459      11.180  76.028 167.000  1.00  0.00           C  
ATOM   1804  N   GLU A1460      13.333  78.621 162.275  1.00  0.00           N  
ATOM   1805  CA  GLU A1460      13.974  77.604 161.467  1.00  0.00           C  
ATOM   1806  C   GLU A1460      15.428  77.605 161.884  1.00  0.00           C  
ATOM   1807  O   GLU A1460      15.992  78.673 162.118  1.00  0.00           O  
ATOM   1808  CB  GLU A1460      13.949  77.968 159.987  1.00  0.00           C  
ATOM   1809  CG  GLU A1460      12.679  77.738 159.208  1.00  0.00           C  
ATOM   1810  CD  GLU A1460      12.983  77.681 157.710  1.00  0.00           C  
ATOM   1811  OE1 GLU A1460      13.813  78.494 157.237  1.00  0.00           O  
ATOM   1812  OE2 GLU A1460      12.402  76.828 157.005  1.00  0.00           O  
ATOM   1813  N   TRP A1461      16.032  76.425 161.995  1.00  0.00           N  
ATOM   1814  CA  TRP A1461      17.457  76.333 162.318  1.00  0.00           C  
ATOM   1815  C   TRP A1461      18.066  75.908 160.998  1.00  0.00           C  
ATOM   1816  O   TRP A1461      17.723  74.851 160.480  1.00  0.00           O  
ATOM   1817  CB  TRP A1461      17.747  75.258 163.363  1.00  0.00           C  
ATOM   1818  CG  TRP A1461      17.512  75.652 164.783  1.00  0.00           C  
ATOM   1819  CD1 TRP A1461      16.376  75.455 165.511  1.00  0.00           C  
ATOM   1820  CD2 TRP A1461      18.469  76.230 165.678  1.00  0.00           C  
ATOM   1821  NE1 TRP A1461      16.568  75.863 166.812  1.00  0.00           N  
ATOM   1822  CE2 TRP A1461      17.844  76.343 166.943  1.00  0.00           C  
ATOM   1823  CE3 TRP A1461      19.797  76.659 165.538  1.00  0.00           C  
ATOM   1824  CZ2 TRP A1461      18.505  76.866 168.066  1.00  0.00           C  
ATOM   1825  CZ3 TRP A1461      20.455  77.178 166.650  1.00  0.00           C  
ATOM   1826  CH2 TRP A1461      19.805  77.275 167.900  1.00  0.00           C  
ATOM   1827  N   VAL A1462      18.958  76.720 160.446  1.00  0.00           N  
ATOM   1828  CA  VAL A1462      19.547  76.395 159.153  1.00  0.00           C  
ATOM   1829  C   VAL A1462      21.010  76.025 159.193  1.00  0.00           C  
ATOM   1830  O   VAL A1462      21.744  76.429 160.089  1.00  0.00           O  
ATOM   1831  CB  VAL A1462      19.388  77.568 158.155  1.00  0.00           C  
ATOM   1832  CG1 VAL A1462      19.774  77.110 156.738  1.00  0.00           C  
ATOM   1833  CG2 VAL A1462      17.957  78.093 158.196  1.00  0.00           C  
ATOM   1834  N   THR A1463      21.426  75.260 158.193  1.00  0.00           N  
ATOM   1835  CA  THR A1463      22.806  74.828 158.086  1.00  0.00           C  
ATOM   1836  C   THR A1463      23.546  75.611 157.025  1.00  0.00           C  
ATOM   1837  O   THR A1463      22.947  76.130 156.086  1.00  0.00           O  
ATOM   1838  CB  THR A1463      22.910  73.377 157.693  1.00  0.00           C  
ATOM   1839  OG1 THR A1463      24.294  73.024 157.627  1.00  0.00           O  
ATOM   1840  CG2 THR A1463      22.259  73.150 156.325  1.00  0.00           C  
ATOM   1841  N   ASN A1464      24.863  75.662 157.175  1.00  0.00           N  
ATOM   1842  CA  ASN A1464      25.733  76.374 156.249  1.00  0.00           C  
ATOM   1843  C   ASN A1464      25.908  75.618 154.938  1.00  0.00           C  
ATOM   1844  O   ASN A1464      25.420  76.056 153.897  1.00  0.00           O  
ATOM   1845  CB  ASN A1464      27.094  76.612 156.913  1.00  0.00           C  
ATOM   1846  CG  ASN A1464      27.667  75.348 157.554  1.00  0.00           C  
ATOM   1847  OD1 ASN A1464      28.648  75.408 158.306  1.00  0.00           O  
ATOM   1848  ND2 ASN A1464      27.059  74.198 157.254  1.00  0.00           N  
ATOM   1849  N   THR A1701      18.073  73.673 155.981  1.00  0.00           N  
ATOM   1850  CA  THR A1701      17.387  73.706 157.267  1.00  0.00           C  
ATOM   1851  C   THR A1701      17.152  72.311 157.881  1.00  0.00           C  
ATOM   1852  O   THR A1701      16.560  71.434 157.258  1.00  0.00           O  
ATOM   1853  CB  THR A1701      16.029  74.466 157.170  1.00  0.00           C  
ATOM   1854  OG1 THR A1701      14.955  73.605 157.558  1.00  0.00           O  
ATOM   1855  CG2 THR A1701      15.791  74.954 155.779  1.00  0.00           C  
ATOM   1856  N   VAL A1702      17.621  72.136 159.120  1.00  0.00           N  
ATOM   1857  CA  VAL A1702      17.529  70.883 159.877  1.00  0.00           C  
ATOM   1858  C   VAL A1702      16.351  70.807 160.827  1.00  0.00           C  
ATOM   1859  O   VAL A1702      15.863  69.730 161.133  1.00  0.00           O  
ATOM   1860  CB  VAL A1702      18.798  70.661 160.729  1.00  0.00           C  
ATOM   1861  CG1 VAL A1702      18.508  69.704 161.867  1.00  0.00           C  
ATOM   1862  CG2 VAL A1702      19.916  70.116 159.868  1.00  0.00           C  
ATOM   1863  N   CYS A1703      15.904  71.954 161.311  1.00  0.00           N  
ATOM   1864  CA  CYS A1703      14.792  71.979 162.246  1.00  0.00           C  
ATOM   1865  C   CYS A1703      13.923  73.212 161.952  1.00  0.00           C  
ATOM   1866  O   CYS A1703      14.395  74.191 161.384  1.00  0.00           O  
ATOM   1867  CB  CYS A1703      15.367  72.005 163.677  1.00  0.00           C  
ATOM   1868  SG  CYS A1703      14.248  71.546 165.049  1.00  0.00           S  
ATOM   1869  N   ALA A1704      12.652  73.151 162.325  1.00  0.00           N  
ATOM   1870  CA  ALA A1704      11.722  74.252 162.104  1.00  0.00           C  
ATOM   1871  C   ALA A1704      10.435  74.010 162.882  1.00  0.00           C  
ATOM   1872  O   ALA A1704      10.087  72.865 163.174  1.00  0.00           O  
ATOM   1873  CB  ALA A1704      11.418  74.374 160.631  1.00  0.00           C  
ATOM   1874  N   GLY A1705       9.733  75.089 163.220  1.00  0.00           N  
ATOM   1875  CA  GLY A1705       8.484  74.990 163.966  1.00  0.00           C  
ATOM   1876  C   GLY A1705       7.970  76.384 164.295  1.00  0.00           C  
ATOM   1877  O   GLY A1705       8.419  77.364 163.709  1.00  0.00           O  
ATOM   1878  N   GLY A1706       7.039  76.492 165.231  1.00  0.00           N  
ATOM   1879  CA  GLY A1706       6.522  77.798 165.583  1.00  0.00           C  
ATOM   1880  C   GLY A1706       5.302  77.605 166.448  1.00  0.00           C  
ATOM   1881  O   GLY A1706       5.079  76.483 166.918  1.00  0.00           O  
ATOM   1882  N   ARG A1707       4.523  78.668 166.672  1.00  0.00           N  
ATOM   1883  CA  ARG A1707       3.306  78.553 167.486  1.00  0.00           C  
ATOM   1884  C   ARG A1707       2.099  78.154 166.639  1.00  0.00           C  
ATOM   1885  O   ARG A1707       2.132  78.212 165.413  1.00  0.00           O  
ATOM   1886  CB  ARG A1707       2.963  79.873 168.189  1.00  0.00           C  
ATOM   1887  CG  ARG A1707       3.878  80.257 169.310  1.00  0.00           C  
ATOM   1888  CD  ARG A1707       3.113  80.935 170.437  1.00  0.00           C  
ATOM   1889  NE  ARG A1707       3.685  80.551 171.725  1.00  0.00           N  
ATOM   1890  CZ  ARG A1707       3.055  79.798 172.620  1.00  0.00           C  
ATOM   1891  NH1 ARG A1707       1.827  79.355 172.376  1.00  0.00           N  
ATOM   1892  NH2 ARG A1707       3.662  79.460 173.747  1.00  0.00           N  
ATOM   1893  N   TYR A1708       1.029  77.763 167.316  1.00  0.00           N  
ATOM   1894  CA  TYR A1708      -0.204  77.368 166.659  1.00  0.00           C  
ATOM   1895  C   TYR A1708      -1.298  77.270 167.735  1.00  0.00           C  
ATOM   1896  O   TYR A1708      -1.859  76.210 167.999  1.00  0.00           O  
ATOM   1897  CB  TYR A1708       0.004  76.035 165.905  1.00  0.00           C  
ATOM   1898  CG  TYR A1708       0.479  74.850 166.735  1.00  0.00           C  
ATOM   1899  CD1 TYR A1708       1.840  74.564 166.901  1.00  0.00           C  
ATOM   1900  CD2 TYR A1708      -0.450  73.998 167.343  1.00  0.00           C  
ATOM   1901  CE1 TYR A1708       2.248  73.451 167.653  1.00  0.00           C  
ATOM   1902  CE2 TYR A1708      -0.055  72.908 168.090  1.00  0.00           C  
ATOM   1903  CZ  TYR A1708       1.280  72.636 168.244  1.00  0.00           C  
ATOM   1904  OH  TYR A1708       1.598  71.545 169.007  1.00  0.00           O  
ATOM   1905  N   ASP A1709      -1.608  78.409 168.341  1.00  0.00           N  
ATOM   1906  CA  ASP A1709      -2.580  78.468 169.426  1.00  0.00           C  
ATOM   1907  C   ASP A1709      -4.044  78.154 169.101  1.00  0.00           C  
ATOM   1908  O   ASP A1709      -4.774  77.602 169.937  1.00  0.00           O  
ATOM   1909  CB  ASP A1709      -2.469  79.836 170.109  1.00  0.00           C  
ATOM   1910  CG  ASP A1709      -1.052  80.115 170.647  1.00  0.00           C  
ATOM   1911  OD1 ASP A1709      -0.560  79.344 171.500  1.00  0.00           O  
ATOM   1912  OD2 ASP A1709      -0.426  81.106 170.216  1.00  0.00           O  
ATOM   1913  N   GLY A1710      -4.475  78.485 167.889  1.00  0.00           N  
ATOM   1914  CA  GLY A1710      -5.858  78.239 167.525  1.00  0.00           C  
ATOM   1915  C   GLY A1710      -6.149  76.858 166.973  1.00  0.00           C  
ATOM   1916  O   GLY A1710      -7.314  76.459 166.895  1.00  0.00           O  
ATOM   1917  N   LEU A1725      -5.103  76.120 166.605  1.00  0.00           N  
ATOM   1918  CA  LEU A1725      -5.280  74.789 166.029  1.00  0.00           C  
ATOM   1919  C   LEU A1725      -6.004  73.771 166.887  1.00  0.00           C  
ATOM   1920  O   LEU A1725      -6.759  72.964 166.362  1.00  0.00           O  
ATOM   1921  CB  LEU A1725      -3.940  74.202 165.590  1.00  0.00           C  
ATOM   1922  CG  LEU A1725      -4.005  72.802 164.965  1.00  0.00           C  
ATOM   1923  CD1 LEU A1725      -5.114  72.719 163.933  1.00  0.00           C  
ATOM   1924  CD2 LEU A1725      -2.671  72.492 164.320  1.00  0.00           C  
ATOM   1925  N   VAL A1726      -5.785  73.787 168.196  1.00  0.00           N  
ATOM   1926  CA  VAL A1726      -6.465  72.814 169.054  1.00  0.00           C  
ATOM   1927  C   VAL A1726      -7.974  73.006 168.946  1.00  0.00           C  
ATOM   1928  O   VAL A1726      -8.754  72.048 169.027  1.00  0.00           O  
ATOM   1929  CB  VAL A1726      -6.044  72.957 170.530  1.00  0.00           C  
ATOM   1930  CG1 VAL A1726      -6.735  71.887 171.370  1.00  0.00           C  
ATOM   1931  CG2 VAL A1726      -4.533  72.841 170.653  1.00  0.00           C  
ATOM   1932  N   GLU A1761      -8.368  74.260 168.751  1.00  0.00           N  
ATOM   1933  CA  GLU A1761      -9.767  74.639 168.610  1.00  0.00           C  
ATOM   1934  C   GLU A1761     -10.202  74.362 167.168  1.00  0.00           C  
ATOM   1935  O   GLU A1761     -11.201  73.680 166.920  1.00  0.00           O  
ATOM   1936  CB  GLU A1761      -9.909  76.126 168.938  1.00  0.00           C  
ATOM   1937  CG  GLU A1761     -11.325  76.662 168.937  1.00  0.00           C  
ATOM   1938  CD  GLU A1761     -11.369  78.148 169.248  1.00  0.00           C  
ATOM   1939  OE1 GLU A1761     -10.663  78.919 168.549  1.00  0.00           O  
ATOM   1940  OE2 GLU A1761     -12.107  78.535 170.187  1.00  0.00           O  
ATOM   1941  N   GLN A1765      -9.415  74.881 166.228  1.00  0.00           N  
ATOM   1942  CA  GLN A1765      -9.673  74.721 164.809  1.00  0.00           C  
ATOM   1943  C   GLN A1765      -9.828  73.271 164.356  1.00  0.00           C  
ATOM   1944  O   GLN A1765     -10.026  73.011 163.167  1.00  0.00           O  
ATOM   1945  CB  GLN A1765      -8.550  75.353 164.001  1.00  0.00           C  
ATOM   1946  CG  GLN A1765      -8.930  75.522 162.551  1.00  0.00           C  
ATOM   1947  CD  GLN A1765      -7.868  75.035 161.614  1.00  0.00           C  
ATOM   1948  OE1 GLN A1765      -6.689  75.386 161.751  1.00  0.00           O  
ATOM   1949  NE2 GLN A1765      -8.272  74.225 160.639  1.00  0.00           N  
ATOM   1950  N   LEU A1767      -9.727  72.339 165.302  1.00  0.00           N  
ATOM   1951  CA  LEU A1767      -9.840  70.904 165.032  1.00  0.00           C  
ATOM   1952  C   LEU A1767     -10.874  70.270 165.957  1.00  0.00           C  
ATOM   1953  O   LEU A1767     -11.002  69.044 166.002  1.00  0.00           O  
ATOM   1954  CB  LEU A1767      -8.486  70.219 165.235  1.00  0.00           C  
ATOM   1955  CG  LEU A1767      -7.637  69.767 164.037  1.00  0.00           C  
ATOM   1956  CD1 LEU A1767      -7.707  70.741 162.891  1.00  0.00           C  
ATOM   1957  CD2 LEU A1767      -6.186  69.605 164.512  1.00  0.00           C  
ATOM   1958  N   GLY A1768     -11.586  71.100 166.718  1.00  0.00           N  
ATOM   1959  CA  GLY A1768     -12.617  70.570 167.595  1.00  0.00           C  
ATOM   1960  C   GLY A1768     -12.367  70.466 169.087  1.00  0.00           C  
ATOM   1961  O   GLY A1768     -13.130  69.807 169.798  1.00  0.00           O  
ATOM   1962  N   GLY A1770     -11.307  71.099 169.573  1.00  0.00           N  
ATOM   1963  CA  GLY A1770     -11.028  71.056 170.999  1.00  0.00           C  
ATOM   1964  C   GLY A1770     -11.076  72.459 171.573  1.00  0.00           C  
ATOM   1965  O   GLY A1770     -11.077  73.442 170.820  1.00  0.00           O  
ATOM   1966  N   ARG A1771     -11.129  72.566 172.899  1.00  0.00           N  
ATOM   1967  CA  ARG A1771     -11.161  73.876 173.557  1.00  0.00           C  
ATOM   1968  C   ARG A1771      -9.835  74.602 173.357  1.00  0.00           C  
ATOM   1969  O   ARG A1771      -8.827  74.228 173.939  1.00  0.00           O  
ATOM   1970  CB  ARG A1771     -11.456  73.720 175.054  1.00  0.00           C  
ATOM   1971  CG  ARG A1771     -12.942  73.786 175.396  1.00  0.00           C  
ATOM   1972  CD  ARG A1771     -13.540  75.125 174.929  1.00  0.00           C  
ATOM   1973  NE  ARG A1771     -14.994  75.205 175.083  1.00  0.00           N  
ATOM   1974  CZ  ARG A1771     -15.632  75.203 176.251  1.00  0.00           C  
ATOM   1975  NH1 ARG A1771     -14.940  75.124 177.388  1.00  0.00           N  
ATOM   1976  NH2 ARG A1771     -16.962  75.289 176.282  1.00  0.00           N  
ATOM   1977  N   ALA A1772      -9.847  75.638 172.524  1.00  0.00           N  
ATOM   1978  CA  ALA A1772      -8.652  76.416 172.219  1.00  0.00           C  
ATOM   1979  C   ALA A1772      -7.711  76.550 173.405  1.00  0.00           C  
ATOM   1980  O   ALA A1772      -8.113  76.875 174.523  1.00  0.00           O  
ATOM   1981  CB  ALA A1772      -9.039  77.799 171.702  1.00  0.00           C  
ATOM   1982  N   THR A1773      -6.443  76.280 173.138  1.00  0.00           N  
ATOM   1983  CA  THR A1773      -5.403  76.354 174.143  1.00  0.00           C  
ATOM   1984  C   THR A1773      -4.136  76.678 173.377  1.00  0.00           C  
ATOM   1985  O   THR A1773      -3.976  76.269 172.231  1.00  0.00           O  
ATOM   1986  CB  THR A1773      -5.246  75.018 174.891  1.00  0.00           C  
ATOM   1987  OG1 THR A1773      -4.097  75.092 175.749  1.00  0.00           O  
ATOM   1988  CG2 THR A1773      -5.099  73.849 173.902  1.00  0.00           C  
ATOM   1989  N   PRO A1774      -3.219  77.429 173.995  1.00  0.00           N  
ATOM   1990  CA  PRO A1774      -1.970  77.798 173.318  1.00  0.00           C  
ATOM   1991  C   PRO A1774      -1.069  76.588 173.071  1.00  0.00           C  
ATOM   1992  O   PRO A1774      -1.169  75.573 173.780  1.00  0.00           O  
ATOM   1993  CB  PRO A1774      -1.324  78.797 174.288  1.00  0.00           C  
ATOM   1994  CG  PRO A1774      -2.430  79.147 175.276  1.00  0.00           C  
ATOM   1995  CD  PRO A1774      -3.219  77.894 175.393  1.00  0.00           C  
ATOM   1996  N   ALA A1775      -0.179  76.706 172.086  1.00  0.00           N  
ATOM   1997  CA  ALA A1775       0.735  75.624 171.771  1.00  0.00           C  
ATOM   1998  C   ALA A1775       1.884  76.028 170.840  1.00  0.00           C  
ATOM   1999  O   ALA A1775       1.742  76.893 169.972  1.00  0.00           O  
ATOM   2000  CB  ALA A1775      -0.043  74.480 171.175  1.00  0.00           C  
ATOM   2001  N   VAL A1776       3.036  75.397 171.037  1.00  0.00           N  
ATOM   2002  CA  VAL A1776       4.210  75.663 170.208  1.00  0.00           C  
ATOM   2003  C   VAL A1776       4.909  74.347 170.031  1.00  0.00           C  
ATOM   2004  O   VAL A1776       4.776  73.447 170.876  1.00  0.00           O  
ATOM   2005  CB  VAL A1776       5.240  76.550 170.892  1.00  0.00           C  
ATOM   2006  CG1 VAL A1776       5.567  77.718 170.010  1.00  0.00           C  
ATOM   2007  CG2 VAL A1776       4.747  76.963 172.263  1.00  0.00           C  
ATOM   2008  N   GLY A1777       5.679  74.250 168.957  1.00  0.00           N  
ATOM   2009  CA  GLY A1777       6.406  73.029 168.686  1.00  0.00           C  
ATOM   2010  C   GLY A1777       7.357  73.234 167.537  1.00  0.00           C  
ATOM   2011  O   GLY A1777       7.464  74.332 167.003  1.00  0.00           O  
ATOM   2012  N   PHE A1778       8.051  72.168 167.166  1.00  0.00           N  
ATOM   2013  CA  PHE A1778       9.003  72.173 166.062  1.00  0.00           C  
ATOM   2014  C   PHE A1778       9.295  70.701 165.809  1.00  0.00           C  
ATOM   2015  O   PHE A1778       8.929  69.838 166.627  1.00  0.00           O  
ATOM   2016  CB  PHE A1778      10.283  72.890 166.470  1.00  0.00           C  
ATOM   2017  CG  PHE A1778      11.086  72.154 167.509  1.00  0.00           C  
ATOM   2018  CD1 PHE A1778      11.996  71.172 167.134  1.00  0.00           C  
ATOM   2019  CD2 PHE A1778      10.895  72.407 168.862  1.00  0.00           C  
ATOM   2020  CE1 PHE A1778      12.698  70.451 168.087  1.00  0.00           C  
ATOM   2021  CE2 PHE A1778      11.592  71.691 169.826  1.00  0.00           C  
ATOM   2022  CZ  PHE A1778      12.495  70.709 169.438  1.00  0.00           C  
ATOM   2023  N   ALA A1779       9.947  70.412 164.689  1.00  0.00           N  
ATOM   2024  CA  ALA A1779      10.281  69.042 164.334  1.00  0.00           C  
ATOM   2025  C   ALA A1779      11.575  69.124 163.584  1.00  0.00           C  
ATOM   2026  O   ALA A1779      11.807  70.087 162.861  1.00  0.00           O  
ATOM   2027  CB  ALA A1779       9.207  68.439 163.454  1.00  0.00           C  
ATOM   2028  N   MET A1782      12.412  68.110 163.750  1.00  0.00           N  
ATOM   2029  CA  MET A1782      13.712  68.091 163.115  1.00  0.00           C  
ATOM   2030  C   MET A1782      13.833  66.928 162.146  1.00  0.00           C  
ATOM   2031  O   MET A1782      13.286  65.854 162.382  1.00  0.00           O  
ATOM   2032  CB  MET A1782      14.775  68.015 164.216  1.00  0.00           C  
ATOM   2033  CG  MET A1782      16.178  67.736 163.762  1.00  0.00           C  
ATOM   2034  SD  MET A1782      17.347  67.694 165.123  1.00  0.00           S  
ATOM   2035  CE  MET A1782      16.486  66.612 166.378  1.00  0.00           C  
ATOM   2036  N   GLY A1783      14.536  67.166 161.041  1.00  0.00           N  
ATOM   2037  CA  GLY A1783      14.732  66.144 160.031  1.00  0.00           C  
ATOM   2038  C   GLY A1783      15.908  65.297 160.447  1.00  0.00           C  
ATOM   2039  O   GLY A1783      17.069  65.738 160.343  1.00  0.00           O  
ATOM   2040  N   LEU A1784      15.615  64.083 160.920  1.00  0.00           N  
ATOM   2041  CA  LEU A1784      16.660  63.194 161.383  1.00  0.00           C  
ATOM   2042  C   LEU A1784      17.686  62.807 160.340  1.00  0.00           C  
ATOM   2043  O   LEU A1784      18.844  62.590 160.688  1.00  0.00           O  
ATOM   2044  CB  LEU A1784      16.056  61.964 162.072  1.00  0.00           C  
ATOM   2045  CG  LEU A1784      15.374  62.405 163.387  1.00  0.00           C  
ATOM   2046  CD1 LEU A1784      14.692  61.232 164.126  1.00  0.00           C  
ATOM   2047  CD2 LEU A1784      16.437  63.074 164.258  1.00  0.00           C  
ATOM   2048  N   GLU A1785      17.311  62.740 159.067  1.00  0.00           N  
ATOM   2049  CA  GLU A1785      18.315  62.392 158.048  1.00  0.00           C  
ATOM   2050  C   GLU A1785      19.301  63.550 157.825  1.00  0.00           C  
ATOM   2051  O   GLU A1785      20.495  63.339 157.556  1.00  0.00           O  
ATOM   2052  CB  GLU A1785      17.653  62.017 156.721  1.00  0.00           C  
ATOM   2053  CG  GLU A1785      16.935  60.688 156.750  1.00  0.00           C  
ATOM   2054  CD  GLU A1785      15.460  60.854 156.937  1.00  0.00           C  
ATOM   2055  OE1 GLU A1785      15.050  61.793 157.650  1.00  0.00           O  
ATOM   2056  OE2 GLU A1785      14.705  60.042 156.388  1.00  0.00           O  
ATOM   2057  N   ARG A1786      18.787  64.773 157.929  1.00  0.00           N  
ATOM   2058  CA  ARG A1786      19.612  65.955 157.768  1.00  0.00           C  
ATOM   2059  C   ARG A1786      20.561  66.033 158.957  1.00  0.00           C  
ATOM   2060  O   ARG A1786      21.778  66.178 158.783  1.00  0.00           O  
ATOM   2061  CB  ARG A1786      18.728  67.200 157.685  1.00  0.00           C  
ATOM   2062  CG  ARG A1786      17.938  67.261 156.377  1.00  0.00           C  
ATOM   2063  CD  ARG A1786      17.029  68.483 156.237  1.00  0.00           C  
ATOM   2064  NE  ARG A1786      16.320  68.443 154.957  1.00  0.00           N  
ATOM   2065  CZ  ARG A1786      15.328  69.260 154.604  1.00  0.00           C  
ATOM   2066  NH1 ARG A1786      14.909  70.205 155.435  1.00  0.00           N  
ATOM   2067  NH2 ARG A1786      14.737  69.118 153.422  1.00  0.00           N  
ATOM   2068  N   LEU A1787      19.999  65.914 160.161  1.00  0.00           N  
ATOM   2069  CA  LEU A1787      20.785  65.942 161.389  1.00  0.00           C  
ATOM   2070  C   LEU A1787      21.888  64.887 161.382  1.00  0.00           C  
ATOM   2071  O   LEU A1787      23.020  65.147 161.781  1.00  0.00           O  
ATOM   2072  CB  LEU A1787      19.902  65.666 162.598  1.00  0.00           C  
ATOM   2073  CG  LEU A1787      20.682  65.698 163.911  1.00  0.00           C  
ATOM   2074  CD1 LEU A1787      20.740  67.146 164.391  1.00  0.00           C  
ATOM   2075  CD2 LEU A1787      20.013  64.824 164.947  1.00  0.00           C  
ATOM   2076  N   VAL A1788      21.552  63.685 160.944  1.00  0.00           N  
ATOM   2077  CA  VAL A1788      22.534  62.620 160.932  1.00  0.00           C  
ATOM   2078  C   VAL A1788      23.653  62.930 159.952  1.00  0.00           C  
ATOM   2079  O   VAL A1788      24.831  62.756 160.259  1.00  0.00           O  
ATOM   2080  CB  VAL A1788      21.888  61.253 160.566  1.00  0.00           C  
ATOM   2081  CG1 VAL A1788      22.975  60.204 160.386  1.00  0.00           C  
ATOM   2082  CG2 VAL A1788      20.909  60.806 161.669  1.00  0.00           C  
ATOM   2083  N   LEU A1789      23.283  63.403 158.770  1.00  0.00           N  
ATOM   2084  CA  LEU A1789      24.272  63.705 157.746  1.00  0.00           C  
ATOM   2085  C   LEU A1789      25.172  64.876 158.176  1.00  0.00           C  
ATOM   2086  O   LEU A1789      26.384  64.887 157.930  1.00  0.00           O  
ATOM   2087  CB  LEU A1789      23.555  63.995 156.418  1.00  0.00           C  
ATOM   2088  CG  LEU A1789      24.299  63.550 155.147  1.00  0.00           C  
ATOM   2089  CD1 LEU A1789      25.588  62.767 155.501  1.00  0.00           C  
ATOM   2090  CD2 LEU A1789      23.353  62.706 154.286  1.00  0.00           C  
ATOM   2091  N   LEU A1790      24.569  65.855 158.833  1.00  0.00           N  
ATOM   2092  CA  LEU A1790      25.315  67.003 159.322  1.00  0.00           C  
ATOM   2093  C   LEU A1790      26.327  66.556 160.390  1.00  0.00           C  
ATOM   2094  O   LEU A1790      27.497  66.962 160.364  1.00  0.00           O  
ATOM   2095  CB  LEU A1790      24.341  68.029 159.909  1.00  0.00           C  
ATOM   2096  CG  LEU A1790      24.951  69.225 160.625  1.00  0.00           C  
ATOM   2097  CD1 LEU A1790      26.032  69.835 159.738  1.00  0.00           C  
ATOM   2098  CD2 LEU A1790      23.839  70.241 160.980  1.00  0.00           C  
ATOM   2099  N   VAL A1791      25.862  65.717 161.319  1.00  0.00           N  
ATOM   2100  CA  VAL A1791      26.695  65.196 162.395  1.00  0.00           C  
ATOM   2101  C   VAL A1791      27.802  64.309 161.826  1.00  0.00           C  
ATOM   2102  O   VAL A1791      28.857  64.142 162.442  1.00  0.00           O  
ATOM   2103  CB  VAL A1791      25.841  64.388 163.438  1.00  0.00           C  
ATOM   2104  CG1 VAL A1791      26.756  63.671 164.459  1.00  0.00           C  
ATOM   2105  CG2 VAL A1791      24.892  65.333 164.182  1.00  0.00           C  
ATOM   2106  N   GLN A1792      27.580  63.737 160.651  1.00  0.00           N  
ATOM   2107  CA  GLN A1792      28.620  62.902 160.064  1.00  0.00           C  
ATOM   2108  C   GLN A1792      29.588  63.797 159.266  1.00  0.00           C  
ATOM   2109  O   GLN A1792      30.690  63.380 158.911  1.00  0.00           O  
ATOM   2110  CB  GLN A1792      28.013  61.815 159.154  1.00  0.00           C  
ATOM   2111  CG  GLN A1792      27.020  60.857 159.831  1.00  0.00           C  
ATOM   2112  CD  GLN A1792      26.891  59.494 159.123  1.00  0.00           C  
ATOM   2113  OE1 GLN A1792      27.790  58.659 159.205  1.00  0.00           O  
ATOM   2114  NE2 GLN A1792      25.770  59.272 158.433  1.00  0.00           N  
ATOM   2115  N   ALA A1793      29.169  65.032 158.993  1.00  0.00           N  
ATOM   2116  CA  ALA A1793      29.993  65.985 158.245  1.00  0.00           C  
ATOM   2117  C   ALA A1793      30.894  66.775 159.178  1.00  0.00           C  
ATOM   2118  O   ALA A1793      32.097  66.871 158.956  1.00  0.00           O  
ATOM   2119  CB  ALA A1793      29.117  66.939 157.474  1.00  0.00           C  
ATOM   2120  N   VAL A1794      30.301  67.347 160.218  1.00  0.00           N  
ATOM   2121  CA  VAL A1794      31.056  68.123 161.188  1.00  0.00           C  
ATOM   2122  C   VAL A1794      32.046  67.256 161.989  1.00  0.00           C  
ATOM   2123  O   VAL A1794      33.182  67.672 162.209  1.00  0.00           O  
ATOM   2124  CB  VAL A1794      30.096  68.862 162.160  1.00  0.00           C  
ATOM   2125  CG1 VAL A1794      30.882  69.719 163.125  1.00  0.00           C  
ATOM   2126  CG2 VAL A1794      29.120  69.718 161.371  1.00  0.00           C  
ATOM   2127  N   ASN A1795      31.633  66.062 162.422  1.00  0.00           N  
ATOM   2128  CA  ASN A1795      32.520  65.177 163.190  1.00  0.00           C  
ATOM   2129  C   ASN A1795      32.771  63.916 162.384  1.00  0.00           C  
ATOM   2130  O   ASN A1795      32.329  62.839 162.771  1.00  0.00           O  
ATOM   2131  CB  ASN A1795      31.912  64.739 164.538  1.00  0.00           C  
ATOM   2132  CG  ASN A1795      30.759  65.624 165.014  1.00  0.00           C  
ATOM   2133  OD1 ASN A1795      30.442  65.644 166.207  1.00  0.00           O  
ATOM   2134  ND2 ASN A1795      30.115  66.330 164.096  1.00  0.00           N  
ATOM   2135  N   PRO A1796      33.498  64.028 161.264  1.00  0.00           N  
ATOM   2136  CA  PRO A1796      33.821  62.911 160.368  1.00  0.00           C  
ATOM   2137  C   PRO A1796      34.394  61.655 161.026  1.00  0.00           C  
ATOM   2138  O   PRO A1796      34.612  60.637 160.360  1.00  0.00           O  
ATOM   2139  CB  PRO A1796      34.791  63.543 159.373  1.00  0.00           C  
ATOM   2140  CG  PRO A1796      34.324  64.956 159.321  1.00  0.00           C  
ATOM   2141  CD  PRO A1796      34.133  65.263 160.781  1.00  0.00           C  
ATOM   2142  N   GLU A1797      34.634  61.729 162.328  1.00  0.00           N  
ATOM   2143  CA  GLU A1797      35.165  60.589 163.061  1.00  0.00           C  
ATOM   2144  C   GLU A1797      34.110  59.904 163.937  1.00  0.00           C  
ATOM   2145  O   GLU A1797      34.327  58.775 164.391  1.00  0.00           O  
ATOM   2146  CB  GLU A1797      36.355  61.023 163.929  1.00  0.00           C  
ATOM   2147  CG  GLU A1797      37.691  61.066 163.205  1.00  0.00           C  
ATOM   2148  CD  GLU A1797      38.050  59.730 162.574  1.00  0.00           C  
ATOM   2149  OE1 GLU A1797      37.753  58.684 163.190  1.00  0.00           O  
ATOM   2150  OE2 GLU A1797      38.636  59.719 161.469  1.00  0.00           O  
ATOM   2151  N   PHE A1798      32.980  60.586 164.166  1.00  0.00           N  
ATOM   2152  CA  PHE A1798      31.872  60.068 164.992  1.00  0.00           C  
ATOM   2153  C   PHE A1798      31.644  58.589 164.712  1.00  0.00           C  
ATOM   2154  O   PHE A1798      31.138  58.218 163.646  1.00  0.00           O  
ATOM   2155  CB  PHE A1798      30.574  60.826 164.691  1.00  0.00           C  
ATOM   2156  CG  PHE A1798      29.600  60.866 165.845  1.00  0.00           C  
ATOM   2157  CD1 PHE A1798      29.857  61.654 166.965  1.00  0.00           C  
ATOM   2158  CD2 PHE A1798      28.400  60.168 165.787  1.00  0.00           C  
ATOM   2159  CE1 PHE A1798      28.927  61.754 168.008  1.00  0.00           C  
ATOM   2160  CE2 PHE A1798      27.467  60.263 166.824  1.00  0.00           C  
ATOM   2161  CZ  PHE A1798      27.733  61.060 167.934  1.00  0.00           C  
ATOM   2162  N   LYS A1799      32.013  57.749 165.672  1.00  0.00           N  
ATOM   2163  CA  LYS A1799      31.863  56.307 165.507  1.00  0.00           C  
ATOM   2164  C   LYS A1799      30.977  55.733 166.610  1.00  0.00           C  
ATOM   2165  O   LYS A1799      30.853  56.318 167.690  1.00  0.00           O  
ATOM   2166  CB  LYS A1799      33.240  55.629 165.545  1.00  0.00           C  
ATOM   2167  CG  LYS A1799      33.379  54.434 164.609  1.00  0.00           C  
ATOM   2168  CD  LYS A1799      33.873  54.850 163.220  1.00  0.00           C  
ATOM   2169  CE  LYS A1799      35.406  54.865 163.124  1.00  0.00           C  
ATOM   2170  NZ  LYS A1799      36.077  55.790 164.085  1.00  0.00           N  
ATOM   2171  N   ALA A1800      30.351  54.595 166.330  1.00  0.00           N  
ATOM   2172  CA  ALA A1800      29.494  53.952 167.320  1.00  0.00           C  
ATOM   2173  C   ALA A1800      30.209  52.714 167.836  1.00  0.00           C  
ATOM   2174  O   ALA A1800      31.136  52.202 167.197  1.00  0.00           O  
ATOM   2175  CB  ALA A1800      28.163  53.567 166.703  1.00  0.00           C  
ATOM   2176  N   ASP A1801      29.783  52.229 168.990  1.00  0.00           N  
ATOM   2177  CA  ASP A1801      30.418  51.054 169.556  1.00  0.00           C  
ATOM   2178  C   ASP A1801      30.342  49.911 168.546  1.00  0.00           C  
ATOM   2179  O   ASP A1801      29.514  49.930 167.638  1.00  0.00           O  
ATOM   2180  CB  ASP A1801      29.708  50.637 170.854  1.00  0.00           C  
ATOM   2181  CG  ASP A1801      29.257  51.833 171.699  1.00  0.00           C  
ATOM   2182  OD1 ASP A1801      28.153  52.368 171.437  1.00  0.00           O  
ATOM   2183  OD2 ASP A1801      30.010  52.237 172.617  1.00  0.00           O  
ATOM   2184  N   PRO A1802      31.241  48.923 168.660  1.00  0.00           N  
ATOM   2185  CA  PRO A1802      31.241  47.771 167.751  1.00  0.00           C  
ATOM   2186  C   PRO A1802      29.990  46.981 168.072  1.00  0.00           C  
ATOM   2187  O   PRO A1802      29.449  47.111 169.164  1.00  0.00           O  
ATOM   2188  CB  PRO A1802      32.483  46.995 168.174  1.00  0.00           C  
ATOM   2189  CG  PRO A1802      33.390  48.050 168.654  1.00  0.00           C  
ATOM   2190  CD  PRO A1802      32.492  48.975 169.435  1.00  0.00           C  
ATOM   2191  N   VAL A1803      29.519  46.159 167.149  1.00  0.00           N  
ATOM   2192  CA  VAL A1803      28.325  45.373 167.450  1.00  0.00           C  
ATOM   2193  C   VAL A1803      28.711  44.134 168.263  1.00  0.00           C  
ATOM   2194  O   VAL A1803      27.852  43.442 168.814  1.00  0.00           O  
ATOM   2195  CB  VAL A1803      27.617  44.912 166.166  1.00  0.00           C  
ATOM   2196  CG1 VAL A1803      27.129  46.129 165.386  1.00  0.00           C  
ATOM   2197  CG2 VAL A1803      28.571  44.060 165.319  1.00  0.00           C  
ATOM   2198  N   VAL A1804      30.013  43.870 168.342  1.00  0.00           N  
ATOM   2199  CA  VAL A1804      30.503  42.706 169.052  1.00  0.00           C  
ATOM   2200  C   VAL A1804      31.744  42.963 169.874  1.00  0.00           C  
ATOM   2201  O   VAL A1804      32.738  43.521 169.392  1.00  0.00           O  
ATOM   2202  CB  VAL A1804      30.794  41.571 168.078  1.00  0.00           C  
ATOM   2203  CG1 VAL A1804      31.344  40.381 168.830  1.00  0.00           C  
ATOM   2204  CG2 VAL A1804      29.493  41.188 167.322  1.00  0.00           C  
ATOM   2205  N   ASP A1805      31.669  42.552 171.136  1.00  0.00           N  
ATOM   2206  CA  ASP A1805      32.779  42.695 172.048  1.00  0.00           C  
ATOM   2207  C   ASP A1805      33.503  41.379 172.169  1.00  0.00           C  
ATOM   2208  O   ASP A1805      34.731  41.332 172.145  1.00  0.00           O  
ATOM   2209  CB  ASP A1805      32.292  43.090 173.422  1.00  0.00           C  
ATOM   2210  CG  ASP A1805      31.645  44.430 173.429  1.00  0.00           C  
ATOM   2211  OD1 ASP A1805      32.281  45.384 172.935  1.00  0.00           O  
ATOM   2212  OD2 ASP A1805      30.504  44.532 173.936  1.00  0.00           O  
ATOM   2213  N   ILE A1806      32.732  40.307 172.291  1.00  0.00           N  
ATOM   2214  CA  ILE A1806      33.316  38.988 172.467  1.00  0.00           C  
ATOM   2215  C   ILE A1806      32.816  37.970 171.477  1.00  0.00           C  
ATOM   2216  O   ILE A1806      31.609  37.705 171.391  1.00  0.00           O  
ATOM   2217  CB  ILE A1806      33.008  38.422 173.866  1.00  0.00           C  
ATOM   2218  CG1 ILE A1806      33.490  39.385 174.926  1.00  0.00           C  
ATOM   2219  CG2 ILE A1806      33.610  37.049 174.019  1.00  0.00           C  
ATOM   2220  CD1 ILE A1806      32.972  39.070 176.311  1.00  0.00           C  
ATOM   2221  N   TYR A1807      33.748  37.379 170.745  1.00  0.00           N  
ATOM   2222  CA  TYR A1807      33.368  36.354 169.797  1.00  0.00           C  
ATOM   2223  C   TYR A1807      33.685  34.996 170.418  1.00  0.00           C  
ATOM   2224  O   TYR A1807      34.817  34.744 170.811  1.00  0.00           O  
ATOM   2225  CB  TYR A1807      34.126  36.528 168.486  1.00  0.00           C  
ATOM   2226  CG  TYR A1807      33.452  35.813 167.351  1.00  0.00           C  
ATOM   2227  CD1 TYR A1807      32.205  36.231 166.896  1.00  0.00           C  
ATOM   2228  CD2 TYR A1807      34.023  34.678 166.777  1.00  0.00           C  
ATOM   2229  CE1 TYR A1807      31.532  35.530 165.903  1.00  0.00           C  
ATOM   2230  CE2 TYR A1807      33.364  33.970 165.779  1.00  0.00           C  
ATOM   2231  CZ  TYR A1807      32.114  34.397 165.351  1.00  0.00           C  
ATOM   2232  OH  TYR A1807      31.420  33.655 164.427  1.00  0.00           O  
ATOM   2233  N   LEU A1808      32.691  34.120 170.518  1.00  0.00           N  
ATOM   2234  CA  LEU A1808      32.939  32.818 171.116  1.00  0.00           C  
ATOM   2235  C   LEU A1808      33.317  31.782 170.068  1.00  0.00           C  
ATOM   2236  O   LEU A1808      32.461  31.258 169.360  1.00  0.00           O  
ATOM   2237  CB  LEU A1808      31.721  32.335 171.912  1.00  0.00           C  
ATOM   2238  CG  LEU A1808      32.053  31.305 173.012  1.00  0.00           C  
ATOM   2239  CD1 LEU A1808      30.913  31.212 173.982  1.00  0.00           C  
ATOM   2240  CD2 LEU A1808      32.362  29.935 172.396  1.00  0.00           C  
ATOM   2241  N   VAL A1809      34.613  31.500 169.981  1.00  0.00           N  
ATOM   2242  CA  VAL A1809      35.138  30.526 169.036  1.00  0.00           C  
ATOM   2243  C   VAL A1809      35.007  29.103 169.573  1.00  0.00           C  
ATOM   2244  O   VAL A1809      35.166  28.861 170.768  1.00  0.00           O  
ATOM   2245  CB  VAL A1809      36.624  30.802 168.737  1.00  0.00           C  
ATOM   2246  CG1 VAL A1809      37.242  29.596 168.048  1.00  0.00           C  
ATOM   2247  CG2 VAL A1809      36.763  32.055 167.866  1.00  0.00           C  
ATOM   2248  N   ALA A1810      34.700  28.167 168.693  1.00  0.00           N  
ATOM   2249  CA  ALA A1810      34.577  26.779 169.104  1.00  0.00           C  
ATOM   2250  C   ALA A1810      34.705  25.842 167.916  1.00  0.00           C  
ATOM   2251  O   ALA A1810      34.190  26.117 166.828  1.00  0.00           O  
ATOM   2252  CB  ALA A1810      33.251  26.536 169.817  1.00  0.00           C  
ATOM   2253  N   SER A1811      35.402  24.731 168.145  1.00  0.00           N  
ATOM   2254  CA  SER A1811      35.627  23.706 167.128  1.00  0.00           C  
ATOM   2255  C   SER A1811      35.409  22.337 167.762  1.00  0.00           C  
ATOM   2256  O   SER A1811      34.932  22.236 168.890  1.00  0.00           O  
ATOM   2257  CB  SER A1811      37.054  23.781 166.607  1.00  0.00           C  
ATOM   2258  OG  SER A1811      37.941  23.403 167.642  1.00  0.00           O  
ATOM   2259  N   GLY A1812      35.769  21.290 167.031  1.00  0.00           N  
ATOM   2260  CA  GLY A1812      35.601  19.946 167.541  1.00  0.00           C  
ATOM   2261  C   GLY A1812      34.170  19.462 167.432  1.00  0.00           C  
ATOM   2262  O   GLY A1812      33.270  20.202 167.029  1.00  0.00           O  
ATOM   2263  N   ALA A1813      33.962  18.201 167.790  1.00  0.00           N  
ATOM   2264  CA  ALA A1813      32.637  17.603 167.736  1.00  0.00           C  
ATOM   2265  C   ALA A1813      31.979  17.718 169.104  1.00  0.00           C  
ATOM   2266  O   ALA A1813      32.598  17.412 170.134  1.00  0.00           O  
ATOM   2267  CB  ALA A1813      32.736  16.130 167.317  1.00  0.00           C  
ATOM   2268  N   ASP A1814      30.729  18.176 169.103  1.00  0.00           N  
ATOM   2269  CA  ASP A1814      29.956  18.329 170.329  1.00  0.00           C  
ATOM   2270  C   ASP A1814      30.452  19.408 171.278  1.00  0.00           C  
ATOM   2271  O   ASP A1814      30.396  19.258 172.504  1.00  0.00           O  
ATOM   2272  CB  ASP A1814      29.885  16.997 171.063  1.00  0.00           C  
ATOM   2273  CG  ASP A1814      29.085  15.980 170.308  1.00  0.00           C  
ATOM   2274  OD1 ASP A1814      29.339  15.834 169.092  1.00  0.00           O  
ATOM   2275  OD2 ASP A1814      28.209  15.335 170.927  1.00  0.00           O  
ATOM   2276  N   THR A1815      30.958  20.491 170.707  1.00  0.00           N  
ATOM   2277  CA  THR A1815      31.403  21.611 171.506  1.00  0.00           C  
ATOM   2278  C   THR A1815      30.217  22.568 171.422  1.00  0.00           C  
ATOM   2279  O   THR A1815      30.120  23.524 172.192  1.00  0.00           O  
ATOM   2280  CB  THR A1815      32.669  22.246 170.914  1.00  0.00           C  
ATOM   2281  OG1 THR A1815      32.515  22.393 169.500  1.00  0.00           O  
ATOM   2282  CG2 THR A1815      33.866  21.375 171.190  1.00  0.00           C  
ATOM   2283  N   GLN A1816      29.307  22.254 170.491  1.00  0.00           N  
ATOM   2284  CA  GLN A1816      28.086  23.022 170.224  1.00  0.00           C  
ATOM   2285  C   GLN A1816      27.302  23.421 171.465  1.00  0.00           C  
ATOM   2286  O   GLN A1816      27.281  24.588 171.841  1.00  0.00           O  
ATOM   2287  CB  GLN A1816      27.139  22.251 169.283  1.00  0.00           C  
ATOM   2288  CG  GLN A1816      27.531  22.248 167.803  1.00  0.00           C  
ATOM   2289  CD  GLN A1816      26.355  22.577 166.867  1.00  0.00           C  
ATOM   2290  OE1 GLN A1816      25.314  21.906 166.881  1.00  0.00           O  
ATOM   2291  NE2 GLN A1816      26.527  23.612 166.047  1.00  0.00           N  
ATOM   2292  N   SER A1817      26.641  22.462 172.102  1.00  0.00           N  
ATOM   2293  CA  SER A1817      25.856  22.787 173.288  1.00  0.00           C  
ATOM   2294  C   SER A1817      26.707  23.452 174.373  1.00  0.00           C  
ATOM   2295  O   SER A1817      26.236  24.333 175.097  1.00  0.00           O  
ATOM   2296  CB  SER A1817      25.173  21.533 173.837  1.00  0.00           C  
ATOM   2297  OG  SER A1817      24.146  21.083 172.962  1.00  0.00           O  
ATOM   2298  N   ALA A1818      27.964  23.037 174.467  1.00  0.00           N  
ATOM   2299  CA  ALA A1818      28.883  23.590 175.448  1.00  0.00           C  
ATOM   2300  C   ALA A1818      29.113  25.074 175.194  1.00  0.00           C  
ATOM   2301  O   ALA A1818      28.952  25.913 176.099  1.00  0.00           O  
ATOM   2302  CB  ALA A1818      30.193  22.856 175.383  1.00  0.00           C  
ATOM   2303  N   ALA A1819      29.497  25.395 173.962  1.00  0.00           N  
ATOM   2304  CA  ALA A1819      29.755  26.780 173.587  1.00  0.00           C  
ATOM   2305  C   ALA A1819      28.537  27.675 173.824  1.00  0.00           C  
ATOM   2306  O   ALA A1819      28.655  28.803 174.308  1.00  0.00           O  
ATOM   2307  CB  ALA A1819      30.176  26.848 172.133  1.00  0.00           C  
ATOM   2308  N   MET A1820      27.364  27.154 173.493  1.00  0.00           N  
ATOM   2309  CA  MET A1820      26.127  27.899 173.658  1.00  0.00           C  
ATOM   2310  C   MET A1820      25.788  28.020 175.151  1.00  0.00           C  
ATOM   2311  O   MET A1820      25.234  29.031 175.611  1.00  0.00           O  
ATOM   2312  CB  MET A1820      25.007  27.185 172.892  1.00  0.00           C  
ATOM   2313  CG  MET A1820      24.121  28.112 172.078  1.00  0.00           C  
ATOM   2314  SD  MET A1820      24.047  27.632 170.346  1.00  0.00           S  
ATOM   2315  CE  MET A1820      22.628  26.567 170.306  1.00  0.00           C  
ATOM   2316  N   ALA A1821      26.122  26.984 175.913  1.00  0.00           N  
ATOM   2317  CA  ALA A1821      25.870  27.016 177.345  1.00  0.00           C  
ATOM   2318  C   ALA A1821      26.827  28.034 177.968  1.00  0.00           C  
ATOM   2319  O   ALA A1821      26.432  28.829 178.829  1.00  0.00           O  
ATOM   2320  CB  ALA A1821      26.090  25.645 177.944  1.00  0.00           C  
ATOM   2321  N   LEU A1822      28.088  28.015 177.531  1.00  0.00           N  
ATOM   2322  CA  LEU A1822      29.060  28.967 178.052  1.00  0.00           C  
ATOM   2323  C   LEU A1822      28.608  30.395 177.715  1.00  0.00           C  
ATOM   2324  O   LEU A1822      28.705  31.323 178.525  1.00  0.00           O  
ATOM   2325  CB  LEU A1822      30.432  28.702 177.442  1.00  0.00           C  
ATOM   2326  CG  LEU A1822      31.487  29.682 177.953  1.00  0.00           C  
ATOM   2327  CD1 LEU A1822      31.517  29.591 179.461  1.00  0.00           C  
ATOM   2328  CD2 LEU A1822      32.855  29.392 177.328  1.00  0.00           C  
ATOM   2329  N   ALA A1830      28.104  30.552 176.500  1.00  0.00           N  
ATOM   2330  CA  ALA A1830      27.630  31.831 176.037  1.00  0.00           C  
ATOM   2331  C   ALA A1830      26.516  32.383 176.934  1.00  0.00           C  
ATOM   2332  O   ALA A1830      26.579  33.548 177.344  1.00  0.00           O  
ATOM   2333  CB  ALA A1830      27.156  31.695 174.627  1.00  0.00           C  
ATOM   2334  N   GLU A1831      25.500  31.576 177.245  1.00  0.00           N  
ATOM   2335  CA  GLU A1831      24.419  32.070 178.108  1.00  0.00           C  
ATOM   2336  C   GLU A1831      24.988  32.436 179.479  1.00  0.00           C  
ATOM   2337  O   GLU A1831      24.725  33.516 180.022  1.00  0.00           O  
ATOM   2338  CB  GLU A1831      23.324  31.016 178.279  1.00  0.00           C  
ATOM   2339  CG  GLU A1831      22.651  30.552 176.980  1.00  0.00           C  
ATOM   2340  CD  GLU A1831      21.863  31.654 176.275  1.00  0.00           C  
ATOM   2341  OE1 GLU A1831      20.886  32.195 176.861  1.00  0.00           O  
ATOM   2342  OE2 GLU A1831      22.239  31.979 175.129  1.00  0.00           O  
ATOM   2343  N   ARG A1832      25.802  31.533 180.019  1.00  0.00           N  
ATOM   2344  CA  ARG A1832      26.435  31.721 181.319  1.00  0.00           C  
ATOM   2345  C   ARG A1832      27.116  33.091 181.351  1.00  0.00           C  
ATOM   2346  O   ARG A1832      26.774  33.934 182.178  1.00  0.00           O  
ATOM   2347  CB  ARG A1832      27.433  30.574 181.547  1.00  0.00           C  
ATOM   2348  CG  ARG A1832      27.933  30.352 182.981  1.00  0.00           C  
ATOM   2349  CD  ARG A1832      29.198  31.148 183.241  1.00  0.00           C  
ATOM   2350  NE  ARG A1832      29.945  30.630 184.377  1.00  0.00           N  
ATOM   2351  CZ  ARG A1832      30.532  29.438 184.404  1.00  0.00           C  
ATOM   2352  NH1 ARG A1832      30.459  28.628 183.351  1.00  0.00           N  
ATOM   2353  NH2 ARG A1832      31.200  29.060 185.486  1.00  0.00           N  
ATOM   2354  N   LEU A1833      28.067  33.325 180.445  1.00  0.00           N  
ATOM   2355  CA  LEU A1833      28.749  34.612 180.394  1.00  0.00           C  
ATOM   2356  C   LEU A1833      27.749  35.761 180.189  1.00  0.00           C  
ATOM   2357  O   LEU A1833      27.991  36.896 180.626  1.00  0.00           O  
ATOM   2358  CB  LEU A1833      29.778  34.604 179.277  1.00  0.00           C  
ATOM   2359  CG  LEU A1833      30.837  33.528 179.483  1.00  0.00           C  
ATOM   2360  CD1 LEU A1833      31.734  33.369 178.239  1.00  0.00           C  
ATOM   2361  CD2 LEU A1833      31.648  33.926 180.710  1.00  0.00           C  
ATOM   2362  N   ARG A1834      26.627  35.468 179.525  1.00  0.00           N  
ATOM   2363  CA  ARG A1834      25.603  36.480 179.303  1.00  0.00           C  
ATOM   2364  C   ARG A1834      24.901  36.838 180.608  1.00  0.00           C  
ATOM   2365  O   ARG A1834      24.621  38.020 180.865  1.00  0.00           O  
ATOM   2366  CB  ARG A1834      24.602  36.015 178.246  1.00  0.00           C  
ATOM   2367  CG  ARG A1834      25.170  36.163 176.839  1.00  0.00           C  
ATOM   2368  CD  ARG A1834      24.182  35.810 175.749  1.00  0.00           C  
ATOM   2369  NE  ARG A1834      24.814  35.910 174.437  1.00  0.00           N  
ATOM   2370  CZ  ARG A1834      24.940  34.899 173.582  1.00  0.00           C  
ATOM   2371  NH1 ARG A1834      24.481  33.693 173.887  1.00  0.00           N  
ATOM   2372  NH2 ARG A1834      25.524  35.101 172.410  1.00  0.00           N  
ATOM   2373  N   ASP A1835      24.635  35.830 181.439  1.00  0.00           N  
ATOM   2374  CA  ASP A1835      24.007  36.068 182.735  1.00  0.00           C  
ATOM   2375  C   ASP A1835      25.004  36.830 183.615  1.00  0.00           C  
ATOM   2376  O   ASP A1835      24.630  37.727 184.367  1.00  0.00           O  
ATOM   2377  CB  ASP A1835      23.635  34.749 183.414  1.00  0.00           C  
ATOM   2378  CG  ASP A1835      22.703  33.904 182.574  1.00  0.00           C  
ATOM   2379  OD1 ASP A1835      21.909  34.513 181.826  1.00  0.00           O  
ATOM   2380  OD2 ASP A1835      22.756  32.643 182.666  1.00  0.00           O  
ATOM   2381  N   GLU A1836      26.281  36.487 183.509  1.00  0.00           N  
ATOM   2382  CA  GLU A1836      27.295  37.163 184.314  1.00  0.00           C  
ATOM   2383  C   GLU A1836      27.733  38.517 183.787  1.00  0.00           C  
ATOM   2384  O   GLU A1836      28.173  39.357 184.560  1.00  0.00           O  
ATOM   2385  CB  GLU A1836      28.541  36.290 184.471  1.00  0.00           C  
ATOM   2386  CG  GLU A1836      28.314  34.988 185.202  1.00  0.00           C  
ATOM   2387  CD  GLU A1836      29.613  34.297 185.531  1.00  0.00           C  
ATOM   2388  OE1 GLU A1836      30.448  34.916 186.230  1.00  0.00           O  
ATOM   2389  OE2 GLU A1836      29.799  33.144 185.089  1.00  0.00           O  
ATOM   2390  N   LEU A1837      27.641  38.729 182.480  1.00  0.00           N  
ATOM   2391  CA  LEU A1837      28.055  40.005 181.920  1.00  0.00           C  
ATOM   2392  C   LEU A1837      26.993  40.726 181.105  1.00  0.00           C  
ATOM   2393  O   LEU A1837      27.183  40.953 179.908  1.00  0.00           O  
ATOM   2394  CB  LEU A1837      29.277  39.834 181.031  1.00  0.00           C  
ATOM   2395  CG  LEU A1837      30.389  38.951 181.552  1.00  0.00           C  
ATOM   2396  CD1 LEU A1837      31.404  38.751 180.458  1.00  0.00           C  
ATOM   2397  CD2 LEU A1837      31.006  39.581 182.772  1.00  0.00           C  
ATOM   2398  N   PRO A1838      25.841  41.058 181.713  1.00  0.00           N  
ATOM   2399  CA  PRO A1838      24.915  41.768 180.826  1.00  0.00           C  
ATOM   2400  C   PRO A1838      25.643  43.087 180.550  1.00  0.00           C  
ATOM   2401  O   PRO A1838      26.382  43.594 181.410  1.00  0.00           O  
ATOM   2402  CB  PRO A1838      23.652  41.919 181.682  1.00  0.00           C  
ATOM   2403  CG  PRO A1838      24.187  41.916 183.087  1.00  0.00           C  
ATOM   2404  CD  PRO A1838      25.260  40.853 183.050  1.00  0.00           C  
ATOM   2405  N   GLY A1839      25.482  43.616 179.344  1.00  0.00           N  
ATOM   2406  CA  GLY A1839      26.180  44.843 178.999  1.00  0.00           C  
ATOM   2407  C   GLY A1839      27.241  44.607 177.932  1.00  0.00           C  
ATOM   2408  O   GLY A1839      27.581  45.521 177.172  1.00  0.00           O  
ATOM   2409  N   VAL A1840      27.789  43.393 177.876  1.00  0.00           N  
ATOM   2410  CA  VAL A1840      28.785  43.094 176.860  1.00  0.00           C  
ATOM   2411  C   VAL A1840      28.095  42.336 175.738  1.00  0.00           C  
ATOM   2412  O   VAL A1840      27.200  41.532 175.963  1.00  0.00           O  
ATOM   2413  CB  VAL A1840      29.994  42.256 177.410  1.00  0.00           C  
ATOM   2414  CG1 VAL A1840      30.423  42.799 178.755  1.00  0.00           C  
ATOM   2415  CG2 VAL A1840      29.650  40.785 177.488  1.00  0.00           C  
ATOM   2416  N   LYS A1841      28.521  42.618 174.521  1.00  0.00           N  
ATOM   2417  CA  LYS A1841      27.968  41.988 173.351  1.00  0.00           C  
ATOM   2418  C   LYS A1841      28.784  40.749 173.004  1.00  0.00           C  
ATOM   2419  O   LYS A1841      29.961  40.827 172.667  1.00  0.00           O  
ATOM   2420  CB  LYS A1841      27.981  43.015 172.230  1.00  0.00           C  
ATOM   2421  CG  LYS A1841      27.373  44.326 172.687  1.00  0.00           C  
ATOM   2422  CD  LYS A1841      27.555  45.407 171.657  1.00  0.00           C  
ATOM   2423  CE  LYS A1841      27.143  46.739 172.206  1.00  0.00           C  
ATOM   2424  NZ  LYS A1841      27.240  47.776 171.151  1.00  0.00           N  
ATOM   2425  N   LEU A1842      28.145  39.595 173.084  1.00  0.00           N  
ATOM   2426  CA  LEU A1842      28.840  38.344 172.821  1.00  0.00           C  
ATOM   2427  C   LEU A1842      28.130  37.578 171.748  1.00  0.00           C  
ATOM   2428  O   LEU A1842      26.987  37.190 171.929  1.00  0.00           O  
ATOM   2429  CB  LEU A1842      28.888  37.517 174.112  1.00  0.00           C  
ATOM   2430  CG  LEU A1842      29.671  36.218 174.233  1.00  0.00           C  
ATOM   2431  CD1 LEU A1842      29.699  35.800 175.702  1.00  0.00           C  
ATOM   2432  CD2 LEU A1842      29.025  35.144 173.417  1.00  0.00           C  
ATOM   2433  N   MET A1843      28.812  37.349 170.632  1.00  0.00           N  
ATOM   2434  CA  MET A1843      28.222  36.613 169.519  1.00  0.00           C  
ATOM   2435  C   MET A1843      28.823  35.244 169.504  1.00  0.00           C  
ATOM   2436  O   MET A1843      30.033  35.096 169.637  1.00  0.00           O  
ATOM   2437  CB  MET A1843      28.496  37.305 168.155  1.00  0.00           C  
ATOM   2438  CG  MET A1843      28.048  36.454 166.936  1.00  0.00           C  
ATOM   2439  SD  MET A1843      27.826  37.244 165.307  1.00  0.00           S  
ATOM   2440  CE  MET A1843      27.485  38.865 165.763  1.00  0.00           C  
ATOM   2441  N   THR A1844      27.982  34.237 169.349  1.00  0.00           N  
ATOM   2442  CA  THR A1844      28.459  32.861 169.284  1.00  0.00           C  
ATOM   2443  C   THR A1844      28.582  32.433 167.832  1.00  0.00           C  
ATOM   2444  O   THR A1844      27.631  32.544 167.057  1.00  0.00           O  
ATOM   2445  CB  THR A1844      27.490  31.902 169.961  1.00  0.00           C  
ATOM   2446  OG1 THR A1844      27.360  32.261 171.339  1.00  0.00           O  
ATOM   2447  CG2 THR A1844      27.970  30.468 169.832  1.00  0.00           C  
ATOM   2448  N   ASN A1845      29.756  31.940 167.470  1.00  0.00           N  
ATOM   2449  CA  ASN A1845      30.006  31.475 166.121  1.00  0.00           C  
ATOM   2450  C   ASN A1845      29.158  30.232 165.822  1.00  0.00           C  
ATOM   2451  O   ASN A1845      29.000  29.365 166.673  1.00  0.00           O  
ATOM   2452  CB  ASN A1845      31.481  31.129 165.993  1.00  0.00           C  
ATOM   2453  CG  ASN A1845      31.834  30.601 164.628  1.00  0.00           C  
ATOM   2454  OD1 ASN A1845      32.232  31.359 163.731  1.00  0.00           O  
ATOM   2455  ND2 ASN A1845      31.682  29.293 164.452  1.00  0.00           N  
ATOM   2456  N   HIS A1847      28.593  30.148 164.627  1.00  0.00           N  
ATOM   2457  CA  HIS A1847      27.814  28.967 164.280  1.00  0.00           C  
ATOM   2458  C   HIS A1847      28.220  28.447 162.918  1.00  0.00           C  
ATOM   2459  O   HIS A1847      28.977  29.098 162.209  1.00  0.00           O  
ATOM   2460  CB  HIS A1847      26.326  29.269 164.290  1.00  0.00           C  
ATOM   2461  CG  HIS A1847      25.783  29.523 165.654  1.00  0.00           C  
ATOM   2462  ND1 HIS A1847      25.817  28.571 166.651  1.00  0.00           N  
ATOM   2463  CD2 HIS A1847      25.227  30.627 166.204  1.00  0.00           C  
ATOM   2464  CE1 HIS A1847      25.309  29.079 167.758  1.00  0.00           C  
ATOM   2465  NE2 HIS A1847      24.943  30.325 167.513  1.00  0.00           N  
ATOM   2466  N   GLY A1848      27.731  27.264 162.560  1.00  0.00           N  
ATOM   2467  CA  GLY A1848      28.071  26.704 161.262  1.00  0.00           C  
ATOM   2468  C   GLY A1848      29.550  26.411 161.073  1.00  0.00           C  
ATOM   2469  O   GLY A1848      30.120  26.655 160.007  1.00  0.00           O  
ATOM   2470  N   GLY A1849      30.175  25.901 162.128  1.00  0.00           N  
ATOM   2471  CA  GLY A1849      31.573  25.551 162.068  1.00  0.00           C  
ATOM   2472  C   GLY A1849      32.576  26.592 161.625  1.00  0.00           C  
ATOM   2473  O   GLY A1849      32.561  27.741 162.075  1.00  0.00           O  
ATOM   2474  N   GLY A1850      33.463  26.163 160.731  1.00  0.00           N  
ATOM   2475  CA  GLY A1850      34.518  27.022 160.240  1.00  0.00           C  
ATOM   2476  C   GLY A1850      35.767  26.674 161.033  1.00  0.00           C  
ATOM   2477  O   GLY A1850      35.676  26.319 162.213  1.00  0.00           O  
ATOM   2478  N   ASN A1851      36.930  26.736 160.389  1.00  0.00           N  
ATOM   2479  CA  ASN A1851      38.176  26.441 161.077  1.00  0.00           C  
ATOM   2480  C   ASN A1851      38.497  27.692 161.877  1.00  0.00           C  
ATOM   2481  O   ASN A1851      37.848  28.733 161.704  1.00  0.00           O  
ATOM   2482  CB  ASN A1851      39.301  26.163 160.086  1.00  0.00           C  
ATOM   2483  CG  ASN A1851      39.616  27.359 159.222  1.00  0.00           C  
ATOM   2484  OD1 ASN A1851      39.664  28.496 159.705  1.00  0.00           O  
ATOM   2485  ND2 ASN A1851      39.843  27.114 157.935  1.00  0.00           N  
ATOM   2486  N   PHE A1852      39.508  27.600 162.730  1.00  0.00           N  
ATOM   2487  CA  PHE A1852      39.879  28.720 163.579  1.00  0.00           C  
ATOM   2488  C   PHE A1852      40.226  29.968 162.816  1.00  0.00           C  
ATOM   2489  O   PHE A1852      39.778  31.057 163.171  1.00  0.00           O  
ATOM   2490  CB  PHE A1852      41.040  28.331 164.491  1.00  0.00           C  
ATOM   2491  CG  PHE A1852      40.673  27.301 165.506  1.00  0.00           C  
ATOM   2492  CD1 PHE A1852      39.861  27.638 166.591  1.00  0.00           C  
ATOM   2493  CD2 PHE A1852      41.086  25.973 165.354  1.00  0.00           C  
ATOM   2494  CE1 PHE A1852      39.459  26.668 167.513  1.00  0.00           C  
ATOM   2495  CE2 PHE A1852      40.690  24.989 166.272  1.00  0.00           C  
ATOM   2496  CZ  PHE A1852      39.875  25.341 167.352  1.00  0.00           C  
ATOM   2497  N   LYS A1853      41.022  29.815 161.768  1.00  0.00           N  
ATOM   2498  CA  LYS A1853      41.430  30.965 160.986  1.00  0.00           C  
ATOM   2499  C   LYS A1853      40.172  31.766 160.652  1.00  0.00           C  
ATOM   2500  O   LYS A1853      40.118  32.981 160.869  1.00  0.00           O  
ATOM   2501  CB  LYS A1853      42.161  30.502 159.716  1.00  0.00           C  
ATOM   2502  CG  LYS A1853      42.965  31.588 159.000  1.00  0.00           C  
ATOM   2503  CD  LYS A1853      43.674  31.046 157.751  1.00  0.00           C  
ATOM   2504  CE  LYS A1853      44.812  30.068 158.088  1.00  0.00           C  
ATOM   2505  NZ  LYS A1853      46.018  30.725 158.695  1.00  0.00           N  
ATOM   2506  N   LYS A1854      39.147  31.072 160.163  1.00  0.00           N  
ATOM   2507  CA  LYS A1854      37.889  31.727 159.816  1.00  0.00           C  
ATOM   2508  C   LYS A1854      37.203  32.386 161.024  1.00  0.00           C  
ATOM   2509  O   LYS A1854      36.927  33.585 161.014  1.00  0.00           O  
ATOM   2510  CB  LYS A1854      36.922  30.729 159.162  1.00  0.00           C  
ATOM   2511  CG  LYS A1854      37.387  30.171 157.832  1.00  0.00           C  
ATOM   2512  CD  LYS A1854      36.186  29.709 157.007  1.00  0.00           C  
ATOM   2513  CE  LYS A1854      36.577  28.838 155.804  1.00  0.00           C  
ATOM   2514  NZ  LYS A1854      36.977  27.449 156.216  1.00  0.00           N  
ATOM   2515  N   GLN A1855      36.926  31.609 162.063  1.00  0.00           N  
ATOM   2516  CA  GLN A1855      36.265  32.161 163.235  1.00  0.00           C  
ATOM   2517  C   GLN A1855      36.954  33.414 163.762  1.00  0.00           C  
ATOM   2518  O   GLN A1855      36.295  34.347 164.222  1.00  0.00           O  
ATOM   2519  CB  GLN A1855      36.179  31.104 164.329  1.00  0.00           C  
ATOM   2520  CG  GLN A1855      35.545  29.836 163.827  1.00  0.00           C  
ATOM   2521  CD  GLN A1855      35.036  28.944 164.939  1.00  0.00           C  
ATOM   2522  OE1 GLN A1855      34.560  29.425 165.968  1.00  0.00           O  
ATOM   2523  NE2 GLN A1855      35.110  27.633 164.729  1.00  0.00           N  
ATOM   2524  N   PHE A1856      38.278  33.451 163.691  1.00  0.00           N  
ATOM   2525  CA  PHE A1856      39.001  34.614 164.183  1.00  0.00           C  
ATOM   2526  C   PHE A1856      38.854  35.772 163.221  1.00  0.00           C  
ATOM   2527  O   PHE A1856      38.917  36.933 163.618  1.00  0.00           O  
ATOM   2528  CB  PHE A1856      40.474  34.273 164.399  1.00  0.00           C  
ATOM   2529  CG  PHE A1856      40.728  33.493 165.661  1.00  0.00           C  
ATOM   2530  CD1 PHE A1856      40.634  34.111 166.905  1.00  0.00           C  
ATOM   2531  CD2 PHE A1856      41.013  32.128 165.613  1.00  0.00           C  
ATOM   2532  CE1 PHE A1856      40.816  33.378 168.079  1.00  0.00           C  
ATOM   2533  CE2 PHE A1856      41.195  31.392 166.785  1.00  0.00           C  
ATOM   2534  CZ  PHE A1856      41.096  32.018 168.017  1.00  0.00           C  
ATOM   2535  N   ALA A1857      38.651  35.439 161.954  1.00  0.00           N  
ATOM   2536  CA  ALA A1857      38.482  36.433 160.909  1.00  0.00           C  
ATOM   2537  C   ALA A1857      37.104  37.051 161.117  1.00  0.00           C  
ATOM   2538  O   ALA A1857      36.929  38.272 160.978  1.00  0.00           O  
ATOM   2539  CB  ALA A1857      38.591  35.760 159.510  1.00  0.00           C  
ATOM   2540  N   ARG A1860      36.136  36.192 161.453  1.00  0.00           N  
ATOM   2541  CA  ARG A1860      34.760  36.620 161.718  1.00  0.00           C  
ATOM   2542  C   ARG A1860      34.731  37.507 162.961  1.00  0.00           C  
ATOM   2543  O   ARG A1860      34.123  38.583 162.948  1.00  0.00           O  
ATOM   2544  CB  ARG A1860      33.849  35.407 161.926  1.00  0.00           C  
ATOM   2545  CG  ARG A1860      33.487  34.658 160.642  1.00  0.00           C  
ATOM   2546  CD  ARG A1860      32.881  33.312 160.972  1.00  0.00           C  
ATOM   2547  NE  ARG A1860      32.727  32.446 159.806  1.00  0.00           N  
ATOM   2548  CZ  ARG A1860      32.573  31.126 159.887  1.00  0.00           C  
ATOM   2549  NH1 ARG A1860      32.552  30.535 161.072  1.00  0.00           N  
ATOM   2550  NH2 ARG A1860      32.454  30.388 158.792  1.00  0.00           N  
ATOM   2551  N   ALA A1861      35.395  37.063 164.028  1.00  0.00           N  
ATOM   2552  CA  ALA A1861      35.452  37.841 165.266  1.00  0.00           C  
ATOM   2553  C   ALA A1861      35.991  39.233 164.921  1.00  0.00           C  
ATOM   2554  O   ALA A1861      35.588  40.267 165.484  1.00  0.00           O  
ATOM   2555  CB  ALA A1861      36.385  37.148 166.282  1.00  0.00           C  
ATOM   2556  N   ASP A1862      36.915  39.228 163.974  1.00  0.00           N  
ATOM   2557  CA  ASP A1862      37.554  40.435 163.520  1.00  0.00           C  
ATOM   2558  C   ASP A1862      36.574  41.263 162.727  1.00  0.00           C  
ATOM   2559  O   ASP A1862      36.488  42.480 162.921  1.00  0.00           O  
ATOM   2560  CB  ASP A1862      38.768  40.073 162.679  1.00  0.00           C  
ATOM   2561  CG  ASP A1862      40.023  39.943 163.508  1.00  0.00           C  
ATOM   2562  OD1 ASP A1862      39.962  39.384 164.630  1.00  0.00           O  
ATOM   2563  OD2 ASP A1862      41.074  40.397 163.022  1.00  0.00           O  
ATOM   2564  N   LYS A1863      35.835  40.601 161.840  1.00  0.00           N  
ATOM   2565  CA  LYS A1863      34.836  41.282 161.025  1.00  0.00           C  
ATOM   2566  C   LYS A1863      33.847  42.101 161.890  1.00  0.00           C  
ATOM   2567  O   LYS A1863      33.492  43.225 161.526  1.00  0.00           O  
ATOM   2568  CB  LYS A1863      34.090  40.252 160.146  1.00  0.00           C  
ATOM   2569  CG  LYS A1863      32.872  40.792 159.373  1.00  0.00           C  
ATOM   2570  CD  LYS A1863      32.135  39.687 158.593  1.00  0.00           C  
ATOM   2571  CE  LYS A1863      31.575  38.601 159.534  1.00  0.00           C  
ATOM   2572  NZ  LYS A1863      31.009  37.378 158.860  1.00  0.00           N  
ATOM   2573  N   TRP A1864      33.432  41.579 163.046  1.00  0.00           N  
ATOM   2574  CA  TRP A1864      32.467  42.309 163.891  1.00  0.00           C  
ATOM   2575  C   TRP A1864      33.034  43.370 164.825  1.00  0.00           C  
ATOM   2576  O   TRP A1864      32.277  44.146 165.419  1.00  0.00           O  
ATOM   2577  CB  TRP A1864      31.671  41.336 164.751  1.00  0.00           C  
ATOM   2578  CG  TRP A1864      31.047  40.236 163.982  1.00  0.00           C  
ATOM   2579  CD1 TRP A1864      31.308  38.899 164.096  1.00  0.00           C  
ATOM   2580  CD2 TRP A1864      30.037  40.365 162.991  1.00  0.00           C  
ATOM   2581  NE1 TRP A1864      30.513  38.183 163.234  1.00  0.00           N  
ATOM   2582  CE2 TRP A1864      29.722  39.061 162.540  1.00  0.00           C  
ATOM   2583  CE3 TRP A1864      29.363  41.454 162.436  1.00  0.00           C  
ATOM   2584  CZ2 TRP A1864      28.759  38.822 161.554  1.00  0.00           C  
ATOM   2585  CZ3 TRP A1864      28.400  41.212 161.447  1.00  0.00           C  
ATOM   2586  CH2 TRP A1864      28.113  39.907 161.020  1.00  0.00           C  
ATOM   2587  N   GLY A1865      34.355  43.391 164.992  1.00  0.00           N  
ATOM   2588  CA  GLY A1865      34.942  44.354 165.902  1.00  0.00           C  
ATOM   2589  C   GLY A1865      35.155  43.752 167.272  1.00  0.00           C  
ATOM   2590  O   GLY A1865      35.242  44.474 168.267  1.00  0.00           O  
ATOM   2591  N   ALA A1866      35.227  42.423 167.329  1.00  0.00           N  
ATOM   2592  CA  ALA A1866      35.442  41.713 168.593  1.00  0.00           C  
ATOM   2593  C   ALA A1866      36.794  42.085 169.184  1.00  0.00           C  
ATOM   2594  O   ALA A1866      37.816  41.955 168.516  1.00  0.00           O  
ATOM   2595  CB  ALA A1866      35.385  40.212 168.363  1.00  0.00           C  
ATOM   2596  N   ARG A1867      36.800  42.550 170.427  1.00  0.00           N  
ATOM   2597  CA  ARG A1867      38.037  42.932 171.098  1.00  0.00           C  
ATOM   2598  C   ARG A1867      38.657  41.729 171.777  1.00  0.00           C  
ATOM   2599  O   ARG A1867      39.843  41.708 172.073  1.00  0.00           O  
ATOM   2600  CB  ARG A1867      37.767  44.027 172.130  1.00  0.00           C  
ATOM   2601  CG  ARG A1867      37.596  45.385 171.481  1.00  0.00           C  
ATOM   2602  CD  ARG A1867      37.413  46.507 172.483  1.00  0.00           C  
ATOM   2603  NE  ARG A1867      36.077  46.535 173.061  1.00  0.00           N  
ATOM   2604  CZ  ARG A1867      35.856  46.662 174.365  1.00  0.00           C  
ATOM   2605  NH1 ARG A1867      36.892  46.765 175.190  1.00  0.00           N  
ATOM   2606  NH2 ARG A1867      34.620  46.676 174.852  1.00  0.00           N  
ATOM   2607  N   VAL A1878      37.841  40.715 171.999  1.00  0.00           N  
ATOM   2608  CA  VAL A1878      38.289  39.503 172.657  1.00  0.00           C  
ATOM   2609  C   VAL A1878      37.574  38.305 172.049  1.00  0.00           C  
ATOM   2610  O   VAL A1878      36.471  38.429 171.530  1.00  0.00           O  
ATOM   2611  CB  VAL A1878      37.930  39.525 174.146  1.00  0.00           C  
ATOM   2612  CG1 VAL A1878      38.298  38.212 174.761  1.00  0.00           C  
ATOM   2613  CG2 VAL A1878      38.602  40.687 174.845  1.00  0.00           C  
ATOM   2614  N   ALA A1879      38.206  37.145 172.122  1.00  0.00           N  
ATOM   2615  CA  ALA A1879      37.616  35.919 171.621  1.00  0.00           C  
ATOM   2616  C   ALA A1879      37.725  34.888 172.756  1.00  0.00           C  
ATOM   2617  O   ALA A1879      38.767  34.812 173.410  1.00  0.00           O  
ATOM   2618  CB  ALA A1879      38.383  35.442 170.419  1.00  0.00           C  
ATOM   2619  N   VAL A1880      36.653  34.146 173.045  1.00  0.00           N  
ATOM   2620  CA  VAL A1880      36.759  33.108 174.059  1.00  0.00           C  
ATOM   2621  C   VAL A1880      36.717  31.811 173.255  1.00  0.00           C  
ATOM   2622  O   VAL A1880      35.734  31.523 172.566  1.00  0.00           O  
ATOM   2623  CB  VAL A1880      35.620  33.138 175.162  1.00  0.00           C  
ATOM   2624  CG1 VAL A1880      35.509  34.532 175.815  1.00  0.00           C  
ATOM   2625  CG2 VAL A1880      34.329  32.709 174.594  1.00  0.00           C  
ATOM   2626  N   VAL A1881      37.815  31.054 173.306  1.00  0.00           N  
ATOM   2627  CA  VAL A1881      37.933  29.798 172.562  1.00  0.00           C  
ATOM   2628  C   VAL A1881      37.596  28.558 173.379  1.00  0.00           C  
ATOM   2629  O   VAL A1881      38.138  28.337 174.461  1.00  0.00           O  
ATOM   2630  CB  VAL A1881      39.348  29.613 172.007  1.00  0.00           C  
ATOM   2631  CG1 VAL A1881      39.365  28.436 171.053  1.00  0.00           C  
ATOM   2632  CG2 VAL A1881      39.814  30.887 171.326  1.00  0.00           C  
ATOM   2633  N   LEU A1882      36.700  27.742 172.846  1.00  0.00           N  
ATOM   2634  CA  LEU A1882      36.288  26.535 173.531  1.00  0.00           C  
ATOM   2635  C   LEU A1882      36.424  25.331 172.619  1.00  0.00           C  
ATOM   2636  O   LEU A1882      35.541  25.041 171.805  1.00  0.00           O  
ATOM   2637  CB  LEU A1882      34.848  26.674 173.996  1.00  0.00           C  
ATOM   2638  CG  LEU A1882      34.264  25.504 174.766  1.00  0.00           C  
ATOM   2639  CD1 LEU A1882      35.127  25.226 175.965  1.00  0.00           C  
ATOM   2640  CD2 LEU A1882      32.847  25.832 175.193  1.00  0.00           C  
ATOM   2641  N   GLY A1883      37.550  24.639 172.760  1.00  0.00           N  
ATOM   2642  CA  GLY A1883      37.811  23.450 171.971  1.00  0.00           C  
ATOM   2643  C   GLY A1883      37.513  22.197 172.778  1.00  0.00           C  
ATOM   2644  O   GLY A1883      36.929  22.268 173.858  1.00  0.00           O  
ATOM   2645  N   GLU A1884      37.921  21.046 172.260  1.00  0.00           N  
ATOM   2646  CA  GLU A1884      37.680  19.789 172.949  1.00  0.00           C  
ATOM   2647  C   GLU A1884      38.425  19.738 174.280  1.00  0.00           C  
ATOM   2648  O   GLU A1884      37.876  19.307 175.298  1.00  0.00           O  
ATOM   2649  CB  GLU A1884      38.071  18.637 172.022  1.00  0.00           C  
ATOM   2650  CG  GLU A1884      37.376  18.793 170.653  1.00  0.00           C  
ATOM   2651  CD  GLU A1884      37.328  17.521 169.820  1.00  0.00           C  
ATOM   2652  OE1 GLU A1884      38.404  17.056 169.381  1.00  0.00           O  
ATOM   2653  OE2 GLU A1884      36.205  16.997 169.606  1.00  0.00           O  
ATOM   2654  N   SER A1885      39.666  20.214 174.269  1.00  0.00           N  
ATOM   2655  CA  SER A1885      40.494  20.258 175.471  1.00  0.00           C  
ATOM   2656  C   SER A1885      39.744  21.035 176.540  1.00  0.00           C  
ATOM   2657  O   SER A1885      39.250  20.457 177.510  1.00  0.00           O  
ATOM   2658  CB  SER A1885      41.816  20.971 175.184  1.00  0.00           C  
ATOM   2659  OG  SER A1885      42.473  20.410 174.062  1.00  0.00           O  
ATOM   2660  N   GLU A1886      39.676  22.351 176.339  1.00  0.00           N  
ATOM   2661  CA  GLU A1886      38.996  23.277 177.240  1.00  0.00           C  
ATOM   2662  C   GLU A1886      37.767  22.621 177.844  1.00  0.00           C  
ATOM   2663  O   GLU A1886      37.537  22.693 179.060  1.00  0.00           O  
ATOM   2664  CB  GLU A1886      38.559  24.529 176.476  1.00  0.00           C  
ATOM   2665  CG  GLU A1886      39.681  25.313 175.827  1.00  0.00           C  
ATOM   2666  CD  GLU A1886      40.508  24.461 174.904  1.00  0.00           C  
ATOM   2667  OE1 GLU A1886      39.976  23.451 174.410  1.00  0.00           O  
ATOM   2668  OE2 GLU A1886      41.680  24.801 174.655  1.00  0.00           O  
ATOM   2669  N   VAL A1887      36.982  21.988 176.973  1.00  0.00           N  
ATOM   2670  CA  VAL A1887      35.762  21.307 177.381  1.00  0.00           C  
ATOM   2671  C   VAL A1887      36.080  20.352 178.502  1.00  0.00           C  
ATOM   2672  O   VAL A1887      35.406  20.344 179.532  1.00  0.00           O  
ATOM   2673  CB  VAL A1887      35.137  20.494 176.218  1.00  0.00           C  
ATOM   2674  CG1 VAL A1887      34.033  19.591 176.750  1.00  0.00           C  
ATOM   2675  CG2 VAL A1887      34.571  21.435 175.171  1.00  0.00           C  
ATOM   2676  N   ALA A1888      37.117  19.551 178.279  1.00  0.00           N  
ATOM   2677  CA  ALA A1888      37.571  18.554 179.240  1.00  0.00           C  
ATOM   2678  C   ALA A1888      38.164  19.181 180.501  1.00  0.00           C  
ATOM   2679  O   ALA A1888      37.818  18.801 181.622  1.00  0.00           O  
ATOM   2680  CB  ALA A1888      38.592  17.661 178.582  1.00  0.00           C  
ATOM   2681  N   ASN A1889      39.045  20.156 180.301  1.00  0.00           N  
ATOM   2682  CA  ASN A1889      39.719  20.844 181.388  1.00  0.00           C  
ATOM   2683  C   ASN A1889      38.861  21.855 182.149  1.00  0.00           C  
ATOM   2684  O   ASN A1889      39.310  22.426 183.145  1.00  0.00           O  
ATOM   2685  CB  ASN A1889      40.968  21.523 180.833  1.00  0.00           C  
ATOM   2686  CG  ASN A1889      41.847  20.560 180.047  1.00  0.00           C  
ATOM   2687  OD1 ASN A1889      41.487  19.398 179.840  1.00  0.00           O  
ATOM   2688  ND2 ASN A1889      43.003  21.039 179.605  1.00  0.00           N  
ATOM   2689  N   GLY A1890      37.628  22.070 181.699  1.00  0.00           N  
ATOM   2690  CA  GLY A1890      36.756  23.013 182.384  1.00  0.00           C  
ATOM   2691  C   GLY A1890      37.260  24.433 182.228  1.00  0.00           C  
ATOM   2692  O   GLY A1890      36.937  25.334 183.002  1.00  0.00           O  
ATOM   2693  N   THR A1891      38.084  24.625 181.213  1.00  0.00           N  
ATOM   2694  CA  THR A1891      38.634  25.932 180.936  1.00  0.00           C  
ATOM   2695  C   THR A1891      37.971  26.549 179.700  1.00  0.00           C  
ATOM   2696  O   THR A1891      36.820  26.257 179.368  1.00  0.00           O  
ATOM   2697  CB  THR A1891      40.132  25.822 180.679  1.00  0.00           C  
ATOM   2698  OG1 THR A1891      40.366  24.799 179.705  1.00  0.00           O  
ATOM   2699  CG2 THR A1891      40.857  25.462 181.952  1.00  0.00           C  
ATOM   2700  N   ALA A1892      38.731  27.411 179.036  1.00  0.00           N  
ATOM   2701  CA  ALA A1892      38.326  28.098 177.820  1.00  0.00           C  
ATOM   2702  C   ALA A1892      39.429  29.108 177.609  1.00  0.00           C  
ATOM   2703  O   ALA A1892      39.802  29.827 178.529  1.00  0.00           O  
ATOM   2704  CB  ALA A1892      37.004  28.805 178.009  1.00  0.00           C  
ATOM   2705  N   VAL A1893      39.980  29.140 176.410  1.00  0.00           N  
ATOM   2706  CA  VAL A1893      41.043  30.082 176.115  1.00  0.00           C  
ATOM   2707  C   VAL A1893      40.464  31.474 175.885  1.00  0.00           C  
ATOM   2708  O   VAL A1893      39.395  31.615 175.302  1.00  0.00           O  
ATOM   2709  CB  VAL A1893      41.821  29.646 174.866  1.00  0.00           C  
ATOM   2710  CG1 VAL A1893      42.886  30.677 174.539  1.00  0.00           C  
ATOM   2711  CG2 VAL A1893      42.422  28.262 175.087  1.00  0.00           C  
ATOM   2712  N   VAL A1894      41.174  32.495 176.351  1.00  0.00           N  
ATOM   2713  CA  VAL A1894      40.732  33.871 176.201  1.00  0.00           C  
ATOM   2714  C   VAL A1894      41.806  34.673 175.500  1.00  0.00           C  
ATOM   2715  O   VAL A1894      42.787  35.076 176.116  1.00  0.00           O  
ATOM   2716  CB  VAL A1894      40.470  34.515 177.548  1.00  0.00           C  
ATOM   2717  CG1 VAL A1894      39.952  35.939 177.356  1.00  0.00           C  
ATOM   2718  CG2 VAL A1894      39.495  33.682 178.317  1.00  0.00           C  
ATOM   2719  N   LYS A1895      41.604  34.914 174.208  1.00  0.00           N  
ATOM   2720  CA  LYS A1895      42.562  35.649 173.397  1.00  0.00           C  
ATOM   2721  C   LYS A1895      42.205  37.116 173.235  1.00  0.00           C  
ATOM   2722  O   LYS A1895      41.106  37.444 172.829  1.00  0.00           O  
ATOM   2723  CB  LYS A1895      42.664  34.989 172.019  1.00  0.00           C  
ATOM   2724  CG  LYS A1895      43.661  35.630 171.078  1.00  0.00           C  
ATOM   2725  CD  LYS A1895      43.768  34.836 169.777  1.00  0.00           C  
ATOM   2726  CE  LYS A1895      45.047  35.171 168.990  1.00  0.00           C  
ATOM   2727  NZ  LYS A1895      45.107  36.573 168.478  1.00  0.00           N  
ATOM   2728  N   ASP A1896      43.134  37.994 173.574  1.00  0.00           N  
ATOM   2729  CA  ASP A1896      42.924  39.426 173.413  1.00  0.00           C  
ATOM   2730  C   ASP A1896      43.306  39.666 171.953  1.00  0.00           C  
ATOM   2731  O   ASP A1896      44.484  39.613 171.599  1.00  0.00           O  
ATOM   2732  CB  ASP A1896      43.865  40.207 174.331  1.00  0.00           C  
ATOM   2733  CG  ASP A1896      43.728  41.717 174.181  1.00  0.00           C  
ATOM   2734  OD1 ASP A1896      43.588  42.211 173.036  1.00  0.00           O  
ATOM   2735  OD2 ASP A1896      43.787  42.418 175.219  1.00  0.00           O  
ATOM   2736  N   LEU A1898      42.318  39.912 171.102  1.00  0.00           N  
ATOM   2737  CA  LEU A1898      42.591  40.125 169.688  1.00  0.00           C  
ATOM   2738  C   LEU A1898      43.493  41.326 169.440  1.00  0.00           C  
ATOM   2739  O   LEU A1898      44.276  41.335 168.497  1.00  0.00           O  
ATOM   2740  CB  LEU A1898      41.270  40.262 168.935  1.00  0.00           C  
ATOM   2741  CG  LEU A1898      40.409  39.030 169.212  1.00  0.00           C  
ATOM   2742  CD1 LEU A1898      39.095  39.098 168.458  1.00  0.00           C  
ATOM   2743  CD2 LEU A1898      41.217  37.795 168.836  1.00  0.00           C  
ATOM   2744  N   ARG A1899      43.387  42.320 170.311  1.00  0.00           N  
ATOM   2745  CA  ARG A1899      44.180  43.530 170.224  1.00  0.00           C  
ATOM   2746  C   ARG A1899      45.679  43.235 170.408  1.00  0.00           C  
ATOM   2747  O   ARG A1899      46.493  43.577 169.553  1.00  0.00           O  
ATOM   2748  CB  ARG A1899      43.725  44.515 171.303  1.00  0.00           C  
ATOM   2749  CG  ARG A1899      42.297  45.003 171.160  1.00  0.00           C  
ATOM   2750  CD  ARG A1899      41.794  45.737 172.419  1.00  0.00           C  
ATOM   2751  NE  ARG A1899      41.609  44.850 173.578  1.00  0.00           N  
ATOM   2752  CZ  ARG A1899      41.046  45.212 174.735  1.00  0.00           C  
ATOM   2753  NH1 ARG A1899      40.601  46.452 174.917  1.00  0.00           N  
ATOM   2754  NH2 ARG A1899      40.915  44.328 175.713  1.00  0.00           N  
ATOM   2755  N   SER A1900      46.031  42.581 171.516  1.00  0.00           N  
ATOM   2756  CA  SER A1900      47.425  42.271 171.842  1.00  0.00           C  
ATOM   2757  C   SER A1900      47.911  40.874 171.457  1.00  0.00           C  
ATOM   2758  O   SER A1900      49.076  40.542 171.667  1.00  0.00           O  
ATOM   2759  CB  SER A1900      47.640  42.439 173.338  1.00  0.00           C  
ATOM   2760  OG  SER A1900      47.053  41.342 173.997  1.00  0.00           O  
ATOM   2761  N   GLY A1901      47.032  40.048 170.916  1.00  0.00           N  
ATOM   2762  CA  GLY A1901      47.440  38.716 170.535  1.00  0.00           C  
ATOM   2763  C   GLY A1901      47.596  37.767 171.705  1.00  0.00           C  
ATOM   2764  O   GLY A1901      47.433  36.549 171.543  1.00  0.00           O  
ATOM   2765  N   GLU A1902      47.868  38.288 172.897  1.00  0.00           N  
ATOM   2766  CA  GLU A1902      48.065  37.380 174.030  1.00  0.00           C  
ATOM   2767  C   GLU A1902      46.845  36.575 174.448  1.00  0.00           C  
ATOM   2768  O   GLU A1902      45.770  37.123 174.639  1.00  0.00           O  
ATOM   2769  CB  GLU A1902      48.654  38.126 175.238  1.00  0.00           C  
ATOM   2770  CG  GLU A1902      47.870  39.324 175.706  1.00  0.00           C  
ATOM   2771  CD  GLU A1902      48.711  40.278 176.551  1.00  0.00           C  
ATOM   2772  OE1 GLU A1902      49.467  39.788 177.426  1.00  0.00           O  
ATOM   2773  OE2 GLU A1902      48.609  41.513 176.344  1.00  0.00           O  
ATOM   2774  N   GLN A1903      47.017  35.259 174.551  1.00  0.00           N  
ATOM   2775  CA  GLN A1903      45.935  34.374 174.974  1.00  0.00           C  
ATOM   2776  C   GLN A1903      46.256  33.821 176.349  1.00  0.00           C  
ATOM   2777  O   GLN A1903      47.349  34.043 176.860  1.00  0.00           O  
ATOM   2778  CB  GLN A1903      45.739  33.229 173.990  1.00  0.00           C  
ATOM   2779  CG  GLN A1903      46.817  33.118 172.939  1.00  0.00           C  
ATOM   2780  CD  GLN A1903      46.389  32.211 171.800  1.00  0.00           C  
ATOM   2781  OE1 GLN A1903      46.024  31.052 172.011  1.00  0.00           O  
ATOM   2782  NE2 GLN A1903      46.429  32.740 170.582  1.00  0.00           N  
ATOM   2783  N   THR A1904      45.309  33.095 176.941  1.00  0.00           N  
ATOM   2784  CA  THR A1904      45.485  32.550 178.282  1.00  0.00           C  
ATOM   2785  C   THR A1904      44.356  31.593 178.687  1.00  0.00           C  
ATOM   2786  O   THR A1904      43.190  31.964 178.634  1.00  0.00           O  
ATOM   2787  CB  THR A1904      45.573  33.716 179.314  1.00  0.00           C  
ATOM   2788  OG1 THR A1904      44.956  33.320 180.543  1.00  0.00           O  
ATOM   2789  CG2 THR A1904      44.889  34.992 178.778  1.00  0.00           C  
ATOM   2790  N   ALA A1905      44.702  30.372 179.100  1.00  0.00           N  
ATOM   2791  CA  ALA A1905      43.704  29.370 179.505  1.00  0.00           C  
ATOM   2792  C   ALA A1905      43.086  29.694 180.870  1.00  0.00           C  
ATOM   2793  O   ALA A1905      43.796  29.838 181.869  1.00  0.00           O  
ATOM   2794  CB  ALA A1905      44.338  27.985 179.534  1.00  0.00           C  
ATOM   2795  N   VAL A1906      41.760  29.773 180.927  1.00  0.00           N  
ATOM   2796  CA  VAL A1906      41.100  30.132 182.177  1.00  0.00           C  
ATOM   2797  C   VAL A1906      40.015  29.215 182.720  1.00  0.00           C  
ATOM   2798  O   VAL A1906      39.183  28.686 181.995  1.00  0.00           O  
ATOM   2799  CB  VAL A1906      40.487  31.533 182.076  1.00  0.00           C  
ATOM   2800  CG1 VAL A1906      39.786  31.881 183.367  1.00  0.00           C  
ATOM   2801  CG2 VAL A1906      41.569  32.557 181.751  1.00  0.00           C  
ATOM   2802  N   ALA A1907      40.036  29.031 184.027  1.00  0.00           N  
ATOM   2803  CA  ALA A1907      39.028  28.219 184.660  1.00  0.00           C  
ATOM   2804  C   ALA A1907      37.705  28.876 184.265  1.00  0.00           C  
ATOM   2805  O   ALA A1907      37.557  30.091 184.399  1.00  0.00           O  
ATOM   2806  CB  ALA A1907      39.223  28.261 186.177  1.00  0.00           C  
ATOM   2807  N   GLN A1909      36.750  28.098 183.774  1.00  0.00           N  
ATOM   2808  CA  GLN A1909      35.471  28.682 183.377  1.00  0.00           C  
ATOM   2809  C   GLN A1909      34.844  29.649 184.384  1.00  0.00           C  
ATOM   2810  O   GLN A1909      34.467  30.762 184.030  1.00  0.00           O  
ATOM   2811  CB  GLN A1909      34.471  27.590 183.035  1.00  0.00           C  
ATOM   2812  CG  GLN A1909      34.417  27.315 181.550  1.00  0.00           C  
ATOM   2813  CD  GLN A1909      33.510  26.156 181.192  1.00  0.00           C  
ATOM   2814  OE1 GLN A1909      32.346  26.095 181.619  1.00  0.00           O  
ATOM   2815  NE2 GLN A1909      34.035  25.229 180.394  1.00  0.00           N  
ATOM   2816  N   ASP A1910      34.731  29.242 185.639  1.00  0.00           N  
ATOM   2817  CA  ASP A1910      34.138  30.115 186.648  1.00  0.00           C  
ATOM   2818  C   ASP A1910      34.954  31.399 186.727  1.00  0.00           C  
ATOM   2819  O   ASP A1910      34.558  32.349 187.389  1.00  0.00           O  
ATOM   2820  CB  ASP A1910      34.146  29.430 188.024  1.00  0.00           C  
ATOM   2821  CG  ASP A1910      33.580  28.016 187.983  1.00  0.00           C  
ATOM   2822  OD1 ASP A1910      32.339  27.854 188.093  1.00  0.00           O  
ATOM   2823  OD2 ASP A1910      34.386  27.065 187.827  1.00  0.00           O  
ATOM   2824  N   SER A1913      36.088  31.431 186.038  1.00  0.00           N  
ATOM   2825  CA  SER A1913      36.957  32.597 186.087  1.00  0.00           C  
ATOM   2826  C   SER A1913      36.930  33.563 184.913  1.00  0.00           C  
ATOM   2827  O   SER A1913      37.248  34.743 185.082  1.00  0.00           O  
ATOM   2828  CB  SER A1913      38.406  32.154 186.303  1.00  0.00           C  
ATOM   2829  OG  SER A1913      38.701  31.973 187.675  1.00  0.00           O  
ATOM   2830  N   VAL A1914      36.568  33.074 183.730  1.00  0.00           N  
ATOM   2831  CA  VAL A1914      36.567  33.911 182.535  1.00  0.00           C  
ATOM   2832  C   VAL A1914      35.775  35.195 182.680  1.00  0.00           C  
ATOM   2833  O   VAL A1914      36.225  36.254 182.234  1.00  0.00           O  
ATOM   2834  CB  VAL A1914      36.052  33.139 181.318  1.00  0.00           C  
ATOM   2835  CG1 VAL A1914      37.036  32.052 180.940  1.00  0.00           C  
ATOM   2836  CG2 VAL A1914      34.726  32.529 181.641  1.00  0.00           C  
ATOM   2837  N   ALA A1915      34.608  35.109 183.313  1.00  0.00           N  
ATOM   2838  CA  ALA A1915      33.773  36.283 183.511  1.00  0.00           C  
ATOM   2839  C   ALA A1915      34.618  37.441 184.034  1.00  0.00           C  
ATOM   2840  O   ALA A1915      34.746  38.478 183.389  1.00  0.00           O  
ATOM   2841  CB  ALA A1915      32.664  35.961 184.475  1.00  0.00           C  
ATOM   2842  N   ALA A1916      35.222  37.260 185.197  1.00  0.00           N  
ATOM   2843  CA  ALA A1916      36.041  38.317 185.777  1.00  0.00           C  
ATOM   2844  C   ALA A1916      37.214  38.664 184.890  1.00  0.00           C  
ATOM   2845  O   ALA A1916      37.625  39.814 184.837  1.00  0.00           O  
ATOM   2846  CB  ALA A1916      36.539  37.898 187.135  1.00  0.00           C  
ATOM   2847  N   HIS A1917      37.756  37.663 184.200  1.00  0.00           N  
ATOM   2848  CA  HIS A1917      38.895  37.886 183.326  1.00  0.00           C  
ATOM   2849  C   HIS A1917      38.472  38.848 182.239  1.00  0.00           C  
ATOM   2850  O   HIS A1917      39.137  39.860 182.000  1.00  0.00           O  
ATOM   2851  CB  HIS A1917      39.396  36.566 182.704  1.00  0.00           C  
ATOM   2852  CG  HIS A1917      40.731  36.692 182.027  1.00  0.00           C  
ATOM   2853  ND1 HIS A1917      40.873  37.126 180.724  1.00  0.00           N  
ATOM   2854  CD2 HIS A1917      41.988  36.526 182.502  1.00  0.00           C  
ATOM   2855  CE1 HIS A1917      42.156  37.223 180.425  1.00  0.00           C  
ATOM   2856  NE2 HIS A1917      42.854  36.867 181.487  1.00  0.00           N  
ATOM   2857  N   LEU A1918      37.346  38.531 181.602  1.00  0.00           N  
ATOM   2858  CA  LEU A1918      36.803  39.341 180.516  1.00  0.00           C  
ATOM   2859  C   LEU A1918      36.468  40.747 180.999  1.00  0.00           C  
ATOM   2860  O   LEU A1918      36.643  41.743 180.272  1.00  0.00           O  
ATOM   2861  CB  LEU A1918      35.540  38.687 179.970  1.00  0.00           C  
ATOM   2862  CG  LEU A1918      35.640  37.402 179.159  1.00  0.00           C  
ATOM   2863  CD1 LEU A1918      34.235  36.786 179.033  1.00  0.00           C  
ATOM   2864  CD2 LEU A1918      36.256  37.698 177.784  1.00  0.00           C  
ATOM   2865  N   ARG A1929      35.989  40.809 182.238  1.00  0.00           N  
ATOM   2866  CA  ARG A1929      35.590  42.068 182.845  1.00  0.00           C  
ATOM   2867  C   ARG A1929      36.806  42.997 182.893  1.00  0.00           C  
ATOM   2868  O   ARG A1929      36.711  44.190 182.614  1.00  0.00           O  
ATOM   2869  CB  ARG A1929      35.010  41.779 184.241  1.00  0.00           C  
ATOM   2870  CG  ARG A1929      34.111  42.862 184.821  1.00  0.00           C  
ATOM   2871  CD  ARG A1929      33.493  42.426 186.156  1.00  0.00           C  
ATOM   2872  NE  ARG A1929      32.295  41.610 185.998  1.00  0.00           N  
ATOM   2873  CZ  ARG A1929      32.177  40.348 186.410  1.00  0.00           C  
ATOM   2874  NH1 ARG A1929      33.200  39.741 187.006  1.00  0.00           N  
ATOM   2875  NH2 ARG A1929      31.025  39.696 186.250  1.00  0.00           N  
ATOM   2876  N   THR A1930      37.966  42.438 183.207  1.00  0.00           N  
ATOM   2877  CA  THR A1930      39.169  43.246 183.258  1.00  0.00           C  
ATOM   2878  C   THR A1930      39.661  43.590 181.862  1.00  0.00           C  
ATOM   2879  O   THR A1930      40.108  44.710 181.637  1.00  0.00           O  
ATOM   2880  CB  THR A1930      40.287  42.537 184.035  1.00  0.00           C  
ATOM   2881  OG1 THR A1930      39.870  42.349 185.391  1.00  0.00           O  
ATOM   2882  CG2 THR A1930      41.566  43.375 184.026  1.00  0.00           C  
ATOM   2883  N   LEU A1931      39.579  42.644 180.922  1.00  0.00           N  
ATOM   2884  CA  LEU A1931      40.026  42.907 179.547  1.00  0.00           C  
ATOM   2885  C   LEU A1931      39.232  44.017 178.879  1.00  0.00           C  
ATOM   2886  O   LEU A1931      39.805  44.994 178.379  1.00  0.00           O  
ATOM   2887  CB  LEU A1931      39.894  41.673 178.664  1.00  0.00           C  
ATOM   2888  CG  LEU A1931      40.985  40.615 178.634  1.00  0.00           C  
ATOM   2889  CD1 LEU A1931      40.752  39.700 177.417  1.00  0.00           C  
ATOM   2890  CD2 LEU A1931      42.334  41.285 178.535  1.00  0.00           C  
ATOM   2891  N   LEU A1956      37.909  43.849 178.869  1.00  0.00           N  
ATOM   2892  CA  LEU A1956      37.009  44.809 178.239  1.00  0.00           C  
ATOM   2893  C   LEU A1956      36.997  46.086 179.016  1.00  0.00           C  
ATOM   2894  O   LEU A1956      36.313  47.037 178.644  1.00  0.00           O  
ATOM   2895  CB  LEU A1956      35.598  44.241 178.144  1.00  0.00           C  
ATOM   2896  CG  LEU A1956      35.534  42.944 177.336  1.00  0.00           C  
ATOM   2897  CD1 LEU A1956      34.189  42.306 177.458  1.00  0.00           C  
ATOM   2898  CD2 LEU A1956      35.888  43.224 175.898  1.00  0.00           C  
ATOM   2899  N   GLY A1957      37.780  46.101 180.090  1.00  0.00           N  
ATOM   2900  CA  GLY A1957      37.882  47.269 180.944  1.00  0.00           C  
ATOM   2901  C   GLY A1957      36.549  47.944 181.182  1.00  0.00           C  
ATOM   2902  O   GLY A1957      36.453  49.163 180.888  1.00  0.00           O  
ATOM   2903  OXT GLY A1957      35.607  47.255 181.659  1.00  0.00           O  
HETATM 2904  C4  HSS A 510      12.234  66.416 155.627  1.00  0.00           C  
HETATM 2905  C5  HSS A 510      11.469  66.224 154.485  1.00  0.00           C  
HETATM 2906  C6  HSS A 510      11.969  65.393 153.493  1.00  0.00           C  
HETATM 2907  C8  HSS A 510      10.422  67.573 155.794  1.00  0.00           C  
HETATM 2908  N1  HSS A 510      13.161  64.808 153.675  1.00  0.00           N  
HETATM 2909  N3  HSS A 510      13.415  65.794 155.746  1.00  0.00           N  
HETATM 2910  N11 HSS A 510       5.462  72.752 164.247  1.00  0.00           N  
HETATM 2911  CE1 HSS A 510       4.705  72.589 165.329  1.00  0.00           C  
HETATM 2912  N12 HSS A 510       4.807  71.320 165.714  1.00  0.00           N  
HETATM 2913  CD2 HSS A 510       5.628  70.700 164.872  1.00  0.00           C  
HETATM 2914  CG  HSS A 510       6.029  71.583 163.962  1.00  0.00           C  
HETATM 2915  CB  HSS A 510       6.901  71.275 162.744  1.00  0.00           C  
HETATM 2916  CA  HSS A 510       5.994  70.892 161.572  1.00  0.00           C  
HETATM 2917  N   HSS A 510       5.159  69.743 161.952  1.00  0.00           N  
HETATM 2918  C   HSS A 510       6.849  70.508 160.365  1.00  0.00           C  
HETATM 2919  O   HSS A 510       6.901  69.321 160.047  1.00  0.00           O  
HETATM 2920  N1S HSS A 510       7.490  71.475 159.713  1.00  0.00           N  
HETATM 2921  S   HSS A 510       8.412  70.881 158.506  1.00  0.00           S  
HETATM 2922  O2S HSS A 510       7.994  71.522 157.217  1.00  0.00           O  
HETATM 2923  O3S HSS A 510       8.243  69.394 158.397  1.00  0.00           O  
HETATM 2924  O5' HSS A 510       9.796  71.153 158.745  1.00  0.00           O  
HETATM 2925  C5' HSS A 510      10.526  70.442 159.750  1.00  0.00           C  
HETATM 2926  C4' HSS A 510      11.541  69.474 159.138  1.00  0.00           C  
HETATM 2927  O4' HSS A 510      10.942  68.383 158.428  1.00  0.00           O  
HETATM 2928  C3' HSS A 510      12.348  70.142 158.026  1.00  0.00           C  
HETATM 2929  O3' HSS A 510      13.324  71.021 158.590  1.00  0.00           O  
HETATM 2930  C2' HSS A 510      13.046  68.911 157.446  1.00  0.00           C  
HETATM 2931  O2' HSS A 510      14.257  68.653 158.163  1.00  0.00           O  
HETATM 2932  C1' HSS A 510      12.034  67.789 157.704  1.00  0.00           C  
HETATM 2933  N9  HSS A 510      11.561  67.256 156.408  1.00  0.00           N  
HETATM 2934  N7  HSS A 510      10.360  66.946 154.621  1.00  0.00           N  
HETATM 2935  C2  HSS A 510      13.858  65.008 154.781  1.00  0.00           C  
HETATM 2936  N6  HSS A 510      11.280  65.190 152.374  1.00  0.00           N  
TER
END
