# Supplementary material for: Backbone Brackets and Arginine Tweezers delineate Class I and Class II aminoacyl tRNA synthetases
Source: PLoS Comput Biol. 2018 Apr 16;14(4):e1006101. doi: 10.1371/journal.pcbi.1006101 (PMC5919687; doi:10.1371/journal.pcbi.1006101)
Supplement: S12 File — All structures of Class II aaRS with residues renumbered according to the MSA. (GZ) [file pcbi.1006101.s024.tar.gz › 2el9_B_renum.pdb]

ATOM      1  N   ASN B 311     -15.481  66.769 164.857  1.00  0.00           N  
ATOM      2  CA  ASN B 311     -13.995  66.721 164.746  1.00  0.00           C  
ATOM      3  C   ASN B 311     -13.503  65.295 164.433  1.00  0.00           C  
ATOM      4  O   ASN B 311     -14.252  64.324 164.607  1.00  0.00           O  
ATOM      5  CB  ASN B 311     -13.360  67.225 166.047  1.00  0.00           C  
ATOM      6  CG  ASN B 311     -13.845  66.463 167.272  1.00  0.00           C  
ATOM      7  OD1 ASN B 311     -13.871  65.229 167.284  1.00  0.00           O  
ATOM      8  ND2 ASN B 311     -14.223  67.200 168.317  1.00  0.00           N  
ATOM      9  N   ILE B 312     -12.245  65.184 163.986  1.00  0.00           N  
ATOM     10  CA  ILE B 312     -11.630  63.904 163.621  1.00  0.00           C  
ATOM     11  C   ILE B 312     -11.219  62.955 164.756  1.00  0.00           C  
ATOM     12  O   ILE B 312     -10.929  63.375 165.873  1.00  0.00           O  
ATOM     13  CB  ILE B 312     -10.382  64.114 162.746  1.00  0.00           C  
ATOM     14  CG1 ILE B 312     -10.730  64.917 161.495  1.00  0.00           C  
ATOM     15  CG2 ILE B 312      -9.811  62.776 162.334  1.00  0.00           C  
ATOM     16  CD1 ILE B 312     -10.612  66.396 161.679  1.00  0.00           C  
ATOM     17  N   GLN B 313     -11.194  61.663 164.441  1.00  0.00           N  
ATOM     18  CA  GLN B 313     -10.807  60.635 165.391  1.00  0.00           C  
ATOM     19  C   GLN B 313      -9.779  59.703 164.786  1.00  0.00           C  
ATOM     20  O   GLN B 313      -9.472  59.776 163.600  1.00  0.00           O  
ATOM     21  CB  GLN B 313     -12.010  59.817 165.834  1.00  0.00           C  
ATOM     22  CG  GLN B 313     -12.917  60.533 166.805  1.00  0.00           C  
ATOM     23  CD  GLN B 313     -13.963  59.606 167.396  1.00  0.00           C  
ATOM     24  OE1 GLN B 313     -14.761  60.017 168.238  1.00  0.00           O  
ATOM     25  NE2 GLN B 313     -13.966  58.345 166.955  1.00  0.00           N  
ATOM     26  N   ALA B 314      -9.245  58.815 165.610  1.00  0.00           N  
ATOM     27  CA  ALA B 314      -8.233  57.884 165.143  1.00  0.00           C  
ATOM     28  C   ALA B 314      -8.875  56.820 164.273  1.00  0.00           C  
ATOM     29  O   ALA B 314      -9.975  56.345 164.581  1.00  0.00           O  
ATOM     30  CB  ALA B 314      -7.532  57.229 166.338  1.00  0.00           C  
ATOM     31  N   ILE B 315      -8.189  56.458 163.188  1.00  0.00           N  
ATOM     32  CA  ILE B 315      -8.670  55.413 162.290  1.00  0.00           C  
ATOM     33  C   ILE B 315      -8.826  54.125 163.088  1.00  0.00           C  
ATOM     34  O   ILE B 315      -7.929  53.748 163.840  1.00  0.00           O  
ATOM     35  CB  ILE B 315      -7.680  55.148 161.181  1.00  0.00           C  
ATOM     36  CG1 ILE B 315      -7.700  56.311 160.196  1.00  0.00           C  
ATOM     37  CG2 ILE B 315      -7.991  53.806 160.532  1.00  0.00           C  
ATOM     38  CD1 ILE B 315      -6.631  56.225 159.132  1.00  0.00           C  
ATOM     39  N   ARG B 316      -9.951  53.445 162.913  1.00  0.00           N  
ATOM     40  CA  ARG B 316     -10.202  52.222 163.659  1.00  0.00           C  
ATOM     41  C   ARG B 316      -9.063  51.220 163.512  1.00  0.00           C  
ATOM     42  O   ARG B 316      -8.552  51.002 162.405  1.00  0.00           O  
ATOM     43  CB  ARG B 316     -11.541  51.589 163.237  1.00  0.00           C  
ATOM     44  CG  ARG B 316     -12.022  50.479 164.194  1.00  0.00           C  
ATOM     45  CD  ARG B 316     -13.518  50.174 164.050  1.00  0.00           C  
ATOM     46  NE  ARG B 316     -13.840  49.516 162.786  1.00  0.00           N  
ATOM     47  CZ  ARG B 316     -13.879  48.198 162.623  1.00  0.00           C  
ATOM     48  NH1 ARG B 316     -13.620  47.404 163.652  1.00  0.00           N  
ATOM     49  NH2 ARG B 316     -14.168  47.676 161.440  1.00  0.00           N  
ATOM     50  N   GLY B 317      -8.665  50.631 164.643  1.00  0.00           N  
ATOM     51  CA  GLY B 317      -7.591  49.656 164.643  1.00  0.00           C  
ATOM     52  C   GLY B 317      -6.211  50.286 164.678  1.00  0.00           C  
ATOM     53  O   GLY B 317      -5.188  49.608 164.509  1.00  0.00           O  
ATOM     54  N   MET B 318      -6.170  51.593 164.895  1.00  0.00           N  
ATOM     55  CA  MET B 318      -4.900  52.278 164.962  1.00  0.00           C  
ATOM     56  C   MET B 318      -4.778  53.128 166.209  1.00  0.00           C  
ATOM     57  O   MET B 318      -5.333  54.219 166.281  1.00  0.00           O  
ATOM     58  CB  MET B 318      -4.720  53.098 163.712  1.00  0.00           C  
ATOM     59  CG  MET B 318      -4.661  52.211 162.535  1.00  0.00           C  
ATOM     60  SD  MET B 318      -4.208  53.081 161.108  1.00  0.00           S  
ATOM     61  CE  MET B 318      -4.215  51.749 159.980  1.00  0.00           C  
ATOM     62  N   ASN B 319      -4.010  52.618 167.171  1.00  0.00           N  
ATOM     63  CA  ASN B 319      -3.818  53.250 168.479  1.00  0.00           C  
ATOM     64  C   ASN B 319      -2.924  54.469 168.663  1.00  0.00           C  
ATOM     65  O   ASN B 319      -2.097  54.802 167.830  1.00  0.00           O  
ATOM     66  CB  ASN B 319      -3.344  52.185 169.449  1.00  0.00           C  
ATOM     67  CG  ASN B 319      -4.297  51.033 169.529  1.00  0.00           C  
ATOM     68  OD1 ASN B 319      -3.899  49.895 169.811  1.00  0.00           O  
ATOM     69  ND2 ASN B 319      -5.577  51.316 169.299  1.00  0.00           N  
ATOM     70  N   ASP B 320      -3.122  55.135 169.793  1.00  0.00           N  
ATOM     71  CA  ASP B 320      -2.311  56.285 170.188  1.00  0.00           C  
ATOM     72  C   ASP B 320      -1.757  55.883 171.534  1.00  0.00           C  
ATOM     73  O   ASP B 320      -2.511  55.438 172.400  1.00  0.00           O  
ATOM     74  CB  ASP B 320      -3.150  57.534 170.399  1.00  0.00           C  
ATOM     75  CG  ASP B 320      -3.831  57.974 169.160  1.00  0.00           C  
ATOM     76  OD1 ASP B 320      -3.119  58.398 168.221  1.00  0.00           O  
ATOM     77  OD2 ASP B 320      -5.077  57.884 169.136  1.00  0.00           O  
ATOM     78  N   TYR B 321      -0.450  56.003 171.714  1.00  0.00           N  
ATOM     79  CA  TYR B 321       0.124  55.665 173.001  1.00  0.00           C  
ATOM     80  C   TYR B 321       0.437  56.994 173.657  1.00  0.00           C  
ATOM     81  O   TYR B 321       1.269  57.760 173.179  1.00  0.00           O  
ATOM     82  CB  TYR B 321       1.353  54.796 172.810  1.00  0.00           C  
ATOM     83  CG  TYR B 321       0.978  53.466 172.203  1.00  0.00           C  
ATOM     84  CD1 TYR B 321       0.464  52.438 172.984  1.00  0.00           C  
ATOM     85  CD2 TYR B 321       1.046  53.272 170.824  1.00  0.00           C  
ATOM     86  CE1 TYR B 321       0.020  51.248 172.402  1.00  0.00           C  
ATOM     87  CE2 TYR B 321       0.604  52.104 170.239  1.00  0.00           C  
ATOM     88  CZ  TYR B 321       0.088  51.096 171.025  1.00  0.00           C  
ATOM     89  OH  TYR B 321      -0.401  49.962 170.406  1.00  0.00           O  
ATOM     90  N   LEU B 322      -0.294  57.276 174.729  1.00  0.00           N  
ATOM     91  CA  LEU B 322      -0.152  58.516 175.465  1.00  0.00           C  
ATOM     92  C   LEU B 322       1.043  58.462 176.400  1.00  0.00           C  
ATOM     93  O   LEU B 322       1.627  57.398 176.602  1.00  0.00           O  
ATOM     94  CB  LEU B 322      -1.429  58.771 176.265  1.00  0.00           C  
ATOM     95  CG  LEU B 322      -2.688  58.743 175.400  1.00  0.00           C  
ATOM     96  CD1 LEU B 322      -3.884  59.114 176.248  1.00  0.00           C  
ATOM     97  CD2 LEU B 322      -2.536  59.702 174.222  1.00  0.00           C  
ATOM     98  N   PRO B 323       1.424  59.613 176.975  1.00  0.00           N  
ATOM     99  CA  PRO B 323       2.549  59.723 177.897  1.00  0.00           C  
ATOM    100  C   PRO B 323       2.680  58.549 178.858  1.00  0.00           C  
ATOM    101  O   PRO B 323       3.593  57.752 178.723  1.00  0.00           O  
ATOM    102  CB  PRO B 323       2.272  61.041 178.584  1.00  0.00           C  
ATOM    103  CG  PRO B 323       1.798  61.878 177.413  1.00  0.00           C  
ATOM    104  CD  PRO B 323       0.827  60.942 176.726  1.00  0.00           C  
ATOM    105  N   GLY B 324       1.783  58.428 179.825  1.00  0.00           N  
ATOM    106  CA  GLY B 324       1.874  57.302 180.741  1.00  0.00           C  
ATOM    107  C   GLY B 324       2.260  55.952 180.122  1.00  0.00           C  
ATOM    108  O   GLY B 324       3.192  55.285 180.583  1.00  0.00           O  
ATOM    109  N   GLU B 325       1.548  55.544 179.077  1.00  0.00           N  
ATOM    110  CA  GLU B 325       1.808  54.272 178.415  1.00  0.00           C  
ATOM    111  C   GLU B 325       3.174  54.231 177.762  1.00  0.00           C  
ATOM    112  O   GLU B 325       3.935  53.285 177.936  1.00  0.00           O  
ATOM    113  CB  GLU B 325       0.736  53.995 177.353  1.00  0.00           C  
ATOM    114  CG  GLU B 325      -0.318  52.955 177.761  1.00  0.00           C  
ATOM    115  CD  GLU B 325       0.213  51.511 177.757  1.00  0.00           C  
ATOM    116  OE1 GLU B 325       0.437  50.950 176.652  1.00  0.00           O  
ATOM    117  OE2 GLU B 325       0.405  50.939 178.861  1.00  0.00           O  
ATOM    118  N   THR B 332       3.473  55.276 177.010  1.00  0.00           N  
ATOM    119  CA  THR B 332       4.727  55.381 176.294  1.00  0.00           C  
ATOM    120  C   THR B 332       5.916  55.000 177.158  1.00  0.00           C  
ATOM    121  O   THR B 332       6.855  54.355 176.687  1.00  0.00           O  
ATOM    122  CB  THR B 332       4.914  56.802 175.745  1.00  0.00           C  
ATOM    123  OG1 THR B 332       5.664  56.733 174.531  1.00  0.00           O  
ATOM    124  CG2 THR B 332       5.652  57.701 176.760  1.00  0.00           C  
ATOM    125  N   ALA B 333       5.855  55.382 178.429  1.00  0.00           N  
ATOM    126  CA  ALA B 333       6.921  55.107 179.384  1.00  0.00           C  
ATOM    127  C   ALA B 333       7.125  53.613 179.676  1.00  0.00           C  
ATOM    128  O   ALA B 333       8.249  53.180 179.939  1.00  0.00           O  
ATOM    129  CB  ALA B 333       6.646  55.855 180.669  1.00  0.00           C  
ATOM    130  N   ILE B 334       6.051  52.827 179.640  1.00  0.00           N  
ATOM    131  CA  ILE B 334       6.181  51.401 179.890  1.00  0.00           C  
ATOM    132  C   ILE B 334       6.832  50.738 178.694  1.00  0.00           C  
ATOM    133  O   ILE B 334       7.653  49.829 178.852  1.00  0.00           O  
ATOM    134  CB  ILE B 334       4.828  50.711 180.123  1.00  0.00           C  
ATOM    135  CG1 ILE B 334       4.144  51.323 181.339  1.00  0.00           C  
ATOM    136  CG2 ILE B 334       5.040  49.205 180.351  1.00  0.00           C  
ATOM    137  CD1 ILE B 334       3.518  52.658 181.064  1.00  0.00           C  
ATOM    138  N   TRP B 335       6.458  51.200 177.504  1.00  0.00           N  
ATOM    139  CA  TRP B 335       6.987  50.645 176.265  1.00  0.00           C  
ATOM    140  C   TRP B 335       8.478  50.891 176.148  1.00  0.00           C  
ATOM    141  O   TRP B 335       9.217  50.026 175.659  1.00  0.00           O  
ATOM    142  CB  TRP B 335       6.278  51.233 175.037  1.00  0.00           C  
ATOM    143  CG  TRP B 335       4.913  50.601 174.710  1.00  0.00           C  
ATOM    144  CD1 TRP B 335       3.753  50.731 175.422  1.00  0.00           C  
ATOM    145  CD2 TRP B 335       4.600  49.755 173.594  1.00  0.00           C  
ATOM    146  NE1 TRP B 335       2.745  50.021 174.823  1.00  0.00           N  
ATOM    147  CE2 TRP B 335       3.232  49.408 173.702  1.00  0.00           C  
ATOM    148  CE3 TRP B 335       5.340  49.260 172.520  1.00  0.00           C  
ATOM    149  CZ2 TRP B 335       2.584  48.578 172.772  1.00  0.00           C  
ATOM    150  CZ3 TRP B 335       4.700  48.430 171.586  1.00  0.00           C  
ATOM    151  CH2 TRP B 335       3.332  48.098 171.723  1.00  0.00           C  
ATOM    152  N   GLN B 336       8.925  52.058 176.608  1.00  0.00           N  
ATOM    153  CA  GLN B 336      10.343  52.387 176.547  1.00  0.00           C  
ATOM    154  C   GLN B 336      11.147  51.446 177.433  1.00  0.00           C  
ATOM    155  O   GLN B 336      12.209  50.964 177.053  1.00  0.00           O  
ATOM    156  CB  GLN B 336      10.591  53.816 176.994  1.00  0.00           C  
ATOM    157  CG  GLN B 336       9.781  54.876 176.247  1.00  0.00           C  
ATOM    158  CD  GLN B 336       9.985  56.256 176.849  1.00  0.00           C  
ATOM    159  OE1 GLN B 336      10.322  56.375 178.026  1.00  0.00           O  
ATOM    160  NE2 GLN B 336       9.780  57.300 176.054  1.00  0.00           N  
ATOM    161  N   ARG B 337      10.641  51.167 178.615  1.00  0.00           N  
ATOM    162  CA  ARG B 337      11.373  50.301 179.507  1.00  0.00           C  
ATOM    163  C   ARG B 337      11.408  48.890 178.948  1.00  0.00           C  
ATOM    164  O   ARG B 337      12.450  48.221 179.007  1.00  0.00           O  
ATOM    165  CB  ARG B 337      10.755  50.311 180.917  1.00  0.00           C  
ATOM    166  CG  ARG B 337      11.657  49.697 181.978  1.00  0.00           C  
ATOM    167  CD  ARG B 337      11.023  49.737 183.349  1.00  0.00           C  
ATOM    168  NE  ARG B 337      11.481  48.624 184.178  1.00  0.00           N  
ATOM    169  CZ  ARG B 337      10.762  48.078 185.158  1.00  0.00           C  
ATOM    170  NH1 ARG B 337       9.544  48.543 185.443  1.00  0.00           N  
ATOM    171  NH2 ARG B 337      11.251  47.050 185.835  1.00  0.00           N  
ATOM    172  N   ILE B 338      10.283  48.439 178.399  1.00  0.00           N  
ATOM    173  CA  ILE B 338      10.211  47.087 177.827  1.00  0.00           C  
ATOM    174  C   ILE B 338      11.099  46.940 176.587  1.00  0.00           C  
ATOM    175  O   ILE B 338      11.763  45.924 176.389  1.00  0.00           O  
ATOM    176  CB  ILE B 338       8.748  46.687 177.471  1.00  0.00           C  
ATOM    177  CG1 ILE B 338       7.944  46.471 178.772  1.00  0.00           C  
ATOM    178  CG2 ILE B 338       8.755  45.416 176.602  1.00  0.00           C  
ATOM    179  CD1 ILE B 338       6.526  46.131 178.574  1.00  0.00           C  
ATOM    180  N   GLU B 339      11.127  47.973 175.761  1.00  0.00           N  
ATOM    181  CA  GLU B 339      11.933  47.930 174.572  1.00  0.00           C  
ATOM    182  C   GLU B 339      13.431  47.964 174.897  1.00  0.00           C  
ATOM    183  O   GLU B 339      14.262  47.367 174.177  1.00  0.00           O  
ATOM    184  CB  GLU B 339      11.531  49.084 173.689  1.00  0.00           C  
ATOM    185  CG  GLU B 339      10.179  48.878 173.117  1.00  0.00           C  
ATOM    186  CD  GLU B 339       9.695  50.070 172.345  1.00  0.00           C  
ATOM    187  OE1 GLU B 339      10.262  51.166 172.541  1.00  0.00           O  
ATOM    188  OE2 GLU B 339       8.733  49.903 171.562  1.00  0.00           O  
ATOM    189  N   GLY B 340      13.763  48.649 175.994  1.00  0.00           N  
ATOM    190  CA  GLY B 340      15.148  48.762 176.410  1.00  0.00           C  
ATOM    191  C   GLY B 340      15.674  47.390 176.735  1.00  0.00           C  
ATOM    192  O   GLY B 340      16.733  46.977 176.289  1.00  0.00           O  
ATOM    193  N   THR B 341      14.899  46.675 177.528  1.00  0.00           N  
ATOM    194  CA  THR B 341      15.260  45.352 177.931  1.00  0.00           C  
ATOM    195  C   THR B 341      15.369  44.436 176.724  1.00  0.00           C  
ATOM    196  O   THR B 341      16.260  43.596 176.658  1.00  0.00           O  
ATOM    197  CB  THR B 341      14.212  44.835 178.924  1.00  0.00           C  
ATOM    198  OG1 THR B 341      14.233  45.689 180.072  1.00  0.00           O  
ATOM    199  CG2 THR B 341      14.500  43.370 179.354  1.00  0.00           C  
ATOM    200  N   LEU B 342      14.458  44.601 175.774  1.00  0.00           N  
ATOM    201  CA  LEU B 342      14.449  43.779 174.575  1.00  0.00           C  
ATOM    202  C   LEU B 342      15.694  44.026 173.716  1.00  0.00           C  
ATOM    203  O   LEU B 342      16.296  43.083 173.183  1.00  0.00           O  
ATOM    204  CB  LEU B 342      13.187  44.059 173.762  1.00  0.00           C  
ATOM    205  CG  LEU B 342      11.884  43.497 174.318  1.00  0.00           C  
ATOM    206  CD1 LEU B 342      10.735  44.063 173.505  1.00  0.00           C  
ATOM    207  CD2 LEU B 342      11.884  41.951 174.274  1.00  0.00           C  
ATOM    208  N   LYS B 343      16.076  45.296 173.597  1.00  0.00           N  
ATOM    209  CA  LYS B 343      17.238  45.676 172.801  1.00  0.00           C  
ATOM    210  C   LYS B 343      18.548  45.245 173.454  1.00  0.00           C  
ATOM    211  O   LYS B 343      19.507  44.841 172.778  1.00  0.00           O  
ATOM    212  CB  LYS B 343      17.230  47.186 172.549  1.00  0.00           C  
ATOM    213  CG  LYS B 343      16.238  47.606 171.481  1.00  0.00           C  
ATOM    214  CD  LYS B 343      16.091  49.107 171.451  1.00  0.00           C  
ATOM    215  CE  LYS B 343      14.842  49.511 170.679  1.00  0.00           C  
ATOM    216  NZ  LYS B 343      14.782  51.003 170.508  1.00  0.00           N  
ATOM    217  N   ASN B 344      18.584  45.333 174.773  1.00  0.00           N  
ATOM    218  CA  ASN B 344      19.758  44.945 175.503  1.00  0.00           C  
ATOM    219  C   ASN B 344      19.965  43.475 175.300  1.00  0.00           C  
ATOM    220  O   ASN B 344      21.075  43.017 175.115  1.00  0.00           O  
ATOM    221  CB  ASN B 344      19.588  45.270 176.974  1.00  0.00           C  
ATOM    222  CG  ASN B 344      20.136  46.625 177.309  1.00  0.00           C  
ATOM    223  OD1 ASN B 344      21.359  46.808 177.358  1.00  0.00           O  
ATOM    224  ND2 ASN B 344      19.249  47.600 177.516  1.00  0.00           N  
ATOM    225  N   VAL B 345      18.891  42.717 175.312  1.00  0.00           N  
ATOM    226  CA  VAL B 345      19.076  41.321 175.108  1.00  0.00           C  
ATOM    227  C   VAL B 345      19.602  41.097 173.705  1.00  0.00           C  
ATOM    228  O   VAL B 345      20.515  40.299 173.531  1.00  0.00           O  
ATOM    229  CB  VAL B 345      17.773  40.574 175.395  1.00  0.00           C  
ATOM    230  CG1 VAL B 345      17.866  39.091 174.998  1.00  0.00           C  
ATOM    231  CG2 VAL B 345      17.506  40.695 176.865  1.00  0.00           C  
ATOM    232  N   LEU B 347      19.061  41.808 172.714  1.00  0.00           N  
ATOM    233  CA  LEU B 347      19.529  41.661 171.321  1.00  0.00           C  
ATOM    234  C   LEU B 347      21.018  41.952 171.160  1.00  0.00           C  
ATOM    235  O   LEU B 347      21.737  41.243 170.438  1.00  0.00           O  
ATOM    236  CB  LEU B 347      18.701  42.532 170.360  1.00  0.00           C  
ATOM    237  CG  LEU B 347      17.265  42.008 170.070  1.00  0.00           C  
ATOM    238  CD1 LEU B 347      16.489  43.037 169.369  1.00  0.00           C  
ATOM    239  CD2 LEU B 347      17.317  40.757 169.244  1.00  0.00           C  
ATOM    240  N   GLY B 348      21.497  42.975 171.853  1.00  0.00           N  
ATOM    241  CA  GLY B 348      22.908  43.293 171.768  1.00  0.00           C  
ATOM    242  C   GLY B 348      23.834  42.273 172.426  1.00  0.00           C  
ATOM    243  O   GLY B 348      24.998  42.105 172.019  1.00  0.00           O  
ATOM    244  N   SER B 349      23.333  41.606 173.459  1.00  0.00           N  
ATOM    245  CA  SER B 349      24.113  40.611 174.168  1.00  0.00           C  
ATOM    246  C   SER B 349      24.316  39.370 173.292  1.00  0.00           C  
ATOM    247  O   SER B 349      25.059  38.453 173.644  1.00  0.00           O  
ATOM    248  CB  SER B 349      23.440  40.239 175.499  1.00  0.00           C  
ATOM    249  OG  SER B 349      22.222  39.548 175.297  1.00  0.00           O  
ATOM    250  N   TYR B 352      23.642  39.339 172.152  1.00  0.00           N  
ATOM    251  CA  TYR B 352      23.840  38.233 171.233  1.00  0.00           C  
ATOM    252  C   TYR B 352      24.629  38.737 170.023  1.00  0.00           C  
ATOM    253  O   TYR B 352      24.897  37.981 169.086  1.00  0.00           O  
ATOM    254  CB  TYR B 352      22.517  37.643 170.775  1.00  0.00           C  
ATOM    255  CG  TYR B 352      21.926  36.723 171.785  1.00  0.00           C  
ATOM    256  CD1 TYR B 352      21.231  37.228 172.897  1.00  0.00           C  
ATOM    257  CD2 TYR B 352      22.078  35.343 171.658  1.00  0.00           C  
ATOM    258  CE1 TYR B 352      20.701  36.380 173.851  1.00  0.00           C  
ATOM    259  CE2 TYR B 352      21.560  34.482 172.608  1.00  0.00           C  
ATOM    260  CZ  TYR B 352      20.869  35.005 173.698  1.00  0.00           C  
ATOM    261  OH  TYR B 352      20.321  34.146 174.602  1.00  0.00           O  
ATOM    262  N   GLY B 361      24.994  40.017 170.050  1.00  0.00           N  
ATOM    263  CA  GLY B 361      25.767  40.592 168.960  1.00  0.00           C  
ATOM    264  C   GLY B 361      25.021  40.833 167.664  1.00  0.00           C  
ATOM    265  O   GLY B 361      25.639  40.916 166.614  1.00  0.00           O  
ATOM    266  N   TYR B 362      23.695  40.941 167.738  1.00  0.00           N  
ATOM    267  CA  TYR B 362      22.851  41.177 166.574  1.00  0.00           C  
ATOM    268  C   TYR B 362      22.849  42.672 166.206  1.00  0.00           C  
ATOM    269  O   TYR B 362      23.116  43.507 167.057  1.00  0.00           O  
ATOM    270  CB  TYR B 362      21.436  40.713 166.902  1.00  0.00           C  
ATOM    271  CG  TYR B 362      21.242  39.226 166.791  1.00  0.00           C  
ATOM    272  CD1 TYR B 362      22.145  38.321 167.376  1.00  0.00           C  
ATOM    273  CD2 TYR B 362      20.173  38.711 166.069  1.00  0.00           C  
ATOM    274  CE1 TYR B 362      21.975  36.931 167.226  1.00  0.00           C  
ATOM    275  CE2 TYR B 362      19.994  37.347 165.925  1.00  0.00           C  
ATOM    276  CZ  TYR B 362      20.890  36.466 166.499  1.00  0.00           C  
ATOM    277  OH  TYR B 362      20.672  35.122 166.321  1.00  0.00           O  
ATOM    278  N   SER B 363      22.564  43.014 164.952  1.00  0.00           N  
ATOM    279  CA  SER B 363      22.539  44.426 164.562  1.00  0.00           C  
ATOM    280  C   SER B 363      21.172  44.877 164.035  1.00  0.00           C  
ATOM    281  O   SER B 363      20.484  44.139 163.302  1.00  0.00           O  
ATOM    282  CB  SER B 363      23.603  44.710 163.491  1.00  0.00           C  
ATOM    283  OG  SER B 363      24.891  44.376 163.968  1.00  0.00           O  
ATOM    284  N   GLU B 364      20.786  46.097 164.393  1.00  0.00           N  
ATOM    285  CA  GLU B 364      19.502  46.619 163.934  1.00  0.00           C  
ATOM    286  C   GLU B 364      19.584  47.069 162.478  1.00  0.00           C  
ATOM    287  O   GLU B 364      20.640  47.524 162.022  1.00  0.00           O  
ATOM    288  CB  GLU B 364      19.039  47.817 164.793  1.00  0.00           C  
ATOM    289  CG  GLU B 364      17.754  48.495 164.287  1.00  0.00           C  
ATOM    290  CD  GLU B 364      17.359  49.760 165.050  1.00  0.00           C  
ATOM    291  OE1 GLU B 364      18.178  50.273 165.823  1.00  0.00           O  
ATOM    292  OE2 GLU B 364      16.232  50.264 164.865  1.00  0.00           O  
ATOM    293  N   ILE B 365      18.467  46.927 161.764  1.00  0.00           N  
ATOM    294  CA  ILE B 365      18.348  47.373 160.378  1.00  0.00           C  
ATOM    295  C   ILE B 365      17.019  48.140 160.321  1.00  0.00           C  
ATOM    296  O   ILE B 365      16.155  47.936 161.162  1.00  0.00           O  
ATOM    297  CB  ILE B 365      18.372  46.179 159.366  1.00  0.00           C  
ATOM    298  CG1 ILE B 365      18.212  46.702 157.931  1.00  0.00           C  
ATOM    299  CG2 ILE B 365      17.294  45.161 159.685  1.00  0.00           C  
ATOM    300  CD1 ILE B 365      18.474  45.644 156.833  1.00  0.00           C  
ATOM    301  N   ARG B 366      16.878  49.068 159.380  1.00  0.00           N  
ATOM    302  CA  ARG B 366      15.641  49.812 159.262  1.00  0.00           C  
ATOM    303  C   ARG B 366      15.275  49.761 157.813  1.00  0.00           C  
ATOM    304  O   ARG B 366      16.101  50.051 156.970  1.00  0.00           O  
ATOM    305  CB  ARG B 366      15.828  51.241 159.734  1.00  0.00           C  
ATOM    306  CG  ARG B 366      16.194  51.293 161.164  1.00  0.00           C  
ATOM    307  CD  ARG B 366      16.307  52.686 161.696  1.00  0.00           C  
ATOM    308  NE  ARG B 366      16.759  52.541 163.068  1.00  0.00           N  
ATOM    309  CZ  ARG B 366      16.994  53.533 163.910  1.00  0.00           C  
ATOM    310  NH1 ARG B 366      16.827  54.798 163.539  1.00  0.00           N  
ATOM    311  NH2 ARG B 366      17.397  53.244 165.133  1.00  0.00           N  
ATOM    312  N   LEU B 368      14.035  49.381 157.526  1.00  0.00           N  
ATOM    313  CA  LEU B 368      13.567  49.225 156.153  1.00  0.00           C  
ATOM    314  C   LEU B 368      12.302  50.054 156.003  1.00  0.00           C  
ATOM    315  O   LEU B 368      11.758  50.510 156.988  1.00  0.00           O  
ATOM    316  CB  LEU B 368      13.268  47.741 155.903  1.00  0.00           C  
ATOM    317  CG  LEU B 368      14.301  46.706 156.372  1.00  0.00           C  
ATOM    318  CD1 LEU B 368      13.704  45.324 156.320  1.00  0.00           C  
ATOM    319  CD2 LEU B 368      15.539  46.761 155.493  1.00  0.00           C  
ATOM    320  N   PRO B 370      11.813  50.247 154.772  1.00  0.00           N  
ATOM    321  CA  PRO B 370      10.610  51.031 154.470  1.00  0.00           C  
ATOM    322  C   PRO B 370       9.263  50.490 154.899  1.00  0.00           C  
ATOM    323  O   PRO B 370       9.014  49.285 154.882  1.00  0.00           O  
ATOM    324  CB  PRO B 370      10.656  51.174 152.955  1.00  0.00           C  
ATOM    325  CG  PRO B 370      12.120  51.083 152.633  1.00  0.00           C  
ATOM    326  CD  PRO B 370      12.540  49.937 153.531  1.00  0.00           C  
ATOM    327  N   ILE B 371       8.389  51.419 155.262  1.00  0.00           N  
ATOM    328  CA  ILE B 371       7.022  51.103 155.649  1.00  0.00           C  
ATOM    329  C   ILE B 371       6.319  50.648 154.347  1.00  0.00           C  
ATOM    330  O   ILE B 371       5.634  49.638 154.313  1.00  0.00           O  
ATOM    331  CB  ILE B 371       6.297  52.386 156.206  1.00  0.00           C  
ATOM    332  CG1 ILE B 371       7.059  52.946 157.410  1.00  0.00           C  
ATOM    333  CG2 ILE B 371       4.840  52.081 156.582  1.00  0.00           C  
ATOM    334  CD1 ILE B 371       7.013  52.060 158.624  1.00  0.00           C  
ATOM    335  N   VAL B 372       6.485  51.395 153.264  1.00  0.00           N  
ATOM    336  CA  VAL B 372       5.835  50.991 152.033  1.00  0.00           C  
ATOM    337  C   VAL B 372       6.814  50.248 151.128  1.00  0.00           C  
ATOM    338  O   VAL B 372       8.016  50.509 151.156  1.00  0.00           O  
ATOM    339  CB  VAL B 372       5.235  52.218 151.259  1.00  0.00           C  
ATOM    340  CG1 VAL B 372       4.740  53.285 152.224  1.00  0.00           C  
ATOM    341  CG2 VAL B 372       6.257  52.802 150.335  1.00  0.00           C  
ATOM    342  N   GLU B 373       6.285  49.314 150.340  1.00  0.00           N  
ATOM    343  CA  GLU B 373       7.060  48.521 149.382  1.00  0.00           C  
ATOM    344  C   GLU B 373       6.152  48.275 148.177  1.00  0.00           C  
ATOM    345  O   GLU B 373       4.968  48.590 148.207  1.00  0.00           O  
ATOM    346  CB  GLU B 373       7.477  47.155 149.974  1.00  0.00           C  
ATOM    347  CG  GLU B 373       8.531  47.196 151.073  1.00  0.00           C  
ATOM    348  CD  GLU B 373       9.969  47.257 150.567  1.00  0.00           C  
ATOM    349  OE1 GLU B 373      10.248  47.885 149.517  1.00  0.00           O  
ATOM    350  OE2 GLU B 373      10.831  46.687 151.251  1.00  0.00           O  
ATOM    351  N   GLN B 374       6.713  47.726 147.109  1.00  0.00           N  
ATOM    352  CA  GLN B 374       5.934  47.423 145.923  1.00  0.00           C  
ATOM    353  C   GLN B 374       5.108  46.212 146.244  1.00  0.00           C  
ATOM    354  O   GLN B 374       5.609  45.234 146.794  1.00  0.00           O  
ATOM    355  CB  GLN B 374       6.824  47.073 144.744  1.00  0.00           C  
ATOM    356  CG  GLN B 374       7.496  48.234 144.077  1.00  0.00           C  
ATOM    357  CD  GLN B 374       8.478  47.738 143.042  1.00  0.00           C  
ATOM    358  OE1 GLN B 374       8.245  46.699 142.403  1.00  0.00           O  
ATOM    359  NE2 GLN B 374       9.582  48.466 142.861  1.00  0.00           N  
ATOM    360  N   THR B 375       3.844  46.262 145.875  1.00  0.00           N  
ATOM    361  CA  THR B 375       2.958  45.158 146.135  1.00  0.00           C  
ATOM    362  C   THR B 375       3.502  43.776 145.743  1.00  0.00           C  
ATOM    363  O   THR B 375       3.450  42.840 146.523  1.00  0.00           O  
ATOM    364  CB  THR B 375       1.622  45.414 145.450  1.00  0.00           C  
ATOM    365  OG1 THR B 375       1.228  46.768 145.711  1.00  0.00           O  
ATOM    366  CG2 THR B 375       0.558  44.486 146.008  1.00  0.00           C  
ATOM    367  N   PRO B 376       4.055  43.632 144.539  1.00  0.00           N  
ATOM    368  CA  PRO B 376       4.564  42.303 144.176  1.00  0.00           C  
ATOM    369  C   PRO B 376       5.550  41.629 145.161  1.00  0.00           C  
ATOM    370  O   PRO B 376       5.590  40.401 145.288  1.00  0.00           O  
ATOM    371  CB  PRO B 376       5.154  42.537 142.773  1.00  0.00           C  
ATOM    372  CG  PRO B 376       5.464  44.013 142.761  1.00  0.00           C  
ATOM    373  CD  PRO B 376       4.288  44.607 143.461  1.00  0.00           C  
ATOM    374  N   LEU B 377       6.349  42.423 145.852  1.00  0.00           N  
ATOM    375  CA  LEU B 377       7.283  41.854 146.806  1.00  0.00           C  
ATOM    376  C   LEU B 377       6.523  40.982 147.788  1.00  0.00           C  
ATOM    377  O   LEU B 377       6.954  39.878 148.123  1.00  0.00           O  
ATOM    378  CB  LEU B 377       8.000  42.961 147.573  1.00  0.00           C  
ATOM    379  CG  LEU B 377       8.826  42.522 148.776  1.00  0.00           C  
ATOM    380  CD1 LEU B 377       9.901  41.533 148.325  1.00  0.00           C  
ATOM    381  CD2 LEU B 377       9.433  43.749 149.450  1.00  0.00           C  
ATOM    382  N   PHE B 378       5.389  41.491 148.254  1.00  0.00           N  
ATOM    383  CA  PHE B 378       4.562  40.751 149.194  1.00  0.00           C  
ATOM    384  C   PHE B 378       3.794  39.613 148.557  1.00  0.00           C  
ATOM    385  O   PHE B 378       3.665  38.548 149.153  1.00  0.00           O  
ATOM    386  CB  PHE B 378       3.612  41.706 149.906  1.00  0.00           C  
ATOM    387  CG  PHE B 378       4.328  42.690 150.756  1.00  0.00           C  
ATOM    388  CD1 PHE B 378       5.239  42.241 151.732  1.00  0.00           C  
ATOM    389  CD2 PHE B 378       4.169  44.061 150.554  1.00  0.00           C  
ATOM    390  CE1 PHE B 378       5.994  43.150 152.497  1.00  0.00           C  
ATOM    391  CE2 PHE B 378       4.913  44.990 151.308  1.00  0.00           C  
ATOM    392  CZ  PHE B 378       5.833  44.533 152.286  1.00  0.00           C  
ATOM    393  N   LYS B 388       3.289  39.826 147.348  1.00  0.00           N  
ATOM    394  CA  LYS B 388       2.546  38.782 146.662  1.00  0.00           C  
ATOM    395  C   LYS B 388       3.463  37.589 146.439  1.00  0.00           C  
ATOM    396  O   LYS B 388       3.074  36.439 146.654  1.00  0.00           O  
ATOM    397  CB  LYS B 388       2.033  39.270 145.294  1.00  0.00           C  
ATOM    398  CG  LYS B 388       0.753  40.114 145.287  1.00  0.00           C  
ATOM    399  CD  LYS B 388       0.435  40.498 143.843  1.00  0.00           C  
ATOM    400  CE  LYS B 388      -0.659  41.539 143.705  1.00  0.00           C  
ATOM    401  NZ  LYS B 388      -1.946  41.081 144.302  1.00  0.00           N  
ATOM    402  N   ARG B 389       4.687  37.878 146.011  1.00  0.00           N  
ATOM    403  CA  ARG B 389       5.661  36.839 145.704  1.00  0.00           C  
ATOM    404  C   ARG B 389       6.284  36.120 146.891  1.00  0.00           C  
ATOM    405  O   ARG B 389       6.465  34.900 146.844  1.00  0.00           O  
ATOM    406  CB  ARG B 389       6.794  37.408 144.828  1.00  0.00           C  
ATOM    407  CG  ARG B 389       6.340  37.995 143.502  1.00  0.00           C  
ATOM    408  CD  ARG B 389       7.319  37.630 142.404  1.00  0.00           C  
ATOM    409  NE  ARG B 389       8.398  38.595 142.194  1.00  0.00           N  
ATOM    410  CZ  ARG B 389       9.691  38.280 142.225  1.00  0.00           C  
ATOM    411  NH1 ARG B 389      10.066  37.030 142.473  1.00  0.00           N  
ATOM    412  NH2 ARG B 389      10.610  39.201 141.966  1.00  0.00           N  
ATOM    413  N   ALA B 396       6.624  36.867 147.939  1.00  0.00           N  
ATOM    414  CA  ALA B 396       7.251  36.275 149.110  1.00  0.00           C  
ATOM    415  C   ALA B 396       6.259  35.532 149.978  1.00  0.00           C  
ATOM    416  O   ALA B 396       6.445  34.352 150.279  1.00  0.00           O  
ATOM    417  CB  ALA B 396       7.941  37.347 149.926  1.00  0.00           C  
ATOM    418  N   ILE B 397       5.199  36.221 150.373  1.00  0.00           N  
ATOM    419  CA  ILE B 397       4.211  35.620 151.249  1.00  0.00           C  
ATOM    420  C   ILE B 397       3.358  34.550 150.613  1.00  0.00           C  
ATOM    421  O   ILE B 397       3.040  33.558 151.271  1.00  0.00           O  
ATOM    422  CB  ILE B 397       3.270  36.664 151.845  1.00  0.00           C  
ATOM    423  CG1 ILE B 397       4.074  37.674 152.684  1.00  0.00           C  
ATOM    424  CG2 ILE B 397       2.194  35.961 152.684  1.00  0.00           C  
ATOM    425  CD1 ILE B 397       3.265  38.889 153.108  1.00  0.00           C  
ATOM    426  N   GLY B 403       2.984  34.743 149.349  1.00  0.00           N  
ATOM    427  CA  GLY B 403       2.141  33.767 148.665  1.00  0.00           C  
ATOM    428  C   GLY B 403       0.729  34.281 148.414  1.00  0.00           C  
ATOM    429  O   GLY B 403       0.119  34.901 149.289  1.00  0.00           O  
ATOM    430  N   GLU B 404       0.190  33.994 147.234  1.00  0.00           N  
ATOM    431  CA  GLU B 404      -1.137  34.480 146.866  1.00  0.00           C  
ATOM    432  C   GLU B 404      -2.353  33.774 147.468  1.00  0.00           C  
ATOM    433  O   GLU B 404      -3.464  34.301 147.433  1.00  0.00           O  
ATOM    434  CB  GLU B 404      -1.248  34.476 145.347  1.00  0.00           C  
ATOM    435  CG  GLU B 404      -0.068  35.161 144.656  1.00  0.00           C  
ATOM    436  CD  GLU B 404      -0.464  36.449 143.944  1.00  0.00           C  
ATOM    437  OE1 GLU B 404      -1.286  37.219 144.495  1.00  0.00           O  
ATOM    438  OE2 GLU B 404       0.061  36.693 142.836  1.00  0.00           O  
ATOM    439  N   VAL B 406      -2.143  32.596 148.035  1.00  0.00           N  
ATOM    440  CA  VAL B 406      -3.235  31.805 148.616  1.00  0.00           C  
ATOM    441  C   VAL B 406      -3.453  32.112 150.110  1.00  0.00           C  
ATOM    442  O   VAL B 406      -4.411  31.665 150.741  1.00  0.00           O  
ATOM    443  CB  VAL B 406      -2.923  30.277 148.426  1.00  0.00           C  
ATOM    444  CG1 VAL B 406      -1.670  29.898 149.243  1.00  0.00           C  
ATOM    445  CG2 VAL B 406      -4.133  29.420 148.815  1.00  0.00           C  
ATOM    446  N   THR B 473      -2.546  32.886 150.667  1.00  0.00           N  
ATOM    447  CA  THR B 473      -2.596  33.240 152.068  1.00  0.00           C  
ATOM    448  C   THR B 473      -3.605  34.338 152.303  1.00  0.00           C  
ATOM    449  O   THR B 473      -3.911  35.098 151.394  1.00  0.00           O  
ATOM    450  CB  THR B 473      -1.226  33.723 152.507  1.00  0.00           C  
ATOM    451  OG1 THR B 473      -0.840  34.851 151.709  1.00  0.00           O  
ATOM    452  CG2 THR B 473      -0.211  32.618 152.321  1.00  0.00           C  
ATOM    453  N   ASP B 477      -4.110  34.436 153.526  1.00  0.00           N  
ATOM    454  CA  ASP B 477      -5.079  35.473 153.845  1.00  0.00           C  
ATOM    455  C   ASP B 477      -4.470  36.866 153.880  1.00  0.00           C  
ATOM    456  O   ASP B 477      -5.147  37.848 153.581  1.00  0.00           O  
ATOM    457  CB  ASP B 477      -5.766  35.186 155.184  1.00  0.00           C  
ATOM    458  CG  ASP B 477      -6.792  34.058 155.085  1.00  0.00           C  
ATOM    459  OD1 ASP B 477      -7.540  34.013 154.078  1.00  0.00           O  
ATOM    460  OD2 ASP B 477      -6.863  33.224 156.019  1.00  0.00           O  
ATOM    461  N   VAL B 478      -3.196  36.966 154.238  1.00  0.00           N  
ATOM    462  CA  VAL B 478      -2.557  38.277 154.303  1.00  0.00           C  
ATOM    463  C   VAL B 478      -2.701  38.971 152.953  1.00  0.00           C  
ATOM    464  O   VAL B 478      -3.301  40.053 152.845  1.00  0.00           O  
ATOM    465  CB  VAL B 478      -1.030  38.168 154.658  1.00  0.00           C  
ATOM    466  CG1 VAL B 478      -0.338  39.532 154.503  1.00  0.00           C  
ATOM    467  CG2 VAL B 478      -0.855  37.663 156.078  1.00  0.00           C  
ATOM    468  N   VAL B 479      -2.157  38.330 151.925  1.00  0.00           N  
ATOM    469  CA  VAL B 479      -2.197  38.893 150.596  1.00  0.00           C  
ATOM    470  C   VAL B 479      -3.610  38.898 150.048  1.00  0.00           C  
ATOM    471  O   VAL B 479      -4.045  39.864 149.430  1.00  0.00           O  
ATOM    472  CB  VAL B 479      -1.278  38.105 149.636  1.00  0.00           C  
ATOM    473  CG1 VAL B 479      -1.402  38.673 148.216  1.00  0.00           C  
ATOM    474  CG2 VAL B 479       0.176  38.165 150.139  1.00  0.00           C  
ATOM    475  N   GLU B 488      -4.333  37.816 150.290  1.00  0.00           N  
ATOM    476  CA  GLU B 488      -5.698  37.692 149.799  1.00  0.00           C  
ATOM    477  C   GLU B 488      -6.603  38.818 150.279  1.00  0.00           C  
ATOM    478  O   GLU B 488      -7.169  39.562 149.479  1.00  0.00           O  
ATOM    479  CB  GLU B 488      -6.293  36.363 150.258  1.00  0.00           C  
ATOM    480  CG  GLU B 488      -6.758  35.411 149.168  1.00  0.00           C  
ATOM    481  CD  GLU B 488      -7.251  34.094 149.769  1.00  0.00           C  
ATOM    482  OE1 GLU B 488      -8.193  34.141 150.594  1.00  0.00           O  
ATOM    483  OE2 GLU B 488      -6.695  33.019 149.434  1.00  0.00           O  
ATOM    484  N   LYS B 495      -6.710  38.967 151.591  1.00  0.00           N  
ATOM    485  CA  LYS B 495      -7.629  39.950 152.142  1.00  0.00           C  
ATOM    486  C   LYS B 495      -7.135  40.864 153.250  1.00  0.00           C  
ATOM    487  O   LYS B 495      -7.956  41.386 154.004  1.00  0.00           O  
ATOM    488  CB  LYS B 495      -8.854  39.193 152.659  1.00  0.00           C  
ATOM    489  CG  LYS B 495      -8.462  37.948 153.444  1.00  0.00           C  
ATOM    490  CD  LYS B 495      -9.607  37.347 154.220  1.00  0.00           C  
ATOM    491  CE  LYS B 495     -10.645  36.722 153.308  1.00  0.00           C  
ATOM    492  NZ  LYS B 495     -11.839  36.274 154.094  1.00  0.00           N  
ATOM    493  N   GLU B 496      -5.834  41.108 153.350  1.00  0.00           N  
ATOM    494  CA  GLU B 496      -5.380  41.926 154.462  1.00  0.00           C  
ATOM    495  C   GLU B 496      -4.420  43.059 154.233  1.00  0.00           C  
ATOM    496  O   GLU B 496      -4.122  43.798 155.163  1.00  0.00           O  
ATOM    497  CB  GLU B 496      -4.798  41.002 155.534  1.00  0.00           C  
ATOM    498  CG  GLU B 496      -5.867  40.325 156.373  1.00  0.00           C  
ATOM    499  CD  GLU B 496      -5.355  39.142 157.167  1.00  0.00           C  
ATOM    500  OE1 GLU B 496      -4.324  39.259 157.864  1.00  0.00           O  
ATOM    501  OE2 GLU B 496      -6.005  38.081 157.098  1.00  0.00           O  
ATOM    502  N   MET B 497      -3.925  43.203 153.016  1.00  0.00           N  
ATOM    503  CA  MET B 497      -2.939  44.240 152.708  1.00  0.00           C  
ATOM    504  C   MET B 497      -3.478  45.618 152.348  1.00  0.00           C  
ATOM    505  O   MET B 497      -4.493  45.726 151.678  1.00  0.00           O  
ATOM    506  CB  MET B 497      -2.056  43.770 151.551  1.00  0.00           C  
ATOM    507  CG  MET B 497      -1.422  42.427 151.764  1.00  0.00           C  
ATOM    508  SD  MET B 497      -0.035  42.262 150.661  1.00  0.00           S  
ATOM    509  CE  MET B 497      -0.915  42.044 149.135  1.00  0.00           C  
ATOM    510  N   TYR B 498      -2.800  46.673 152.789  1.00  0.00           N  
ATOM    511  CA  TYR B 498      -3.221  48.022 152.423  1.00  0.00           C  
ATOM    512  C   TYR B 498      -2.438  48.317 151.159  1.00  0.00           C  
ATOM    513  O   TYR B 498      -1.262  48.651 151.224  1.00  0.00           O  
ATOM    514  CB  TYR B 498      -2.858  49.074 153.486  1.00  0.00           C  
ATOM    515  CG  TYR B 498      -3.775  49.112 154.694  1.00  0.00           C  
ATOM    516  CD1 TYR B 498      -3.632  48.194 155.749  1.00  0.00           C  
ATOM    517  CD2 TYR B 498      -4.805  50.055 154.778  1.00  0.00           C  
ATOM    518  CE1 TYR B 498      -4.504  48.226 156.861  1.00  0.00           C  
ATOM    519  CE2 TYR B 498      -5.677  50.088 155.880  1.00  0.00           C  
ATOM    520  CZ  TYR B 498      -5.521  49.176 156.913  1.00  0.00           C  
ATOM    521  OH  TYR B 498      -6.375  49.227 157.990  1.00  0.00           O  
ATOM    522  N   THR B 499      -3.083  48.165 150.007  1.00  0.00           N  
ATOM    523  CA  THR B 499      -2.422  48.424 148.738  1.00  0.00           C  
ATOM    524  C   THR B 499      -3.100  49.631 148.121  1.00  0.00           C  
ATOM    525  O   THR B 499      -4.306  49.800 148.276  1.00  0.00           O  
ATOM    526  CB  THR B 499      -2.547  47.220 147.798  1.00  0.00           C  
ATOM    527  OG1 THR B 499      -2.046  46.055 148.459  1.00  0.00           O  
ATOM    528  CG2 THR B 499      -1.745  47.450 146.514  1.00  0.00           C  
ATOM    529  N   PHE B 500      -2.328  50.468 147.436  1.00  0.00           N  
ATOM    530  CA  PHE B 500      -2.850  51.680 146.819  1.00  0.00           C  
ATOM    531  C   PHE B 500      -1.921  52.093 145.692  1.00  0.00           C  
ATOM    532  O   PHE B 500      -0.800  51.595 145.584  1.00  0.00           O  
ATOM    533  CB  PHE B 500      -2.943  52.815 147.841  1.00  0.00           C  
ATOM    534  CG  PHE B 500      -1.631  53.124 148.517  1.00  0.00           C  
ATOM    535  CD1 PHE B 500      -1.216  52.394 149.627  1.00  0.00           C  
ATOM    536  CD2 PHE B 500      -0.794  54.119 148.022  1.00  0.00           C  
ATOM    537  CE1 PHE B 500       0.010  52.651 150.228  1.00  0.00           C  
ATOM    538  CE2 PHE B 500       0.438  54.385 148.620  1.00  0.00           C  
ATOM    539  CZ  PHE B 500       0.840  53.652 149.721  1.00  0.00           C  
ATOM    540  N   GLU B 501      -2.382  53.038 144.877  1.00  0.00           N  
ATOM    541  CA  GLU B 501      -1.641  53.481 143.697  1.00  0.00           C  
ATOM    542  C   GLU B 501      -0.816  54.769 143.854  1.00  0.00           C  
ATOM    543  O   GLU B 501      -1.266  55.753 144.451  1.00  0.00           O  
ATOM    544  CB  GLU B 501      -2.652  53.598 142.544  1.00  0.00           C  
ATOM    545  CG  GLU B 501      -2.095  53.646 141.121  1.00  0.00           C  
ATOM    546  CD  GLU B 501      -3.166  53.288 140.088  1.00  0.00           C  
ATOM    547  OE1 GLU B 501      -4.364  53.495 140.373  1.00  0.00           O  
ATOM    548  OE2 GLU B 501      -2.818  52.803 138.992  1.00  0.00           O  
ATOM    549  N   ASP B 502       0.406  54.740 143.326  1.00  0.00           N  
ATOM    550  CA  ASP B 502       1.315  55.895 143.379  1.00  0.00           C  
ATOM    551  C   ASP B 502       0.919  56.939 142.313  1.00  0.00           C  
ATOM    552  O   ASP B 502       0.003  56.722 141.520  1.00  0.00           O  
ATOM    553  CB  ASP B 502       2.753  55.425 143.118  1.00  0.00           C  
ATOM    554  CG  ASP B 502       3.802  56.252 143.850  1.00  0.00           C  
ATOM    555  OD1 ASP B 502       3.448  57.250 144.511  1.00  0.00           O  
ATOM    556  OD2 ASP B 502       4.998  55.888 143.761  1.00  0.00           O  
ATOM    557  N   ARG B 503       1.618  58.066 142.290  1.00  0.00           N  
ATOM    558  CA  ARG B 503       1.331  59.112 141.318  1.00  0.00           C  
ATOM    559  C   ARG B 503       1.887  58.779 139.948  1.00  0.00           C  
ATOM    560  O   ARG B 503       2.136  59.685 139.148  1.00  0.00           O  
ATOM    561  CB  ARG B 503       1.912  60.451 141.780  1.00  0.00           C  
ATOM    562  CG  ARG B 503       1.062  61.101 142.829  1.00  0.00           C  
ATOM    563  CD  ARG B 503       1.737  62.266 143.503  1.00  0.00           C  
ATOM    564  NE  ARG B 503       0.910  62.730 144.616  1.00  0.00           N  
ATOM    565  CZ  ARG B 503       1.185  63.789 145.366  1.00  0.00           C  
ATOM    566  NH1 ARG B 503       2.278  64.504 145.131  1.00  0.00           N  
ATOM    567  NH2 ARG B 503       0.355  64.144 146.337  1.00  0.00           N  
ATOM    568  N   ASN B 651       2.096  57.494 139.670  1.00  0.00           N  
ATOM    569  CA  ASN B 651       2.619  57.106 138.369  1.00  0.00           C  
ATOM    570  C   ASN B 651       2.133  55.723 137.980  1.00  0.00           C  
ATOM    571  O   ASN B 651       2.677  55.072 137.063  1.00  0.00           O  
ATOM    572  CB  ASN B 651       4.148  57.157 138.362  1.00  0.00           C  
ATOM    573  CG  ASN B 651       4.780  56.109 139.257  1.00  0.00           C  
ATOM    574  OD1 ASN B 651       6.000  56.088 139.423  1.00  0.00           O  
ATOM    575  ND2 ASN B 651       3.959  55.232 139.838  1.00  0.00           N  
ATOM    576  N   GLY B 652       1.107  55.274 138.698  1.00  0.00           N  
ATOM    577  CA  GLY B 652       0.531  53.975 138.416  1.00  0.00           C  
ATOM    578  C   GLY B 652       1.059  52.811 139.220  1.00  0.00           C  
ATOM    579  O   GLY B 652       0.351  51.820 139.374  1.00  0.00           O  
ATOM    580  N   ASP B 653       2.286  52.908 139.724  1.00  0.00           N  
ATOM    581  CA  ASP B 653       2.859  51.823 140.524  1.00  0.00           C  
ATOM    582  C   ASP B 653       1.996  51.337 141.693  1.00  0.00           C  
ATOM    583  O   ASP B 653       1.376  52.155 142.413  1.00  0.00           O  
ATOM    584  CB  ASP B 653       4.210  52.234 141.083  1.00  0.00           C  
ATOM    585  CG  ASP B 653       5.251  52.364 140.017  1.00  0.00           C  
ATOM    586  OD1 ASP B 653       5.417  51.414 139.217  1.00  0.00           O  
ATOM    587  OD2 ASP B 653       5.912  53.417 139.986  1.00  0.00           O  
ATOM    588  N   SER B 654       1.944  50.009 141.873  1.00  0.00           N  
ATOM    589  CA  SER B 654       1.188  49.453 142.999  1.00  0.00           C  
ATOM    590  C   SER B 654       2.052  49.456 144.272  1.00  0.00           C  
ATOM    591  O   SER B 654       3.165  48.885 144.306  1.00  0.00           O  
ATOM    592  CB  SER B 654       0.720  48.043 142.727  1.00  0.00           C  
ATOM    593  OG  SER B 654      -0.276  47.734 143.691  1.00  0.00           O  
ATOM    594  N   LEU B 655       1.518  50.119 145.298  1.00  0.00           N  
ATOM    595  CA  LEU B 655       2.179  50.298 146.586  1.00  0.00           C  
ATOM    596  C   LEU B 655       1.473  49.562 147.705  1.00  0.00           C  
ATOM    597  O   LEU B 655       0.239  49.439 147.712  1.00  0.00           O  
ATOM    598  CB  LEU B 655       2.229  51.787 146.929  1.00  0.00           C  
ATOM    599  CG  LEU B 655       3.403  52.654 146.456  1.00  0.00           C  
ATOM    600  CD1 LEU B 655       4.036  52.100 145.183  1.00  0.00           C  
ATOM    601  CD2 LEU B 655       2.903  54.077 146.292  1.00  0.00           C  
ATOM    602  N   THR B 656       2.261  49.093 148.669  1.00  0.00           N  
ATOM    603  CA  THR B 656       1.698  48.361 149.792  1.00  0.00           C  
ATOM    604  C   THR B 656       2.368  48.590 151.143  1.00  0.00           C  
ATOM    605  O   THR B 656       3.572  48.389 151.298  1.00  0.00           O  
ATOM    606  CB  THR B 656       1.675  46.830 149.495  1.00  0.00           C  
ATOM    607  OG1 THR B 656       0.659  46.539 148.527  1.00  0.00           O  
ATOM    608  CG2 THR B 656       1.388  46.038 150.760  1.00  0.00           C  
ATOM    609  N   LEU B 657       1.553  49.017 152.108  1.00  0.00           N  
ATOM    610  CA  LEU B 657       1.956  49.224 153.498  1.00  0.00           C  
ATOM    611  C   LEU B 657       2.358  47.830 153.970  1.00  0.00           C  
ATOM    612  O   LEU B 657       1.539  46.922 153.979  1.00  0.00           O  
ATOM    613  CB  LEU B 657       0.747  49.726 154.296  1.00  0.00           C  
ATOM    614  CG  LEU B 657       0.687  51.222 154.663  1.00  0.00           C  
ATOM    615  CD1 LEU B 657       1.493  52.011 153.646  1.00  0.00           C  
ATOM    616  CD2 LEU B 657      -0.769  51.730 154.766  1.00  0.00           C  
ATOM    617  N   ARG B 658       3.611  47.650 154.369  1.00  0.00           N  
ATOM    618  CA  ARG B 658       4.084  46.325 154.782  1.00  0.00           C  
ATOM    619  C   ARG B 658       3.248  45.626 155.870  1.00  0.00           C  
ATOM    620  O   ARG B 658       2.920  46.208 156.918  1.00  0.00           O  
ATOM    621  CB  ARG B 658       5.553  46.408 155.232  1.00  0.00           C  
ATOM    622  CG  ARG B 658       5.778  47.117 156.601  1.00  0.00           C  
ATOM    623  CD  ARG B 658       7.271  47.281 157.008  1.00  0.00           C  
ATOM    624  NE  ARG B 658       7.372  47.980 158.296  1.00  0.00           N  
ATOM    625  CZ  ARG B 658       8.431  48.666 158.731  1.00  0.00           C  
ATOM    626  NH1 ARG B 658       9.523  48.776 157.988  1.00  0.00           N  
ATOM    627  NH2 ARG B 658       8.396  49.255 159.923  1.00  0.00           N  
ATOM    628  N   PRO B 659       2.868  44.363 155.620  1.00  0.00           N  
ATOM    629  CA  PRO B 659       2.080  43.566 156.569  1.00  0.00           C  
ATOM    630  C   PRO B 659       3.033  42.761 157.478  1.00  0.00           C  
ATOM    631  O   PRO B 659       2.618  42.123 158.440  1.00  0.00           O  
ATOM    632  CB  PRO B 659       1.290  42.652 155.659  1.00  0.00           C  
ATOM    633  CG  PRO B 659       2.326  42.327 154.587  1.00  0.00           C  
ATOM    634  CD  PRO B 659       2.937  43.699 154.304  1.00  0.00           C  
ATOM    635  N   GLU B 660       4.316  42.784 157.139  1.00  0.00           N  
ATOM    636  CA  GLU B 660       5.328  42.067 157.896  1.00  0.00           C  
ATOM    637  C   GLU B 660       6.676  42.667 157.532  1.00  0.00           C  
ATOM    638  O   GLU B 660       6.752  43.555 156.676  1.00  0.00           O  
ATOM    639  CB  GLU B 660       5.304  40.557 157.583  1.00  0.00           C  
ATOM    640  CG  GLU B 660       5.583  40.172 156.136  1.00  0.00           C  
ATOM    641  CD  GLU B 660       6.816  39.316 155.992  1.00  0.00           C  
ATOM    642  OE1 GLU B 660       6.945  38.332 156.736  1.00  0.00           O  
ATOM    643  OE2 GLU B 660       7.659  39.610 155.126  1.00  0.00           O  
ATOM    644  N   GLY B 661       7.737  42.175 158.163  1.00  0.00           N  
ATOM    645  CA  GLY B 661       9.045  42.736 157.901  1.00  0.00           C  
ATOM    646  C   GLY B 661      10.063  41.910 157.145  1.00  0.00           C  
ATOM    647  O   GLY B 661      11.029  42.462 156.627  1.00  0.00           O  
ATOM    648  N   THR B 662       9.834  40.610 157.030  1.00  0.00           N  
ATOM    649  CA  THR B 662      10.798  39.739 156.376  1.00  0.00           C  
ATOM    650  C   THR B 662      11.086  39.982 154.910  1.00  0.00           C  
ATOM    651  O   THR B 662      12.240  40.084 154.529  1.00  0.00           O  
ATOM    652  CB  THR B 662      10.415  38.281 156.587  1.00  0.00           C  
ATOM    653  OG1 THR B 662      10.103  38.090 157.975  1.00  0.00           O  
ATOM    654  CG2 THR B 662      11.579  37.366 156.185  1.00  0.00           C  
ATOM    655  N   ALA B 663      10.043  40.057 154.090  1.00  0.00           N  
ATOM    656  CA  ALA B 663      10.183  40.312 152.645  1.00  0.00           C  
ATOM    657  C   ALA B 663      11.085  41.529 152.391  1.00  0.00           C  
ATOM    658  O   ALA B 663      12.036  41.483 151.598  1.00  0.00           O  
ATOM    659  CB  ALA B 663       8.828  40.564 152.051  1.00  0.00           C  
ATOM    660  N   GLY B 664      10.761  42.615 153.080  1.00  0.00           N  
ATOM    661  CA  GLY B 664      11.530  43.827 152.967  1.00  0.00           C  
ATOM    662  C   GLY B 664      12.956  43.648 153.443  1.00  0.00           C  
ATOM    663  O   GLY B 664      13.870  44.255 152.895  1.00  0.00           O  
ATOM    664  N   CYS B 665      13.174  42.832 154.459  1.00  0.00           N  
ATOM    665  CA  CYS B 665      14.533  42.649 154.924  1.00  0.00           C  
ATOM    666  C   CYS B 665      15.310  41.902 153.837  1.00  0.00           C  
ATOM    667  O   CYS B 665      16.486  42.190 153.609  1.00  0.00           O  
ATOM    668  CB  CYS B 665      14.571  41.870 156.257  1.00  0.00           C  
ATOM    669  SG  CYS B 665      16.254  41.716 156.977  1.00  0.00           S  
ATOM    670  N   VAL B 666      14.661  40.948 153.167  1.00  0.00           N  
ATOM    671  CA  VAL B 666      15.343  40.198 152.118  1.00  0.00           C  
ATOM    672  C   VAL B 666      15.479  41.074 150.855  1.00  0.00           C  
ATOM    673  O   VAL B 666      16.515  41.063 150.189  1.00  0.00           O  
ATOM    674  CB  VAL B 666      14.597  38.869 151.766  1.00  0.00           C  
ATOM    675  CG1 VAL B 666      15.376  38.098 150.683  1.00  0.00           C  
ATOM    676  CG2 VAL B 666      14.454  38.000 153.000  1.00  0.00           C  
ATOM    677  N   ARG B 667      14.436  41.836 150.542  1.00  0.00           N  
ATOM    678  CA  ARG B 667      14.471  42.729 149.382  1.00  0.00           C  
ATOM    679  C   ARG B 667      15.633  43.718 149.504  1.00  0.00           C  
ATOM    680  O   ARG B 667      16.226  44.106 148.502  1.00  0.00           O  
ATOM    681  CB  ARG B 667      13.148  43.501 149.245  1.00  0.00           C  
ATOM    682  CG  ARG B 667      13.078  44.471 148.068  1.00  0.00           C  
ATOM    683  CD  ARG B 667      12.835  45.929 148.503  1.00  0.00           C  
ATOM    684  NE  ARG B 667      14.066  46.472 149.032  1.00  0.00           N  
ATOM    685  CZ  ARG B 667      14.141  47.426 149.943  1.00  0.00           C  
ATOM    686  NH1 ARG B 667      13.050  47.974 150.440  1.00  0.00           N  
ATOM    687  NH2 ARG B 667      15.329  47.784 150.390  1.00  0.00           N  
ATOM    688  N   ALA B 668      15.957  44.114 150.734  1.00  0.00           N  
ATOM    689  CA  ALA B 668      17.044  45.052 150.948  1.00  0.00           C  
ATOM    690  C   ALA B 668      18.388  44.348 151.057  1.00  0.00           C  
ATOM    691  O   ALA B 668      19.425  44.932 150.782  1.00  0.00           O  
ATOM    692  CB  ALA B 668      16.798  45.865 152.193  1.00  0.00           C  
ATOM    693  N   GLY B 669      18.374  43.095 151.465  1.00  0.00           N  
ATOM    694  CA  GLY B 669      19.622  42.386 151.600  1.00  0.00           C  
ATOM    695  C   GLY B 669      20.147  42.097 150.219  1.00  0.00           C  
ATOM    696  O   GLY B 669      21.352  42.025 149.989  1.00  0.00           O  
ATOM    697  N   ILE B 670      19.235  41.910 149.285  1.00  0.00           N  
ATOM    698  CA  ILE B 670      19.661  41.645 147.930  1.00  0.00           C  
ATOM    699  C   ILE B 670      20.046  42.978 147.263  1.00  0.00           C  
ATOM    700  O   ILE B 670      21.145  43.106 146.712  1.00  0.00           O  
ATOM    701  CB  ILE B 670      18.551  40.956 147.121  1.00  0.00           C  
ATOM    702  CG1 ILE B 670      18.154  39.647 147.797  1.00  0.00           C  
ATOM    703  CG2 ILE B 670      19.043  40.640 145.733  1.00  0.00           C  
ATOM    704  CD1 ILE B 670      16.788  39.128 147.339  1.00  0.00           C  
ATOM    705  N   GLU B 671      19.168  43.978 147.349  1.00  0.00           N  
ATOM    706  CA  GLU B 671      19.448  45.268 146.719  1.00  0.00           C  
ATOM    707  C   GLU B 671      20.802  45.891 147.092  1.00  0.00           C  
ATOM    708  O   GLU B 671      21.428  46.525 146.244  1.00  0.00           O  
ATOM    709  CB  GLU B 671      18.332  46.275 147.010  1.00  0.00           C  
ATOM    710  CG  GLU B 671      18.336  47.465 146.076  1.00  0.00           C  
ATOM    711  CD  GLU B 671      17.156  48.398 146.272  1.00  0.00           C  
ATOM    712  OE1 GLU B 671      16.011  47.907 146.371  1.00  0.00           O  
ATOM    713  OE2 GLU B 671      17.373  49.629 146.308  1.00  0.00           O  
ATOM    714  N   HIS B 672      21.259  45.695 148.331  1.00  0.00           N  
ATOM    715  CA  HIS B 672      22.530  46.257 148.806  1.00  0.00           C  
ATOM    716  C   HIS B 672      23.601  45.192 148.974  1.00  0.00           C  
ATOM    717  O   HIS B 672      24.662  45.447 149.548  1.00  0.00           O  
ATOM    718  CB  HIS B 672      22.331  46.982 150.144  1.00  0.00           C  
ATOM    719  CG  HIS B 672      21.302  48.062 150.089  1.00  0.00           C  
ATOM    720  ND1 HIS B 672      21.592  49.342 149.676  1.00  0.00           N  
ATOM    721  CD2 HIS B 672      19.968  48.029 150.310  1.00  0.00           C  
ATOM    722  CE1 HIS B 672      20.479  50.053 149.645  1.00  0.00           C  
ATOM    723  NE2 HIS B 672      19.479  49.280 150.024  1.00  0.00           N  
ATOM    724  N   GLY B 675      23.323  43.996 148.472  1.00  0.00           N  
ATOM    725  CA  GLY B 675      24.287  42.911 148.555  1.00  0.00           C  
ATOM    726  C   GLY B 675      24.873  42.733 149.935  1.00  0.00           C  
ATOM    727  O   GLY B 675      26.081  42.878 150.117  1.00  0.00           O  
ATOM    728  N   LEU B 677      24.010  42.426 150.907  1.00  0.00           N  
ATOM    729  CA  LEU B 677      24.418  42.193 152.290  1.00  0.00           C  
ATOM    730  C   LEU B 677      24.402  40.707 152.563  1.00  0.00           C  
ATOM    731  O   LEU B 677      25.013  40.225 153.519  1.00  0.00           O  
ATOM    732  CB  LEU B 677      23.427  42.786 153.256  1.00  0.00           C  
ATOM    733  CG  LEU B 677      23.240  44.268 153.379  1.00  0.00           C  
ATOM    734  CD1 LEU B 677      22.367  44.511 154.619  1.00  0.00           C  
ATOM    735  CD2 LEU B 677      24.582  44.938 153.532  1.00  0.00           C  
ATOM    736  N   LEU B 681      23.681  39.983 151.727  1.00  0.00           N  
ATOM    737  CA  LEU B 681      23.531  38.562 151.922  1.00  0.00           C  
ATOM    738  C   LEU B 681      24.515  37.695 151.167  1.00  0.00           C  
ATOM    739  O   LEU B 681      24.926  36.661 151.693  1.00  0.00           O  
ATOM    740  CB  LEU B 681      22.101  38.144 151.547  1.00  0.00           C  
ATOM    741  CG  LEU B 681      20.974  39.071 152.031  1.00  0.00           C  
ATOM    742  CD1 LEU B 681      19.688  38.671 151.340  1.00  0.00           C  
ATOM    743  CD2 LEU B 681      20.833  39.023 153.548  1.00  0.00           C  
ATOM    744  N   TYR B 683      24.896  38.094 149.950  1.00  0.00           N  
ATOM    745  CA  TYR B 683      25.805  37.268 149.144  1.00  0.00           C  
ATOM    746  C   TYR B 683      27.048  36.765 149.888  1.00  0.00           C  
ATOM    747  O   TYR B 683      27.923  37.549 150.270  1.00  0.00           O  
ATOM    748  CB  TYR B 683      26.223  38.000 147.855  1.00  0.00           C  
ATOM    749  CG  TYR B 683      26.945  37.090 146.868  1.00  0.00           C  
ATOM    750  CD1 TYR B 683      26.622  35.725 146.788  1.00  0.00           C  
ATOM    751  CD2 TYR B 683      27.944  37.581 146.016  1.00  0.00           C  
ATOM    752  CE1 TYR B 683      27.271  34.871 145.893  1.00  0.00           C  
ATOM    753  CE2 TYR B 683      28.601  36.731 145.108  1.00  0.00           C  
ATOM    754  CZ  TYR B 683      28.255  35.377 145.058  1.00  0.00           C  
ATOM    755  OH  TYR B 683      28.883  34.520 144.184  1.00  0.00           O  
ATOM    756  N   ASN B 684      27.114  35.445 150.075  1.00  0.00           N  
ATOM    757  CA  ASN B 684      28.224  34.818 150.793  1.00  0.00           C  
ATOM    758  C   ASN B 684      28.497  35.562 152.097  1.00  0.00           C  
ATOM    759  O   ASN B 684      29.630  35.953 152.376  1.00  0.00           O  
ATOM    760  CB  ASN B 684      29.496  34.828 149.940  1.00  0.00           C  
ATOM    761  CG  ASN B 684      29.561  33.666 148.973  1.00  0.00           C  
ATOM    762  OD1 ASN B 684      29.202  33.793 147.798  1.00  0.00           O  
ATOM    763  ND2 ASN B 684      30.013  32.514 149.468  1.00  0.00           N  
ATOM    764  N   GLN B 685      27.462  35.760 152.903  1.00  0.00           N  
ATOM    765  CA  GLN B 685      27.633  36.486 154.148  1.00  0.00           C  
ATOM    766  C   GLN B 685      26.719  36.016 155.264  1.00  0.00           C  
ATOM    767  O   GLN B 685      25.720  35.332 155.042  1.00  0.00           O  
ATOM    768  CB  GLN B 685      27.426  37.967 153.883  1.00  0.00           C  
ATOM    769  CG  GLN B 685      28.328  38.488 152.781  1.00  0.00           C  
ATOM    770  CD  GLN B 685      27.955  39.888 152.287  1.00  0.00           C  
ATOM    771  OE1 GLN B 685      28.101  40.888 153.003  1.00  0.00           O  
ATOM    772  NE2 GLN B 685      27.469  39.961 151.054  1.00  0.00           N  
ATOM    773  N   GLU B 686      27.102  36.361 156.481  1.00  0.00           N  
ATOM    774  CA  GLU B 686      26.325  36.039 157.660  1.00  0.00           C  
ATOM    775  C   GLU B 686      25.814  37.393 158.169  1.00  0.00           C  
ATOM    776  O   GLU B 686      26.546  38.380 158.171  1.00  0.00           O  
ATOM    777  CB  GLU B 686      27.207  35.367 158.737  1.00  0.00           C  
ATOM    778  CG  GLU B 686      26.522  35.255 160.116  1.00  0.00           C  
ATOM    779  CD  GLU B 686      27.257  34.379 161.111  1.00  0.00           C  
ATOM    780  OE1 GLU B 686      27.470  33.187 160.811  1.00  0.00           O  
ATOM    781  OE2 GLU B 686      27.615  34.876 162.204  1.00  0.00           O  
ATOM    782  N   GLN B 687      24.547  37.451 158.549  1.00  0.00           N  
ATOM    783  CA  GLN B 687      23.987  38.676 159.099  1.00  0.00           C  
ATOM    784  C   GLN B 687      23.076  38.236 160.233  1.00  0.00           C  
ATOM    785  O   GLN B 687      22.323  37.270 160.075  1.00  0.00           O  
ATOM    786  CB  GLN B 687      23.133  39.429 158.071  1.00  0.00           C  
ATOM    787  CG  GLN B 687      23.823  39.892 156.805  1.00  0.00           C  
ATOM    788  CD  GLN B 687      24.845  40.986 157.008  1.00  0.00           C  
ATOM    789  OE1 GLN B 687      24.687  41.864 157.850  1.00  0.00           O  
ATOM    790  NE2 GLN B 687      25.898  40.951 156.206  1.00  0.00           N  
ATOM    791  N   ARG B 688      23.162  38.913 161.374  1.00  0.00           N  
ATOM    792  CA  ARG B 688      22.277  38.616 162.511  1.00  0.00           C  
ATOM    793  C   ARG B 688      21.576  39.941 162.791  1.00  0.00           C  
ATOM    794  O   ARG B 688      22.076  40.834 163.528  1.00  0.00           O  
ATOM    795  CB  ARG B 688      23.064  38.080 163.716  1.00  0.00           C  
ATOM    796  CG  ARG B 688      23.721  36.722 163.397  1.00  0.00           C  
ATOM    797  CD  ARG B 688      24.273  35.987 164.602  1.00  0.00           C  
ATOM    798  NE  ARG B 688      25.247  34.986 164.177  1.00  0.00           N  
ATOM    799  CZ  ARG B 688      25.892  34.150 164.985  1.00  0.00           C  
ATOM    800  NH1 ARG B 688      25.682  34.160 166.296  1.00  0.00           N  
ATOM    801  NH2 ARG B 688      26.766  33.303 164.471  1.00  0.00           N  
ATOM    802  N   LEU B 689      20.402  40.045 162.166  1.00  0.00           N  
ATOM    803  CA  LEU B 689      19.628  41.260 162.194  1.00  0.00           C  
ATOM    804  C   LEU B 689      18.396  41.311 163.067  1.00  0.00           C  
ATOM    805  O   LEU B 689      17.877  40.286 163.511  1.00  0.00           O  
ATOM    806  CB  LEU B 689      19.212  41.595 160.759  1.00  0.00           C  
ATOM    807  CG  LEU B 689      20.292  41.518 159.662  1.00  0.00           C  
ATOM    808  CD1 LEU B 689      19.669  41.942 158.349  1.00  0.00           C  
ATOM    809  CD2 LEU B 689      21.488  42.414 159.987  1.00  0.00           C  
ATOM    810  N   TRP B 690      17.954  42.542 163.313  1.00  0.00           N  
ATOM    811  CA  TRP B 690      16.734  42.798 164.048  1.00  0.00           C  
ATOM    812  C   TRP B 690      16.178  44.178 163.664  1.00  0.00           C  
ATOM    813  O   TRP B 690      16.923  45.112 163.343  1.00  0.00           O  
ATOM    814  CB  TRP B 690      16.929  42.659 165.567  1.00  0.00           C  
ATOM    815  CG  TRP B 690      17.677  43.761 166.219  1.00  0.00           C  
ATOM    816  CD1 TRP B 690      19.005  43.778 166.527  1.00  0.00           C  
ATOM    817  CD2 TRP B 690      17.143  45.006 166.662  1.00  0.00           C  
ATOM    818  NE1 TRP B 690      19.326  44.952 167.137  1.00  0.00           N  
ATOM    819  CE2 TRP B 690      18.204  45.731 167.231  1.00  0.00           C  
ATOM    820  CE3 TRP B 690      15.864  45.581 166.638  1.00  0.00           C  
ATOM    821  CZ2 TRP B 690      18.035  47.008 167.773  1.00  0.00           C  
ATOM    822  CZ3 TRP B 690      15.694  46.849 167.179  1.00  0.00           C  
ATOM    823  CH2 TRP B 690      16.773  47.547 167.736  1.00  0.00           C  
ATOM    824  N   TYR B 691      14.850  44.261 163.633  1.00  0.00           N  
ATOM    825  CA  TYR B 691      14.158  45.486 163.273  1.00  0.00           C  
ATOM    826  C   TYR B 691      12.957  45.660 164.147  1.00  0.00           C  
ATOM    827  O   TYR B 691      12.404  44.678 164.654  1.00  0.00           O  
ATOM    828  CB  TYR B 691      13.701  45.429 161.839  1.00  0.00           C  
ATOM    829  CG  TYR B 691      12.889  44.213 161.469  1.00  0.00           C  
ATOM    830  CD1 TYR B 691      11.566  44.055 161.891  1.00  0.00           C  
ATOM    831  CD2 TYR B 691      13.438  43.231 160.650  1.00  0.00           C  
ATOM    832  CE1 TYR B 691      10.821  42.943 161.494  1.00  0.00           C  
ATOM    833  CE2 TYR B 691      12.701  42.106 160.245  1.00  0.00           C  
ATOM    834  CZ  TYR B 691      11.400  41.965 160.669  1.00  0.00           C  
ATOM    835  OH  TYR B 691      10.715  40.834 160.282  1.00  0.00           O  
ATOM    836  N   ILE B 692      12.561  46.911 164.331  1.00  0.00           N  
ATOM    837  CA  ILE B 692      11.400  47.223 165.145  1.00  0.00           C  
ATOM    838  C   ILE B 692      10.595  48.322 164.432  1.00  0.00           C  
ATOM    839  O   ILE B 692      11.176  49.255 163.873  1.00  0.00           O  
ATOM    840  CB  ILE B 692      11.850  47.664 166.558  1.00  0.00           C  
ATOM    841  CG1 ILE B 692      10.647  47.887 167.459  1.00  0.00           C  
ATOM    842  CG2 ILE B 692      12.647  48.937 166.492  1.00  0.00           C  
ATOM    843  CD1 ILE B 692      11.063  48.077 168.884  1.00  0.00           C  
ATOM    844  N   GLY B 693       9.270  48.199 164.406  1.00  0.00           N  
ATOM    845  CA  GLY B 693       8.489  49.218 163.733  1.00  0.00           C  
ATOM    846  C   GLY B 693       7.069  48.804 163.464  1.00  0.00           C  
ATOM    847  O   GLY B 693       6.666  47.695 163.799  1.00  0.00           O  
ATOM    848  N   PRO B 695       6.278  49.670 162.834  1.00  0.00           N  
ATOM    849  CA  PRO B 695       4.880  49.353 162.538  1.00  0.00           C  
ATOM    850  C   PRO B 695       4.678  48.422 161.352  1.00  0.00           C  
ATOM    851  O   PRO B 695       5.526  48.315 160.463  1.00  0.00           O  
ATOM    852  CB  PRO B 695       4.267  50.725 162.327  1.00  0.00           C  
ATOM    853  CG  PRO B 695       5.368  51.453 161.666  1.00  0.00           C  
ATOM    854  CD  PRO B 695       6.604  51.035 162.414  1.00  0.00           C  
ATOM    855  N   MET B 696       3.531  47.754 161.370  1.00  0.00           N  
ATOM    856  CA  MET B 696       3.130  46.807 160.344  1.00  0.00           C  
ATOM    857  C   MET B 696       1.644  47.022 160.162  1.00  0.00           C  
ATOM    858  O   MET B 696       0.974  47.475 161.076  1.00  0.00           O  
ATOM    859  CB  MET B 696       3.419  45.377 160.801  1.00  0.00           C  
ATOM    860  CG  MET B 696       4.888  45.149 161.133  1.00  0.00           C  
ATOM    861  SD  MET B 696       6.064  45.075 159.749  1.00  0.00           S  
ATOM    862  CE  MET B 696       7.506  45.066 160.621  1.00  0.00           C  
ATOM    863  N   PHE B 697       1.116  46.701 158.993  1.00  0.00           N  
ATOM    864  CA  PHE B 697      -0.301  46.946 158.757  1.00  0.00           C  
ATOM    865  C   PHE B 697      -1.017  45.733 158.169  1.00  0.00           C  
ATOM    866  O   PHE B 697      -0.512  45.062 157.273  1.00  0.00           O  
ATOM    867  CB  PHE B 697      -0.466  48.167 157.839  1.00  0.00           C  
ATOM    868  CG  PHE B 697       0.333  49.377 158.273  1.00  0.00           C  
ATOM    869  CD1 PHE B 697       1.727  49.400 158.155  1.00  0.00           C  
ATOM    870  CD2 PHE B 697      -0.296  50.472 158.840  1.00  0.00           C  
ATOM    871  CE1 PHE B 697       2.467  50.494 158.603  1.00  0.00           C  
ATOM    872  CE2 PHE B 697       0.438  51.574 159.291  1.00  0.00           C  
ATOM    873  CZ  PHE B 697       1.819  51.583 159.173  1.00  0.00           C  
ATOM    874  N   ARG B 698      -2.182  45.430 158.716  1.00  0.00           N  
ATOM    875  CA  ARG B 698      -2.974  44.313 158.228  1.00  0.00           C  
ATOM    876  C   ARG B 698      -4.403  44.734 158.467  1.00  0.00           C  
ATOM    877  O   ARG B 698      -4.768  45.120 159.571  1.00  0.00           O  
ATOM    878  CB  ARG B 698      -2.659  43.012 158.989  1.00  0.00           C  
ATOM    879  CG  ARG B 698      -1.231  42.541 158.836  1.00  0.00           C  
ATOM    880  CD  ARG B 698      -1.030  41.076 159.146  1.00  0.00           C  
ATOM    881  NE  ARG B 698       0.401  40.856 159.277  1.00  0.00           N  
ATOM    882  CZ  ARG B 698       1.005  39.738 159.681  1.00  0.00           C  
ATOM    883  NH1 ARG B 698       0.328  38.651 160.021  1.00  0.00           N  
ATOM    884  NH2 ARG B 698       2.327  39.725 159.765  1.00  0.00           N  
ATOM    885  N   HIS B 699      -5.197  44.702 157.411  1.00  0.00           N  
ATOM    886  CA  HIS B 699      -6.590  45.094 157.508  1.00  0.00           C  
ATOM    887  C   HIS B 699      -7.359  43.894 158.016  1.00  0.00           C  
ATOM    888  O   HIS B 699      -7.941  43.132 157.247  1.00  0.00           O  
ATOM    889  CB  HIS B 699      -7.108  45.535 156.146  1.00  0.00           C  
ATOM    890  CG  HIS B 699      -8.461  46.167 156.192  1.00  0.00           C  
ATOM    891  ND1 HIS B 699      -8.747  47.355 155.552  1.00  0.00           N  
ATOM    892  CD2 HIS B 699      -9.601  45.792 156.818  1.00  0.00           C  
ATOM    893  CE1 HIS B 699     -10.003  47.688 155.787  1.00  0.00           C  
ATOM    894  NE2 HIS B 699     -10.542  46.757 156.554  1.00  0.00           N  
ATOM    895  N   GLU B 700      -7.310  43.728 159.331  1.00  0.00           N  
ATOM    896  CA  GLU B 700      -7.979  42.658 160.032  1.00  0.00           C  
ATOM    897  C   GLU B 700      -9.057  43.275 160.913  1.00  0.00           C  
ATOM    898  O   GLU B 700      -9.181  44.502 161.015  1.00  0.00           O  
ATOM    899  CB  GLU B 700      -6.986  41.908 160.903  1.00  0.00           C  
ATOM    900  CG  GLU B 700      -6.409  40.682 160.262  1.00  0.00           C  
ATOM    901  CD  GLU B 700      -5.148  40.225 160.952  1.00  0.00           C  
ATOM    902  OE1 GLU B 700      -4.102  40.884 160.781  1.00  0.00           O  
ATOM    903  OE2 GLU B 700      -5.204  39.212 161.675  1.00  0.00           O  
ATOM    904  N   ARG B 703      -9.836  42.415 161.550  1.00  0.00           N  
ATOM    905  CA  ARG B 703     -10.900  42.868 162.419  1.00  0.00           C  
ATOM    906  C   ARG B 703     -10.355  43.165 163.794  1.00  0.00           C  
ATOM    907  O   ARG B 703      -9.979  42.248 164.528  1.00  0.00           O  
ATOM    908  CB  ARG B 703     -11.972  41.797 162.551  1.00  0.00           C  
ATOM    909  CG  ARG B 703     -13.046  42.155 163.548  1.00  0.00           C  
ATOM    910  CD  ARG B 703     -14.068  41.054 163.625  1.00  0.00           C  
ATOM    911  NE  ARG B 703     -15.155  41.396 164.531  1.00  0.00           N  
ATOM    912  CZ  ARG B 703     -16.296  40.723 164.593  1.00  0.00           C  
ATOM    913  NH1 ARG B 703     -16.497  39.677 163.794  1.00  0.00           N  
ATOM    914  NH2 ARG B 703     -17.232  41.090 165.456  1.00  0.00           N  
ATOM    915  N   PRO B 713     -10.320  44.452 164.170  1.00  0.00           N  
ATOM    916  CA  PRO B 713      -9.811  44.844 165.482  1.00  0.00           C  
ATOM    917  C   PRO B 713     -10.299  43.922 166.598  1.00  0.00           C  
ATOM    918  O   PRO B 713     -11.475  43.528 166.642  1.00  0.00           O  
ATOM    919  CB  PRO B 713     -10.315  46.265 165.631  1.00  0.00           C  
ATOM    920  CG  PRO B 713     -10.236  46.776 164.201  1.00  0.00           C  
ATOM    921  CD  PRO B 713     -10.784  45.622 163.401  1.00  0.00           C  
ATOM    922  N   GLN B 714      -9.365  43.561 167.474  1.00  0.00           N  
ATOM    923  CA  GLN B 714      -9.626  42.693 168.608  1.00  0.00           C  
ATOM    924  C   GLN B 714      -8.572  42.968 169.671  1.00  0.00           C  
ATOM    925  O   GLN B 714      -7.844  43.965 169.598  1.00  0.00           O  
ATOM    926  CB  GLN B 714      -9.548  41.230 168.191  1.00  0.00           C  
ATOM    927  CG  GLN B 714     -10.413  40.923 167.022  1.00  0.00           C  
ATOM    928  CD  GLN B 714     -11.316  39.753 167.275  1.00  0.00           C  
ATOM    929  OE1 GLN B 714     -10.849  38.606 167.353  1.00  0.00           O  
ATOM    930  NE2 GLN B 714     -12.629  40.025 167.414  1.00  0.00           N  
ATOM    931  N   LYS B 715      -8.490  42.069 170.646  1.00  0.00           N  
ATOM    932  CA  LYS B 715      -7.550  42.200 171.736  1.00  0.00           C  
ATOM    933  C   LYS B 715      -6.103  42.359 171.271  1.00  0.00           C  
ATOM    934  O   LYS B 715      -5.486  43.419 171.426  1.00  0.00           O  
ATOM    935  CB  LYS B 715      -7.662  40.984 172.658  1.00  0.00           C  
ATOM    936  CG  LYS B 715      -8.131  41.302 174.089  1.00  0.00           C  
ATOM    937  CD  LYS B 715      -7.328  42.440 174.723  1.00  0.00           C  
ATOM    938  CE  LYS B 715      -7.513  42.504 176.227  1.00  0.00           C  
ATOM    939  NZ  LYS B 715      -6.923  41.299 176.869  1.00  0.00           N  
ATOM    940  N   GLY B 716      -5.539  41.311 170.704  1.00  0.00           N  
ATOM    941  CA  GLY B 716      -4.162  41.441 170.281  1.00  0.00           C  
ATOM    942  C   GLY B 716      -3.989  41.697 168.809  1.00  0.00           C  
ATOM    943  O   GLY B 716      -2.905  41.465 168.291  1.00  0.00           O  
ATOM    944  N   ARG B 718      -5.040  42.148 168.128  1.00  0.00           N  
ATOM    945  CA  ARG B 718      -4.957  42.422 166.692  1.00  0.00           C  
ATOM    946  C   ARG B 718      -5.377  43.843 166.374  1.00  0.00           C  
ATOM    947  O   ARG B 718      -6.480  44.267 166.717  1.00  0.00           O  
ATOM    948  CB  ARG B 718      -5.835  41.453 165.884  1.00  0.00           C  
ATOM    949  CG  ARG B 718      -5.374  39.998 165.909  1.00  0.00           C  
ATOM    950  CD  ARG B 718      -5.748  39.278 164.620  1.00  0.00           C  
ATOM    951  NE  ARG B 718      -7.151  39.493 164.292  1.00  0.00           N  
ATOM    952  CZ  ARG B 718      -8.121  38.617 164.537  1.00  0.00           C  
ATOM    953  NH1 ARG B 718      -7.831  37.456 165.112  1.00  0.00           N  
ATOM    954  NH2 ARG B 718      -9.379  38.904 164.212  1.00  0.00           N  
ATOM    955  N   TYR B 723      -4.498  44.573 165.701  1.00  0.00           N  
ATOM    956  CA  TYR B 723      -4.778  45.959 165.342  1.00  0.00           C  
ATOM    957  C   TYR B 723      -4.448  46.097 163.865  1.00  0.00           C  
ATOM    958  O   TYR B 723      -3.774  45.232 163.305  1.00  0.00           O  
ATOM    959  CB  TYR B 723      -3.918  46.887 166.206  1.00  0.00           C  
ATOM    960  CG  TYR B 723      -4.077  46.615 167.708  1.00  0.00           C  
ATOM    961  CD1 TYR B 723      -4.954  47.361 168.492  1.00  0.00           C  
ATOM    962  CD2 TYR B 723      -3.402  45.565 168.319  1.00  0.00           C  
ATOM    963  CE1 TYR B 723      -5.155  47.062 169.842  1.00  0.00           C  
ATOM    964  CE2 TYR B 723      -3.597  45.255 169.660  1.00  0.00           C  
ATOM    965  CZ  TYR B 723      -4.471  46.005 170.420  1.00  0.00           C  
ATOM    966  OH  TYR B 723      -4.633  45.706 171.760  1.00  0.00           O  
ATOM    967  N   ARG B 724      -4.934  47.147 163.218  1.00  0.00           N  
ATOM    968  CA  ARG B 724      -4.659  47.321 161.797  1.00  0.00           C  
ATOM    969  C   ARG B 724      -3.275  47.872 161.599  1.00  0.00           C  
ATOM    970  O   ARG B 724      -2.669  47.717 160.540  1.00  0.00           O  
ATOM    971  CB  ARG B 724      -5.715  48.203 161.176  1.00  0.00           C  
ATOM    972  CG  ARG B 724      -7.060  47.588 161.401  1.00  0.00           C  
ATOM    973  CD  ARG B 724      -8.090  48.168 160.515  1.00  0.00           C  
ATOM    974  NE  ARG B 724      -9.254  47.299 160.501  1.00  0.00           N  
ATOM    975  CZ  ARG B 724     -10.401  47.645 159.942  1.00  0.00           C  
ATOM    976  NH1 ARG B 724     -10.513  48.839 159.371  1.00  0.00           N  
ATOM    977  NH2 ARG B 724     -11.409  46.793 159.929  1.00  0.00           N  
ATOM    978  N   GLN B 725      -2.797  48.548 162.632  1.00  0.00           N  
ATOM    979  CA  GLN B 725      -1.431  49.032 162.667  1.00  0.00           C  
ATOM    980  C   GLN B 725      -0.904  48.447 163.956  1.00  0.00           C  
ATOM    981  O   GLN B 725      -1.370  48.790 165.038  1.00  0.00           O  
ATOM    982  CB  GLN B 725      -1.303  50.538 162.767  1.00  0.00           C  
ATOM    983  CG  GLN B 725       0.164  50.918 162.816  1.00  0.00           C  
ATOM    984  CD  GLN B 725       0.410  52.413 162.872  1.00  0.00           C  
ATOM    985  OE1 GLN B 725      -0.219  53.204 162.149  1.00  0.00           O  
ATOM    986  NE2 GLN B 725       1.345  52.811 163.719  1.00  0.00           N  
ATOM    987  N   PHE B 726       0.030  47.522 163.854  1.00  0.00           N  
ATOM    988  CA  PHE B 726       0.590  46.963 165.059  1.00  0.00           C  
ATOM    989  C   PHE B 726       2.101  47.094 164.953  1.00  0.00           C  
ATOM    990  O   PHE B 726       2.636  47.645 163.996  1.00  0.00           O  
ATOM    991  CB  PHE B 726       0.128  45.502 165.263  1.00  0.00           C  
ATOM    992  CG  PHE B 726       0.464  44.577 164.122  1.00  0.00           C  
ATOM    993  CD1 PHE B 726      -0.223  44.649 162.921  1.00  0.00           C  
ATOM    994  CD2 PHE B 726       1.496  43.645 164.252  1.00  0.00           C  
ATOM    995  CE1 PHE B 726       0.110  43.817 161.867  1.00  0.00           C  
ATOM    996  CE2 PHE B 726       1.840  42.805 163.202  1.00  0.00           C  
ATOM    997  CZ  PHE B 726       1.143  42.893 162.001  1.00  0.00           C  
ATOM    998  N   HIS B 728       2.804  46.592 165.939  1.00  0.00           N  
ATOM    999  CA  HIS B 728       4.228  46.731 165.908  1.00  0.00           C  
ATOM   1000  C   HIS B 728       4.933  45.430 166.146  1.00  0.00           C  
ATOM   1001  O   HIS B 728       4.533  44.651 167.002  1.00  0.00           O  
ATOM   1002  CB  HIS B 728       4.631  47.749 166.963  1.00  0.00           C  
ATOM   1003  CG  HIS B 728       3.927  49.051 166.807  1.00  0.00           C  
ATOM   1004  ND1 HIS B 728       2.603  49.216 167.147  1.00  0.00           N  
ATOM   1005  CD2 HIS B 728       4.312  50.205 166.216  1.00  0.00           C  
ATOM   1006  CE1 HIS B 728       2.202  50.414 166.767  1.00  0.00           C  
ATOM   1007  NE2 HIS B 728       3.220  51.035 166.198  1.00  0.00           N  
ATOM   1008  N   GLN B 730       5.986  45.196 165.375  1.00  0.00           N  
ATOM   1009  CA  GLN B 730       6.760  43.995 165.542  1.00  0.00           C  
ATOM   1010  C   GLN B 730       8.204  44.315 165.869  1.00  0.00           C  
ATOM   1011  O   GLN B 730       8.703  45.419 165.621  1.00  0.00           O  
ATOM   1012  CB  GLN B 730       6.747  43.152 164.279  1.00  0.00           C  
ATOM   1013  CG  GLN B 730       5.417  42.659 163.820  1.00  0.00           C  
ATOM   1014  CD  GLN B 730       5.595  41.660 162.717  1.00  0.00           C  
ATOM   1015  OE1 GLN B 730       6.492  41.817 161.890  1.00  0.00           O  
ATOM   1016  NE2 GLN B 730       4.754  40.628 162.683  1.00  0.00           N  
ATOM   1017  N   LEU B 731       8.847  43.312 166.449  1.00  0.00           N  
ATOM   1018  CA  LEU B 731      10.262  43.324 166.789  1.00  0.00           C  
ATOM   1019  C   LEU B 731      10.648  41.964 166.193  1.00  0.00           C  
ATOM   1020  O   LEU B 731      10.189  40.929 166.660  1.00  0.00           O  
ATOM   1021  CB  LEU B 731      10.457  43.309 168.292  1.00  0.00           C  
ATOM   1022  CG  LEU B 731      11.835  43.483 168.949  1.00  0.00           C  
ATOM   1023  CD1 LEU B 731      12.972  42.958 168.066  1.00  0.00           C  
ATOM   1024  CD2 LEU B 731      12.014  44.947 169.240  1.00  0.00           C  
ATOM   1025  N   GLY B 732      11.448  41.970 165.129  1.00  0.00           N  
ATOM   1026  CA  GLY B 732      11.821  40.716 164.501  1.00  0.00           C  
ATOM   1027  C   GLY B 732      13.315  40.505 164.357  1.00  0.00           C  
ATOM   1028  O   GLY B 732      14.104  41.446 164.419  1.00  0.00           O  
ATOM   1029  N   CYS B 733      13.690  39.246 164.178  1.00  0.00           N  
ATOM   1030  CA  CYS B 733      15.066  38.863 164.004  1.00  0.00           C  
ATOM   1031  C   CYS B 733      15.138  38.076 162.735  1.00  0.00           C  
ATOM   1032  O   CYS B 733      14.245  37.295 162.430  1.00  0.00           O  
ATOM   1033  CB  CYS B 733      15.542  37.986 165.161  1.00  0.00           C  
ATOM   1034  SG  CYS B 733      15.701  38.916 166.610  1.00  0.00           S  
ATOM   1035  N   GLU B 734      16.216  38.276 162.000  1.00  0.00           N  
ATOM   1036  CA  GLU B 734      16.397  37.571 160.757  1.00  0.00           C  
ATOM   1037  C   GLU B 734      17.888  37.234 160.697  1.00  0.00           C  
ATOM   1038  O   GLU B 734      18.760  38.117 160.893  1.00  0.00           O  
ATOM   1039  CB  GLU B 734      15.983  38.468 159.573  1.00  0.00           C  
ATOM   1040  CG  GLU B 734      14.628  39.189 159.714  1.00  0.00           C  
ATOM   1041  CD  GLU B 734      13.442  38.257 159.509  1.00  0.00           C  
ATOM   1042  OE1 GLU B 734      13.698  37.041 159.333  1.00  0.00           O  
ATOM   1043  OE2 GLU B 734      12.267  38.737 159.525  1.00  0.00           O  
ATOM   1044  N   VAL B 735      18.173  35.952 160.466  1.00  0.00           N  
ATOM   1045  CA  VAL B 735      19.550  35.503 160.356  1.00  0.00           C  
ATOM   1046  C   VAL B 735      19.777  34.812 159.014  1.00  0.00           C  
ATOM   1047  O   VAL B 735      19.031  33.917 158.621  1.00  0.00           O  
ATOM   1048  CB  VAL B 735      19.945  34.574 161.525  1.00  0.00           C  
ATOM   1049  CG1 VAL B 735      21.348  34.000 161.284  1.00  0.00           C  
ATOM   1050  CG2 VAL B 735      19.930  35.375 162.847  1.00  0.00           C  
ATOM   1051  N   PHE B 736      20.815  35.254 158.312  1.00  0.00           N  
ATOM   1052  CA  PHE B 736      21.129  34.729 157.006  1.00  0.00           C  
ATOM   1053  C   PHE B 736      22.490  34.058 156.932  1.00  0.00           C  
ATOM   1054  O   PHE B 736      23.492  34.575 157.450  1.00  0.00           O  
ATOM   1055  CB  PHE B 736      21.089  35.861 155.980  1.00  0.00           C  
ATOM   1056  CG  PHE B 736      19.761  36.561 155.886  1.00  0.00           C  
ATOM   1057  CD1 PHE B 736      19.478  37.661 156.695  1.00  0.00           C  
ATOM   1058  CD2 PHE B 736      18.802  36.143 154.959  1.00  0.00           C  
ATOM   1059  CE1 PHE B 736      18.253  38.344 156.572  1.00  0.00           C  
ATOM   1060  CE2 PHE B 736      17.585  36.810 154.831  1.00  0.00           C  
ATOM   1061  CZ  PHE B 736      17.310  37.915 155.637  1.00  0.00           C  
ATOM   1062  N   GLY B 737      22.516  32.907 156.265  1.00  0.00           N  
ATOM   1063  CA  GLY B 737      23.757  32.192 156.092  1.00  0.00           C  
ATOM   1064  C   GLY B 737      24.012  31.028 157.026  1.00  0.00           C  
ATOM   1065  O   GLY B 737      25.032  30.355 156.918  1.00  0.00           O  
ATOM   1066  N   LEU B 738      23.107  30.778 157.952  1.00  0.00           N  
ATOM   1067  CA  LEU B 738      23.313  29.674 158.861  1.00  0.00           C  
ATOM   1068  C   LEU B 738      22.229  28.605 158.680  1.00  0.00           C  
ATOM   1069  O   LEU B 738      21.053  28.772 159.030  1.00  0.00           O  
ATOM   1070  CB  LEU B 738      23.394  30.205 160.298  1.00  0.00           C  
ATOM   1071  CG  LEU B 738      24.548  31.218 160.422  1.00  0.00           C  
ATOM   1072  CD1 LEU B 738      24.611  31.862 161.815  1.00  0.00           C  
ATOM   1073  CD2 LEU B 738      25.837  30.509 160.111  1.00  0.00           C  
ATOM   1074  N   GLN B 739      22.675  27.508 158.097  1.00  0.00           N  
ATOM   1075  CA  GLN B 739      21.865  26.352 157.778  1.00  0.00           C  
ATOM   1076  C   GLN B 739      21.507  25.499 158.973  1.00  0.00           C  
ATOM   1077  O   GLN B 739      20.346  25.418 159.375  1.00  0.00           O  
ATOM   1078  CB  GLN B 739      22.648  25.488 156.800  1.00  0.00           C  
ATOM   1079  CG  GLN B 739      21.835  24.748 155.796  1.00  0.00           C  
ATOM   1080  CD  GLN B 739      22.480  24.853 154.447  1.00  0.00           C  
ATOM   1081  OE1 GLN B 739      23.654  24.500 154.285  1.00  0.00           O  
ATOM   1082  NE2 GLN B 739      21.731  25.356 153.465  1.00  0.00           N  
ATOM   1083  N   GLY B 783      22.540  24.831 159.486  1.00  0.00           N  
ATOM   1084  CA  GLY B 783      22.440  23.922 160.617  1.00  0.00           C  
ATOM   1085  C   GLY B 783      21.480  24.439 161.642  1.00  0.00           C  
ATOM   1086  O   GLY B 783      21.213  25.648 161.660  1.00  0.00           O  
ATOM   1087  N   PRO B 787      20.959  23.555 162.518  1.00  0.00           N  
ATOM   1088  CA  PRO B 787      19.998  23.872 163.584  1.00  0.00           C  
ATOM   1089  C   PRO B 787      20.530  24.717 164.711  1.00  0.00           C  
ATOM   1090  O   PRO B 787      19.754  25.290 165.466  1.00  0.00           O  
ATOM   1091  CB  PRO B 787      19.531  22.493 164.057  1.00  0.00           C  
ATOM   1092  CG  PRO B 787      20.721  21.668 163.880  1.00  0.00           C  
ATOM   1093  CD  PRO B 787      21.290  22.122 162.533  1.00  0.00           C  
ATOM   1094  N   ASP B 788      21.848  24.820 164.814  1.00  0.00           N  
ATOM   1095  CA  ASP B 788      22.440  25.586 165.889  1.00  0.00           C  
ATOM   1096  C   ASP B 788      21.910  27.018 165.969  1.00  0.00           C  
ATOM   1097  O   ASP B 788      21.594  27.496 167.059  1.00  0.00           O  
ATOM   1098  CB  ASP B 788      23.979  25.552 165.808  1.00  0.00           C  
ATOM   1099  CG  ASP B 788      24.536  26.045 164.476  1.00  0.00           C  
ATOM   1100  OD1 ASP B 788      23.777  26.573 163.625  1.00  0.00           O  
ATOM   1101  OD2 ASP B 788      25.768  25.903 164.293  1.00  0.00           O  
ATOM   1102  N   ILE B 789      21.777  27.692 164.827  1.00  0.00           N  
ATOM   1103  CA  ILE B 789      21.270  29.062 164.840  1.00  0.00           C  
ATOM   1104  C   ILE B 789      19.780  29.075 165.215  1.00  0.00           C  
ATOM   1105  O   ILE B 789      19.300  29.991 165.883  1.00  0.00           O  
ATOM   1106  CB  ILE B 789      21.473  29.756 163.471  1.00  0.00           C  
ATOM   1107  CG1 ILE B 789      21.002  31.217 163.547  1.00  0.00           C  
ATOM   1108  CG2 ILE B 789      20.722  28.987 162.379  1.00  0.00           C  
ATOM   1109  CD1 ILE B 789      21.750  32.067 164.546  1.00  0.00           C  
ATOM   1110  N   ASP B 790      19.049  28.058 164.781  1.00  0.00           N  
ATOM   1111  CA  ASP B 790      17.638  27.965 165.113  1.00  0.00           C  
ATOM   1112  C   ASP B 790      17.562  27.978 166.626  1.00  0.00           C  
ATOM   1113  O   ASP B 790      16.799  28.726 167.221  1.00  0.00           O  
ATOM   1114  CB  ASP B 790      17.048  26.649 164.600  1.00  0.00           C  
ATOM   1115  CG  ASP B 790      17.152  26.507 163.098  1.00  0.00           C  
ATOM   1116  OD1 ASP B 790      18.285  26.650 162.580  1.00  0.00           O  
ATOM   1117  OD2 ASP B 790      16.107  26.249 162.442  1.00  0.00           O  
ATOM   1118  N   ALA B 791      18.383  27.133 167.235  1.00  0.00           N  
ATOM   1119  CA  ALA B 791      18.427  26.998 168.681  1.00  0.00           C  
ATOM   1120  C   ALA B 791      18.699  28.341 169.341  1.00  0.00           C  
ATOM   1121  O   ALA B 791      18.020  28.716 170.293  1.00  0.00           O  
ATOM   1122  CB  ALA B 791      19.496  25.997 169.058  1.00  0.00           C  
ATOM   1123  N   GLU B 792      19.680  29.066 168.811  1.00  0.00           N  
ATOM   1124  CA  GLU B 792      20.060  30.373 169.332  1.00  0.00           C  
ATOM   1125  C   GLU B 792      18.903  31.359 169.328  1.00  0.00           C  
ATOM   1126  O   GLU B 792      18.722  32.125 170.274  1.00  0.00           O  
ATOM   1127  CB  GLU B 792      21.229  30.983 168.519  1.00  0.00           C  
ATOM   1128  CG  GLU B 792      21.488  32.467 168.857  1.00  0.00           C  
ATOM   1129  CD  GLU B 792      22.797  33.012 168.314  1.00  0.00           C  
ATOM   1130  OE1 GLU B 792      23.885  32.557 168.754  1.00  0.00           O  
ATOM   1131  OE2 GLU B 792      22.738  33.910 167.453  1.00  0.00           O  
ATOM   1132  N   LEU B 793      18.121  31.354 168.261  1.00  0.00           N  
ATOM   1133  CA  LEU B 793      17.032  32.286 168.200  1.00  0.00           C  
ATOM   1134  C   LEU B 793      16.102  32.022 169.352  1.00  0.00           C  
ATOM   1135  O   LEU B 793      15.731  32.939 170.095  1.00  0.00           O  
ATOM   1136  CB  LEU B 793      16.311  32.164 166.861  1.00  0.00           C  
ATOM   1137  CG  LEU B 793      17.173  32.621 165.671  1.00  0.00           C  
ATOM   1138  CD1 LEU B 793      16.468  32.290 164.374  1.00  0.00           C  
ATOM   1139  CD2 LEU B 793      17.466  34.110 165.785  1.00  0.00           C  
ATOM   1140  N   ILE B 794      15.756  30.754 169.524  1.00  0.00           N  
ATOM   1141  CA  ILE B 794      14.850  30.367 170.584  1.00  0.00           C  
ATOM   1142  C   ILE B 794      15.391  30.777 171.967  1.00  0.00           C  
ATOM   1143  O   ILE B 794      14.668  31.383 172.781  1.00  0.00           O  
ATOM   1144  CB  ILE B 794      14.567  28.872 170.449  1.00  0.00           C  
ATOM   1145  CG1 ILE B 794      13.752  28.665 169.160  1.00  0.00           C  
ATOM   1146  CG2 ILE B 794      13.795  28.338 171.668  1.00  0.00           C  
ATOM   1147  CD1 ILE B 794      13.491  27.195 168.788  1.00  0.00           C  
ATOM   1148  N   MET B 795      16.667  30.493 172.230  1.00  0.00           N  
ATOM   1149  CA  MET B 795      17.264  30.878 173.510  1.00  0.00           C  
ATOM   1150  C   MET B 795      17.118  32.374 173.745  1.00  0.00           C  
ATOM   1151  O   MET B 795      16.774  32.810 174.845  1.00  0.00           O  
ATOM   1152  CB  MET B 795      18.737  30.484 173.541  1.00  0.00           C  
ATOM   1153  CG  MET B 795      18.919  28.988 173.360  1.00  0.00           C  
ATOM   1154  SD  MET B 795      20.581  28.405 173.638  1.00  0.00           S  
ATOM   1155  CE  MET B 795      20.636  27.003 172.506  1.00  0.00           C  
ATOM   1156  N   LEU B 796      17.388  33.149 172.693  1.00  0.00           N  
ATOM   1157  CA  LEU B 796      17.284  34.597 172.728  1.00  0.00           C  
ATOM   1158  C   LEU B 796      15.879  34.968 173.226  1.00  0.00           C  
ATOM   1159  O   LEU B 796      15.732  35.739 174.191  1.00  0.00           O  
ATOM   1160  CB  LEU B 796      17.520  35.150 171.328  1.00  0.00           C  
ATOM   1161  CG  LEU B 796      17.941  36.606 171.093  1.00  0.00           C  
ATOM   1162  CD1 LEU B 796      18.366  36.668 169.650  1.00  0.00           C  
ATOM   1163  CD2 LEU B 796      16.822  37.635 171.376  1.00  0.00           C  
ATOM   1164  N   THR B 797      14.844  34.437 172.570  1.00  0.00           N  
ATOM   1165  CA  THR B 797      13.476  34.706 173.021  1.00  0.00           C  
ATOM   1166  C   THR B 797      13.298  34.273 174.492  1.00  0.00           C  
ATOM   1167  O   THR B 797      12.601  34.944 175.251  1.00  0.00           O  
ATOM   1168  CB  THR B 797      12.403  33.980 172.167  1.00  0.00           C  
ATOM   1169  OG1 THR B 797      12.803  32.618 171.924  1.00  0.00           O  
ATOM   1170  CG2 THR B 797      12.174  34.726 170.862  1.00  0.00           C  
ATOM   1171  N   ALA B 798      13.927  33.165 174.890  1.00  0.00           N  
ATOM   1172  CA  ALA B 798      13.819  32.700 176.272  1.00  0.00           C  
ATOM   1173  C   ALA B 798      14.481  33.722 177.180  1.00  0.00           C  
ATOM   1174  O   ALA B 798      13.970  34.015 178.265  1.00  0.00           O  
ATOM   1175  CB  ALA B 798      14.474  31.335 176.451  1.00  0.00           C  
ATOM   1176  N   ARG B 799      15.597  34.296 176.735  1.00  0.00           N  
ATOM   1177  CA  ARG B 799      16.285  35.301 177.552  1.00  0.00           C  
ATOM   1178  C   ARG B 799      15.388  36.501 177.745  1.00  0.00           C  
ATOM   1179  O   ARG B 799      15.392  37.117 178.804  1.00  0.00           O  
ATOM   1180  CB  ARG B 799      17.610  35.722 176.921  1.00  0.00           C  
ATOM   1181  CG  ARG B 799      18.452  36.607 177.802  1.00  0.00           C  
ATOM   1182  CD  ARG B 799      19.876  36.657 177.280  1.00  0.00           C  
ATOM   1183  NE  ARG B 799      20.577  35.399 177.508  1.00  0.00           N  
ATOM   1184  CZ  ARG B 799      21.139  35.069 178.666  1.00  0.00           C  
ATOM   1185  NH1 ARG B 799      21.083  35.917 179.685  1.00  0.00           N  
ATOM   1186  NH2 ARG B 799      21.742  33.891 178.812  1.00  0.00           N  
ATOM   1187  N   TRP B 800      14.602  36.822 176.723  1.00  0.00           N  
ATOM   1188  CA  TRP B 800      13.658  37.930 176.814  1.00  0.00           C  
ATOM   1189  C   TRP B 800      12.623  37.653 177.923  1.00  0.00           C  
ATOM   1190  O   TRP B 800      12.395  38.479 178.792  1.00  0.00           O  
ATOM   1191  CB  TRP B 800      12.905  38.111 175.488  1.00  0.00           C  
ATOM   1192  CG  TRP B 800      13.604  38.883 174.451  1.00  0.00           C  
ATOM   1193  CD1 TRP B 800      14.643  39.753 174.629  1.00  0.00           C  
ATOM   1194  CD2 TRP B 800      13.244  38.959 173.070  1.00  0.00           C  
ATOM   1195  NE1 TRP B 800      14.945  40.375 173.445  1.00  0.00           N  
ATOM   1196  CE2 TRP B 800      14.104  39.906 172.468  1.00  0.00           C  
ATOM   1197  CE3 TRP B 800      12.274  38.325 172.281  1.00  0.00           C  
ATOM   1198  CZ2 TRP B 800      14.022  40.238 171.105  1.00  0.00           C  
ATOM   1199  CZ3 TRP B 800      12.189  38.658 170.921  1.00  0.00           C  
ATOM   1200  CH2 TRP B 800      13.060  39.607 170.352  1.00  0.00           C  
ATOM   1201  N   TRP B 801      11.990  36.487 177.856  1.00  0.00           N  
ATOM   1202  CA  TRP B 801      10.978  36.089 178.826  1.00  0.00           C  
ATOM   1203  C   TRP B 801      11.592  36.178 180.234  1.00  0.00           C  
ATOM   1204  O   TRP B 801      10.968  36.641 181.195  1.00  0.00           O  
ATOM   1205  CB  TRP B 801      10.526  34.641 178.555  1.00  0.00           C  
ATOM   1206  CG  TRP B 801      10.107  34.326 177.131  1.00  0.00           C  
ATOM   1207  CD1 TRP B 801      10.108  33.096 176.541  1.00  0.00           C  
ATOM   1208  CD2 TRP B 801       9.619  35.242 176.138  1.00  0.00           C  
ATOM   1209  NE1 TRP B 801       9.658  33.186 175.252  1.00  0.00           N  
ATOM   1210  CE2 TRP B 801       9.351  34.491 174.977  1.00  0.00           C  
ATOM   1211  CE3 TRP B 801       9.383  36.626 176.119  1.00  0.00           C  
ATOM   1212  CZ2 TRP B 801       8.864  35.069 173.810  1.00  0.00           C  
ATOM   1213  CZ3 TRP B 801       8.894  37.206 174.958  1.00  0.00           C  
ATOM   1214  CH2 TRP B 801       8.641  36.423 173.817  1.00  0.00           C  
ATOM   1215  N   ARG B 802      12.832  35.738 180.354  1.00  0.00           N  
ATOM   1216  CA  ARG B 802      13.439  35.790 181.657  1.00  0.00           C  
ATOM   1217  C   ARG B 802      13.554  37.243 182.100  1.00  0.00           C  
ATOM   1218  O   ARG B 802      13.064  37.626 183.163  1.00  0.00           O  
ATOM   1219  CB  ARG B 802      14.815  35.126 181.649  1.00  0.00           C  
ATOM   1220  CG  ARG B 802      15.281  34.857 183.039  1.00  0.00           C  
ATOM   1221  CD  ARG B 802      16.639  35.438 183.308  1.00  0.00           C  
ATOM   1222  NE  ARG B 802      17.662  34.604 182.705  1.00  0.00           N  
ATOM   1223  CZ  ARG B 802      18.942  34.607 183.052  1.00  0.00           C  
ATOM   1224  NH1 ARG B 802      19.780  33.795 182.421  1.00  0.00           N  
ATOM   1225  NH2 ARG B 802      19.383  35.398 184.028  1.00  0.00           N  
ATOM   1226  N   ALA B 803      14.189  38.052 181.261  1.00  0.00           N  
ATOM   1227  CA  ALA B 803      14.389  39.450 181.564  1.00  0.00           C  
ATOM   1228  C   ALA B 803      13.099  40.218 181.840  1.00  0.00           C  
ATOM   1229  O   ALA B 803      13.099  41.177 182.595  1.00  0.00           O  
ATOM   1230  CB  ALA B 803      15.154  40.097 180.434  1.00  0.00           C  
ATOM   1231  N   LEU B 807      11.990  39.817 181.234  1.00  0.00           N  
ATOM   1232  CA  LEU B 807      10.756  40.550 181.455  1.00  0.00           C  
ATOM   1233  C   LEU B 807       9.900  39.916 182.521  1.00  0.00           C  
ATOM   1234  O   LEU B 807       8.851  40.444 182.887  1.00  0.00           O  
ATOM   1235  CB  LEU B 807       9.955  40.675 180.153  1.00  0.00           C  
ATOM   1236  CG  LEU B 807      10.348  41.747 179.131  1.00  0.00           C  
ATOM   1237  CD1 LEU B 807      10.494  43.087 179.835  1.00  0.00           C  
ATOM   1238  CD2 LEU B 807      11.649  41.376 178.475  1.00  0.00           C  
ATOM   1239  N   GLY B 808      10.361  38.781 183.019  1.00  0.00           N  
ATOM   1240  CA  GLY B 808       9.616  38.084 184.043  1.00  0.00           C  
ATOM   1241  C   GLY B 808       8.297  37.516 183.537  1.00  0.00           C  
ATOM   1242  O   GLY B 808       7.225  37.917 184.016  1.00  0.00           O  
ATOM   1243  N   ILE B 809       8.357  36.601 182.564  1.00  0.00           N  
ATOM   1244  CA  ILE B 809       7.136  35.992 182.060  1.00  0.00           C  
ATOM   1245  C   ILE B 809       7.326  34.586 181.568  1.00  0.00           C  
ATOM   1246  O   ILE B 809       6.459  34.075 180.869  1.00  0.00           O  
ATOM   1247  CB  ILE B 809       6.450  36.811 180.919  1.00  0.00           C  
ATOM   1248  CG1 ILE B 809       7.420  37.040 179.751  1.00  0.00           C  
ATOM   1249  CG2 ILE B 809       5.967  38.126 181.454  1.00  0.00           C  
ATOM   1250  CD1 ILE B 809       6.773  37.618 178.513  1.00  0.00           C  
ATOM   1251  N   SER B1143       8.443  33.960 181.925  1.00  0.00           N  
ATOM   1252  CA  SER B1143       8.722  32.574 181.502  1.00  0.00           C  
ATOM   1253  C   SER B1143       7.488  31.706 181.737  1.00  0.00           C  
ATOM   1254  O   SER B1143       7.023  30.973 180.861  1.00  0.00           O  
ATOM   1255  CB  SER B1143       9.859  31.978 182.332  1.00  0.00           C  
ATOM   1256  OG  SER B1143      10.881  32.927 182.576  1.00  0.00           O  
ATOM   1257  N   GLU B1153       6.974  31.816 182.955  1.00  0.00           N  
ATOM   1258  CA  GLU B1153       5.817  31.068 183.420  1.00  0.00           C  
ATOM   1259  C   GLU B1153       4.567  31.261 182.595  1.00  0.00           C  
ATOM   1260  O   GLU B1153       3.692  30.412 182.609  1.00  0.00           O  
ATOM   1261  CB  GLU B1153       5.503  31.461 184.862  1.00  0.00           C  
ATOM   1262  CG  GLU B1153       6.685  31.404 185.805  1.00  0.00           C  
ATOM   1263  CD  GLU B1153       7.158  29.990 186.047  1.00  0.00           C  
ATOM   1264  OE1 GLU B1153       6.389  29.213 186.648  1.00  0.00           O  
ATOM   1265  OE2 GLU B1153       8.292  29.657 185.636  1.00  0.00           O  
ATOM   1266  N   HIS B1154       4.472  32.366 181.871  1.00  0.00           N  
ATOM   1267  CA  HIS B1154       3.266  32.638 181.088  1.00  0.00           C  
ATOM   1268  C   HIS B1154       3.363  32.420 179.598  1.00  0.00           C  
ATOM   1269  O   HIS B1154       2.433  32.758 178.865  1.00  0.00           O  
ATOM   1270  CB  HIS B1154       2.803  34.057 181.382  1.00  0.00           C  
ATOM   1271  CG  HIS B1154       2.534  34.283 182.833  1.00  0.00           C  
ATOM   1272  ND1 HIS B1154       1.264  34.245 183.371  1.00  0.00           N  
ATOM   1273  CD2 HIS B1154       3.384  34.422 183.879  1.00  0.00           C  
ATOM   1274  CE1 HIS B1154       1.345  34.348 184.685  1.00  0.00           C  
ATOM   1275  NE2 HIS B1154       2.620  34.454 185.019  1.00  0.00           N  
ATOM   1276  N   VAL B1155       4.457  31.798 179.168  1.00  0.00           N  
ATOM   1277  CA  VAL B1155       4.704  31.566 177.750  1.00  0.00           C  
ATOM   1278  C   VAL B1155       5.218  30.159 177.398  1.00  0.00           C  
ATOM   1279  O   VAL B1155       6.228  29.696 177.939  1.00  0.00           O  
ATOM   1280  CB  VAL B1155       5.743  32.594 177.237  1.00  0.00           C  
ATOM   1281  CG1 VAL B1155       5.917  32.440 175.772  1.00  0.00           C  
ATOM   1282  CG2 VAL B1155       5.306  34.011 177.557  1.00  0.00           C  
ATOM   1283  N   THR B1156       4.543  29.480 176.479  1.00  0.00           N  
ATOM   1284  CA  THR B1156       4.995  28.147 176.078  1.00  0.00           C  
ATOM   1285  C   THR B1156       5.393  28.061 174.593  1.00  0.00           C  
ATOM   1286  O   THR B1156       4.804  28.721 173.744  1.00  0.00           O  
ATOM   1287  CB  THR B1156       3.915  27.055 176.396  1.00  0.00           C  
ATOM   1288  OG1 THR B1156       2.593  27.588 176.208  1.00  0.00           O  
ATOM   1289  CG2 THR B1156       4.073  26.555 177.826  1.00  0.00           C  
ATOM   1290  N   LEU B1157       6.382  27.222 174.299  1.00  0.00           N  
ATOM   1291  CA  LEU B1157       6.912  27.039 172.954  1.00  0.00           C  
ATOM   1292  C   LEU B1157       6.369  25.844 172.152  1.00  0.00           C  
ATOM   1293  O   LEU B1157       6.290  24.716 172.646  1.00  0.00           O  
ATOM   1294  CB  LEU B1157       8.447  26.946 173.030  1.00  0.00           C  
ATOM   1295  CG  LEU B1157       9.221  26.552 171.761  1.00  0.00           C  
ATOM   1296  CD1 LEU B1157       8.965  27.588 170.682  1.00  0.00           C  
ATOM   1297  CD2 LEU B1157      10.710  26.423 172.069  1.00  0.00           C  
ATOM   1298  N   GLU B1158       6.028  26.103 170.896  1.00  0.00           N  
ATOM   1299  CA  GLU B1158       5.518  25.077 170.013  1.00  0.00           C  
ATOM   1300  C   GLU B1158       6.379  24.972 168.757  1.00  0.00           C  
ATOM   1301  O   GLU B1158       6.490  25.924 168.006  1.00  0.00           O  
ATOM   1302  CB  GLU B1158       4.073  25.395 169.654  1.00  0.00           C  
ATOM   1303  CG  GLU B1158       3.117  25.122 170.806  1.00  0.00           C  
ATOM   1304  CD  GLU B1158       1.663  25.236 170.393  1.00  0.00           C  
ATOM   1305  OE1 GLU B1158       1.372  25.015 169.189  1.00  0.00           O  
ATOM   1306  OE2 GLU B1158       0.814  25.529 171.267  1.00  0.00           O  
ATOM   1307  N   LEU B1159       6.990  23.813 168.541  1.00  0.00           N  
ATOM   1308  CA  LEU B1159       7.855  23.593 167.391  1.00  0.00           C  
ATOM   1309  C   LEU B1159       7.192  22.734 166.336  1.00  0.00           C  
ATOM   1310  O   LEU B1159       6.077  22.260 166.507  1.00  0.00           O  
ATOM   1311  CB  LEU B1159       9.136  22.865 167.792  1.00  0.00           C  
ATOM   1312  CG  LEU B1159       9.944  23.295 169.005  1.00  0.00           C  
ATOM   1313  CD1 LEU B1159      11.239  22.484 169.054  1.00  0.00           C  
ATOM   1314  CD2 LEU B1159      10.235  24.777 168.923  1.00  0.00           C  
ATOM   1315  N   ASN B1160       7.917  22.518 165.247  1.00  0.00           N  
ATOM   1316  CA  ASN B1160       7.441  21.691 164.157  1.00  0.00           C  
ATOM   1317  C   ASN B1160       8.290  21.933 162.933  1.00  0.00           C  
ATOM   1318  O   ASN B1160       8.806  23.032 162.751  1.00  0.00           O  
ATOM   1319  CB  ASN B1160       5.975  21.989 163.835  1.00  0.00           C  
ATOM   1320  CG  ASN B1160       5.403  21.024 162.801  1.00  0.00           C  
ATOM   1321  OD1 ASN B1160       5.755  19.838 162.793  1.00  0.00           O  
ATOM   1322  ND2 ASN B1160       4.506  21.521 161.936  1.00  0.00           N  
ATOM   1323  N   SER B1161       8.456  20.892 162.117  1.00  0.00           N  
ATOM   1324  CA  SER B1161       9.217  20.991 160.875  1.00  0.00           C  
ATOM   1325  C   SER B1161       8.293  20.617 159.751  1.00  0.00           C  
ATOM   1326  O   SER B1161       7.600  19.608 159.827  1.00  0.00           O  
ATOM   1327  CB  SER B1161      10.398  20.042 160.843  1.00  0.00           C  
ATOM   1328  OG  SER B1161      10.973  20.057 159.545  1.00  0.00           O  
ATOM   1329  N   ILE B1162       8.288  21.428 158.704  1.00  0.00           N  
ATOM   1330  CA  ILE B1162       7.416  21.182 157.565  1.00  0.00           C  
ATOM   1331  C   ILE B1162       8.185  20.686 156.366  1.00  0.00           C  
ATOM   1332  O   ILE B1162       7.755  20.874 155.233  1.00  0.00           O  
ATOM   1333  CB  ILE B1162       6.660  22.447 157.168  1.00  0.00           C  
ATOM   1334  CG1 ILE B1162       7.641  23.529 156.720  1.00  0.00           C  
ATOM   1335  CG2 ILE B1162       5.829  22.927 158.347  1.00  0.00           C  
ATOM   1336  CD1 ILE B1162       6.952  24.786 156.246  1.00  0.00           C  
ATOM   1337  N   GLY B1163       9.329  20.066 156.635  1.00  0.00           N  
ATOM   1338  CA  GLY B1163      10.155  19.523 155.578  1.00  0.00           C  
ATOM   1339  C   GLY B1163      10.415  20.474 154.429  1.00  0.00           C  
ATOM   1340  O   GLY B1163      10.400  21.690 154.603  1.00  0.00           O  
ATOM   1341  N   SER B1164      10.653  19.906 153.251  1.00  0.00           N  
ATOM   1342  CA  SER B1164      10.928  20.678 152.050  1.00  0.00           C  
ATOM   1343  C   SER B1164       9.674  20.835 151.198  1.00  0.00           C  
ATOM   1344  O   SER B1164       8.643  20.216 151.468  1.00  0.00           O  
ATOM   1345  CB  SER B1164      12.014  19.985 151.222  1.00  0.00           C  
ATOM   1346  OG  SER B1164      11.593  18.691 150.817  1.00  0.00           O  
ATOM   1347  N   LEU B1165       9.779  21.671 150.168  1.00  0.00           N  
ATOM   1348  CA  LEU B1165       8.676  21.917 149.248  1.00  0.00           C  
ATOM   1349  C   LEU B1165       8.162  20.559 148.807  1.00  0.00           C  
ATOM   1350  O   LEU B1165       6.980  20.233 148.970  1.00  0.00           O  
ATOM   1351  CB  LEU B1165       9.172  22.702 148.026  1.00  0.00           C  
ATOM   1352  CG  LEU B1165       9.866  24.065 148.198  1.00  0.00           C  
ATOM   1353  CD1 LEU B1165       8.899  25.081 148.821  1.00  0.00           C  
ATOM   1354  CD2 LEU B1165      11.124  23.897 149.056  1.00  0.00           C  
ATOM   1355  N   GLU B1166       9.089  19.782 148.254  1.00  0.00           N  
ATOM   1356  CA  GLU B1166       8.843  18.436 147.767  1.00  0.00           C  
ATOM   1357  C   GLU B1166       8.189  17.634 148.866  1.00  0.00           C  
ATOM   1358  O   GLU B1166       7.131  17.042 148.667  1.00  0.00           O  
ATOM   1359  CB  GLU B1166      10.168  17.784 147.370  1.00  0.00           C  
ATOM   1360  CG  GLU B1166      10.968  18.590 146.337  1.00  0.00           C  
ATOM   1361  CD  GLU B1166      11.475  19.940 146.863  1.00  0.00           C  
ATOM   1362  OE1 GLU B1166      11.811  20.811 146.029  1.00  0.00           O  
ATOM   1363  OE2 GLU B1166      11.549  20.130 148.099  1.00  0.00           O  
ATOM   1364  N   ALA B1167       8.824  17.618 150.033  1.00  0.00           N  
ATOM   1365  CA  ALA B1167       8.284  16.894 151.177  1.00  0.00           C  
ATOM   1366  C   ALA B1167       6.814  17.267 151.386  1.00  0.00           C  
ATOM   1367  O   ALA B1167       5.980  16.413 151.683  1.00  0.00           O  
ATOM   1368  CB  ALA B1167       9.097  17.215 152.424  1.00  0.00           C  
ATOM   1369  N   ARG B1168       6.500  18.547 151.218  1.00  0.00           N  
ATOM   1370  CA  ARG B1168       5.133  19.006 151.387  1.00  0.00           C  
ATOM   1371  C   ARG B1168       4.262  18.628 150.192  1.00  0.00           C  
ATOM   1372  O   ARG B1168       3.094  18.276 150.361  1.00  0.00           O  
ATOM   1373  CB  ARG B1168       5.103  20.517 151.606  1.00  0.00           C  
ATOM   1374  CG  ARG B1168       5.648  20.948 152.955  1.00  0.00           C  
ATOM   1375  CD  ARG B1168       5.383  22.421 153.222  1.00  0.00           C  
ATOM   1376  NE  ARG B1168       6.616  23.131 153.540  1.00  0.00           N  
ATOM   1377  CZ  ARG B1168       7.573  23.403 152.661  1.00  0.00           C  
ATOM   1378  NH1 ARG B1168       7.434  23.029 151.405  1.00  0.00           N  
ATOM   1379  NH2 ARG B1168       8.676  24.031 153.038  1.00  0.00           N  
ATOM   1380  N   ALA B1169       4.825  18.699 148.988  1.00  0.00           N  
ATOM   1381  CA  ALA B1169       4.077  18.336 147.787  1.00  0.00           C  
ATOM   1382  C   ALA B1169       3.562  16.904 147.928  1.00  0.00           C  
ATOM   1383  O   ALA B1169       2.357  16.656 147.851  1.00  0.00           O  
ATOM   1384  CB  ALA B1169       4.965  18.454 146.550  1.00  0.00           C  
ATOM   1385  N   ASN B1170       4.479  15.967 148.151  1.00  0.00           N  
ATOM   1386  CA  ASN B1170       4.117  14.564 148.303  1.00  0.00           C  
ATOM   1387  C   ASN B1170       3.178  14.307 149.474  1.00  0.00           C  
ATOM   1388  O   ASN B1170       2.829  13.166 149.768  1.00  0.00           O  
ATOM   1389  CB  ASN B1170       5.372  13.709 148.451  1.00  0.00           C  
ATOM   1390  CG  ASN B1170       6.168  13.644 147.177  1.00  0.00           C  
ATOM   1391  OD1 ASN B1170       6.888  14.581 146.835  1.00  0.00           O  
ATOM   1392  ND2 ASN B1170       6.024  12.542 146.446  1.00  0.00           N  
ATOM   1393  N   TYR B1171       2.773  15.372 150.144  1.00  0.00           N  
ATOM   1394  CA  TYR B1171       1.869  15.255 151.269  1.00  0.00           C  
ATOM   1395  C   TYR B1171       0.472  15.606 150.749  1.00  0.00           C  
ATOM   1396  O   TYR B1171       0.024  16.749 150.846  1.00  0.00           O  
ATOM   1397  CB  TYR B1171       2.316  16.218 152.368  1.00  0.00           C  
ATOM   1398  CG  TYR B1171       1.453  16.214 153.602  1.00  0.00           C  
ATOM   1399  CD1 TYR B1171       1.449  15.132 154.472  1.00  0.00           C  
ATOM   1400  CD2 TYR B1171       0.655  17.310 153.912  1.00  0.00           C  
ATOM   1401  CE1 TYR B1171       0.672  15.148 155.629  1.00  0.00           C  
ATOM   1402  CE2 TYR B1171      -0.124  17.336 155.059  1.00  0.00           C  
ATOM   1403  CZ  TYR B1171      -0.110  16.259 155.917  1.00  0.00           C  
ATOM   1404  OH  TYR B1171      -0.848  16.316 157.080  1.00  0.00           O  
ATOM   1405  N   ARG B1172      -0.195  14.610 150.164  1.00  0.00           N  
ATOM   1406  CA  ARG B1172      -1.538  14.783 149.613  1.00  0.00           C  
ATOM   1407  C   ARG B1172      -2.375  13.527 149.859  1.00  0.00           C  
ATOM   1408  O   ARG B1172      -3.471  13.598 150.418  1.00  0.00           O  
ATOM   1409  CB  ARG B1172      -1.464  15.054 148.109  1.00  0.00           C  
ATOM   1410  CG  ARG B1172      -1.159  13.822 147.286  1.00  0.00           C  
ATOM   1411  CD  ARG B1172       0.208  13.884 146.644  1.00  0.00           C  
ATOM   1412  NE  ARG B1172       0.361  15.039 145.763  1.00  0.00           N  
ATOM   1413  CZ  ARG B1172       1.384  15.212 144.925  1.00  0.00           C  
ATOM   1414  NH1 ARG B1172       2.350  14.303 144.844  1.00  0.00           N  
ATOM   1415  NH2 ARG B1172       1.449  16.301 144.168  1.00  0.00           N  
ATOM   1416  N   ALA B1184      -0.838  12.925 158.764  1.00  0.00           N  
ATOM   1417  CA  ALA B1184       0.265  13.587 159.464  1.00  0.00           C  
ATOM   1418  C   ALA B1184       1.466  13.762 158.538  1.00  0.00           C  
ATOM   1419  O   ALA B1184       1.860  12.826 157.841  1.00  0.00           O  
ATOM   1420  CB  ALA B1184       0.667  12.783 160.686  1.00  0.00           C  
ATOM   1421  N   LEU B1185       2.056  14.958 158.549  1.00  0.00           N  
ATOM   1422  CA  LEU B1185       3.194  15.273 157.683  1.00  0.00           C  
ATOM   1423  C   LEU B1185       4.531  14.636 158.052  1.00  0.00           C  
ATOM   1424  O   LEU B1185       5.294  14.249 157.165  1.00  0.00           O  
ATOM   1425  CB  LEU B1185       3.375  16.796 157.574  1.00  0.00           C  
ATOM   1426  CG  LEU B1185       4.513  17.312 156.678  1.00  0.00           C  
ATOM   1427  CD1 LEU B1185       4.397  16.743 155.273  1.00  0.00           C  
ATOM   1428  CD2 LEU B1185       4.467  18.827 156.630  1.00  0.00           C  
ATOM   1429  N   GLY B1186       4.821  14.532 159.346  1.00  0.00           N  
ATOM   1430  CA  GLY B1186       6.083  13.944 159.762  1.00  0.00           C  
ATOM   1431  C   GLY B1186       6.475  12.744 158.918  1.00  0.00           C  
ATOM   1432  O   GLY B1186       7.658  12.490 158.670  1.00  0.00           O  
ATOM   1433  N   ASP B1187       5.461  12.021 158.454  1.00  0.00           N  
ATOM   1434  CA  ASP B1187       5.646  10.820 157.650  1.00  0.00           C  
ATOM   1435  C   ASP B1187       6.162  11.079 156.228  1.00  0.00           C  
ATOM   1436  O   ASP B1187       6.396  10.140 155.464  1.00  0.00           O  
ATOM   1437  CB  ASP B1187       4.318  10.050 157.585  1.00  0.00           C  
ATOM   1438  CG  ASP B1187       3.766   9.692 158.975  1.00  0.00           C  
ATOM   1439  OD1 ASP B1187       4.466   9.002 159.751  1.00  0.00           O  
ATOM   1440  OD2 ASP B1187       2.625  10.098 159.289  1.00  0.00           O  
ATOM   1441  N   TYR B1188       6.352  12.347 155.878  1.00  0.00           N  
ATOM   1442  CA  TYR B1188       6.816  12.703 154.541  1.00  0.00           C  
ATOM   1443  C   TYR B1188       8.076  13.544 154.546  1.00  0.00           C  
ATOM   1444  O   TYR B1188       8.710  13.713 153.510  1.00  0.00           O  
ATOM   1445  CB  TYR B1188       5.709  13.447 153.801  1.00  0.00           C  
ATOM   1446  CG  TYR B1188       4.464  12.619 153.661  1.00  0.00           C  
ATOM   1447  CD1 TYR B1188       4.207  11.909 152.491  1.00  0.00           C  
ATOM   1448  CD2 TYR B1188       3.587  12.467 154.734  1.00  0.00           C  
ATOM   1449  CE1 TYR B1188       3.114  11.065 152.392  1.00  0.00           C  
ATOM   1450  CE2 TYR B1188       2.494  11.623 154.648  1.00  0.00           C  
ATOM   1451  CZ  TYR B1188       2.265  10.923 153.474  1.00  0.00           C  
ATOM   1452  OH  TYR B1188       1.196  10.063 153.391  1.00  0.00           O  
ATOM   1453  N   LEU B1189       8.432  14.080 155.706  1.00  0.00           N  
ATOM   1454  CA  LEU B1189       9.626  14.902 155.808  1.00  0.00           C  
ATOM   1455  C   LEU B1189      10.754  14.149 155.163  1.00  0.00           C  
ATOM   1456  O   LEU B1189      10.759  12.929 155.172  1.00  0.00           O  
ATOM   1457  CB  LEU B1189       9.969  15.155 157.268  1.00  0.00           C  
ATOM   1458  CG  LEU B1189       9.097  16.133 158.054  1.00  0.00           C  
ATOM   1459  CD1 LEU B1189       9.896  17.399 158.322  1.00  0.00           C  
ATOM   1460  CD2 LEU B1189       7.806  16.441 157.293  1.00  0.00           C  
ATOM   1461  N   ASP B1334      11.699  14.873 154.586  1.00  0.00           N  
ATOM   1462  CA  ASP B1334      12.864  14.253 153.960  1.00  0.00           C  
ATOM   1463  C   ASP B1334      13.777  13.776 155.085  1.00  0.00           C  
ATOM   1464  O   ASP B1334      13.533  14.083 156.254  1.00  0.00           O  
ATOM   1465  CB  ASP B1334      13.582  15.280 153.098  1.00  0.00           C  
ATOM   1466  CG  ASP B1334      13.292  16.708 153.546  1.00  0.00           C  
ATOM   1467  OD1 ASP B1334      12.101  17.107 153.554  1.00  0.00           O  
ATOM   1468  OD2 ASP B1334      14.255  17.426 153.894  1.00  0.00           O  
ATOM   1469  N   GLU B1335      14.824  13.031 154.755  1.00  0.00           N  
ATOM   1470  CA  GLU B1335      15.712  12.549 155.800  1.00  0.00           C  
ATOM   1471  C   GLU B1335      16.494  13.715 156.413  1.00  0.00           C  
ATOM   1472  O   GLU B1335      16.613  13.830 157.637  1.00  0.00           O  
ATOM   1473  CB  GLU B1335      16.669  11.483 155.253  1.00  0.00           C  
ATOM   1474  CG  GLU B1335      17.375  10.674 156.360  1.00  0.00           C  
ATOM   1475  CD  GLU B1335      16.401  10.145 157.418  1.00  0.00           C  
ATOM   1476  OE1 GLU B1335      16.799  10.065 158.606  1.00  0.00           O  
ATOM   1477  OE2 GLU B1335      15.242   9.811 157.067  1.00  0.00           O  
ATOM   1478  N   GLU B1336      17.009  14.591 155.558  1.00  0.00           N  
ATOM   1479  CA  GLU B1336      17.764  15.741 156.022  1.00  0.00           C  
ATOM   1480  C   GLU B1336      16.918  16.678 156.889  1.00  0.00           C  
ATOM   1481  O   GLU B1336      17.409  17.235 157.873  1.00  0.00           O  
ATOM   1482  CB  GLU B1336      18.333  16.486 154.825  1.00  0.00           C  
ATOM   1483  CG  GLU B1336      19.123  15.577 153.912  1.00  0.00           C  
ATOM   1484  CD  GLU B1336      20.047  16.340 152.995  1.00  0.00           C  
ATOM   1485  OE1 GLU B1336      20.936  17.060 153.508  1.00  0.00           O  
ATOM   1486  OE2 GLU B1336      19.882  16.220 151.763  1.00  0.00           O  
ATOM   1487  N   SER B1384      15.647  16.850 156.538  1.00  0.00           N  
ATOM   1488  CA  SER B1384      14.782  17.708 157.329  1.00  0.00           C  
ATOM   1489  C   SER B1384      14.521  17.146 158.715  1.00  0.00           C  
ATOM   1490  O   SER B1384      14.694  17.856 159.700  1.00  0.00           O  
ATOM   1491  CB  SER B1384      13.451  17.942 156.620  1.00  0.00           C  
ATOM   1492  OG  SER B1384      13.575  18.977 155.665  1.00  0.00           O  
ATOM   1493  N   ARG B1385      14.100  15.883 158.808  1.00  0.00           N  
ATOM   1494  CA  ARG B1385      13.831  15.295 160.124  1.00  0.00           C  
ATOM   1495  C   ARG B1385      15.083  15.284 160.981  1.00  0.00           C  
ATOM   1496  O   ARG B1385      14.997  15.434 162.202  1.00  0.00           O  
ATOM   1497  CB  ARG B1385      13.295  13.866 160.022  1.00  0.00           C  
ATOM   1498  CG  ARG B1385      14.217  12.894 159.323  1.00  0.00           C  
ATOM   1499  CD  ARG B1385      13.833  11.454 159.639  1.00  0.00           C  
ATOM   1500  NE  ARG B1385      12.386  11.284 159.775  1.00  0.00           N  
ATOM   1501  CZ  ARG B1385      11.501  11.452 158.794  1.00  0.00           C  
ATOM   1502  NH1 ARG B1385      11.903  11.796 157.578  1.00  0.00           N  
ATOM   1503  NH2 ARG B1385      10.206  11.287 159.038  1.00  0.00           N  
ATOM   1504  N   GLU B1386      16.241  15.111 160.339  1.00  0.00           N  
ATOM   1505  CA  GLU B1386      17.510  15.093 161.059  1.00  0.00           C  
ATOM   1506  C   GLU B1386      17.823  16.472 161.655  1.00  0.00           C  
ATOM   1507  O   GLU B1386      18.258  16.587 162.803  1.00  0.00           O  
ATOM   1508  CB  GLU B1386      18.637  14.674 160.132  1.00  0.00           C  
ATOM   1509  CG  GLU B1386      19.894  14.318 160.880  1.00  0.00           C  
ATOM   1510  CD  GLU B1386      21.139  14.584 160.062  1.00  0.00           C  
ATOM   1511  OE1 GLU B1386      21.317  15.745 159.627  1.00  0.00           O  
ATOM   1512  OE2 GLU B1386      21.938  13.642 159.857  1.00  0.00           O  
ATOM   1513  N   HIS B1387      17.591  17.507 160.852  1.00  0.00           N  
ATOM   1514  CA  HIS B1387      17.803  18.898 161.228  1.00  0.00           C  
ATOM   1515  C   HIS B1387      16.923  19.214 162.444  1.00  0.00           C  
ATOM   1516  O   HIS B1387      17.379  19.830 163.419  1.00  0.00           O  
ATOM   1517  CB  HIS B1387      17.417  19.790 160.036  1.00  0.00           C  
ATOM   1518  CG  HIS B1387      17.706  21.249 160.225  1.00  0.00           C  
ATOM   1519  ND1 HIS B1387      18.761  21.885 159.601  1.00  0.00           N  
ATOM   1520  CD2 HIS B1387      17.079  22.196 160.964  1.00  0.00           C  
ATOM   1521  CE1 HIS B1387      18.772  23.158 159.952  1.00  0.00           C  
ATOM   1522  NE2 HIS B1387      17.763  23.371 160.780  1.00  0.00           N  
ATOM   1523  N   PHE B1388      15.663  18.780 162.383  1.00  0.00           N  
ATOM   1524  CA  PHE B1388      14.709  19.024 163.467  1.00  0.00           C  
ATOM   1525  C   PHE B1388      15.136  18.336 164.756  1.00  0.00           C  
ATOM   1526  O   PHE B1388      15.087  18.932 165.836  1.00  0.00           O  
ATOM   1527  CB  PHE B1388      13.308  18.549 163.077  1.00  0.00           C  
ATOM   1528  CG  PHE B1388      12.229  19.023 164.008  1.00  0.00           C  
ATOM   1529  CD1 PHE B1388      12.113  20.368 164.330  1.00  0.00           C  
ATOM   1530  CD2 PHE B1388      11.323  18.129 164.555  1.00  0.00           C  
ATOM   1531  CE1 PHE B1388      11.107  20.820 165.188  1.00  0.00           C  
ATOM   1532  CE2 PHE B1388      10.309  18.567 165.415  1.00  0.00           C  
ATOM   1533  CZ  PHE B1388      10.203  19.916 165.731  1.00  0.00           C  
ATOM   1534  N   ALA B1389      15.550  17.078 164.639  1.00  0.00           N  
ATOM   1535  CA  ALA B1389      16.005  16.326 165.799  1.00  0.00           C  
ATOM   1536  C   ALA B1389      17.184  17.064 166.438  1.00  0.00           C  
ATOM   1537  O   ALA B1389      17.308  17.119 167.666  1.00  0.00           O  
ATOM   1538  CB  ALA B1389      16.427  14.933 165.375  1.00  0.00           C  
ATOM   1539  N   GLY B1390      18.048  17.626 165.593  1.00  0.00           N  
ATOM   1540  CA  GLY B1390      19.203  18.362 166.082  1.00  0.00           C  
ATOM   1541  C   GLY B1390      18.795  19.606 166.849  1.00  0.00           C  
ATOM   1542  O   GLY B1390      19.505  20.072 167.742  1.00  0.00           O  
ATOM   1543  N   LEU B1391      17.640  20.151 166.497  1.00  0.00           N  
ATOM   1544  CA  LEU B1391      17.141  21.334 167.161  1.00  0.00           C  
ATOM   1545  C   LEU B1391      16.493  20.950 168.491  1.00  0.00           C  
ATOM   1546  O   LEU B1391      16.635  21.647 169.502  1.00  0.00           O  
ATOM   1547  CB  LEU B1391      16.120  22.040 166.265  1.00  0.00           C  
ATOM   1548  CG  LEU B1391      15.353  23.177 166.942  1.00  0.00           C  
ATOM   1549  CD1 LEU B1391      16.354  24.170 167.541  1.00  0.00           C  
ATOM   1550  CD2 LEU B1391      14.458  23.848 165.942  1.00  0.00           C  
ATOM   1551  N   CYS B1392      15.765  19.841 168.483  1.00  0.00           N  
ATOM   1552  CA  CYS B1392      15.107  19.385 169.695  1.00  0.00           C  
ATOM   1553  C   CYS B1392      16.151  18.940 170.706  1.00  0.00           C  
ATOM   1554  O   CYS B1392      16.039  19.259 171.886  1.00  0.00           O  
ATOM   1555  CB  CYS B1392      14.146  18.241 169.391  1.00  0.00           C  
ATOM   1556  SG  CYS B1392      12.688  18.699 168.415  1.00  0.00           S  
ATOM   1557  N   LYS B1393      17.172  18.216 170.250  1.00  0.00           N  
ATOM   1558  CA  LYS B1393      18.206  17.772 171.171  1.00  0.00           C  
ATOM   1559  C   LYS B1393      18.861  19.014 171.753  1.00  0.00           C  
ATOM   1560  O   LYS B1393      19.181  19.050 172.939  1.00  0.00           O  
ATOM   1561  CB  LYS B1393      19.257  16.883 170.474  1.00  0.00           C  
ATOM   1562  CG  LYS B1393      20.263  17.615 169.591  1.00  0.00           C  
ATOM   1563  CD  LYS B1393      21.284  16.660 168.945  1.00  0.00           C  
ATOM   1564  CE  LYS B1393      22.344  16.156 169.938  1.00  0.00           C  
ATOM   1565  NZ  LYS B1393      23.311  17.223 170.350  1.00  0.00           N  
ATOM   1566  N   LEU B1394      19.028  20.040 170.921  1.00  0.00           N  
ATOM   1567  CA  LEU B1394      19.642  21.286 171.347  1.00  0.00           C  
ATOM   1568  C   LEU B1394      18.777  22.049 172.321  1.00  0.00           C  
ATOM   1569  O   LEU B1394      19.275  22.684 173.236  1.00  0.00           O  
ATOM   1570  CB  LEU B1394      19.930  22.157 170.146  1.00  0.00           C  
ATOM   1571  CG  LEU B1394      21.394  22.246 169.723  1.00  0.00           C  
ATOM   1572  CD1 LEU B1394      22.013  20.862 169.690  1.00  0.00           C  
ATOM   1573  CD2 LEU B1394      21.458  22.922 168.359  1.00  0.00           C  
ATOM   1574  N   LEU B1395      17.474  22.001 172.130  1.00  0.00           N  
ATOM   1575  CA  LEU B1395      16.578  22.690 173.048  1.00  0.00           C  
ATOM   1576  C   LEU B1395      16.554  22.005 174.435  1.00  0.00           C  
ATOM   1577  O   LEU B1395      16.434  22.679 175.470  1.00  0.00           O  
ATOM   1578  CB  LEU B1395      15.182  22.770 172.423  1.00  0.00           C  
ATOM   1579  CG  LEU B1395      14.816  24.091 171.722  1.00  0.00           C  
ATOM   1580  CD1 LEU B1395      16.019  24.775 171.158  1.00  0.00           C  
ATOM   1581  CD2 LEU B1395      13.810  23.806 170.628  1.00  0.00           C  
ATOM   1582  N   GLU B1396      16.683  20.673 174.446  1.00  0.00           N  
ATOM   1583  CA  GLU B1396      16.716  19.875 175.686  1.00  0.00           C  
ATOM   1584  C   GLU B1396      18.006  20.174 176.434  1.00  0.00           C  
ATOM   1585  O   GLU B1396      17.992  20.491 177.619  1.00  0.00           O  
ATOM   1586  CB  GLU B1396      16.710  18.377 175.379  1.00  0.00           C  
ATOM   1587  CG  GLU B1396      15.368  17.776 175.029  1.00  0.00           C  
ATOM   1588  CD  GLU B1396      15.521  16.529 174.178  1.00  0.00           C  
ATOM   1589  OE1 GLU B1396      16.588  15.872 174.277  1.00  0.00           O  
ATOM   1590  OE2 GLU B1396      14.580  16.206 173.415  1.00  0.00           O  
ATOM   1591  N   SER B1397      19.123  20.049 175.724  1.00  0.00           N  
ATOM   1592  CA  SER B1397      20.433  20.308 176.303  1.00  0.00           C  
ATOM   1593  C   SER B1397      20.510  21.668 176.981  1.00  0.00           C  
ATOM   1594  O   SER B1397      21.515  21.983 177.603  1.00  0.00           O  
ATOM   1595  CB  SER B1397      21.524  20.249 175.226  1.00  0.00           C  
ATOM   1596  OG  SER B1397      21.406  19.082 174.433  1.00  0.00           O  
ATOM   1597  N   ALA B1398      19.465  22.477 176.855  1.00  0.00           N  
ATOM   1598  CA  ALA B1398      19.477  23.806 177.442  1.00  0.00           C  
ATOM   1599  C   ALA B1398      18.211  24.021 178.243  1.00  0.00           C  
ATOM   1600  O   ALA B1398      17.888  25.132 178.657  1.00  0.00           O  
ATOM   1601  CB  ALA B1398      19.602  24.852 176.347  1.00  0.00           C  
ATOM   1602  N   GLY B1400      17.481  22.938 178.443  1.00  0.00           N  
ATOM   1603  CA  GLY B1400      16.282  23.013 179.234  1.00  0.00           C  
ATOM   1604  C   GLY B1400      15.189  23.912 178.715  1.00  0.00           C  
ATOM   1605  O   GLY B1400      14.474  24.546 179.494  1.00  0.00           O  
ATOM   1606  N   ILE B1401      15.038  24.008 177.407  1.00  0.00           N  
ATOM   1607  CA  ILE B1401      13.943  24.830 176.952  1.00  0.00           C  
ATOM   1608  C   ILE B1401      12.847  23.817 176.729  1.00  0.00           C  
ATOM   1609  O   ILE B1401      12.998  22.890 175.929  1.00  0.00           O  
ATOM   1610  CB  ILE B1401      14.264  25.593 175.652  1.00  0.00           C  
ATOM   1611  CG1 ILE B1401      15.487  26.485 175.862  1.00  0.00           C  
ATOM   1612  CG2 ILE B1401      13.077  26.453 175.269  1.00  0.00           C  
ATOM   1613  CD1 ILE B1401      15.886  27.305 174.638  1.00  0.00           C  
ATOM   1614  N   ALA B1402      11.761  23.971 177.474  1.00  0.00           N  
ATOM   1615  CA  ALA B1402      10.635  23.060 177.369  1.00  0.00           C  
ATOM   1616  C   ALA B1402       9.854  23.379 176.116  1.00  0.00           C  
ATOM   1617  O   ALA B1402       9.531  24.540 175.834  1.00  0.00           O  
ATOM   1618  CB  ALA B1402       9.735  23.186 178.596  1.00  0.00           C  
ATOM   1619  N   TYR B1416       9.529  22.338 175.369  1.00  0.00           N  
ATOM   1620  CA  TYR B1416       8.796  22.543 174.148  1.00  0.00           C  
ATOM   1621  C   TYR B1416       7.720  21.496 173.929  1.00  0.00           C  
ATOM   1622  O   TYR B1416       7.678  20.480 174.616  1.00  0.00           O  
ATOM   1623  CB  TYR B1416       9.758  22.507 172.981  1.00  0.00           C  
ATOM   1624  CG  TYR B1416      10.451  21.182 172.832  1.00  0.00           C  
ATOM   1625  CD1 TYR B1416      11.548  20.855 173.623  1.00  0.00           C  
ATOM   1626  CD2 TYR B1416      10.048  20.278 171.850  1.00  0.00           C  
ATOM   1627  CE1 TYR B1416      12.242  19.660 173.426  1.00  0.00           C  
ATOM   1628  CE2 TYR B1416      10.729  19.086 171.642  1.00  0.00           C  
ATOM   1629  CZ  TYR B1416      11.828  18.785 172.427  1.00  0.00           C  
ATOM   1630  OH  TYR B1416      12.533  17.632 172.179  1.00  0.00           O  
ATOM   1631  N   THR B1428       6.869  21.761 172.942  1.00  0.00           N  
ATOM   1632  CA  THR B1428       5.785  20.877 172.566  1.00  0.00           C  
ATOM   1633  C   THR B1428       5.688  20.818 171.058  1.00  0.00           C  
ATOM   1634  O   THR B1428       5.384  21.811 170.421  1.00  0.00           O  
ATOM   1635  CB  THR B1428       4.453  21.381 173.106  1.00  0.00           C  
ATOM   1636  OG1 THR B1428       4.437  21.215 174.525  1.00  0.00           O  
ATOM   1637  CG2 THR B1428       3.287  20.629 172.470  1.00  0.00           C  
ATOM   1638  N   VAL B1429       5.948  19.651 170.490  1.00  0.00           N  
ATOM   1639  CA  VAL B1429       5.872  19.473 169.053  1.00  0.00           C  
ATOM   1640  C   VAL B1429       4.425  19.364 168.542  1.00  0.00           C  
ATOM   1641  O   VAL B1429       3.754  18.346 168.721  1.00  0.00           O  
ATOM   1642  CB  VAL B1429       6.632  18.237 168.663  1.00  0.00           C  
ATOM   1643  CG1 VAL B1429       6.465  17.971 167.183  1.00  0.00           C  
ATOM   1644  CG2 VAL B1429       8.089  18.412 169.046  1.00  0.00           C  
ATOM   1645  N   ASN B1430       3.958  20.426 167.896  1.00  0.00           N  
ATOM   1646  CA  ASN B1430       2.604  20.499 167.364  1.00  0.00           C  
ATOM   1647  C   ASN B1430       2.612  20.249 165.860  1.00  0.00           C  
ATOM   1648  O   ASN B1430       2.927  21.144 165.084  1.00  0.00           O  
ATOM   1649  CB  ASN B1430       2.021  21.876 167.673  1.00  0.00           C  
ATOM   1650  CG  ASN B1430       0.704  22.121 166.983  1.00  0.00           C  
ATOM   1651  OD1 ASN B1430       0.128  21.212 166.367  1.00  0.00           O  
ATOM   1652  ND2 ASN B1430       0.207  23.362 167.081  1.00  0.00           N  
ATOM   1653  N   GLN B1431       2.243  19.040 165.446  1.00  0.00           N  
ATOM   1654  CA  GLN B1431       2.266  18.698 164.029  1.00  0.00           C  
ATOM   1655  C   GLN B1431       1.226  19.372 163.159  1.00  0.00           C  
ATOM   1656  O   GLN B1431       1.266  19.234 161.941  1.00  0.00           O  
ATOM   1657  CB  GLN B1431       2.192  17.183 163.850  1.00  0.00           C  
ATOM   1658  CG  GLN B1431       3.421  16.466 164.391  1.00  0.00           C  
ATOM   1659  CD  GLN B1431       3.576  15.066 163.838  1.00  0.00           C  
ATOM   1660  OE1 GLN B1431       2.721  14.205 164.058  1.00  0.00           O  
ATOM   1661  NE2 GLN B1431       4.672  14.830 163.109  1.00  0.00           N  
ATOM   1662  N   ARG B1432       0.298  20.096 163.773  1.00  0.00           N  
ATOM   1663  CA  ARG B1432      -0.727  20.803 163.013  1.00  0.00           C  
ATOM   1664  C   ARG B1432      -0.473  22.309 163.140  1.00  0.00           C  
ATOM   1665  O   ARG B1432      -1.395  23.129 163.115  1.00  0.00           O  
ATOM   1666  CB  ARG B1432      -2.120  20.415 163.526  1.00  0.00           C  
ATOM   1667  CG  ARG B1432      -2.515  18.974 163.152  1.00  0.00           C  
ATOM   1668  CD  ARG B1432      -3.889  18.537 163.688  1.00  0.00           C  
ATOM   1669  NE  ARG B1432      -4.942  19.521 163.431  1.00  0.00           N  
ATOM   1670  CZ  ARG B1432      -5.250  20.014 162.233  1.00  0.00           C  
ATOM   1671  NH1 ARG B1432      -4.589  19.617 161.152  1.00  0.00           N  
ATOM   1672  NH2 ARG B1432      -6.214  20.921 162.114  1.00  0.00           N  
ATOM   1673  N   LEU B1433       0.808  22.645 163.276  1.00  0.00           N  
ATOM   1674  CA  LEU B1433       1.275  24.021 163.405  1.00  0.00           C  
ATOM   1675  C   LEU B1433       1.445  24.611 162.009  1.00  0.00           C  
ATOM   1676  O   LEU B1433       2.282  24.148 161.220  1.00  0.00           O  
ATOM   1677  CB  LEU B1433       2.622  24.050 164.138  1.00  0.00           C  
ATOM   1678  CG  LEU B1433       3.165  25.363 164.716  1.00  0.00           C  
ATOM   1679  CD1 LEU B1433       3.543  26.289 163.611  1.00  0.00           C  
ATOM   1680  CD2 LEU B1433       2.106  26.010 165.621  1.00  0.00           C  
ATOM   1681  N   VAL B1434       0.653  25.635 161.710  1.00  0.00           N  
ATOM   1682  CA  VAL B1434       0.711  26.285 160.409  1.00  0.00           C  
ATOM   1683  C   VAL B1434       0.957  27.780 160.504  1.00  0.00           C  
ATOM   1684  O   VAL B1434       0.274  28.486 161.257  1.00  0.00           O  
ATOM   1685  CB  VAL B1434      -0.605  26.104 159.637  1.00  0.00           C  
ATOM   1686  CG1 VAL B1434      -0.750  24.666 159.194  1.00  0.00           C  
ATOM   1687  CG2 VAL B1434      -1.788  26.542 160.512  1.00  0.00           C  
ATOM   1688  N   ARG B1435       1.933  28.261 159.742  1.00  0.00           N  
ATOM   1689  CA  ARG B1435       2.215  29.688 159.720  1.00  0.00           C  
ATOM   1690  C   ARG B1435       1.373  30.299 158.593  1.00  0.00           C  
ATOM   1691  O   ARG B1435       1.121  29.664 157.557  1.00  0.00           O  
ATOM   1692  CB  ARG B1435       3.691  29.935 159.446  1.00  0.00           C  
ATOM   1693  CG  ARG B1435       4.671  29.265 160.417  1.00  0.00           C  
ATOM   1694  CD  ARG B1435       4.457  29.641 161.874  1.00  0.00           C  
ATOM   1695  NE  ARG B1435       3.941  31.001 162.031  1.00  0.00           N  
ATOM   1696  CZ  ARG B1435       4.664  32.100 161.865  1.00  0.00           C  
ATOM   1697  NH1 ARG B1435       5.942  32.007 161.542  1.00  0.00           N  
ATOM   1698  NH2 ARG B1435       4.107  33.293 162.008  1.00  0.00           N  
ATOM   1699  N   GLY B1436       0.930  31.531 158.771  1.00  0.00           N  
ATOM   1700  CA  GLY B1436       0.129  32.118 157.712  1.00  0.00           C  
ATOM   1701  C   GLY B1436       0.854  32.504 156.424  1.00  0.00           C  
ATOM   1702  O   GLY B1436       0.193  32.955 155.498  1.00  0.00           O  
ATOM   1703  N   LEU B1437       2.179  32.331 156.355  1.00  0.00           N  
ATOM   1704  CA  LEU B1437       2.967  32.708 155.179  1.00  0.00           C  
ATOM   1705  C   LEU B1437       3.568  31.509 154.421  1.00  0.00           C  
ATOM   1706  O   LEU B1437       3.980  30.532 155.021  1.00  0.00           O  
ATOM   1707  CB  LEU B1437       4.095  33.654 155.596  1.00  0.00           C  
ATOM   1708  CG  LEU B1437       3.890  34.759 156.648  1.00  0.00           C  
ATOM   1709  CD1 LEU B1437       2.675  35.593 156.339  1.00  0.00           C  
ATOM   1710  CD2 LEU B1437       3.758  34.139 158.005  1.00  0.00           C  
ATOM   1711  N   ASP B1438       3.648  31.604 153.100  1.00  0.00           N  
ATOM   1712  CA  ASP B1438       4.153  30.505 152.280  1.00  0.00           C  
ATOM   1713  C   ASP B1438       5.653  30.312 152.141  1.00  0.00           C  
ATOM   1714  O   ASP B1438       6.071  29.445 151.377  1.00  0.00           O  
ATOM   1715  CB  ASP B1438       3.594  30.602 150.849  1.00  0.00           C  
ATOM   1716  CG  ASP B1438       2.214  29.978 150.702  1.00  0.00           C  
ATOM   1717  OD1 ASP B1438       2.004  28.856 151.216  1.00  0.00           O  
ATOM   1718  OD2 ASP B1438       1.344  30.601 150.051  1.00  0.00           O  
ATOM   1719  N   TYR B1443       6.469  31.073 152.860  1.00  0.00           N  
ATOM   1720  CA  TYR B1443       7.912  30.950 152.679  1.00  0.00           C  
ATOM   1721  C   TYR B1443       8.727  30.117 153.649  1.00  0.00           C  
ATOM   1722  O   TYR B1443       9.943  30.087 153.571  1.00  0.00           O  
ATOM   1723  CB  TYR B1443       8.532  32.342 152.578  1.00  0.00           C  
ATOM   1724  CG  TYR B1443       8.296  33.275 153.757  1.00  0.00           C  
ATOM   1725  CD1 TYR B1443       8.661  32.907 155.055  1.00  0.00           C  
ATOM   1726  CD2 TYR B1443       7.784  34.567 153.554  1.00  0.00           C  
ATOM   1727  CE1 TYR B1443       8.532  33.802 156.115  1.00  0.00           C  
ATOM   1728  CE2 TYR B1443       7.652  35.469 154.612  1.00  0.00           C  
ATOM   1729  CZ  TYR B1443       8.031  35.076 155.884  1.00  0.00           C  
ATOM   1730  OH  TYR B1443       7.928  35.952 156.921  1.00  0.00           O  
ATOM   1731  N   TYR B1444       8.062  29.415 154.548  1.00  0.00           N  
ATOM   1732  CA  TYR B1444       8.758  28.600 155.526  1.00  0.00           C  
ATOM   1733  C   TYR B1444       9.137  27.195 155.028  1.00  0.00           C  
ATOM   1734  O   TYR B1444       8.466  26.617 154.181  1.00  0.00           O  
ATOM   1735  CB  TYR B1444       7.875  28.480 156.764  1.00  0.00           C  
ATOM   1736  CG  TYR B1444       7.738  29.764 157.549  1.00  0.00           C  
ATOM   1737  CD1 TYR B1444       8.862  30.375 158.114  1.00  0.00           C  
ATOM   1738  CD2 TYR B1444       6.498  30.387 157.713  1.00  0.00           C  
ATOM   1739  CE1 TYR B1444       8.762  31.579 158.819  1.00  0.00           C  
ATOM   1740  CE2 TYR B1444       6.387  31.591 158.413  1.00  0.00           C  
ATOM   1741  CZ  TYR B1444       7.535  32.180 158.958  1.00  0.00           C  
ATOM   1742  OH  TYR B1444       7.470  33.388 159.597  1.00  0.00           O  
ATOM   1743  N   ASN B1448      10.223  26.661 155.570  1.00  0.00           N  
ATOM   1744  CA  ASN B1448      10.679  25.307 155.270  1.00  0.00           C  
ATOM   1745  C   ASN B1448      11.336  24.844 156.568  1.00  0.00           C  
ATOM   1746  O   ASN B1448      11.743  25.675 157.379  1.00  0.00           O  
ATOM   1747  CB  ASN B1448      11.718  25.294 154.150  1.00  0.00           C  
ATOM   1748  CG  ASN B1448      13.001  25.990 154.549  1.00  0.00           C  
ATOM   1749  OD1 ASN B1448      13.000  27.183 154.858  1.00  0.00           O  
ATOM   1750  ND2 ASN B1448      14.105  25.249 154.548  1.00  0.00           N  
ATOM   1751  N   ARG B1456      11.448  23.534 156.770  1.00  0.00           N  
ATOM   1752  CA  ARG B1456      12.060  23.018 157.989  1.00  0.00           C  
ATOM   1753  C   ARG B1456      11.423  23.679 159.220  1.00  0.00           C  
ATOM   1754  O   ARG B1456      10.205  23.746 159.328  1.00  0.00           O  
ATOM   1755  CB  ARG B1456      13.562  23.302 157.985  1.00  0.00           C  
ATOM   1756  CG  ARG B1456      14.254  22.961 156.692  1.00  0.00           C  
ATOM   1757  CD  ARG B1456      14.801  21.555 156.660  1.00  0.00           C  
ATOM   1758  NE  ARG B1456      16.222  21.567 156.303  1.00  0.00           N  
ATOM   1759  CZ  ARG B1456      16.842  20.585 155.655  1.00  0.00           C  
ATOM   1760  NH1 ARG B1456      16.174  19.500 155.282  1.00  0.00           N  
ATOM   1761  NH2 ARG B1456      18.130  20.684 155.368  1.00  0.00           N  
ATOM   1762  N   THR B1457      12.269  24.173 160.125  1.00  0.00           N  
ATOM   1763  CA  THR B1457      11.860  24.833 161.380  1.00  0.00           C  
ATOM   1764  C   THR B1457      10.698  25.833 161.320  1.00  0.00           C  
ATOM   1765  O   THR B1457      10.695  26.777 160.521  1.00  0.00           O  
ATOM   1766  CB  THR B1457      13.018  25.627 161.998  1.00  0.00           C  
ATOM   1767  OG1 THR B1457      14.235  24.875 161.911  1.00  0.00           O  
ATOM   1768  CG2 THR B1457      12.700  25.956 163.435  1.00  0.00           C  
ATOM   1769  N   VAL B1458       9.744  25.665 162.217  1.00  0.00           N  
ATOM   1770  CA  VAL B1458       8.606  26.557 162.258  1.00  0.00           C  
ATOM   1771  C   VAL B1458       8.153  26.567 163.724  1.00  0.00           C  
ATOM   1772  O   VAL B1458       8.032  25.518 164.335  1.00  0.00           O  
ATOM   1773  CB  VAL B1458       7.545  26.029 161.296  1.00  0.00           C  
ATOM   1774  CG1 VAL B1458       6.635  25.069 161.990  1.00  0.00           C  
ATOM   1775  CG2 VAL B1458       6.816  27.171 160.659  1.00  0.00           C  
ATOM   1776  N   PHE B1459       7.947  27.742 164.311  1.00  0.00           N  
ATOM   1777  CA  PHE B1459       7.582  27.786 165.723  1.00  0.00           C  
ATOM   1778  C   PHE B1459       6.772  28.975 166.183  1.00  0.00           C  
ATOM   1779  O   PHE B1459       6.681  29.977 165.482  1.00  0.00           O  
ATOM   1780  CB  PHE B1459       8.843  27.714 166.596  1.00  0.00           C  
ATOM   1781  CG  PHE B1459       9.702  28.961 166.552  1.00  0.00           C  
ATOM   1782  CD1 PHE B1459      10.673  29.124 165.567  1.00  0.00           C  
ATOM   1783  CD2 PHE B1459       9.503  29.994 167.471  1.00  0.00           C  
ATOM   1784  CE1 PHE B1459      11.433  30.305 165.490  1.00  0.00           C  
ATOM   1785  CE2 PHE B1459      10.256  31.181 167.403  1.00  0.00           C  
ATOM   1786  CZ  PHE B1459      11.216  31.336 166.413  1.00  0.00           C  
ATOM   1787  N   GLU B1460       6.196  28.847 167.381  1.00  0.00           N  
ATOM   1788  CA  GLU B1460       5.398  29.908 167.986  1.00  0.00           C  
ATOM   1789  C   GLU B1460       5.524  29.862 169.508  1.00  0.00           C  
ATOM   1790  O   GLU B1460       5.841  28.823 170.086  1.00  0.00           O  
ATOM   1791  CB  GLU B1460       3.909  29.767 167.652  1.00  0.00           C  
ATOM   1792  CG  GLU B1460       3.534  29.574 166.186  1.00  0.00           C  
ATOM   1793  CD  GLU B1460       2.041  29.847 165.924  1.00  0.00           C  
ATOM   1794  OE1 GLU B1460       1.189  29.456 166.770  1.00  0.00           O  
ATOM   1795  OE2 GLU B1460       1.732  30.447 164.861  1.00  0.00           O  
ATOM   1796  N   TRP B1461       5.293  31.009 170.139  1.00  0.00           N  
ATOM   1797  CA  TRP B1461       5.307  31.143 171.587  1.00  0.00           C  
ATOM   1798  C   TRP B1461       3.893  31.615 171.863  1.00  0.00           C  
ATOM   1799  O   TRP B1461       3.518  32.735 171.470  1.00  0.00           O  
ATOM   1800  CB  TRP B1461       6.287  32.213 172.042  1.00  0.00           C  
ATOM   1801  CG  TRP B1461       7.725  31.796 172.042  1.00  0.00           C  
ATOM   1802  CD1 TRP B1461       8.675  32.130 171.122  1.00  0.00           C  
ATOM   1803  CD2 TRP B1461       8.399  31.034 173.056  1.00  0.00           C  
ATOM   1804  NE1 TRP B1461       9.898  31.632 171.505  1.00  0.00           N  
ATOM   1805  CE2 TRP B1461       9.758  30.958 172.687  1.00  0.00           C  
ATOM   1806  CE3 TRP B1461       7.986  30.416 174.244  1.00  0.00           C  
ATOM   1807  CZ2 TRP B1461      10.704  30.297 173.461  1.00  0.00           C  
ATOM   1808  CZ3 TRP B1461       8.932  29.758 175.008  1.00  0.00           C  
ATOM   1809  CH2 TRP B1461      10.273  29.707 174.613  1.00  0.00           C  
ATOM   1810  N   VAL B1462       3.107  30.754 172.509  1.00  0.00           N  
ATOM   1811  CA  VAL B1462       1.711  31.048 172.803  1.00  0.00           C  
ATOM   1812  C   VAL B1462       1.496  31.271 174.281  1.00  0.00           C  
ATOM   1813  O   VAL B1462       2.175  30.681 175.113  1.00  0.00           O  
ATOM   1814  CB  VAL B1462       0.801  29.909 172.341  1.00  0.00           C  
ATOM   1815  CG1 VAL B1462      -0.667  30.329 172.468  1.00  0.00           C  
ATOM   1816  CG2 VAL B1462       1.119  29.547 170.899  1.00  0.00           C  
ATOM   1817  N   THR B1463       0.526  32.122 174.589  1.00  0.00           N  
ATOM   1818  CA  THR B1463       0.194  32.492 175.954  1.00  0.00           C  
ATOM   1819  C   THR B1463      -1.043  31.782 176.499  1.00  0.00           C  
ATOM   1820  O   THR B1463      -1.716  31.055 175.768  1.00  0.00           O  
ATOM   1821  CB  THR B1463      -0.061  34.000 176.036  1.00  0.00           C  
ATOM   1822  OG1 THR B1463       0.475  34.502 177.262  1.00  0.00           O  
ATOM   1823  CG2 THR B1463      -1.574  34.296 175.968  1.00  0.00           C  
ATOM   1824  N   ASN B1464      -1.324  32.048 177.783  1.00  0.00           N  
ATOM   1825  CA  ASN B1464      -2.458  31.506 178.559  1.00  0.00           C  
ATOM   1826  C   ASN B1464      -3.348  30.575 177.749  1.00  0.00           C  
ATOM   1827  O   ASN B1464      -3.494  29.393 178.065  1.00  0.00           O  
ATOM   1828  CB  ASN B1464      -3.334  32.651 179.122  1.00  0.00           C  
ATOM   1829  CG  ASN B1464      -2.514  33.861 179.607  1.00  0.00           C  
ATOM   1830  OD1 ASN B1464      -1.473  33.713 180.252  1.00  0.00           O  
ATOM   1831  ND2 ASN B1464      -3.002  35.062 179.309  1.00  0.00           N  
ATOM   1832  N   SER B1465      -3.934  31.154 176.706  1.00  0.00           N  
ATOM   1833  CA  SER B1465      -4.833  30.501 175.758  1.00  0.00           C  
ATOM   1834  C   SER B1465      -5.799  31.605 175.360  1.00  0.00           C  
ATOM   1835  O   SER B1465      -6.926  31.352 174.913  1.00  0.00           O  
ATOM   1836  CB  SER B1465      -5.588  29.324 176.397  1.00  0.00           C  
ATOM   1837  OG  SER B1465      -6.312  29.713 177.548  1.00  0.00           O  
ATOM   1838  N   LEU B1683      -5.324  32.836 175.547  1.00  0.00           N  
ATOM   1839  CA  LEU B1683      -6.074  34.045 175.236  1.00  0.00           C  
ATOM   1840  C   LEU B1683      -6.844  33.905 173.920  1.00  0.00           C  
ATOM   1841  O   LEU B1683      -6.264  33.578 172.877  1.00  0.00           O  
ATOM   1842  CB  LEU B1683      -5.112  35.247 175.178  1.00  0.00           C  
ATOM   1843  CG  LEU B1683      -5.167  36.358 176.247  1.00  0.00           C  
ATOM   1844  CD1 LEU B1683      -6.125  35.990 177.371  1.00  0.00           C  
ATOM   1845  CD2 LEU B1683      -3.768  36.615 176.786  1.00  0.00           C  
ATOM   1846  N   GLY B1690      -8.156  34.141 174.000  1.00  0.00           N  
ATOM   1847  CA  GLY B1690      -9.050  34.057 172.852  1.00  0.00           C  
ATOM   1848  C   GLY B1690      -8.447  33.609 171.533  1.00  0.00           C  
ATOM   1849  O   GLY B1690      -8.141  32.435 171.342  1.00  0.00           O  
ATOM   1850  N   SER B1692      -8.274  34.555 170.619  1.00  0.00           N  
ATOM   1851  CA  SER B1692      -7.716  34.263 169.306  1.00  0.00           C  
ATOM   1852  C   SER B1692      -6.527  35.182 169.013  1.00  0.00           C  
ATOM   1853  O   SER B1692      -6.364  35.661 167.896  1.00  0.00           O  
ATOM   1854  CB  SER B1692      -8.807  34.459 168.251  1.00  0.00           C  
ATOM   1855  OG  SER B1692      -8.326  34.246 166.938  1.00  0.00           O  
ATOM   1856  N   GLN B1693      -5.702  35.433 170.023  1.00  0.00           N  
ATOM   1857  CA  GLN B1693      -4.536  36.300 169.872  1.00  0.00           C  
ATOM   1858  C   GLN B1693      -3.493  35.907 170.898  1.00  0.00           C  
ATOM   1859  O   GLN B1693      -2.768  36.759 171.422  1.00  0.00           O  
ATOM   1860  CB  GLN B1693      -4.920  37.772 170.092  1.00  0.00           C  
ATOM   1861  CG  GLN B1693      -5.778  38.397 169.002  1.00  0.00           C  
ATOM   1862  CD  GLN B1693      -7.254  38.347 169.309  1.00  0.00           C  
ATOM   1863  OE1 GLN B1693      -8.014  37.615 168.667  1.00  0.00           O  
ATOM   1864  NE2 GLN B1693      -7.674  39.135 170.300  1.00  0.00           N  
ATOM   1865  N   GLY B1700      -3.415  34.609 171.172  1.00  0.00           N  
ATOM   1866  CA  GLY B1700      -2.491  34.123 172.179  1.00  0.00           C  
ATOM   1867  C   GLY B1700      -1.056  33.895 171.778  1.00  0.00           C  
ATOM   1868  O   GLY B1700      -0.185  33.734 172.639  1.00  0.00           O  
ATOM   1869  N   THR B1701      -0.783  33.853 170.485  1.00  0.00           N  
ATOM   1870  CA  THR B1701       0.596  33.627 170.057  1.00  0.00           C  
ATOM   1871  C   THR B1701       1.340  34.990 170.018  1.00  0.00           C  
ATOM   1872  O   THR B1701       0.966  35.916 169.302  1.00  0.00           O  
ATOM   1873  CB  THR B1701       0.585  32.757 168.737  1.00  0.00           C  
ATOM   1874  OG1 THR B1701       1.673  33.110 167.882  1.00  0.00           O  
ATOM   1875  CG2 THR B1701      -0.764  32.870 168.049  1.00  0.00           C  
ATOM   1876  N   VAL B1702       2.348  35.100 170.886  1.00  0.00           N  
ATOM   1877  CA  VAL B1702       3.151  36.314 171.103  1.00  0.00           C  
ATOM   1878  C   VAL B1702       4.323  36.554 170.131  1.00  0.00           C  
ATOM   1879  O   VAL B1702       4.657  37.693 169.787  1.00  0.00           O  
ATOM   1880  CB  VAL B1702       3.723  36.291 172.538  1.00  0.00           C  
ATOM   1881  CG1 VAL B1702       4.586  37.513 172.800  1.00  0.00           C  
ATOM   1882  CG2 VAL B1702       2.592  36.203 173.521  1.00  0.00           C  
ATOM   1883  N   CYS B1703       4.947  35.471 169.702  1.00  0.00           N  
ATOM   1884  CA  CYS B1703       6.069  35.558 168.815  1.00  0.00           C  
ATOM   1885  C   CYS B1703       6.077  34.279 167.991  1.00  0.00           C  
ATOM   1886  O   CYS B1703       5.899  33.181 168.519  1.00  0.00           O  
ATOM   1887  CB  CYS B1703       7.345  35.720 169.644  1.00  0.00           C  
ATOM   1888  SG  CYS B1703       8.859  35.565 168.715  1.00  0.00           S  
ATOM   1889  N   ALA B1704       6.266  34.431 166.688  1.00  0.00           N  
ATOM   1890  CA  ALA B1704       6.257  33.300 165.779  1.00  0.00           C  
ATOM   1891  C   ALA B1704       7.309  33.477 164.691  1.00  0.00           C  
ATOM   1892  O   ALA B1704       7.713  34.599 164.378  1.00  0.00           O  
ATOM   1893  CB  ALA B1704       4.869  33.160 165.163  1.00  0.00           C  
ATOM   1894  N   GLY B1705       7.755  32.370 164.112  1.00  0.00           N  
ATOM   1895  CA  GLY B1705       8.768  32.455 163.081  1.00  0.00           C  
ATOM   1896  C   GLY B1705       9.031  31.108 162.453  1.00  0.00           C  
ATOM   1897  O   GLY B1705       8.178  30.239 162.489  1.00  0.00           O  
ATOM   1898  N   GLY B1706      10.216  30.929 161.889  1.00  0.00           N  
ATOM   1899  CA  GLY B1706      10.539  29.676 161.250  1.00  0.00           C  
ATOM   1900  C   GLY B1706      11.654  29.915 160.253  1.00  0.00           C  
ATOM   1901  O   GLY B1706      12.170  31.025 160.161  1.00  0.00           O  
ATOM   1902  N   ARG B1707      12.025  28.872 159.516  1.00  0.00           N  
ATOM   1903  CA  ARG B1707      13.085  28.956 158.532  1.00  0.00           C  
ATOM   1904  C   ARG B1707      12.503  29.190 157.121  1.00  0.00           C  
ATOM   1905  O   ARG B1707      11.370  28.797 156.830  1.00  0.00           O  
ATOM   1906  CB  ARG B1707      13.913  27.670 158.602  1.00  0.00           C  
ATOM   1907  CG  ARG B1707      15.029  27.542 157.573  1.00  0.00           C  
ATOM   1908  CD  ARG B1707      15.924  26.345 157.912  1.00  0.00           C  
ATOM   1909  NE  ARG B1707      16.790  26.590 159.070  1.00  0.00           N  
ATOM   1910  CZ  ARG B1707      17.882  27.359 159.057  1.00  0.00           C  
ATOM   1911  NH1 ARG B1707      18.280  27.983 157.948  1.00  0.00           N  
ATOM   1912  NH2 ARG B1707      18.586  27.508 160.160  1.00  0.00           N  
ATOM   1913  N   TYR B1708      13.275  29.846 156.256  1.00  0.00           N  
ATOM   1914  CA  TYR B1708      12.842  30.149 154.888  1.00  0.00           C  
ATOM   1915  C   TYR B1708      14.036  30.142 153.935  1.00  0.00           C  
ATOM   1916  O   TYR B1708      14.336  31.123 153.263  1.00  0.00           O  
ATOM   1917  CB  TYR B1708      12.116  31.509 154.853  1.00  0.00           C  
ATOM   1918  CG  TYR B1708      12.837  32.678 155.507  1.00  0.00           C  
ATOM   1919  CD1 TYR B1708      12.842  32.851 156.901  1.00  0.00           C  
ATOM   1920  CD2 TYR B1708      13.493  33.626 154.730  1.00  0.00           C  
ATOM   1921  CE1 TYR B1708      13.481  33.941 157.486  1.00  0.00           C  
ATOM   1922  CE2 TYR B1708      14.138  34.718 155.314  1.00  0.00           C  
ATOM   1923  CZ  TYR B1708      14.130  34.870 156.681  1.00  0.00           C  
ATOM   1924  OH  TYR B1708      14.787  35.952 157.209  1.00  0.00           O  
ATOM   1925  N   ASP B1709      14.702  28.998 153.883  1.00  0.00           N  
ATOM   1926  CA  ASP B1709      15.899  28.799 153.077  1.00  0.00           C  
ATOM   1927  C   ASP B1709      15.851  29.160 151.590  1.00  0.00           C  
ATOM   1928  O   ASP B1709      16.899  29.336 150.964  1.00  0.00           O  
ATOM   1929  CB  ASP B1709      16.372  27.352 153.219  1.00  0.00           C  
ATOM   1930  CG  ASP B1709      16.878  27.032 154.612  1.00  0.00           C  
ATOM   1931  OD1 ASP B1709      17.455  27.933 155.258  1.00  0.00           O  
ATOM   1932  OD2 ASP B1709      16.714  25.876 155.060  1.00  0.00           O  
ATOM   1933  N   GLY B1710      14.657  29.278 151.022  1.00  0.00           N  
ATOM   1934  CA  GLY B1710      14.564  29.606 149.611  1.00  0.00           C  
ATOM   1935  C   GLY B1710      13.950  30.948 149.251  1.00  0.00           C  
ATOM   1936  O   GLY B1710      13.731  31.242 148.084  1.00  0.00           O  
ATOM   1937  N   LEU B1725      13.683  31.786 150.231  1.00  0.00           N  
ATOM   1938  CA  LEU B1725      13.080  33.066 149.921  1.00  0.00           C  
ATOM   1939  C   LEU B1725      14.017  34.042 149.206  1.00  0.00           C  
ATOM   1940  O   LEU B1725      13.604  34.740 148.282  1.00  0.00           O  
ATOM   1941  CB  LEU B1725      12.538  33.708 151.202  1.00  0.00           C  
ATOM   1942  CG  LEU B1725      11.898  35.065 150.951  1.00  0.00           C  
ATOM   1943  CD1 LEU B1725      10.682  34.856 150.070  1.00  0.00           C  
ATOM   1944  CD2 LEU B1725      11.534  35.756 152.274  1.00  0.00           C  
ATOM   1945  N   VAL B1726      15.270  34.100 149.636  1.00  0.00           N  
ATOM   1946  CA  VAL B1726      16.217  35.033 149.040  1.00  0.00           C  
ATOM   1947  C   VAL B1726      16.387  34.766 147.552  1.00  0.00           C  
ATOM   1948  O   VAL B1726      16.449  35.694 146.740  1.00  0.00           O  
ATOM   1949  CB  VAL B1726      17.621  34.945 149.703  1.00  0.00           C  
ATOM   1950  CG1 VAL B1726      18.620  35.802 148.903  1.00  0.00           C  
ATOM   1951  CG2 VAL B1726      17.566  35.436 151.141  1.00  0.00           C  
ATOM   1952  N   GLU B1761      16.474  33.489 147.203  1.00  0.00           N  
ATOM   1953  CA  GLU B1761      16.658  33.101 145.826  1.00  0.00           C  
ATOM   1954  C   GLU B1761      15.452  33.514 145.040  1.00  0.00           C  
ATOM   1955  O   GLU B1761      15.563  34.177 144.005  1.00  0.00           O  
ATOM   1956  CB  GLU B1761      16.849  31.601 145.720  1.00  0.00           C  
ATOM   1957  CG  GLU B1761      16.839  31.098 144.305  1.00  0.00           C  
ATOM   1958  CD  GLU B1761      17.446  29.711 144.174  1.00  0.00           C  
ATOM   1959  OE1 GLU B1761      17.514  28.975 145.188  1.00  0.00           O  
ATOM   1960  OE2 GLU B1761      17.848  29.356 143.045  1.00  0.00           O  
ATOM   1961  N   GLN B1765      14.296  33.129 145.553  1.00  0.00           N  
ATOM   1962  CA  GLN B1765      13.036  33.433 144.906  1.00  0.00           C  
ATOM   1963  C   GLN B1765      12.823  34.920 144.646  1.00  0.00           C  
ATOM   1964  O   GLN B1765      12.191  35.291 143.656  1.00  0.00           O  
ATOM   1965  CB  GLN B1765      11.876  32.893 145.732  1.00  0.00           C  
ATOM   1966  CG  GLN B1765      10.562  33.475 145.301  1.00  0.00           C  
ATOM   1967  CD  GLN B1765       9.420  32.943 146.111  1.00  0.00           C  
ATOM   1968  OE1 GLN B1765       9.601  32.490 147.249  1.00  0.00           O  
ATOM   1969  NE2 GLN B1765       8.222  33.006 145.542  1.00  0.00           N  
ATOM   1970  N   LEU B1767      13.331  35.770 145.531  1.00  0.00           N  
ATOM   1971  CA  LEU B1767      13.170  37.195 145.350  1.00  0.00           C  
ATOM   1972  C   LEU B1767      14.278  37.785 144.480  1.00  0.00           C  
ATOM   1973  O   LEU B1767      14.450  39.007 144.407  1.00  0.00           O  
ATOM   1974  CB  LEU B1767      13.098  37.890 146.708  1.00  0.00           C  
ATOM   1975  CG  LEU B1767      11.699  38.078 147.312  1.00  0.00           C  
ATOM   1976  CD1 LEU B1767      10.904  36.792 147.217  1.00  0.00           C  
ATOM   1977  CD2 LEU B1767      11.833  38.528 148.765  1.00  0.00           C  
ATOM   1978  N   GLY B1768      15.033  36.905 143.826  1.00  0.00           N  
ATOM   1979  CA  GLY B1768      16.076  37.359 142.931  1.00  0.00           C  
ATOM   1980  C   GLY B1768      17.508  37.445 143.399  1.00  0.00           C  
ATOM   1981  O   GLY B1768      18.375  37.862 142.623  1.00  0.00           O  
ATOM   1982  N   GLY B1770      17.764  37.074 144.653  1.00  0.00           N  
ATOM   1983  CA  GLY B1770      19.119  37.122 145.188  1.00  0.00           C  
ATOM   1984  C   GLY B1770      19.766  35.757 145.041  1.00  0.00           C  
ATOM   1985  O   GLY B1770      19.157  34.850 144.481  1.00  0.00           O  
ATOM   1986  N   ARG B1771      20.997  35.618 145.531  1.00  0.00           N  
ATOM   1987  CA  ARG B1771      21.740  34.352 145.486  1.00  0.00           C  
ATOM   1988  C   ARG B1771      21.312  33.533 146.702  1.00  0.00           C  
ATOM   1989  O   ARG B1771      21.291  34.063 147.823  1.00  0.00           O  
ATOM   1990  CB  ARG B1771      23.245  34.619 145.574  1.00  0.00           C  
ATOM   1991  CG  ARG B1771      23.785  35.677 144.605  1.00  0.00           C  
ATOM   1992  CD  ARG B1771      24.374  35.035 143.354  1.00  0.00           C  
ATOM   1993  NE  ARG B1771      25.124  33.830 143.698  1.00  0.00           N  
ATOM   1994  CZ  ARG B1771      25.998  33.231 142.898  1.00  0.00           C  
ATOM   1995  NH1 ARG B1771      26.625  32.131 143.306  1.00  0.00           N  
ATOM   1996  NH2 ARG B1771      26.254  33.738 141.700  1.00  0.00           N  
ATOM   1997  N   ALA B1772      21.006  32.251 146.480  1.00  0.00           N  
ATOM   1998  CA  ALA B1772      20.536  31.340 147.534  1.00  0.00           C  
ATOM   1999  C   ALA B1772      21.356  31.301 148.809  1.00  0.00           C  
ATOM   2000  O   ALA B1772      22.584  31.170 148.782  1.00  0.00           O  
ATOM   2001  CB  ALA B1772      20.402  29.934 146.997  1.00  0.00           C  
ATOM   2002  N   THR B1773      20.655  31.394 149.933  1.00  0.00           N  
ATOM   2003  CA  THR B1773      21.296  31.372 151.235  1.00  0.00           C  
ATOM   2004  C   THR B1773      20.273  30.975 152.280  1.00  0.00           C  
ATOM   2005  O   THR B1773      19.135  31.421 152.245  1.00  0.00           O  
ATOM   2006  CB  THR B1773      21.869  32.761 151.588  1.00  0.00           C  
ATOM   2007  OG1 THR B1773      22.545  32.698 152.854  1.00  0.00           O  
ATOM   2008  CG2 THR B1773      20.758  33.805 151.639  1.00  0.00           C  
ATOM   2009  N   PRO B1774      20.663  30.132 153.230  1.00  0.00           N  
ATOM   2010  CA  PRO B1774      19.682  29.745 154.244  1.00  0.00           C  
ATOM   2011  C   PRO B1774      19.302  30.962 155.094  1.00  0.00           C  
ATOM   2012  O   PRO B1774      20.098  31.906 155.245  1.00  0.00           O  
ATOM   2013  CB  PRO B1774      20.430  28.702 155.087  1.00  0.00           C  
ATOM   2014  CG  PRO B1774      21.771  28.493 154.382  1.00  0.00           C  
ATOM   2015  CD  PRO B1774      22.024  29.771 153.646  1.00  0.00           C  
ATOM   2016  N   ALA B1775      18.097  30.940 155.661  1.00  0.00           N  
ATOM   2017  CA  ALA B1775      17.658  32.046 156.504  1.00  0.00           C  
ATOM   2018  C   ALA B1775      16.646  31.591 157.556  1.00  0.00           C  
ATOM   2019  O   ALA B1775      15.831  30.714 157.299  1.00  0.00           O  
ATOM   2020  CB  ALA B1775      17.077  33.167 155.628  1.00  0.00           C  
ATOM   2021  N   VAL B1776      16.730  32.169 158.749  1.00  0.00           N  
ATOM   2022  CA  VAL B1776      15.819  31.852 159.846  1.00  0.00           C  
ATOM   2023  C   VAL B1776      15.500  33.145 160.546  1.00  0.00           C  
ATOM   2024  O   VAL B1776      16.383  34.007 160.688  1.00  0.00           O  
ATOM   2025  CB  VAL B1776      16.443  30.947 160.963  1.00  0.00           C  
ATOM   2026  CG1 VAL B1776      15.580  29.731 161.199  1.00  0.00           C  
ATOM   2027  CG2 VAL B1776      17.850  30.578 160.634  1.00  0.00           C  
ATOM   2028  N   GLY B1777      14.259  33.253 161.017  1.00  0.00           N  
ATOM   2029  CA  GLY B1777      13.830  34.439 161.733  1.00  0.00           C  
ATOM   2030  C   GLY B1777      12.538  34.285 162.525  1.00  0.00           C  
ATOM   2031  O   GLY B1777      12.032  33.178 162.714  1.00  0.00           O  
ATOM   2032  N   PHE B1778      12.015  35.409 163.011  1.00  0.00           N  
ATOM   2033  CA  PHE B1778      10.756  35.428 163.753  1.00  0.00           C  
ATOM   2034  C   PHE B1778      10.427  36.872 164.048  1.00  0.00           C  
ATOM   2035  O   PHE B1778      11.300  37.741 163.919  1.00  0.00           O  
ATOM   2036  CB  PHE B1778      10.861  34.646 165.071  1.00  0.00           C  
ATOM   2037  CG  PHE B1778      11.751  35.297 166.108  1.00  0.00           C  
ATOM   2038  CD1 PHE B1778      11.383  36.495 166.717  1.00  0.00           C  
ATOM   2039  CD2 PHE B1778      12.975  34.737 166.438  1.00  0.00           C  
ATOM   2040  CE1 PHE B1778      12.227  37.125 167.634  1.00  0.00           C  
ATOM   2041  CE2 PHE B1778      13.813  35.364 167.346  1.00  0.00           C  
ATOM   2042  CZ  PHE B1778      13.433  36.562 167.943  1.00  0.00           C  
ATOM   2043  N   ALA B1779       9.179  37.122 164.447  1.00  0.00           N  
ATOM   2044  CA  ALA B1779       8.724  38.465 164.793  1.00  0.00           C  
ATOM   2045  C   ALA B1779       7.784  38.387 165.979  1.00  0.00           C  
ATOM   2046  O   ALA B1779       6.959  37.479 166.080  1.00  0.00           O  
ATOM   2047  CB  ALA B1779       8.016  39.142 163.599  1.00  0.00           C  
ATOM   2048  N   MET B1782       7.912  39.346 166.885  1.00  0.00           N  
ATOM   2049  CA  MET B1782       7.062  39.371 168.063  1.00  0.00           C  
ATOM   2050  C   MET B1782       6.104  40.567 167.975  1.00  0.00           C  
ATOM   2051  O   MET B1782       6.491  41.656 167.535  1.00  0.00           O  
ATOM   2052  CB  MET B1782       7.966  39.420 169.312  1.00  0.00           C  
ATOM   2053  CG  MET B1782       7.304  39.734 170.633  1.00  0.00           C  
ATOM   2054  SD  MET B1782       8.484  39.596 172.001  1.00  0.00           S  
ATOM   2055  CE  MET B1782       9.572  40.971 171.742  1.00  0.00           C  
ATOM   2056  N   GLY B1783       4.845  40.339 168.346  1.00  0.00           N  
ATOM   2057  CA  GLY B1783       3.845  41.396 168.322  1.00  0.00           C  
ATOM   2058  C   GLY B1783       4.011  42.186 169.608  1.00  0.00           C  
ATOM   2059  O   GLY B1783       3.594  41.740 170.687  1.00  0.00           O  
ATOM   2060  N   LEU B1784       4.614  43.368 169.513  1.00  0.00           N  
ATOM   2061  CA  LEU B1784       4.854  44.118 170.715  1.00  0.00           C  
ATOM   2062  C   LEU B1784       3.644  44.416 171.575  1.00  0.00           C  
ATOM   2063  O   LEU B1784       3.733  44.276 172.802  1.00  0.00           O  
ATOM   2064  CB  LEU B1784       5.642  45.372 170.402  1.00  0.00           C  
ATOM   2065  CG  LEU B1784       7.075  45.014 170.011  1.00  0.00           C  
ATOM   2066  CD1 LEU B1784       7.795  46.244 169.447  1.00  0.00           C  
ATOM   2067  CD2 LEU B1784       7.835  44.493 171.229  1.00  0.00           C  
ATOM   2068  N   GLU B1785       2.512  44.801 170.987  1.00  0.00           N  
ATOM   2069  CA  GLU B1785       1.348  45.081 171.838  1.00  0.00           C  
ATOM   2070  C   GLU B1785       1.004  43.880 172.723  1.00  0.00           C  
ATOM   2071  O   GLU B1785       0.671  44.024 173.909  1.00  0.00           O  
ATOM   2072  CB  GLU B1785       0.120  45.460 171.022  1.00  0.00           C  
ATOM   2073  CG  GLU B1785       0.211  46.809 170.308  1.00  0.00           C  
ATOM   2074  CD  GLU B1785       0.859  46.708 168.931  1.00  0.00           C  
ATOM   2075  OE1 GLU B1785       1.494  45.668 168.614  1.00  0.00           O  
ATOM   2076  OE2 GLU B1785       0.738  47.685 168.169  1.00  0.00           O  
ATOM   2077  N   ARG B1786       1.091  42.689 172.156  1.00  0.00           N  
ATOM   2078  CA  ARG B1786       0.780  41.507 172.929  1.00  0.00           C  
ATOM   2079  C   ARG B1786       1.779  41.342 174.066  1.00  0.00           C  
ATOM   2080  O   ARG B1786       1.390  41.030 175.191  1.00  0.00           O  
ATOM   2081  CB  ARG B1786       0.770  40.263 172.026  1.00  0.00           C  
ATOM   2082  CG  ARG B1786      -0.199  40.362 170.853  1.00  0.00           C  
ATOM   2083  CD  ARG B1786      -0.373  39.051 170.077  1.00  0.00           C  
ATOM   2084  NE  ARG B1786      -1.400  39.230 169.044  1.00  0.00           N  
ATOM   2085  CZ  ARG B1786      -1.686  38.349 168.083  1.00  0.00           C  
ATOM   2086  NH1 ARG B1786      -1.026  37.200 168.001  1.00  0.00           N  
ATOM   2087  NH2 ARG B1786      -2.642  38.621 167.195  1.00  0.00           N  
ATOM   2088  N   LEU B1787       3.064  41.560 173.784  1.00  0.00           N  
ATOM   2089  CA  LEU B1787       4.104  41.421 174.810  1.00  0.00           C  
ATOM   2090  C   LEU B1787       3.809  42.399 175.940  1.00  0.00           C  
ATOM   2091  O   LEU B1787       3.756  41.993 177.092  1.00  0.00           O  
ATOM   2092  CB  LEU B1787       5.525  41.685 174.241  1.00  0.00           C  
ATOM   2093  CG  LEU B1787       6.731  41.516 175.210  1.00  0.00           C  
ATOM   2094  CD1 LEU B1787       6.986  40.028 175.502  1.00  0.00           C  
ATOM   2095  CD2 LEU B1787       7.982  42.137 174.626  1.00  0.00           C  
ATOM   2096  N   VAL B1788       3.612  43.678 175.609  1.00  0.00           N  
ATOM   2097  CA  VAL B1788       3.330  44.688 176.629  1.00  0.00           C  
ATOM   2098  C   VAL B1788       2.170  44.183 177.493  1.00  0.00           C  
ATOM   2099  O   VAL B1788       2.313  44.026 178.704  1.00  0.00           O  
ATOM   2100  CB  VAL B1788       2.951  46.048 175.990  1.00  0.00           C  
ATOM   2101  CG1 VAL B1788       2.581  47.060 177.068  1.00  0.00           C  
ATOM   2102  CG2 VAL B1788       4.101  46.572 175.163  1.00  0.00           C  
ATOM   2103  N   LEU B1789       1.028  43.916 176.862  1.00  0.00           N  
ATOM   2104  CA  LEU B1789      -0.142  43.406 177.574  1.00  0.00           C  
ATOM   2105  C   LEU B1789       0.265  42.310 178.553  1.00  0.00           C  
ATOM   2106  O   LEU B1789      -0.002  42.401 179.746  1.00  0.00           O  
ATOM   2107  CB  LEU B1789      -1.172  42.842 176.581  1.00  0.00           C  
ATOM   2108  CG  LEU B1789      -2.410  43.647 176.136  1.00  0.00           C  
ATOM   2109  CD1 LEU B1789      -2.284  45.136 176.463  1.00  0.00           C  
ATOM   2110  CD2 LEU B1789      -2.622  43.426 174.619  1.00  0.00           C  
ATOM   2111  N   LEU B1790       0.924  41.275 178.054  1.00  0.00           N  
ATOM   2112  CA  LEU B1790       1.322  40.180 178.922  1.00  0.00           C  
ATOM   2113  C   LEU B1790       2.166  40.657 180.113  1.00  0.00           C  
ATOM   2114  O   LEU B1790       1.851  40.354 181.265  1.00  0.00           O  
ATOM   2115  CB  LEU B1790       2.081  39.123 178.111  1.00  0.00           C  
ATOM   2116  CG  LEU B1790       2.464  37.846 178.855  1.00  0.00           C  
ATOM   2117  CD1 LEU B1790       1.184  37.166 179.271  1.00  0.00           C  
ATOM   2118  CD2 LEU B1790       3.310  36.915 177.987  1.00  0.00           C  
ATOM   2119  N   VAL B1791       3.231  41.401 179.828  1.00  0.00           N  
ATOM   2120  CA  VAL B1791       4.133  41.917 180.857  1.00  0.00           C  
ATOM   2121  C   VAL B1791       3.346  42.714 181.901  1.00  0.00           C  
ATOM   2122  O   VAL B1791       3.592  42.592 183.104  1.00  0.00           O  
ATOM   2123  CB  VAL B1791       5.252  42.813 180.214  1.00  0.00           C  
ATOM   2124  CG1 VAL B1791       6.032  43.553 181.288  1.00  0.00           C  
ATOM   2125  CG2 VAL B1791       6.204  41.940 179.376  1.00  0.00           C  
ATOM   2126  N   GLN B1792       2.400  43.521 181.426  1.00  0.00           N  
ATOM   2127  CA  GLN B1792       1.559  44.330 182.300  1.00  0.00           C  
ATOM   2128  C   GLN B1792       0.601  43.469 183.126  1.00  0.00           C  
ATOM   2129  O   GLN B1792       0.251  43.831 184.245  1.00  0.00           O  
ATOM   2130  CB  GLN B1792       0.758  45.363 181.492  1.00  0.00           C  
ATOM   2131  CG  GLN B1792       1.561  46.612 181.108  1.00  0.00           C  
ATOM   2132  CD  GLN B1792       0.699  47.714 180.500  1.00  0.00           C  
ATOM   2133  OE1 GLN B1792       0.797  48.878 180.895  1.00  0.00           O  
ATOM   2134  NE2 GLN B1792      -0.145  47.351 179.527  1.00  0.00           N  
ATOM   2135  N   ALA B1793       0.180  42.331 182.582  1.00  0.00           N  
ATOM   2136  CA  ALA B1793      -0.719  41.445 183.312  1.00  0.00           C  
ATOM   2137  C   ALA B1793       0.059  40.632 184.346  1.00  0.00           C  
ATOM   2138  O   ALA B1793      -0.368  40.499 185.493  1.00  0.00           O  
ATOM   2139  CB  ALA B1793      -1.428  40.514 182.357  1.00  0.00           C  
ATOM   2140  N   VAL B1794       1.203  40.096 183.949  1.00  0.00           N  
ATOM   2141  CA  VAL B1794       2.007  39.277 184.846  1.00  0.00           C  
ATOM   2142  C   VAL B1794       2.697  40.099 185.940  1.00  0.00           C  
ATOM   2143  O   VAL B1794       3.003  39.576 187.017  1.00  0.00           O  
ATOM   2144  CB  VAL B1794       3.074  38.465 184.036  1.00  0.00           C  
ATOM   2145  CG1 VAL B1794       4.009  37.727 184.944  1.00  0.00           C  
ATOM   2146  CG2 VAL B1794       2.386  37.491 183.126  1.00  0.00           C  
ATOM   2147  N   ASN B1795       2.929  41.382 185.679  1.00  0.00           N  
ATOM   2148  CA  ASN B1795       3.616  42.241 186.649  1.00  0.00           C  
ATOM   2149  C   ASN B1795       2.782  43.496 186.864  1.00  0.00           C  
ATOM   2150  O   ASN B1795       3.210  44.597 186.513  1.00  0.00           O  
ATOM   2151  CB  ASN B1795       4.998  42.635 186.111  1.00  0.00           C  
ATOM   2152  CG  ASN B1795       5.839  41.430 185.670  1.00  0.00           C  
ATOM   2153  OD1 ASN B1795       6.925  41.594 185.136  1.00  0.00           O  
ATOM   2154  ND2 ASN B1795       5.343  40.225 185.904  1.00  0.00           N  
ATOM   2155  N   PRO B1796       1.592  43.350 187.476  1.00  0.00           N  
ATOM   2156  CA  PRO B1796       0.652  44.441 187.748  1.00  0.00           C  
ATOM   2157  C   PRO B1796       1.223  45.715 188.331  1.00  0.00           C  
ATOM   2158  O   PRO B1796       0.512  46.700 188.473  1.00  0.00           O  
ATOM   2159  CB  PRO B1796      -0.380  43.793 188.669  1.00  0.00           C  
ATOM   2160  CG  PRO B1796      -0.364  42.376 188.241  1.00  0.00           C  
ATOM   2161  CD  PRO B1796       1.127  42.117 188.130  1.00  0.00           C  
ATOM   2162  N   GLU B1797       2.501  45.710 188.673  1.00  0.00           N  
ATOM   2163  CA  GLU B1797       3.097  46.914 189.222  1.00  0.00           C  
ATOM   2164  C   GLU B1797       4.253  47.472 188.398  1.00  0.00           C  
ATOM   2165  O   GLU B1797       4.767  48.548 188.714  1.00  0.00           O  
ATOM   2166  CB  GLU B1797       3.527  46.669 190.669  1.00  0.00           C  
ATOM   2167  CG  GLU B1797       2.347  46.637 191.627  1.00  0.00           C  
ATOM   2168  CD  GLU B1797       1.437  47.850 191.457  1.00  0.00           C  
ATOM   2169  OE1 GLU B1797       1.943  48.993 191.539  1.00  0.00           O  
ATOM   2170  OE2 GLU B1797       0.219  47.662 191.241  1.00  0.00           O  
ATOM   2171  N   PHE B1798       4.642  46.743 187.344  1.00  0.00           N  
ATOM   2172  CA  PHE B1798       5.730  47.148 186.435  1.00  0.00           C  
ATOM   2173  C   PHE B1798       5.617  48.668 186.340  1.00  0.00           C  
ATOM   2174  O   PHE B1798       4.519  49.199 186.134  1.00  0.00           O  
ATOM   2175  CB  PHE B1798       5.525  46.508 185.045  1.00  0.00           C  
ATOM   2176  CG  PHE B1798       6.799  46.340 184.232  1.00  0.00           C  
ATOM   2177  CD1 PHE B1798       7.749  45.370 184.578  1.00  0.00           C  
ATOM   2178  CD2 PHE B1798       7.037  47.132 183.105  1.00  0.00           C  
ATOM   2179  CE1 PHE B1798       8.915  45.191 183.809  1.00  0.00           C  
ATOM   2180  CE2 PHE B1798       8.195  46.960 182.337  1.00  0.00           C  
ATOM   2181  CZ  PHE B1798       9.135  45.988 182.690  1.00  0.00           C  
ATOM   2182  N   LYS B1799       6.731  49.375 186.499  1.00  0.00           N  
ATOM   2183  CA  LYS B1799       6.654  50.830 186.470  1.00  0.00           C  
ATOM   2184  C   LYS B1799       7.629  51.542 185.555  1.00  0.00           C  
ATOM   2185  O   LYS B1799       8.430  50.924 184.850  1.00  0.00           O  
ATOM   2186  CB  LYS B1799       6.820  51.383 187.891  1.00  0.00           C  
ATOM   2187  CG  LYS B1799       5.714  52.309 188.333  1.00  0.00           C  
ATOM   2188  CD  LYS B1799       4.370  51.637 188.153  1.00  0.00           C  
ATOM   2189  CE  LYS B1799       3.421  52.018 189.269  1.00  0.00           C  
ATOM   2190  NZ  LYS B1799       3.959  51.564 190.579  1.00  0.00           N  
ATOM   2191  N   ALA B1800       7.523  52.867 185.581  1.00  0.00           N  
ATOM   2192  CA  ALA B1800       8.377  53.753 184.811  1.00  0.00           C  
ATOM   2193  C   ALA B1800       8.735  54.883 185.775  1.00  0.00           C  
ATOM   2194  O   ALA B1800       7.880  55.347 186.541  1.00  0.00           O  
ATOM   2195  CB  ALA B1800       7.628  54.294 183.602  1.00  0.00           C  
ATOM   2196  N   ASP B1801      10.000  55.299 185.753  1.00  0.00           N  
ATOM   2197  CA  ASP B1801      10.479  56.365 186.629  1.00  0.00           C  
ATOM   2198  C   ASP B1801       9.690  57.620 186.290  1.00  0.00           C  
ATOM   2199  O   ASP B1801       9.459  57.901 185.113  1.00  0.00           O  
ATOM   2200  CB  ASP B1801      11.971  56.638 186.390  1.00  0.00           C  
ATOM   2201  CG  ASP B1801      12.768  55.373 186.117  1.00  0.00           C  
ATOM   2202  OD1 ASP B1801      12.488  54.708 185.100  1.00  0.00           O  
ATOM   2203  OD2 ASP B1801      13.676  55.044 186.910  1.00  0.00           O  
ATOM   2204  N   PRO B1802       9.265  58.392 187.306  1.00  0.00           N  
ATOM   2205  CA  PRO B1802       8.505  59.609 187.001  1.00  0.00           C  
ATOM   2206  C   PRO B1802       9.186  60.398 185.887  1.00  0.00           C  
ATOM   2207  O   PRO B1802      10.401  60.327 185.717  1.00  0.00           O  
ATOM   2208  CB  PRO B1802       8.499  60.353 188.334  1.00  0.00           C  
ATOM   2209  CG  PRO B1802       8.448  59.231 189.324  1.00  0.00           C  
ATOM   2210  CD  PRO B1802       9.461  58.243 188.758  1.00  0.00           C  
ATOM   2211  N   VAL B1803       8.400  61.135 185.114  1.00  0.00           N  
ATOM   2212  CA  VAL B1803       8.952  61.920 184.017  1.00  0.00           C  
ATOM   2213  C   VAL B1803       9.712  63.135 184.516  1.00  0.00           C  
ATOM   2214  O   VAL B1803      10.495  63.729 183.769  1.00  0.00           O  
ATOM   2215  CB  VAL B1803       7.844  62.402 183.081  1.00  0.00           C  
ATOM   2216  CG1 VAL B1803       7.538  61.325 182.040  1.00  0.00           C  
ATOM   2217  CG2 VAL B1803       6.598  62.747 183.908  1.00  0.00           C  
ATOM   2218  N   VAL B1804       9.468  63.498 185.775  1.00  0.00           N  
ATOM   2219  CA  VAL B1804      10.119  64.643 186.398  1.00  0.00           C  
ATOM   2220  C   VAL B1804      10.655  64.389 187.820  1.00  0.00           C  
ATOM   2221  O   VAL B1804       9.914  63.970 188.719  1.00  0.00           O  
ATOM   2222  CB  VAL B1804       9.152  65.846 186.447  1.00  0.00           C  
ATOM   2223  CG1 VAL B1804       9.820  67.042 187.141  1.00  0.00           C  
ATOM   2224  CG2 VAL B1804       8.731  66.218 185.037  1.00  0.00           C  
ATOM   2225  N   ASP B1805      11.945  64.662 188.013  1.00  0.00           N  
ATOM   2226  CA  ASP B1805      12.594  64.503 189.317  1.00  0.00           C  
ATOM   2227  C   ASP B1805      12.673  65.810 190.078  1.00  0.00           C  
ATOM   2228  O   ASP B1805      12.373  65.855 191.270  1.00  0.00           O  
ATOM   2229  CB  ASP B1805      14.010  63.995 189.155  1.00  0.00           C  
ATOM   2230  CG  ASP B1805      14.060  62.711 188.425  1.00  0.00           C  
ATOM   2231  OD1 ASP B1805      13.268  61.805 188.786  1.00  0.00           O  
ATOM   2232  OD2 ASP B1805      14.889  62.619 187.501  1.00  0.00           O  
ATOM   2233  N   ILE B1806      13.093  66.860 189.375  1.00  0.00           N  
ATOM   2234  CA  ILE B1806      13.252  68.191 189.952  1.00  0.00           C  
ATOM   2235  C   ILE B1806      12.423  69.220 189.191  1.00  0.00           C  
ATOM   2236  O   ILE B1806      12.630  69.426 187.988  1.00  0.00           O  
ATOM   2237  CB  ILE B1806      14.736  68.633 189.895  1.00  0.00           C  
ATOM   2238  CG1 ILE B1806      15.604  67.659 190.694  1.00  0.00           C  
ATOM   2239  CG2 ILE B1806      14.890  70.059 190.421  1.00  0.00           C  
ATOM   2240  CD1 ILE B1806      17.085  67.836 190.445  1.00  0.00           C  
ATOM   2241  N   TYR B1807      11.491  69.865 189.895  1.00  0.00           N  
ATOM   2242  CA  TYR B1807      10.634  70.901 189.304  1.00  0.00           C  
ATOM   2243  C   TYR B1807      11.150  72.276 189.747  1.00  0.00           C  
ATOM   2244  O   TYR B1807      11.228  72.559 190.946  1.00  0.00           O  
ATOM   2245  CB  TYR B1807       9.184  70.727 189.770  1.00  0.00           C  
ATOM   2246  CG  TYR B1807       8.198  71.545 188.971  1.00  0.00           C  
ATOM   2247  CD1 TYR B1807       8.120  71.407 187.585  1.00  0.00           C  
ATOM   2248  CD2 TYR B1807       7.349  72.460 189.592  1.00  0.00           C  
ATOM   2249  CE1 TYR B1807       7.221  72.164 186.828  1.00  0.00           C  
ATOM   2250  CE2 TYR B1807       6.437  73.228 188.843  1.00  0.00           C  
ATOM   2251  CZ  TYR B1807       6.383  73.070 187.461  1.00  0.00           C  
ATOM   2252  OH  TYR B1807       5.499  73.803 186.707  1.00  0.00           O  
ATOM   2253  N   LEU B1808      11.495  73.133 188.790  1.00  0.00           N  
ATOM   2254  CA  LEU B1808      12.027  74.439 189.138  1.00  0.00           C  
ATOM   2255  C   LEU B1808      10.989  75.543 189.345  1.00  0.00           C  
ATOM   2256  O   LEU B1808      10.590  76.212 188.389  1.00  0.00           O  
ATOM   2257  CB  LEU B1808      13.061  74.890 188.098  1.00  0.00           C  
ATOM   2258  CG  LEU B1808      14.188  75.756 188.679  1.00  0.00           C  
ATOM   2259  CD1 LEU B1808      15.279  76.020 187.651  1.00  0.00           C  
ATOM   2260  CD2 LEU B1808      13.588  77.062 189.196  1.00  0.00           C  
ATOM   2261  N   VAL B1809      10.575  75.735 190.606  1.00  0.00           N  
ATOM   2262  CA  VAL B1809       9.616  76.778 190.975  1.00  0.00           C  
ATOM   2263  C   VAL B1809      10.348  78.123 190.929  1.00  0.00           C  
ATOM   2264  O   VAL B1809      11.558  78.179 191.120  1.00  0.00           O  
ATOM   2265  CB  VAL B1809       9.049  76.554 192.400  1.00  0.00           C  
ATOM   2266  CG1 VAL B1809       8.100  77.690 192.779  1.00  0.00           C  
ATOM   2267  CG2 VAL B1809       8.309  75.235 192.463  1.00  0.00           C  
ATOM   2268  N   ALA B1810       9.622  79.203 190.680  1.00  0.00           N  
ATOM   2269  CA  ALA B1810      10.245  80.516 190.596  1.00  0.00           C  
ATOM   2270  C   ALA B1810       9.185  81.601 190.523  1.00  0.00           C  
ATOM   2271  O   ALA B1810       8.204  81.460 189.793  1.00  0.00           O  
ATOM   2272  CB  ALA B1810      11.128  80.583 189.362  1.00  0.00           C  
ATOM   2273  N   SER B1811       9.378  82.690 191.262  1.00  0.00           N  
ATOM   2274  CA  SER B1811       8.405  83.774 191.232  1.00  0.00           C  
ATOM   2275  C   SER B1811       9.000  85.132 191.557  1.00  0.00           C  
ATOM   2276  O   SER B1811       9.763  85.281 192.510  1.00  0.00           O  
ATOM   2277  CB  SER B1811       7.264  83.482 192.200  1.00  0.00           C  
ATOM   2278  OG  SER B1811       7.766  83.354 193.513  1.00  0.00           O  
ATOM   2279  N   GLY B1812       8.628  86.127 190.763  1.00  0.00           N  
ATOM   2280  CA  GLY B1812       9.131  87.463 190.984  1.00  0.00           C  
ATOM   2281  C   GLY B1812       9.460  88.155 189.680  1.00  0.00           C  
ATOM   2282  O   GLY B1812       9.217  87.616 188.595  1.00  0.00           O  
ATOM   2283  N   ALA B1813      10.028  89.353 189.800  1.00  0.00           N  
ATOM   2284  CA  ALA B1813      10.400  90.177 188.651  1.00  0.00           C  
ATOM   2285  C   ALA B1813      11.593  89.635 187.873  1.00  0.00           C  
ATOM   2286  O   ALA B1813      12.724  89.605 188.373  1.00  0.00           O  
ATOM   2287  CB  ALA B1813      10.686  91.619 189.108  1.00  0.00           C  
ATOM   2288  N   ASP B1814      11.325  89.203 186.646  1.00  0.00           N  
ATOM   2289  CA  ASP B1814      12.362  88.681 185.768  1.00  0.00           C  
ATOM   2290  C   ASP B1814      13.183  87.532 186.329  1.00  0.00           C  
ATOM   2291  O   ASP B1814      14.347  87.337 185.952  1.00  0.00           O  
ATOM   2292  CB  ASP B1814      13.273  89.823 185.338  1.00  0.00           C  
ATOM   2293  CG  ASP B1814      12.534  90.848 184.526  1.00  0.00           C  
ATOM   2294  OD1 ASP B1814      11.392  91.182 184.918  1.00  0.00           O  
ATOM   2295  OD2 ASP B1814      13.083  91.307 183.503  1.00  0.00           O  
ATOM   2296  N   THR B1815      12.570  86.776 187.233  1.00  0.00           N  
ATOM   2297  CA  THR B1815      13.230  85.617 187.794  1.00  0.00           C  
ATOM   2298  C   THR B1815      13.316  84.608 186.636  1.00  0.00           C  
ATOM   2299  O   THR B1815      14.023  83.608 186.714  1.00  0.00           O  
ATOM   2300  CB  THR B1815      12.416  85.052 188.967  1.00  0.00           C  
ATOM   2301  OG1 THR B1815      11.075  84.797 188.552  1.00  0.00           O  
ATOM   2302  CG2 THR B1815      12.378  86.051 190.088  1.00  0.00           C  
ATOM   2303  N   GLN B1816      12.607  84.927 185.551  1.00  0.00           N  
ATOM   2304  CA  GLN B1816      12.540  84.121 184.329  1.00  0.00           C  
ATOM   2305  C   GLN B1816      13.893  83.695 183.749  1.00  0.00           C  
ATOM   2306  O   GLN B1816      14.334  82.558 183.937  1.00  0.00           O  
ATOM   2307  CB  GLN B1816      11.772  84.888 183.237  1.00  0.00           C  
ATOM   2308  CG  GLN B1816      10.268  85.013 183.451  1.00  0.00           C  
ATOM   2309  CD  GLN B1816       9.449  84.381 182.318  1.00  0.00           C  
ATOM   2310  OE1 GLN B1816       9.388  84.905 181.192  1.00  0.00           O  
ATOM   2311  NE2 GLN B1816       8.819  83.242 182.614  1.00  0.00           N  
ATOM   2312  N   SER B1817      14.540  84.608 183.026  1.00  0.00           N  
ATOM   2313  CA  SER B1817      15.823  84.312 182.391  1.00  0.00           C  
ATOM   2314  C   SER B1817      16.820  83.749 183.386  1.00  0.00           C  
ATOM   2315  O   SER B1817      17.846  83.182 183.007  1.00  0.00           O  
ATOM   2316  CB  SER B1817      16.408  85.569 181.731  1.00  0.00           C  
ATOM   2317  OG  SER B1817      15.617  86.019 180.642  1.00  0.00           O  
ATOM   2318  N   ALA B1818      16.505  83.906 184.663  1.00  0.00           N  
ATOM   2319  CA  ALA B1818      17.370  83.427 185.718  1.00  0.00           C  
ATOM   2320  C   ALA B1818      17.114  81.970 186.027  1.00  0.00           C  
ATOM   2321  O   ALA B1818      18.049  81.172 186.103  1.00  0.00           O  
ATOM   2322  CB  ALA B1818      17.163  84.253 186.971  1.00  0.00           C  
ATOM   2323  N   ALA B1819      15.845  81.627 186.221  1.00  0.00           N  
ATOM   2324  CA  ALA B1819      15.473  80.257 186.553  1.00  0.00           C  
ATOM   2325  C   ALA B1819      15.814  79.332 185.412  1.00  0.00           C  
ATOM   2326  O   ALA B1819      16.213  78.181 185.619  1.00  0.00           O  
ATOM   2327  CB  ALA B1819      13.987  80.174 186.855  1.00  0.00           C  
ATOM   2328  N   MET B1820      15.648  79.855 184.202  1.00  0.00           N  
ATOM   2329  CA  MET B1820      15.912  79.107 182.986  1.00  0.00           C  
ATOM   2330  C   MET B1820      17.384  78.718 182.978  1.00  0.00           C  
ATOM   2331  O   MET B1820      17.728  77.539 182.867  1.00  0.00           O  
ATOM   2332  CB  MET B1820      15.578  79.978 181.772  1.00  0.00           C  
ATOM   2333  CG  MET B1820      15.071  79.225 180.551  1.00  0.00           C  
ATOM   2334  SD  MET B1820      13.306  79.500 180.234  1.00  0.00           S  
ATOM   2335  CE  MET B1820      13.364  80.975 179.268  1.00  0.00           C  
ATOM   2336  N   ALA B1821      18.248  79.718 183.113  1.00  0.00           N  
ATOM   2337  CA  ALA B1821      19.689  79.495 183.121  1.00  0.00           C  
ATOM   2338  C   ALA B1821      20.118  78.534 184.223  1.00  0.00           C  
ATOM   2339  O   ALA B1821      20.941  77.640 183.995  1.00  0.00           O  
ATOM   2340  CB  ALA B1821      20.408  80.810 183.279  1.00  0.00           C  
ATOM   2341  N   LEU B1822      19.563  78.716 185.417  1.00  0.00           N  
ATOM   2342  CA  LEU B1822      19.917  77.853 186.535  1.00  0.00           C  
ATOM   2343  C   LEU B1822      19.606  76.418 186.177  1.00  0.00           C  
ATOM   2344  O   LEU B1822      20.306  75.504 186.604  1.00  0.00           O  
ATOM   2345  CB  LEU B1822      19.163  78.262 187.801  1.00  0.00           C  
ATOM   2346  CG  LEU B1822      19.329  77.369 189.032  1.00  0.00           C  
ATOM   2347  CD1 LEU B1822      20.790  77.235 189.365  1.00  0.00           C  
ATOM   2348  CD2 LEU B1822      18.539  77.950 190.196  1.00  0.00           C  
ATOM   2349  N   ALA B1830      18.555  76.230 185.382  1.00  0.00           N  
ATOM   2350  CA  ALA B1830      18.140  74.904 184.940  1.00  0.00           C  
ATOM   2351  C   ALA B1830      19.120  74.386 183.889  1.00  0.00           C  
ATOM   2352  O   ALA B1830      19.484  73.219 183.899  1.00  0.00           O  
ATOM   2353  CB  ALA B1830      16.746  74.966 184.359  1.00  0.00           C  
ATOM   2354  N   GLU B1831      19.548  75.247 182.976  1.00  0.00           N  
ATOM   2355  CA  GLU B1831      20.488  74.799 181.965  1.00  0.00           C  
ATOM   2356  C   GLU B1831      21.728  74.307 182.678  1.00  0.00           C  
ATOM   2357  O   GLU B1831      22.265  73.246 182.369  1.00  0.00           O  
ATOM   2358  CB  GLU B1831      20.859  75.941 181.036  1.00  0.00           C  
ATOM   2359  CG  GLU B1831      19.715  76.413 180.159  1.00  0.00           C  
ATOM   2360  CD  GLU B1831      19.277  75.366 179.148  1.00  0.00           C  
ATOM   2361  OE1 GLU B1831      20.151  74.796 178.442  1.00  0.00           O  
ATOM   2362  OE2 GLU B1831      18.055  75.126 179.057  1.00  0.00           O  
ATOM   2363  N   ARG B1832      22.162  75.095 183.653  1.00  0.00           N  
ATOM   2364  CA  ARG B1832      23.339  74.781 184.439  1.00  0.00           C  
ATOM   2365  C   ARG B1832      23.185  73.485 185.229  1.00  0.00           C  
ATOM   2366  O   ARG B1832      24.018  72.599 185.128  1.00  0.00           O  
ATOM   2367  CB  ARG B1832      23.637  75.927 185.401  1.00  0.00           C  
ATOM   2368  CG  ARG B1832      24.816  75.647 186.300  1.00  0.00           C  
ATOM   2369  CD  ARG B1832      24.957  76.679 187.382  1.00  0.00           C  
ATOM   2370  NE  ARG B1832      26.027  76.312 188.299  1.00  0.00           N  
ATOM   2371  CZ  ARG B1832      26.350  77.011 189.380  1.00  0.00           C  
ATOM   2372  NH1 ARG B1832      25.677  78.119 189.677  1.00  0.00           N  
ATOM   2373  NH2 ARG B1832      27.344  76.600 190.159  1.00  0.00           N  
ATOM   2374  N   LEU B1833      22.130  73.375 186.028  1.00  0.00           N  
ATOM   2375  CA  LEU B1833      21.924  72.162 186.810  1.00  0.00           C  
ATOM   2376  C   LEU B1833      21.838  70.923 185.921  1.00  0.00           C  
ATOM   2377  O   LEU B1833      22.150  69.815 186.361  1.00  0.00           O  
ATOM   2378  CB  LEU B1833      20.654  72.260 187.671  1.00  0.00           C  
ATOM   2379  CG  LEU B1833      20.606  73.187 188.896  1.00  0.00           C  
ATOM   2380  CD1 LEU B1833      19.311  72.921 189.646  1.00  0.00           C  
ATOM   2381  CD2 LEU B1833      21.792  72.932 189.826  1.00  0.00           C  
ATOM   2382  N   ARG B1834      21.415  71.096 184.673  1.00  0.00           N  
ATOM   2383  CA  ARG B1834      21.317  69.950 183.781  1.00  0.00           C  
ATOM   2384  C   ARG B1834      22.702  69.366 183.554  1.00  0.00           C  
ATOM   2385  O   ARG B1834      22.942  68.184 183.831  1.00  0.00           O  
ATOM   2386  CB  ARG B1834      20.637  70.342 182.451  1.00  0.00           C  
ATOM   2387  CG  ARG B1834      19.106  70.177 182.524  1.00  0.00           C  
ATOM   2388  CD  ARG B1834      18.317  70.902 181.437  1.00  0.00           C  
ATOM   2389  NE  ARG B1834      16.937  71.067 181.894  1.00  0.00           N  
ATOM   2390  CZ  ARG B1834      16.214  72.173 181.738  1.00  0.00           C  
ATOM   2391  NH1 ARG B1834      16.718  73.238 181.116  1.00  0.00           N  
ATOM   2392  NH2 ARG B1834      15.004  72.238 182.266  1.00  0.00           N  
ATOM   2393  N   ASP B1835      23.618  70.197 183.075  1.00  0.00           N  
ATOM   2394  CA  ASP B1835      24.979  69.750 182.836  1.00  0.00           C  
ATOM   2395  C   ASP B1835      25.574  69.022 184.061  1.00  0.00           C  
ATOM   2396  O   ASP B1835      26.092  67.907 183.943  1.00  0.00           O  
ATOM   2397  CB  ASP B1835      25.839  70.950 182.463  1.00  0.00           C  
ATOM   2398  CG  ASP B1835      25.287  71.708 181.276  1.00  0.00           C  
ATOM   2399  OD1 ASP B1835      25.043  71.070 180.229  1.00  0.00           O  
ATOM   2400  OD2 ASP B1835      25.100  72.941 181.385  1.00  0.00           O  
ATOM   2401  N   GLU B1836      25.476  69.648 185.233  1.00  0.00           N  
ATOM   2402  CA  GLU B1836      26.014  69.095 186.479  1.00  0.00           C  
ATOM   2403  C   GLU B1836      25.351  67.809 186.954  1.00  0.00           C  
ATOM   2404  O   GLU B1836      26.023  66.923 187.475  1.00  0.00           O  
ATOM   2405  CB  GLU B1836      25.939  70.152 187.592  1.00  0.00           C  
ATOM   2406  CG  GLU B1836      26.969  71.260 187.460  1.00  0.00           C  
ATOM   2407  CD  GLU B1836      26.640  72.473 188.308  1.00  0.00           C  
ATOM   2408  OE1 GLU B1836      26.371  72.307 189.515  1.00  0.00           O  
ATOM   2409  OE2 GLU B1836      26.657  73.601 187.765  1.00  0.00           O  
ATOM   2410  N   LEU B1837      24.036  67.714 186.793  1.00  0.00           N  
ATOM   2411  CA  LEU B1837      23.293  66.527 187.201  1.00  0.00           C  
ATOM   2412  C   LEU B1837      22.838  65.727 185.990  1.00  0.00           C  
ATOM   2413  O   LEU B1837      21.644  65.678 185.676  1.00  0.00           O  
ATOM   2414  CB  LEU B1837      22.064  66.927 187.993  1.00  0.00           C  
ATOM   2415  CG  LEU B1837      22.225  67.377 189.432  1.00  0.00           C  
ATOM   2416  CD1 LEU B1837      20.875  67.838 189.957  1.00  0.00           C  
ATOM   2417  CD2 LEU B1837      22.771  66.224 190.259  1.00  0.00           C  
ATOM   2418  N   PRO B1838      23.774  65.080 185.287  1.00  0.00           N  
ATOM   2419  CA  PRO B1838      23.286  64.330 184.132  1.00  0.00           C  
ATOM   2420  C   PRO B1838      22.432  63.160 184.628  1.00  0.00           C  
ATOM   2421  O   PRO B1838      22.588  62.702 185.770  1.00  0.00           O  
ATOM   2422  CB  PRO B1838      24.576  63.897 183.446  1.00  0.00           C  
ATOM   2423  CG  PRO B1838      25.458  63.597 184.613  1.00  0.00           C  
ATOM   2424  CD  PRO B1838      25.182  64.752 185.573  1.00  0.00           C  
ATOM   2425  N   GLY B1839      21.517  62.703 183.777  1.00  0.00           N  
ATOM   2426  CA  GLY B1839      20.656  61.597 184.143  1.00  0.00           C  
ATOM   2427  C   GLY B1839      19.397  62.030 184.862  1.00  0.00           C  
ATOM   2428  O   GLY B1839      18.396  61.305 184.867  1.00  0.00           O  
ATOM   2429  N   VAL B1840      19.429  63.207 185.479  1.00  0.00           N  
ATOM   2430  CA  VAL B1840      18.256  63.682 186.189  1.00  0.00           C  
ATOM   2431  C   VAL B1840      17.315  64.401 185.244  1.00  0.00           C  
ATOM   2432  O   VAL B1840      17.728  64.929 184.198  1.00  0.00           O  
ATOM   2433  CB  VAL B1840      18.627  64.630 187.324  1.00  0.00           C  
ATOM   2434  CG1 VAL B1840      19.711  63.999 188.181  1.00  0.00           C  
ATOM   2435  CG2 VAL B1840      19.069  65.966 186.757  1.00  0.00           C  
ATOM   2436  N   LYS B1841      16.045  64.414 185.625  1.00  0.00           N  
ATOM   2437  CA  LYS B1841      15.014  65.053 184.824  1.00  0.00           C  
ATOM   2438  C   LYS B1841      14.529  66.329 185.513  1.00  0.00           C  
ATOM   2439  O   LYS B1841      13.990  66.297 186.623  1.00  0.00           O  
ATOM   2440  CB  LYS B1841      13.873  64.055 184.588  1.00  0.00           C  
ATOM   2441  CG  LYS B1841      14.346  62.806 183.837  1.00  0.00           C  
ATOM   2442  CD  LYS B1841      13.237  61.815 183.597  1.00  0.00           C  
ATOM   2443  CE  LYS B1841      13.746  60.653 182.765  1.00  0.00           C  
ATOM   2444  NZ  LYS B1841      12.692  59.615 182.556  1.00  0.00           N  
ATOM   2445  N   LEU B1842      14.714  67.456 184.840  1.00  0.00           N  
ATOM   2446  CA  LEU B1842      14.357  68.721 185.438  1.00  0.00           C  
ATOM   2447  C   LEU B1842      13.510  69.607 184.548  1.00  0.00           C  
ATOM   2448  O   LEU B1842      13.976  70.081 183.516  1.00  0.00           O  
ATOM   2449  CB  LEU B1842      15.655  69.433 185.820  1.00  0.00           C  
ATOM   2450  CG  LEU B1842      15.713  70.642 186.745  1.00  0.00           C  
ATOM   2451  CD1 LEU B1842      17.167  70.892 187.083  1.00  0.00           C  
ATOM   2452  CD2 LEU B1842      15.122  71.862 186.080  1.00  0.00           C  
ATOM   2453  N   MET B1843      12.274  69.843 184.982  1.00  0.00           N  
ATOM   2454  CA  MET B1843      11.309  70.680 184.264  1.00  0.00           C  
ATOM   2455  C   MET B1843      11.150  72.057 184.904  1.00  0.00           C  
ATOM   2456  O   MET B1843      10.834  72.165 186.090  1.00  0.00           O  
ATOM   2457  CB  MET B1843       9.935  70.005 184.237  1.00  0.00           C  
ATOM   2458  CG  MET B1843       8.841  70.900 183.652  1.00  0.00           C  
ATOM   2459  SD  MET B1843       7.284  70.051 183.374  1.00  0.00           S  
ATOM   2460  CE  MET B1843       7.762  69.058 181.986  1.00  0.00           C  
ATOM   2461  N   THR B1844      11.346  73.106 184.116  1.00  0.00           N  
ATOM   2462  CA  THR B1844      11.215  74.458 184.632  1.00  0.00           C  
ATOM   2463  C   THR B1844       9.785  74.919 184.523  1.00  0.00           C  
ATOM   2464  O   THR B1844       9.211  74.883 183.440  1.00  0.00           O  
ATOM   2465  CB  THR B1844      12.053  75.448 183.842  1.00  0.00           C  
ATOM   2466  OG1 THR B1844      13.411  75.007 183.808  1.00  0.00           O  
ATOM   2467  CG2 THR B1844      11.984  76.812 184.491  1.00  0.00           C  
ATOM   2468  N   ASN B1845       9.214  75.365 185.637  1.00  0.00           N  
ATOM   2469  CA  ASN B1845       7.840  75.852 185.655  1.00  0.00           C  
ATOM   2470  C   ASN B1845       7.731  77.035 184.709  1.00  0.00           C  
ATOM   2471  O   ASN B1845       8.625  77.875 184.653  1.00  0.00           O  
ATOM   2472  CB  ASN B1845       7.455  76.303 187.067  1.00  0.00           C  
ATOM   2473  CG  ASN B1845       5.986  76.724 187.184  1.00  0.00           C  
ATOM   2474  OD1 ASN B1845       5.156  75.980 187.717  1.00  0.00           O  
ATOM   2475  ND2 ASN B1845       5.665  77.917 186.688  1.00  0.00           N  
ATOM   2476  N   HIS B1847       6.645  77.090 183.950  1.00  0.00           N  
ATOM   2477  CA  HIS B1847       6.419  78.199 183.039  1.00  0.00           C  
ATOM   2478  C   HIS B1847       4.992  78.647 183.231  1.00  0.00           C  
ATOM   2479  O   HIS B1847       4.202  77.933 183.856  1.00  0.00           O  
ATOM   2480  CB  HIS B1847       6.638  77.781 181.591  1.00  0.00           C  
ATOM   2481  CG  HIS B1847       8.077  77.695 181.206  1.00  0.00           C  
ATOM   2482  ND1 HIS B1847       9.003  78.639 181.591  1.00  0.00           N  
ATOM   2483  CD2 HIS B1847       8.742  76.806 180.434  1.00  0.00           C  
ATOM   2484  CE1 HIS B1847      10.178  78.336 181.071  1.00  0.00           C  
ATOM   2485  NE2 HIS B1847      10.047  77.229 180.363  1.00  0.00           N  
ATOM   2486  N   GLY B1848       4.667  79.825 182.703  1.00  0.00           N  
ATOM   2487  CA  GLY B1848       3.314  80.346 182.834  1.00  0.00           C  
ATOM   2488  C   GLY B1848       2.955  80.799 184.243  1.00  0.00           C  
ATOM   2489  O   GLY B1848       1.876  80.480 184.766  1.00  0.00           O  
ATOM   2490  N   GLY B1849       3.876  81.537 184.857  1.00  0.00           N  
ATOM   2491  CA  GLY B1849       3.675  82.054 186.196  1.00  0.00           C  
ATOM   2492  C   GLY B1849       3.026  81.101 187.173  1.00  0.00           C  
ATOM   2493  O   GLY B1849       3.242  79.889 187.130  1.00  0.00           O  
ATOM   2494  N   GLY B1850       2.218  81.670 188.060  1.00  0.00           N  
ATOM   2495  CA  GLY B1850       1.537  80.884 189.066  1.00  0.00           C  
ATOM   2496  C   GLY B1850       2.132  81.180 190.425  1.00  0.00           C  
ATOM   2497  O   GLY B1850       3.328  81.489 190.547  1.00  0.00           O  
ATOM   2498  N   ASN B1851       1.294  81.126 191.451  1.00  0.00           N  
ATOM   2499  CA  ASN B1851       1.780  81.357 192.796  1.00  0.00           C  
ATOM   2500  C   ASN B1851       2.369  80.025 193.247  1.00  0.00           C  
ATOM   2501  O   ASN B1851       2.086  78.976 192.659  1.00  0.00           O  
ATOM   2502  CB  ASN B1851       0.641  81.798 193.717  1.00  0.00           C  
ATOM   2503  CG  ASN B1851      -0.534  80.852 193.680  1.00  0.00           C  
ATOM   2504  OD1 ASN B1851      -0.426  79.694 194.085  1.00  0.00           O  
ATOM   2505  ND2 ASN B1851      -1.669  81.338 193.186  1.00  0.00           N  
ATOM   2506  N   PHE B1852       3.196  80.070 194.280  1.00  0.00           N  
ATOM   2507  CA  PHE B1852       3.840  78.869 194.789  1.00  0.00           C  
ATOM   2508  C   PHE B1852       2.902  77.686 195.030  1.00  0.00           C  
ATOM   2509  O   PHE B1852       3.335  76.536 194.975  1.00  0.00           O  
ATOM   2510  CB  PHE B1852       4.595  79.197 196.082  1.00  0.00           C  
ATOM   2511  CG  PHE B1852       5.806  80.074 195.882  1.00  0.00           C  
ATOM   2512  CD1 PHE B1852       6.841  79.672 195.046  1.00  0.00           C  
ATOM   2513  CD2 PHE B1852       5.926  81.283 196.565  1.00  0.00           C  
ATOM   2514  CE1 PHE B1852       7.977  80.453 194.893  1.00  0.00           C  
ATOM   2515  CE2 PHE B1852       7.062  82.075 196.419  1.00  0.00           C  
ATOM   2516  CZ  PHE B1852       8.090  81.656 195.581  1.00  0.00           C  
ATOM   2517  N   LYS B1853       1.629  77.963 195.303  1.00  0.00           N  
ATOM   2518  CA  LYS B1853       0.650  76.900 195.557  1.00  0.00           C  
ATOM   2519  C   LYS B1853       0.469  76.076 194.286  1.00  0.00           C  
ATOM   2520  O   LYS B1853       0.576  74.842 194.305  1.00  0.00           O  
ATOM   2521  CB  LYS B1853      -0.703  77.506 195.973  1.00  0.00           C  
ATOM   2522  CG  LYS B1853      -1.765  76.505 196.483  1.00  0.00           C  
ATOM   2523  CD  LYS B1853      -3.159  77.167 196.560  1.00  0.00           C  
ATOM   2524  CE  LYS B1853      -4.156  76.394 197.440  1.00  0.00           C  
ATOM   2525  NZ  LYS B1853      -4.516  75.035 196.949  1.00  0.00           N  
ATOM   2526  N   LYS B1854       0.196  76.777 193.187  1.00  0.00           N  
ATOM   2527  CA  LYS B1854      -0.015  76.141 191.898  1.00  0.00           C  
ATOM   2528  C   LYS B1854       1.219  75.373 191.472  1.00  0.00           C  
ATOM   2529  O   LYS B1854       1.117  74.247 190.998  1.00  0.00           O  
ATOM   2530  CB  LYS B1854      -0.322  77.175 190.812  1.00  0.00           C  
ATOM   2531  CG  LYS B1854      -1.562  78.023 191.019  1.00  0.00           C  
ATOM   2532  CD  LYS B1854      -1.935  78.714 189.705  1.00  0.00           C  
ATOM   2533  CE  LYS B1854      -2.902  79.873 189.912  1.00  0.00           C  
ATOM   2534  NZ  LYS B1854      -2.234  81.041 190.561  1.00  0.00           N  
ATOM   2535  N   GLN B1855       2.385  75.988 191.640  1.00  0.00           N  
ATOM   2536  CA  GLN B1855       3.633  75.360 191.234  1.00  0.00           C  
ATOM   2537  C   GLN B1855       4.042  74.134 192.031  1.00  0.00           C  
ATOM   2538  O   GLN B1855       4.538  73.168 191.454  1.00  0.00           O  
ATOM   2539  CB  GLN B1855       4.758  76.378 191.248  1.00  0.00           C  
ATOM   2540  CG  GLN B1855       4.477  77.564 190.362  1.00  0.00           C  
ATOM   2541  CD  GLN B1855       5.656  78.507 190.258  1.00  0.00           C  
ATOM   2542  OE1 GLN B1855       6.720  78.128 189.778  1.00  0.00           O  
ATOM   2543  NE2 GLN B1855       5.470  79.747 190.707  1.00  0.00           N  
ATOM   2544  N   PHE B1856       3.856  74.151 193.345  1.00  0.00           N  
ATOM   2545  CA  PHE B1856       4.229  72.974 194.118  1.00  0.00           C  
ATOM   2546  C   PHE B1856       3.292  71.848 193.746  1.00  0.00           C  
ATOM   2547  O   PHE B1856       3.610  70.673 193.931  1.00  0.00           O  
ATOM   2548  CB  PHE B1856       4.185  73.250 195.622  1.00  0.00           C  
ATOM   2549  CG  PHE B1856       5.340  74.070 196.106  1.00  0.00           C  
ATOM   2550  CD1 PHE B1856       6.622  73.837 195.610  1.00  0.00           C  
ATOM   2551  CD2 PHE B1856       5.156  75.081 197.036  1.00  0.00           C  
ATOM   2552  CE1 PHE B1856       7.702  74.599 196.029  1.00  0.00           C  
ATOM   2553  CE2 PHE B1856       6.235  75.850 197.464  1.00  0.00           C  
ATOM   2554  CZ  PHE B1856       7.512  75.606 196.955  1.00  0.00           C  
ATOM   2555  N   ALA B1857       2.139  72.227 193.203  1.00  0.00           N  
ATOM   2556  CA  ALA B1857       1.137  71.270 192.751  1.00  0.00           C  
ATOM   2557  C   ALA B1857       1.619  70.688 191.416  1.00  0.00           C  
ATOM   2558  O   ALA B1857       1.683  69.465 191.246  1.00  0.00           O  
ATOM   2559  CB  ALA B1857      -0.203  71.969 192.572  1.00  0.00           C  
ATOM   2560  N   ARG B1860       1.967  71.578 190.483  1.00  0.00           N  
ATOM   2561  CA  ARG B1860       2.463  71.185 189.163  1.00  0.00           C  
ATOM   2562  C   ARG B1860       3.689  70.303 189.347  1.00  0.00           C  
ATOM   2563  O   ARG B1860       4.051  69.519 188.472  1.00  0.00           O  
ATOM   2564  CB  ARG B1860       2.833  72.424 188.331  1.00  0.00           C  
ATOM   2565  CG  ARG B1860       1.678  73.390 188.137  1.00  0.00           C  
ATOM   2566  CD  ARG B1860       2.053  74.643 187.359  1.00  0.00           C  
ATOM   2567  NE  ARG B1860       0.950  75.605 187.377  1.00  0.00           N  
ATOM   2568  CZ  ARG B1860       0.930  76.749 186.699  1.00  0.00           C  
ATOM   2569  NH1 ARG B1860       1.956  77.094 185.932  1.00  0.00           N  
ATOM   2570  NH2 ARG B1860      -0.118  77.558 186.797  1.00  0.00           N  
ATOM   2571  N   ALA B1861       4.323  70.443 190.503  1.00  0.00           N  
ATOM   2572  CA  ALA B1861       5.496  69.662 190.820  1.00  0.00           C  
ATOM   2573  C   ALA B1861       5.037  68.270 191.218  1.00  0.00           C  
ATOM   2574  O   ALA B1861       5.508  67.273 190.676  1.00  0.00           O  
ATOM   2575  CB  ALA B1861       6.250  70.313 191.960  1.00  0.00           C  
ATOM   2576  N   ASP B1862       4.109  68.207 192.167  1.00  0.00           N  
ATOM   2577  CA  ASP B1862       3.603  66.926 192.631  1.00  0.00           C  
ATOM   2578  C   ASP B1862       2.978  66.157 191.471  1.00  0.00           C  
ATOM   2579  O   ASP B1862       3.006  64.922 191.445  1.00  0.00           O  
ATOM   2580  CB  ASP B1862       2.563  67.123 193.745  1.00  0.00           C  
ATOM   2581  CG  ASP B1862       3.169  67.683 195.034  1.00  0.00           C  
ATOM   2582  OD1 ASP B1862       4.339  67.356 195.340  1.00  0.00           O  
ATOM   2583  OD2 ASP B1862       2.466  68.433 195.753  1.00  0.00           O  
ATOM   2584  N   LYS B1863       2.425  66.903 190.514  1.00  0.00           N  
ATOM   2585  CA  LYS B1863       1.770  66.333 189.332  1.00  0.00           C  
ATOM   2586  C   LYS B1863       2.747  65.495 188.507  1.00  0.00           C  
ATOM   2587  O   LYS B1863       2.510  64.315 188.248  1.00  0.00           O  
ATOM   2588  CB  LYS B1863       1.188  67.463 188.466  1.00  0.00           C  
ATOM   2589  CG  LYS B1863       0.161  67.023 187.423  1.00  0.00           C  
ATOM   2590  CD  LYS B1863      -0.337  68.195 186.568  1.00  0.00           C  
ATOM   2591  CE  LYS B1863       0.742  68.683 185.612  1.00  0.00           C  
ATOM   2592  NZ  LYS B1863       0.435  70.015 185.006  1.00  0.00           N  
ATOM   2593  N   TRP B1864       3.850  66.114 188.103  1.00  0.00           N  
ATOM   2594  CA  TRP B1864       4.865  65.441 187.310  1.00  0.00           C  
ATOM   2595  C   TRP B1864       5.628  64.394 188.118  1.00  0.00           C  
ATOM   2596  O   TRP B1864       6.491  63.686 187.583  1.00  0.00           O  
ATOM   2597  CB  TRP B1864       5.842  66.473 186.766  1.00  0.00           C  
ATOM   2598  CG  TRP B1864       5.191  67.513 185.931  1.00  0.00           C  
ATOM   2599  CD1 TRP B1864       5.360  68.862 186.022  1.00  0.00           C  
ATOM   2600  CD2 TRP B1864       4.300  67.293 184.842  1.00  0.00           C  
ATOM   2601  NE1 TRP B1864       4.629  69.500 185.055  1.00  0.00           N  
ATOM   2602  CE2 TRP B1864       3.967  68.557 184.314  1.00  0.00           C  
ATOM   2603  CE3 TRP B1864       3.750  66.147 184.255  1.00  0.00           C  
ATOM   2604  CZ2 TRP B1864       3.105  68.708 183.225  1.00  0.00           C  
ATOM   2605  CZ3 TRP B1864       2.895  66.296 183.172  1.00  0.00           C  
ATOM   2606  CH2 TRP B1864       2.580  67.567 182.669  1.00  0.00           C  
ATOM   2607  N   GLY B1865       5.319  64.307 189.407  1.00  0.00           N  
ATOM   2608  CA  GLY B1865       5.993  63.345 190.263  1.00  0.00           C  
ATOM   2609  C   GLY B1865       7.401  63.738 190.699  1.00  0.00           C  
ATOM   2610  O   GLY B1865       8.221  62.872 191.031  1.00  0.00           O  
ATOM   2611  N   ALA B1866       7.687  65.039 190.696  1.00  0.00           N  
ATOM   2612  CA  ALA B1866       8.992  65.544 191.115  1.00  0.00           C  
ATOM   2613  C   ALA B1866       9.195  65.223 192.596  1.00  0.00           C  
ATOM   2614  O   ALA B1866       8.260  65.332 193.395  1.00  0.00           O  
ATOM   2615  CB  ALA B1866       9.061  67.048 190.885  1.00  0.00           C  
ATOM   2616  N   ARG B1867      10.407  64.818 192.962  1.00  0.00           N  
ATOM   2617  CA  ARG B1867      10.703  64.463 194.349  1.00  0.00           C  
ATOM   2618  C   ARG B1867      11.231  65.661 195.107  1.00  0.00           C  
ATOM   2619  O   ARG B1867      11.169  65.729 196.338  1.00  0.00           O  
ATOM   2620  CB  ARG B1867      11.739  63.341 194.393  1.00  0.00           C  
ATOM   2621  CG  ARG B1867      11.186  61.960 194.061  1.00  0.00           C  
ATOM   2622  CD  ARG B1867      12.300  60.942 193.917  1.00  0.00           C  
ATOM   2623  NE  ARG B1867      13.057  61.147 192.683  1.00  0.00           N  
ATOM   2624  CZ  ARG B1867      14.163  60.480 192.360  1.00  0.00           C  
ATOM   2625  NH1 ARG B1867      14.651  59.558 193.182  1.00  0.00           N  
ATOM   2626  NH2 ARG B1867      14.781  60.733 191.213  1.00  0.00           N  
ATOM   2627  N   VAL B1878      11.732  66.618 194.344  1.00  0.00           N  
ATOM   2628  CA  VAL B1878      12.321  67.813 194.904  1.00  0.00           C  
ATOM   2629  C   VAL B1878      12.036  69.025 194.026  1.00  0.00           C  
ATOM   2630  O   VAL B1878      11.759  68.901 192.833  1.00  0.00           O  
ATOM   2631  CB  VAL B1878      13.841  67.634 194.992  1.00  0.00           C  
ATOM   2632  CG1 VAL B1878      14.446  68.780 195.741  1.00  0.00           C  
ATOM   2633  CG2 VAL B1878      14.169  66.293 195.642  1.00  0.00           C  
ATOM   2634  N   ALA B1879      12.124  70.206 194.616  1.00  0.00           N  
ATOM   2635  CA  ALA B1879      11.897  71.420 193.860  1.00  0.00           C  
ATOM   2636  C   ALA B1879      12.958  72.440 194.230  1.00  0.00           C  
ATOM   2637  O   ALA B1879      13.306  72.562 195.400  1.00  0.00           O  
ATOM   2638  CB  ALA B1879      10.509  71.977 194.178  1.00  0.00           C  
ATOM   2639  N   VAL B1880      13.519  73.144 193.251  1.00  0.00           N  
ATOM   2640  CA  VAL B1880      14.468  74.181 193.620  1.00  0.00           C  
ATOM   2641  C   VAL B1880      13.696  75.461 193.350  1.00  0.00           C  
ATOM   2642  O   VAL B1880      13.283  75.721 192.217  1.00  0.00           O  
ATOM   2643  CB  VAL B1880      15.810  74.139 192.823  1.00  0.00           C  
ATOM   2644  CG1 VAL B1880      16.250  72.708 192.620  1.00  0.00           C  
ATOM   2645  CG2 VAL B1880      15.707  74.896 191.545  1.00  0.00           C  
ATOM   2646  N   VAL B1881      13.454  76.224 194.416  1.00  0.00           N  
ATOM   2647  CA  VAL B1881      12.705  77.476 194.334  1.00  0.00           C  
ATOM   2648  C   VAL B1881      13.626  78.666 194.062  1.00  0.00           C  
ATOM   2649  O   VAL B1881      14.670  78.818 194.696  1.00  0.00           O  
ATOM   2650  CB  VAL B1881      11.927  77.723 195.641  1.00  0.00           C  
ATOM   2651  CG1 VAL B1881      11.006  78.913 195.481  1.00  0.00           C  
ATOM   2652  CG2 VAL B1881      11.145  76.468 196.024  1.00  0.00           C  
ATOM   2653  N   LEU B1882      13.235  79.515 193.121  1.00  0.00           N  
ATOM   2654  CA  LEU B1882      14.054  80.658 192.778  1.00  0.00           C  
ATOM   2655  C   LEU B1882      13.263  81.954 192.785  1.00  0.00           C  
ATOM   2656  O   LEU B1882      12.811  82.408 191.735  1.00  0.00           O  
ATOM   2657  CB  LEU B1882      14.659  80.454 191.405  1.00  0.00           C  
ATOM   2658  CG  LEU B1882      15.695  81.493 191.023  1.00  0.00           C  
ATOM   2659  CD1 LEU B1882      16.907  81.362 191.930  1.00  0.00           C  
ATOM   2660  CD2 LEU B1882      16.098  81.278 189.589  1.00  0.00           C  
ATOM   2661  N   GLY B1883      13.104  82.542 193.973  1.00  0.00           N  
ATOM   2662  CA  GLY B1883      12.378  83.797 194.117  1.00  0.00           C  
ATOM   2663  C   GLY B1883      13.271  85.002 193.842  1.00  0.00           C  
ATOM   2664  O   GLY B1883      14.363  84.857 193.282  1.00  0.00           O  
ATOM   2665  N   GLU B1884      12.820  86.195 194.222  1.00  0.00           N  
ATOM   2666  CA  GLU B1884      13.631  87.384 193.989  1.00  0.00           C  
ATOM   2667  C   GLU B1884      14.886  87.375 194.859  1.00  0.00           C  
ATOM   2668  O   GLU B1884      15.986  87.713 194.404  1.00  0.00           O  
ATOM   2669  CB  GLU B1884      12.809  88.644 194.254  1.00  0.00           C  
ATOM   2670  CG  GLU B1884      11.768  88.901 193.186  1.00  0.00           C  
ATOM   2671  CD  GLU B1884      11.264  90.330 193.184  1.00  0.00           C  
ATOM   2672  OE1 GLU B1884      10.240  90.601 193.851  1.00  0.00           O  
ATOM   2673  OE2 GLU B1884      11.903  91.178 192.517  1.00  0.00           O  
ATOM   2674  N   SER B1885      14.715  86.971 196.114  1.00  0.00           N  
ATOM   2675  CA  SER B1885      15.828  86.914 197.048  1.00  0.00           C  
ATOM   2676  C   SER B1885      16.965  86.094 196.439  1.00  0.00           C  
ATOM   2677  O   SER B1885      17.946  86.647 195.942  1.00  0.00           O  
ATOM   2678  CB  SER B1885      15.380  86.267 198.366  1.00  0.00           C  
ATOM   2679  OG  SER B1885      14.174  86.834 198.856  1.00  0.00           O  
ATOM   2680  N   GLU B1886      16.796  84.772 196.479  1.00  0.00           N  
ATOM   2681  CA  GLU B1886      17.759  83.798 195.973  1.00  0.00           C  
ATOM   2682  C   GLU B1886      18.483  84.264 194.720  1.00  0.00           C  
ATOM   2683  O   GLU B1886      19.694  84.069 194.578  1.00  0.00           O  
ATOM   2684  CB  GLU B1886      17.060  82.470 195.679  1.00  0.00           C  
ATOM   2685  CG  GLU B1886      16.234  81.862 196.826  1.00  0.00           C  
ATOM   2686  CD  GLU B1886      15.059  82.733 197.263  1.00  0.00           C  
ATOM   2687  OE1 GLU B1886      14.517  83.483 196.422  1.00  0.00           O  
ATOM   2688  OE2 GLU B1886      14.661  82.655 198.445  1.00  0.00           O  
ATOM   2689  N   VAL B1887      17.753  84.871 193.796  1.00  0.00           N  
ATOM   2690  CA  VAL B1887      18.406  85.338 192.594  1.00  0.00           C  
ATOM   2691  C   VAL B1887      19.499  86.289 193.043  1.00  0.00           C  
ATOM   2692  O   VAL B1887      20.682  86.014 192.847  1.00  0.00           O  
ATOM   2693  CB  VAL B1887      17.430  86.070 191.654  1.00  0.00           C  
ATOM   2694  CG1 VAL B1887      18.151  86.500 190.373  1.00  0.00           C  
ATOM   2695  CG2 VAL B1887      16.269  85.158 191.317  1.00  0.00           C  
ATOM   2696  N   ALA B1888      19.098  87.392 193.673  1.00  0.00           N  
ATOM   2697  CA  ALA B1888      20.037  88.405 194.163  1.00  0.00           C  
ATOM   2698  C   ALA B1888      21.175  87.826 195.014  1.00  0.00           C  
ATOM   2699  O   ALA B1888      22.342  88.156 194.799  1.00  0.00           O  
ATOM   2700  CB  ALA B1888      19.284  89.454 194.956  1.00  0.00           C  
ATOM   2701  N   ASN B1889      20.826  86.965 195.971  1.00  0.00           N  
ATOM   2702  CA  ASN B1889      21.799  86.338 196.864  1.00  0.00           C  
ATOM   2703  C   ASN B1889      22.522  85.111 196.295  1.00  0.00           C  
ATOM   2704  O   ASN B1889      23.188  84.383 197.031  1.00  0.00           O  
ATOM   2705  CB  ASN B1889      21.129  85.948 198.188  1.00  0.00           C  
ATOM   2706  CG  ASN B1889      20.374  87.108 198.827  1.00  0.00           C  
ATOM   2707  OD1 ASN B1889      20.771  88.273 198.711  1.00  0.00           O  
ATOM   2708  ND2 ASN B1889      19.288  86.790 199.520  1.00  0.00           N  
ATOM   2709  N   GLY B1890      22.389  84.877 194.995  1.00  0.00           N  
ATOM   2710  CA  GLY B1890      23.066  83.751 194.366  1.00  0.00           C  
ATOM   2711  C   GLY B1890      22.746  82.370 194.910  1.00  0.00           C  
ATOM   2712  O   GLY B1890      23.534  81.428 194.747  1.00  0.00           O  
ATOM   2713  N   THR B1891      21.593  82.241 195.556  1.00  0.00           N  
ATOM   2714  CA  THR B1891      21.189  80.959 196.112  1.00  0.00           C  
ATOM   2715  C   THR B1891      19.897  80.425 195.490  1.00  0.00           C  
ATOM   2716  O   THR B1891      19.371  80.978 194.525  1.00  0.00           O  
ATOM   2717  CB  THR B1891      20.963  81.085 197.603  1.00  0.00           C  
ATOM   2718  OG1 THR B1891      19.982  82.105 197.841  1.00  0.00           O  
ATOM   2719  CG2 THR B1891      22.259  81.440 198.291  1.00  0.00           C  
ATOM   2720  N   ALA B1892      19.396  79.336 196.058  1.00  0.00           N  
ATOM   2721  CA  ALA B1892      18.157  78.718 195.599  1.00  0.00           C  
ATOM   2722  C   ALA B1892      17.686  77.812 196.711  1.00  0.00           C  
ATOM   2723  O   ALA B1892      18.495  77.126 197.338  1.00  0.00           O  
ATOM   2724  CB  ALA B1892      18.398  77.910 194.347  1.00  0.00           C  
ATOM   2725  N   VAL B1893      16.385  77.819 196.977  1.00  0.00           N  
ATOM   2726  CA  VAL B1893      15.849  76.973 198.034  1.00  0.00           C  
ATOM   2727  C   VAL B1893      15.646  75.576 197.480  1.00  0.00           C  
ATOM   2728  O   VAL B1893      15.186  75.408 196.354  1.00  0.00           O  
ATOM   2729  CB  VAL B1893      14.491  77.492 198.565  1.00  0.00           C  
ATOM   2730  CG1 VAL B1893      14.057  76.669 199.776  1.00  0.00           C  
ATOM   2731  CG2 VAL B1893      14.605  78.964 198.939  1.00  0.00           C  
ATOM   2732  N   VAL B1894      16.018  74.574 198.263  1.00  0.00           N  
ATOM   2733  CA  VAL B1894      15.840  73.202 197.839  1.00  0.00           C  
ATOM   2734  C   VAL B1894      14.817  72.567 198.766  1.00  0.00           C  
ATOM   2735  O   VAL B1894      15.139  72.140 199.868  1.00  0.00           O  
ATOM   2736  CB  VAL B1894      17.170  72.438 197.874  1.00  0.00           C  
ATOM   2737  CG1 VAL B1894      16.945  70.965 197.565  1.00  0.00           C  
ATOM   2738  CG2 VAL B1894      18.119  73.043 196.849  1.00  0.00           C  
ATOM   2739  N   LYS B1895      13.570  72.545 198.299  1.00  0.00           N  
ATOM   2740  CA  LYS B1895      12.433  71.995 199.031  1.00  0.00           C  
ATOM   2741  C   LYS B1895      12.219  70.530 198.679  1.00  0.00           C  
ATOM   2742  O   LYS B1895      11.841  70.209 197.551  1.00  0.00           O  
ATOM   2743  CB  LYS B1895      11.172  72.778 198.670  1.00  0.00           C  
ATOM   2744  CG  LYS B1895       9.940  72.470 199.526  1.00  0.00           C  
ATOM   2745  CD  LYS B1895       8.656  72.961 198.838  1.00  0.00           C  
ATOM   2746  CE  LYS B1895       7.510  73.064 199.812  1.00  0.00           C  
ATOM   2747  NZ  LYS B1895       7.463  71.876 200.689  1.00  0.00           N  
ATOM   2748  N   ASP B1896      12.478  69.640 199.630  1.00  0.00           N  
ATOM   2749  CA  ASP B1896      12.271  68.214 199.408  1.00  0.00           C  
ATOM   2750  C   ASP B1896      10.755  68.077 199.427  1.00  0.00           C  
ATOM   2751  O   ASP B1896      10.110  68.444 200.404  1.00  0.00           O  
ATOM   2752  CB  ASP B1896      12.883  67.406 200.550  1.00  0.00           C  
ATOM   2753  CG  ASP B1896      12.716  65.910 200.371  1.00  0.00           C  
ATOM   2754  OD1 ASP B1896      11.573  65.446 200.162  1.00  0.00           O  
ATOM   2755  OD2 ASP B1896      13.737  65.195 200.456  1.00  0.00           O  
ATOM   2756  N   LEU B1898      10.179  67.558 198.352  1.00  0.00           N  
ATOM   2757  CA  LEU B1898       8.734  67.435 198.302  1.00  0.00           C  
ATOM   2758  C   LEU B1898       8.176  66.311 199.174  1.00  0.00           C  
ATOM   2759  O   LEU B1898       7.056  66.416 199.697  1.00  0.00           O  
ATOM   2760  CB  LEU B1898       8.282  67.289 196.848  1.00  0.00           C  
ATOM   2761  CG  LEU B1898       8.620  68.518 195.994  1.00  0.00           C  
ATOM   2762  CD1 LEU B1898       7.959  68.409 194.635  1.00  0.00           C  
ATOM   2763  CD2 LEU B1898       8.136  69.777 196.700  1.00  0.00           C  
ATOM   2764  N   ARG B1899       8.957  65.248 199.354  1.00  0.00           N  
ATOM   2765  CA  ARG B1899       8.513  64.130 200.180  1.00  0.00           C  
ATOM   2766  C   ARG B1899       8.321  64.568 201.633  1.00  0.00           C  
ATOM   2767  O   ARG B1899       7.214  64.453 202.173  1.00  0.00           O  
ATOM   2768  CB  ARG B1899       9.513  62.978 200.085  1.00  0.00           C  
ATOM   2769  CG  ARG B1899       9.574  62.388 198.693  1.00  0.00           C  
ATOM   2770  CD  ARG B1899      10.853  61.621 198.458  1.00  0.00           C  
ATOM   2771  NE  ARG B1899      12.028  62.411 198.813  1.00  0.00           N  
ATOM   2772  CZ  ARG B1899      13.187  62.357 198.165  1.00  0.00           C  
ATOM   2773  NH1 ARG B1899      13.333  61.556 197.118  1.00  0.00           N  
ATOM   2774  NH2 ARG B1899      14.210  63.090 198.581  1.00  0.00           N  
ATOM   2775  N   SER B1900       9.385  65.086 202.252  1.00  0.00           N  
ATOM   2776  CA  SER B1900       9.310  65.548 203.638  1.00  0.00           C  
ATOM   2777  C   SER B1900       8.641  66.918 203.730  1.00  0.00           C  
ATOM   2778  O   SER B1900       7.815  67.155 204.611  1.00  0.00           O  
ATOM   2779  CB  SER B1900      10.707  65.609 204.267  1.00  0.00           C  
ATOM   2780  OG  SER B1900      11.535  66.538 203.595  1.00  0.00           O  
ATOM   2781  N   GLY B1901       8.990  67.817 202.817  1.00  0.00           N  
ATOM   2782  CA  GLY B1901       8.396  69.144 202.832  1.00  0.00           C  
ATOM   2783  C   GLY B1901       9.349  70.230 203.306  1.00  0.00           C  
ATOM   2784  O   GLY B1901       9.130  71.421 203.066  1.00  0.00           O  
ATOM   2785  N   GLU B1902      10.420  69.821 203.973  1.00  0.00           N  
ATOM   2786  CA  GLU B1902      11.389  70.772 204.485  1.00  0.00           C  
ATOM   2787  C   GLU B1902      12.306  71.283 203.391  1.00  0.00           C  
ATOM   2788  O   GLU B1902      12.601  70.572 202.436  1.00  0.00           O  
ATOM   2789  CB  GLU B1902      12.219  70.129 205.592  1.00  0.00           C  
ATOM   2790  CG  GLU B1902      12.893  68.854 205.169  1.00  0.00           C  
ATOM   2791  CD  GLU B1902      13.778  68.291 206.252  1.00  0.00           C  
ATOM   2792  OE1 GLU B1902      14.745  68.981 206.652  1.00  0.00           O  
ATOM   2793  OE2 GLU B1902      13.503  67.158 206.702  1.00  0.00           O  
ATOM   2794  N   GLN B1903      12.760  72.522 203.548  1.00  0.00           N  
ATOM   2795  CA  GLN B1903      13.649  73.152 202.583  1.00  0.00           C  
ATOM   2796  C   GLN B1903      14.825  73.798 203.285  1.00  0.00           C  
ATOM   2797  O   GLN B1903      14.864  73.882 204.513  1.00  0.00           O  
ATOM   2798  CB  GLN B1903      12.889  74.212 201.797  1.00  0.00           C  
ATOM   2799  CG  GLN B1903      12.077  75.134 202.675  1.00  0.00           C  
ATOM   2800  CD  GLN B1903      10.657  75.298 202.172  1.00  0.00           C  
ATOM   2801  OE1 GLN B1903      10.432  75.806 201.075  1.00  0.00           O  
ATOM   2802  NE2 GLN B1903       9.689  74.859 202.970  1.00  0.00           N  
ATOM   2803  N   THR B1904      15.789  74.251 202.497  1.00  0.00           N  
ATOM   2804  CA  THR B1904      16.975  74.906 203.026  1.00  0.00           C  
ATOM   2805  C   THR B1904      17.583  75.709 201.884  1.00  0.00           C  
ATOM   2806  O   THR B1904      17.712  75.198 200.770  1.00  0.00           O  
ATOM   2807  CB  THR B1904      18.028  73.879 203.514  1.00  0.00           C  
ATOM   2808  OG1 THR B1904      18.610  73.223 202.382  1.00  0.00           O  
ATOM   2809  CG2 THR B1904      17.391  72.821 204.426  1.00  0.00           C  
ATOM   2810  N   ALA B1905      17.949  76.963 202.148  1.00  0.00           N  
ATOM   2811  CA  ALA B1905      18.555  77.805 201.113  1.00  0.00           C  
ATOM   2812  C   ALA B1905      19.964  77.304 200.827  1.00  0.00           C  
ATOM   2813  O   ALA B1905      20.759  77.076 201.738  1.00  0.00           O  
ATOM   2814  CB  ALA B1905      18.593  79.261 201.558  1.00  0.00           C  
ATOM   2815  N   VAL B1906      20.275  77.126 199.556  1.00  0.00           N  
ATOM   2816  CA  VAL B1906      21.578  76.625 199.204  1.00  0.00           C  
ATOM   2817  C   VAL B1906      22.235  77.481 198.151  1.00  0.00           C  
ATOM   2818  O   VAL B1906      21.593  78.005 197.243  1.00  0.00           O  
ATOM   2819  CB  VAL B1906      21.483  75.170 198.715  1.00  0.00           C  
ATOM   2820  CG1 VAL B1906      22.858  74.651 198.369  1.00  0.00           C  
ATOM   2821  CG2 VAL B1906      20.843  74.299 199.796  1.00  0.00           C  
ATOM   2822  N   ALA B1907      23.534  77.645 198.306  1.00  0.00           N  
ATOM   2823  CA  ALA B1907      24.308  78.437 197.380  1.00  0.00           C  
ATOM   2824  C   ALA B1907      24.190  77.729 196.049  1.00  0.00           C  
ATOM   2825  O   ALA B1907      24.343  76.514 195.986  1.00  0.00           O  
ATOM   2826  CB  ALA B1907      25.770  78.478 197.831  1.00  0.00           C  
ATOM   2827  N   GLN B1909      23.931  78.481 194.989  1.00  0.00           N  
ATOM   2828  CA  GLN B1909      23.793  77.880 193.673  1.00  0.00           C  
ATOM   2829  C   GLN B1909      24.892  76.905 193.263  1.00  0.00           C  
ATOM   2830  O   GLN B1909      24.625  75.916 192.580  1.00  0.00           O  
ATOM   2831  CB  GLN B1909      23.629  78.971 192.621  1.00  0.00           C  
ATOM   2832  CG  GLN B1909      22.182  79.392 192.498  1.00  0.00           C  
ATOM   2833  CD  GLN B1909      22.017  80.643 191.704  1.00  0.00           C  
ATOM   2834  OE1 GLN B1909      22.727  80.857 190.721  1.00  0.00           O  
ATOM   2835  NE2 GLN B1909      21.074  81.486 192.114  1.00  0.00           N  
ATOM   2836  N   ASP B1910      26.121  77.149 193.688  1.00  0.00           N  
ATOM   2837  CA  ASP B1910      27.205  76.249 193.318  1.00  0.00           C  
ATOM   2838  C   ASP B1910      27.059  74.887 193.975  1.00  0.00           C  
ATOM   2839  O   ASP B1910      27.206  73.848 193.329  1.00  0.00           O  
ATOM   2840  CB  ASP B1910      28.539  76.870 193.704  1.00  0.00           C  
ATOM   2841  CG  ASP B1910      28.760  78.201 193.032  1.00  0.00           C  
ATOM   2842  OD1 ASP B1910      29.569  78.249 192.086  1.00  0.00           O  
ATOM   2843  OD2 ASP B1910      28.109  79.192 193.444  1.00  0.00           O  
ATOM   2844  N   SER B1913      26.745  74.896 195.260  1.00  0.00           N  
ATOM   2845  CA  SER B1913      26.608  73.659 196.012  1.00  0.00           C  
ATOM   2846  C   SER B1913      25.262  72.933 195.882  1.00  0.00           C  
ATOM   2847  O   SER B1913      25.114  71.813 196.368  1.00  0.00           O  
ATOM   2848  CB  SER B1913      26.904  73.947 197.487  1.00  0.00           C  
ATOM   2849  OG  SER B1913      28.161  74.596 197.621  1.00  0.00           O  
ATOM   2850  N   VAL B1914      24.282  73.553 195.229  1.00  0.00           N  
ATOM   2851  CA  VAL B1914      22.969  72.925 195.093  1.00  0.00           C  
ATOM   2852  C   VAL B1914      23.014  71.640 194.277  1.00  0.00           C  
ATOM   2853  O   VAL B1914      22.281  70.697 194.565  1.00  0.00           O  
ATOM   2854  CB  VAL B1914      21.960  73.861 194.422  1.00  0.00           C  
ATOM   2855  CG1 VAL B1914      21.780  75.111 195.244  1.00  0.00           C  
ATOM   2856  CG2 VAL B1914      22.439  74.207 193.035  1.00  0.00           C  
ATOM   2857  N   ALA B1915      23.864  71.606 193.254  1.00  0.00           N  
ATOM   2858  CA  ALA B1915      23.971  70.421 192.418  1.00  0.00           C  
ATOM   2859  C   ALA B1915      24.330  69.206 193.255  1.00  0.00           C  
ATOM   2860  O   ALA B1915      23.773  68.135 193.069  1.00  0.00           O  
ATOM   2861  CB  ALA B1915      25.003  70.633 191.349  1.00  0.00           C  
ATOM   2862  N   ALA B1916      25.261  69.375 194.185  1.00  0.00           N  
ATOM   2863  CA  ALA B1916      25.676  68.270 195.036  1.00  0.00           C  
ATOM   2864  C   ALA B1916      24.603  67.988 196.069  1.00  0.00           C  
ATOM   2865  O   ALA B1916      24.447  66.856 196.532  1.00  0.00           O  
ATOM   2866  CB  ALA B1916      26.970  68.604 195.722  1.00  0.00           C  
ATOM   2867  N   HIS B1917      23.866  69.027 196.437  1.00  0.00           N  
ATOM   2868  CA  HIS B1917      22.806  68.862 197.409  1.00  0.00           C  
ATOM   2869  C   HIS B1917      21.722  67.978 196.788  1.00  0.00           C  
ATOM   2870  O   HIS B1917      21.380  66.933 197.338  1.00  0.00           O  
ATOM   2871  CB  HIS B1917      22.242  70.224 197.809  1.00  0.00           C  
ATOM   2872  CG  HIS B1917      21.275  70.163 198.950  1.00  0.00           C  
ATOM   2873  ND1 HIS B1917      20.047  69.543 198.854  1.00  0.00           N  
ATOM   2874  CD2 HIS B1917      21.350  70.653 200.210  1.00  0.00           C  
ATOM   2875  CE1 HIS B1917      19.404  69.655 200.004  1.00  0.00           C  
ATOM   2876  NE2 HIS B1917      20.173  70.325 200.843  1.00  0.00           N  
ATOM   2877  N   LEU B1918      21.201  68.385 195.633  1.00  0.00           N  
ATOM   2878  CA  LEU B1918      20.154  67.620 194.937  1.00  0.00           C  
ATOM   2879  C   LEU B1918      20.561  66.151 194.817  1.00  0.00           C  
ATOM   2880  O   LEU B1918      19.894  65.244 195.327  1.00  0.00           O  
ATOM   2881  CB  LEU B1918      19.928  68.190 193.527  1.00  0.00           C  
ATOM   2882  CG  LEU B1918      19.488  69.649 193.386  1.00  0.00           C  
ATOM   2883  CD1 LEU B1918      19.557  70.076 191.934  1.00  0.00           C  
ATOM   2884  CD2 LEU B1918      18.084  69.818 193.945  1.00  0.00           C  
ATOM   2885  N   ARG B1929      21.672  65.955 194.120  1.00  0.00           N  
ATOM   2886  CA  ARG B1929      22.276  64.657 193.863  1.00  0.00           C  
ATOM   2887  C   ARG B1929      22.257  63.734 195.087  1.00  0.00           C  
ATOM   2888  O   ARG B1929      22.201  62.511 194.966  1.00  0.00           O  
ATOM   2889  CB  ARG B1929      23.703  64.916 193.390  1.00  0.00           C  
ATOM   2890  CG  ARG B1929      24.542  63.722 193.163  1.00  0.00           C  
ATOM   2891  CD  ARG B1929      25.921  64.199 192.854  1.00  0.00           C  
ATOM   2892  NE  ARG B1929      26.015  64.820 191.540  1.00  0.00           N  
ATOM   2893  CZ  ARG B1929      26.747  65.899 191.276  1.00  0.00           C  
ATOM   2894  NH1 ARG B1929      27.437  66.493 192.244  1.00  0.00           N  
ATOM   2895  NH2 ARG B1929      26.833  66.353 190.032  1.00  0.00           N  
ATOM   2896  N   THR B1930      22.297  64.330 196.268  1.00  0.00           N  
ATOM   2897  CA  THR B1930      22.282  63.566 197.500  1.00  0.00           C  
ATOM   2898  C   THR B1930      20.875  63.090 197.837  1.00  0.00           C  
ATOM   2899  O   THR B1930      20.704  62.063 198.491  1.00  0.00           O  
ATOM   2900  CB  THR B1930      22.868  64.415 198.657  1.00  0.00           C  
ATOM   2901  OG1 THR B1930      24.301  64.313 198.630  1.00  0.00           O  
ATOM   2902  CG2 THR B1930      22.322  63.973 200.014  1.00  0.00           C  
ATOM   2903  N   LEU B1931      19.869  63.827 197.373  1.00  0.00           N  
ATOM   2904  CA  LEU B1931      18.470  63.483 197.630  1.00  0.00           C  
ATOM   2905  C   LEU B1931      17.874  62.505 196.608  1.00  0.00           C  
ATOM   2906  O   LEU B1931      17.061  61.641 196.954  1.00  0.00           O  
ATOM   2907  CB  LEU B1931      17.624  64.753 197.639  1.00  0.00           C  
ATOM   2908  CG  LEU B1931      17.729  65.705 198.819  1.00  0.00           C  
ATOM   2909  CD1 LEU B1931      17.250  67.074 198.379  1.00  0.00           C  
ATOM   2910  CD2 LEU B1931      16.905  65.180 199.995  1.00  0.00           C  
ATOM   2911  N   LEU B1956      18.278  62.653 195.350  1.00  0.00           N  
ATOM   2912  CA  LEU B1956      17.769  61.816 194.266  1.00  0.00           C  
ATOM   2913  C   LEU B1956      18.349  60.406 194.264  1.00  0.00           C  
ATOM   2914  O   LEU B1956      17.966  59.564 193.445  1.00  0.00           O  
ATOM   2915  CB  LEU B1956      18.056  62.490 192.920  1.00  0.00           C  
ATOM   2916  CG  LEU B1956      17.527  63.920 192.780  1.00  0.00           C  
ATOM   2917  CD1 LEU B1956      17.841  64.454 191.399  1.00  0.00           C  
ATOM   2918  CD2 LEU B1956      16.030  63.938 193.047  1.00  0.00           C  
ATOM   2919  N   GLY B1957      19.263  60.154 195.195  1.00  0.00           N  
ATOM   2920  CA  GLY B1957      19.899  58.855 195.270  1.00  0.00           C  
ATOM   2921  C   GLY B1957      20.810  58.699 194.070  1.00  0.00           C  
ATOM   2922  O   GLY B1957      20.661  57.699 193.336  1.00  0.00           O  
ATOM   2923  OXT GLY B1957      21.671  59.584 193.859  1.00  0.00           O  
HETATM 2924  C4  HSS B 610      -0.061  41.146 165.380  1.00  0.00           C  
HETATM 2925  C5  HSS B 610      -0.943  41.328 164.323  1.00  0.00           C  
HETATM 2926  C6  HSS B 610      -1.907  42.321 164.431  1.00  0.00           C  
HETATM 2927  C8  HSS B 610       0.479  39.803 163.784  1.00  0.00           C  
HETATM 2928  N1  HSS B 610      -1.952  43.058 165.550  1.00  0.00           N  
HETATM 2929  N3  HSS B 610      -0.171  41.916 166.471  1.00  0.00           N  
HETATM 2930  N11 HSS B 610       9.466  34.650 159.971  1.00  0.00           N  
HETATM 2931  CE1 HSS B 610      10.726  34.624 159.547  1.00  0.00           C  
HETATM 2932  N12 HSS B 610      11.280  35.799 159.835  1.00  0.00           N  
HETATM 2933  CD2 HSS B 610      10.364  36.550 160.439  1.00  0.00           C  
HETATM 2934  CG  HSS B 610       9.242  35.841 160.521  1.00  0.00           C  
HETATM 2935  CB  HSS B 610       7.912  36.326 161.098  1.00  0.00           C  
HETATM 2936  CA  HSS B 610       6.924  36.687 159.986  1.00  0.00           C  
HETATM 2937  N   HSS B 610       7.448  37.842 159.243  1.00  0.00           N  
HETATM 2938  C   HSS B 610       5.576  37.041 160.619  1.00  0.00           C  
HETATM 2939  O   HSS B 610       5.096  38.159 160.430  1.00  0.00           O  
HETATM 2940  N1S HSS B 610       5.031  36.116 161.408  1.00  0.00           N  
HETATM 2941  S   HSS B 610       3.493  36.381 161.895  1.00  0.00           S  
HETATM 2942  O2S HSS B 610       2.605  36.872 160.787  1.00  0.00           O  
HETATM 2943  O3S HSS B 610       2.937  35.439 162.918  1.00  0.00           O  
HETATM 2944  O5' HSS B 610       3.559  37.562 162.702  1.00  0.00           O  
HETATM 2945  C5' HSS B 610       4.302  37.570 163.925  1.00  0.00           C  
HETATM 2946  C4' HSS B 610       3.540  38.194 165.099  1.00  0.00           C  
HETATM 2947  O4' HSS B 610       3.053  39.524 164.857  1.00  0.00           O  
HETATM 2948  C3' HSS B 610       2.280  37.420 165.473  1.00  0.00           C  
HETATM 2949  O3' HSS B 610       2.677  36.245 166.184  1.00  0.00           O  
HETATM 2950  C2' HSS B 610       1.682  38.420 166.462  1.00  0.00           C  
HETATM 2951  O2' HSS B 610       2.367  38.355 167.715  1.00  0.00           O  
HETATM 2952  C1' HSS B 610       1.979  39.762 165.789  1.00  0.00           C  
HETATM 2953  N9  HSS B 610       0.804  40.209 165.009  1.00  0.00           N  
HETATM 2954  N7  HSS B 610      -0.586  40.480 163.362  1.00  0.00           N  
HETATM 2955  C2  HSS B 610      -1.103  42.850 166.540  1.00  0.00           C  
HETATM 2956  N6  HSS B 610      -2.748  42.569 163.431  1.00  0.00           N  
TER
END
