# Supplementary material for: Backbone Brackets and Arginine Tweezers delineate Class I and Class II aminoacyl tRNA synthetases
Source: PLoS Comput Biol. 2018 Apr 16;14(4):e1006101. doi: 10.1371/journal.pcbi.1006101 (PMC5919687; doi:10.1371/journal.pcbi.1006101)
Supplement: S12 File — All structures of Class II aaRS with residues renumbered according to the MSA. (GZ) [file pcbi.1006101.s024.tar.gz › 2el9_C_renum.pdb]

ATOM      1  N   LYS C   3      33.884  47.835 148.410  1.00  0.00           N  
ATOM      2  CA  LYS C   3      35.131  48.646 148.483  1.00  0.00           C  
ATOM      3  C   LYS C   3      35.145  49.699 147.366  1.00  0.00           C  
ATOM      4  O   LYS C   3      35.879  50.686 147.427  1.00  0.00           O  
ATOM      5  CB  LYS C   3      36.343  47.722 148.346  1.00  0.00           C  
ATOM      6  CG  LYS C   3      36.305  46.494 149.257  1.00  0.00           C  
ATOM      7  CD  LYS C   3      37.585  45.682 149.121  1.00  0.00           C  
ATOM      8  CE  LYS C   3      37.608  44.471 150.034  1.00  0.00           C  
ATOM      9  NZ  LYS C   3      38.904  43.737 149.898  1.00  0.00           N  
ATOM     10  N   ASN C 311      34.310  49.473 146.358  1.00  0.00           N  
ATOM     11  CA  ASN C 311      34.189  50.344 145.192  1.00  0.00           C  
ATOM     12  C   ASN C 311      34.752  51.765 145.269  1.00  0.00           C  
ATOM     13  O   ASN C 311      34.514  52.496 146.230  1.00  0.00           O  
ATOM     14  CB  ASN C 311      32.731  50.395 144.751  1.00  0.00           C  
ATOM     15  CG  ASN C 311      31.798  50.448 145.907  1.00  0.00           C  
ATOM     16  OD1 ASN C 311      31.874  51.356 146.731  1.00  0.00           O  
ATOM     17  ND2 ASN C 311      30.910  49.467 145.995  1.00  0.00           N  
ATOM     18  N   ILE C 312      35.480  52.122 144.207  1.00  0.00           N  
ATOM     19  CA  ILE C 312      36.134  53.409 144.039  1.00  0.00           C  
ATOM     20  C   ILE C 312      35.233  54.443 143.388  1.00  0.00           C  
ATOM     21  O   ILE C 312      34.251  54.112 142.712  1.00  0.00           O  
ATOM     22  CB  ILE C 312      37.396  53.289 143.142  1.00  0.00           C  
ATOM     23  CG1 ILE C 312      38.447  52.383 143.792  1.00  0.00           C  
ATOM     24  CG2 ILE C 312      37.990  54.652 142.904  1.00  0.00           C  
ATOM     25  CD1 ILE C 312      38.112  50.909 143.782  1.00  0.00           C  
ATOM     26  N   GLN C 313      35.583  55.707 143.582  1.00  0.00           N  
ATOM     27  CA  GLN C 313      34.804  56.769 142.994  1.00  0.00           C  
ATOM     28  C   GLN C 313      35.633  57.679 142.146  1.00  0.00           C  
ATOM     29  O   GLN C 313      36.852  57.681 142.205  1.00  0.00           O  
ATOM     30  CB  GLN C 313      34.096  57.583 144.067  1.00  0.00           C  
ATOM     31  CG  GLN C 313      33.114  56.758 144.886  1.00  0.00           C  
ATOM     32  CD  GLN C 313      32.147  57.624 145.660  1.00  0.00           C  
ATOM     33  OE1 GLN C 313      30.955  57.707 145.329  1.00  0.00           O  
ATOM     34  NE2 GLN C 313      32.657  58.292 146.692  1.00  0.00           N  
ATOM     35  N   ALA C 314      34.942  58.449 141.332  1.00  0.00           N  
ATOM     36  CA  ALA C 314      35.587  59.393 140.456  1.00  0.00           C  
ATOM     37  C   ALA C 314      36.251  60.460 141.297  1.00  0.00           C  
ATOM     38  O   ALA C 314      35.717  60.886 142.321  1.00  0.00           O  
ATOM     39  CB  ALA C 314      34.541  60.029 139.539  1.00  0.00           C  
ATOM     40  N   ILE C 315      37.429  60.882 140.864  1.00  0.00           N  
ATOM     41  CA  ILE C 315      38.165  61.943 141.529  1.00  0.00           C  
ATOM     42  C   ILE C 315      37.272  63.188 141.487  1.00  0.00           C  
ATOM     43  O   ILE C 315      36.740  63.548 140.432  1.00  0.00           O  
ATOM     44  CB  ILE C 315      39.437  62.251 140.765  1.00  0.00           C  
ATOM     45  CG1 ILE C 315      40.396  61.074 140.870  1.00  0.00           C  
ATOM     46  CG2 ILE C 315      40.026  63.547 141.244  1.00  0.00           C  
ATOM     47  CD1 ILE C 315      41.632  61.236 139.990  1.00  0.00           C  
ATOM     48  N   ARG C 316      37.105  63.850 142.623  1.00  0.00           N  
ATOM     49  CA  ARG C 316      36.268  65.040 142.658  1.00  0.00           C  
ATOM     50  C   ARG C 316      36.658  66.019 141.546  1.00  0.00           C  
ATOM     51  O   ARG C 316      37.850  66.205 141.263  1.00  0.00           O  
ATOM     52  CB  ARG C 316      36.377  65.737 144.018  1.00  0.00           C  
ATOM     53  CG  ARG C 316      35.154  66.582 144.357  1.00  0.00           C  
ATOM     54  CD  ARG C 316      35.311  67.355 145.648  1.00  0.00           C  
ATOM     55  NE  ARG C 316      36.467  68.237 145.580  1.00  0.00           N  
ATOM     56  CZ  ARG C 316      36.677  69.254 146.407  1.00  0.00           C  
ATOM     57  NH1 ARG C 316      35.797  69.515 147.363  1.00  0.00           N  
ATOM     58  NH2 ARG C 316      37.767  70.007 146.281  1.00  0.00           N  
ATOM     59  N   GLY C 317      35.644  66.623 140.915  1.00  0.00           N  
ATOM     60  CA  GLY C 317      35.875  67.596 139.855  1.00  0.00           C  
ATOM     61  C   GLY C 317      36.167  67.009 138.485  1.00  0.00           C  
ATOM     62  O   GLY C 317      36.696  67.701 137.597  1.00  0.00           O  
ATOM     63  N   MET C 318      35.846  65.730 138.308  1.00  0.00           N  
ATOM     64  CA  MET C 318      36.037  65.065 137.022  1.00  0.00           C  
ATOM     65  C   MET C 318      34.784  64.242 136.799  1.00  0.00           C  
ATOM     66  O   MET C 318      34.494  63.313 137.568  1.00  0.00           O  
ATOM     67  CB  MET C 318      37.253  64.156 137.055  1.00  0.00           C  
ATOM     68  CG  MET C 318      38.272  64.545 138.073  1.00  0.00           C  
ATOM     69  SD  MET C 318      39.889  64.442 137.376  1.00  0.00           S  
ATOM     70  CE  MET C 318      40.177  66.189 137.128  1.00  0.00           C  
ATOM     71  N   ASN C 319      34.050  64.565 135.739  1.00  0.00           N  
ATOM     72  CA  ASN C 319      32.786  63.894 135.463  1.00  0.00           C  
ATOM     73  C   ASN C 319      32.782  62.695 134.530  1.00  0.00           C  
ATOM     74  O   ASN C 319      33.731  62.464 133.778  1.00  0.00           O  
ATOM     75  CB  ASN C 319      31.799  64.923 134.933  1.00  0.00           C  
ATOM     76  CG  ASN C 319      31.840  66.209 135.718  1.00  0.00           C  
ATOM     77  OD1 ASN C 319      32.217  67.254 135.189  1.00  0.00           O  
ATOM     78  ND2 ASN C 319      31.462  66.142 136.992  1.00  0.00           N  
ATOM     79  N   ASP C 320      31.689  61.935 134.615  1.00  0.00           N  
ATOM     80  CA  ASP C 320      31.432  60.778 133.765  1.00  0.00           C  
ATOM     81  C   ASP C 320      30.216  61.126 132.920  1.00  0.00           C  
ATOM     82  O   ASP C 320      29.106  61.180 133.435  1.00  0.00           O  
ATOM     83  CB  ASP C 320      31.073  59.556 134.591  1.00  0.00           C  
ATOM     84  CG  ASP C 320      32.135  59.198 135.567  1.00  0.00           C  
ATOM     85  OD1 ASP C 320      33.240  58.833 135.101  1.00  0.00           O  
ATOM     86  OD2 ASP C 320      31.861  59.294 136.792  1.00  0.00           O  
ATOM     87  N   TYR C 321      30.409  61.380 131.635  1.00  0.00           N  
ATOM     88  CA  TYR C 321      29.285  61.689 130.765  1.00  0.00           C  
ATOM     89  C   TYR C 321      28.694  60.338 130.374  1.00  0.00           C  
ATOM     90  O   TYR C 321      29.278  59.597 129.567  1.00  0.00           O  
ATOM     91  CB  TYR C 321      29.783  62.463 129.548  1.00  0.00           C  
ATOM     92  CG  TYR C 321      30.571  63.674 129.967  1.00  0.00           C  
ATOM     93  CD1 TYR C 321      29.935  64.882 130.261  1.00  0.00           C  
ATOM     94  CD2 TYR C 321      31.946  63.573 130.212  1.00  0.00           C  
ATOM     95  CE1 TYR C 321      30.650  65.954 130.803  1.00  0.00           C  
ATOM     96  CE2 TYR C 321      32.667  64.631 130.753  1.00  0.00           C  
ATOM     97  CZ  TYR C 321      32.019  65.819 131.053  1.00  0.00           C  
ATOM     98  OH  TYR C 321      32.744  66.842 131.639  1.00  0.00           O  
ATOM     99  N   LEU C 322      27.540  60.022 130.965  1.00  0.00           N  
ATOM    100  CA  LEU C 322      26.861  58.754 130.726  1.00  0.00           C  
ATOM    101  C   LEU C 322      26.120  58.763 129.400  1.00  0.00           C  
ATOM    102  O   LEU C 322      25.853  59.837 128.857  1.00  0.00           O  
ATOM    103  CB  LEU C 322      25.863  58.496 131.848  1.00  0.00           C  
ATOM    104  CG  LEU C 322      26.396  58.735 133.247  1.00  0.00           C  
ATOM    105  CD1 LEU C 322      25.281  58.583 134.249  1.00  0.00           C  
ATOM    106  CD2 LEU C 322      27.506  57.746 133.525  1.00  0.00           C  
ATOM    107  N   PRO C 323      25.745  57.569 128.878  1.00  0.00           N  
ATOM    108  CA  PRO C 323      25.025  57.463 127.603  1.00  0.00           C  
ATOM    109  C   PRO C 323      24.039  58.616 127.309  1.00  0.00           C  
ATOM    110  O   PRO C 323      24.305  59.440 126.419  1.00  0.00           O  
ATOM    111  CB  PRO C 323      24.359  56.094 127.705  1.00  0.00           C  
ATOM    112  CG  PRO C 323      25.383  55.295 128.405  1.00  0.00           C  
ATOM    113  CD  PRO C 323      25.866  56.238 129.506  1.00  0.00           C  
ATOM    114  N   GLY C 324      22.926  58.693 128.042  1.00  0.00           N  
ATOM    115  CA  GLY C 324      21.971  59.775 127.819  1.00  0.00           C  
ATOM    116  C   GLY C 324      22.586  61.148 127.519  1.00  0.00           C  
ATOM    117  O   GLY C 324      22.261  61.778 126.502  1.00  0.00           O  
ATOM    118  N   GLU C 325      23.491  61.606 128.381  1.00  0.00           N  
ATOM    119  CA  GLU C 325      24.132  62.914 128.236  1.00  0.00           C  
ATOM    120  C   GLU C 325      25.054  63.011 127.031  1.00  0.00           C  
ATOM    121  O   GLU C 325      25.273  64.096 126.466  1.00  0.00           O  
ATOM    122  CB  GLU C 325      24.946  63.236 129.499  1.00  0.00           C  
ATOM    123  CG  GLU C 325      24.394  64.355 130.379  1.00  0.00           C  
ATOM    124  CD  GLU C 325      24.989  65.735 130.070  1.00  0.00           C  
ATOM    125  OE1 GLU C 325      26.221  65.918 130.210  1.00  0.00           O  
ATOM    126  OE2 GLU C 325      24.214  66.647 129.700  1.00  0.00           O  
ATOM    127  N   THR C 332      25.598  61.864 126.650  1.00  0.00           N  
ATOM    128  CA  THR C 332      26.547  61.806 125.566  1.00  0.00           C  
ATOM    129  C   THR C 332      25.924  62.197 124.242  1.00  0.00           C  
ATOM    130  O   THR C 332      26.543  62.916 123.452  1.00  0.00           O  
ATOM    131  CB  THR C 332      27.208  60.386 125.506  1.00  0.00           C  
ATOM    132  OG1 THR C 332      28.608  60.545 125.253  1.00  0.00           O  
ATOM    133  CG2 THR C 332      26.547  59.457 124.417  1.00  0.00           C  
ATOM    134  N   ALA C 333      24.688  61.769 124.013  1.00  0.00           N  
ATOM    135  CA  ALA C 333      24.031  62.081 122.761  1.00  0.00           C  
ATOM    136  C   ALA C 333      23.856  63.592 122.518  1.00  0.00           C  
ATOM    137  O   ALA C 333      24.023  64.063 121.389  1.00  0.00           O  
ATOM    138  CB  ALA C 333      22.709  61.374 122.695  1.00  0.00           C  
ATOM    139  N   ILE C 334      23.526  64.347 123.562  1.00  0.00           N  
ATOM    140  CA  ILE C 334      23.370  65.798 123.435  1.00  0.00           C  
ATOM    141  C   ILE C 334      24.695  66.431 123.008  1.00  0.00           C  
ATOM    142  O   ILE C 334      24.732  67.337 122.158  1.00  0.00           O  
ATOM    143  CB  ILE C 334      22.973  66.464 124.767  1.00  0.00           C  
ATOM    144  CG1 ILE C 334      21.631  65.933 125.245  1.00  0.00           C  
ATOM    145  CG2 ILE C 334      22.895  67.971 124.576  1.00  0.00           C  
ATOM    146  CD1 ILE C 334      21.650  64.459 125.573  1.00  0.00           C  
ATOM    147  N   TRP C 335      25.774  65.959 123.626  1.00  0.00           N  
ATOM    148  CA  TRP C 335      27.115  66.440 123.319  1.00  0.00           C  
ATOM    149  C   TRP C 335      27.492  66.153 121.876  1.00  0.00           C  
ATOM    150  O   TRP C 335      28.004  67.044 121.176  1.00  0.00           O  
ATOM    151  CB  TRP C 335      28.157  65.796 124.236  1.00  0.00           C  
ATOM    152  CG  TRP C 335      28.216  66.386 125.629  1.00  0.00           C  
ATOM    153  CD1 TRP C 335      27.288  66.253 126.628  1.00  0.00           C  
ATOM    154  CD2 TRP C 335      29.257  67.220 126.156  1.00  0.00           C  
ATOM    155  NE1 TRP C 335      27.693  66.959 127.741  1.00  0.00           N  
ATOM    156  CE2 TRP C 335      28.894  67.561 127.475  1.00  0.00           C  
ATOM    157  CE3 TRP C 335      30.463  67.711 125.639  1.00  0.00           C  
ATOM    158  CZ2 TRP C 335      29.688  68.376 128.279  1.00  0.00           C  
ATOM    159  CZ3 TRP C 335      31.255  68.518 126.437  1.00  0.00           C  
ATOM    160  CH2 TRP C 335      30.863  68.846 127.744  1.00  0.00           C  
ATOM    161  N   GLN C 336      27.248  64.914 121.434  1.00  0.00           N  
ATOM    162  CA  GLN C 336      27.562  64.524 120.053  1.00  0.00           C  
ATOM    163  C   GLN C 336      26.862  65.462 119.082  1.00  0.00           C  
ATOM    164  O   GLN C 336      27.473  65.985 118.156  1.00  0.00           O  
ATOM    165  CB  GLN C 336      27.109  63.098 119.756  1.00  0.00           C  
ATOM    166  CG  GLN C 336      27.815  62.032 120.542  1.00  0.00           C  
ATOM    167  CD  GLN C 336      27.268  60.673 120.214  1.00  0.00           C  
ATOM    168  OE1 GLN C 336      26.174  60.569 119.674  1.00  0.00           O  
ATOM    169  NE2 GLN C 336      28.013  59.620 120.535  1.00  0.00           N  
ATOM    170  N   ARG C 337      25.573  65.684 119.303  1.00  0.00           N  
ATOM    171  CA  ARG C 337      24.835  66.560 118.426  1.00  0.00           C  
ATOM    172  C   ARG C 337      25.395  67.993 118.392  1.00  0.00           C  
ATOM    173  O   ARG C 337      25.650  68.533 117.301  1.00  0.00           O  
ATOM    174  CB  ARG C 337      23.349  66.581 118.803  1.00  0.00           C  
ATOM    175  CG  ARG C 337      22.533  67.420 117.819  1.00  0.00           C  
ATOM    176  CD  ARG C 337      21.074  67.494 118.151  1.00  0.00           C  
ATOM    177  NE  ARG C 337      20.388  68.369 117.208  1.00  0.00           N  
ATOM    178  CZ  ARG C 337      19.122  68.755 117.333  1.00  0.00           C  
ATOM    179  NH1 ARG C 337      18.389  68.336 118.365  1.00  0.00           N  
ATOM    180  NH2 ARG C 337      18.600  69.591 116.443  1.00  0.00           N  
ATOM    181  N   ILE C 338      25.566  68.606 119.566  1.00  0.00           N  
ATOM    182  CA  ILE C 338      26.099  69.968 119.648  1.00  0.00           C  
ATOM    183  C   ILE C 338      27.513  70.007 119.082  1.00  0.00           C  
ATOM    184  O   ILE C 338      27.882  70.912 118.326  1.00  0.00           O  
ATOM    185  CB  ILE C 338      26.182  70.478 121.098  1.00  0.00           C  
ATOM    186  CG1 ILE C 338      24.787  70.590 121.716  1.00  0.00           C  
ATOM    187  CG2 ILE C 338      26.871  71.816 121.125  1.00  0.00           C  
ATOM    188  CD1 ILE C 338      24.807  71.049 123.154  1.00  0.00           C  
ATOM    189  N   GLU C 339      28.318  69.030 119.460  1.00  0.00           N  
ATOM    190  CA  GLU C 339      29.675  68.993 118.949  1.00  0.00           C  
ATOM    191  C   GLU C 339      29.631  69.036 117.408  1.00  0.00           C  
ATOM    192  O   GLU C 339      30.429  69.741 116.758  1.00  0.00           O  
ATOM    193  CB  GLU C 339      30.382  67.729 119.459  1.00  0.00           C  
ATOM    194  CG  GLU C 339      31.226  67.929 120.721  1.00  0.00           C  
ATOM    195  CD  GLU C 339      31.512  66.622 121.435  1.00  0.00           C  
ATOM    196  OE1 GLU C 339      31.699  65.614 120.740  1.00  0.00           O  
ATOM    197  OE2 GLU C 339      31.562  66.591 122.684  1.00  0.00           O  
ATOM    198  N   GLY C 340      28.671  68.299 116.844  1.00  0.00           N  
ATOM    199  CA  GLY C 340      28.502  68.217 115.400  1.00  0.00           C  
ATOM    200  C   GLY C 340      28.216  69.555 114.748  1.00  0.00           C  
ATOM    201  O   GLY C 340      28.742  69.899 113.679  1.00  0.00           O  
ATOM    202  N   THR C 341      27.360  70.321 115.396  1.00  0.00           N  
ATOM    203  CA  THR C 341      27.018  71.621 114.888  1.00  0.00           C  
ATOM    204  C   THR C 341      28.254  72.499 114.930  1.00  0.00           C  
ATOM    205  O   THR C 341      28.644  73.082 113.924  1.00  0.00           O  
ATOM    206  CB  THR C 341      25.885  72.214 115.727  1.00  0.00           C  
ATOM    207  OG1 THR C 341      24.728  71.397 115.530  1.00  0.00           O  
ATOM    208  CG2 THR C 341      25.567  73.663 115.320  1.00  0.00           C  
ATOM    209  N   LEU C 342      28.898  72.568 116.083  1.00  0.00           N  
ATOM    210  CA  LEU C 342      30.068  73.416 116.199  1.00  0.00           C  
ATOM    211  C   LEU C 342      31.109  73.107 115.124  1.00  0.00           C  
ATOM    212  O   LEU C 342      31.553  74.016 114.381  1.00  0.00           O  
ATOM    213  CB  LEU C 342      30.694  73.272 117.593  1.00  0.00           C  
ATOM    214  CG  LEU C 342      29.875  73.685 118.819  1.00  0.00           C  
ATOM    215  CD1 LEU C 342      30.694  73.365 120.056  1.00  0.00           C  
ATOM    216  CD2 LEU C 342      29.529  75.177 118.780  1.00  0.00           C  
ATOM    217  N   LYS C 343      31.490  71.831 115.035  1.00  0.00           N  
ATOM    218  CA  LYS C 343      32.506  71.421 114.071  1.00  0.00           C  
ATOM    219  C   LYS C 343      32.123  71.779 112.642  1.00  0.00           C  
ATOM    220  O   LYS C 343      32.967  72.191 111.819  1.00  0.00           O  
ATOM    221  CB  LYS C 343      32.748  69.924 114.167  1.00  0.00           C  
ATOM    222  CG  LYS C 343      33.462  69.484 115.405  1.00  0.00           C  
ATOM    223  CD  LYS C 343      33.500  67.990 115.409  1.00  0.00           C  
ATOM    224  CE  LYS C 343      34.405  67.453 116.482  1.00  0.00           C  
ATOM    225  NZ  LYS C 343      34.483  65.955 116.378  1.00  0.00           N  
ATOM    226  N   ASN C 344      30.836  71.619 112.355  1.00  0.00           N  
ATOM    227  CA  ASN C 344      30.298  71.894 111.036  1.00  0.00           C  
ATOM    228  C   ASN C 344      30.446  73.366 110.665  1.00  0.00           C  
ATOM    229  O   ASN C 344      30.855  73.685 109.549  1.00  0.00           O  
ATOM    230  CB  ASN C 344      28.838  71.464 110.992  1.00  0.00           C  
ATOM    231  CG  ASN C 344      28.295  71.459 109.603  1.00  0.00           C  
ATOM    232  OD1 ASN C 344      28.041  72.513 109.027  1.00  0.00           O  
ATOM    233  ND2 ASN C 344      28.132  70.269 109.033  1.00  0.00           N  
ATOM    234  N   VAL C 345      30.109  74.258 111.599  1.00  0.00           N  
ATOM    235  CA  VAL C 345      30.251  75.684 111.372  1.00  0.00           C  
ATOM    236  C   VAL C 345      31.739  75.956 111.150  1.00  0.00           C  
ATOM    237  O   VAL C 345      32.115  76.559 110.148  1.00  0.00           O  
ATOM    238  CB  VAL C 345      29.745  76.473 112.588  1.00  0.00           C  
ATOM    239  CG1 VAL C 345      30.188  77.932 112.506  1.00  0.00           C  
ATOM    240  CG2 VAL C 345      28.225  76.382 112.655  1.00  0.00           C  
ATOM    241  N   LEU C 347      32.592  75.504 112.076  1.00  0.00           N  
ATOM    242  CA  LEU C 347      34.042  75.694 111.921  1.00  0.00           C  
ATOM    243  C   LEU C 347      34.502  75.280 110.517  1.00  0.00           C  
ATOM    244  O   LEU C 347      35.376  75.902 109.921  1.00  0.00           O  
ATOM    245  CB  LEU C 347      34.816  74.879 112.962  1.00  0.00           C  
ATOM    246  CG  LEU C 347      34.949  75.373 114.405  1.00  0.00           C  
ATOM    247  CD1 LEU C 347      35.555  74.263 115.234  1.00  0.00           C  
ATOM    248  CD2 LEU C 347      35.825  76.619 114.483  1.00  0.00           C  
ATOM    249  N   GLY C 348      33.922  74.221 109.976  1.00  0.00           N  
ATOM    250  CA  GLY C 348      34.335  73.815 108.646  1.00  0.00           C  
ATOM    251  C   GLY C 348      33.883  74.802 107.579  1.00  0.00           C  
ATOM    252  O   GLY C 348      34.590  75.030 106.592  1.00  0.00           O  
ATOM    253  N   SER C 349      32.700  75.386 107.775  1.00  0.00           N  
ATOM    254  CA  SER C 349      32.141  76.341 106.828  1.00  0.00           C  
ATOM    255  C   SER C 349      33.036  77.576 106.694  1.00  0.00           C  
ATOM    256  O   SER C 349      32.910  78.347 105.727  1.00  0.00           O  
ATOM    257  CB  SER C 349      30.730  76.749 107.255  1.00  0.00           C  
ATOM    258  OG  SER C 349      30.758  77.655 108.327  1.00  0.00           O  
ATOM    259  N   TYR C 352      33.938  77.753 107.662  1.00  0.00           N  
ATOM    260  CA  TYR C 352      34.882  78.858 107.624  1.00  0.00           C  
ATOM    261  C   TYR C 352      36.270  78.528 107.054  1.00  0.00           C  
ATOM    262  O   TYR C 352      37.070  79.435 106.839  1.00  0.00           O  
ATOM    263  CB  TYR C 352      35.043  79.468 109.004  1.00  0.00           C  
ATOM    264  CG  TYR C 352      33.884  80.335 109.397  1.00  0.00           C  
ATOM    265  CD1 TYR C 352      32.711  79.779 109.874  1.00  0.00           C  
ATOM    266  CD2 TYR C 352      33.959  81.725 109.287  1.00  0.00           C  
ATOM    267  CE1 TYR C 352      31.628  80.585 110.243  1.00  0.00           C  
ATOM    268  CE2 TYR C 352      32.888  82.542 109.650  1.00  0.00           C  
ATOM    269  CZ  TYR C 352      31.723  81.966 110.130  1.00  0.00           C  
ATOM    270  OH  TYR C 352      30.657  82.759 110.497  1.00  0.00           O  
ATOM    271  N   GLY C 361      36.558  77.252 106.793  1.00  0.00           N  
ATOM    272  CA  GLY C 361      37.865  76.875 106.251  1.00  0.00           C  
ATOM    273  C   GLY C 361      38.924  76.462 107.286  1.00  0.00           C  
ATOM    274  O   GLY C 361      40.082  76.203 106.944  1.00  0.00           O  
ATOM    275  N   TYR C 362      38.529  76.399 108.556  1.00  0.00           N  
ATOM    276  CA  TYR C 362      39.450  76.027 109.621  1.00  0.00           C  
ATOM    277  C   TYR C 362      39.753  74.544 109.602  1.00  0.00           C  
ATOM    278  O   TYR C 362      38.918  73.750 109.195  1.00  0.00           O  
ATOM    279  CB  TYR C 362      38.867  76.422 110.975  1.00  0.00           C  
ATOM    280  CG  TYR C 362      38.904  77.915 111.209  1.00  0.00           C  
ATOM    281  CD1 TYR C 362      38.602  78.800 110.183  1.00  0.00           C  
ATOM    282  CD2 TYR C 362      39.245  78.445 112.451  1.00  0.00           C  
ATOM    283  CE1 TYR C 362      38.640  80.181 110.377  1.00  0.00           C  
ATOM    284  CE2 TYR C 362      39.283  79.830 112.664  1.00  0.00           C  
ATOM    285  CZ  TYR C 362      38.980  80.694 111.617  1.00  0.00           C  
ATOM    286  OH  TYR C 362      39.011  82.065 111.791  1.00  0.00           O  
ATOM    287  N   SER C 363      40.969  74.186 110.012  1.00  0.00           N  
ATOM    288  CA  SER C 363      41.388  72.789 110.069  1.00  0.00           C  
ATOM    289  C   SER C 363      41.656  72.401 111.518  1.00  0.00           C  
ATOM    290  O   SER C 363      42.138  73.213 112.315  1.00  0.00           O  
ATOM    291  CB  SER C 363      42.645  72.579 109.244  1.00  0.00           C  
ATOM    292  OG  SER C 363      42.428  73.020 107.922  1.00  0.00           O  
ATOM    293  N   GLU C 364      41.333  71.160 111.861  1.00  0.00           N  
ATOM    294  CA  GLU C 364      41.534  70.664 113.225  1.00  0.00           C  
ATOM    295  C   GLU C 364      42.979  70.212 113.463  1.00  0.00           C  
ATOM    296  O   GLU C 364      43.632  69.658 112.577  1.00  0.00           O  
ATOM    297  CB  GLU C 364      40.589  69.476 113.500  1.00  0.00           C  
ATOM    298  CG  GLU C 364      40.559  68.988 114.961  1.00  0.00           C  
ATOM    299  CD  GLU C 364      40.134  67.528 115.107  1.00  0.00           C  
ATOM    300  OE1 GLU C 364      39.982  66.844 114.085  1.00  0.00           O  
ATOM    301  OE2 GLU C 364      39.963  67.045 116.239  1.00  0.00           O  
ATOM    302  N   ILE C 365      43.484  70.471 114.659  1.00  0.00           N  
ATOM    303  CA  ILE C 365      44.821  70.013 115.032  1.00  0.00           C  
ATOM    304  C   ILE C 365      44.651  69.305 116.382  1.00  0.00           C  
ATOM    305  O   ILE C 365      43.788  69.670 117.186  1.00  0.00           O  
ATOM    306  CB  ILE C 365      45.824  71.177 115.207  1.00  0.00           C  
ATOM    307  CG1 ILE C 365      47.214  70.609 115.498  1.00  0.00           C  
ATOM    308  CG2 ILE C 365      45.392  72.094 116.364  1.00  0.00           C  
ATOM    309  CD1 ILE C 365      48.320  71.659 115.675  1.00  0.00           C  
ATOM    310  N   ARG C 366      45.463  68.287 116.632  1.00  0.00           N  
ATOM    311  CA  ARG C 366      45.384  67.579 117.898  1.00  0.00           C  
ATOM    312  C   ARG C 366      46.745  67.623 118.576  1.00  0.00           C  
ATOM    313  O   ARG C 366      47.767  67.333 117.954  1.00  0.00           O  
ATOM    314  CB  ARG C 366      44.894  66.156 117.650  1.00  0.00           C  
ATOM    315  CG  ARG C 366      43.425  66.130 117.266  1.00  0.00           C  
ATOM    316  CD  ARG C 366      43.033  64.797 116.725  1.00  0.00           C  
ATOM    317  NE  ARG C 366      41.739  64.822 116.058  1.00  0.00           N  
ATOM    318  CZ  ARG C 366      41.101  63.728 115.654  1.00  0.00           C  
ATOM    319  NH1 ARG C 366      41.643  62.530 115.858  1.00  0.00           N  
ATOM    320  NH2 ARG C 366      39.918  63.821 115.059  1.00  0.00           N  
ATOM    321  N   LEU C 368      46.735  68.012 119.851  1.00  0.00           N  
ATOM    322  CA  LEU C 368      47.945  68.167 120.669  1.00  0.00           C  
ATOM    323  C   LEU C 368      47.961  67.333 121.946  1.00  0.00           C  
ATOM    324  O   LEU C 368      46.914  66.987 122.488  1.00  0.00           O  
ATOM    325  CB  LEU C 368      48.091  69.630 121.061  1.00  0.00           C  
ATOM    326  CG  LEU C 368      47.913  70.570 119.887  1.00  0.00           C  
ATOM    327  CD1 LEU C 368      47.753  71.987 120.406  1.00  0.00           C  
ATOM    328  CD2 LEU C 368      49.097  70.406 118.942  1.00  0.00           C  
ATOM    329  N   PRO C 370      49.159  67.054 122.480  1.00  0.00           N  
ATOM    330  CA  PRO C 370      49.339  66.258 123.699  1.00  0.00           C  
ATOM    331  C   PRO C 370      48.592  66.776 124.902  1.00  0.00           C  
ATOM    332  O   PRO C 370      48.372  67.974 125.047  1.00  0.00           O  
ATOM    333  CB  PRO C 370      50.843  66.304 123.920  1.00  0.00           C  
ATOM    334  CG  PRO C 370      51.379  66.430 122.524  1.00  0.00           C  
ATOM    335  CD  PRO C 370      50.464  67.470 121.943  1.00  0.00           C  
ATOM    336  N   ILE C 371      48.205  65.861 125.770  1.00  0.00           N  
ATOM    337  CA  ILE C 371      47.499  66.220 126.989  1.00  0.00           C  
ATOM    338  C   ILE C 371      48.557  66.752 127.994  1.00  0.00           C  
ATOM    339  O   ILE C 371      48.256  67.569 128.880  1.00  0.00           O  
ATOM    340  CB  ILE C 371      46.822  64.951 127.573  1.00  0.00           C  
ATOM    341  CG1 ILE C 371      45.887  64.340 126.538  1.00  0.00           C  
ATOM    342  CG2 ILE C 371      46.093  65.267 128.872  1.00  0.00           C  
ATOM    343  CD1 ILE C 371      44.554  65.038 126.451  1.00  0.00           C  
ATOM    344  N   VAL C 372      49.802  66.288 127.867  1.00  0.00           N  
ATOM    345  CA  VAL C 372      50.838  66.730 128.802  1.00  0.00           C  
ATOM    346  C   VAL C 372      51.978  67.405 128.058  1.00  0.00           C  
ATOM    347  O   VAL C 372      52.274  67.051 126.913  1.00  0.00           O  
ATOM    348  CB  VAL C 372      51.405  65.521 129.658  1.00  0.00           C  
ATOM    349  CG1 VAL C 372      50.335  64.932 130.586  1.00  0.00           C  
ATOM    350  CG2 VAL C 372      51.850  64.427 128.751  1.00  0.00           C  
ATOM    351  N   GLU C 373      52.611  68.382 128.704  1.00  0.00           N  
ATOM    352  CA  GLU C 373      53.741  69.118 128.111  1.00  0.00           C  
ATOM    353  C   GLU C 373      54.762  69.440 129.218  1.00  0.00           C  
ATOM    354  O   GLU C 373      54.441  69.321 130.410  1.00  0.00           O  
ATOM    355  CB  GLU C 373      53.261  70.441 127.469  1.00  0.00           C  
ATOM    356  CG  GLU C 373      52.235  70.315 126.342  1.00  0.00           C  
ATOM    357  CD  GLU C 373      52.849  70.071 124.969  1.00  0.00           C  
ATOM    358  OE1 GLU C 373      53.867  69.347 124.852  1.00  0.00           O  
ATOM    359  OE2 GLU C 373      52.285  70.600 123.991  1.00  0.00           O  
ATOM    360  N   GLN C 374      55.983  69.830 128.837  1.00  0.00           N  
ATOM    361  CA  GLN C 374      56.992  70.183 129.835  1.00  0.00           C  
ATOM    362  C   GLN C 374      56.446  71.344 130.659  1.00  0.00           C  
ATOM    363  O   GLN C 374      55.866  72.264 130.101  1.00  0.00           O  
ATOM    364  CB  GLN C 374      58.291  70.612 129.167  1.00  0.00           C  
ATOM    365  CG  GLN C 374      59.447  69.681 129.437  1.00  0.00           C  
ATOM    366  CD  GLN C 374      59.655  68.692 128.311  1.00  0.00           C  
ATOM    367  OE1 GLN C 374      60.043  69.073 127.200  1.00  0.00           O  
ATOM    368  NE2 GLN C 374      59.396  67.415 128.584  1.00  0.00           N  
ATOM    369  N   THR C 375      56.637  71.339 131.971  1.00  0.00           N  
ATOM    370  CA  THR C 375      56.082  72.434 132.753  1.00  0.00           C  
ATOM    371  C   THR C 375      56.590  73.808 132.328  1.00  0.00           C  
ATOM    372  O   THR C 375      55.835  74.786 132.345  1.00  0.00           O  
ATOM    373  CB  THR C 375      56.312  72.250 134.262  1.00  0.00           C  
ATOM    374  OG1 THR C 375      55.864  70.947 134.659  1.00  0.00           O  
ATOM    375  CG2 THR C 375      55.500  73.269 135.039  1.00  0.00           C  
ATOM    376  N   PRO C 376      57.873  73.913 131.937  1.00  0.00           N  
ATOM    377  CA  PRO C 376      58.353  75.237 131.521  1.00  0.00           C  
ATOM    378  C   PRO C 376      57.429  75.904 130.484  1.00  0.00           C  
ATOM    379  O   PRO C 376      57.177  77.111 130.539  1.00  0.00           O  
ATOM    380  CB  PRO C 376      59.753  74.940 130.967  1.00  0.00           C  
ATOM    381  CG  PRO C 376      59.679  73.489 130.552  1.00  0.00           C  
ATOM    382  CD  PRO C 376      58.908  72.890 131.706  1.00  0.00           C  
ATOM    383  N   LEU C 377      56.916  75.102 129.554  1.00  0.00           N  
ATOM    384  CA  LEU C 377      56.029  75.602 128.513  1.00  0.00           C  
ATOM    385  C   LEU C 377      54.905  76.471 129.060  1.00  0.00           C  
ATOM    386  O   LEU C 377      54.577  77.496 128.469  1.00  0.00           O  
ATOM    387  CB  LEU C 377      55.424  74.441 127.716  1.00  0.00           C  
ATOM    388  CG  LEU C 377      54.494  74.832 126.557  1.00  0.00           C  
ATOM    389  CD1 LEU C 377      55.266  75.667 125.543  1.00  0.00           C  
ATOM    390  CD2 LEU C 377      53.921  73.585 125.885  1.00  0.00           C  
ATOM    391  N   PHE C 378      54.319  76.077 130.186  1.00  0.00           N  
ATOM    392  CA  PHE C 378      53.215  76.845 130.765  1.00  0.00           C  
ATOM    393  C   PHE C 378      53.697  77.985 131.637  1.00  0.00           C  
ATOM    394  O   PHE C 378      53.085  79.059 131.652  1.00  0.00           O  
ATOM    395  CB  PHE C 378      52.278  75.924 131.556  1.00  0.00           C  
ATOM    396  CG  PHE C 378      51.641  74.851 130.712  1.00  0.00           C  
ATOM    397  CD1 PHE C 378      50.757  75.186 129.691  1.00  0.00           C  
ATOM    398  CD2 PHE C 378      51.977  73.514 130.891  1.00  0.00           C  
ATOM    399  CE1 PHE C 378      50.223  74.210 128.859  1.00  0.00           C  
ATOM    400  CE2 PHE C 378      51.446  72.527 130.062  1.00  0.00           C  
ATOM    401  CZ  PHE C 378      50.568  72.877 129.043  1.00  0.00           C  
ATOM    402  N   LYS C 388      54.789  77.754 132.364  1.00  0.00           N  
ATOM    403  CA  LYS C 388      55.365  78.794 133.209  1.00  0.00           C  
ATOM    404  C   LYS C 388      55.690  79.976 132.284  1.00  0.00           C  
ATOM    405  O   LYS C 388      55.278  81.117 132.518  1.00  0.00           O  
ATOM    406  CB  LYS C 388      56.656  78.289 133.860  1.00  0.00           C  
ATOM    407  CG  LYS C 388      56.491  77.475 135.130  1.00  0.00           C  
ATOM    408  CD  LYS C 388      57.860  76.932 135.575  1.00  0.00           C  
ATOM    409  CE  LYS C 388      57.825  76.239 136.944  1.00  0.00           C  
ATOM    410  NZ  LYS C 388      57.617  77.206 138.064  1.00  0.00           N  
ATOM    411  N   ARG C 389      56.438  79.672 131.228  1.00  0.00           N  
ATOM    412  CA  ARG C 389      56.839  80.655 130.234  1.00  0.00           C  
ATOM    413  C   ARG C 389      55.627  81.400 129.681  1.00  0.00           C  
ATOM    414  O   ARG C 389      55.245  82.451 130.197  1.00  0.00           O  
ATOM    415  CB  ARG C 389      57.563  79.963 129.074  1.00  0.00           C  
ATOM    416  CG  ARG C 389      59.038  79.661 129.281  1.00  0.00           C  
ATOM    417  CD  ARG C 389      59.809  80.139 128.044  1.00  0.00           C  
ATOM    418  NE  ARG C 389      60.624  79.100 127.419  1.00  0.00           N  
ATOM    419  CZ  ARG C 389      61.105  79.191 126.183  1.00  0.00           C  
ATOM    420  NH1 ARG C 389      60.838  80.269 125.462  1.00  0.00           N  
ATOM    421  NH2 ARG C 389      61.857  78.221 125.668  1.00  0.00           N  
ATOM    422  N   ALA C 396      55.036  80.825 128.630  1.00  0.00           N  
ATOM    423  CA  ALA C 396      53.882  81.374 127.923  1.00  0.00           C  
ATOM    424  C   ALA C 396      52.744  81.968 128.751  1.00  0.00           C  
ATOM    425  O   ALA C 396      52.415  83.135 128.572  1.00  0.00           O  
ATOM    426  CB  ALA C 396      53.334  80.336 126.980  1.00  0.00           C  
ATOM    427  N   ILE C 397      52.132  81.197 129.642  1.00  0.00           N  
ATOM    428  CA  ILE C 397      51.027  81.734 130.443  1.00  0.00           C  
ATOM    429  C   ILE C 397      51.475  82.754 131.487  1.00  0.00           C  
ATOM    430  O   ILE C 397      50.670  83.553 131.956  1.00  0.00           O  
ATOM    431  CB  ILE C 397      50.272  80.619 131.184  1.00  0.00           C  
ATOM    432  CG1 ILE C 397      49.661  79.649 130.174  1.00  0.00           C  
ATOM    433  CG2 ILE C 397      49.189  81.217 132.087  1.00  0.00           C  
ATOM    434  CD1 ILE C 397      49.078  78.417 130.813  1.00  0.00           C  
ATOM    435  N   GLY C 403      52.752  82.708 131.863  1.00  0.00           N  
ATOM    436  CA  GLY C 403      53.283  83.634 132.856  1.00  0.00           C  
ATOM    437  C   GLY C 403      53.350  83.060 134.263  1.00  0.00           C  
ATOM    438  O   GLY C 403      52.365  82.514 134.749  1.00  0.00           O  
ATOM    439  N   GLU C 404      54.500  83.185 134.926  1.00  0.00           N  
ATOM    440  CA  GLU C 404      54.650  82.659 136.283  1.00  0.00           C  
ATOM    441  C   GLU C 404      53.818  83.424 137.311  1.00  0.00           C  
ATOM    442  O   GLU C 404      53.598  82.953 138.428  1.00  0.00           O  
ATOM    443  CB  GLU C 404      56.121  82.673 136.710  1.00  0.00           C  
ATOM    444  CG  GLU C 404      57.011  81.681 135.968  1.00  0.00           C  
ATOM    445  CD  GLU C 404      58.021  80.990 136.886  1.00  0.00           C  
ATOM    446  OE1 GLU C 404      57.588  80.270 137.818  1.00  0.00           O  
ATOM    447  OE2 GLU C 404      59.243  81.166 136.677  1.00  0.00           O  
ATOM    448  N   VAL C 406      53.347  84.601 136.924  1.00  0.00           N  
ATOM    449  CA  VAL C 406      52.547  85.434 137.813  1.00  0.00           C  
ATOM    450  C   VAL C 406      51.077  85.019 137.865  1.00  0.00           C  
ATOM    451  O   VAL C 406      50.374  85.319 138.836  1.00  0.00           O  
ATOM    452  CB  VAL C 406      52.615  86.922 137.377  1.00  0.00           C  
ATOM    453  CG1 VAL C 406      52.127  87.071 135.934  1.00  0.00           C  
ATOM    454  CG2 VAL C 406      51.774  87.787 138.315  1.00  0.00           C  
ATOM    455  N   THR C 473      50.623  84.326 136.821  1.00  0.00           N  
ATOM    456  CA  THR C 473      49.228  83.896 136.710  1.00  0.00           C  
ATOM    457  C   THR C 473      48.780  82.833 137.724  1.00  0.00           C  
ATOM    458  O   THR C 473      49.479  81.854 137.965  1.00  0.00           O  
ATOM    459  CB  THR C 473      48.925  83.411 135.258  1.00  0.00           C  
ATOM    460  OG1 THR C 473      49.857  82.393 134.877  1.00  0.00           O  
ATOM    461  CG2 THR C 473      49.054  84.566 134.275  1.00  0.00           C  
ATOM    462  N   ASP C 477      47.607  83.044 138.319  1.00  0.00           N  
ATOM    463  CA  ASP C 477      47.057  82.122 139.308  1.00  0.00           C  
ATOM    464  C   ASP C 477      46.968  80.699 138.783  1.00  0.00           C  
ATOM    465  O   ASP C 477      47.030  79.740 139.551  1.00  0.00           O  
ATOM    466  CB  ASP C 477      45.673  82.590 139.751  1.00  0.00           C  
ATOM    467  CG  ASP C 477      45.734  83.800 140.664  1.00  0.00           C  
ATOM    468  OD1 ASP C 477      46.206  83.665 141.814  1.00  0.00           O  
ATOM    469  OD2 ASP C 477      45.318  84.894 140.236  1.00  0.00           O  
ATOM    470  N   VAL C 478      46.813  80.562 137.473  1.00  0.00           N  
ATOM    471  CA  VAL C 478      46.730  79.244 136.877  1.00  0.00           C  
ATOM    472  C   VAL C 478      48.080  78.555 137.017  1.00  0.00           C  
ATOM    473  O   VAL C 478      48.139  77.410 137.451  1.00  0.00           O  
ATOM    474  CB  VAL C 478      46.286  79.322 135.384  1.00  0.00           C  
ATOM    475  CG1 VAL C 478      47.139  78.430 134.501  1.00  0.00           C  
ATOM    476  CG2 VAL C 478      44.835  78.905 135.277  1.00  0.00           C  
ATOM    477  N   VAL C 479      49.163  79.251 136.678  1.00  0.00           N  
ATOM    478  CA  VAL C 479      50.496  78.657 136.781  1.00  0.00           C  
ATOM    479  C   VAL C 479      50.938  78.574 138.236  1.00  0.00           C  
ATOM    480  O   VAL C 479      52.019  78.079 138.539  1.00  0.00           O  
ATOM    481  CB  VAL C 479      51.560  79.460 135.970  1.00  0.00           C  
ATOM    482  CG1 VAL C 479      52.935  78.791 136.071  1.00  0.00           C  
ATOM    483  CG2 VAL C 479      51.158  79.530 134.512  1.00  0.00           C  
ATOM    484  N   GLU C 488      50.095  79.039 139.148  1.00  0.00           N  
ATOM    485  CA  GLU C 488      50.452  78.998 140.556  1.00  0.00           C  
ATOM    486  C   GLU C 488      49.697  77.960 141.367  1.00  0.00           C  
ATOM    487  O   GLU C 488      50.221  76.895 141.689  1.00  0.00           O  
ATOM    488  CB  GLU C 488      50.255  80.374 141.199  1.00  0.00           C  
ATOM    489  CG  GLU C 488      51.406  81.347 140.962  1.00  0.00           C  
ATOM    490  CD  GLU C 488      51.219  82.660 141.710  1.00  0.00           C  
ATOM    491  OE1 GLU C 488      51.021  82.614 142.947  1.00  0.00           O  
ATOM    492  OE2 GLU C 488      51.270  83.734 141.066  1.00  0.00           O  
ATOM    493  N   LYS C 495      48.452  78.268 141.680  1.00  0.00           N  
ATOM    494  CA  LYS C 495      47.640  77.391 142.499  1.00  0.00           C  
ATOM    495  C   LYS C 495      46.767  76.424 141.709  1.00  0.00           C  
ATOM    496  O   LYS C 495      45.959  75.697 142.297  1.00  0.00           O  
ATOM    497  CB  LYS C 495      46.737  78.265 143.376  1.00  0.00           C  
ATOM    498  CG  LYS C 495      47.139  79.752 143.396  1.00  0.00           C  
ATOM    499  CD  LYS C 495      45.946  80.677 143.641  1.00  0.00           C  
ATOM    500  CE  LYS C 495      45.420  80.586 145.064  1.00  0.00           C  
ATOM    501  NZ  LYS C 495      44.971  79.212 145.425  1.00  0.00           N  
ATOM    502  N   GLU C 496      46.938  76.377 140.393  1.00  0.00           N  
ATOM    503  CA  GLU C 496      46.046  75.552 139.588  1.00  0.00           C  
ATOM    504  C   GLU C 496      46.543  74.421 138.707  1.00  0.00           C  
ATOM    505  O   GLU C 496      45.751  73.580 138.296  1.00  0.00           O  
ATOM    506  CB  GLU C 496      45.197  76.478 138.714  1.00  0.00           C  
ATOM    507  CG  GLU C 496      44.207  77.325 139.486  1.00  0.00           C  
ATOM    508  CD  GLU C 496      43.572  78.397 138.629  1.00  0.00           C  
ATOM    509  OE1 GLU C 496      42.994  78.058 137.571  1.00  0.00           O  
ATOM    510  OE2 GLU C 496      43.653  79.582 139.021  1.00  0.00           O  
ATOM    511  N   MET C 497      47.828  74.379 138.405  1.00  0.00           N  
ATOM    512  CA  MET C 497      48.311  73.348 137.504  1.00  0.00           C  
ATOM    513  C   MET C 497      48.478  71.986 138.131  1.00  0.00           C  
ATOM    514  O   MET C 497      48.564  71.873 139.343  1.00  0.00           O  
ATOM    515  CB  MET C 497      49.622  73.804 136.866  1.00  0.00           C  
ATOM    516  CG  MET C 497      49.535  75.194 136.244  1.00  0.00           C  
ATOM    517  SD  MET C 497      50.634  75.393 134.859  1.00  0.00           S  
ATOM    518  CE  MET C 497      52.276  75.396 135.674  1.00  0.00           C  
ATOM    519  N   TYR C 498      48.476  70.950 137.292  1.00  0.00           N  
ATOM    520  CA  TYR C 498      48.664  69.563 137.726  1.00  0.00           C  
ATOM    521  C   TYR C 498      50.052  69.215 137.233  1.00  0.00           C  
ATOM    522  O   TYR C 498      50.231  68.887 136.061  1.00  0.00           O  
ATOM    523  CB  TYR C 498      47.650  68.605 137.068  1.00  0.00           C  
ATOM    524  CG  TYR C 498      46.338  68.416 137.823  1.00  0.00           C  
ATOM    525  CD1 TYR C 498      45.255  69.299 137.640  1.00  0.00           C  
ATOM    526  CD2 TYR C 498      46.193  67.372 138.748  1.00  0.00           C  
ATOM    527  CE1 TYR C 498      44.053  69.142 138.375  1.00  0.00           C  
ATOM    528  CE2 TYR C 498      45.009  67.211 139.486  1.00  0.00           C  
ATOM    529  CZ  TYR C 498      43.949  68.099 139.298  1.00  0.00           C  
ATOM    530  OH  TYR C 498      42.822  67.958 140.065  1.00  0.00           O  
ATOM    531  N   THR C 499      51.038  69.292 138.117  1.00  0.00           N  
ATOM    532  CA  THR C 499      52.407  69.009 137.716  1.00  0.00           C  
ATOM    533  C   THR C 499      52.972  67.773 138.403  1.00  0.00           C  
ATOM    534  O   THR C 499      52.645  67.483 139.554  1.00  0.00           O  
ATOM    535  CB  THR C 499      53.321  70.221 138.038  1.00  0.00           C  
ATOM    536  OG1 THR C 499      52.681  71.438 137.627  1.00  0.00           O  
ATOM    537  CG2 THR C 499      54.656  70.103 137.307  1.00  0.00           C  
ATOM    538  N   PHE C 500      53.811  67.030 137.693  1.00  0.00           N  
ATOM    539  CA  PHE C 500      54.440  65.869 138.287  1.00  0.00           C  
ATOM    540  C   PHE C 500      55.785  65.595 137.634  1.00  0.00           C  
ATOM    541  O   PHE C 500      56.092  66.131 136.566  1.00  0.00           O  
ATOM    542  CB  PHE C 500      53.527  64.640 138.226  1.00  0.00           C  
ATOM    543  CG  PHE C 500      53.235  64.152 136.840  1.00  0.00           C  
ATOM    544  CD1 PHE C 500      52.056  64.516 136.193  1.00  0.00           C  
ATOM    545  CD2 PHE C 500      54.142  63.324 136.176  1.00  0.00           C  
ATOM    546  CE1 PHE C 500      51.792  64.061 134.904  1.00  0.00           C  
ATOM    547  CE2 PHE C 500      53.890  62.863 134.885  1.00  0.00           C  
ATOM    548  CZ  PHE C 500      52.716  63.231 134.247  1.00  0.00           C  
ATOM    549  N   GLU C 501      56.601  64.778 138.297  1.00  0.00           N  
ATOM    550  CA  GLU C 501      57.937  64.467 137.801  1.00  0.00           C  
ATOM    551  C   GLU C 501      57.959  63.131 137.089  1.00  0.00           C  
ATOM    552  O   GLU C 501      57.647  62.104 137.686  1.00  0.00           O  
ATOM    553  CB  GLU C 501      58.940  64.428 138.970  1.00  0.00           C  
ATOM    554  CG  GLU C 501      60.395  64.729 138.558  1.00  0.00           C  
ATOM    555  CD  GLU C 501      61.433  64.374 139.626  1.00  0.00           C  
ATOM    556  OE1 GLU C 501      61.908  63.212 139.629  1.00  0.00           O  
ATOM    557  OE2 GLU C 501      61.770  65.253 140.457  1.00  0.00           O  
ATOM    558  N   ASP C 502      58.325  63.136 135.816  1.00  0.00           N  
ATOM    559  CA  ASP C 502      58.396  61.884 135.084  1.00  0.00           C  
ATOM    560  C   ASP C 502      59.577  61.091 135.643  1.00  0.00           C  
ATOM    561  O   ASP C 502      60.410  61.648 136.350  1.00  0.00           O  
ATOM    562  CB  ASP C 502      58.618  62.135 133.594  1.00  0.00           C  
ATOM    563  CG  ASP C 502      58.598  60.855 132.798  1.00  0.00           C  
ATOM    564  OD1 ASP C 502      57.532  60.192 132.800  1.00  0.00           O  
ATOM    565  OD2 ASP C 502      59.648  60.506 132.195  1.00  0.00           O  
ATOM    566  N   ARG C 503      59.655  59.802 135.319  1.00  0.00           N  
ATOM    567  CA  ARG C 503      60.754  58.945 135.784  1.00  0.00           C  
ATOM    568  C   ARG C 503      62.129  59.459 135.348  1.00  0.00           C  
ATOM    569  O   ARG C 503      63.125  59.206 136.011  1.00  0.00           O  
ATOM    570  CB  ARG C 503      60.585  57.518 135.254  1.00  0.00           C  
ATOM    571  CG  ARG C 503      59.163  57.173 134.948  1.00  0.00           C  
ATOM    572  CD  ARG C 503      58.778  55.795 135.409  1.00  0.00           C  
ATOM    573  NE  ARG C 503      57.340  55.606 135.267  1.00  0.00           N  
ATOM    574  CZ  ARG C 503      56.712  54.489 135.595  1.00  0.00           C  
ATOM    575  NH1 ARG C 503      57.396  53.466 136.087  1.00  0.00           N  
ATOM    576  NH2 ARG C 503      55.409  54.386 135.415  1.00  0.00           N  
ATOM    577  N   ASN C 651      62.178  60.175 134.229  1.00  0.00           N  
ATOM    578  CA  ASN C 651      63.443  60.690 133.708  1.00  0.00           C  
ATOM    579  C   ASN C 651      63.896  61.957 134.408  1.00  0.00           C  
ATOM    580  O   ASN C 651      64.969  62.471 134.114  1.00  0.00           O  
ATOM    581  CB  ASN C 651      63.316  61.004 132.225  1.00  0.00           C  
ATOM    582  CG  ASN C 651      62.607  62.323 131.978  1.00  0.00           C  
ATOM    583  OD1 ASN C 651      62.615  62.828 130.865  1.00  0.00           O  
ATOM    584  ND2 ASN C 651      61.989  62.882 133.015  1.00  0.00           N  
ATOM    585  N   GLY C 652      63.054  62.477 135.294  1.00  0.00           N  
ATOM    586  CA  GLY C 652      63.390  63.689 136.017  1.00  0.00           C  
ATOM    587  C   GLY C 652      62.699  64.958 135.541  1.00  0.00           C  
ATOM    588  O   GLY C 652      62.731  65.963 136.249  1.00  0.00           O  
ATOM    589  N   ASP C 653      62.073  64.935 134.365  1.00  0.00           N  
ATOM    590  CA  ASP C 653      61.402  66.135 133.863  1.00  0.00           C  
ATOM    591  C   ASP C 653      60.077  66.450 134.528  1.00  0.00           C  
ATOM    592  O   ASP C 653      59.284  65.555 134.841  1.00  0.00           O  
ATOM    593  CB  ASP C 653      61.157  66.054 132.360  1.00  0.00           C  
ATOM    594  CG  ASP C 653      62.424  65.875 131.575  1.00  0.00           C  
ATOM    595  OD1 ASP C 653      63.488  66.375 132.001  1.00  0.00           O  
ATOM    596  OD2 ASP C 653      62.350  65.243 130.512  1.00  0.00           O  
ATOM    597  N   SER C 654      59.845  67.738 134.745  1.00  0.00           N  
ATOM    598  CA  SER C 654      58.601  68.183 135.343  1.00  0.00           C  
ATOM    599  C   SER C 654      57.542  68.170 134.231  1.00  0.00           C  
ATOM    600  O   SER C 654      57.712  68.771 133.179  1.00  0.00           O  
ATOM    601  CB  SER C 654      58.765  69.594 135.912  1.00  0.00           C  
ATOM    602  OG  SER C 654      57.592  69.989 136.615  1.00  0.00           O  
ATOM    603  N   LEU C 655      56.456  67.459 134.457  1.00  0.00           N  
ATOM    604  CA  LEU C 655      55.406  67.365 133.457  1.00  0.00           C  
ATOM    605  C   LEU C 655      54.152  68.040 133.967  1.00  0.00           C  
ATOM    606  O   LEU C 655      53.937  68.116 135.175  1.00  0.00           O  
ATOM    607  CB  LEU C 655      55.095  65.899 133.185  1.00  0.00           C  
ATOM    608  CG  LEU C 655      55.901  65.082 132.179  1.00  0.00           C  
ATOM    609  CD1 LEU C 655      57.240  65.725 131.860  1.00  0.00           C  
ATOM    610  CD2 LEU C 655      56.016  63.665 132.745  1.00  0.00           C  
ATOM    611  N   THR C 656      53.324  68.542 133.060  1.00  0.00           N  
ATOM    612  CA  THR C 656      52.072  69.153 133.494  1.00  0.00           C  
ATOM    613  C   THR C 656      50.899  68.888 132.565  1.00  0.00           C  
ATOM    614  O   THR C 656      51.030  68.950 131.343  1.00  0.00           O  
ATOM    615  CB  THR C 656      52.219  70.660 133.710  1.00  0.00           C  
ATOM    616  OG1 THR C 656      53.116  70.886 134.804  1.00  0.00           O  
ATOM    617  CG2 THR C 656      50.862  71.285 134.043  1.00  0.00           C  
ATOM    618  N   LEU C 657      49.767  68.546 133.178  1.00  0.00           N  
ATOM    619  CA  LEU C 657      48.514  68.271 132.479  1.00  0.00           C  
ATOM    620  C   LEU C 657      48.050  69.636 131.997  1.00  0.00           C  
ATOM    621  O   LEU C 657      47.755  70.524 132.811  1.00  0.00           O  
ATOM    622  CB  LEU C 657      47.494  67.660 133.456  1.00  0.00           C  
ATOM    623  CG  LEU C 657      47.366  66.116 133.596  1.00  0.00           C  
ATOM    624  CD1 LEU C 657      48.719  65.448 133.576  1.00  0.00           C  
ATOM    625  CD2 LEU C 657      46.617  65.739 134.883  1.00  0.00           C  
ATOM    626  N   ARG C 658      48.002  69.802 130.679  1.00  0.00           N  
ATOM    627  CA  ARG C 658      47.612  71.062 130.066  1.00  0.00           C  
ATOM    628  C   ARG C 658      46.412  71.753 130.713  1.00  0.00           C  
ATOM    629  O   ARG C 658      45.361  71.135 130.938  1.00  0.00           O  
ATOM    630  CB  ARG C 658      47.355  70.860 128.553  1.00  0.00           C  
ATOM    631  CG  ARG C 658      45.962  70.305 128.128  1.00  0.00           C  
ATOM    632  CD  ARG C 658      45.864  70.011 126.599  1.00  0.00           C  
ATOM    633  NE  ARG C 658      44.578  69.400 126.278  1.00  0.00           N  
ATOM    634  CZ  ARG C 658      44.329  68.612 125.231  1.00  0.00           C  
ATOM    635  NH1 ARG C 658      45.277  68.299 124.342  1.00  0.00           N  
ATOM    636  NH2 ARG C 658      43.108  68.116 125.081  1.00  0.00           N  
ATOM    637  N   PRO C 659      46.568  73.048 131.054  1.00  0.00           N  
ATOM    638  CA  PRO C 659      45.478  73.825 131.675  1.00  0.00           C  
ATOM    639  C   PRO C 659      44.725  74.612 130.603  1.00  0.00           C  
ATOM    640  O   PRO C 659      43.690  75.212 130.871  1.00  0.00           O  
ATOM    641  CB  PRO C 659      46.212  74.736 132.660  1.00  0.00           C  
ATOM    642  CG  PRO C 659      47.513  75.033 131.935  1.00  0.00           C  
ATOM    643  CD  PRO C 659      47.878  73.716 131.233  1.00  0.00           C  
ATOM    644  N   GLU C 660      45.284  74.584 129.392  1.00  0.00           N  
ATOM    645  CA  GLU C 660      44.751  75.265 128.218  1.00  0.00           C  
ATOM    646  C   GLU C 660      45.480  74.687 126.992  1.00  0.00           C  
ATOM    647  O   GLU C 660      46.414  73.899 127.134  1.00  0.00           O  
ATOM    648  CB  GLU C 660      45.014  76.768 128.319  1.00  0.00           C  
ATOM    649  CG  GLU C 660      46.500  77.133 128.375  1.00  0.00           C  
ATOM    650  CD  GLU C 660      46.906  78.126 127.305  1.00  0.00           C  
ATOM    651  OE1 GLU C 660      46.264  79.186 127.216  1.00  0.00           O  
ATOM    652  OE2 GLU C 660      47.868  77.853 126.556  1.00  0.00           O  
ATOM    653  N   GLY C 661      45.088  75.080 125.789  1.00  0.00           N  
ATOM    654  CA  GLY C 661      45.753  74.514 124.629  1.00  0.00           C  
ATOM    655  C   GLY C 661      46.543  75.444 123.723  1.00  0.00           C  
ATOM    656  O   GLY C 661      47.281  74.971 122.846  1.00  0.00           O  
ATOM    657  N   THR C 662      46.404  76.754 123.911  1.00  0.00           N  
ATOM    658  CA  THR C 662      47.127  77.703 123.068  1.00  0.00           C  
ATOM    659  C   THR C 662      48.644  77.503 123.149  1.00  0.00           C  
ATOM    660  O   THR C 662      49.337  77.407 122.116  1.00  0.00           O  
ATOM    661  CB  THR C 662      46.845  79.147 123.468  1.00  0.00           C  
ATOM    662  OG1 THR C 662      45.454  79.305 123.775  1.00  0.00           O  
ATOM    663  CG2 THR C 662      47.251  80.074 122.328  1.00  0.00           C  
ATOM    664  N   ALA C 663      49.162  77.462 124.379  1.00  0.00           N  
ATOM    665  CA  ALA C 663      50.594  77.286 124.583  1.00  0.00           C  
ATOM    666  C   ALA C 663      51.020  76.080 123.777  1.00  0.00           C  
ATOM    667  O   ALA C 663      51.961  76.146 122.985  1.00  0.00           O  
ATOM    668  CB  ALA C 663      50.892  77.074 126.054  1.00  0.00           C  
ATOM    669  N   GLY C 664      50.293  74.983 123.979  1.00  0.00           N  
ATOM    670  CA  GLY C 664      50.574  73.747 123.278  1.00  0.00           C  
ATOM    671  C   GLY C 664      50.481  73.919 121.778  1.00  0.00           C  
ATOM    672  O   GLY C 664      51.314  73.381 121.043  1.00  0.00           O  
ATOM    673  N   CYS C 665      49.476  74.653 121.303  1.00  0.00           N  
ATOM    674  CA  CYS C 665      49.365  74.852 119.865  1.00  0.00           C  
ATOM    675  C   CYS C 665      50.615  75.573 119.393  1.00  0.00           C  
ATOM    676  O   CYS C 665      51.273  75.135 118.440  1.00  0.00           O  
ATOM    677  CB  CYS C 665      48.118  75.668 119.481  1.00  0.00           C  
ATOM    678  SG  CYS C 665      47.701  75.502 117.701  1.00  0.00           S  
ATOM    679  N   VAL C 666      50.970  76.662 120.072  1.00  0.00           N  
ATOM    680  CA  VAL C 666      52.162  77.412 119.665  1.00  0.00           C  
ATOM    681  C   VAL C 666      53.363  76.485 119.637  1.00  0.00           C  
ATOM    682  O   VAL C 666      54.057  76.380 118.631  1.00  0.00           O  
ATOM    683  CB  VAL C 666      52.462  78.570 120.611  1.00  0.00           C  
ATOM    684  CG1 VAL C 666      53.777  79.192 120.245  1.00  0.00           C  
ATOM    685  CG2 VAL C 666      51.358  79.609 120.524  1.00  0.00           C  
ATOM    686  N   ARG C 667      53.582  75.796 120.748  1.00  0.00           N  
ATOM    687  CA  ARG C 667      54.701  74.867 120.883  1.00  0.00           C  
ATOM    688  C   ARG C 667      54.831  73.941 119.673  1.00  0.00           C  
ATOM    689  O   ARG C 667      55.918  73.748 119.141  1.00  0.00           O  
ATOM    690  CB  ARG C 667      54.522  74.047 122.170  1.00  0.00           C  
ATOM    691  CG  ARG C 667      55.700  73.146 122.554  1.00  0.00           C  
ATOM    692  CD  ARG C 667      55.262  71.701 122.687  1.00  0.00           C  
ATOM    693  NE  ARG C 667      55.419  70.968 121.436  1.00  0.00           N  
ATOM    694  CZ  ARG C 667      54.477  70.194 120.901  1.00  0.00           C  
ATOM    695  NH1 ARG C 667      53.309  70.054 121.503  1.00  0.00           N  
ATOM    696  NH2 ARG C 667      54.707  69.554 119.768  1.00  0.00           N  
ATOM    697  N   ALA C 668      53.711  73.384 119.229  1.00  0.00           N  
ATOM    698  CA  ALA C 668      53.724  72.460 118.102  1.00  0.00           C  
ATOM    699  C   ALA C 668      53.883  73.153 116.744  1.00  0.00           C  
ATOM    700  O   ALA C 668      54.338  72.546 115.767  1.00  0.00           O  
ATOM    701  CB  ALA C 668      52.447  71.626 118.122  1.00  0.00           C  
ATOM    702  N   GLY C 669      53.488  74.419 116.690  1.00  0.00           N  
ATOM    703  CA  GLY C 669      53.594  75.174 115.455  1.00  0.00           C  
ATOM    704  C   GLY C 669      55.051  75.476 115.225  1.00  0.00           C  
ATOM    705  O   GLY C 669      55.594  75.240 114.140  1.00  0.00           O  
ATOM    706  N   ILE C 670      55.687  76.002 116.269  1.00  0.00           N  
ATOM    707  CA  ILE C 670      57.102  76.309 116.215  1.00  0.00           C  
ATOM    708  C   ILE C 670      57.783  75.019 115.771  1.00  0.00           C  
ATOM    709  O   ILE C 670      58.383  74.956 114.714  1.00  0.00           O  
ATOM    710  CB  ILE C 670      57.660  76.662 117.599  1.00  0.00           C  
ATOM    711  CG1 ILE C 670      56.841  77.774 118.266  1.00  0.00           C  
ATOM    712  CG2 ILE C 670      59.099  77.068 117.459  1.00  0.00           C  
ATOM    713  CD1 ILE C 670      56.968  79.129 117.616  1.00  0.00           C  
ATOM    714  N   GLU C 671      57.626  73.977 116.583  1.00  0.00           N  
ATOM    715  CA  GLU C 671      58.247  72.671 116.355  1.00  0.00           C  
ATOM    716  C   GLU C 671      58.080  71.995 114.999  1.00  0.00           C  
ATOM    717  O   GLU C 671      58.995  71.327 114.529  1.00  0.00           O  
ATOM    718  CB  GLU C 671      57.812  71.691 117.457  1.00  0.00           C  
ATOM    719  CG  GLU C 671      58.832  70.574 117.721  1.00  0.00           C  
ATOM    720  CD  GLU C 671      58.426  69.629 118.840  1.00  0.00           C  
ATOM    721  OE1 GLU C 671      57.787  70.091 119.817  1.00  0.00           O  
ATOM    722  OE2 GLU C 671      58.767  68.428 118.742  1.00  0.00           O  
ATOM    723  N   HIS C 672      56.933  72.145 114.357  1.00  0.00           N  
ATOM    724  CA  HIS C 672      56.765  71.489 113.072  1.00  0.00           C  
ATOM    725  C   HIS C 672      56.926  72.432 111.884  1.00  0.00           C  
ATOM    726  O   HIS C 672      56.984  71.996 110.727  1.00  0.00           O  
ATOM    727  CB  HIS C 672      55.424  70.763 113.055  1.00  0.00           C  
ATOM    728  CG  HIS C 672      55.349  69.652 114.052  1.00  0.00           C  
ATOM    729  ND1 HIS C 672      55.930  68.420 113.834  1.00  0.00           N  
ATOM    730  CD2 HIS C 672      54.864  69.622 115.319  1.00  0.00           C  
ATOM    731  CE1 HIS C 672      55.811  67.683 114.925  1.00  0.00           C  
ATOM    732  NE2 HIS C 672      55.170  68.388 115.842  1.00  0.00           N  
ATOM    733  N   GLY C 675      57.033  73.725 112.181  1.00  0.00           N  
ATOM    734  CA  GLY C 675      57.217  74.714 111.135  1.00  0.00           C  
ATOM    735  C   GLY C 675      55.978  74.890 110.293  1.00  0.00           C  
ATOM    736  O   GLY C 675      55.957  74.540 109.111  1.00  0.00           O  
ATOM    737  N   LEU C 677      54.935  75.414 110.924  1.00  0.00           N  
ATOM    738  CA  LEU C 677      53.669  75.658 110.259  1.00  0.00           C  
ATOM    739  C   LEU C 677      53.451  77.138 110.392  1.00  0.00           C  
ATOM    740  O   LEU C 677      52.502  77.679 109.831  1.00  0.00           O  
ATOM    741  CB  LEU C 677      52.518  74.972 110.981  1.00  0.00           C  
ATOM    742  CG  LEU C 677      52.727  73.577 111.540  1.00  0.00           C  
ATOM    743  CD1 LEU C 677      51.542  73.248 112.430  1.00  0.00           C  
ATOM    744  CD2 LEU C 677      52.895  72.567 110.407  1.00  0.00           C  
ATOM    745  N   LEU C 681      54.331  77.793 111.141  1.00  0.00           N  
ATOM    746  CA  LEU C 681      54.177  79.214 111.372  1.00  0.00           C  
ATOM    747  C   LEU C 681      55.083  80.172 110.609  1.00  0.00           C  
ATOM    748  O   LEU C 681      54.711  81.325 110.389  1.00  0.00           O  
ATOM    749  CB  LEU C 681      54.277  79.502 112.872  1.00  0.00           C  
ATOM    750  CG  LEU C 681      53.292  78.775 113.799  1.00  0.00           C  
ATOM    751  CD1 LEU C 681      52.916  79.701 114.962  1.00  0.00           C  
ATOM    752  CD2 LEU C 681      52.035  78.364 113.037  1.00  0.00           C  
ATOM    753  N   TYR C 683      56.260  79.722 110.197  1.00  0.00           N  
ATOM    754  CA  TYR C 683      57.156  80.630 109.487  1.00  0.00           C  
ATOM    755  C   TYR C 683      56.556  81.162 108.195  1.00  0.00           C  
ATOM    756  O   TYR C 683      56.521  80.462 107.180  1.00  0.00           O  
ATOM    757  CB  TYR C 683      58.490  79.958 109.172  1.00  0.00           C  
ATOM    758  CG  TYR C 683      59.508  80.941 108.643  1.00  0.00           C  
ATOM    759  CD1 TYR C 683      59.689  82.176 109.269  1.00  0.00           C  
ATOM    760  CD2 TYR C 683      60.300  80.637 107.532  1.00  0.00           C  
ATOM    761  CE1 TYR C 683      60.626  83.082 108.810  1.00  0.00           C  
ATOM    762  CE2 TYR C 683      61.249  81.543 107.064  1.00  0.00           C  
ATOM    763  CZ  TYR C 683      61.404  82.763 107.711  1.00  0.00           C  
ATOM    764  OH  TYR C 683      62.340  83.669 107.271  1.00  0.00           O  
ATOM    765  N   ASN C 684      56.101  82.412 108.239  1.00  0.00           N  
ATOM    766  CA  ASN C 684      55.490  83.057 107.081  1.00  0.00           C  
ATOM    767  C   ASN C 684      54.321  82.254 106.527  1.00  0.00           C  
ATOM    768  O   ASN C 684      54.137  82.187 105.309  1.00  0.00           O  
ATOM    769  CB  ASN C 684      56.513  83.250 105.956  1.00  0.00           C  
ATOM    770  CG  ASN C 684      57.666  84.138 106.358  1.00  0.00           C  
ATOM    771  OD1 ASN C 684      57.505  85.064 107.164  1.00  0.00           O  
ATOM    772  ND2 ASN C 684      58.840  83.875 105.783  1.00  0.00           N  
ATOM    773  N   GLN C 685      53.540  81.631 107.405  1.00  0.00           N  
ATOM    774  CA  GLN C 685      52.398  80.848 106.954  1.00  0.00           C  
ATOM    775  C   GLN C 685      51.122  81.261 107.653  1.00  0.00           C  
ATOM    776  O   GLN C 685      51.143  81.773 108.778  1.00  0.00           O  
ATOM    777  CB  GLN C 685      52.630  79.366 107.191  1.00  0.00           C  
ATOM    778  CG  GLN C 685      53.654  78.743 106.292  1.00  0.00           C  
ATOM    779  CD  GLN C 685      54.094  77.384 106.804  1.00  0.00           C  
ATOM    780  OE1 GLN C 685      53.324  76.416 106.813  1.00  0.00           O  
ATOM    781  NE2 GLN C 685      55.340  77.310 107.249  1.00  0.00           N  
ATOM    782  N   GLU C 686      50.004  81.052 106.971  1.00  0.00           N  
ATOM    783  CA  GLU C 686      48.713  81.395 107.540  1.00  0.00           C  
ATOM    784  C   GLU C 686      48.120  80.084 108.026  1.00  0.00           C  
ATOM    785  O   GLU C 686      48.131  79.094 107.296  1.00  0.00           O  
ATOM    786  CB  GLU C 686      47.809  82.028 106.464  1.00  0.00           C  
ATOM    787  CG  GLU C 686      46.455  82.531 106.981  1.00  0.00           C  
ATOM    788  CD  GLU C 686      45.656  83.280 105.927  1.00  0.00           C  
ATOM    789  OE1 GLU C 686      46.236  84.193 105.303  1.00  0.00           O  
ATOM    790  OE2 GLU C 686      44.456  82.965 105.729  1.00  0.00           O  
ATOM    791  N   GLN C 687      47.637  80.059 109.261  1.00  0.00           N  
ATOM    792  CA  GLN C 687      47.021  78.849 109.783  1.00  0.00           C  
ATOM    793  C   GLN C 687      45.749  79.224 110.525  1.00  0.00           C  
ATOM    794  O   GLN C 687      45.761  80.153 111.348  1.00  0.00           O  
ATOM    795  CB  GLN C 687      47.956  78.104 110.745  1.00  0.00           C  
ATOM    796  CG  GLN C 687      49.237  77.519 110.139  1.00  0.00           C  
ATOM    797  CD  GLN C 687      48.993  76.451 109.082  1.00  0.00           C  
ATOM    798  OE1 GLN C 687      47.952  75.809 109.055  1.00  0.00           O  
ATOM    799  NE2 GLN C 687      49.975  76.244 108.214  1.00  0.00           N  
ATOM    800  N   ARG C 688      44.652  78.523 110.202  1.00  0.00           N  
ATOM    801  CA  ARG C 688      43.356  78.727 110.863  1.00  0.00           C  
ATOM    802  C   ARG C 688      42.998  77.349 111.393  1.00  0.00           C  
ATOM    803  O   ARG C 688      42.603  76.426 110.659  1.00  0.00           O  
ATOM    804  CB  ARG C 688      42.305  79.270 109.893  1.00  0.00           C  
ATOM    805  CG  ARG C 688      42.668  80.652 109.380  1.00  0.00           C  
ATOM    806  CD  ARG C 688      41.551  81.339 108.677  1.00  0.00           C  
ATOM    807  NE  ARG C 688      42.084  82.326 107.752  1.00  0.00           N  
ATOM    808  CZ  ARG C 688      41.337  83.077 106.957  1.00  0.00           C  
ATOM    809  NH1 ARG C 688      40.016  82.957 106.977  1.00  0.00           N  
ATOM    810  NH2 ARG C 688      41.914  83.930 106.129  1.00  0.00           N  
ATOM    811  N   LEU C 689      43.146  77.241 112.704  1.00  0.00           N  
ATOM    812  CA  LEU C 689      42.995  75.981 113.384  1.00  0.00           C  
ATOM    813  C   LEU C 689      41.999  75.956 114.522  1.00  0.00           C  
ATOM    814  O   LEU C 689      41.692  76.985 115.128  1.00  0.00           O  
ATOM    815  CB  LEU C 689      44.392  75.581 113.907  1.00  0.00           C  
ATOM    816  CG  LEU C 689      45.572  75.695 112.905  1.00  0.00           C  
ATOM    817  CD1 LEU C 689      46.878  75.555 113.636  1.00  0.00           C  
ATOM    818  CD2 LEU C 689      45.474  74.628 111.808  1.00  0.00           C  
ATOM    819  N   TRP C 690      41.492  74.757 114.792  1.00  0.00           N  
ATOM    820  CA  TRP C 690      40.584  74.535 115.910  1.00  0.00           C  
ATOM    821  C   TRP C 690      40.995  73.207 116.554  1.00  0.00           C  
ATOM    822  O   TRP C 690      41.645  72.353 115.912  1.00  0.00           O  
ATOM    823  CB  TRP C 690      39.094  74.514 115.471  1.00  0.00           C  
ATOM    824  CG  TRP C 690      38.675  73.365 114.600  1.00  0.00           C  
ATOM    825  CD1 TRP C 690      38.688  73.318 113.238  1.00  0.00           C  
ATOM    826  CD2 TRP C 690      38.200  72.089 115.042  1.00  0.00           C  
ATOM    827  NE1 TRP C 690      38.251  72.091 112.801  1.00  0.00           N  
ATOM    828  CE2 TRP C 690      37.945  71.316 113.887  1.00  0.00           C  
ATOM    829  CE3 TRP C 690      37.969  71.522 116.306  1.00  0.00           C  
ATOM    830  CZ2 TRP C 690      37.470  70.002 113.953  1.00  0.00           C  
ATOM    831  CZ3 TRP C 690      37.498  70.217 116.375  1.00  0.00           C  
ATOM    832  CH2 TRP C 690      37.254  69.469 115.201  1.00  0.00           C  
ATOM    833  N   TYR C 691      40.648  73.063 117.830  1.00  0.00           N  
ATOM    834  CA  TYR C 691      40.964  71.869 118.597  1.00  0.00           C  
ATOM    835  C   TYR C 691      39.927  71.651 119.688  1.00  0.00           C  
ATOM    836  O   TYR C 691      39.363  72.600 120.242  1.00  0.00           O  
ATOM    837  CB  TYR C 691      42.376  71.973 119.220  1.00  0.00           C  
ATOM    838  CG  TYR C 691      42.597  73.156 120.142  1.00  0.00           C  
ATOM    839  CD1 TYR C 691      41.819  73.341 121.277  1.00  0.00           C  
ATOM    840  CD2 TYR C 691      43.572  74.107 119.859  1.00  0.00           C  
ATOM    841  CE1 TYR C 691      42.006  74.453 122.109  1.00  0.00           C  
ATOM    842  CE2 TYR C 691      43.771  75.228 120.677  1.00  0.00           C  
ATOM    843  CZ  TYR C 691      42.984  75.399 121.802  1.00  0.00           C  
ATOM    844  OH  TYR C 691      43.163  76.516 122.607  1.00  0.00           O  
ATOM    845  N   ILE C 692      39.680  70.389 119.992  1.00  0.00           N  
ATOM    846  CA  ILE C 692      38.714  70.030 121.015  1.00  0.00           C  
ATOM    847  C   ILE C 692      39.343  68.941 121.900  1.00  0.00           C  
ATOM    848  O   ILE C 692      40.002  68.027 121.406  1.00  0.00           O  
ATOM    849  CB  ILE C 692      37.445  69.480 120.357  1.00  0.00           C  
ATOM    850  CG1 ILE C 692      36.368  69.210 121.395  1.00  0.00           C  
ATOM    851  CG2 ILE C 692      37.772  68.185 119.626  1.00  0.00           C  
ATOM    852  CD1 ILE C 692      35.007  69.063 120.747  1.00  0.00           C  
ATOM    853  N   GLY C 693      39.139  69.019 123.203  1.00  0.00           N  
ATOM    854  CA  GLY C 693      39.727  67.998 124.047  1.00  0.00           C  
ATOM    855  C   GLY C 693      39.673  68.410 125.488  1.00  0.00           C  
ATOM    856  O   GLY C 693      39.195  69.498 125.796  1.00  0.00           O  
ATOM    857  N   PRO C 695      40.173  67.573 126.400  1.00  0.00           N  
ATOM    858  CA  PRO C 695      40.128  67.946 127.817  1.00  0.00           C  
ATOM    859  C   PRO C 695      41.254  68.876 128.233  1.00  0.00           C  
ATOM    860  O   PRO C 695      42.309  68.938 127.586  1.00  0.00           O  
ATOM    861  CB  PRO C 695      40.164  66.593 128.527  1.00  0.00           C  
ATOM    862  CG  PRO C 695      41.058  65.783 127.652  1.00  0.00           C  
ATOM    863  CD  PRO C 695      40.749  66.231 126.210  1.00  0.00           C  
ATOM    864  N   MET C 696      40.994  69.618 129.304  1.00  0.00           N  
ATOM    865  CA  MET C 696      41.943  70.571 129.881  1.00  0.00           C  
ATOM    866  C   MET C 696      41.916  70.356 131.389  1.00  0.00           C  
ATOM    867  O   MET C 696      40.873  69.972 131.929  1.00  0.00           O  
ATOM    868  CB  MET C 696      41.514  71.998 129.558  1.00  0.00           C  
ATOM    869  CG  MET C 696      41.444  72.272 128.099  1.00  0.00           C  
ATOM    870  SD  MET C 696      43.042  72.115 127.351  1.00  0.00           S  
ATOM    871  CE  MET C 696      42.622  72.436 125.634  1.00  0.00           C  
ATOM    872  N   PHE C 697      43.029  70.612 132.080  1.00  0.00           N  
ATOM    873  CA  PHE C 697      43.046  70.389 133.527  1.00  0.00           C  
ATOM    874  C   PHE C 697      43.460  71.586 134.383  1.00  0.00           C  
ATOM    875  O   PHE C 697      44.422  72.284 134.059  1.00  0.00           O  
ATOM    876  CB  PHE C 697      43.941  69.188 133.846  1.00  0.00           C  
ATOM    877  CG  PHE C 697      43.581  67.936 133.080  1.00  0.00           C  
ATOM    878  CD1 PHE C 697      43.895  67.812 131.729  1.00  0.00           C  
ATOM    879  CD2 PHE C 697      42.925  66.884 133.717  1.00  0.00           C  
ATOM    880  CE1 PHE C 697      43.566  66.659 131.021  1.00  0.00           C  
ATOM    881  CE2 PHE C 697      42.590  65.726 133.030  1.00  0.00           C  
ATOM    882  CZ  PHE C 697      42.911  65.607 131.672  1.00  0.00           C  
ATOM    883  N   ARG C 698      42.717  71.808 135.474  1.00  0.00           N  
ATOM    884  CA  ARG C 698      42.965  72.906 136.434  1.00  0.00           C  
ATOM    885  C   ARG C 698      42.446  72.560 137.834  1.00  0.00           C  
ATOM    886  O   ARG C 698      41.308  72.114 137.981  1.00  0.00           O  
ATOM    887  CB  ARG C 698      42.293  74.208 135.981  1.00  0.00           C  
ATOM    888  CG  ARG C 698      42.940  74.835 134.786  1.00  0.00           C  
ATOM    889  CD  ARG C 698      42.292  76.154 134.478  1.00  0.00           C  
ATOM    890  NE  ARG C 698      42.523  76.539 133.093  1.00  0.00           N  
ATOM    891  CZ  ARG C 698      42.184  77.715 132.581  1.00  0.00           C  
ATOM    892  NH1 ARG C 698      41.604  78.626 133.346  1.00  0.00           N  
ATOM    893  NH2 ARG C 698      42.403  77.970 131.301  1.00  0.00           N  
ATOM    894  N   HIS C 699      43.272  72.784 138.858  1.00  0.00           N  
ATOM    895  CA  HIS C 699      42.863  72.478 140.217  1.00  0.00           C  
ATOM    896  C   HIS C 699      42.286  73.659 140.978  1.00  0.00           C  
ATOM    897  O   HIS C 699      42.908  74.205 141.887  1.00  0.00           O  
ATOM    898  CB  HIS C 699      44.008  71.853 141.026  1.00  0.00           C  
ATOM    899  CG  HIS C 699      43.572  71.307 142.358  1.00  0.00           C  
ATOM    900  ND1 HIS C 699      44.210  70.253 142.980  1.00  0.00           N  
ATOM    901  CD2 HIS C 699      42.536  71.644 143.166  1.00  0.00           C  
ATOM    902  CE1 HIS C 699      43.580  69.960 144.106  1.00  0.00           C  
ATOM    903  NE2 HIS C 699      42.561  70.789 144.241  1.00  0.00           N  
ATOM    904  N   GLU C 700      41.073  74.029 140.592  1.00  0.00           N  
ATOM    905  CA  GLU C 700      40.333  75.106 141.222  1.00  0.00           C  
ATOM    906  C   GLU C 700      39.327  74.389 142.109  1.00  0.00           C  
ATOM    907  O   GLU C 700      39.396  73.172 142.251  1.00  0.00           O  
ATOM    908  CB  GLU C 700      39.610  75.936 140.155  1.00  0.00           C  
ATOM    909  CG  GLU C 700      40.549  76.661 139.203  1.00  0.00           C  
ATOM    910  CD  GLU C 700      39.816  77.409 138.106  1.00  0.00           C  
ATOM    911  OE1 GLU C 700      39.349  76.758 137.150  1.00  0.00           O  
ATOM    912  OE2 GLU C 700      39.699  78.651 138.203  1.00  0.00           O  
ATOM    913  N   ARG C 703      38.401  75.128 142.707  1.00  0.00           N  
ATOM    914  CA  ARG C 703      37.391  74.511 143.554  1.00  0.00           C  
ATOM    915  C   ARG C 703      36.203  74.195 142.663  1.00  0.00           C  
ATOM    916  O   ARG C 703      35.674  75.090 141.999  1.00  0.00           O  
ATOM    917  CB  ARG C 703      36.952  75.467 144.651  1.00  0.00           C  
ATOM    918  CG  ARG C 703      35.902  74.894 145.583  1.00  0.00           C  
ATOM    919  CD  ARG C 703      35.427  75.971 146.551  1.00  0.00           C  
ATOM    920  NE  ARG C 703      35.315  75.490 147.929  1.00  0.00           N  
ATOM    921  CZ  ARG C 703      35.145  76.281 148.990  1.00  0.00           C  
ATOM    922  NH1 ARG C 703      35.065  77.600 148.837  1.00  0.00           N  
ATOM    923  NH2 ARG C 703      35.057  75.758 150.208  1.00  0.00           N  
ATOM    924  N   PRO C 713      35.777  72.919 142.615  1.00  0.00           N  
ATOM    925  CA  PRO C 713      34.634  72.543 141.777  1.00  0.00           C  
ATOM    926  C   PRO C 713      33.384  73.365 142.073  1.00  0.00           C  
ATOM    927  O   PRO C 713      32.918  73.424 143.211  1.00  0.00           O  
ATOM    928  CB  PRO C 713      34.450  71.058 142.090  1.00  0.00           C  
ATOM    929  CG  PRO C 713      35.852  70.606 142.305  1.00  0.00           C  
ATOM    930  CD  PRO C 713      36.423  71.720 143.176  1.00  0.00           C  
ATOM    931  N   GLN C 714      32.865  74.011 141.034  1.00  0.00           N  
ATOM    932  CA  GLN C 714      31.661  74.830 141.129  1.00  0.00           C  
ATOM    933  C   GLN C 714      30.657  74.214 140.147  1.00  0.00           C  
ATOM    934  O   GLN C 714      30.880  73.106 139.644  1.00  0.00           O  
ATOM    935  CB  GLN C 714      31.965  76.276 140.718  1.00  0.00           C  
ATOM    936  CG  GLN C 714      33.224  76.883 141.343  1.00  0.00           C  
ATOM    937  CD  GLN C 714      33.162  76.944 142.856  1.00  0.00           C  
ATOM    938  OE1 GLN C 714      32.118  77.255 143.428  1.00  0.00           O  
ATOM    939  NE2 GLN C 714      34.287  76.665 143.514  1.00  0.00           N  
ATOM    940  N   LYS C 715      29.564  74.921 139.866  1.00  0.00           N  
ATOM    941  CA  LYS C 715      28.553  74.411 138.934  1.00  0.00           C  
ATOM    942  C   LYS C 715      29.108  74.545 137.514  1.00  0.00           C  
ATOM    943  O   LYS C 715      28.828  73.725 136.633  1.00  0.00           O  
ATOM    944  CB  LYS C 715      27.241  75.208 139.073  1.00  0.00           C  
ATOM    945  CG  LYS C 715      25.951  74.425 138.752  1.00  0.00           C  
ATOM    946  CD  LYS C 715      25.819  74.067 137.268  1.00  0.00           C  
ATOM    947  CE  LYS C 715      24.610  73.166 136.998  1.00  0.00           C  
ATOM    948  NZ  LYS C 715      23.324  73.786 137.428  1.00  0.00           N  
ATOM    949  N   GLY C 716      29.916  75.577 137.307  1.00  0.00           N  
ATOM    950  CA  GLY C 716      30.495  75.793 136.000  1.00  0.00           C  
ATOM    951  C   GLY C 716      31.987  75.554 135.972  1.00  0.00           C  
ATOM    952  O   GLY C 716      32.622  75.759 134.937  1.00  0.00           O  
ATOM    953  N   ARG C 718      32.552  75.149 137.109  1.00  0.00           N  
ATOM    954  CA  ARG C 718      33.987  74.866 137.189  1.00  0.00           C  
ATOM    955  C   ARG C 718      34.227  73.415 137.545  1.00  0.00           C  
ATOM    956  O   ARG C 718      33.628  72.879 138.487  1.00  0.00           O  
ATOM    957  CB  ARG C 718      34.696  75.774 138.205  1.00  0.00           C  
ATOM    958  CG  ARG C 718      35.444  76.930 137.545  1.00  0.00           C  
ATOM    959  CD  ARG C 718      36.399  77.608 138.490  1.00  0.00           C  
ATOM    960  NE  ARG C 718      35.724  78.114 139.676  1.00  0.00           N  
ATOM    961  CZ  ARG C 718      36.354  78.681 140.699  1.00  0.00           C  
ATOM    962  NH1 ARG C 718      37.678  78.811 140.676  1.00  0.00           N  
ATOM    963  NH2 ARG C 718      35.662  79.111 141.747  1.00  0.00           N  
ATOM    964  N   TYR C 723      35.113  72.790 136.776  1.00  0.00           N  
ATOM    965  CA  TYR C 723      35.441  71.385 136.956  1.00  0.00           C  
ATOM    966  C   TYR C 723      36.953  71.250 136.854  1.00  0.00           C  
ATOM    967  O   TYR C 723      37.596  72.082 136.213  1.00  0.00           O  
ATOM    968  CB  TYR C 723      34.748  70.575 135.862  1.00  0.00           C  
ATOM    969  CG  TYR C 723      33.232  70.757 135.833  1.00  0.00           C  
ATOM    970  CD1 TYR C 723      32.424  70.184 136.814  1.00  0.00           C  
ATOM    971  CD2 TYR C 723      32.606  71.459 134.797  1.00  0.00           C  
ATOM    972  CE1 TYR C 723      31.030  70.287 136.764  1.00  0.00           C  
ATOM    973  CE2 TYR C 723      31.212  71.568 134.738  1.00  0.00           C  
ATOM    974  CZ  TYR C 723      30.427  70.973 135.726  1.00  0.00           C  
ATOM    975  OH  TYR C 723      29.043  71.022 135.657  1.00  0.00           O  
ATOM    976  N   ARG C 724      37.514  70.222 137.496  1.00  0.00           N  
ATOM    977  CA  ARG C 724      38.957  69.995 137.477  1.00  0.00           C  
ATOM    978  C   ARG C 724      39.393  69.423 136.132  1.00  0.00           C  
ATOM    979  O   ARG C 724      40.498  69.707 135.647  1.00  0.00           O  
ATOM    980  CB  ARG C 724      39.348  69.125 138.666  1.00  0.00           C  
ATOM    981  CG  ARG C 724      39.346  69.971 139.925  1.00  0.00           C  
ATOM    982  CD  ARG C 724      39.481  69.192 141.203  1.00  0.00           C  
ATOM    983  NE  ARG C 724      39.592  70.097 142.346  1.00  0.00           N  
ATOM    984  CZ  ARG C 724      39.641  69.704 143.615  1.00  0.00           C  
ATOM    985  NH1 ARG C 724      39.583  68.413 143.921  1.00  0.00           N  
ATOM    986  NH2 ARG C 724      39.751  70.607 144.580  1.00  0.00           N  
ATOM    987  N   GLN C 725      38.532  68.600 135.534  1.00  0.00           N  
ATOM    988  CA  GLN C 725      38.790  68.138 134.175  1.00  0.00           C  
ATOM    989  C   GLN C 725      37.603  68.738 133.445  1.00  0.00           C  
ATOM    990  O   GLN C 725      36.450  68.418 133.754  1.00  0.00           O  
ATOM    991  CB  GLN C 725      38.735  66.624 133.988  1.00  0.00           C  
ATOM    992  CG  GLN C 725      39.263  66.278 132.585  1.00  0.00           C  
ATOM    993  CD  GLN C 725      38.962  64.874 132.125  1.00  0.00           C  
ATOM    994  OE1 GLN C 725      39.314  63.883 132.778  1.00  0.00           O  
ATOM    995  NE2 GLN C 725      38.327  64.776 130.972  1.00  0.00           N  
ATOM    996  N   PHE C 726      37.873  69.642 132.519  1.00  0.00           N  
ATOM    997  CA  PHE C 726      36.795  70.259 131.772  1.00  0.00           C  
ATOM    998  C   PHE C 726      37.187  70.204 130.313  1.00  0.00           C  
ATOM    999  O   PHE C 726      38.327  69.859 129.987  1.00  0.00           O  
ATOM   1000  CB  PHE C 726      36.551  71.713 132.228  1.00  0.00           C  
ATOM   1001  CG  PHE C 726      37.723  72.627 132.025  1.00  0.00           C  
ATOM   1002  CD1 PHE C 726      38.768  72.643 132.932  1.00  0.00           C  
ATOM   1003  CD2 PHE C 726      37.817  73.411 130.868  1.00  0.00           C  
ATOM   1004  CE1 PHE C 726      39.895  73.414 132.692  1.00  0.00           C  
ATOM   1005  CE2 PHE C 726      38.935  74.187 130.611  1.00  0.00           C  
ATOM   1006  CZ  PHE C 726      39.983  74.191 131.523  1.00  0.00           C  
ATOM   1007  N   HIS C 728      36.258  70.542 129.428  1.00  0.00           N  
ATOM   1008  CA  HIS C 728      36.580  70.489 128.019  1.00  0.00           C  
ATOM   1009  C   HIS C 728      36.453  71.768 127.218  1.00  0.00           C  
ATOM   1010  O   HIS C 728      35.571  72.577 127.446  1.00  0.00           O  
ATOM   1011  CB  HIS C 728      35.779  69.383 127.404  1.00  0.00           C  
ATOM   1012  CG  HIS C 728      35.979  68.084 128.105  1.00  0.00           C  
ATOM   1013  ND1 HIS C 728      35.407  67.810 129.331  1.00  0.00           N  
ATOM   1014  CD2 HIS C 728      36.699  66.988 127.763  1.00  0.00           C  
ATOM   1015  CE1 HIS C 728      35.757  66.592 129.705  1.00  0.00           C  
ATOM   1016  NE2 HIS C 728      36.538  66.071 128.772  1.00  0.00           N  
ATOM   1017  N   GLN C 730      37.367  71.941 126.277  1.00  0.00           N  
ATOM   1018  CA  GLN C 730      37.380  73.122 125.447  1.00  0.00           C  
ATOM   1019  C   GLN C 730      37.360  72.857 123.962  1.00  0.00           C  
ATOM   1020  O   GLN C 730      37.778  71.811 123.471  1.00  0.00           O  
ATOM   1021  CB  GLN C 730      38.620  73.965 125.716  1.00  0.00           C  
ATOM   1022  CG  GLN C 730      38.702  74.572 127.066  1.00  0.00           C  
ATOM   1023  CD  GLN C 730      39.705  75.701 127.109  1.00  0.00           C  
ATOM   1024  OE1 GLN C 730      40.795  75.636 126.522  1.00  0.00           O  
ATOM   1025  NE2 GLN C 730      39.344  76.745 127.812  1.00  0.00           N  
ATOM   1026  N   LEU C 731      36.879  73.865 123.258  1.00  0.00           N  
ATOM   1027  CA  LEU C 731      36.825  73.869 121.821  1.00  0.00           C  
ATOM   1028  C   LEU C 731      37.573  75.173 121.587  1.00  0.00           C  
ATOM   1029  O   LEU C 731      37.090  76.252 121.935  1.00  0.00           O  
ATOM   1030  CB  LEU C 731      35.367  73.950 121.352  1.00  0.00           C  
ATOM   1031  CG  LEU C 731      35.125  73.764 119.857  1.00  0.00           C  
ATOM   1032  CD1 LEU C 731      35.741  74.922 119.100  1.00  0.00           C  
ATOM   1033  CD2 LEU C 731      35.727  72.461 119.387  1.00  0.00           C  
ATOM   1034  N   GLY C 732      38.775  75.088 121.036  1.00  0.00           N  
ATOM   1035  CA  GLY C 732      39.521  76.316 120.835  1.00  0.00           C  
ATOM   1036  C   GLY C 732      39.886  76.641 119.407  1.00  0.00           C  
ATOM   1037  O   GLY C 732      40.098  75.732 118.593  1.00  0.00           O  
ATOM   1038  N   CYS C 733      39.950  77.939 119.104  1.00  0.00           N  
ATOM   1039  CA  CYS C 733      40.314  78.385 117.766  1.00  0.00           C  
ATOM   1040  C   CYS C 733      41.567  79.216 117.887  1.00  0.00           C  
ATOM   1041  O   CYS C 733      41.701  80.010 118.826  1.00  0.00           O  
ATOM   1042  CB  CYS C 733      39.209  79.245 117.145  1.00  0.00           C  
ATOM   1043  SG  CYS C 733      37.758  78.378 116.504  1.00  0.00           S  
ATOM   1044  N   GLU C 734      42.482  79.037 116.941  1.00  0.00           N  
ATOM   1045  CA  GLU C 734      43.728  79.791 116.953  1.00  0.00           C  
ATOM   1046  C   GLU C 734      44.097  80.119 115.512  1.00  0.00           C  
ATOM   1047  O   GLU C 734      44.061  79.247 114.643  1.00  0.00           O  
ATOM   1048  CB  GLU C 734      44.877  78.982 117.589  1.00  0.00           C  
ATOM   1049  CG  GLU C 734      44.603  78.323 118.955  1.00  0.00           C  
ATOM   1050  CD  GLU C 734      44.453  79.311 120.107  1.00  0.00           C  
ATOM   1051  OE1 GLU C 734      44.766  80.514 119.927  1.00  0.00           O  
ATOM   1052  OE2 GLU C 734      44.029  78.868 121.204  1.00  0.00           O  
ATOM   1053  N   VAL C 735      44.462  81.375 115.269  1.00  0.00           N  
ATOM   1054  CA  VAL C 735      44.825  81.819 113.937  1.00  0.00           C  
ATOM   1055  C   VAL C 735      46.185  82.506 113.961  1.00  0.00           C  
ATOM   1056  O   VAL C 735      46.415  83.416 114.769  1.00  0.00           O  
ATOM   1057  CB  VAL C 735      43.785  82.806 113.412  1.00  0.00           C  
ATOM   1058  CG1 VAL C 735      44.044  83.088 111.951  1.00  0.00           C  
ATOM   1059  CG2 VAL C 735      42.373  82.256 113.641  1.00  0.00           C  
ATOM   1060  N   PHE C 736      47.071  82.072 113.068  1.00  0.00           N  
ATOM   1061  CA  PHE C 736      48.421  82.609 112.976  1.00  0.00           C  
ATOM   1062  C   PHE C 736      48.740  83.195 111.607  1.00  0.00           C  
ATOM   1063  O   PHE C 736      48.552  82.535 110.581  1.00  0.00           O  
ATOM   1064  CB  PHE C 736      49.460  81.515 113.285  1.00  0.00           C  
ATOM   1065  CG  PHE C 736      49.287  80.863 114.639  1.00  0.00           C  
ATOM   1066  CD1 PHE C 736      48.478  79.735 114.790  1.00  0.00           C  
ATOM   1067  CD2 PHE C 736      49.890  81.411 115.776  1.00  0.00           C  
ATOM   1068  CE1 PHE C 736      48.268  79.168 116.054  1.00  0.00           C  
ATOM   1069  CE2 PHE C 736      49.685  80.853 117.042  1.00  0.00           C  
ATOM   1070  CZ  PHE C 736      48.872  79.732 117.180  1.00  0.00           C  
ATOM   1071  N   GLY C 737      49.235  84.432 111.601  1.00  0.00           N  
ATOM   1072  CA  GLY C 737      49.614  85.069 110.354  1.00  0.00           C  
ATOM   1073  C   GLY C 737      48.815  86.287 109.928  1.00  0.00           C  
ATOM   1074  O   GLY C 737      49.199  86.990 108.994  1.00  0.00           O  
ATOM   1075  N   LEU C 738      47.697  86.540 110.591  1.00  0.00           N  
ATOM   1076  CA  LEU C 738      46.878  87.682 110.237  1.00  0.00           C  
ATOM   1077  C   LEU C 738      46.922  88.617 111.419  1.00  0.00           C  
ATOM   1078  O   LEU C 738      46.648  88.229 112.566  1.00  0.00           O  
ATOM   1079  CB  LEU C 738      45.456  87.226 109.916  1.00  0.00           C  
ATOM   1080  CG  LEU C 738      45.525  86.117 108.847  1.00  0.00           C  
ATOM   1081  CD1 LEU C 738      44.173  85.421 108.691  1.00  0.00           C  
ATOM   1082  CD2 LEU C 738      46.021  86.700 107.516  1.00  0.00           C  
ATOM   1083  N   GLN C 739      47.279  89.856 111.109  1.00  0.00           N  
ATOM   1084  CA  GLN C 739      47.469  90.915 112.086  1.00  0.00           C  
ATOM   1085  C   GLN C 739      46.313  91.873 112.261  1.00  0.00           C  
ATOM   1086  O   GLN C 739      45.952  92.233 113.387  1.00  0.00           O  
ATOM   1087  CB  GLN C 739      48.708  91.696 111.664  1.00  0.00           C  
ATOM   1088  CG  GLN C 739      49.297  92.646 112.675  1.00  0.00           C  
ATOM   1089  CD  GLN C 739      50.728  92.992 112.304  1.00  0.00           C  
ATOM   1090  OE1 GLN C 739      50.996  93.457 111.192  1.00  0.00           O  
ATOM   1091  NE2 GLN C 739      51.658  92.750 113.226  1.00  0.00           N  
ATOM   1092  N   GLY C 783      45.763  92.299 111.126  1.00  0.00           N  
ATOM   1093  CA  GLY C 783      44.675  93.263 111.102  1.00  0.00           C  
ATOM   1094  C   GLY C 783      43.527  92.881 111.993  1.00  0.00           C  
ATOM   1095  O   GLY C 783      43.503  91.770 112.512  1.00  0.00           O  
ATOM   1096  N   PRO C 787      42.570  93.794 112.213  1.00  0.00           N  
ATOM   1097  CA  PRO C 787      41.415  93.489 113.068  1.00  0.00           C  
ATOM   1098  C   PRO C 787      40.382  92.682 112.281  1.00  0.00           C  
ATOM   1099  O   PRO C 787      39.413  92.185 112.842  1.00  0.00           O  
ATOM   1100  CB  PRO C 787      40.902  94.874 113.466  1.00  0.00           C  
ATOM   1101  CG  PRO C 787      41.198  95.695 112.237  1.00  0.00           C  
ATOM   1102  CD  PRO C 787      42.573  95.211 111.795  1.00  0.00           C  
ATOM   1103  N   ASP C 788      40.609  92.549 110.976  1.00  0.00           N  
ATOM   1104  CA  ASP C 788      39.685  91.818 110.127  1.00  0.00           C  
ATOM   1105  C   ASP C 788      39.468  90.409 110.664  1.00  0.00           C  
ATOM   1106  O   ASP C 788      38.335  90.008 110.909  1.00  0.00           O  
ATOM   1107  CB  ASP C 788      40.170  91.815 108.653  1.00  0.00           C  
ATOM   1108  CG  ASP C 788      41.635  91.385 108.489  1.00  0.00           C  
ATOM   1109  OD1 ASP C 788      42.382  91.380 109.496  1.00  0.00           O  
ATOM   1110  OD2 ASP C 788      42.044  91.070 107.338  1.00  0.00           O  
ATOM   1111  N   ILE C 789      40.556  89.678 110.881  1.00  0.00           N  
ATOM   1112  CA  ILE C 789      40.470  88.321 111.401  1.00  0.00           C  
ATOM   1113  C   ILE C 789      39.885  88.305 112.814  1.00  0.00           C  
ATOM   1114  O   ILE C 789      39.239  87.347 113.221  1.00  0.00           O  
ATOM   1115  CB  ILE C 789      41.862  87.627 111.396  1.00  0.00           C  
ATOM   1116  CG1 ILE C 789      41.727  86.187 111.911  1.00  0.00           C  
ATOM   1117  CG2 ILE C 789      42.854  88.420 112.229  1.00  0.00           C  
ATOM   1118  CD1 ILE C 789      40.878  85.273 111.017  1.00  0.00           C  
ATOM   1119  N   ASP C 790      40.101  89.363 113.570  1.00  0.00           N  
ATOM   1120  CA  ASP C 790      39.540  89.411 114.915  1.00  0.00           C  
ATOM   1121  C   ASP C 790      38.019  89.403 114.780  1.00  0.00           C  
ATOM   1122  O   ASP C 790      37.299  88.872 115.622  1.00  0.00           O  
ATOM   1123  CB  ASP C 790      39.998  90.684 115.637  1.00  0.00           C  
ATOM   1124  CG  ASP C 790      41.500  90.706 115.891  1.00  0.00           C  
ATOM   1125  OD1 ASP C 790      42.293  90.451 114.941  1.00  0.00           O  
ATOM   1126  OD2 ASP C 790      41.884  90.990 117.051  1.00  0.00           O  
ATOM   1127  N   ALA C 791      37.537  90.003 113.698  1.00  0.00           N  
ATOM   1128  CA  ALA C 791      36.106  90.076 113.444  1.00  0.00           C  
ATOM   1129  C   ALA C 791      35.593  88.710 113.014  1.00  0.00           C  
ATOM   1130  O   ALA C 791      34.576  88.230 113.535  1.00  0.00           O  
ATOM   1131  CB  ALA C 791      35.810  91.124 112.371  1.00  0.00           C  
ATOM   1132  N   GLU C 792      36.300  88.080 112.075  1.00  0.00           N  
ATOM   1133  CA  GLU C 792      35.902  86.756 111.605  1.00  0.00           C  
ATOM   1134  C   GLU C 792      35.723  85.762 112.776  1.00  0.00           C  
ATOM   1135  O   GLU C 792      34.750  85.003 112.801  1.00  0.00           O  
ATOM   1136  CB  GLU C 792      36.911  86.207 110.573  1.00  0.00           C  
ATOM   1137  CG  GLU C 792      36.685  84.731 110.235  1.00  0.00           C  
ATOM   1138  CD  GLU C 792      37.331  84.288 108.946  1.00  0.00           C  
ATOM   1139  OE1 GLU C 792      36.767  84.554 107.860  1.00  0.00           O  
ATOM   1140  OE2 GLU C 792      38.407  83.665 109.016  1.00  0.00           O  
ATOM   1141  N   LEU C 793      36.636  85.771 113.747  1.00  0.00           N  
ATOM   1142  CA  LEU C 793      36.511  84.865 114.883  1.00  0.00           C  
ATOM   1143  C   LEU C 793      35.265  85.159 115.718  1.00  0.00           C  
ATOM   1144  O   LEU C 793      34.576  84.238 116.157  1.00  0.00           O  
ATOM   1145  CB  LEU C 793      37.756  84.933 115.775  1.00  0.00           C  
ATOM   1146  CG  LEU C 793      39.043  84.396 115.158  1.00  0.00           C  
ATOM   1147  CD1 LEU C 793      40.186  84.701 116.072  1.00  0.00           C  
ATOM   1148  CD2 LEU C 793      38.922  82.913 114.929  1.00  0.00           C  
ATOM   1149  N   ILE C 794      34.968  86.436 115.937  1.00  0.00           N  
ATOM   1150  CA  ILE C 794      33.798  86.790 116.723  1.00  0.00           C  
ATOM   1151  C   ILE C 794      32.530  86.504 115.913  1.00  0.00           C  
ATOM   1152  O   ILE C 794      31.474  86.202 116.476  1.00  0.00           O  
ATOM   1153  CB  ILE C 794      33.857  88.262 117.154  1.00  0.00           C  
ATOM   1154  CG1 ILE C 794      35.227  88.549 117.762  1.00  0.00           C  
ATOM   1155  CG2 ILE C 794      32.769  88.557 118.197  1.00  0.00           C  
ATOM   1156  CD1 ILE C 794      35.405  89.983 118.143  1.00  0.00           C  
ATOM   1157  N   MET C 795      32.634  86.577 114.589  1.00  0.00           N  
ATOM   1158  CA  MET C 795      31.486  86.274 113.733  1.00  0.00           C  
ATOM   1159  C   MET C 795      31.258  84.757 113.747  1.00  0.00           C  
ATOM   1160  O   MET C 795      30.119  84.282 113.803  1.00  0.00           O  
ATOM   1161  CB  MET C 795      31.738  86.755 112.299  1.00  0.00           C  
ATOM   1162  CG  MET C 795      31.556  88.261 112.086  1.00  0.00           C  
ATOM   1163  SD  MET C 795      32.117  88.835 110.444  1.00  0.00           S  
ATOM   1164  CE  MET C 795      32.858  90.429 110.901  1.00  0.00           C  
ATOM   1165  N   LEU C 796      32.355  84.004 113.700  1.00  0.00           N  
ATOM   1166  CA  LEU C 796      32.289  82.549 113.724  1.00  0.00           C  
ATOM   1167  C   LEU C 796      31.596  82.142 115.002  1.00  0.00           C  
ATOM   1168  O   LEU C 796      30.723  81.282 114.985  1.00  0.00           O  
ATOM   1169  CB  LEU C 796      33.689  81.932 113.673  1.00  0.00           C  
ATOM   1170  CG  LEU C 796      33.719  80.400 113.609  1.00  0.00           C  
ATOM   1171  CD1 LEU C 796      35.104  79.940 113.224  1.00  0.00           C  
ATOM   1172  CD2 LEU C 796      33.306  79.793 114.943  1.00  0.00           C  
ATOM   1173  N   THR C 797      31.978  82.754 116.115  1.00  0.00           N  
ATOM   1174  CA  THR C 797      31.327  82.417 117.375  1.00  0.00           C  
ATOM   1175  C   THR C 797      29.849  82.771 117.294  1.00  0.00           C  
ATOM   1176  O   THR C 797      29.009  82.061 117.836  1.00  0.00           O  
ATOM   1177  CB  THR C 797      31.937  83.161 118.583  1.00  0.00           C  
ATOM   1178  OG1 THR C 797      31.883  84.579 118.361  1.00  0.00           O  
ATOM   1179  CG2 THR C 797      33.377  82.711 118.813  1.00  0.00           C  
ATOM   1180  N   ALA C 798      29.533  83.864 116.604  1.00  0.00           N  
ATOM   1181  CA  ALA C 798      28.140  84.296 116.464  1.00  0.00           C  
ATOM   1182  C   ALA C 798      27.288  83.232 115.780  1.00  0.00           C  
ATOM   1183  O   ALA C 798      26.132  82.996 116.151  1.00  0.00           O  
ATOM   1184  CB  ALA C 798      28.074  85.590 115.678  1.00  0.00           C  
ATOM   1185  N   ARG C 799      27.867  82.596 114.773  1.00  0.00           N  
ATOM   1186  CA  ARG C 799      27.162  81.570 114.033  1.00  0.00           C  
ATOM   1187  C   ARG C 799      26.855  80.396 114.942  1.00  0.00           C  
ATOM   1188  O   ARG C 799      25.831  79.733 114.768  1.00  0.00           O  
ATOM   1189  CB  ARG C 799      27.986  81.136 112.820  1.00  0.00           C  
ATOM   1190  CG  ARG C 799      27.249  80.229 111.873  1.00  0.00           C  
ATOM   1191  CD  ARG C 799      28.018  80.065 110.585  1.00  0.00           C  
ATOM   1192  NE  ARG C 799      27.864  81.232 109.719  1.00  0.00           N  
ATOM   1193  CZ  ARG C 799      26.690  81.668 109.268  1.00  0.00           C  
ATOM   1194  NH1 ARG C 799      25.565  81.035 109.604  1.00  0.00           N  
ATOM   1195  NH2 ARG C 799      26.640  82.721 108.464  1.00  0.00           N  
ATOM   1196  N   TRP C 800      27.727  80.134 115.915  1.00  0.00           N  
ATOM   1197  CA  TRP C 800      27.463  79.041 116.847  1.00  0.00           C  
ATOM   1198  C   TRP C 800      26.175  79.334 117.602  1.00  0.00           C  
ATOM   1199  O   TRP C 800      25.246  78.535 117.567  1.00  0.00           O  
ATOM   1200  CB  TRP C 800      28.611  78.842 117.846  1.00  0.00           C  
ATOM   1201  CG  TRP C 800      29.806  78.113 117.277  1.00  0.00           C  
ATOM   1202  CD1 TRP C 800      29.811  77.244 116.226  1.00  0.00           C  
ATOM   1203  CD2 TRP C 800      31.147  78.144 117.771  1.00  0.00           C  
ATOM   1204  NE1 TRP C 800      31.064  76.731 116.035  1.00  0.00           N  
ATOM   1205  CE2 TRP C 800      31.908  77.264 116.969  1.00  0.00           C  
ATOM   1206  CE3 TRP C 800      31.780  78.820 118.819  1.00  0.00           C  
ATOM   1207  CZ2 TRP C 800      33.276  77.042 117.179  1.00  0.00           C  
ATOM   1208  CZ3 TRP C 800      33.140  78.596 119.031  1.00  0.00           C  
ATOM   1209  CH2 TRP C 800      33.870  77.713 118.211  1.00  0.00           C  
ATOM   1210  N   TRP C 801      26.104  80.487 118.265  1.00  0.00           N  
ATOM   1211  CA  TRP C 801      24.898  80.862 119.020  1.00  0.00           C  
ATOM   1212  C   TRP C 801      23.624  80.698 118.158  1.00  0.00           C  
ATOM   1213  O   TRP C 801      22.622  80.161 118.623  1.00  0.00           O  
ATOM   1214  CB  TRP C 801      25.008  82.308 119.532  1.00  0.00           C  
ATOM   1215  CG  TRP C 801      26.336  82.676 120.162  1.00  0.00           C  
ATOM   1216  CD1 TRP C 801      26.875  83.926 120.234  1.00  0.00           C  
ATOM   1217  CD2 TRP C 801      27.305  81.791 120.754  1.00  0.00           C  
ATOM   1218  NE1 TRP C 801      28.119  83.880 120.819  1.00  0.00           N  
ATOM   1219  CE2 TRP C 801      28.406  82.583 121.150  1.00  0.00           C  
ATOM   1220  CE3 TRP C 801      27.353  80.408 120.985  1.00  0.00           C  
ATOM   1221  CZ2 TRP C 801      29.539  82.040 121.762  1.00  0.00           C  
ATOM   1222  CZ3 TRP C 801      28.484  79.868 121.595  1.00  0.00           C  
ATOM   1223  CH2 TRP C 801      29.559  80.685 121.975  1.00  0.00           C  
ATOM   1224  N   ARG C 802      23.661  81.162 116.910  1.00  0.00           N  
ATOM   1225  CA  ARG C 802      22.514  81.005 116.021  1.00  0.00           C  
ATOM   1226  C   ARG C 802      22.249  79.519 115.907  1.00  0.00           C  
ATOM   1227  O   ARG C 802      21.231  79.026 116.384  1.00  0.00           O  
ATOM   1228  CB  ARG C 802      22.807  81.513 114.611  1.00  0.00           C  
ATOM   1229  CG  ARG C 802      22.623  82.996 114.371  1.00  0.00           C  
ATOM   1230  CD  ARG C 802      22.923  83.327 112.894  1.00  0.00           C  
ATOM   1231  NE  ARG C 802      22.080  82.566 111.970  1.00  0.00           N  
ATOM   1232  CZ  ARG C 802      22.249  82.537 110.653  1.00  0.00           C  
ATOM   1233  NH1 ARG C 802      23.232  83.228 110.097  1.00  0.00           N  
ATOM   1234  NH2 ARG C 802      21.437  81.815 109.890  1.00  0.00           N  
ATOM   1235  N   ALA C 803      23.186  78.816 115.270  1.00  0.00           N  
ATOM   1236  CA  ALA C 803      23.079  77.379 115.045  1.00  0.00           C  
ATOM   1237  C   ALA C 803      22.588  76.600 116.256  1.00  0.00           C  
ATOM   1238  O   ALA C 803      21.834  75.642 116.115  1.00  0.00           O  
ATOM   1239  CB  ALA C 803      24.417  76.825 114.582  1.00  0.00           C  
ATOM   1240  N   LEU C 807      23.003  77.016 117.446  1.00  0.00           N  
ATOM   1241  CA  LEU C 807      22.605  76.324 118.663  1.00  0.00           C  
ATOM   1242  C   LEU C 807      21.324  76.877 119.255  1.00  0.00           C  
ATOM   1243  O   LEU C 807      20.695  76.230 120.102  1.00  0.00           O  
ATOM   1244  CB  LEU C 807      23.720  76.404 119.705  1.00  0.00           C  
ATOM   1245  CG  LEU C 807      24.775  75.292 119.752  1.00  0.00           C  
ATOM   1246  CD1 LEU C 807      24.358  74.057 118.928  1.00  0.00           C  
ATOM   1247  CD2 LEU C 807      26.068  75.865 119.268  1.00  0.00           C  
ATOM   1248  N   GLY C 808      20.963  78.086 118.817  1.00  0.00           N  
ATOM   1249  CA  GLY C 808      19.751  78.740 119.278  1.00  0.00           C  
ATOM   1250  C   GLY C 808      19.804  79.402 120.643  1.00  0.00           C  
ATOM   1251  O   GLY C 808      18.849  79.323 121.427  1.00  0.00           O  
ATOM   1252  N   ILE C 809      20.911  80.073 120.932  1.00  0.00           N  
ATOM   1253  CA  ILE C 809      21.059  80.745 122.208  1.00  0.00           C  
ATOM   1254  C   ILE C 809      21.592  82.153 121.990  1.00  0.00           C  
ATOM   1255  O   ILE C 809      22.131  82.759 122.905  1.00  0.00           O  
ATOM   1256  CB  ILE C 809      22.039  79.981 123.128  1.00  0.00           C  
ATOM   1257  CG1 ILE C 809      23.395  79.828 122.429  1.00  0.00           C  
ATOM   1258  CG2 ILE C 809      21.477  78.620 123.483  1.00  0.00           C  
ATOM   1259  CD1 ILE C 809      24.440  79.140 123.269  1.00  0.00           C  
ATOM   1260  N   SER C1143      21.451  82.675 120.779  1.00  0.00           N  
ATOM   1261  CA  SER C1143      21.943  84.017 120.485  1.00  0.00           C  
ATOM   1262  C   SER C1143      21.485  85.043 121.534  1.00  0.00           C  
ATOM   1263  O   SER C1143      22.191  86.021 121.826  1.00  0.00           O  
ATOM   1264  CB  SER C1143      21.475  84.464 119.083  1.00  0.00           C  
ATOM   1265  OG  SER C1143      22.382  84.080 118.049  1.00  0.00           O  
ATOM   1266  N   GLU C1153      20.318  84.788 122.119  1.00  0.00           N  
ATOM   1267  CA  GLU C1153      19.721  85.691 123.098  1.00  0.00           C  
ATOM   1268  C   GLU C1153      20.184  85.547 124.545  1.00  0.00           C  
ATOM   1269  O   GLU C1153      19.743  86.308 125.406  1.00  0.00           O  
ATOM   1270  CB  GLU C1153      18.200  85.533 123.055  1.00  0.00           C  
ATOM   1271  CG  GLU C1153      17.609  85.498 121.642  1.00  0.00           C  
ATOM   1272  CD  GLU C1153      17.304  86.876 121.074  1.00  0.00           C  
ATOM   1273  OE1 GLU C1153      16.277  87.465 121.477  1.00  0.00           O  
ATOM   1274  OE2 GLU C1153      18.090  87.366 120.230  1.00  0.00           O  
ATOM   1275  N   HIS C1154      21.057  84.585 124.824  1.00  0.00           N  
ATOM   1276  CA  HIS C1154      21.532  84.374 126.193  1.00  0.00           C  
ATOM   1277  C   HIS C1154      23.040  84.376 126.224  1.00  0.00           C  
ATOM   1278  O   HIS C1154      23.671  83.687 127.027  1.00  0.00           O  
ATOM   1279  CB  HIS C1154      21.017  83.046 126.733  1.00  0.00           C  
ATOM   1280  CG  HIS C1154      19.550  82.863 126.544  1.00  0.00           C  
ATOM   1281  ND1 HIS C1154      18.632  83.140 127.531  1.00  0.00           N  
ATOM   1282  CD2 HIS C1154      18.836  82.453 125.468  1.00  0.00           C  
ATOM   1283  CE1 HIS C1154      17.415  82.907 127.073  1.00  0.00           C  
ATOM   1284  NE2 HIS C1154      17.511  82.488 125.824  1.00  0.00           N  
ATOM   1285  N   VAL C1155      23.607  85.175 125.341  1.00  0.00           N  
ATOM   1286  CA  VAL C1155      25.036  85.281 125.222  1.00  0.00           C  
ATOM   1287  C   VAL C1155      25.328  86.695 124.782  1.00  0.00           C  
ATOM   1288  O   VAL C1155      24.768  87.175 123.804  1.00  0.00           O  
ATOM   1289  CB  VAL C1155      25.553  84.280 124.171  1.00  0.00           C  
ATOM   1290  CG1 VAL C1155      26.960  84.638 123.744  1.00  0.00           C  
ATOM   1291  CG2 VAL C1155      25.508  82.871 124.746  1.00  0.00           C  
ATOM   1292  N   THR C1156      26.212  87.364 125.504  1.00  0.00           N  
ATOM   1293  CA  THR C1156      26.542  88.726 125.169  1.00  0.00           C  
ATOM   1294  C   THR C1156      28.035  88.912 125.142  1.00  0.00           C  
ATOM   1295  O   THR C1156      28.742  88.385 125.991  1.00  0.00           O  
ATOM   1296  CB  THR C1156      25.930  89.670 126.178  1.00  0.00           C  
ATOM   1297  OG1 THR C1156      24.542  89.332 126.344  1.00  0.00           O  
ATOM   1298  CG2 THR C1156      26.065  91.113 125.694  1.00  0.00           C  
ATOM   1299  N   LEU C1157      28.498  89.678 124.159  1.00  0.00           N  
ATOM   1300  CA  LEU C1157      29.913  89.948 123.947  1.00  0.00           C  
ATOM   1301  C   LEU C1157      30.456  91.163 124.717  1.00  0.00           C  
ATOM   1302  O   LEU C1157      29.695  92.043 125.139  1.00  0.00           O  
ATOM   1303  CB  LEU C1157      30.160  90.127 122.444  1.00  0.00           C  
ATOM   1304  CG  LEU C1157      31.562  90.493 121.946  1.00  0.00           C  
ATOM   1305  CD1 LEU C1157      32.535  89.392 122.314  1.00  0.00           C  
ATOM   1306  CD2 LEU C1157      31.539  90.709 120.437  1.00  0.00           C  
ATOM   1307  N   GLU C1158      31.778  91.187 124.904  1.00  0.00           N  
ATOM   1308  CA  GLU C1158      32.471  92.270 125.598  1.00  0.00           C  
ATOM   1309  C   GLU C1158      33.866  92.418 125.006  1.00  0.00           C  
ATOM   1310  O   GLU C1158      34.631  91.462 124.958  1.00  0.00           O  
ATOM   1311  CB  GLU C1158      32.585  91.974 127.091  1.00  0.00           C  
ATOM   1312  CG  GLU C1158      31.286  91.567 127.732  1.00  0.00           C  
ATOM   1313  CD  GLU C1158      31.311  91.733 129.236  1.00  0.00           C  
ATOM   1314  OE1 GLU C1158      32.419  91.685 129.824  1.00  0.00           O  
ATOM   1315  OE2 GLU C1158      30.219  91.901 129.826  1.00  0.00           O  
ATOM   1316  N   LEU C1159      34.208  93.619 124.567  1.00  0.00           N  
ATOM   1317  CA  LEU C1159      35.507  93.819 123.963  1.00  0.00           C  
ATOM   1318  C   LEU C1159      36.488  94.657 124.758  1.00  0.00           C  
ATOM   1319  O   LEU C1159      36.146  95.232 125.790  1.00  0.00           O  
ATOM   1320  CB  LEU C1159      35.338  94.454 122.593  1.00  0.00           C  
ATOM   1321  CG  LEU C1159      34.844  93.556 121.472  1.00  0.00           C  
ATOM   1322  CD1 LEU C1159      34.863  94.326 120.161  1.00  0.00           C  
ATOM   1323  CD2 LEU C1159      35.740  92.346 121.377  1.00  0.00           C  
ATOM   1324  N   ASN C1160      37.718  94.707 124.247  1.00  0.00           N  
ATOM   1325  CA  ASN C1160      38.795  95.491 124.834  1.00  0.00           C  
ATOM   1326  C   ASN C1160      40.154  95.296 124.147  1.00  0.00           C  
ATOM   1327  O   ASN C1160      40.463  94.222 123.615  1.00  0.00           O  
ATOM   1328  CB  ASN C1160      38.936  95.184 126.316  1.00  0.00           C  
ATOM   1329  CG  ASN C1160      39.413  96.375 127.097  1.00  0.00           C  
ATOM   1330  OD1 ASN C1160      38.693  97.360 127.231  1.00  0.00           O  
ATOM   1331  ND2 ASN C1160      40.634  96.304 127.607  1.00  0.00           N  
ATOM   1332  N   SER C1161      40.952  96.361 124.149  1.00  0.00           N  
ATOM   1333  CA  SER C1161      42.283  96.344 123.558  1.00  0.00           C  
ATOM   1334  C   SER C1161      43.225  96.774 124.670  1.00  0.00           C  
ATOM   1335  O   SER C1161      43.120  97.887 125.168  1.00  0.00           O  
ATOM   1336  CB  SER C1161      42.374  97.332 122.391  1.00  0.00           C  
ATOM   1337  OG  SER C1161      43.623  97.228 121.718  1.00  0.00           O  
ATOM   1338  N   ILE C1162      44.140  95.894 125.064  1.00  0.00           N  
ATOM   1339  CA  ILE C1162      45.070  96.215 126.139  1.00  0.00           C  
ATOM   1340  C   ILE C1162      46.454  96.648 125.653  1.00  0.00           C  
ATOM   1341  O   ILE C1162      47.476  96.275 126.225  1.00  0.00           O  
ATOM   1342  CB  ILE C1162      45.206  95.023 127.120  1.00  0.00           C  
ATOM   1343  CG1 ILE C1162      45.573  93.746 126.356  1.00  0.00           C  
ATOM   1344  CG2 ILE C1162      43.900  94.845 127.895  1.00  0.00           C  
ATOM   1345  CD1 ILE C1162      45.915  92.574 127.240  1.00  0.00           C  
ATOM   1346  N   GLY C1163      46.469  97.442 124.588  1.00  0.00           N  
ATOM   1347  CA  GLY C1163      47.714  97.955 124.040  1.00  0.00           C  
ATOM   1348  C   GLY C1163      48.890  97.004 123.921  1.00  0.00           C  
ATOM   1349  O   GLY C1163      48.728  95.827 123.609  1.00  0.00           O  
ATOM   1350  N   SER C1164      50.086  97.525 124.174  1.00  0.00           N  
ATOM   1351  CA  SER C1164      51.304  96.734 124.067  1.00  0.00           C  
ATOM   1352  C   SER C1164      52.220  96.881 125.278  1.00  0.00           C  
ATOM   1353  O   SER C1164      51.862  97.523 126.264  1.00  0.00           O  
ATOM   1354  CB  SER C1164      52.060  97.137 122.797  1.00  0.00           C  
ATOM   1355  OG  SER C1164      52.281  98.539 122.760  1.00  0.00           O  
ATOM   1356  N   LEU C1165      53.407  96.281 125.184  1.00  0.00           N  
ATOM   1357  CA  LEU C1165      54.398  96.326 126.256  1.00  0.00           C  
ATOM   1358  C   LEU C1165      54.343  97.658 126.993  1.00  0.00           C  
ATOM   1359  O   LEU C1165      53.890  97.721 128.137  1.00  0.00           O  
ATOM   1360  CB  LEU C1165      55.817  96.063 125.694  1.00  0.00           C  
ATOM   1361  CG  LEU C1165      56.604  96.945 124.699  1.00  0.00           C  
ATOM   1362  CD1 LEU C1165      55.671  97.581 123.692  1.00  0.00           C  
ATOM   1363  CD2 LEU C1165      57.375  98.013 125.438  1.00  0.00           C  
ATOM   1364  N   GLU C1166      54.774  98.723 126.326  1.00  0.00           N  
ATOM   1365  CA  GLU C1166      54.771 100.046 126.928  1.00  0.00           C  
ATOM   1366  C   GLU C1166      53.385 100.492 127.364  1.00  0.00           C  
ATOM   1367  O   GLU C1166      53.171 100.781 128.539  1.00  0.00           O  
ATOM   1368  CB  GLU C1166      55.374 101.075 125.963  1.00  0.00           C  
ATOM   1369  CG  GLU C1166      56.879 101.211 126.107  1.00  0.00           C  
ATOM   1370  CD  GLU C1166      57.280 101.689 127.498  1.00  0.00           C  
ATOM   1371  OE1 GLU C1166      57.135 102.899 127.775  1.00  0.00           O  
ATOM   1372  OE2 GLU C1166      57.727 100.856 128.318  1.00  0.00           O  
ATOM   1373  N   ALA C1167      52.447 100.546 126.423  1.00  0.00           N  
ATOM   1374  CA  ALA C1167      51.088 100.975 126.737  1.00  0.00           C  
ATOM   1375  C   ALA C1167      50.636 100.358 128.056  1.00  0.00           C  
ATOM   1376  O   ALA C1167      50.095 101.042 128.927  1.00  0.00           O  
ATOM   1377  CB  ALA C1167      50.137 100.575 125.610  1.00  0.00           C  
ATOM   1378  N   ARG C1168      50.884  99.061 128.197  1.00  0.00           N  
ATOM   1379  CA  ARG C1168      50.509  98.324 129.394  1.00  0.00           C  
ATOM   1380  C   ARG C1168      51.343  98.788 130.579  1.00  0.00           C  
ATOM   1381  O   ARG C1168      50.835  98.952 131.688  1.00  0.00           O  
ATOM   1382  CB  ARG C1168      50.708  96.830 129.148  1.00  0.00           C  
ATOM   1383  CG  ARG C1168      50.080  96.358 127.839  1.00  0.00           C  
ATOM   1384  CD  ARG C1168      49.943  94.859 127.790  1.00  0.00           C  
ATOM   1385  NE  ARG C1168      49.206  94.398 128.958  1.00  0.00           N  
ATOM   1386  CZ  ARG C1168      48.819  93.146 129.156  1.00  0.00           C  
ATOM   1387  NH1 ARG C1168      49.094  92.214 128.253  1.00  0.00           N  
ATOM   1388  NH2 ARG C1168      48.166  92.825 130.264  1.00  0.00           N  
ATOM   1389  N   ALA C1169      52.628  99.008 130.328  1.00  0.00           N  
ATOM   1390  CA  ALA C1169      53.550  99.468 131.360  1.00  0.00           C  
ATOM   1391  C   ALA C1169      53.144 100.849 131.865  1.00  0.00           C  
ATOM   1392  O   ALA C1169      52.589 100.987 132.959  1.00  0.00           O  
ATOM   1393  CB  ALA C1169      54.981  99.517 130.803  1.00  0.00           C  
ATOM   1394  N   ASN C1170      53.420 101.859 131.042  1.00  0.00           N  
ATOM   1395  CA  ASN C1170      53.127 103.256 131.353  1.00  0.00           C  
ATOM   1396  C   ASN C1170      51.727 103.504 131.895  1.00  0.00           C  
ATOM   1397  O   ASN C1170      51.363 104.645 132.169  1.00  0.00           O  
ATOM   1398  CB  ASN C1170      53.358 104.119 130.111  1.00  0.00           C  
ATOM   1399  CG  ASN C1170      54.716 103.869 129.473  1.00  0.00           C  
ATOM   1400  OD1 ASN C1170      55.757 103.973 130.129  1.00  0.00           O  
ATOM   1401  ND2 ASN C1170      54.711 103.537 128.187  1.00  0.00           N  
ATOM   1402  N   TYR C1171      50.944 102.440 132.043  1.00  0.00           N  
ATOM   1403  CA  TYR C1171      49.597 102.563 132.578  1.00  0.00           C  
ATOM   1404  C   TYR C1171      49.577 102.324 134.085  1.00  0.00           C  
ATOM   1405  O   TYR C1171      48.778 102.936 134.795  1.00  0.00           O  
ATOM   1406  CB  TYR C1171      48.634 101.573 131.918  1.00  0.00           C  
ATOM   1407  CG  TYR C1171      47.286 101.541 132.613  1.00  0.00           C  
ATOM   1408  CD1 TYR C1171      46.325 102.524 132.371  1.00  0.00           C  
ATOM   1409  CD2 TYR C1171      47.005 100.572 133.577  1.00  0.00           C  
ATOM   1410  CE1 TYR C1171      45.117 102.544 133.080  1.00  0.00           C  
ATOM   1411  CE2 TYR C1171      45.805 100.584 134.291  1.00  0.00           C  
ATOM   1412  CZ  TYR C1171      44.868 101.570 134.040  1.00  0.00           C  
ATOM   1413  OH  TYR C1171      43.692 101.582 134.759  1.00  0.00           O  
ATOM   1414  N   ARG C1172      50.435 101.429 134.574  1.00  0.00           N  
ATOM   1415  CA  ARG C1172      50.483 101.140 136.009  1.00  0.00           C  
ATOM   1416  C   ARG C1172      50.612 102.425 136.832  1.00  0.00           C  
ATOM   1417  O   ARG C1172      50.161 102.496 137.980  1.00  0.00           O  
ATOM   1418  CB  ARG C1172      51.653 100.203 136.330  1.00  0.00           C  
ATOM   1419  CG  ARG C1172      52.995 100.644 135.766  1.00  0.00           C  
ATOM   1420  CD  ARG C1172      54.132  99.774 136.297  1.00  0.00           C  
ATOM   1421  NE  ARG C1172      55.327  99.807 135.450  1.00  0.00           N  
ATOM   1422  CZ  ARG C1172      56.018 100.904 135.146  1.00  0.00           C  
ATOM   1423  NH1 ARG C1172      55.641 102.085 135.619  1.00  0.00           N  
ATOM   1424  NH2 ARG C1172      57.090 100.821 134.364  1.00  0.00           N  
ATOM   1425  N   ASP C1173      51.220 103.439 136.220  1.00  0.00           N  
ATOM   1426  CA  ASP C1173      51.438 104.736 136.852  1.00  0.00           C  
ATOM   1427  C   ASP C1173      50.188 105.623 136.847  1.00  0.00           C  
ATOM   1428  O   ASP C1173      50.278 106.824 136.581  1.00  0.00           O  
ATOM   1429  CB  ASP C1173      52.576 105.469 136.133  1.00  0.00           C  
ATOM   1430  CG  ASP C1173      53.777 104.576 135.875  1.00  0.00           C  
ATOM   1431  OD1 ASP C1173      54.225 103.889 136.817  1.00  0.00           O  
ATOM   1432  OD2 ASP C1173      54.277 104.569 134.731  1.00  0.00           O  
ATOM   1433  N   ALA C1174      49.031 105.030 137.142  1.00  0.00           N  
ATOM   1434  CA  ALA C1174      47.756 105.753 137.170  1.00  0.00           C  
ATOM   1435  C   ALA C1174      46.585 104.774 137.193  1.00  0.00           C  
ATOM   1436  O   ALA C1174      45.568 104.992 136.531  1.00  0.00           O  
ATOM   1437  CB  ALA C1174      47.631 106.677 135.951  1.00  0.00           C  
ATOM   1438  N   GLY C1186      42.800 101.914 130.449  1.00  0.00           N  
ATOM   1439  CA  GLY C1186      43.760 101.565 129.416  1.00  0.00           C  
ATOM   1440  C   GLY C1186      43.948 102.709 128.445  1.00  0.00           C  
ATOM   1441  O   GLY C1186      44.304 102.519 127.288  1.00  0.00           O  
ATOM   1442  N   ASP C1187      43.707 103.914 128.936  1.00  0.00           N  
ATOM   1443  CA  ASP C1187      43.825 105.129 128.146  1.00  0.00           C  
ATOM   1444  C   ASP C1187      45.232 105.443 127.644  1.00  0.00           C  
ATOM   1445  O   ASP C1187      45.480 106.547 127.162  1.00  0.00           O  
ATOM   1446  CB  ASP C1187      43.304 106.300 128.972  1.00  0.00           C  
ATOM   1447  CG  ASP C1187      43.586 106.126 130.452  1.00  0.00           C  
ATOM   1448  OD1 ASP C1187      43.109 105.126 131.034  1.00  0.00           O  
ATOM   1449  OD2 ASP C1187      44.285 106.979 131.033  1.00  0.00           O  
ATOM   1450  N   TYR C1188      46.149 104.483 127.755  1.00  0.00           N  
ATOM   1451  CA  TYR C1188      47.528 104.685 127.299  1.00  0.00           C  
ATOM   1452  C   TYR C1188      47.837 103.859 126.057  1.00  0.00           C  
ATOM   1453  O   TYR C1188      48.999 103.719 125.670  1.00  0.00           O  
ATOM   1454  CB  TYR C1188      48.533 104.295 128.388  1.00  0.00           C  
ATOM   1455  CG  TYR C1188      48.459 105.121 129.644  1.00  0.00           C  
ATOM   1456  CD1 TYR C1188      47.337 105.066 130.471  1.00  0.00           C  
ATOM   1457  CD2 TYR C1188      49.512 105.959 130.012  1.00  0.00           C  
ATOM   1458  CE1 TYR C1188      47.263 105.825 131.638  1.00  0.00           C  
ATOM   1459  CE2 TYR C1188      49.450 106.725 131.177  1.00  0.00           C  
ATOM   1460  CZ  TYR C1188      48.323 106.652 131.985  1.00  0.00           C  
ATOM   1461  OH  TYR C1188      48.251 107.400 133.140  1.00  0.00           O  
ATOM   1462  N   LEU C1189      46.799 103.308 125.439  1.00  0.00           N  
ATOM   1463  CA  LEU C1189      46.979 102.480 124.257  1.00  0.00           C  
ATOM   1464  C   LEU C1189      47.738 103.222 123.175  1.00  0.00           C  
ATOM   1465  O   LEU C1189      47.381 104.343 122.827  1.00  0.00           O  
ATOM   1466  CB  LEU C1189      45.622 102.061 123.697  1.00  0.00           C  
ATOM   1467  CG  LEU C1189      44.555 101.639 124.706  1.00  0.00           C  
ATOM   1468  CD1 LEU C1189      43.261 101.326 123.972  1.00  0.00           C  
ATOM   1469  CD2 LEU C1189      45.036 100.437 125.499  1.00  0.00           C  
ATOM   1470  N   ASP C1334      48.786 102.604 122.643  1.00  0.00           N  
ATOM   1471  CA  ASP C1334      49.542 103.236 121.569  1.00  0.00           C  
ATOM   1472  C   ASP C1334      48.552 103.524 120.443  1.00  0.00           C  
ATOM   1473  O   ASP C1334      47.572 102.797 120.276  1.00  0.00           O  
ATOM   1474  CB  ASP C1334      50.676 102.316 121.085  1.00  0.00           C  
ATOM   1475  CG  ASP C1334      50.266 100.847 121.021  1.00  0.00           C  
ATOM   1476  OD1 ASP C1334      49.797 100.306 122.050  1.00  0.00           O  
ATOM   1477  OD2 ASP C1334      50.426 100.229 119.944  1.00  0.00           O  
ATOM   1478  N   GLU C1335      48.785 104.587 119.682  1.00  0.00           N  
ATOM   1479  CA  GLU C1335      47.868 104.932 118.605  1.00  0.00           C  
ATOM   1480  C   GLU C1335      47.429 103.715 117.794  1.00  0.00           C  
ATOM   1481  O   GLU C1335      46.236 103.426 117.691  1.00  0.00           O  
ATOM   1482  CB  GLU C1335      48.496 105.969 117.669  1.00  0.00           C  
ATOM   1483  CG  GLU C1335      47.568 106.406 116.533  1.00  0.00           C  
ATOM   1484  CD  GLU C1335      46.265 107.029 117.031  1.00  0.00           C  
ATOM   1485  OE1 GLU C1335      45.346 107.212 116.202  1.00  0.00           O  
ATOM   1486  OE2 GLU C1335      46.162 107.338 118.244  1.00  0.00           O  
ATOM   1487  N   GLU C1336      48.392 103.003 117.223  1.00  0.00           N  
ATOM   1488  CA  GLU C1336      48.087 101.827 116.421  1.00  0.00           C  
ATOM   1489  C   GLU C1336      47.044 100.927 117.062  1.00  0.00           C  
ATOM   1490  O   GLU C1336      46.125 100.463 116.393  1.00  0.00           O  
ATOM   1491  CB  GLU C1336      49.353 101.028 116.176  1.00  0.00           C  
ATOM   1492  CG  GLU C1336      50.375 101.775 115.378  1.00  0.00           C  
ATOM   1493  CD  GLU C1336      51.656 101.001 115.259  1.00  0.00           C  
ATOM   1494  OE1 GLU C1336      51.590  99.817 114.857  1.00  0.00           O  
ATOM   1495  OE2 GLU C1336      52.723 101.574 115.566  1.00  0.00           O  
ATOM   1496  N   SER C1384      47.192 100.680 118.358  1.00  0.00           N  
ATOM   1497  CA  SER C1384      46.249  99.834 119.073  1.00  0.00           C  
ATOM   1498  C   SER C1384      44.860 100.458 119.083  1.00  0.00           C  
ATOM   1499  O   SER C1384      43.860  99.750 118.963  1.00  0.00           O  
ATOM   1500  CB  SER C1384      46.724  99.593 120.508  1.00  0.00           C  
ATOM   1501  OG  SER C1384      47.893  98.791 120.529  1.00  0.00           O  
ATOM   1502  N   ARG C1385      44.799 101.780 119.226  1.00  0.00           N  
ATOM   1503  CA  ARG C1385      43.517 102.483 119.234  1.00  0.00           C  
ATOM   1504  C   ARG C1385      42.870 102.284 117.868  1.00  0.00           C  
ATOM   1505  O   ARG C1385      41.665 102.054 117.772  1.00  0.00           O  
ATOM   1506  CB  ARG C1385      43.715 103.980 119.483  1.00  0.00           C  
ATOM   1507  CG  ARG C1385      44.819 104.319 120.473  1.00  0.00           C  
ATOM   1508  CD  ARG C1385      44.676 105.749 120.978  1.00  0.00           C  
ATOM   1509  NE  ARG C1385      43.510 105.883 121.851  1.00  0.00           N  
ATOM   1510  CZ  ARG C1385      43.467 105.484 123.122  1.00  0.00           C  
ATOM   1511  NH1 ARG C1385      44.531 104.929 123.688  1.00  0.00           N  
ATOM   1512  NH2 ARG C1385      42.354 105.628 123.828  1.00  0.00           N  
ATOM   1513  N   GLU C1386      43.698 102.375 116.823  1.00  0.00           N  
ATOM   1514  CA  GLU C1386      43.271 102.206 115.436  1.00  0.00           C  
ATOM   1515  C   GLU C1386      42.834 100.773 115.163  1.00  0.00           C  
ATOM   1516  O   GLU C1386      41.879 100.537 114.423  1.00  0.00           O  
ATOM   1517  CB  GLU C1386      44.409 102.568 114.480  1.00  0.00           C  
ATOM   1518  CG  GLU C1386      44.159 102.123 113.044  1.00  0.00           C  
ATOM   1519  CD  GLU C1386      45.356 102.349 112.131  1.00  0.00           C  
ATOM   1520  OE1 GLU C1386      46.475 101.930 112.499  1.00  0.00           O  
ATOM   1521  OE2 GLU C1386      45.177 102.934 111.039  1.00  0.00           O  
ATOM   1522  N   HIS C1387      43.551  99.821 115.755  1.00  0.00           N  
ATOM   1523  CA  HIS C1387      43.240  98.404 115.594  1.00  0.00           C  
ATOM   1524  C   HIS C1387      41.906  98.101 116.265  1.00  0.00           C  
ATOM   1525  O   HIS C1387      41.051  97.424 115.686  1.00  0.00           O  
ATOM   1526  CB  HIS C1387      44.322  97.534 116.242  1.00  0.00           C  
ATOM   1527  CG  HIS C1387      44.380  96.137 115.702  1.00  0.00           C  
ATOM   1528  ND1 HIS C1387      45.043  95.115 116.346  1.00  0.00           N  
ATOM   1529  CD2 HIS C1387      43.903  95.605 114.553  1.00  0.00           C  
ATOM   1530  CE1 HIS C1387      44.974  94.016 115.616  1.00  0.00           C  
ATOM   1531  NE2 HIS C1387      44.288  94.287 114.522  1.00  0.00           N  
ATOM   1532  N   PHE C1388      41.741  98.600 117.491  1.00  0.00           N  
ATOM   1533  CA  PHE C1388      40.511  98.385 118.251  1.00  0.00           C  
ATOM   1534  C   PHE C1388      39.374  99.236 117.696  1.00  0.00           C  
ATOM   1535  O   PHE C1388      38.213  99.092 118.094  1.00  0.00           O  
ATOM   1536  CB  PHE C1388      40.725  98.708 119.728  1.00  0.00           C  
ATOM   1537  CG  PHE C1388      39.555  98.350 120.594  1.00  0.00           C  
ATOM   1538  CD1 PHE C1388      39.046  97.064 120.591  1.00  0.00           C  
ATOM   1539  CD2 PHE C1388      38.954  99.300 121.405  1.00  0.00           C  
ATOM   1540  CE1 PHE C1388      37.953  96.729 121.382  1.00  0.00           C  
ATOM   1541  CE2 PHE C1388      37.854  98.973 122.205  1.00  0.00           C  
ATOM   1542  CZ  PHE C1388      37.355  97.688 122.193  1.00  0.00           C  
ATOM   1543  N   ALA C1389      39.730 100.132 116.781  1.00  0.00           N  
ATOM   1544  CA  ALA C1389      38.770 101.001 116.121  1.00  0.00           C  
ATOM   1545  C   ALA C1389      38.193 100.186 114.976  1.00  0.00           C  
ATOM   1546  O   ALA C1389      36.981  99.972 114.899  1.00  0.00           O  
ATOM   1547  CB  ALA C1389      39.471 102.231 115.579  1.00  0.00           C  
ATOM   1548  N   GLY C1390      39.092  99.718 114.106  1.00  0.00           N  
ATOM   1549  CA  GLY C1390      38.715  98.921 112.948  1.00  0.00           C  
ATOM   1550  C   GLY C1390      37.886  97.695 113.271  1.00  0.00           C  
ATOM   1551  O   GLY C1390      36.991  97.320 112.503  1.00  0.00           O  
ATOM   1552  N   LEU C1391      38.196  97.061 114.400  1.00  0.00           N  
ATOM   1553  CA  LEU C1391      37.460  95.884 114.840  1.00  0.00           C  
ATOM   1554  C   LEU C1391      36.066  96.314 115.283  1.00  0.00           C  
ATOM   1555  O   LEU C1391      35.062  95.790 114.803  1.00  0.00           O  
ATOM   1556  CB  LEU C1391      38.171  95.204 116.012  1.00  0.00           C  
ATOM   1557  CG  LEU C1391      37.363  94.059 116.635  1.00  0.00           C  
ATOM   1558  CD1 LEU C1391      37.477  92.824 115.766  1.00  0.00           C  
ATOM   1559  CD2 LEU C1391      37.872  93.764 118.018  1.00  0.00           C  
ATOM   1560  N   CYS C1392      36.016  97.271 116.203  1.00  0.00           N  
ATOM   1561  CA  CYS C1392      34.749  97.779 116.706  1.00  0.00           C  
ATOM   1562  C   CYS C1392      33.793  98.127 115.575  1.00  0.00           C  
ATOM   1563  O   CYS C1392      32.587  97.904 115.688  1.00  0.00           O  
ATOM   1564  CB  CYS C1392      34.978  99.014 117.566  1.00  0.00           C  
ATOM   1565  SG  CYS C1392      35.386  98.647 119.269  1.00  0.00           S  
ATOM   1566  N   LYS C1393      34.322  98.682 114.487  1.00  0.00           N  
ATOM   1567  CA  LYS C1393      33.460  99.031 113.376  1.00  0.00           C  
ATOM   1568  C   LYS C1393      33.036  97.759 112.662  1.00  0.00           C  
ATOM   1569  O   LYS C1393      31.839  97.486 112.562  1.00  0.00           O  
ATOM   1570  CB  LYS C1393      34.152 100.002 112.408  1.00  0.00           C  
ATOM   1571  CG  LYS C1393      35.340  99.446 111.647  1.00  0.00           C  
ATOM   1572  CD  LYS C1393      35.951 100.511 110.727  1.00  0.00           C  
ATOM   1573  CE  LYS C1393      35.008 100.936 109.593  1.00  0.00           C  
ATOM   1574  NZ  LYS C1393      34.920  99.916 108.507  1.00  0.00           N  
ATOM   1575  N   LEU C1394      34.005  96.970 112.193  1.00  0.00           N  
ATOM   1576  CA  LEU C1394      33.705  95.717 111.494  1.00  0.00           C  
ATOM   1577  C   LEU C1394      32.604  94.938 112.206  1.00  0.00           C  
ATOM   1578  O   LEU C1394      31.862  94.189 111.574  1.00  0.00           O  
ATOM   1579  CB  LEU C1394      34.961  94.845 111.376  1.00  0.00           C  
ATOM   1580  CG  LEU C1394      35.828  94.986 110.119  1.00  0.00           C  
ATOM   1581  CD1 LEU C1394      36.193  96.443 109.880  1.00  0.00           C  
ATOM   1582  CD2 LEU C1394      37.085  94.141 110.278  1.00  0.00           C  
ATOM   1583  N   LEU C1395      32.493  95.134 113.517  1.00  0.00           N  
ATOM   1584  CA  LEU C1395      31.481  94.453 114.314  1.00  0.00           C  
ATOM   1585  C   LEU C1395      30.093  95.074 114.195  1.00  0.00           C  
ATOM   1586  O   LEU C1395      29.090  94.358 114.148  1.00  0.00           O  
ATOM   1587  CB  LEU C1395      31.909  94.429 115.783  1.00  0.00           C  
ATOM   1588  CG  LEU C1395      32.468  93.111 116.328  1.00  0.00           C  
ATOM   1589  CD1 LEU C1395      33.316  92.407 115.270  1.00  0.00           C  
ATOM   1590  CD2 LEU C1395      33.279  93.398 117.581  1.00  0.00           C  
ATOM   1591  N   GLU C1396      30.035  96.404 114.159  1.00  0.00           N  
ATOM   1592  CA  GLU C1396      28.763  97.115 114.039  1.00  0.00           C  
ATOM   1593  C   GLU C1396      28.247  96.920 112.620  1.00  0.00           C  
ATOM   1594  O   GLU C1396      27.045  96.809 112.393  1.00  0.00           O  
ATOM   1595  CB  GLU C1396      28.960  98.603 114.287  1.00  0.00           C  
ATOM   1596  CG  GLU C1396      29.847  98.926 115.463  1.00  0.00           C  
ATOM   1597  CD  GLU C1396      30.151 100.411 115.546  1.00  0.00           C  
ATOM   1598  OE1 GLU C1396      30.532 100.992 114.502  1.00  0.00           O  
ATOM   1599  OE2 GLU C1396      30.012 100.994 116.648  1.00  0.00           O  
ATOM   1600  N   SER C1397      29.179  96.886 111.672  1.00  0.00           N  
ATOM   1601  CA  SER C1397      28.865  96.703 110.262  1.00  0.00           C  
ATOM   1602  C   SER C1397      28.341  95.297 110.031  1.00  0.00           C  
ATOM   1603  O   SER C1397      27.712  95.015 109.017  1.00  0.00           O  
ATOM   1604  CB  SER C1397      30.118  96.906 109.406  1.00  0.00           C  
ATOM   1605  OG  SER C1397      30.756  98.137 109.698  1.00  0.00           O  
ATOM   1606  N   ALA C1398      28.629  94.408 110.968  1.00  0.00           N  
ATOM   1607  CA  ALA C1398      28.181  93.033 110.856  1.00  0.00           C  
ATOM   1608  C   ALA C1398      26.973  92.881 111.751  1.00  0.00           C  
ATOM   1609  O   ALA C1398      26.402  91.801 111.887  1.00  0.00           O  
ATOM   1610  CB  ALA C1398      29.278  92.095 111.279  1.00  0.00           C  
ATOM   1611  N   GLY C1400      26.595  93.988 112.368  1.00  0.00           N  
ATOM   1612  CA  GLY C1400      25.436  93.984 113.228  1.00  0.00           C  
ATOM   1613  C   GLY C1400      25.599  93.112 114.442  1.00  0.00           C  
ATOM   1614  O   GLY C1400      24.650  92.458 114.867  1.00  0.00           O  
ATOM   1615  N   ILE C1401      26.802  93.093 115.003  1.00  0.00           N  
ATOM   1616  CA  ILE C1401      27.054  92.302 116.199  1.00  0.00           C  
ATOM   1617  C   ILE C1401      27.031  93.255 117.399  1.00  0.00           C  
ATOM   1618  O   ILE C1401      27.707  94.288 117.398  1.00  0.00           O  
ATOM   1619  CB  ILE C1401      28.412  91.566 116.101  1.00  0.00           C  
ATOM   1620  CG1 ILE C1401      28.410  90.640 114.874  1.00  0.00           C  
ATOM   1621  CG2 ILE C1401      28.651  90.756 117.362  1.00  0.00           C  
ATOM   1622  CD1 ILE C1401      29.714  89.874 114.612  1.00  0.00           C  
ATOM   1623  N   ALA C1402      26.239  92.913 118.412  1.00  0.00           N  
ATOM   1624  CA  ALA C1402      26.106  93.761 119.590  1.00  0.00           C  
ATOM   1625  C   ALA C1402      27.232  93.597 120.597  1.00  0.00           C  
ATOM   1626  O   ALA C1402      27.208  92.681 121.428  1.00  0.00           O  
ATOM   1627  CB  ALA C1402      24.768  93.501 120.263  1.00  0.00           C  
ATOM   1628  N   TYR C1416      28.200  94.508 120.536  1.00  0.00           N  
ATOM   1629  CA  TYR C1416      29.347  94.469 121.431  1.00  0.00           C  
ATOM   1630  C   TYR C1416      29.296  95.527 122.526  1.00  0.00           C  
ATOM   1631  O   TYR C1416      28.795  96.633 122.316  1.00  0.00           O  
ATOM   1632  CB  TYR C1416      30.641  94.642 120.642  1.00  0.00           C  
ATOM   1633  CG  TYR C1416      30.945  96.071 120.252  1.00  0.00           C  
ATOM   1634  CD1 TYR C1416      30.159  96.746 119.322  1.00  0.00           C  
ATOM   1635  CD2 TYR C1416      32.039  96.740 120.799  1.00  0.00           C  
ATOM   1636  CE1 TYR C1416      30.458  98.052 118.940  1.00  0.00           C  
ATOM   1637  CE2 TYR C1416      32.345  98.044 120.427  1.00  0.00           C  
ATOM   1638  CZ  TYR C1416      31.553  98.692 119.495  1.00  0.00           C  
ATOM   1639  OH  TYR C1416      31.869  99.974 119.112  1.00  0.00           O  
ATOM   1640  N   THR C1428      29.837  95.170 123.689  1.00  0.00           N  
ATOM   1641  CA  THR C1428      29.889  96.049 124.852  1.00  0.00           C  
ATOM   1642  C   THR C1428      31.340  96.198 125.297  1.00  0.00           C  
ATOM   1643  O   THR C1428      31.984  95.221 125.663  1.00  0.00           O  
ATOM   1644  CB  THR C1428      29.090  95.461 126.013  1.00  0.00           C  
ATOM   1645  OG1 THR C1428      27.743  95.227 125.590  1.00  0.00           O  
ATOM   1646  CG2 THR C1428      29.094  96.409 127.187  1.00  0.00           C  
ATOM   1647  N   VAL C1429      31.864  97.416 125.267  1.00  0.00           N  
ATOM   1648  CA  VAL C1429      33.245  97.626 125.673  1.00  0.00           C  
ATOM   1649  C   VAL C1429      33.364  97.513 127.188  1.00  0.00           C  
ATOM   1650  O   VAL C1429      32.378  97.679 127.911  1.00  0.00           O  
ATOM   1651  CB  VAL C1429      33.760  99.005 125.231  1.00  0.00           C  
ATOM   1652  CG1 VAL C1429      35.266  99.069 125.396  1.00  0.00           C  
ATOM   1653  CG2 VAL C1429      33.376  99.264 123.789  1.00  0.00           C  
ATOM   1654  N   ASN C1430      34.573  97.222 127.660  1.00  0.00           N  
ATOM   1655  CA  ASN C1430      34.839  97.074 129.088  1.00  0.00           C  
ATOM   1656  C   ASN C1430      36.344  97.169 129.354  1.00  0.00           C  
ATOM   1657  O   ASN C1430      37.111  96.298 128.947  1.00  0.00           O  
ATOM   1658  CB  ASN C1430      34.293  95.728 129.579  1.00  0.00           C  
ATOM   1659  CG  ASN C1430      34.465  95.532 131.076  1.00  0.00           C  
ATOM   1660  OD1 ASN C1430      34.116  96.403 131.873  1.00  0.00           O  
ATOM   1661  ND2 ASN C1430      34.992  94.376 131.465  1.00  0.00           N  
ATOM   1662  N   GLN C1431      36.761  98.234 130.032  1.00  0.00           N  
ATOM   1663  CA  GLN C1431      38.174  98.442 130.337  1.00  0.00           C  
ATOM   1664  C   GLN C1431      38.581  97.705 131.607  1.00  0.00           C  
ATOM   1665  O   GLN C1431      39.757  97.639 131.955  1.00  0.00           O  
ATOM   1666  CB  GLN C1431      38.454  99.939 130.459  1.00  0.00           C  
ATOM   1667  CG  GLN C1431      38.200 100.696 129.155  1.00  0.00           C  
ATOM   1668  CD  GLN C1431      38.366 102.198 129.291  1.00  0.00           C  
ATOM   1669  OE1 GLN C1431      37.539 102.876 129.905  1.00  0.00           O  
ATOM   1670  NE2 GLN C1431      39.445 102.726 128.718  1.00  0.00           N  
ATOM   1671  N   ARG C1432      37.589  97.138 132.283  1.00  0.00           N  
ATOM   1672  CA  ARG C1432      37.805  96.375 133.505  1.00  0.00           C  
ATOM   1673  C   ARG C1432      37.965  94.900 133.129  1.00  0.00           C  
ATOM   1674  O   ARG C1432      37.841  94.014 133.975  1.00  0.00           O  
ATOM   1675  CB  ARG C1432      36.596  96.527 134.433  1.00  0.00           C  
ATOM   1676  CG  ARG C1432      36.009  97.927 134.446  1.00  0.00           C  
ATOM   1677  CD  ARG C1432      35.018  98.116 135.586  1.00  0.00           C  
ATOM   1678  NE  ARG C1432      35.614  97.778 136.876  1.00  0.00           N  
ATOM   1679  CZ  ARG C1432      36.751  98.290 137.348  1.00  0.00           C  
ATOM   1680  NH1 ARG C1432      37.440  99.180 136.643  1.00  0.00           N  
ATOM   1681  NH2 ARG C1432      37.210  97.896 138.530  1.00  0.00           N  
ATOM   1682  N   LEU C1433      38.241  94.650 131.851  1.00  0.00           N  
ATOM   1683  CA  LEU C1433      38.391  93.289 131.334  1.00  0.00           C  
ATOM   1684  C   LEU C1433      39.845  92.816 131.369  1.00  0.00           C  
ATOM   1685  O   LEU C1433      40.702  93.354 130.659  1.00  0.00           O  
ATOM   1686  CB  LEU C1433      37.856  93.229 129.892  1.00  0.00           C  
ATOM   1687  CG  LEU C1433      37.311  91.934 129.270  1.00  0.00           C  
ATOM   1688  CD1 LEU C1433      38.382  90.863 129.297  1.00  0.00           C  
ATOM   1689  CD2 LEU C1433      36.051  91.483 130.013  1.00  0.00           C  
ATOM   1690  N   VAL C1434      40.114  91.805 132.195  1.00  0.00           N  
ATOM   1691  CA  VAL C1434      41.457  91.245 132.319  1.00  0.00           C  
ATOM   1692  C   VAL C1434      41.459  89.720 132.276  1.00  0.00           C  
ATOM   1693  O   VAL C1434      40.661  89.068 132.958  1.00  0.00           O  
ATOM   1694  CB  VAL C1434      42.129  91.713 133.621  1.00  0.00           C  
ATOM   1695  CG1 VAL C1434      43.350  90.851 133.931  1.00  0.00           C  
ATOM   1696  CG2 VAL C1434      42.543  93.161 133.472  1.00  0.00           C  
ATOM   1697  N   ARG C1435      42.365  89.164 131.471  1.00  0.00           N  
ATOM   1698  CA  ARG C1435      42.485  87.716 131.316  1.00  0.00           C  
ATOM   1699  C   ARG C1435      43.615  87.144 132.160  1.00  0.00           C  
ATOM   1700  O   ARG C1435      44.748  87.630 132.122  1.00  0.00           O  
ATOM   1701  CB  ARG C1435      42.705  87.361 129.847  1.00  0.00           C  
ATOM   1702  CG  ARG C1435      41.559  87.790 128.940  1.00  0.00           C  
ATOM   1703  CD  ARG C1435      40.242  87.115 129.332  1.00  0.00           C  
ATOM   1704  NE  ARG C1435      40.389  85.668 129.311  1.00  0.00           N  
ATOM   1705  CZ  ARG C1435      40.797  84.992 128.246  1.00  0.00           C  
ATOM   1706  NH1 ARG C1435      41.086  85.634 127.129  1.00  0.00           N  
ATOM   1707  NH2 ARG C1435      40.938  83.683 128.300  1.00  0.00           N  
ATOM   1708  N   GLY C1436      43.293  86.101 132.918  1.00  0.00           N  
ATOM   1709  CA  GLY C1436      44.273  85.473 133.784  1.00  0.00           C  
ATOM   1710  C   GLY C1436      45.409  84.801 133.046  1.00  0.00           C  
ATOM   1711  O   GLY C1436      45.901  83.761 133.478  1.00  0.00           O  
ATOM   1712  N   LEU C1437      45.824  85.388 131.932  1.00  0.00           N  
ATOM   1713  CA  LEU C1437      46.914  84.836 131.140  1.00  0.00           C  
ATOM   1714  C   LEU C1437      47.813  85.980 130.664  1.00  0.00           C  
ATOM   1715  O   LEU C1437      47.321  87.053 130.336  1.00  0.00           O  
ATOM   1716  CB  LEU C1437      46.356  84.062 129.933  1.00  0.00           C  
ATOM   1717  CG  LEU C1437      45.487  82.808 130.108  1.00  0.00           C  
ATOM   1718  CD1 LEU C1437      46.243  81.810 130.931  1.00  0.00           C  
ATOM   1719  CD2 LEU C1437      44.165  83.139 130.770  1.00  0.00           C  
ATOM   1720  N   ASP C1438      49.122  85.744 130.625  1.00  0.00           N  
ATOM   1721  CA  ASP C1438      50.080  86.763 130.199  1.00  0.00           C  
ATOM   1722  C   ASP C1438      50.656  86.623 128.795  1.00  0.00           C  
ATOM   1723  O   ASP C1438      51.875  86.509 128.632  1.00  0.00           O  
ATOM   1724  CB  ASP C1438      51.258  86.852 131.181  1.00  0.00           C  
ATOM   1725  CG  ASP C1438      50.952  87.714 132.392  1.00  0.00           C  
ATOM   1726  OD1 ASP C1438      50.374  87.193 133.372  1.00  0.00           O  
ATOM   1727  OD2 ASP C1438      51.285  88.921 132.357  1.00  0.00           O  
ATOM   1728  N   TYR C1443      49.801  86.614 127.783  1.00  0.00           N  
ATOM   1729  CA  TYR C1443      50.303  86.557 126.417  1.00  0.00           C  
ATOM   1730  C   TYR C1443      49.426  87.384 125.476  1.00  0.00           C  
ATOM   1731  O   TYR C1443      49.781  87.621 124.319  1.00  0.00           O  
ATOM   1732  CB  TYR C1443      50.474  85.104 125.918  1.00  0.00           C  
ATOM   1733  CG  TYR C1443      49.281  84.170 126.056  1.00  0.00           C  
ATOM   1734  CD1 TYR C1443      48.076  84.426 125.397  1.00  0.00           C  
ATOM   1735  CD2 TYR C1443      49.377  82.998 126.823  1.00  0.00           C  
ATOM   1736  CE1 TYR C1443      46.999  83.540 125.499  1.00  0.00           C  
ATOM   1737  CE2 TYR C1443      48.306  82.106 126.930  1.00  0.00           C  
ATOM   1738  CZ  TYR C1443      47.122  82.381 126.266  1.00  0.00           C  
ATOM   1739  OH  TYR C1443      46.067  81.499 126.354  1.00  0.00           O  
ATOM   1740  N   TYR C1444      48.295  87.855 125.995  1.00  0.00           N  
ATOM   1741  CA  TYR C1444      47.380  88.672 125.210  1.00  0.00           C  
ATOM   1742  C   TYR C1444      47.917  90.088 125.017  1.00  0.00           C  
ATOM   1743  O   TYR C1444      48.328  90.723 125.990  1.00  0.00           O  
ATOM   1744  CB  TYR C1444      46.029  88.769 125.908  1.00  0.00           C  
ATOM   1745  CG  TYR C1444      45.269  87.475 125.995  1.00  0.00           C  
ATOM   1746  CD1 TYR C1444      45.024  86.705 124.855  1.00  0.00           C  
ATOM   1747  CD2 TYR C1444      44.723  87.051 127.205  1.00  0.00           C  
ATOM   1748  CE1 TYR C1444      44.247  85.552 124.922  1.00  0.00           C  
ATOM   1749  CE2 TYR C1444      43.944  85.901 127.278  1.00  0.00           C  
ATOM   1750  CZ  TYR C1444      43.707  85.158 126.136  1.00  0.00           C  
ATOM   1751  OH  TYR C1444      42.905  84.041 126.216  1.00  0.00           O  
ATOM   1752  N   ASN C1448      47.912  90.591 123.779  1.00  0.00           N  
ATOM   1753  CA  ASN C1448      48.377  91.956 123.538  1.00  0.00           C  
ATOM   1754  C   ASN C1448      47.275  92.942 123.155  1.00  0.00           C  
ATOM   1755  O   ASN C1448      46.850  93.729 123.998  1.00  0.00           O  
ATOM   1756  CB  ASN C1448      49.511  92.005 122.505  1.00  0.00           C  
ATOM   1757  CG  ASN C1448      49.159  91.342 121.200  1.00  0.00           C  
ATOM   1758  OD1 ASN C1448      48.973  90.127 121.135  1.00  0.00           O  
ATOM   1759  ND2 ASN C1448      49.082  92.136 120.140  1.00  0.00           N  
ATOM   1760  N   ARG C1456      46.784  92.916 121.919  1.00  0.00           N  
ATOM   1761  CA  ARG C1456      45.750  93.890 121.555  1.00  0.00           C  
ATOM   1762  C   ARG C1456      44.327  93.509 121.954  1.00  0.00           C  
ATOM   1763  O   ARG C1456      43.872  93.835 123.051  1.00  0.00           O  
ATOM   1764  CB  ARG C1456      45.798  94.203 120.052  1.00  0.00           C  
ATOM   1765  CG  ARG C1456      47.181  94.611 119.543  1.00  0.00           C  
ATOM   1766  CD  ARG C1456      47.175  95.908 118.731  1.00  0.00           C  
ATOM   1767  NE  ARG C1456      48.127  95.843 117.619  1.00  0.00           N  
ATOM   1768  CZ  ARG C1456      48.709  96.897 117.053  1.00  0.00           C  
ATOM   1769  NH1 ARG C1456      48.441  98.121 117.495  1.00  0.00           N  
ATOM   1770  NH2 ARG C1456      49.560  96.724 116.041  1.00  0.00           N  
ATOM   1771  N   THR C1457      43.625  92.820 121.064  1.00  0.00           N  
ATOM   1772  CA  THR C1457      42.242  92.423 121.321  1.00  0.00           C  
ATOM   1773  C   THR C1457      42.063  91.490 122.508  1.00  0.00           C  
ATOM   1774  O   THR C1457      42.918  90.661 122.800  1.00  0.00           O  
ATOM   1775  CB  THR C1457      41.630  91.711 120.107  1.00  0.00           C  
ATOM   1776  OG1 THR C1457      42.054  92.352 118.893  1.00  0.00           O  
ATOM   1777  CG2 THR C1457      40.118  91.743 120.211  1.00  0.00           C  
ATOM   1778  N   VAL C1458      40.925  91.611 123.173  1.00  0.00           N  
ATOM   1779  CA  VAL C1458      40.619  90.768 124.321  1.00  0.00           C  
ATOM   1780  C   VAL C1458      39.111  90.740 124.532  1.00  0.00           C  
ATOM   1781  O   VAL C1458      38.492  91.796 124.657  1.00  0.00           O  
ATOM   1782  CB  VAL C1458      41.334  91.291 125.587  1.00  0.00           C  
ATOM   1783  CG1 VAL C1458      40.397  91.285 126.796  1.00  0.00           C  
ATOM   1784  CG2 VAL C1458      42.541  90.429 125.867  1.00  0.00           C  
ATOM   1785  N   PHE C1459      38.519  89.540 124.566  1.00  0.00           N  
ATOM   1786  CA  PHE C1459      37.069  89.415 124.744  1.00  0.00           C  
ATOM   1787  C   PHE C1459      36.554  88.246 125.531  1.00  0.00           C  
ATOM   1788  O   PHE C1459      37.233  87.245 125.734  1.00  0.00           O  
ATOM   1789  CB  PHE C1459      36.358  89.365 123.405  1.00  0.00           C  
ATOM   1790  CG  PHE C1459      36.709  88.171 122.579  1.00  0.00           C  
ATOM   1791  CD1 PHE C1459      37.966  88.061 121.990  1.00  0.00           C  
ATOM   1792  CD2 PHE C1459      35.771  87.174 122.350  1.00  0.00           C  
ATOM   1793  CE1 PHE C1459      38.283  86.975 121.177  1.00  0.00           C  
ATOM   1794  CE2 PHE C1459      36.076  86.085 121.541  1.00  0.00           C  
ATOM   1795  CZ  PHE C1459      37.337  85.986 120.952  1.00  0.00           C  
ATOM   1796  N   GLU C1460      35.307  88.391 125.944  1.00  0.00           N  
ATOM   1797  CA  GLU C1460      34.622  87.367 126.698  1.00  0.00           C  
ATOM   1798  C   GLU C1460      33.176  87.330 126.238  1.00  0.00           C  
ATOM   1799  O   GLU C1460      32.557  88.379 126.058  1.00  0.00           O  
ATOM   1800  CB  GLU C1460      34.634  87.674 128.203  1.00  0.00           C  
ATOM   1801  CG  GLU C1460      35.990  87.587 128.895  1.00  0.00           C  
ATOM   1802  CD  GLU C1460      35.864  87.308 130.398  1.00  0.00           C  
ATOM   1803  OE1 GLU C1460      34.763  87.526 130.958  1.00  0.00           O  
ATOM   1804  OE2 GLU C1460      36.871  86.875 131.013  1.00  0.00           O  
ATOM   1805  N   TRP C1461      32.656  86.122 126.027  1.00  0.00           N  
ATOM   1806  CA  TRP C1461      31.258  85.933 125.659  1.00  0.00           C  
ATOM   1807  C   TRP C1461      30.682  85.488 126.988  1.00  0.00           C  
ATOM   1808  O   TRP C1461      31.013  84.415 127.483  1.00  0.00           O  
ATOM   1809  CB  TRP C1461      31.089  84.833 124.609  1.00  0.00           C  
ATOM   1810  CG  TRP C1461      31.301  85.283 123.173  1.00  0.00           C  
ATOM   1811  CD1 TRP C1461      32.369  84.991 122.362  1.00  0.00           C  
ATOM   1812  CD2 TRP C1461      30.396  86.049 122.374  1.00  0.00           C  
ATOM   1813  NE1 TRP C1461      32.175  85.522 121.104  1.00  0.00           N  
ATOM   1814  CE2 TRP C1461      30.973  86.173 121.086  1.00  0.00           C  
ATOM   1815  CE3 TRP C1461      29.155  86.638 122.618  1.00  0.00           C  
ATOM   1816  CZ2 TRP C1461      30.348  86.856 120.055  1.00  0.00           C  
ATOM   1817  CZ3 TRP C1461      28.534  87.316 121.598  1.00  0.00           C  
ATOM   1818  CH2 TRP C1461      29.130  87.420 120.327  1.00  0.00           C  
ATOM   1819  N   VAL C1462      29.841  86.334 127.569  1.00  0.00           N  
ATOM   1820  CA  VAL C1462      29.257  86.081 128.879  1.00  0.00           C  
ATOM   1821  C   VAL C1462      27.801  85.651 128.876  1.00  0.00           C  
ATOM   1822  O   VAL C1462      27.011  86.114 128.058  1.00  0.00           O  
ATOM   1823  CB  VAL C1462      29.376  87.348 129.747  1.00  0.00           C  
ATOM   1824  CG1 VAL C1462      28.774  87.107 131.123  1.00  0.00           C  
ATOM   1825  CG2 VAL C1462      30.833  87.760 129.847  1.00  0.00           C  
ATOM   1826  N   THR C1463      27.447  84.779 129.812  1.00  0.00           N  
ATOM   1827  CA  THR C1463      26.077  84.315 129.915  1.00  0.00           C  
ATOM   1828  C   THR C1463      25.315  85.088 130.970  1.00  0.00           C  
ATOM   1829  O   THR C1463      25.884  85.562 131.952  1.00  0.00           O  
ATOM   1830  CB  THR C1463      25.987  82.853 130.314  1.00  0.00           C  
ATOM   1831  OG1 THR C1463      24.620  82.432 130.220  1.00  0.00           O  
ATOM   1832  CG2 THR C1463      26.452  82.667 131.759  1.00  0.00           C  
ATOM   1833  N   ASN C1464      24.009  85.180 130.763  1.00  0.00           N  
ATOM   1834  CA  ASN C1464      23.116  85.877 131.677  1.00  0.00           C  
ATOM   1835  C   ASN C1464      22.777  84.997 132.876  1.00  0.00           C  
ATOM   1836  O   ASN C1464      22.011  85.394 133.750  1.00  0.00           O  
ATOM   1837  CB  ASN C1464      21.834  86.276 130.937  1.00  0.00           C  
ATOM   1838  CG  ASN C1464      21.212  85.117 130.155  1.00  0.00           C  
ATOM   1839  OD1 ASN C1464      20.258  85.315 129.397  1.00  0.00           O  
ATOM   1840  ND2 ASN C1464      21.747  83.906 130.337  1.00  0.00           N  
ATOM   1841  N   GLY C1700      30.395  81.655 134.537  1.00  0.00           N  
ATOM   1842  CA  GLY C1700      29.871  82.908 134.020  1.00  0.00           C  
ATOM   1843  C   GLY C1700      30.140  83.151 132.540  1.00  0.00           C  
ATOM   1844  O   GLY C1700      29.229  83.511 131.786  1.00  0.00           O  
ATOM   1845  N   THR C1701      31.390  82.979 132.115  1.00  0.00           N  
ATOM   1846  CA  THR C1701      31.743  83.179 130.715  1.00  0.00           C  
ATOM   1847  C   THR C1701      31.735  81.835 129.963  1.00  0.00           C  
ATOM   1848  O   THR C1701      32.024  80.783 130.538  1.00  0.00           O  
ATOM   1849  CB  THR C1701      33.130  83.860 130.582  1.00  0.00           C  
ATOM   1850  OG1 THR C1701      34.161  82.934 130.936  1.00  0.00           O  
ATOM   1851  CG2 THR C1701      33.220  85.060 131.510  1.00  0.00           C  
ATOM   1852  N   VAL C1702      31.398  81.879 128.678  1.00  0.00           N  
ATOM   1853  CA  VAL C1702      31.319  80.682 127.844  1.00  0.00           C  
ATOM   1854  C   VAL C1702      32.447  80.607 126.824  1.00  0.00           C  
ATOM   1855  O   VAL C1702      32.867  79.528 126.420  1.00  0.00           O  
ATOM   1856  CB  VAL C1702      29.976  80.647 127.095  1.00  0.00           C  
ATOM   1857  CG1 VAL C1702      29.913  79.453 126.169  1.00  0.00           C  
ATOM   1858  CG2 VAL C1702      28.834  80.603 128.098  1.00  0.00           C  
ATOM   1859  N   CYS C1703      32.943  81.760 126.406  1.00  0.00           N  
ATOM   1860  CA  CYS C1703      34.010  81.792 125.429  1.00  0.00           C  
ATOM   1861  C   CYS C1703      34.836  83.015 125.727  1.00  0.00           C  
ATOM   1862  O   CYS C1703      34.293  84.042 126.127  1.00  0.00           O  
ATOM   1863  CB  CYS C1703      33.427  81.876 124.021  1.00  0.00           C  
ATOM   1864  SG  CYS C1703      34.578  81.444 122.678  1.00  0.00           S  
ATOM   1865  N   ALA C1704      36.147  82.897 125.545  1.00  0.00           N  
ATOM   1866  CA  ALA C1704      37.079  83.991 125.806  1.00  0.00           C  
ATOM   1867  C   ALA C1704      38.356  83.797 124.989  1.00  0.00           C  
ATOM   1868  O   ALA C1704      38.681  82.671 124.603  1.00  0.00           O  
ATOM   1869  CB  ALA C1704      37.404  84.042 127.280  1.00  0.00           C  
ATOM   1870  N   GLY C1705      39.067  84.893 124.721  1.00  0.00           N  
ATOM   1871  CA  GLY C1705      40.296  84.827 123.936  1.00  0.00           C  
ATOM   1872  C   GLY C1705      40.928  86.200 123.733  1.00  0.00           C  
ATOM   1873  O   GLY C1705      40.664  87.134 124.486  1.00  0.00           O  
ATOM   1874  N   GLY C1706      41.768  86.330 122.717  1.00  0.00           N  
ATOM   1875  CA  GLY C1706      42.409  87.599 122.453  1.00  0.00           C  
ATOM   1876  C   GLY C1706      43.580  87.421 121.513  1.00  0.00           C  
ATOM   1877  O   GLY C1706      43.781  86.332 120.965  1.00  0.00           O  
ATOM   1878  N   ARG C1707      44.333  88.496 121.293  1.00  0.00           N  
ATOM   1879  CA  ARG C1707      45.513  88.431 120.434  1.00  0.00           C  
ATOM   1880  C   ARG C1707      46.704  88.052 121.307  1.00  0.00           C  
ATOM   1881  O   ARG C1707      46.685  88.245 122.527  1.00  0.00           O  
ATOM   1882  CB  ARG C1707      45.820  89.791 119.781  1.00  0.00           C  
ATOM   1883  CG  ARG C1707      44.968  90.142 118.602  1.00  0.00           C  
ATOM   1884  CD  ARG C1707      45.803  90.736 117.472  1.00  0.00           C  
ATOM   1885  NE  ARG C1707      45.115  90.536 116.197  1.00  0.00           N  
ATOM   1886  CZ  ARG C1707      45.614  89.869 115.157  1.00  0.00           C  
ATOM   1887  NH1 ARG C1707      46.823  89.328 115.206  1.00  0.00           N  
ATOM   1888  NH2 ARG C1707      44.881  89.708 114.068  1.00  0.00           N  
ATOM   1889  N   TYR C1708      47.734  87.510 120.673  1.00  0.00           N  
ATOM   1890  CA  TYR C1708      48.959  87.145 121.359  1.00  0.00           C  
ATOM   1891  C   TYR C1708      50.028  87.117 120.274  1.00  0.00           C  
ATOM   1892  O   TYR C1708      50.587  86.080 119.928  1.00  0.00           O  
ATOM   1893  CB  TYR C1708      48.815  85.788 122.093  1.00  0.00           C  
ATOM   1894  CG  TYR C1708      48.294  84.624 121.268  1.00  0.00           C  
ATOM   1895  CD1 TYR C1708      46.923  84.421 121.082  1.00  0.00           C  
ATOM   1896  CD2 TYR C1708      49.180  83.729 120.658  1.00  0.00           C  
ATOM   1897  CE1 TYR C1708      46.459  83.357 120.311  1.00  0.00           C  
ATOM   1898  CE2 TYR C1708      48.727  82.681 119.889  1.00  0.00           C  
ATOM   1899  CZ  TYR C1708      47.374  82.498 119.722  1.00  0.00           C  
ATOM   1900  OH  TYR C1708      46.961  81.437 118.970  1.00  0.00           O  
ATOM   1901  N   ASP C1709      50.297  88.292 119.724  1.00  0.00           N  
ATOM   1902  CA  ASP C1709      51.272  88.439 118.650  1.00  0.00           C  
ATOM   1903  C   ASP C1709      52.701  88.164 119.103  1.00  0.00           C  
ATOM   1904  O   ASP C1709      53.583  87.841 118.289  1.00  0.00           O  
ATOM   1905  CB  ASP C1709      51.149  89.847 118.057  1.00  0.00           C  
ATOM   1906  CG  ASP C1709      49.782  90.092 117.431  1.00  0.00           C  
ATOM   1907  OD1 ASP C1709      49.485  89.441 116.406  1.00  0.00           O  
ATOM   1908  OD2 ASP C1709      49.002  90.917 117.963  1.00  0.00           O  
ATOM   1909  N   GLY C1710      52.920  88.271 120.409  1.00  0.00           N  
ATOM   1910  CA  GLY C1710      54.246  88.038 120.942  1.00  0.00           C  
ATOM   1911  C   GLY C1710      54.569  86.587 121.229  1.00  0.00           C  
ATOM   1912  O   GLY C1710      55.588  86.067 120.759  1.00  0.00           O  
ATOM   1913  N   LEU C1725      53.691  85.939 121.993  1.00  0.00           N  
ATOM   1914  CA  LEU C1725      53.860  84.545 122.396  1.00  0.00           C  
ATOM   1915  C   LEU C1725      54.560  83.590 121.431  1.00  0.00           C  
ATOM   1916  O   LEU C1725      55.227  82.667 121.879  1.00  0.00           O  
ATOM   1917  CB  LEU C1725      52.511  83.944 122.803  1.00  0.00           C  
ATOM   1918  CG  LEU C1725      52.583  82.540 123.410  1.00  0.00           C  
ATOM   1919  CD1 LEU C1725      53.736  82.461 124.391  1.00  0.00           C  
ATOM   1920  CD2 LEU C1725      51.279  82.218 124.109  1.00  0.00           C  
ATOM   1921  N   VAL C1726      54.423  83.790 120.126  1.00  0.00           N  
ATOM   1922  CA  VAL C1726      55.080  82.889 119.179  1.00  0.00           C  
ATOM   1923  C   VAL C1726      56.595  83.049 119.276  1.00  0.00           C  
ATOM   1924  O   VAL C1726      57.360  82.084 119.162  1.00  0.00           O  
ATOM   1925  CB  VAL C1726      54.667  83.187 117.728  1.00  0.00           C  
ATOM   1926  CG1 VAL C1726      55.203  82.092 116.801  1.00  0.00           C  
ATOM   1927  CG2 VAL C1726      53.159  83.307 117.632  1.00  0.00           C  
ATOM   1928  N   GLU C1761      57.020  84.290 119.474  1.00  0.00           N  
ATOM   1929  CA  GLU C1761      58.435  84.608 119.596  1.00  0.00           C  
ATOM   1930  C   GLU C1761      58.861  84.243 121.020  1.00  0.00           C  
ATOM   1931  O   GLU C1761      59.846  83.523 121.218  1.00  0.00           O  
ATOM   1932  CB  GLU C1761      58.638  86.103 119.321  1.00  0.00           C  
ATOM   1933  CG  GLU C1761      60.082  86.541 119.172  1.00  0.00           C  
ATOM   1934  CD  GLU C1761      60.202  87.989 118.715  1.00  0.00           C  
ATOM   1935  OE1 GLU C1761      59.620  88.880 119.380  1.00  0.00           O  
ATOM   1936  OE2 GLU C1761      60.879  88.233 117.691  1.00  0.00           O  
ATOM   1937  N   GLN C1765      58.082  84.717 121.996  1.00  0.00           N  
ATOM   1938  CA  GLN C1765      58.334  84.463 123.412  1.00  0.00           C  
ATOM   1939  C   GLN C1765      58.616  82.996 123.705  1.00  0.00           C  
ATOM   1940  O   GLN C1765      59.031  82.654 124.813  1.00  0.00           O  
ATOM   1941  CB  GLN C1765      57.132  84.896 124.258  1.00  0.00           C  
ATOM   1942  CG  GLN C1765      57.424  84.928 125.755  1.00  0.00           C  
ATOM   1943  CD  GLN C1765      56.176  85.093 126.607  1.00  0.00           C  
ATOM   1944  OE1 GLN C1765      55.286  85.889 126.293  1.00  0.00           O  
ATOM   1945  NE2 GLN C1765      56.111  84.346 127.704  1.00  0.00           N  
ATOM   1946  N   LEU C1767      58.380  82.134 122.716  1.00  0.00           N  
ATOM   1947  CA  LEU C1767      58.577  80.692 122.860  1.00  0.00           C  
ATOM   1948  C   LEU C1767      59.592  80.100 121.884  1.00  0.00           C  
ATOM   1949  O   LEU C1767      59.654  78.877 121.713  1.00  0.00           O  
ATOM   1950  CB  LEU C1767      57.235  79.966 122.712  1.00  0.00           C  
ATOM   1951  CG  LEU C1767      56.492  79.498 123.971  1.00  0.00           C  
ATOM   1952  CD1 LEU C1767      56.599  80.489 125.104  1.00  0.00           C  
ATOM   1953  CD2 LEU C1767      55.035  79.285 123.598  1.00  0.00           C  
ATOM   1954  N   GLY C1768      60.365  80.959 121.224  1.00  0.00           N  
ATOM   1955  CA  GLY C1768      61.391  80.459 120.327  1.00  0.00           C  
ATOM   1956  C   GLY C1768      61.076  80.259 118.862  1.00  0.00           C  
ATOM   1957  O   GLY C1768      61.765  79.499 118.172  1.00  0.00           O  
ATOM   1958  N   GLY C1770      60.039  80.927 118.376  1.00  0.00           N  
ATOM   1959  CA  GLY C1770      59.706  80.809 116.970  1.00  0.00           C  
ATOM   1960  C   GLY C1770      59.734  82.202 116.381  1.00  0.00           C  
ATOM   1961  O   GLY C1770      59.640  83.185 117.134  1.00  0.00           O  
ATOM   1962  N   ARG C1771      59.881  82.300 115.057  1.00  0.00           N  
ATOM   1963  CA  ARG C1771      59.894  83.598 114.377  1.00  0.00           C  
ATOM   1964  C   ARG C1771      58.597  84.313 114.696  1.00  0.00           C  
ATOM   1965  O   ARG C1771      57.527  83.745 114.511  1.00  0.00           O  
ATOM   1966  CB  ARG C1771      59.997  83.408 112.873  1.00  0.00           C  
ATOM   1967  CG  ARG C1771      61.393  83.110 112.386  1.00  0.00           C  
ATOM   1968  CD  ARG C1771      62.324  84.310 112.586  1.00  0.00           C  
ATOM   1969  NE  ARG C1771      63.575  84.131 111.849  1.00  0.00           N  
ATOM   1970  CZ  ARG C1771      63.714  84.336 110.541  1.00  0.00           C  
ATOM   1971  NH1 ARG C1771      62.681  84.742 109.811  1.00  0.00           N  
ATOM   1972  NH2 ARG C1771      64.883  84.106 109.955  1.00  0.00           N  
ATOM   1973  N   ALA C1772      58.687  85.547 115.184  1.00  0.00           N  
ATOM   1974  CA  ALA C1772      57.494  86.315 115.534  1.00  0.00           C  
ATOM   1975  C   ALA C1772      56.496  86.396 114.376  1.00  0.00           C  
ATOM   1976  O   ALA C1772      56.859  86.624 113.214  1.00  0.00           O  
ATOM   1977  CB  ALA C1772      57.883  87.709 115.991  1.00  0.00           C  
ATOM   1978  N   THR C1773      55.228  86.193 114.716  1.00  0.00           N  
ATOM   1979  CA  THR C1773      54.149  86.210 113.744  1.00  0.00           C  
ATOM   1980  C   THR C1773      52.901  86.605 114.525  1.00  0.00           C  
ATOM   1981  O   THR C1773      52.801  86.351 115.724  1.00  0.00           O  
ATOM   1982  CB  THR C1773      53.981  84.822 113.111  1.00  0.00           C  
ATOM   1983  OG1 THR C1773      53.032  84.895 112.043  1.00  0.00           O  
ATOM   1984  CG2 THR C1773      53.521  83.806 114.165  1.00  0.00           C  
ATOM   1985  N   PRO C1774      51.937  87.252 113.865  1.00  0.00           N  
ATOM   1986  CA  PRO C1774      50.745  87.640 114.627  1.00  0.00           C  
ATOM   1987  C   PRO C1774      49.835  86.439 114.896  1.00  0.00           C  
ATOM   1988  O   PRO C1774      49.881  85.446 114.156  1.00  0.00           O  
ATOM   1989  CB  PRO C1774      50.073  88.689 113.720  1.00  0.00           C  
ATOM   1990  CG  PRO C1774      51.134  89.028 112.646  1.00  0.00           C  
ATOM   1991  CD  PRO C1774      51.855  87.725 112.471  1.00  0.00           C  
ATOM   1992  N   ALA C1775      49.008  86.532 115.939  1.00  0.00           N  
ATOM   1993  CA  ALA C1775      48.096  85.444 116.266  1.00  0.00           C  
ATOM   1994  C   ALA C1775      46.910  85.873 117.119  1.00  0.00           C  
ATOM   1995  O   ALA C1775      47.060  86.686 118.044  1.00  0.00           O  
ATOM   1996  CB  ALA C1775      48.860  84.328 116.973  1.00  0.00           C  
ATOM   1997  N   VAL C1776      45.735  85.318 116.805  1.00  0.00           N  
ATOM   1998  CA  VAL C1776      44.504  85.602 117.564  1.00  0.00           C  
ATOM   1999  C   VAL C1776      43.787  84.287 117.806  1.00  0.00           C  
ATOM   2000  O   VAL C1776      43.934  83.343 117.007  1.00  0.00           O  
ATOM   2001  CB  VAL C1776      43.497  86.477 116.791  1.00  0.00           C  
ATOM   2002  CG1 VAL C1776      42.894  87.522 117.731  1.00  0.00           C  
ATOM   2003  CG2 VAL C1776      44.149  87.074 115.562  1.00  0.00           C  
ATOM   2004  N   GLY C1777      42.992  84.235 118.876  1.00  0.00           N  
ATOM   2005  CA  GLY C1777      42.263  83.010 119.172  1.00  0.00           C  
ATOM   2006  C   GLY C1777      41.343  83.066 120.375  1.00  0.00           C  
ATOM   2007  O   GLY C1777      41.213  84.100 121.018  1.00  0.00           O  
ATOM   2008  N   PHE C1778      40.699  81.944 120.685  1.00  0.00           N  
ATOM   2009  CA  PHE C1778      39.780  81.865 121.824  1.00  0.00           C  
ATOM   2010  C   PHE C1778      39.435  80.406 122.116  1.00  0.00           C  
ATOM   2011  O   PHE C1778      39.730  79.509 121.311  1.00  0.00           O  
ATOM   2012  CB  PHE C1778      38.486  82.626 121.519  1.00  0.00           C  
ATOM   2013  CG  PHE C1778      37.657  81.984 120.448  1.00  0.00           C  
ATOM   2014  CD1 PHE C1778      36.931  80.836 120.712  1.00  0.00           C  
ATOM   2015  CD2 PHE C1778      37.678  82.477 119.149  1.00  0.00           C  
ATOM   2016  CE1 PHE C1778      36.249  80.182 119.703  1.00  0.00           C  
ATOM   2017  CE2 PHE C1778      36.996  81.829 118.132  1.00  0.00           C  
ATOM   2018  CZ  PHE C1778      36.282  80.677 118.411  1.00  0.00           C  
ATOM   2019  N   ALA C1779      38.791  80.182 123.258  1.00  0.00           N  
ATOM   2020  CA  ALA C1779      38.385  78.843 123.669  1.00  0.00           C  
ATOM   2021  C   ALA C1779      37.062  78.898 124.417  1.00  0.00           C  
ATOM   2022  O   ALA C1779      36.856  79.733 125.287  1.00  0.00           O  
ATOM   2023  CB  ALA C1779      39.461  78.197 124.564  1.00  0.00           C  
ATOM   2024  N   MET C1782      36.168  77.988 124.072  1.00  0.00           N  
ATOM   2025  CA  MET C1782      34.871  77.914 124.699  1.00  0.00           C  
ATOM   2026  C   MET C1782      34.870  76.736 125.665  1.00  0.00           C  
ATOM   2027  O   MET C1782      35.571  75.749 125.449  1.00  0.00           O  
ATOM   2028  CB  MET C1782      33.823  77.737 123.605  1.00  0.00           C  
ATOM   2029  CG  MET C1782      32.434  77.423 124.078  1.00  0.00           C  
ATOM   2030  SD  MET C1782      31.289  77.476 122.677  1.00  0.00           S  
ATOM   2031  CE  MET C1782      32.107  76.505 121.461  1.00  0.00           C  
ATOM   2032  N   GLY C1783      34.101  76.862 126.744  1.00  0.00           N  
ATOM   2033  CA  GLY C1783      33.995  75.805 127.737  1.00  0.00           C  
ATOM   2034  C   GLY C1783      32.806  74.925 127.380  1.00  0.00           C  
ATOM   2035  O   GLY C1783      31.667  75.250 127.726  1.00  0.00           O  
ATOM   2036  N   LEU C1784      33.066  73.816 126.684  1.00  0.00           N  
ATOM   2037  CA  LEU C1784      32.010  72.921 126.264  1.00  0.00           C  
ATOM   2038  C   LEU C1784      31.002  72.528 127.338  1.00  0.00           C  
ATOM   2039  O   LEU C1784      29.826  72.350 127.023  1.00  0.00           O  
ATOM   2040  CB  LEU C1784      32.598  71.668 125.602  1.00  0.00           C  
ATOM   2041  CG  LEU C1784      33.491  71.966 124.386  1.00  0.00           C  
ATOM   2042  CD1 LEU C1784      34.018  70.671 123.763  1.00  0.00           C  
ATOM   2043  CD2 LEU C1784      32.693  72.760 123.366  1.00  0.00           C  
ATOM   2044  N   GLU C1785      31.411  72.391 128.593  1.00  0.00           N  
ATOM   2045  CA  GLU C1785      30.428  72.000 129.616  1.00  0.00           C  
ATOM   2046  C   GLU C1785      29.383  73.095 129.816  1.00  0.00           C  
ATOM   2047  O   GLU C1785      28.187  72.827 130.018  1.00  0.00           O  
ATOM   2048  CB  GLU C1785      31.107  71.673 130.959  1.00  0.00           C  
ATOM   2049  CG  GLU C1785      31.748  70.282 131.035  1.00  0.00           C  
ATOM   2050  CD  GLU C1785      33.258  70.267 130.784  1.00  0.00           C  
ATOM   2051  OE1 GLU C1785      33.819  71.235 130.211  1.00  0.00           O  
ATOM   2052  OE2 GLU C1785      33.889  69.257 131.150  1.00  0.00           O  
ATOM   2053  N   ARG C1786      29.841  74.337 129.757  1.00  0.00           N  
ATOM   2054  CA  ARG C1786      28.959  75.472 129.923  1.00  0.00           C  
ATOM   2055  C   ARG C1786      28.041  75.616 128.706  1.00  0.00           C  
ATOM   2056  O   ARG C1786      26.822  75.695 128.846  1.00  0.00           O  
ATOM   2057  CB  ARG C1786      29.799  76.725 130.156  1.00  0.00           C  
ATOM   2058  CG  ARG C1786      30.516  76.698 131.506  1.00  0.00           C  
ATOM   2059  CD  ARG C1786      31.351  77.947 131.731  1.00  0.00           C  
ATOM   2060  NE  ARG C1786      32.124  77.862 132.967  1.00  0.00           N  
ATOM   2061  CZ  ARG C1786      33.247  78.543 133.183  1.00  0.00           C  
ATOM   2062  NH1 ARG C1786      33.714  79.351 132.242  1.00  0.00           N  
ATOM   2063  NH2 ARG C1786      33.915  78.405 134.326  1.00  0.00           N  
ATOM   2064  N   LEU C1787      28.622  75.647 127.514  1.00  0.00           N  
ATOM   2065  CA  LEU C1787      27.830  75.732 126.295  1.00  0.00           C  
ATOM   2066  C   LEU C1787      26.686  74.733 126.373  1.00  0.00           C  
ATOM   2067  O   LEU C1787      25.529  75.084 126.182  1.00  0.00           O  
ATOM   2068  CB  LEU C1787      28.686  75.396 125.074  1.00  0.00           C  
ATOM   2069  CG  LEU C1787      27.945  75.503 123.742  1.00  0.00           C  
ATOM   2070  CD1 LEU C1787      27.506  76.934 123.551  1.00  0.00           C  
ATOM   2071  CD2 LEU C1787      28.840  75.074 122.585  1.00  0.00           C  
ATOM   2072  N   VAL C1788      27.014  73.484 126.668  1.00  0.00           N  
ATOM   2073  CA  VAL C1788      26.005  72.439 126.742  1.00  0.00           C  
ATOM   2074  C   VAL C1788      24.892  72.721 127.746  1.00  0.00           C  
ATOM   2075  O   VAL C1788      23.725  72.482 127.459  1.00  0.00           O  
ATOM   2076  CB  VAL C1788      26.635  71.071 127.077  1.00  0.00           C  
ATOM   2077  CG1 VAL C1788      25.560  69.996 127.043  1.00  0.00           C  
ATOM   2078  CG2 VAL C1788      27.763  70.744 126.091  1.00  0.00           C  
ATOM   2079  N   LEU C1789      25.251  73.209 128.927  1.00  0.00           N  
ATOM   2080  CA  LEU C1789      24.258  73.528 129.961  1.00  0.00           C  
ATOM   2081  C   LEU C1789      23.312  74.627 129.454  1.00  0.00           C  
ATOM   2082  O   LEU C1789      22.080  74.508 129.524  1.00  0.00           O  
ATOM   2083  CB  LEU C1789      24.963  74.016 131.222  1.00  0.00           C  
ATOM   2084  CG  LEU C1789      24.548  73.346 132.528  1.00  0.00           C  
ATOM   2085  CD1 LEU C1789      24.979  71.882 132.512  1.00  0.00           C  
ATOM   2086  CD2 LEU C1789      25.204  74.065 133.694  1.00  0.00           C  
ATOM   2087  N   LEU C1790      23.906  75.699 128.942  1.00  0.00           N  
ATOM   2088  CA  LEU C1790      23.149  76.810 128.407  1.00  0.00           C  
ATOM   2089  C   LEU C1790      22.177  76.301 127.343  1.00  0.00           C  
ATOM   2090  O   LEU C1790      20.973  76.548 127.422  1.00  0.00           O  
ATOM   2091  CB  LEU C1790      24.108  77.836 127.802  1.00  0.00           C  
ATOM   2092  CG  LEU C1790      23.541  79.170 127.321  1.00  0.00           C  
ATOM   2093  CD1 LEU C1790      22.845  79.900 128.468  1.00  0.00           C  
ATOM   2094  CD2 LEU C1790      24.666  80.001 126.767  1.00  0.00           C  
ATOM   2095  N   VAL C1791      22.701  75.592 126.350  1.00  0.00           N  
ATOM   2096  CA  VAL C1791      21.861  75.051 125.296  1.00  0.00           C  
ATOM   2097  C   VAL C1791      20.739  74.166 125.855  1.00  0.00           C  
ATOM   2098  O   VAL C1791      19.653  74.099 125.277  1.00  0.00           O  
ATOM   2099  CB  VAL C1791      22.694  74.232 124.285  1.00  0.00           C  
ATOM   2100  CG1 VAL C1791      21.761  73.511 123.287  1.00  0.00           C  
ATOM   2101  CG2 VAL C1791      23.673  75.165 123.552  1.00  0.00           C  
ATOM   2102  N   GLN C1792      20.989  73.483 126.967  1.00  0.00           N  
ATOM   2103  CA  GLN C1792      19.951  72.638 127.542  1.00  0.00           C  
ATOM   2104  C   GLN C1792      18.964  73.458 128.385  1.00  0.00           C  
ATOM   2105  O   GLN C1792      17.865  73.004 128.691  1.00  0.00           O  
ATOM   2106  CB  GLN C1792      20.565  71.540 128.404  1.00  0.00           C  
ATOM   2107  CG  GLN C1792      21.448  70.554 127.669  1.00  0.00           C  
ATOM   2108  CD  GLN C1792      21.786  69.329 128.519  1.00  0.00           C  
ATOM   2109  OE1 GLN C1792      20.968  68.419 128.664  1.00  0.00           O  
ATOM   2110  NE2 GLN C1792      22.990  69.311 129.094  1.00  0.00           N  
ATOM   2111  N   ALA C1793      19.363  74.668 128.760  1.00  0.00           N  
ATOM   2112  CA  ALA C1793      18.512  75.549 129.558  1.00  0.00           C  
ATOM   2113  C   ALA C1793      17.607  76.386 128.656  1.00  0.00           C  
ATOM   2114  O   ALA C1793      16.415  76.530 128.895  1.00  0.00           O  
ATOM   2115  CB  ALA C1793      19.378  76.465 130.396  1.00  0.00           C  
ATOM   2116  N   VAL C1794      18.202  76.942 127.617  1.00  0.00           N  
ATOM   2117  CA  VAL C1794      17.495  77.769 126.659  1.00  0.00           C  
ATOM   2118  C   VAL C1794      16.581  76.946 125.748  1.00  0.00           C  
ATOM   2119  O   VAL C1794      15.535  77.428 125.302  1.00  0.00           O  
ATOM   2120  CB  VAL C1794      18.513  78.538 125.796  1.00  0.00           C  
ATOM   2121  CG1 VAL C1794      17.817  79.319 124.716  1.00  0.00           C  
ATOM   2122  CG2 VAL C1794      19.335  79.447 126.680  1.00  0.00           C  
ATOM   2123  N   ASN C1795      16.980  75.709 125.468  1.00  0.00           N  
ATOM   2124  CA  ASN C1795      16.210  74.824 124.602  1.00  0.00           C  
ATOM   2125  C   ASN C1795      15.895  73.563 125.371  1.00  0.00           C  
ATOM   2126  O   ASN C1795      16.291  72.482 124.958  1.00  0.00           O  
ATOM   2127  CB  ASN C1795      17.032  74.454 123.372  1.00  0.00           C  
ATOM   2128  CG  ASN C1795      17.402  75.662 122.528  1.00  0.00           C  
ATOM   2129  OD1 ASN C1795      18.564  75.845 122.155  1.00  0.00           O  
ATOM   2130  ND2 ASN C1795      16.410  76.489 122.212  1.00  0.00           N  
ATOM   2131  N   PRO C1796      15.181  73.679 126.504  1.00  0.00           N  
ATOM   2132  CA  PRO C1796      14.828  72.522 127.329  1.00  0.00           C  
ATOM   2133  C   PRO C1796      14.208  71.383 126.559  1.00  0.00           C  
ATOM   2134  O   PRO C1796      13.871  70.350 127.130  1.00  0.00           O  
ATOM   2135  CB  PRO C1796      13.881  73.114 128.363  1.00  0.00           C  
ATOM   2136  CG  PRO C1796      14.466  74.457 128.577  1.00  0.00           C  
ATOM   2137  CD  PRO C1796      14.707  74.916 127.145  1.00  0.00           C  
ATOM   2138  N   GLU C1797      14.053  71.576 125.257  1.00  0.00           N  
ATOM   2139  CA  GLU C1797      13.488  70.538 124.414  1.00  0.00           C  
ATOM   2140  C   GLU C1797      14.579  69.855 123.581  1.00  0.00           C  
ATOM   2141  O   GLU C1797      14.451  68.673 123.247  1.00  0.00           O  
ATOM   2142  CB  GLU C1797      12.394  71.132 123.522  1.00  0.00           C  
ATOM   2143  CG  GLU C1797      11.194  71.673 124.311  1.00  0.00           C  
ATOM   2144  CD  GLU C1797      10.471  70.598 125.125  1.00  0.00           C  
ATOM   2145  OE1 GLU C1797       9.888  69.677 124.511  1.00  0.00           O  
ATOM   2146  OE2 GLU C1797      10.486  70.680 126.376  1.00  0.00           O  
ATOM   2147  N   PHE C1798      15.649  70.599 123.273  1.00  0.00           N  
ATOM   2148  CA  PHE C1798      16.791  70.089 122.495  1.00  0.00           C  
ATOM   2149  C   PHE C1798      16.974  68.628 122.876  1.00  0.00           C  
ATOM   2150  O   PHE C1798      17.349  68.304 124.011  1.00  0.00           O  
ATOM   2151  CB  PHE C1798      18.068  70.873 122.830  1.00  0.00           C  
ATOM   2152  CG  PHE C1798      19.121  70.839 121.748  1.00  0.00           C  
ATOM   2153  CD1 PHE C1798      18.879  71.401 120.501  1.00  0.00           C  
ATOM   2154  CD2 PHE C1798      20.376  70.299 121.996  1.00  0.00           C  
ATOM   2155  CE1 PHE C1798      19.882  71.432 119.514  1.00  0.00           C  
ATOM   2156  CE2 PHE C1798      21.380  70.324 121.018  1.00  0.00           C  
ATOM   2157  CZ  PHE C1798      21.132  70.892 119.781  1.00  0.00           C  
ATOM   2158  N   LYS C1799      16.684  67.757 121.916  1.00  0.00           N  
ATOM   2159  CA  LYS C1799      16.762  66.320 122.117  1.00  0.00           C  
ATOM   2160  C   LYS C1799      17.692  65.742 121.071  1.00  0.00           C  
ATOM   2161  O   LYS C1799      17.955  66.385 120.049  1.00  0.00           O  
ATOM   2162  CB  LYS C1799      15.375  65.711 121.934  1.00  0.00           C  
ATOM   2163  CG  LYS C1799      15.099  64.502 122.778  1.00  0.00           C  
ATOM   2164  CD  LYS C1799      14.707  64.922 124.184  1.00  0.00           C  
ATOM   2165  CE  LYS C1799      14.040  63.771 124.924  1.00  0.00           C  
ATOM   2166  NZ  LYS C1799      12.847  63.257 124.180  1.00  0.00           N  
ATOM   2167  N   ALA C1800      18.189  64.535 121.325  1.00  0.00           N  
ATOM   2168  CA  ALA C1800      19.069  63.869 120.369  1.00  0.00           C  
ATOM   2169  C   ALA C1800      18.356  62.631 119.833  1.00  0.00           C  
ATOM   2170  O   ALA C1800      17.386  62.147 120.433  1.00  0.00           O  
ATOM   2171  CB  ALA C1800      20.383  63.478 121.029  1.00  0.00           C  
ATOM   2172  N   ASP C1801      18.841  62.123 118.707  1.00  0.00           N  
ATOM   2173  CA  ASP C1801      18.247  60.950 118.081  1.00  0.00           C  
ATOM   2174  C   ASP C1801      18.296  59.726 118.974  1.00  0.00           C  
ATOM   2175  O   ASP C1801      19.220  59.554 119.758  1.00  0.00           O  
ATOM   2176  CB  ASP C1801      18.978  60.616 116.776  1.00  0.00           C  
ATOM   2177  CG  ASP C1801      18.961  61.757 115.778  1.00  0.00           C  
ATOM   2178  OD1 ASP C1801      20.048  62.253 115.412  1.00  0.00           O  
ATOM   2179  OD2 ASP C1801      17.862  62.154 115.360  1.00  0.00           O  
ATOM   2180  N   PRO C1802      17.290  58.855 118.870  1.00  0.00           N  
ATOM   2181  CA  PRO C1802      17.291  57.648 119.696  1.00  0.00           C  
ATOM   2182  C   PRO C1802      18.585  56.931 119.397  1.00  0.00           C  
ATOM   2183  O   PRO C1802      19.218  57.195 118.376  1.00  0.00           O  
ATOM   2184  CB  PRO C1802      16.096  56.869 119.169  1.00  0.00           C  
ATOM   2185  CG  PRO C1802      15.157  57.942 118.782  1.00  0.00           C  
ATOM   2186  CD  PRO C1802      16.044  58.960 118.092  1.00  0.00           C  
ATOM   2187  N   VAL C1803      18.997  56.031 120.272  1.00  0.00           N  
ATOM   2188  CA  VAL C1803      20.229  55.313 120.011  1.00  0.00           C  
ATOM   2189  C   VAL C1803      19.879  54.083 119.191  1.00  0.00           C  
ATOM   2190  O   VAL C1803      20.757  53.405 118.661  1.00  0.00           O  
ATOM   2191  CB  VAL C1803      20.918  54.884 121.315  1.00  0.00           C  
ATOM   2192  CG1 VAL C1803      21.111  56.091 122.208  1.00  0.00           C  
ATOM   2193  CG2 VAL C1803      20.102  53.828 122.012  1.00  0.00           C  
ATOM   2194  N   VAL C1804      18.580  53.813 119.073  1.00  0.00           N  
ATOM   2195  CA  VAL C1804      18.123  52.659 118.315  1.00  0.00           C  
ATOM   2196  C   VAL C1804      16.878  52.919 117.470  1.00  0.00           C  
ATOM   2197  O   VAL C1804      15.881  53.443 117.963  1.00  0.00           O  
ATOM   2198  CB  VAL C1804      17.838  51.476 119.260  1.00  0.00           C  
ATOM   2199  CG1 VAL C1804      17.238  50.318 118.481  1.00  0.00           C  
ATOM   2200  CG2 VAL C1804      19.131  51.047 119.966  1.00  0.00           C  
ATOM   2201  N   ASP C1805      16.942  52.551 116.192  1.00  0.00           N  
ATOM   2202  CA  ASP C1805      15.802  52.714 115.297  1.00  0.00           C  
ATOM   2203  C   ASP C1805      15.032  51.404 115.175  1.00  0.00           C  
ATOM   2204  O   ASP C1805      13.803  51.378 115.252  1.00  0.00           O  
ATOM   2205  CB  ASP C1805      16.258  53.123 113.901  1.00  0.00           C  
ATOM   2206  CG  ASP C1805      16.966  54.451 113.891  1.00  0.00           C  
ATOM   2207  OD1 ASP C1805      16.474  55.379 114.566  1.00  0.00           O  
ATOM   2208  OD2 ASP C1805      18.011  54.568 113.196  1.00  0.00           O  
ATOM   2209  N   ILE C1806      15.783  50.320 115.003  1.00  0.00           N  
ATOM   2210  CA  ILE C1806      15.214  48.999 114.809  1.00  0.00           C  
ATOM   2211  C   ILE C1806      15.778  48.021 115.787  1.00  0.00           C  
ATOM   2212  O   ILE C1806      16.996  47.860 115.877  1.00  0.00           O  
ATOM   2213  CB  ILE C1806      15.552  48.454 113.403  1.00  0.00           C  
ATOM   2214  CG1 ILE C1806      15.026  49.409 112.337  1.00  0.00           C  
ATOM   2215  CG2 ILE C1806      14.995  47.039 113.221  1.00  0.00           C  
ATOM   2216  CD1 ILE C1806      15.552  49.090 110.969  1.00  0.00           C  
ATOM   2217  N   TYR C1807      14.892  47.346 116.506  1.00  0.00           N  
ATOM   2218  CA  TYR C1807      15.318  46.342 117.465  1.00  0.00           C  
ATOM   2219  C   TYR C1807      14.971  44.999 116.862  1.00  0.00           C  
ATOM   2220  O   TYR C1807      13.808  44.740 116.580  1.00  0.00           O  
ATOM   2221  CB  TYR C1807      14.578  46.503 118.792  1.00  0.00           C  
ATOM   2222  CG  TYR C1807      15.258  45.763 119.911  1.00  0.00           C  
ATOM   2223  CD1 TYR C1807      16.507  46.176 120.365  1.00  0.00           C  
ATOM   2224  CD2 TYR C1807      14.688  44.617 120.477  1.00  0.00           C  
ATOM   2225  CE1 TYR C1807      17.181  45.470 121.349  1.00  0.00           C  
ATOM   2226  CE2 TYR C1807      15.357  43.897 121.473  1.00  0.00           C  
ATOM   2227  CZ  TYR C1807      16.605  44.332 121.898  1.00  0.00           C  
ATOM   2228  OH  TYR C1807      17.304  43.641 122.850  1.00  0.00           O  
ATOM   2229  N   LEU C1808      15.960  44.140 116.652  1.00  0.00           N  
ATOM   2230  CA  LEU C1808      15.659  42.841 116.066  1.00  0.00           C  
ATOM   2231  C   LEU C1808      15.303  41.805 117.135  1.00  0.00           C  
ATOM   2232  O   LEU C1808      16.170  41.312 117.868  1.00  0.00           O  
ATOM   2233  CB  LEU C1808      16.824  42.340 115.189  1.00  0.00           C  
ATOM   2234  CG  LEU C1808      16.480  41.221 114.181  1.00  0.00           C  
ATOM   2235  CD1 LEU C1808      17.592  41.081 113.153  1.00  0.00           C  
ATOM   2236  CD2 LEU C1808      16.229  39.901 114.909  1.00  0.00           C  
ATOM   2237  N   VAL C1809      14.012  41.495 117.206  1.00  0.00           N  
ATOM   2238  CA  VAL C1809      13.484  40.523 118.149  1.00  0.00           C  
ATOM   2239  C   VAL C1809      13.550  39.115 117.580  1.00  0.00           C  
ATOM   2240  O   VAL C1809      13.254  38.902 116.410  1.00  0.00           O  
ATOM   2241  CB  VAL C1809      12.028  40.815 118.475  1.00  0.00           C  
ATOM   2242  CG1 VAL C1809      11.444  39.649 119.248  1.00  0.00           C  
ATOM   2243  CG2 VAL C1809      11.926  42.113 119.262  1.00  0.00           C  
ATOM   2244  N   ALA C1810      13.924  38.151 118.409  1.00  0.00           N  
ATOM   2245  CA  ALA C1810      14.013  36.776 117.948  1.00  0.00           C  
ATOM   2246  C   ALA C1810      14.005  35.785 119.094  1.00  0.00           C  
ATOM   2247  O   ALA C1810      14.352  36.125 120.225  1.00  0.00           O  
ATOM   2248  CB  ALA C1810      15.261  36.590 117.121  1.00  0.00           C  
ATOM   2249  N   SER C1811      13.611  34.554 118.791  1.00  0.00           N  
ATOM   2250  CA  SER C1811      13.564  33.490 119.785  1.00  0.00           C  
ATOM   2251  C   SER C1811      13.237  32.172 119.108  1.00  0.00           C  
ATOM   2252  O   SER C1811      12.861  32.140 117.944  1.00  0.00           O  
ATOM   2253  CB  SER C1811      12.518  33.796 120.850  1.00  0.00           C  
ATOM   2254  OG  SER C1811      11.261  34.002 120.242  1.00  0.00           O  
ATOM   2255  N   GLY C1812      13.383  31.083 119.847  1.00  0.00           N  
ATOM   2256  CA  GLY C1812      13.117  29.786 119.272  1.00  0.00           C  
ATOM   2257  C   GLY C1812      14.388  28.968 119.134  1.00  0.00           C  
ATOM   2258  O   GLY C1812      15.388  29.219 119.813  1.00  0.00           O  
ATOM   2259  N   ALA C1813      14.351  27.990 118.235  1.00  0.00           N  
ATOM   2260  CA  ALA C1813      15.484  27.100 118.023  1.00  0.00           C  
ATOM   2261  C   ALA C1813      16.511  27.632 117.036  1.00  0.00           C  
ATOM   2262  O   ALA C1813      16.243  27.726 115.835  1.00  0.00           O  
ATOM   2263  CB  ALA C1813      14.987  25.722 117.568  1.00  0.00           C  
ATOM   2264  N   ASP C1814      17.686  27.972 117.561  1.00  0.00           N  
ATOM   2265  CA  ASP C1814      18.795  28.475 116.758  1.00  0.00           C  
ATOM   2266  C   ASP C1814      18.518  29.667 115.848  1.00  0.00           C  
ATOM   2267  O   ASP C1814      19.093  29.788 114.758  1.00  0.00           O  
ATOM   2268  CB  ASP C1814      19.384  27.335 115.942  1.00  0.00           C  
ATOM   2269  CG  ASP C1814      20.342  26.507 116.744  1.00  0.00           C  
ATOM   2270  OD1 ASP C1814      19.962  26.088 117.863  1.00  0.00           O  
ATOM   2271  OD2 ASP C1814      21.472  26.289 116.253  1.00  0.00           O  
ATOM   2272  N   THR C1815      17.641  30.551 116.303  1.00  0.00           N  
ATOM   2273  CA  THR C1815      17.323  31.740 115.545  1.00  0.00           C  
ATOM   2274  C   THR C1815      18.560  32.648 115.624  1.00  0.00           C  
ATOM   2275  O   THR C1815      18.734  33.552 114.808  1.00  0.00           O  
ATOM   2276  CB  THR C1815      16.120  32.438 116.157  1.00  0.00           C  
ATOM   2277  OG1 THR C1815      15.087  31.478 116.390  1.00  0.00           O  
ATOM   2278  CG2 THR C1815      15.599  33.492 115.218  1.00  0.00           C  
ATOM   2279  N   GLN C1816      19.420  32.373 116.606  1.00  0.00           N  
ATOM   2280  CA  GLN C1816      20.647  33.133 116.832  1.00  0.00           C  
ATOM   2281  C   GLN C1816      21.391  33.463 115.542  1.00  0.00           C  
ATOM   2282  O   GLN C1816      21.290  34.574 115.020  1.00  0.00           O  
ATOM   2283  CB  GLN C1816      21.603  32.374 117.779  1.00  0.00           C  
ATOM   2284  CG  GLN C1816      21.178  32.299 119.267  1.00  0.00           C  
ATOM   2285  CD  GLN C1816      22.342  32.553 120.274  1.00  0.00           C  
ATOM   2286  OE1 GLN C1816      23.391  31.892 120.229  1.00  0.00           O  
ATOM   2287  NE2 GLN C1816      22.139  33.511 121.188  1.00  0.00           N  
ATOM   2288  N   SER C1817      22.142  32.499 115.025  1.00  0.00           N  
ATOM   2289  CA  SER C1817      22.918  32.723 113.810  1.00  0.00           C  
ATOM   2290  C   SER C1817      22.076  33.253 112.646  1.00  0.00           C  
ATOM   2291  O   SER C1817      22.617  33.810 111.690  1.00  0.00           O  
ATOM   2292  CB  SER C1817      23.643  31.440 113.394  1.00  0.00           C  
ATOM   2293  OG  SER C1817      24.537  30.985 114.402  1.00  0.00           O  
ATOM   2294  N   ALA C1818      20.758  33.094 112.731  1.00  0.00           N  
ATOM   2295  CA  ALA C1818      19.861  33.576 111.677  1.00  0.00           C  
ATOM   2296  C   ALA C1818      19.600  35.066 111.832  1.00  0.00           C  
ATOM   2297  O   ALA C1818      19.801  35.855 110.893  1.00  0.00           O  
ATOM   2298  CB  ALA C1818      18.542  32.828 111.731  1.00  0.00           C  
ATOM   2299  N   ALA C1819      19.141  35.440 113.027  1.00  0.00           N  
ATOM   2300  CA  ALA C1819      18.837  36.831 113.352  1.00  0.00           C  
ATOM   2301  C   ALA C1819      20.052  37.728 113.158  1.00  0.00           C  
ATOM   2302  O   ALA C1819      19.960  38.792 112.557  1.00  0.00           O  
ATOM   2303  CB  ALA C1819      18.338  36.929 114.782  1.00  0.00           C  
ATOM   2304  N   MET C1820      21.195  37.289 113.666  1.00  0.00           N  
ATOM   2305  CA  MET C1820      22.428  38.052 113.539  1.00  0.00           C  
ATOM   2306  C   MET C1820      22.778  38.224 112.050  1.00  0.00           C  
ATOM   2307  O   MET C1820      23.313  39.262 111.617  1.00  0.00           O  
ATOM   2308  CB  MET C1820      23.539  37.302 114.274  1.00  0.00           C  
ATOM   2309  CG  MET C1820      24.584  38.169 114.936  1.00  0.00           C  
ATOM   2310  SD  MET C1820      24.748  37.685 116.666  1.00  0.00           S  
ATOM   2311  CE  MET C1820      25.925  36.415 116.592  1.00  0.00           C  
ATOM   2312  N   ALA C1821      22.478  37.196 111.266  1.00  0.00           N  
ATOM   2313  CA  ALA C1821      22.745  37.238 109.832  1.00  0.00           C  
ATOM   2314  C   ALA C1821      21.809  38.260 109.182  1.00  0.00           C  
ATOM   2315  O   ALA C1821      22.238  39.094 108.379  1.00  0.00           O  
ATOM   2316  CB  ALA C1821      22.530  35.863 109.222  1.00  0.00           C  
ATOM   2317  N   LEU C1822      20.526  38.195 109.532  1.00  0.00           N  
ATOM   2318  CA  LEU C1822      19.565  39.128 108.974  1.00  0.00           C  
ATOM   2319  C   LEU C1822      19.995  40.540 109.361  1.00  0.00           C  
ATOM   2320  O   LEU C1822      19.941  41.467 108.558  1.00  0.00           O  
ATOM   2321  CB  LEU C1822      18.166  38.814 109.516  1.00  0.00           C  
ATOM   2322  CG  LEU C1822      17.028  39.787 109.203  1.00  0.00           C  
ATOM   2323  CD1 LEU C1822      16.949  40.000 107.699  1.00  0.00           C  
ATOM   2324  CD2 LEU C1822      15.708  39.247 109.790  1.00  0.00           C  
ATOM   2325  N   ALA C1830      20.433  40.687 110.605  1.00  0.00           N  
ATOM   2326  CA  ALA C1830      20.875  41.963 111.119  1.00  0.00           C  
ATOM   2327  C   ALA C1830      22.005  42.516 110.249  1.00  0.00           C  
ATOM   2328  O   ALA C1830      21.952  43.677 109.817  1.00  0.00           O  
ATOM   2329  CB  ALA C1830      21.325  41.798 112.543  1.00  0.00           C  
ATOM   2330  N   GLU C1831      23.026  41.701 109.986  1.00  0.00           N  
ATOM   2331  CA  GLU C1831      24.124  42.169 109.134  1.00  0.00           C  
ATOM   2332  C   GLU C1831      23.570  42.496 107.740  1.00  0.00           C  
ATOM   2333  O   GLU C1831      23.850  43.550 107.171  1.00  0.00           O  
ATOM   2334  CB  GLU C1831      25.213  41.102 109.001  1.00  0.00           C  
ATOM   2335  CG  GLU C1831      25.866  40.657 110.310  1.00  0.00           C  
ATOM   2336  CD  GLU C1831      26.721  41.737 110.957  1.00  0.00           C  
ATOM   2337  OE1 GLU C1831      27.720  42.169 110.336  1.00  0.00           O  
ATOM   2338  OE2 GLU C1831      26.386  42.147 112.093  1.00  0.00           O  
ATOM   2339  N   ARG C1832      22.758  41.591 107.204  1.00  0.00           N  
ATOM   2340  CA  ARG C1832      22.165  41.787 105.884  1.00  0.00           C  
ATOM   2341  C   ARG C1832      21.531  43.166 105.814  1.00  0.00           C  
ATOM   2342  O   ARG C1832      21.877  43.956 104.937  1.00  0.00           O  
ATOM   2343  CB  ARG C1832      21.132  40.689 105.606  1.00  0.00           C  
ATOM   2344  CG  ARG C1832      20.673  40.571 104.162  1.00  0.00           C  
ATOM   2345  CD  ARG C1832      19.327  41.253 103.953  1.00  0.00           C  
ATOM   2346  NE  ARG C1832      18.647  40.729 102.776  1.00  0.00           N  
ATOM   2347  CZ  ARG C1832      18.165  39.490 102.673  1.00  0.00           C  
ATOM   2348  NH1 ARG C1832      18.277  38.629 103.687  1.00  0.00           N  
ATOM   2349  NH2 ARG C1832      17.586  39.106 101.538  1.00  0.00           N  
ATOM   2350  N   LEU C1833      20.618  43.453 106.744  1.00  0.00           N  
ATOM   2351  CA  LEU C1833      19.965  44.754 106.821  1.00  0.00           C  
ATOM   2352  C   LEU C1833      20.963  45.906 107.057  1.00  0.00           C  
ATOM   2353  O   LEU C1833      20.771  47.016 106.541  1.00  0.00           O  
ATOM   2354  CB  LEU C1833      18.940  44.748 107.936  1.00  0.00           C  
ATOM   2355  CG  LEU C1833      17.790  43.797 107.665  1.00  0.00           C  
ATOM   2356  CD1 LEU C1833      16.832  43.750 108.860  1.00  0.00           C  
ATOM   2357  CD2 LEU C1833      17.091  44.278 106.421  1.00  0.00           C  
ATOM   2358  N   ARG C1834      22.021  45.665 107.832  1.00  0.00           N  
ATOM   2359  CA  ARG C1834      22.999  46.727 108.054  1.00  0.00           C  
ATOM   2360  C   ARG C1834      23.574  47.133 106.694  1.00  0.00           C  
ATOM   2361  O   ARG C1834      23.587  48.318 106.327  1.00  0.00           O  
ATOM   2362  CB  ARG C1834      24.104  46.268 109.026  1.00  0.00           C  
ATOM   2363  CG  ARG C1834      23.555  45.966 110.425  1.00  0.00           C  
ATOM   2364  CD  ARG C1834      24.514  46.295 111.558  1.00  0.00           C  
ATOM   2365  NE  ARG C1834      23.856  46.104 112.851  1.00  0.00           N  
ATOM   2366  CZ  ARG C1834      23.753  44.940 113.492  1.00  0.00           C  
ATOM   2367  NH1 ARG C1834      24.275  43.834 112.991  1.00  0.00           N  
ATOM   2368  NH2 ARG C1834      23.087  44.875 114.627  1.00  0.00           N  
ATOM   2369  N   ASP C1835      24.018  46.143 105.933  1.00  0.00           N  
ATOM   2370  CA  ASP C1835      24.545  46.395 104.601  1.00  0.00           C  
ATOM   2371  C   ASP C1835      23.568  47.266 103.786  1.00  0.00           C  
ATOM   2372  O   ASP C1835      23.941  48.312 103.263  1.00  0.00           O  
ATOM   2373  CB  ASP C1835      24.785  45.064 103.891  1.00  0.00           C  
ATOM   2374  CG  ASP C1835      25.844  44.208 104.585  1.00  0.00           C  
ATOM   2375  OD1 ASP C1835      26.793  44.811 105.140  1.00  0.00           O  
ATOM   2376  OD2 ASP C1835      25.744  42.949 104.564  1.00  0.00           O  
ATOM   2377  N   GLU C1836      22.308  46.853 103.703  1.00  0.00           N  
ATOM   2378  CA  GLU C1836      21.309  47.605 102.937  1.00  0.00           C  
ATOM   2379  C   GLU C1836      20.799  48.860 103.613  1.00  0.00           C  
ATOM   2380  O   GLU C1836      20.135  49.680 102.978  1.00  0.00           O  
ATOM   2381  CB  GLU C1836      20.097  46.731 102.626  1.00  0.00           C  
ATOM   2382  CG  GLU C1836      20.414  45.451 101.923  1.00  0.00           C  
ATOM   2383  CD  GLU C1836      19.172  44.656 101.659  1.00  0.00           C  
ATOM   2384  OE1 GLU C1836      18.203  45.249 101.128  1.00  0.00           O  
ATOM   2385  OE2 GLU C1836      19.168  43.447 101.980  1.00  0.00           O  
ATOM   2386  N   LEU C1837      21.081  49.010 104.900  1.00  0.00           N  
ATOM   2387  CA  LEU C1837      20.595  50.174 105.611  1.00  0.00           C  
ATOM   2388  C   LEU C1837      21.632  50.881 106.434  1.00  0.00           C  
ATOM   2389  O   LEU C1837      21.574  50.885 107.664  1.00  0.00           O  
ATOM   2390  CB  LEU C1837      19.451  49.797 106.528  1.00  0.00           C  
ATOM   2391  CG  LEU C1837      18.200  49.253 105.888  1.00  0.00           C  
ATOM   2392  CD1 LEU C1837      17.258  48.801 106.990  1.00  0.00           C  
ATOM   2393  CD2 LEU C1837      17.575  50.316 105.018  1.00  0.00           C  
ATOM   2394  N   PRO C1838      22.641  51.442 105.778  1.00  0.00           N  
ATOM   2395  CA  PRO C1838      23.610  52.140 106.617  1.00  0.00           C  
ATOM   2396  C   PRO C1838      22.829  53.402 106.999  1.00  0.00           C  
ATOM   2397  O   PRO C1838      22.009  53.900 106.211  1.00  0.00           O  
ATOM   2398  CB  PRO C1838      24.775  52.395 105.658  1.00  0.00           C  
ATOM   2399  CG  PRO C1838      24.089  52.507 104.319  1.00  0.00           C  
ATOM   2400  CD  PRO C1838      23.068  51.396 104.371  1.00  0.00           C  
ATOM   2401  N   GLY C1839      23.040  53.897 108.209  1.00  0.00           N  
ATOM   2402  CA  GLY C1839      22.291  55.064 108.636  1.00  0.00           C  
ATOM   2403  C   GLY C1839      21.221  54.685 109.655  1.00  0.00           C  
ATOM   2404  O   GLY C1839      20.854  55.498 110.517  1.00  0.00           O  
ATOM   2405  N   VAL C1840      20.692  53.465 109.555  1.00  0.00           N  
ATOM   2406  CA  VAL C1840      19.694  53.031 110.521  1.00  0.00           C  
ATOM   2407  C   VAL C1840      20.480  52.334 111.623  1.00  0.00           C  
ATOM   2408  O   VAL C1840      21.425  51.594 111.358  1.00  0.00           O  
ATOM   2409  CB  VAL C1840      18.620  52.056 109.911  1.00  0.00           C  
ATOM   2410  CG1 VAL C1840      18.151  52.578 108.573  1.00  0.00           C  
ATOM   2411  CG2 VAL C1840      19.166  50.664 109.788  1.00  0.00           C  
ATOM   2412  N   LYS C1841      20.102  52.607 112.864  1.00  0.00           N  
ATOM   2413  CA  LYS C1841      20.775  52.012 114.003  1.00  0.00           C  
ATOM   2414  C   LYS C1841      19.976  50.771 114.346  1.00  0.00           C  
ATOM   2415  O   LYS C1841      18.805  50.851 114.712  1.00  0.00           O  
ATOM   2416  CB  LYS C1841      20.795  53.022 115.156  1.00  0.00           C  
ATOM   2417  CG  LYS C1841      21.242  54.410 114.708  1.00  0.00           C  
ATOM   2418  CD  LYS C1841      21.417  55.367 115.874  1.00  0.00           C  
ATOM   2419  CE  LYS C1841      21.654  56.780 115.365  1.00  0.00           C  
ATOM   2420  NZ  LYS C1841      21.524  57.779 116.448  1.00  0.00           N  
ATOM   2421  N   LEU C1842      20.603  49.616 114.217  1.00  0.00           N  
ATOM   2422  CA  LEU C1842      19.868  48.389 114.469  1.00  0.00           C  
ATOM   2423  C   LEU C1842      20.500  47.551 115.560  1.00  0.00           C  
ATOM   2424  O   LEU C1842      21.623  47.064 115.402  1.00  0.00           O  
ATOM   2425  CB  LEU C1842      19.785  47.603 113.151  1.00  0.00           C  
ATOM   2426  CG  LEU C1842      18.970  46.353 112.857  1.00  0.00           C  
ATOM   2427  CD1 LEU C1842      19.053  46.136 111.370  1.00  0.00           C  
ATOM   2428  CD2 LEU C1842      19.502  45.129 113.556  1.00  0.00           C  
ATOM   2429  N   MET C1843      19.779  47.382 116.669  1.00  0.00           N  
ATOM   2430  CA  MET C1843      20.299  46.576 117.763  1.00  0.00           C  
ATOM   2431  C   MET C1843      19.669  45.203 117.752  1.00  0.00           C  
ATOM   2432  O   MET C1843      18.448  45.061 117.728  1.00  0.00           O  
ATOM   2433  CB  MET C1843      20.058  47.228 119.126  1.00  0.00           C  
ATOM   2434  CG  MET C1843      20.723  46.436 120.255  1.00  0.00           C  
ATOM   2435  SD  MET C1843      20.628  47.144 121.893  1.00  0.00           S  
ATOM   2436  CE  MET C1843      21.469  48.619 121.668  1.00  0.00           C  
ATOM   2437  N   THR C1844      20.509  44.187 117.775  1.00  0.00           N  
ATOM   2438  CA  THR C1844      20.030  42.818 117.751  1.00  0.00           C  
ATOM   2439  C   THR C1844      19.843  42.358 119.168  1.00  0.00           C  
ATOM   2440  O   THR C1844      20.785  42.403 119.956  1.00  0.00           O  
ATOM   2441  CB  THR C1844      21.064  41.893 117.093  1.00  0.00           C  
ATOM   2442  OG1 THR C1844      21.358  42.373 115.774  1.00  0.00           O  
ATOM   2443  CG2 THR C1844      20.551  40.449 117.044  1.00  0.00           C  
ATOM   2444  N   ASN C1845      18.643  41.906 119.505  1.00  0.00           N  
ATOM   2445  CA  ASN C1845      18.423  41.428 120.861  1.00  0.00           C  
ATOM   2446  C   ASN C1845      19.304  40.217 121.192  1.00  0.00           C  
ATOM   2447  O   ASN C1845      19.523  39.351 120.346  1.00  0.00           O  
ATOM   2448  CB  ASN C1845      16.968  41.037 121.076  1.00  0.00           C  
ATOM   2449  CG  ASN C1845      16.745  40.413 122.441  1.00  0.00           C  
ATOM   2450  OD1 ASN C1845      16.659  41.119 123.454  1.00  0.00           O  
ATOM   2451  ND2 ASN C1845      16.682  39.083 122.480  1.00  0.00           N  
ATOM   2452  N   HIS C1847      19.801  40.154 122.424  1.00  0.00           N  
ATOM   2453  CA  HIS C1847      20.635  39.032 122.819  1.00  0.00           C  
ATOM   2454  C   HIS C1847      20.265  38.431 124.164  1.00  0.00           C  
ATOM   2455  O   HIS C1847      19.591  39.064 124.973  1.00  0.00           O  
ATOM   2456  CB  HIS C1847      22.098  39.447 122.846  1.00  0.00           C  
ATOM   2457  CG  HIS C1847      22.729  39.515 121.494  1.00  0.00           C  
ATOM   2458  ND1 HIS C1847      22.723  38.450 120.618  1.00  0.00           N  
ATOM   2459  CD2 HIS C1847      23.418  40.505 120.879  1.00  0.00           C  
ATOM   2460  CE1 HIS C1847      23.384  38.781 119.524  1.00  0.00           C  
ATOM   2461  NE2 HIS C1847      23.816  40.022 119.657  1.00  0.00           N  
ATOM   2462  N   GLY C1848      20.731  37.208 124.399  1.00  0.00           N  
ATOM   2463  CA  GLY C1848      20.449  36.531 125.656  1.00  0.00           C  
ATOM   2464  C   GLY C1848      18.987  36.151 125.848  1.00  0.00           C  
ATOM   2465  O   GLY C1848      18.453  36.251 126.951  1.00  0.00           O  
ATOM   2466  N   GLY C1849      18.336  35.736 124.766  1.00  0.00           N  
ATOM   2467  CA  GLY C1849      16.944  35.331 124.834  1.00  0.00           C  
ATOM   2468  C   GLY C1849      15.937  36.302 125.417  1.00  0.00           C  
ATOM   2469  O   GLY C1849      16.007  37.511 125.196  1.00  0.00           O  
ATOM   2470  N   GLY C1850      14.985  35.746 126.161  1.00  0.00           N  
ATOM   2471  CA  GLY C1850      13.940  36.544 126.773  1.00  0.00           C  
ATOM   2472  C   GLY C1850      12.664  36.348 125.985  1.00  0.00           C  
ATOM   2473  O   GLY C1850      12.726  36.151 124.775  1.00  0.00           O  
ATOM   2474  N   ASN C1851      11.511  36.383 126.651  1.00  0.00           N  
ATOM   2475  CA  ASN C1851      10.240  36.201 125.948  1.00  0.00           C  
ATOM   2476  C   ASN C1851       9.966  37.444 125.109  1.00  0.00           C  
ATOM   2477  O   ASN C1851      10.573  38.497 125.333  1.00  0.00           O  
ATOM   2478  CB  ASN C1851       9.087  35.975 126.938  1.00  0.00           C  
ATOM   2479  CG  ASN C1851       8.824  37.187 127.822  1.00  0.00           C  
ATOM   2480  OD1 ASN C1851       8.763  38.319 127.339  1.00  0.00           O  
ATOM   2481  ND2 ASN C1851       8.656  36.953 129.122  1.00  0.00           N  
ATOM   2482  N   PHE C1852       9.053  37.323 124.151  1.00  0.00           N  
ATOM   2483  CA  PHE C1852       8.712  38.443 123.283  1.00  0.00           C  
ATOM   2484  C   PHE C1852       8.325  39.685 124.070  1.00  0.00           C  
ATOM   2485  O   PHE C1852       8.665  40.804 123.684  1.00  0.00           O  
ATOM   2486  CB  PHE C1852       7.574  38.055 122.341  1.00  0.00           C  
ATOM   2487  CG  PHE C1852       7.994  37.136 121.236  1.00  0.00           C  
ATOM   2488  CD1 PHE C1852       9.004  37.511 120.348  1.00  0.00           C  
ATOM   2489  CD2 PHE C1852       7.393  35.884 121.084  1.00  0.00           C  
ATOM   2490  CE1 PHE C1852       9.419  36.650 119.318  1.00  0.00           C  
ATOM   2491  CE2 PHE C1852       7.796  35.014 120.059  1.00  0.00           C  
ATOM   2492  CZ  PHE C1852       8.816  35.402 119.173  1.00  0.00           C  
ATOM   2493  N   LYS C1853       7.616  39.486 125.175  1.00  0.00           N  
ATOM   2494  CA  LYS C1853       7.189  40.604 126.009  1.00  0.00           C  
ATOM   2495  C   LYS C1853       8.418  41.429 126.419  1.00  0.00           C  
ATOM   2496  O   LYS C1853       8.422  42.657 126.289  1.00  0.00           O  
ATOM   2497  CB  LYS C1853       6.440  40.078 127.247  1.00  0.00           C  
ATOM   2498  CG  LYS C1853       5.848  41.154 128.157  1.00  0.00           C  
ATOM   2499  CD  LYS C1853       5.189  40.555 129.413  1.00  0.00           C  
ATOM   2500  CE  LYS C1853       3.913  39.749 129.103  1.00  0.00           C  
ATOM   2501  NZ  LYS C1853       2.707  40.582 128.767  1.00  0.00           N  
ATOM   2502  N   LYS C1854       9.461  40.743 126.887  1.00  0.00           N  
ATOM   2503  CA  LYS C1854      10.702  41.398 127.318  1.00  0.00           C  
ATOM   2504  C   LYS C1854      11.459  42.091 126.185  1.00  0.00           C  
ATOM   2505  O   LYS C1854      11.884  43.238 126.314  1.00  0.00           O  
ATOM   2506  CB  LYS C1854      11.648  40.394 127.974  1.00  0.00           C  
ATOM   2507  CG  LYS C1854      11.315  40.029 129.395  1.00  0.00           C  
ATOM   2508  CD  LYS C1854      12.533  39.372 130.049  1.00  0.00           C  
ATOM   2509  CE  LYS C1854      12.134  38.417 131.163  1.00  0.00           C  
ATOM   2510  NZ  LYS C1854      11.265  37.318 130.639  1.00  0.00           N  
ATOM   2511  N   GLN C1855      11.648  41.384 125.081  1.00  0.00           N  
ATOM   2512  CA  GLN C1855      12.356  41.954 123.953  1.00  0.00           C  
ATOM   2513  C   GLN C1855      11.670  43.213 123.467  1.00  0.00           C  
ATOM   2514  O   GLN C1855      12.336  44.180 123.093  1.00  0.00           O  
ATOM   2515  CB  GLN C1855      12.440  40.931 122.839  1.00  0.00           C  
ATOM   2516  CG  GLN C1855      13.047  39.650 123.320  1.00  0.00           C  
ATOM   2517  CD  GLN C1855      13.593  38.821 122.205  1.00  0.00           C  
ATOM   2518  OE1 GLN C1855      14.005  39.347 121.180  1.00  0.00           O  
ATOM   2519  NE2 GLN C1855      13.626  37.518 122.400  1.00  0.00           N  
ATOM   2520  N   PHE C1856      10.339  43.221 123.489  1.00  0.00           N  
ATOM   2521  CA  PHE C1856       9.614  44.403 123.037  1.00  0.00           C  
ATOM   2522  C   PHE C1856       9.784  45.559 124.005  1.00  0.00           C  
ATOM   2523  O   PHE C1856       9.786  46.723 123.605  1.00  0.00           O  
ATOM   2524  CB  PHE C1856       8.135  44.080 122.805  1.00  0.00           C  
ATOM   2525  CG  PHE C1856       7.873  43.420 121.478  1.00  0.00           C  
ATOM   2526  CD1 PHE C1856       8.056  44.128 120.293  1.00  0.00           C  
ATOM   2527  CD2 PHE C1856       7.522  42.070 121.407  1.00  0.00           C  
ATOM   2528  CE1 PHE C1856       7.901  43.504 119.065  1.00  0.00           C  
ATOM   2529  CE2 PHE C1856       7.365  41.436 120.177  1.00  0.00           C  
ATOM   2530  CZ  PHE C1856       7.555  42.151 119.008  1.00  0.00           C  
ATOM   2531  N   ALA C1857       9.946  45.232 125.279  1.00  0.00           N  
ATOM   2532  CA  ALA C1857      10.156  46.247 126.306  1.00  0.00           C  
ATOM   2533  C   ALA C1857      11.568  46.823 126.106  1.00  0.00           C  
ATOM   2534  O   ALA C1857      11.767  48.042 126.194  1.00  0.00           O  
ATOM   2535  CB  ALA C1857      10.022  45.621 127.698  1.00  0.00           C  
ATOM   2536  N   ARG C1860      12.536  45.936 125.845  1.00  0.00           N  
ATOM   2537  CA  ARG C1860      13.921  46.344 125.599  1.00  0.00           C  
ATOM   2538  C   ARG C1860      13.898  47.326 124.422  1.00  0.00           C  
ATOM   2539  O   ARG C1860      14.398  48.471 124.508  1.00  0.00           O  
ATOM   2540  CB  ARG C1860      14.792  45.123 125.258  1.00  0.00           C  
ATOM   2541  CG  ARG C1860      15.245  44.334 126.483  1.00  0.00           C  
ATOM   2542  CD  ARG C1860      15.611  42.882 126.130  1.00  0.00           C  
ATOM   2543  NE  ARG C1860      15.866  42.055 127.315  1.00  0.00           N  
ATOM   2544  CZ  ARG C1860      16.079  40.738 127.286  1.00  0.00           C  
ATOM   2545  NH1 ARG C1860      16.065  40.088 126.140  1.00  0.00           N  
ATOM   2546  NH2 ARG C1860      16.321  40.063 128.402  1.00  0.00           N  
ATOM   2547  N   ALA C1861      13.282  46.873 123.334  1.00  0.00           N  
ATOM   2548  CA  ALA C1861      13.167  47.688 122.142  1.00  0.00           C  
ATOM   2549  C   ALA C1861      12.584  49.056 122.525  1.00  0.00           C  
ATOM   2550  O   ALA C1861      13.024  50.097 122.037  1.00  0.00           O  
ATOM   2551  CB  ALA C1861      12.268  46.971 121.104  1.00  0.00           C  
ATOM   2552  N   ASP C1862      11.595  49.040 123.410  1.00  0.00           N  
ATOM   2553  CA  ASP C1862      10.944  50.263 123.845  1.00  0.00           C  
ATOM   2554  C   ASP C1862      11.908  51.134 124.626  1.00  0.00           C  
ATOM   2555  O   ASP C1862      11.955  52.364 124.443  1.00  0.00           O  
ATOM   2556  CB  ASP C1862       9.727  49.939 124.709  1.00  0.00           C  
ATOM   2557  CG  ASP C1862       8.532  49.507 123.891  1.00  0.00           C  
ATOM   2558  OD1 ASP C1862       8.450  49.888 122.704  1.00  0.00           O  
ATOM   2559  OD2 ASP C1862       7.661  48.801 124.443  1.00  0.00           O  
ATOM   2560  N   LYS C1863      12.672  50.488 125.500  1.00  0.00           N  
ATOM   2561  CA  LYS C1863      13.653  51.179 126.316  1.00  0.00           C  
ATOM   2562  C   LYS C1863      14.718  51.865 125.457  1.00  0.00           C  
ATOM   2563  O   LYS C1863      15.163  52.964 125.780  1.00  0.00           O  
ATOM   2564  CB  LYS C1863      14.329  50.195 127.271  1.00  0.00           C  
ATOM   2565  CG  LYS C1863      15.526  50.795 127.987  1.00  0.00           C  
ATOM   2566  CD  LYS C1863      16.273  49.754 128.783  1.00  0.00           C  
ATOM   2567  CE  LYS C1863      17.076  48.830 127.882  1.00  0.00           C  
ATOM   2568  NZ  LYS C1863      17.736  47.751 128.680  1.00  0.00           N  
ATOM   2569  N   TRP C1864      15.126  51.234 124.360  1.00  0.00           N  
ATOM   2570  CA  TRP C1864      16.156  51.839 123.516  1.00  0.00           C  
ATOM   2571  C   TRP C1864      15.643  52.965 122.641  1.00  0.00           C  
ATOM   2572  O   TRP C1864      16.439  53.647 121.987  1.00  0.00           O  
ATOM   2573  CB  TRP C1864      16.804  50.782 122.624  1.00  0.00           C  
ATOM   2574  CG  TRP C1864      17.544  49.780 123.385  1.00  0.00           C  
ATOM   2575  CD1 TRP C1864      17.370  48.435 123.354  1.00  0.00           C  
ATOM   2576  CD2 TRP C1864      18.573  50.034 124.323  1.00  0.00           C  
ATOM   2577  NE1 TRP C1864      18.232  47.818 124.229  1.00  0.00           N  
ATOM   2578  CE2 TRP C1864      18.986  48.783 124.840  1.00  0.00           C  
ATOM   2579  CE3 TRP C1864      19.195  51.199 124.785  1.00  0.00           C  
ATOM   2580  CZ2 TRP C1864      19.994  48.664 125.801  1.00  0.00           C  
ATOM   2581  CZ3 TRP C1864      20.199  51.087 125.743  1.00  0.00           C  
ATOM   2582  CH2 TRP C1864      20.586  49.823 126.242  1.00  0.00           C  
ATOM   2583  N   GLY C1865      14.319  53.139 122.601  1.00  0.00           N  
ATOM   2584  CA  GLY C1865      13.737  54.186 121.770  1.00  0.00           C  
ATOM   2585  C   GLY C1865      13.438  53.731 120.356  1.00  0.00           C  
ATOM   2586  O   GLY C1865      13.160  54.548 119.472  1.00  0.00           O  
ATOM   2587  N   ALA C1866      13.479  52.414 120.152  1.00  0.00           N  
ATOM   2588  CA  ALA C1866      13.240  51.800 118.847  1.00  0.00           C  
ATOM   2589  C   ALA C1866      11.867  52.090 118.269  1.00  0.00           C  
ATOM   2590  O   ALA C1866      10.861  51.818 118.906  1.00  0.00           O  
ATOM   2591  CB  ALA C1866      13.430  50.296 118.958  1.00  0.00           C  
ATOM   2592  N   ARG C1867      11.821  52.620 117.059  1.00  0.00           N  
ATOM   2593  CA  ARG C1867      10.550  52.908 116.405  1.00  0.00           C  
ATOM   2594  C   ARG C1867       9.915  51.651 115.770  1.00  0.00           C  
ATOM   2595  O   ARG C1867       8.702  51.573 115.590  1.00  0.00           O  
ATOM   2596  CB  ARG C1867      10.762  53.975 115.323  1.00  0.00           C  
ATOM   2597  CG  ARG C1867      10.680  55.414 115.816  1.00  0.00           C  
ATOM   2598  CD  ARG C1867      11.046  56.399 114.717  1.00  0.00           C  
ATOM   2599  NE  ARG C1867      12.447  56.273 114.334  1.00  0.00           N  
ATOM   2600  CZ  ARG C1867      12.967  56.769 113.215  1.00  0.00           C  
ATOM   2601  NH1 ARG C1867      12.203  57.432 112.361  1.00  0.00           N  
ATOM   2602  NH2 ARG C1867      14.250  56.590 112.939  1.00  0.00           N  
ATOM   2603  N   VAL C1878      10.742  50.669 115.442  1.00  0.00           N  
ATOM   2604  CA  VAL C1878      10.282  49.443 114.793  1.00  0.00           C  
ATOM   2605  C   VAL C1878      11.013  48.202 115.291  1.00  0.00           C  
ATOM   2606  O   VAL C1878      12.159  48.267 115.704  1.00  0.00           O  
ATOM   2607  CB  VAL C1878      10.560  49.483 113.276  1.00  0.00           C  
ATOM   2608  CG1 VAL C1878      10.204  48.133 112.657  1.00  0.00           C  
ATOM   2609  CG2 VAL C1878       9.829  50.643 112.630  1.00  0.00           C  
ATOM   2610  N   ALA C1879      10.354  47.061 115.205  1.00  0.00           N  
ATOM   2611  CA  ALA C1879      10.974  45.820 115.607  1.00  0.00           C  
ATOM   2612  C   ALA C1879      10.868  44.849 114.417  1.00  0.00           C  
ATOM   2613  O   ALA C1879       9.846  44.836 113.739  1.00  0.00           O  
ATOM   2614  CB  ALA C1879      10.249  45.263 116.801  1.00  0.00           C  
ATOM   2615  N   VAL C1880      11.931  44.102 114.105  1.00  0.00           N  
ATOM   2616  CA  VAL C1880      11.822  43.102 113.048  1.00  0.00           C  
ATOM   2617  C   VAL C1880      11.872  41.810 113.873  1.00  0.00           C  
ATOM   2618  O   VAL C1880      12.838  41.565 114.617  1.00  0.00           O  
ATOM   2619  CB  VAL C1880      12.986  43.116 111.968  1.00  0.00           C  
ATOM   2620  CG1 VAL C1880      13.029  44.440 111.217  1.00  0.00           C  
ATOM   2621  CG2 VAL C1880      14.291  42.853 112.598  1.00  0.00           C  
ATOM   2622  N   VAL C1881      10.807  41.013 113.786  1.00  0.00           N  
ATOM   2623  CA  VAL C1881      10.731  39.777 114.546  1.00  0.00           C  
ATOM   2624  C   VAL C1881      11.060  38.555 113.697  1.00  0.00           C  
ATOM   2625  O   VAL C1881      10.656  38.454 112.535  1.00  0.00           O  
ATOM   2626  CB  VAL C1881       9.331  39.594 115.169  1.00  0.00           C  
ATOM   2627  CG1 VAL C1881       9.319  38.372 116.051  1.00  0.00           C  
ATOM   2628  CG2 VAL C1881       8.947  40.816 115.966  1.00  0.00           C  
ATOM   2629  N   LEU C1882      11.805  37.630 114.291  1.00  0.00           N  
ATOM   2630  CA  LEU C1882      12.200  36.410 113.614  1.00  0.00           C  
ATOM   2631  C   LEU C1882      11.953  35.238 114.555  1.00  0.00           C  
ATOM   2632  O   LEU C1882      12.711  35.012 115.499  1.00  0.00           O  
ATOM   2633  CB  LEU C1882      13.681  36.468 113.245  1.00  0.00           C  
ATOM   2634  CG  LEU C1882      14.098  35.881 111.897  1.00  0.00           C  
ATOM   2635  CD1 LEU C1882      13.353  36.622 110.814  1.00  0.00           C  
ATOM   2636  CD2 LEU C1882      15.614  36.012 111.672  1.00  0.00           C  
ATOM   2637  N   GLY C1883      10.875  34.505 114.303  1.00  0.00           N  
ATOM   2638  CA  GLY C1883      10.552  33.352 115.123  1.00  0.00           C  
ATOM   2639  C   GLY C1883      10.907  32.134 114.306  1.00  0.00           C  
ATOM   2640  O   GLY C1883      11.493  32.270 113.229  1.00  0.00           O  
ATOM   2641  N   GLU C1884      10.568  30.949 114.796  1.00  0.00           N  
ATOM   2642  CA  GLU C1884      10.876  29.743 114.046  1.00  0.00           C  
ATOM   2643  C   GLU C1884      10.251  29.865 112.669  1.00  0.00           C  
ATOM   2644  O   GLU C1884      10.918  29.682 111.644  1.00  0.00           O  
ATOM   2645  CB  GLU C1884      10.311  28.519 114.752  1.00  0.00           C  
ATOM   2646  CG  GLU C1884      10.829  28.330 116.161  1.00  0.00           C  
ATOM   2647  CD  GLU C1884      11.295  26.909 116.409  1.00  0.00           C  
ATOM   2648  OE1 GLU C1884      10.517  25.969 116.127  1.00  0.00           O  
ATOM   2649  OE2 GLU C1884      12.436  26.731 116.887  1.00  0.00           O  
ATOM   2650  N   SER C1885       8.962  30.196 112.671  1.00  0.00           N  
ATOM   2651  CA  SER C1885       8.168  30.358 111.457  1.00  0.00           C  
ATOM   2652  C   SER C1885       8.930  31.153 110.405  1.00  0.00           C  
ATOM   2653  O   SER C1885       9.548  30.583 109.503  1.00  0.00           O  
ATOM   2654  CB  SER C1885       6.857  31.091 111.773  1.00  0.00           C  
ATOM   2655  OG  SER C1885       6.228  30.591 112.943  1.00  0.00           O  
ATOM   2656  N   GLU C1886       8.864  32.476 110.547  1.00  0.00           N  
ATOM   2657  CA  GLU C1886       9.501  33.447 109.657  1.00  0.00           C  
ATOM   2658  C   GLU C1886      10.760  32.910 109.000  1.00  0.00           C  
ATOM   2659  O   GLU C1886      10.969  33.070 107.795  1.00  0.00           O  
ATOM   2660  CB  GLU C1886       9.839  34.721 110.443  1.00  0.00           C  
ATOM   2661  CG  GLU C1886       8.631  35.419 111.071  1.00  0.00           C  
ATOM   2662  CD  GLU C1886       7.987  34.629 112.201  1.00  0.00           C  
ATOM   2663  OE1 GLU C1886       8.452  33.522 112.509  1.00  0.00           O  
ATOM   2664  OE2 GLU C1886       7.012  35.119 112.796  1.00  0.00           O  
ATOM   2665  N   VAL C1887      11.590  32.269 109.815  1.00  0.00           N  
ATOM   2666  CA  VAL C1887      12.846  31.699 109.361  1.00  0.00           C  
ATOM   2667  C   VAL C1887      12.598  30.660 108.288  1.00  0.00           C  
ATOM   2668  O   VAL C1887      13.197  30.701 107.213  1.00  0.00           O  
ATOM   2669  CB  VAL C1887      13.597  31.045 110.531  1.00  0.00           C  
ATOM   2670  CG1 VAL C1887      14.891  30.413 110.033  1.00  0.00           C  
ATOM   2671  CG2 VAL C1887      13.879  32.097 111.602  1.00  0.00           C  
ATOM   2672  N   ALA C1888      11.708  29.727 108.595  1.00  0.00           N  
ATOM   2673  CA  ALA C1888      11.352  28.665 107.663  1.00  0.00           C  
ATOM   2674  C   ALA C1888      10.712  29.241 106.398  1.00  0.00           C  
ATOM   2675  O   ALA C1888      11.033  28.833 105.279  1.00  0.00           O  
ATOM   2676  CB  ALA C1888      10.393  27.700 108.345  1.00  0.00           C  
ATOM   2677  N   ASN C1889       9.815  30.202 106.596  1.00  0.00           N  
ATOM   2678  CA  ASN C1889       9.088  30.859 105.517  1.00  0.00           C  
ATOM   2679  C   ASN C1889       9.871  31.951 104.769  1.00  0.00           C  
ATOM   2680  O   ASN C1889       9.328  32.615 103.882  1.00  0.00           O  
ATOM   2681  CB  ASN C1889       7.790  31.435 106.082  1.00  0.00           C  
ATOM   2682  CG  ASN C1889       6.926  30.374 106.746  1.00  0.00           C  
ATOM   2683  OD1 ASN C1889       7.418  29.316 107.141  1.00  0.00           O  
ATOM   2684  ND2 ASN C1889       5.638  30.655 106.881  1.00  0.00           N  
ATOM   2685  N   GLY C1890      11.145  32.124 105.110  1.00  0.00           N  
ATOM   2686  CA  GLY C1890      11.956  33.130 104.446  1.00  0.00           C  
ATOM   2687  C   GLY C1890      11.409  34.525 104.651  1.00  0.00           C  
ATOM   2688  O   GLY C1890      11.715  35.429 103.895  1.00  0.00           O  
ATOM   2689  N   THR C1891      10.585  34.696 105.675  1.00  0.00           N  
ATOM   2690  CA  THR C1891      10.006  35.999 105.968  1.00  0.00           C  
ATOM   2691  C   THR C1891      10.609  36.610 107.230  1.00  0.00           C  
ATOM   2692  O   THR C1891      11.684  36.223 107.671  1.00  0.00           O  
ATOM   2693  CB  THR C1891       8.485  35.906 106.184  1.00  0.00           C  
ATOM   2694  OG1 THR C1891       8.212  35.034 107.289  1.00  0.00           O  
ATOM   2695  CG2 THR C1891       7.798  35.385 104.931  1.00  0.00           C  
ATOM   2696  N   ALA C1892       9.881  37.564 107.801  1.00  0.00           N  
ATOM   2697  CA  ALA C1892      10.271  38.268 109.017  1.00  0.00           C  
ATOM   2698  C   ALA C1892       9.126  39.218 109.300  1.00  0.00           C  
ATOM   2699  O   ALA C1892       8.580  39.812 108.367  1.00  0.00           O  
ATOM   2700  CB  ALA C1892      11.537  39.056 108.787  1.00  0.00           C  
ATOM   2701  N   VAL C1893       8.757  39.367 110.569  1.00  0.00           N  
ATOM   2702  CA  VAL C1893       7.662  40.263 110.921  1.00  0.00           C  
ATOM   2703  C   VAL C1893       8.122  41.682 111.256  1.00  0.00           C  
ATOM   2704  O   VAL C1893       9.046  41.867 112.039  1.00  0.00           O  
ATOM   2705  CB  VAL C1893       6.875  39.723 112.109  1.00  0.00           C  
ATOM   2706  CG1 VAL C1893       5.690  40.637 112.398  1.00  0.00           C  
ATOM   2707  CG2 VAL C1893       6.420  38.309 111.815  1.00  0.00           C  
ATOM   2708  N   VAL C1894       7.463  42.679 110.676  1.00  0.00           N  
ATOM   2709  CA  VAL C1894       7.831  44.061 110.917  1.00  0.00           C  
ATOM   2710  C   VAL C1894       6.762  44.836 111.682  1.00  0.00           C  
ATOM   2711  O   VAL C1894       5.767  45.275 111.106  1.00  0.00           O  
ATOM   2712  CB  VAL C1894       8.119  44.766 109.600  1.00  0.00           C  
ATOM   2713  CG1 VAL C1894       8.652  46.155 109.852  1.00  0.00           C  
ATOM   2714  CG2 VAL C1894       9.116  43.975 108.826  1.00  0.00           C  
ATOM   2715  N   LYS C1895       6.996  45.019 112.982  1.00  0.00           N  
ATOM   2716  CA  LYS C1895       6.075  45.717 113.877  1.00  0.00           C  
ATOM   2717  C   LYS C1895       6.436  47.177 114.062  1.00  0.00           C  
ATOM   2718  O   LYS C1895       7.548  47.491 114.469  1.00  0.00           O  
ATOM   2719  CB  LYS C1895       6.086  45.029 115.242  1.00  0.00           C  
ATOM   2720  CG  LYS C1895       5.060  45.530 116.247  1.00  0.00           C  
ATOM   2721  CD  LYS C1895       5.229  44.780 117.575  1.00  0.00           C  
ATOM   2722  CE  LYS C1895       3.898  44.454 118.263  1.00  0.00           C  
ATOM   2723  NZ  LYS C1895       3.034  45.653 118.418  1.00  0.00           N  
ATOM   2724  N   ASP C1896       5.498  48.067 113.756  1.00  0.00           N  
ATOM   2725  CA  ASP C1896       5.702  49.504 113.926  1.00  0.00           C  
ATOM   2726  C   ASP C1896       5.316  49.789 115.377  1.00  0.00           C  
ATOM   2727  O   ASP C1896       4.157  50.042 115.690  1.00  0.00           O  
ATOM   2728  CB  ASP C1896       4.793  50.299 112.993  1.00  0.00           C  
ATOM   2729  CG  ASP C1896       4.888  51.803 113.220  1.00  0.00           C  
ATOM   2730  OD1 ASP C1896       5.184  52.240 114.368  1.00  0.00           O  
ATOM   2731  OD2 ASP C1896       4.648  52.549 112.245  1.00  0.00           O  
ATOM   2732  N   LEU C1898       6.299  49.752 116.260  1.00  0.00           N  
ATOM   2733  CA  LEU C1898       6.034  49.949 117.667  1.00  0.00           C  
ATOM   2734  C   LEU C1898       5.178  51.179 117.968  1.00  0.00           C  
ATOM   2735  O   LEU C1898       4.444  51.193 118.950  1.00  0.00           O  
ATOM   2736  CB  LEU C1898       7.363  49.986 118.429  1.00  0.00           C  
ATOM   2737  CG  LEU C1898       8.289  48.796 118.140  1.00  0.00           C  
ATOM   2738  CD1 LEU C1898       9.622  48.912 118.919  1.00  0.00           C  
ATOM   2739  CD2 LEU C1898       7.545  47.528 118.495  1.00  0.00           C  
ATOM   2740  N   ARG C1899       5.240  52.192 117.116  1.00  0.00           N  
ATOM   2741  CA  ARG C1899       4.455  53.402 117.334  1.00  0.00           C  
ATOM   2742  C   ARG C1899       2.965  53.160 117.105  1.00  0.00           C  
ATOM   2743  O   ARG C1899       2.129  53.529 117.934  1.00  0.00           O  
ATOM   2744  CB  ARG C1899       4.922  54.511 116.393  1.00  0.00           C  
ATOM   2745  CG  ARG C1899       6.325  55.036 116.678  1.00  0.00           C  
ATOM   2746  CD  ARG C1899       6.924  55.753 115.460  1.00  0.00           C  
ATOM   2747  NE  ARG C1899       6.979  54.888 114.276  1.00  0.00           N  
ATOM   2748  CZ  ARG C1899       7.412  55.276 113.076  1.00  0.00           C  
ATOM   2749  NH1 ARG C1899       7.837  56.519 112.883  1.00  0.00           N  
ATOM   2750  NH2 ARG C1899       7.408  54.422 112.065  1.00  0.00           N  
ATOM   2751  N   SER C1900       2.644  52.526 115.978  1.00  0.00           N  
ATOM   2752  CA  SER C1900       1.259  52.256 115.597  1.00  0.00           C  
ATOM   2753  C   SER C1900       0.763  50.859 115.959  1.00  0.00           C  
ATOM   2754  O   SER C1900      -0.421  50.552 115.801  1.00  0.00           O  
ATOM   2755  CB  SER C1900       1.104  52.432 114.101  1.00  0.00           C  
ATOM   2756  OG  SER C1900       1.649  51.294 113.472  1.00  0.00           O  
ATOM   2757  N   GLY C1901       1.662  50.003 116.417  1.00  0.00           N  
ATOM   2758  CA  GLY C1901       1.256  48.664 116.783  1.00  0.00           C  
ATOM   2759  C   GLY C1901       1.055  47.722 115.613  1.00  0.00           C  
ATOM   2760  O   GLY C1901       1.074  46.501 115.794  1.00  0.00           O  
ATOM   2761  N   GLU C1902       0.899  48.255 114.408  1.00  0.00           N  
ATOM   2762  CA  GLU C1902       0.669  47.371 113.271  1.00  0.00           C  
ATOM   2763  C   GLU C1902       1.868  46.582 112.808  1.00  0.00           C  
ATOM   2764  O   GLU C1902       2.960  47.117 112.658  1.00  0.00           O  
ATOM   2765  CB  GLU C1902       0.045  48.136 112.094  1.00  0.00           C  
ATOM   2766  CG  GLU C1902       0.807  49.343 111.584  1.00  0.00           C  
ATOM   2767  CD  GLU C1902      -0.112  50.327 110.834  1.00  0.00           C  
ATOM   2768  OE1 GLU C1902      -1.044  49.851 110.134  1.00  0.00           O  
ATOM   2769  OE2 GLU C1902       0.098  51.567 110.937  1.00  0.00           O  
ATOM   2770  N   GLN C1903       1.660  45.283 112.618  1.00  0.00           N  
ATOM   2771  CA  GLN C1903       2.720  44.396 112.142  1.00  0.00           C  
ATOM   2772  C   GLN C1903       2.323  43.808 110.801  1.00  0.00           C  
ATOM   2773  O   GLN C1903       1.156  43.864 110.413  1.00  0.00           O  
ATOM   2774  CB  GLN C1903       2.998  43.278 113.145  1.00  0.00           C  
ATOM   2775  CG  GLN C1903       1.816  42.927 114.007  1.00  0.00           C  
ATOM   2776  CD  GLN C1903       2.225  42.480 115.407  1.00  0.00           C  
ATOM   2777  OE1 GLN C1903       2.948  41.491 115.576  1.00  0.00           O  
ATOM   2778  NE2 GLN C1903       1.760  43.215 116.422  1.00  0.00           N  
ATOM   2779  N   THR C1904       3.298  43.255 110.089  1.00  0.00           N  
ATOM   2780  CA  THR C1904       3.061  42.671 108.780  1.00  0.00           C  
ATOM   2781  C   THR C1904       4.202  41.696 108.501  1.00  0.00           C  
ATOM   2782  O   THR C1904       5.324  41.925 108.946  1.00  0.00           O  
ATOM   2783  CB  THR C1904       2.993  43.802 107.674  1.00  0.00           C  
ATOM   2784  OG1 THR C1904       3.850  43.469 106.576  1.00  0.00           O  
ATOM   2785  CG2 THR C1904       3.413  45.170 108.237  1.00  0.00           C  
ATOM   2786  N   ALA C1905       3.928  40.599 107.799  1.00  0.00           N  
ATOM   2787  CA  ALA C1905       4.990  39.634 107.491  1.00  0.00           C  
ATOM   2788  C   ALA C1905       5.548  39.938 106.104  1.00  0.00           C  
ATOM   2789  O   ALA C1905       4.805  40.071 105.118  1.00  0.00           O  
ATOM   2790  CB  ALA C1905       4.472  38.191 107.575  1.00  0.00           C  
ATOM   2791  N   VAL C1906       6.871  40.045 106.040  1.00  0.00           N  
ATOM   2792  CA  VAL C1906       7.539  40.398 104.808  1.00  0.00           C  
ATOM   2793  C   VAL C1906       8.627  39.472 104.331  1.00  0.00           C  
ATOM   2794  O   VAL C1906       9.351  38.865 105.107  1.00  0.00           O  
ATOM   2795  CB  VAL C1906       8.149  41.780 104.923  1.00  0.00           C  
ATOM   2796  CG1 VAL C1906       8.914  42.106 103.651  1.00  0.00           C  
ATOM   2797  CG2 VAL C1906       7.050  42.814 105.198  1.00  0.00           C  
ATOM   2798  N   ALA C1907       8.731  39.374 103.018  1.00  0.00           N  
ATOM   2799  CA  ALA C1907       9.736  38.545 102.410  1.00  0.00           C  
ATOM   2800  C   ALA C1907      11.059  39.219 102.740  1.00  0.00           C  
ATOM   2801  O   ALA C1907      11.245  40.401 102.457  1.00  0.00           O  
ATOM   2802  CB  ALA C1907       9.511  38.496 100.908  1.00  0.00           C  
ATOM   2803  N   GLN C1909      11.966  38.468 103.351  1.00  0.00           N  
ATOM   2804  CA  GLN C1909      13.273  39.001 103.730  1.00  0.00           C  
ATOM   2805  C   GLN C1909      13.942  39.877 102.677  1.00  0.00           C  
ATOM   2806  O   GLN C1909      14.545  40.899 103.000  1.00  0.00           O  
ATOM   2807  CB  GLN C1909      14.216  37.861 104.107  1.00  0.00           C  
ATOM   2808  CG  GLN C1909      14.046  37.415 105.530  1.00  0.00           C  
ATOM   2809  CD  GLN C1909      15.012  36.326 105.888  1.00  0.00           C  
ATOM   2810  OE1 GLN C1909      16.184  36.367 105.489  1.00  0.00           O  
ATOM   2811  NE2 GLN C1909      14.541  35.342 106.656  1.00  0.00           N  
ATOM   2812  N   ASP C1910      13.839  39.481 101.417  1.00  0.00           N  
ATOM   2813  CA  ASP C1910      14.446  40.250 100.343  1.00  0.00           C  
ATOM   2814  C   ASP C1910      13.620  41.508 100.167  1.00  0.00           C  
ATOM   2815  O   ASP C1910      13.911  42.334  99.308  1.00  0.00           O  
ATOM   2816  CB  ASP C1910      14.464  39.421  99.054  1.00  0.00           C  
ATOM   2817  CG  ASP C1910      15.172  38.083  99.236  1.00  0.00           C  
ATOM   2818  OD1 ASP C1910      16.425  38.060  99.230  1.00  0.00           O  
ATOM   2819  OD2 ASP C1910      14.470  37.057  99.405  1.00  0.00           O  
ATOM   2820  N   SER C1913      12.590  41.649 101.000  1.00  0.00           N  
ATOM   2821  CA  SER C1913      11.715  42.817 100.949  1.00  0.00           C  
ATOM   2822  C   SER C1913      11.731  43.745 102.174  1.00  0.00           C  
ATOM   2823  O   SER C1913      11.389  44.929 102.053  1.00  0.00           O  
ATOM   2824  CB  SER C1913      10.269  42.384 100.702  1.00  0.00           C  
ATOM   2825  OG  SER C1913      10.098  41.905  99.391  1.00  0.00           O  
ATOM   2826  N   VAL C1914      12.124  43.234 103.340  1.00  0.00           N  
ATOM   2827  CA  VAL C1914      12.102  44.064 104.541  1.00  0.00           C  
ATOM   2828  C   VAL C1914      12.864  45.377 104.428  1.00  0.00           C  
ATOM   2829  O   VAL C1914      12.332  46.428 104.796  1.00  0.00           O  
ATOM   2830  CB  VAL C1914      12.608  43.311 105.772  1.00  0.00           C  
ATOM   2831  CG1 VAL C1914      11.726  42.094 106.040  1.00  0.00           C  
ATOM   2832  CG2 VAL C1914      14.039  42.905 105.564  1.00  0.00           C  
ATOM   2833  N   ALA C1915      14.092  45.338 103.920  1.00  0.00           N  
ATOM   2834  CA  ALA C1915      14.856  46.575 103.787  1.00  0.00           C  
ATOM   2835  C   ALA C1915      13.969  47.705 103.267  1.00  0.00           C  
ATOM   2836  O   ALA C1915      13.817  48.747 103.910  1.00  0.00           O  
ATOM   2837  CB  ALA C1915      16.022  46.376 102.854  1.00  0.00           C  
ATOM   2838  N   ALA C1916      13.369  47.497 102.105  1.00  0.00           N  
ATOM   2839  CA  ALA C1916      12.510  48.522 101.515  1.00  0.00           C  
ATOM   2840  C   ALA C1916      11.335  48.832 102.415  1.00  0.00           C  
ATOM   2841  O   ALA C1916      10.918  49.986 102.519  1.00  0.00           O  
ATOM   2842  CB  ALA C1916      12.013  48.076 100.142  1.00  0.00           C  
ATOM   2843  N   HIS C1917      10.795  47.800 103.060  1.00  0.00           N  
ATOM   2844  CA  HIS C1917       9.665  48.004 103.953  1.00  0.00           C  
ATOM   2845  C   HIS C1917      10.118  48.933 105.076  1.00  0.00           C  
ATOM   2846  O   HIS C1917       9.401  49.862 105.449  1.00  0.00           O  
ATOM   2847  CB  HIS C1917       9.173  46.672 104.539  1.00  0.00           C  
ATOM   2848  CG  HIS C1917       7.846  46.783 105.222  1.00  0.00           C  
ATOM   2849  ND1 HIS C1917       7.702  47.306 106.490  1.00  0.00           N  
ATOM   2850  CD2 HIS C1917       6.594  46.522 104.780  1.00  0.00           C  
ATOM   2851  CE1 HIS C1917       6.420  47.367 106.801  1.00  0.00           C  
ATOM   2852  NE2 HIS C1917       5.726  46.898 105.778  1.00  0.00           N  
ATOM   2853  N   LEU C1918      11.321  48.686 105.595  1.00  0.00           N  
ATOM   2854  CA  LEU C1918      11.886  49.493 106.673  1.00  0.00           C  
ATOM   2855  C   LEU C1918      12.213  50.916 106.219  1.00  0.00           C  
ATOM   2856  O   LEU C1918      12.005  51.899 106.955  1.00  0.00           O  
ATOM   2857  CB  LEU C1918      13.154  48.830 107.212  1.00  0.00           C  
ATOM   2858  CG  LEU C1918      12.936  47.573 108.044  1.00  0.00           C  
ATOM   2859  CD1 LEU C1918      14.239  46.793 108.185  1.00  0.00           C  
ATOM   2860  CD2 LEU C1918      12.347  47.989 109.394  1.00  0.00           C  
ATOM   2861  N   ARG C1929      12.723  51.019 104.999  1.00  0.00           N  
ATOM   2862  CA  ARG C1929      13.106  52.311 104.464  1.00  0.00           C  
ATOM   2863  C   ARG C1929      11.909  53.246 104.531  1.00  0.00           C  
ATOM   2864  O   ARG C1929      12.042  54.422 104.873  1.00  0.00           O  
ATOM   2865  CB  ARG C1929      13.603  52.139 103.027  1.00  0.00           C  
ATOM   2866  CG  ARG C1929      14.608  53.175 102.598  1.00  0.00           C  
ATOM   2867  CD  ARG C1929      15.267  52.831 101.259  1.00  0.00           C  
ATOM   2868  NE  ARG C1929      16.287  51.788 101.337  1.00  0.00           N  
ATOM   2869  CZ  ARG C1929      16.156  50.571 100.817  1.00  0.00           C  
ATOM   2870  NH1 ARG C1929      15.033  50.241 100.182  1.00  0.00           N  
ATOM   2871  NH2 ARG C1929      17.159  49.695 100.898  1.00  0.00           N  
ATOM   2872  N   THR C1930      10.733  52.691 104.247  1.00  0.00           N  
ATOM   2873  CA  THR C1930       9.480  53.442 104.241  1.00  0.00           C  
ATOM   2874  C   THR C1930       8.933  53.716 105.624  1.00  0.00           C  
ATOM   2875  O   THR C1930       8.402  54.800 105.851  1.00  0.00           O  
ATOM   2876  CB  THR C1930       8.408  52.711 103.431  1.00  0.00           C  
ATOM   2877  OG1 THR C1930       8.974  52.279 102.193  1.00  0.00           O  
ATOM   2878  CG2 THR C1930       7.246  53.626 103.140  1.00  0.00           C  
ATOM   2879  N   LEU C1931       9.027  52.755 106.547  1.00  0.00           N  
ATOM   2880  CA  LEU C1931       8.532  53.011 107.907  1.00  0.00           C  
ATOM   2881  C   LEU C1931       9.370  54.105 108.549  1.00  0.00           C  
ATOM   2882  O   LEU C1931       8.834  55.096 109.036  1.00  0.00           O  
ATOM   2883  CB  LEU C1931       8.623  51.780 108.798  1.00  0.00           C  
ATOM   2884  CG  LEU C1931       7.601  50.676 108.590  1.00  0.00           C  
ATOM   2885  CD1 LEU C1931       7.754  49.634 109.699  1.00  0.00           C  
ATOM   2886  CD2 LEU C1931       6.201  51.273 108.609  1.00  0.00           C  
ATOM   2887  N   LEU C1956      10.693  53.916 108.523  1.00  0.00           N  
ATOM   2888  CA  LEU C1956      11.638  54.854 109.124  1.00  0.00           C  
ATOM   2889  C   LEU C1956      11.690  56.175 108.439  1.00  0.00           C  
ATOM   2890  O   LEU C1956      12.339  57.095 108.934  1.00  0.00           O  
ATOM   2891  CB  LEU C1956      13.028  54.267 109.139  1.00  0.00           C  
ATOM   2892  CG  LEU C1956      13.034  52.958 109.914  1.00  0.00           C  
ATOM   2893  CD1 LEU C1956      14.321  52.201 109.671  1.00  0.00           C  
ATOM   2894  CD2 LEU C1956      12.798  53.265 111.388  1.00  0.00           C  
ATOM   2895  N   GLY C1957      11.004  56.262 107.302  1.00  0.00           N  
ATOM   2896  CA  GLY C1957      10.959  57.488 106.529  1.00  0.00           C  
ATOM   2897  C   GLY C1957      12.165  58.371 106.752  1.00  0.00           C  
ATOM   2898  O   GLY C1957      11.979  59.530 107.199  1.00  0.00           O  
ATOM   2899  OXT GLY C1957      13.294  57.890 106.488  1.00  0.00           O  
HETATM 2900  C4  HSS C 710      36.219  76.062 132.155  1.00  0.00           C  
HETATM 2901  C5  HSS C 710      37.125  75.918 133.195  1.00  0.00           C  
HETATM 2902  C6  HSS C 710      36.826  75.015 134.208  1.00  0.00           C  
HETATM 2903  C8  HSS C 710      37.889  77.376 131.805  1.00  0.00           C  
HETATM 2904  N1  HSS C 710      35.687  74.315 134.144  1.00  0.00           N  
HETATM 2905  N3  HSS C 710      35.096  75.331 132.159  1.00  0.00           N  
HETATM 2906  N11 HSS C 710      43.180  82.683 123.729  1.00  0.00           N  
HETATM 2907  CE1 HSS C 710      43.820  82.476 122.581  1.00  0.00           C  
HETATM 2908  N12 HSS C 710      43.677  81.196 122.251  1.00  0.00           N  
HETATM 2909  CD2 HSS C 710      42.949  80.612 123.199  1.00  0.00           C  
HETATM 2910  CG  HSS C 710      42.646  81.528 124.114  1.00  0.00           C  
HETATM 2911  CB  HSS C 710      41.865  81.284 125.408  1.00  0.00           C  
HETATM 2912  CA  HSS C 710      42.759  80.615 126.453  1.00  0.00           C  
HETATM 2913  N   HSS C 710      43.276  79.348 125.916  1.00  0.00           N  
HETATM 2914  C   HSS C 710      41.941  80.342 127.715  1.00  0.00           C  
HETATM 2915  O   HSS C 710      41.773  79.182 128.088  1.00  0.00           O  
HETATM 2916  N1S HSS C 710      41.442  81.388 128.367  1.00  0.00           N  
HETATM 2917  S   HSS C 710      40.380  80.901 129.506  1.00  0.00           S  
HETATM 2918  O2S HSS C 710      40.808  79.651 130.218  1.00  0.00           O  
HETATM 2919  O3S HSS C 710      39.593  81.926 130.266  1.00  0.00           O  
HETATM 2920  O5' HSS C 710      39.333  80.395 128.675  1.00  0.00           O  
HETATM 2921  C5' HSS C 710      38.937  79.030 128.799  1.00  0.00           C  
HETATM 2922  C4' HSS C 710      37.416  78.875 128.828  1.00  0.00           C  
HETATM 2923  O4' HSS C 710      37.081  77.497 129.059  1.00  0.00           O  
HETATM 2924  C3' HSS C 710      36.812  79.666 129.988  1.00  0.00           C  
HETATM 2925  O3' HSS C 710      36.459  80.972 129.523  1.00  0.00           O  
HETATM 2926  C2' HSS C 710      35.532  78.862 130.203  1.00  0.00           C  
HETATM 2927  O2' HSS C 710      34.609  79.144 129.148  1.00  0.00           O  
HETATM 2928  C1' HSS C 710      36.065  77.434 130.076  1.00  0.00           C  
HETATM 2929  N9  HSS C 710      36.716  76.972 131.323  1.00  0.00           N  
HETATM 2930  N7  HSS C 710      38.141  76.740 132.947  1.00  0.00           N  
HETATM 2931  C2  HSS C 710      34.846  74.479 133.138  1.00  0.00           C  
HETATM 2932  N6  HSS C 710      37.647  74.852 135.240  1.00  0.00           N  
TER
END
