# Supplementary material for: Backbone Brackets and Arginine Tweezers delineate Class I and Class II aminoacyl tRNA synthetases
Source: PLoS Comput Biol. 2018 Apr 16;14(4):e1006101. doi: 10.1371/journal.pcbi.1006101 (PMC5919687; doi:10.1371/journal.pcbi.1006101)
Supplement: S12 File — All structures of Class II aaRS with residues renumbered according to the MSA. (GZ) [file pcbi.1006101.s024.tar.gz › 2el9_D_renum.pdb]

ATOM      1  N   ASN D 311      64.270  76.561 123.178  1.00  0.00           N  
ATOM      2  CA  ASN D 311      62.781  76.510 123.130  1.00  0.00           C  
ATOM      3  C   ASN D 311      62.251  75.094 123.382  1.00  0.00           C  
ATOM      4  O   ASN D 311      62.880  74.103 122.985  1.00  0.00           O  
ATOM      5  CB  ASN D 311      62.280  77.018 121.775  1.00  0.00           C  
ATOM      6  CG  ASN D 311      62.991  76.364 120.609  1.00  0.00           C  
ATOM      7  OD1 ASN D 311      63.176  75.148 120.583  1.00  0.00           O  
ATOM      8  ND2 ASN D 311      63.390  77.171 119.631  1.00  0.00           N  
ATOM      9  N   ILE D 312      61.086  75.025 124.037  1.00  0.00           N  
ATOM     10  CA  ILE D 312      60.411  73.775 124.401  1.00  0.00           C  
ATOM     11  C   ILE D 312      60.074  72.819 123.250  1.00  0.00           C  
ATOM     12  O   ILE D 312      59.983  73.225 122.096  1.00  0.00           O  
ATOM     13  CB  ILE D 312      59.098  74.056 125.141  1.00  0.00           C  
ATOM     14  CG1 ILE D 312      59.353  74.868 126.399  1.00  0.00           C  
ATOM     15  CG2 ILE D 312      58.433  72.761 125.520  1.00  0.00           C  
ATOM     16  CD1 ILE D 312      59.523  76.335 126.149  1.00  0.00           C  
ATOM     17  N   GLN D 313      59.889  71.541 123.582  1.00  0.00           N  
ATOM     18  CA  GLN D 313      59.540  70.525 122.598  1.00  0.00           C  
ATOM     19  C   GLN D 313      58.548  69.516 123.151  1.00  0.00           C  
ATOM     20  O   GLN D 313      58.227  69.525 124.340  1.00  0.00           O  
ATOM     21  CB  GLN D 313      60.789  69.821 122.096  1.00  0.00           C  
ATOM     22  CG  GLN D 313      61.710  70.765 121.367  1.00  0.00           C  
ATOM     23  CD  GLN D 313      62.636  70.042 120.435  1.00  0.00           C  
ATOM     24  OE1 GLN D 313      63.386  70.667 119.683  1.00  0.00           O  
ATOM     25  NE2 GLN D 313      62.593  68.712 120.472  1.00  0.00           N  
ATOM     26  N   ALA D 314      58.047  68.651 122.282  1.00  0.00           N  
ATOM     27  CA  ALA D 314      57.056  67.675 122.699  1.00  0.00           C  
ATOM     28  C   ALA D 314      57.675  66.555 123.495  1.00  0.00           C  
ATOM     29  O   ALA D 314      58.736  66.052 123.126  1.00  0.00           O  
ATOM     30  CB  ALA D 314      56.335  67.101 121.478  1.00  0.00           C  
ATOM     31  N   ILE D 315      57.002  66.170 124.582  1.00  0.00           N  
ATOM     32  CA  ILE D 315      57.441  65.067 125.435  1.00  0.00           C  
ATOM     33  C   ILE D 315      57.562  63.821 124.569  1.00  0.00           C  
ATOM     34  O   ILE D 315      56.654  63.512 123.802  1.00  0.00           O  
ATOM     35  CB  ILE D 315      56.409  64.791 126.511  1.00  0.00           C  
ATOM     36  CG1 ILE D 315      56.340  65.981 127.453  1.00  0.00           C  
ATOM     37  CG2 ILE D 315      56.728  63.485 127.247  1.00  0.00           C  
ATOM     38  CD1 ILE D 315      55.197  65.878 128.407  1.00  0.00           C  
ATOM     39  N   ARG D 316      58.668  63.099 124.679  1.00  0.00           N  
ATOM     40  CA  ARG D 316      58.815  61.904 123.862  1.00  0.00           C  
ATOM     41  C   ARG D 316      57.621  60.957 124.039  1.00  0.00           C  
ATOM     42  O   ARG D 316      57.035  60.862 125.132  1.00  0.00           O  
ATOM     43  CB  ARG D 316      60.125  61.148 124.171  1.00  0.00           C  
ATOM     44  CG  ARG D 316      60.309  59.929 123.232  1.00  0.00           C  
ATOM     45  CD  ARG D 316      61.700  59.293 123.252  1.00  0.00           C  
ATOM     46  NE  ARG D 316      62.094  58.817 124.574  1.00  0.00           N  
ATOM     47  CZ  ARG D 316      62.588  57.604 124.815  1.00  0.00           C  
ATOM     48  NH1 ARG D 316      62.741  56.729 123.825  1.00  0.00           N  
ATOM     49  NH2 ARG D 316      62.955  57.269 126.047  1.00  0.00           N  
ATOM     50  N   GLY D 317      57.272  60.260 122.957  1.00  0.00           N  
ATOM     51  CA  GLY D 317      56.164  59.332 123.006  1.00  0.00           C  
ATOM     52  C   GLY D 317      54.821  60.029 122.940  1.00  0.00           C  
ATOM     53  O   GLY D 317      53.764  59.394 123.013  1.00  0.00           O  
ATOM     54  N   MET D 318      54.853  61.346 122.815  1.00  0.00           N  
ATOM     55  CA  MET D 318      53.625  62.098 122.714  1.00  0.00           C  
ATOM     56  C   MET D 318      53.600  62.904 121.446  1.00  0.00           C  
ATOM     57  O   MET D 318      54.372  63.847 121.269  1.00  0.00           O  
ATOM     58  CB  MET D 318      53.475  62.954 123.935  1.00  0.00           C  
ATOM     59  CG  MET D 318      53.397  62.067 125.110  1.00  0.00           C  
ATOM     60  SD  MET D 318      52.859  62.892 126.523  1.00  0.00           S  
ATOM     61  CE  MET D 318      52.642  61.438 127.572  1.00  0.00           C  
ATOM     62  N   ASN D 319      52.689  62.497 120.567  1.00  0.00           N  
ATOM     63  CA  ASN D 319      52.524  63.072 119.234  1.00  0.00           C  
ATOM     64  C   ASN D 319      51.629  64.298 119.033  1.00  0.00           C  
ATOM     65  O   ASN D 319      50.811  64.647 119.873  1.00  0.00           O  
ATOM     66  CB  ASN D 319      52.038  61.959 118.312  1.00  0.00           C  
ATOM     67  CG  ASN D 319      52.924  60.734 118.370  1.00  0.00           C  
ATOM     68  OD1 ASN D 319      52.476  59.610 118.133  1.00  0.00           O  
ATOM     69  ND2 ASN D 319      54.199  60.947 118.671  1.00  0.00           N  
ATOM     70  N   ASP D 320      51.817  64.955 117.896  1.00  0.00           N  
ATOM     71  CA  ASP D 320      50.998  66.098 117.504  1.00  0.00           C  
ATOM     72  C   ASP D 320      50.365  65.653 116.207  1.00  0.00           C  
ATOM     73  O   ASP D 320      51.032  65.032 115.375  1.00  0.00           O  
ATOM     74  CB  ASP D 320      51.844  67.324 117.188  1.00  0.00           C  
ATOM     75  CG  ASP D 320      52.532  67.875 118.385  1.00  0.00           C  
ATOM     76  OD1 ASP D 320      51.829  68.355 119.302  1.00  0.00           O  
ATOM     77  OD2 ASP D 320      53.779  67.824 118.398  1.00  0.00           O  
ATOM     78  N   TYR D 321      49.085  65.922 116.023  1.00  0.00           N  
ATOM     79  CA  TYR D 321      48.489  65.555 114.754  1.00  0.00           C  
ATOM     80  C   TYR D 321      48.171  66.873 114.087  1.00  0.00           C  
ATOM     81  O   TYR D 321      47.290  67.620 114.507  1.00  0.00           O  
ATOM     82  CB  TYR D 321      47.278  64.669 114.975  1.00  0.00           C  
ATOM     83  CG  TYR D 321      47.701  63.303 115.463  1.00  0.00           C  
ATOM     84  CD1 TYR D 321      48.181  62.346 114.580  1.00  0.00           C  
ATOM     85  CD2 TYR D 321      47.669  62.988 116.817  1.00  0.00           C  
ATOM     86  CE1 TYR D 321      48.615  61.104 115.037  1.00  0.00           C  
ATOM     87  CE2 TYR D 321      48.102  61.761 117.282  1.00  0.00           C  
ATOM     88  CZ  TYR D 321      48.572  60.819 116.390  1.00  0.00           C  
ATOM     89  OH  TYR D 321      48.982  59.586 116.864  1.00  0.00           O  
ATOM     90  N   LEU D 322      48.966  67.180 113.074  1.00  0.00           N  
ATOM     91  CA  LEU D 322      48.830  68.429 112.362  1.00  0.00           C  
ATOM     92  C   LEU D 322      47.675  68.387 111.403  1.00  0.00           C  
ATOM     93  O   LEU D 322      47.152  67.320 111.082  1.00  0.00           O  
ATOM     94  CB  LEU D 322      50.113  68.736 111.595  1.00  0.00           C  
ATOM     95  CG  LEU D 322      51.397  68.712 112.412  1.00  0.00           C  
ATOM     96  CD1 LEU D 322      52.538  69.083 111.513  1.00  0.00           C  
ATOM     97  CD2 LEU D 322      51.300  69.672 113.575  1.00  0.00           C  
ATOM     98  N   PRO D 323      47.267  69.560 110.921  1.00  0.00           N  
ATOM     99  CA  PRO D 323      46.161  69.672 109.985  1.00  0.00           C  
ATOM    100  C   PRO D 323      46.038  68.540 108.973  1.00  0.00           C  
ATOM    101  O   PRO D 323      45.176  67.675 109.124  1.00  0.00           O  
ATOM    102  CB  PRO D 323      46.403  71.031 109.380  1.00  0.00           C  
ATOM    103  CG  PRO D 323      46.774  71.828 110.652  1.00  0.00           C  
ATOM    104  CD  PRO D 323      47.778  70.895 111.293  1.00  0.00           C  
ATOM    105  N   GLY D 324      46.890  68.524 107.957  1.00  0.00           N  
ATOM    106  CA  GLY D 324      46.811  67.463 106.962  1.00  0.00           C  
ATOM    107  C   GLY D 324      46.429  66.078 107.484  1.00  0.00           C  
ATOM    108  O   GLY D 324      45.525  65.434 106.953  1.00  0.00           O  
ATOM    109  N   GLU D 325      47.110  65.627 108.532  1.00  0.00           N  
ATOM    110  CA  GLU D 325      46.881  64.308 109.120  1.00  0.00           C  
ATOM    111  C   GLU D 325      45.554  64.171 109.864  1.00  0.00           C  
ATOM    112  O   GLU D 325      44.899  63.127 109.824  1.00  0.00           O  
ATOM    113  CB  GLU D 325      48.041  63.959 110.067  1.00  0.00           C  
ATOM    114  CG  GLU D 325      48.983  62.910 109.509  1.00  0.00           C  
ATOM    115  CD  GLU D 325      48.368  61.501 109.481  1.00  0.00           C  
ATOM    116  OE1 GLU D 325      48.247  60.883 110.571  1.00  0.00           O  
ATOM    117  OE2 GLU D 325      48.012  61.013 108.375  1.00  0.00           O  
ATOM    118  N   THR D 332      45.177  65.245 110.537  1.00  0.00           N  
ATOM    119  CA  THR D 332      43.959  65.316 111.319  1.00  0.00           C  
ATOM    120  C   THR D 332      42.687  65.049 110.507  1.00  0.00           C  
ATOM    121  O   THR D 332      41.687  64.591 111.044  1.00  0.00           O  
ATOM    122  CB  THR D 332      43.866  66.702 111.965  1.00  0.00           C  
ATOM    123  OG1 THR D 332      43.320  66.569 113.281  1.00  0.00           O  
ATOM    124  CG2 THR D 332      43.007  67.672 111.078  1.00  0.00           C  
ATOM    125  N   ALA D 333      42.737  65.340 109.213  1.00  0.00           N  
ATOM    126  CA  ALA D 333      41.599  65.147 108.330  1.00  0.00           C  
ATOM    127  C   ALA D 333      41.430  63.676 107.937  1.00  0.00           C  
ATOM    128  O   ALA D 333      40.329  63.218 107.639  1.00  0.00           O  
ATOM    129  CB  ALA D 333      41.772  66.012 107.079  1.00  0.00           C  
ATOM    130  N   ILE D 334      42.529  62.944 107.897  1.00  0.00           N  
ATOM    131  CA  ILE D 334      42.428  61.539 107.576  1.00  0.00           C  
ATOM    132  C   ILE D 334      41.798  60.879 108.802  1.00  0.00           C  
ATOM    133  O   ILE D 334      40.943  60.001 108.682  1.00  0.00           O  
ATOM    134  CB  ILE D 334      43.815  60.901 107.333  1.00  0.00           C  
ATOM    135  CG1 ILE D 334      44.466  61.519 106.092  1.00  0.00           C  
ATOM    136  CG2 ILE D 334      43.671  59.392 107.138  1.00  0.00           C  
ATOM    137  CD1 ILE D 334      45.177  62.825 106.354  1.00  0.00           C  
ATOM    138  N   TRP D 335      42.224  61.325 109.983  1.00  0.00           N  
ATOM    139  CA  TRP D 335      41.719  60.762 111.216  1.00  0.00           C  
ATOM    140  C   TRP D 335      40.221  60.955 111.253  1.00  0.00           C  
ATOM    141  O   TRP D 335      39.478  59.998 111.500  1.00  0.00           O  
ATOM    142  CB  TRP D 335      42.379  61.406 112.443  1.00  0.00           C  
ATOM    143  CG  TRP D 335      43.698  60.742 112.830  1.00  0.00           C  
ATOM    144  CD1 TRP D 335      44.867  60.803 112.141  1.00  0.00           C  
ATOM    145  CD2 TRP D 335      43.938  59.851 113.938  1.00  0.00           C  
ATOM    146  NE1 TRP D 335      45.811  60.008 112.731  1.00  0.00           N  
ATOM    147  CE2 TRP D 335      45.276  59.411 113.836  1.00  0.00           C  
ATOM    148  CE3 TRP D 335      43.156  59.385 114.999  1.00  0.00           C  
ATOM    149  CZ2 TRP D 335      45.855  58.522 114.755  1.00  0.00           C  
ATOM    150  CZ3 TRP D 335      43.731  58.500 115.918  1.00  0.00           C  
ATOM    151  CH2 TRP D 335      45.070  58.079 115.787  1.00  0.00           C  
ATOM    152  N   GLN D 336      39.783  62.179 110.971  1.00  0.00           N  
ATOM    153  CA  GLN D 336      38.367  62.490 110.988  1.00  0.00           C  
ATOM    154  C   GLN D 336      37.571  61.541 110.096  1.00  0.00           C  
ATOM    155  O   GLN D 336      36.478  61.101 110.453  1.00  0.00           O  
ATOM    156  CB  GLN D 336      38.126  63.931 110.530  1.00  0.00           C  
ATOM    157  CG  GLN D 336      38.819  64.996 111.367  1.00  0.00           C  
ATOM    158  CD  GLN D 336      38.634  66.400 110.800  1.00  0.00           C  
ATOM    159  OE1 GLN D 336      38.325  66.567 109.607  1.00  0.00           O  
ATOM    160  NE2 GLN D 336      38.842  67.420 111.644  1.00  0.00           N  
ATOM    161  N   ARG D 337      38.116  61.196 108.948  1.00  0.00           N  
ATOM    162  CA  ARG D 337      37.362  60.324 108.054  1.00  0.00           C  
ATOM    163  C   ARG D 337      37.255  58.921 108.585  1.00  0.00           C  
ATOM    164  O   ARG D 337      36.184  58.315 108.518  1.00  0.00           O  
ATOM    165  CB  ARG D 337      37.969  60.282 106.650  1.00  0.00           C  
ATOM    166  CG  ARG D 337      37.010  59.747 105.619  1.00  0.00           C  
ATOM    167  CD  ARG D 337      37.713  59.366 104.344  1.00  0.00           C  
ATOM    168  NE  ARG D 337      36.779  59.130 103.249  1.00  0.00           N  
ATOM    169  CZ  ARG D 337      37.137  58.640 102.067  1.00  0.00           C  
ATOM    170  NH1 ARG D 337      36.223  58.461 101.123  1.00  0.00           N  
ATOM    171  NH2 ARG D 337      38.407  58.323 101.832  1.00  0.00           N  
ATOM    172  N   ILE D 338      38.369  58.411 109.099  1.00  0.00           N  
ATOM    173  CA  ILE D 338      38.422  57.078 109.679  1.00  0.00           C  
ATOM    174  C   ILE D 338      37.495  56.976 110.916  1.00  0.00           C  
ATOM    175  O   ILE D 338      36.730  56.015 111.065  1.00  0.00           O  
ATOM    176  CB  ILE D 338      39.865  56.738 110.079  1.00  0.00           C  
ATOM    177  CG1 ILE D 338      40.718  56.584 108.815  1.00  0.00           C  
ATOM    178  CG2 ILE D 338      39.895  55.484 110.907  1.00  0.00           C  
ATOM    179  CD1 ILE D 338      42.131  56.144 109.054  1.00  0.00           C  
ATOM    180  N   GLU D 339      37.543  57.982 111.781  1.00  0.00           N  
ATOM    181  CA  GLU D 339      36.711  57.971 112.977  1.00  0.00           C  
ATOM    182  C   GLU D 339      35.237  57.995 112.595  1.00  0.00           C  
ATOM    183  O   GLU D 339      34.401  57.285 113.178  1.00  0.00           O  
ATOM    184  CB  GLU D 339      37.058  59.153 113.888  1.00  0.00           C  
ATOM    185  CG  GLU D 339      38.328  58.932 114.647  1.00  0.00           C  
ATOM    186  CD  GLU D 339      38.838  60.176 115.344  1.00  0.00           C  
ATOM    187  OE1 GLU D 339      38.190  61.239 115.228  1.00  0.00           O  
ATOM    188  OE2 GLU D 339      39.897  60.086 116.006  1.00  0.00           O  
ATOM    189  N   GLY D 340      34.919  58.803 111.600  1.00  0.00           N  
ATOM    190  CA  GLY D 340      33.543  58.859 111.171  1.00  0.00           C  
ATOM    191  C   GLY D 340      33.040  57.479 110.799  1.00  0.00           C  
ATOM    192  O   GLY D 340      31.955  57.072 111.187  1.00  0.00           O  
ATOM    193  N   THR D 341      33.843  56.742 110.047  1.00  0.00           N  
ATOM    194  CA  THR D 341      33.427  55.427 109.621  1.00  0.00           C  
ATOM    195  C   THR D 341      33.318  54.485 110.789  1.00  0.00           C  
ATOM    196  O   THR D 341      32.451  53.635 110.803  1.00  0.00           O  
ATOM    197  CB  THR D 341      34.393  54.886 108.536  1.00  0.00           C  
ATOM    198  OG1 THR D 341      34.138  55.607 107.328  1.00  0.00           O  
ATOM    199  CG2 THR D 341      34.183  53.371 108.250  1.00  0.00           C  
ATOM    200  N   LEU D 342      34.176  54.662 111.787  1.00  0.00           N  
ATOM    201  CA  LEU D 342      34.164  53.791 112.950  1.00  0.00           C  
ATOM    202  C   LEU D 342      32.888  54.018 113.775  1.00  0.00           C  
ATOM    203  O   LEU D 342      32.179  53.061 114.179  1.00  0.00           O  
ATOM    204  CB  LEU D 342      35.413  54.045 113.805  1.00  0.00           C  
ATOM    205  CG  LEU D 342      36.719  53.546 113.177  1.00  0.00           C  
ATOM    206  CD1 LEU D 342      37.925  53.940 114.032  1.00  0.00           C  
ATOM    207  CD2 LEU D 342      36.656  52.033 113.011  1.00  0.00           C  
ATOM    208  N   LYS D 343      32.594  55.294 113.997  1.00  0.00           N  
ATOM    209  CA  LYS D 343      31.446  55.674 114.780  1.00  0.00           C  
ATOM    210  C   LYS D 343      30.175  55.243 114.062  1.00  0.00           C  
ATOM    211  O   LYS D 343      29.241  54.689 114.667  1.00  0.00           O  
ATOM    212  CB  LYS D 343      31.470  57.180 115.026  1.00  0.00           C  
ATOM    213  CG  LYS D 343      32.484  57.585 116.057  1.00  0.00           C  
ATOM    214  CD  LYS D 343      32.545  59.091 116.175  1.00  0.00           C  
ATOM    215  CE  LYS D 343      33.667  59.501 117.122  1.00  0.00           C  
ATOM    216  NZ  LYS D 343      33.954  60.981 117.129  1.00  0.00           N  
ATOM    217  N   ASN D 344      30.140  55.487 112.764  1.00  0.00           N  
ATOM    218  CA  ASN D 344      28.992  55.097 111.988  1.00  0.00           C  
ATOM    219  C   ASN D 344      28.694  53.632 112.167  1.00  0.00           C  
ATOM    220  O   ASN D 344      27.553  53.259 112.443  1.00  0.00           O  
ATOM    221  CB  ASN D 344      29.242  55.375 110.529  1.00  0.00           C  
ATOM    222  CG  ASN D 344      28.593  56.634 110.097  1.00  0.00           C  
ATOM    223  OD1 ASN D 344      27.648  56.601 109.318  1.00  0.00           O  
ATOM    224  ND2 ASN D 344      29.060  57.768 110.631  1.00  0.00           N  
ATOM    225  N   VAL D 345      29.713  52.796 111.991  1.00  0.00           N  
ATOM    226  CA  VAL D 345      29.506  51.387 112.164  1.00  0.00           C  
ATOM    227  C   VAL D 345      28.997  51.090 113.576  1.00  0.00           C  
ATOM    228  O   VAL D 345      28.173  50.215 113.748  1.00  0.00           O  
ATOM    229  CB  VAL D 345      30.803  50.623 111.892  1.00  0.00           C  
ATOM    230  CG1 VAL D 345      30.675  49.126 112.300  1.00  0.00           C  
ATOM    231  CG2 VAL D 345      31.124  50.744 110.429  1.00  0.00           C  
ATOM    232  N   LEU D 347      29.494  51.822 114.577  1.00  0.00           N  
ATOM    233  CA  LEU D 347      29.090  51.632 115.970  1.00  0.00           C  
ATOM    234  C   LEU D 347      27.606  51.891 116.199  1.00  0.00           C  
ATOM    235  O   LEU D 347      26.938  51.179 116.968  1.00  0.00           O  
ATOM    236  CB  LEU D 347      29.927  52.534 116.900  1.00  0.00           C  
ATOM    237  CG  LEU D 347      31.326  51.978 117.251  1.00  0.00           C  
ATOM    238  CD1 LEU D 347      32.133  53.020 117.906  1.00  0.00           C  
ATOM    239  CD2 LEU D 347      31.212  50.755 118.152  1.00  0.00           C  
ATOM    240  N   GLY D 348      27.098  52.911 115.517  1.00  0.00           N  
ATOM    241  CA  GLY D 348      25.707  53.285 115.634  1.00  0.00           C  
ATOM    242  C   GLY D 348      24.782  52.345 114.901  1.00  0.00           C  
ATOM    243  O   GLY D 348      23.604  52.221 115.249  1.00  0.00           O  
ATOM    244  N   SER D 349      25.308  51.679 113.884  1.00  0.00           N  
ATOM    245  CA  SER D 349      24.515  50.729 113.115  1.00  0.00           C  
ATOM    246  C   SER D 349      24.267  49.489 113.983  1.00  0.00           C  
ATOM    247  O   SER D 349      23.441  48.635 113.654  1.00  0.00           O  
ATOM    248  CB  SER D 349      25.232  50.343 111.819  1.00  0.00           C  
ATOM    249  OG  SER D 349      26.272  49.418 112.077  1.00  0.00           O  
ATOM    250  N   TYR D 352      24.992  49.406 115.096  1.00  0.00           N  
ATOM    251  CA  TYR D 352      24.808  48.320 116.027  1.00  0.00           C  
ATOM    252  C   TYR D 352      24.011  48.790 117.258  1.00  0.00           C  
ATOM    253  O   TYR D 352      23.650  47.991 118.117  1.00  0.00           O  
ATOM    254  CB  TYR D 352      26.147  47.750 116.455  1.00  0.00           C  
ATOM    255  CG  TYR D 352      26.715  46.775 115.465  1.00  0.00           C  
ATOM    256  CD1 TYR D 352      27.459  47.221 114.380  1.00  0.00           C  
ATOM    257  CD2 TYR D 352      26.495  45.399 115.599  1.00  0.00           C  
ATOM    258  CE1 TYR D 352      27.970  46.343 113.451  1.00  0.00           C  
ATOM    259  CE2 TYR D 352      27.007  44.507 114.664  1.00  0.00           C  
ATOM    260  CZ  TYR D 352      27.749  44.998 113.589  1.00  0.00           C  
ATOM    261  OH  TYR D 352      28.287  44.162 112.654  1.00  0.00           O  
ATOM    262  N   GLY D 361      23.723  50.084 117.333  1.00  0.00           N  
ATOM    263  CA  GLY D 361      22.954  50.597 118.458  1.00  0.00           C  
ATOM    264  C   GLY D 361      23.728  50.834 119.749  1.00  0.00           C  
ATOM    265  O   GLY D 361      23.123  50.940 120.814  1.00  0.00           O  
ATOM    266  N   TYR D 362      25.057  50.906 119.669  1.00  0.00           N  
ATOM    267  CA  TYR D 362      25.872  51.142 120.852  1.00  0.00           C  
ATOM    268  C   TYR D 362      25.855  52.621 121.249  1.00  0.00           C  
ATOM    269  O   TYR D 362      25.661  53.478 120.400  1.00  0.00           O  
ATOM    270  CB  TYR D 362      27.295  50.675 120.578  1.00  0.00           C  
ATOM    271  CG  TYR D 362      27.424  49.169 120.559  1.00  0.00           C  
ATOM    272  CD1 TYR D 362      26.533  48.365 119.833  1.00  0.00           C  
ATOM    273  CD2 TYR D 362      28.406  48.541 121.307  1.00  0.00           C  
ATOM    274  CE1 TYR D 362      26.631  46.959 119.869  1.00  0.00           C  
ATOM    275  CE2 TYR D 362      28.507  47.156 121.352  1.00  0.00           C  
ATOM    276  CZ  TYR D 362      27.625  46.376 120.638  1.00  0.00           C  
ATOM    277  OH  TYR D 362      27.752  45.016 120.734  1.00  0.00           O  
ATOM    278  N   SER D 363      26.011  52.930 122.535  1.00  0.00           N  
ATOM    279  CA  SER D 363      26.029  54.340 122.953  1.00  0.00           C  
ATOM    280  C   SER D 363      27.422  54.778 123.403  1.00  0.00           C  
ATOM    281  O   SER D 363      28.181  53.984 123.986  1.00  0.00           O  
ATOM    282  CB  SER D 363      25.038  54.597 124.106  1.00  0.00           C  
ATOM    283  OG  SER D 363      23.689  54.495 123.676  1.00  0.00           O  
ATOM    284  N   GLU D 364      27.766  56.033 123.123  1.00  0.00           N  
ATOM    285  CA  GLU D 364      29.056  56.555 123.576  1.00  0.00           C  
ATOM    286  C   GLU D 364      28.968  56.916 125.068  1.00  0.00           C  
ATOM    287  O   GLU D 364      27.912  57.292 125.570  1.00  0.00           O  
ATOM    288  CB  GLU D 364      29.481  57.811 122.790  1.00  0.00           C  
ATOM    289  CG  GLU D 364      30.804  58.418 123.289  1.00  0.00           C  
ATOM    290  CD  GLU D 364      31.303  59.619 122.498  1.00  0.00           C  
ATOM    291  OE1 GLU D 364      30.604  60.098 121.584  1.00  0.00           O  
ATOM    292  OE2 GLU D 364      32.411  60.105 122.801  1.00  0.00           O  
ATOM    293  N   ILE D 365      30.079  56.763 125.771  1.00  0.00           N  
ATOM    294  CA  ILE D 365      30.181  57.122 127.183  1.00  0.00           C  
ATOM    295  C   ILE D 365      31.540  57.827 127.265  1.00  0.00           C  
ATOM    296  O   ILE D 365      32.434  57.550 126.464  1.00  0.00           O  
ATOM    297  CB  ILE D 365      30.125  55.858 128.121  1.00  0.00           C  
ATOM    298  CG1 ILE D 365      30.205  56.275 129.583  1.00  0.00           C  
ATOM    299  CG2 ILE D 365      31.255  54.891 127.823  1.00  0.00           C  
ATOM    300  CD1 ILE D 365      30.020  55.103 130.521  1.00  0.00           C  
ATOM    301  N   ARG D 366      31.689  58.774 128.178  1.00  0.00           N  
ATOM    302  CA  ARG D 366      32.972  59.453 128.303  1.00  0.00           C  
ATOM    303  C   ARG D 366      33.448  59.410 129.745  1.00  0.00           C  
ATOM    304  O   ARG D 366      32.722  59.766 130.665  1.00  0.00           O  
ATOM    305  CB  ARG D 366      32.860  60.887 127.798  1.00  0.00           C  
ATOM    306  CG  ARG D 366      32.472  60.931 126.361  1.00  0.00           C  
ATOM    307  CD  ARG D 366      32.436  62.320 125.817  1.00  0.00           C  
ATOM    308  NE  ARG D 366      31.825  62.280 124.503  1.00  0.00           N  
ATOM    309  CZ  ARG D 366      31.626  63.341 123.745  1.00  0.00           C  
ATOM    310  NH1 ARG D 366      31.987  64.552 124.168  1.00  0.00           N  
ATOM    311  NH2 ARG D 366      31.065  63.181 122.564  1.00  0.00           N  
ATOM    312  N   LEU D 368      34.676  58.960 129.936  1.00  0.00           N  
ATOM    313  CA  LEU D 368      35.218  58.829 131.279  1.00  0.00           C  
ATOM    314  C   LEU D 368      36.412  59.735 131.465  1.00  0.00           C  
ATOM    315  O   LEU D 368      37.005  60.197 130.485  1.00  0.00           O  
ATOM    316  CB  LEU D 368      35.591  57.361 131.522  1.00  0.00           C  
ATOM    317  CG  LEU D 368      34.425  56.484 131.038  1.00  0.00           C  
ATOM    318  CD1 LEU D 368      34.829  55.046 130.856  1.00  0.00           C  
ATOM    319  CD2 LEU D 368      33.287  56.610 132.030  1.00  0.00           C  
ATOM    320  N   PRO D 370      36.764  60.024 132.730  1.00  0.00           N  
ATOM    321  CA  PRO D 370      37.891  60.887 133.105  1.00  0.00           C  
ATOM    322  C   PRO D 370      39.240  60.333 132.646  1.00  0.00           C  
ATOM    323  O   PRO D 370      39.421  59.109 132.560  1.00  0.00           O  
ATOM    324  CB  PRO D 370      37.794  60.927 134.628  1.00  0.00           C  
ATOM    325  CG  PRO D 370      36.334  60.739 134.899  1.00  0.00           C  
ATOM    326  CD  PRO D 370      35.984  59.642 133.925  1.00  0.00           C  
ATOM    327  N   ILE D 371      40.187  61.226 132.357  1.00  0.00           N  
ATOM    328  CA  ILE D 371      41.536  60.804 131.944  1.00  0.00           C  
ATOM    329  C   ILE D 371      42.288  60.268 133.174  1.00  0.00           C  
ATOM    330  O   ILE D 371      43.107  59.363 133.097  1.00  0.00           O  
ATOM    331  CB  ILE D 371      42.357  61.994 131.412  1.00  0.00           C  
ATOM    332  CG1 ILE D 371      41.602  62.711 130.285  1.00  0.00           C  
ATOM    333  CG2 ILE D 371      43.713  61.522 130.976  1.00  0.00           C  
ATOM    334  CD1 ILE D 371      41.366  61.894 129.054  1.00  0.00           C  
ATOM    335  N   VAL D 372      41.995  60.862 134.319  1.00  0.00           N  
ATOM    336  CA  VAL D 372      42.635  60.486 135.562  1.00  0.00           C  
ATOM    337  C   VAL D 372      41.672  59.739 136.463  1.00  0.00           C  
ATOM    338  O   VAL D 372      40.482  60.027 136.484  1.00  0.00           O  
ATOM    339  CB  VAL D 372      43.161  61.755 136.282  1.00  0.00           C  
ATOM    340  CG1 VAL D 372      44.587  61.996 135.937  1.00  0.00           C  
ATOM    341  CG2 VAL D 372      42.401  62.965 135.782  1.00  0.00           C  
ATOM    342  N   GLU D 373      42.186  58.756 137.184  1.00  0.00           N  
ATOM    343  CA  GLU D 373      41.378  57.987 138.125  1.00  0.00           C  
ATOM    344  C   GLU D 373      42.299  57.770 139.313  1.00  0.00           C  
ATOM    345  O   GLU D 373      43.472  58.155 139.275  1.00  0.00           O  
ATOM    346  CB  GLU D 373      40.953  56.610 137.565  1.00  0.00           C  
ATOM    347  CG  GLU D 373      39.972  56.622 136.399  1.00  0.00           C  
ATOM    348  CD  GLU D 373      38.512  56.723 136.792  1.00  0.00           C  
ATOM    349  OE1 GLU D 373      38.199  57.029 137.963  1.00  0.00           O  
ATOM    350  OE2 GLU D 373      37.664  56.502 135.901  1.00  0.00           O  
ATOM    351  N   GLN D 374      41.759  57.162 140.365  1.00  0.00           N  
ATOM    352  CA  GLN D 374      42.529  56.877 141.564  1.00  0.00           C  
ATOM    353  C   GLN D 374      43.403  55.710 141.223  1.00  0.00           C  
ATOM    354  O   GLN D 374      42.988  54.808 140.501  1.00  0.00           O  
ATOM    355  CB  GLN D 374      41.610  56.502 142.712  1.00  0.00           C  
ATOM    356  CG  GLN D 374      41.700  57.430 143.878  1.00  0.00           C  
ATOM    357  CD  GLN D 374      40.341  57.889 144.330  1.00  0.00           C  
ATOM    358  OE1 GLN D 374      39.483  57.074 144.709  1.00  0.00           O  
ATOM    359  NE2 GLN D 374      40.125  59.205 144.291  1.00  0.00           N  
ATOM    360  N   THR D 375      44.612  55.712 141.755  1.00  0.00           N  
ATOM    361  CA  THR D 375      45.538  54.641 141.470  1.00  0.00           C  
ATOM    362  C   THR D 375      45.027  53.244 141.834  1.00  0.00           C  
ATOM    363  O   THR D 375      45.135  52.312 141.034  1.00  0.00           O  
ATOM    364  CB  THR D 375      46.875  54.897 142.161  1.00  0.00           C  
ATOM    365  OG1 THR D 375      47.317  56.231 141.861  1.00  0.00           O  
ATOM    366  CG2 THR D 375      47.919  53.898 141.667  1.00  0.00           C  
ATOM    367  N   PRO D 376      44.446  53.075 143.032  1.00  0.00           N  
ATOM    368  CA  PRO D 376      43.970  51.729 143.374  1.00  0.00           C  
ATOM    369  C   PRO D 376      43.018  51.070 142.373  1.00  0.00           C  
ATOM    370  O   PRO D 376      42.971  49.838 142.271  1.00  0.00           O  
ATOM    371  CB  PRO D 376      43.366  51.901 144.779  1.00  0.00           C  
ATOM    372  CG  PRO D 376      43.176  53.371 144.940  1.00  0.00           C  
ATOM    373  CD  PRO D 376      44.284  54.009 144.159  1.00  0.00           C  
ATOM    374  N   LEU D 377      42.267  51.867 141.621  1.00  0.00           N  
ATOM    375  CA  LEU D 377      41.363  51.267 140.647  1.00  0.00           C  
ATOM    376  C   LEU D 377      42.144  50.409 139.650  1.00  0.00           C  
ATOM    377  O   LEU D 377      41.766  49.281 139.352  1.00  0.00           O  
ATOM    378  CB  LEU D 377      40.586  52.342 139.882  1.00  0.00           C  
ATOM    379  CG  LEU D 377      39.790  51.848 138.664  1.00  0.00           C  
ATOM    380  CD1 LEU D 377      38.793  50.782 139.081  1.00  0.00           C  
ATOM    381  CD2 LEU D 377      39.087  53.030 138.000  1.00  0.00           C  
ATOM    382  N   PHE D 378      43.245  50.945 139.145  1.00  0.00           N  
ATOM    383  CA  PHE D 378      44.045  50.214 138.174  1.00  0.00           C  
ATOM    384  C   PHE D 378      44.853  49.106 138.784  1.00  0.00           C  
ATOM    385  O   PHE D 378      45.064  48.079 138.155  1.00  0.00           O  
ATOM    386  CB  PHE D 378      44.982  51.166 137.448  1.00  0.00           C  
ATOM    387  CG  PHE D 378      44.276  52.269 136.763  1.00  0.00           C  
ATOM    388  CD1 PHE D 378      43.340  51.987 135.761  1.00  0.00           C  
ATOM    389  CD2 PHE D 378      44.526  53.594 137.109  1.00  0.00           C  
ATOM    390  CE1 PHE D 378      42.665  53.010 135.114  1.00  0.00           C  
ATOM    391  CE2 PHE D 378      43.848  54.650 136.457  1.00  0.00           C  
ATOM    392  CZ  PHE D 378      42.922  54.357 135.463  1.00  0.00           C  
ATOM    393  N   LYS D 388      45.344  49.323 139.998  1.00  0.00           N  
ATOM    394  CA  LYS D 388      46.125  48.292 140.679  1.00  0.00           C  
ATOM    395  C   LYS D 388      45.192  47.109 140.885  1.00  0.00           C  
ATOM    396  O   LYS D 388      45.579  45.951 140.716  1.00  0.00           O  
ATOM    397  CB  LYS D 388      46.602  48.791 142.046  1.00  0.00           C  
ATOM    398  CG  LYS D 388      47.955  49.474 142.101  1.00  0.00           C  
ATOM    399  CD  LYS D 388      48.147  50.058 143.500  1.00  0.00           C  
ATOM    400  CE  LYS D 388      49.583  50.430 143.790  1.00  0.00           C  
ATOM    401  NZ  LYS D 388      50.416  49.198 143.893  1.00  0.00           N  
ATOM    402  N   ARG D 389      43.951  47.438 141.234  1.00  0.00           N  
ATOM    403  CA  ARG D 389      42.904  46.473 141.512  1.00  0.00           C  
ATOM    404  C   ARG D 389      42.349  45.713 140.326  1.00  0.00           C  
ATOM    405  O   ARG D 389      42.388  44.484 140.297  1.00  0.00           O  
ATOM    406  CB  ARG D 389      41.744  47.176 142.222  1.00  0.00           C  
ATOM    407  CG  ARG D 389      41.862  47.238 143.732  1.00  0.00           C  
ATOM    408  CD  ARG D 389      40.562  46.747 144.322  1.00  0.00           C  
ATOM    409  NE  ARG D 389      39.781  47.809 144.947  1.00  0.00           N  
ATOM    410  CZ  ARG D 389      38.497  47.679 145.255  1.00  0.00           C  
ATOM    411  NH1 ARG D 389      37.883  46.540 144.985  1.00  0.00           N  
ATOM    412  NH2 ARG D 389      37.828  48.678 145.821  1.00  0.00           N  
ATOM    413  N   ALA D 396      41.813  46.448 139.359  1.00  0.00           N  
ATOM    414  CA  ALA D 396      41.216  45.852 138.173  1.00  0.00           C  
ATOM    415  C   ALA D 396      42.200  45.096 137.295  1.00  0.00           C  
ATOM    416  O   ALA D 396      41.960  43.950 136.928  1.00  0.00           O  
ATOM    417  CB  ALA D 396      40.539  46.924 137.362  1.00  0.00           C  
ATOM    418  N   ILE D 397      43.308  45.734 136.961  1.00  0.00           N  
ATOM    419  CA  ILE D 397      44.299  45.118 136.088  1.00  0.00           C  
ATOM    420  C   ILE D 397      45.186  44.051 136.721  1.00  0.00           C  
ATOM    421  O   ILE D 397      45.520  43.078 136.042  1.00  0.00           O  
ATOM    422  CB  ILE D 397      45.206  46.182 135.441  1.00  0.00           C  
ATOM    423  CG1 ILE D 397      44.352  47.198 134.680  1.00  0.00           C  
ATOM    424  CG2 ILE D 397      46.168  45.525 134.466  1.00  0.00           C  
ATOM    425  CD1 ILE D 397      45.084  48.483 134.383  1.00  0.00           C  
ATOM    426  N   GLY D 403      45.572  44.229 137.992  1.00  0.00           N  
ATOM    427  CA  GLY D 403      46.420  43.250 138.682  1.00  0.00           C  
ATOM    428  C   GLY D 403      47.873  43.665 138.895  1.00  0.00           C  
ATOM    429  O   GLY D 403      48.522  44.146 137.968  1.00  0.00           O  
ATOM    430  N   GLU D 404      48.395  43.458 140.103  1.00  0.00           N  
ATOM    431  CA  GLU D 404      49.780  43.837 140.440  1.00  0.00           C  
ATOM    432  C   GLU D 404      50.896  43.126 139.673  1.00  0.00           C  
ATOM    433  O   GLU D 404      51.942  43.693 139.391  1.00  0.00           O  
ATOM    434  CB  GLU D 404      50.029  43.616 141.928  1.00  0.00           C  
ATOM    435  CG  GLU D 404      48.962  44.205 142.858  1.00  0.00           C  
ATOM    436  CD  GLU D 404      49.242  45.640 143.269  1.00  0.00           C  
ATOM    437  OE1 GLU D 404      50.193  46.243 142.721  1.00  0.00           O  
ATOM    438  OE2 GLU D 404      48.505  46.163 144.137  1.00  0.00           O  
ATOM    439  N   VAL D 406      50.674  41.873 139.332  1.00  0.00           N  
ATOM    440  CA  VAL D 406      51.692  41.097 138.651  1.00  0.00           C  
ATOM    441  C   VAL D 406      51.888  41.444 137.170  1.00  0.00           C  
ATOM    442  O   VAL D 406      52.664  40.798 136.472  1.00  0.00           O  
ATOM    443  CB  VAL D 406      51.353  39.591 138.781  1.00  0.00           C  
ATOM    444  CG1 VAL D 406      50.222  39.214 137.786  1.00  0.00           C  
ATOM    445  CG2 VAL D 406      52.619  38.745 138.577  1.00  0.00           C  
ATOM    446  N   THR D 473      51.201  42.463 136.682  1.00  0.00           N  
ATOM    447  CA  THR D 473      51.301  42.822 135.263  1.00  0.00           C  
ATOM    448  C   THR D 473      52.298  43.923 134.944  1.00  0.00           C  
ATOM    449  O   THR D 473      52.668  44.700 135.819  1.00  0.00           O  
ATOM    450  CB  THR D 473      49.937  43.259 134.748  1.00  0.00           C  
ATOM    451  OG1 THR D 473      49.545  44.479 135.400  1.00  0.00           O  
ATOM    452  CG2 THR D 473      48.917  42.183 135.042  1.00  0.00           C  
ATOM    453  N   ASP D 477      52.721  44.010 133.688  1.00  0.00           N  
ATOM    454  CA  ASP D 477      53.660  45.059 133.313  1.00  0.00           C  
ATOM    455  C   ASP D 477      53.038  46.437 133.422  1.00  0.00           C  
ATOM    456  O   ASP D 477      53.682  47.372 133.906  1.00  0.00           O  
ATOM    457  CB  ASP D 477      54.200  44.852 131.897  1.00  0.00           C  
ATOM    458  CG  ASP D 477      55.304  43.805 131.843  1.00  0.00           C  
ATOM    459  OD1 ASP D 477      56.182  43.799 132.741  1.00  0.00           O  
ATOM    460  OD2 ASP D 477      55.309  42.991 130.897  1.00  0.00           O  
ATOM    461  N   VAL D 478      51.786  46.565 132.992  1.00  0.00           N  
ATOM    462  CA  VAL D 478      51.085  47.852 133.046  1.00  0.00           C  
ATOM    463  C   VAL D 478      51.184  48.463 134.444  1.00  0.00           C  
ATOM    464  O   VAL D 478      51.643  49.604 134.614  1.00  0.00           O  
ATOM    465  CB  VAL D 478      49.583  47.682 132.651  1.00  0.00           C  
ATOM    466  CG1 VAL D 478      48.778  48.932 133.000  1.00  0.00           C  
ATOM    467  CG2 VAL D 478      49.488  47.403 131.166  1.00  0.00           C  
ATOM    468  N   VAL D 479      50.746  47.688 135.435  1.00  0.00           N  
ATOM    469  CA  VAL D 479      50.776  48.113 136.821  1.00  0.00           C  
ATOM    470  C   VAL D 479      52.238  48.192 137.298  1.00  0.00           C  
ATOM    471  O   VAL D 479      52.677  49.213 137.828  1.00  0.00           O  
ATOM    472  CB  VAL D 479      49.963  47.117 137.708  1.00  0.00           C  
ATOM    473  CG1 VAL D 479      50.168  47.436 139.176  1.00  0.00           C  
ATOM    474  CG2 VAL D 479      48.471  47.198 137.369  1.00  0.00           C  
ATOM    475  N   GLU D 488      52.986  47.113 137.095  1.00  0.00           N  
ATOM    476  CA  GLU D 488      54.391  47.062 137.477  1.00  0.00           C  
ATOM    477  C   GLU D 488      55.234  48.249 137.005  1.00  0.00           C  
ATOM    478  O   GLU D 488      55.779  48.992 137.825  1.00  0.00           O  
ATOM    479  CB  GLU D 488      55.063  45.797 136.925  1.00  0.00           C  
ATOM    480  CG  GLU D 488      55.047  44.544 137.807  1.00  0.00           C  
ATOM    481  CD  GLU D 488      55.898  43.415 137.200  1.00  0.00           C  
ATOM    482  OE1 GLU D 488      57.086  43.673 136.885  1.00  0.00           O  
ATOM    483  OE2 GLU D 488      55.393  42.279 137.038  1.00  0.00           O  
ATOM    484  N   LYS D 495      55.344  48.444 135.692  1.00  0.00           N  
ATOM    485  CA  LYS D 495      56.230  49.502 135.212  1.00  0.00           C  
ATOM    486  C   LYS D 495      55.739  50.508 134.192  1.00  0.00           C  
ATOM    487  O   LYS D 495      56.556  51.197 133.572  1.00  0.00           O  
ATOM    488  CB  LYS D 495      57.483  48.845 134.642  1.00  0.00           C  
ATOM    489  CG  LYS D 495      57.152  47.824 133.553  1.00  0.00           C  
ATOM    490  CD  LYS D 495      58.367  47.131 132.951  1.00  0.00           C  
ATOM    491  CE  LYS D 495      59.191  46.373 134.000  1.00  0.00           C  
ATOM    492  NZ  LYS D 495      59.961  47.287 134.916  1.00  0.00           N  
ATOM    493  N   GLU D 496      54.435  50.645 134.020  1.00  0.00           N  
ATOM    494  CA  GLU D 496      53.979  51.555 132.983  1.00  0.00           C  
ATOM    495  C   GLU D 496      53.051  52.704 133.286  1.00  0.00           C  
ATOM    496  O   GLU D 496      52.965  53.604 132.484  1.00  0.00           O  
ATOM    497  CB  GLU D 496      53.371  50.729 131.866  1.00  0.00           C  
ATOM    498  CG  GLU D 496      54.382  49.832 131.214  1.00  0.00           C  
ATOM    499  CD  GLU D 496      53.773  48.947 130.174  1.00  0.00           C  
ATOM    500  OE1 GLU D 496      52.590  49.169 129.847  1.00  0.00           O  
ATOM    501  OE2 GLU D 496      54.473  48.038 129.679  1.00  0.00           O  
ATOM    502  N   MET D 497      52.356  52.695 134.416  1.00  0.00           N  
ATOM    503  CA  MET D 497      51.409  53.770 134.723  1.00  0.00           C  
ATOM    504  C   MET D 497      52.034  55.106 135.077  1.00  0.00           C  
ATOM    505  O   MET D 497      53.117  55.129 135.636  1.00  0.00           O  
ATOM    506  CB  MET D 497      50.500  53.358 135.887  1.00  0.00           C  
ATOM    507  CG  MET D 497      49.756  52.063 135.658  1.00  0.00           C  
ATOM    508  SD  MET D 497      48.568  51.777 136.954  1.00  0.00           S  
ATOM    509  CE  MET D 497      49.607  51.016 138.195  1.00  0.00           C  
ATOM    510  N   TYR D 498      51.354  56.213 134.747  1.00  0.00           N  
ATOM    511  CA  TYR D 498      51.821  57.560 135.119  1.00  0.00           C  
ATOM    512  C   TYR D 498      51.044  57.883 136.381  1.00  0.00           C  
ATOM    513  O   TYR D 498      49.866  58.183 136.306  1.00  0.00           O  
ATOM    514  CB  TYR D 498      51.484  58.627 134.057  1.00  0.00           C  
ATOM    515  CG  TYR D 498      52.386  58.654 132.832  1.00  0.00           C  
ATOM    516  CD1 TYR D 498      52.218  57.717 131.794  1.00  0.00           C  
ATOM    517  CD2 TYR D 498      53.440  59.582 132.729  1.00  0.00           C  
ATOM    518  CE1 TYR D 498      53.082  57.699 130.679  1.00  0.00           C  
ATOM    519  CE2 TYR D 498      54.317  59.566 131.617  1.00  0.00           C  
ATOM    520  CZ  TYR D 498      54.126  58.622 130.600  1.00  0.00           C  
ATOM    521  OH  TYR D 498      54.958  58.592 129.500  1.00  0.00           O  
ATOM    522  N   THR D 499      51.698  57.813 137.535  1.00  0.00           N  
ATOM    523  CA  THR D 499      51.055  58.053 138.825  1.00  0.00           C  
ATOM    524  C   THR D 499      51.748  59.189 139.552  1.00  0.00           C  
ATOM    525  O   THR D 499      52.974  59.252 139.577  1.00  0.00           O  
ATOM    526  CB  THR D 499      51.155  56.822 139.715  1.00  0.00           C  
ATOM    527  OG1 THR D 499      50.706  55.673 138.985  1.00  0.00           O  
ATOM    528  CG2 THR D 499      50.321  57.019 140.995  1.00  0.00           C  
ATOM    529  N   PHE D 500      50.970  60.068 140.167  1.00  0.00           N  
ATOM    530  CA  PHE D 500      51.532  61.223 140.851  1.00  0.00           C  
ATOM    531  C   PHE D 500      50.599  61.555 141.979  1.00  0.00           C  
ATOM    532  O   PHE D 500      49.502  61.009 142.046  1.00  0.00           O  
ATOM    533  CB  PHE D 500      51.636  62.434 139.908  1.00  0.00           C  
ATOM    534  CG  PHE D 500      50.297  62.864 139.291  1.00  0.00           C  
ATOM    535  CD1 PHE D 500      49.825  62.269 138.125  1.00  0.00           C  
ATOM    536  CD2 PHE D 500      49.495  63.821 139.913  1.00  0.00           C  
ATOM    537  CE1 PHE D 500      48.571  62.616 137.586  1.00  0.00           C  
ATOM    538  CE2 PHE D 500      48.240  64.176 139.386  1.00  0.00           C  
ATOM    539  CZ  PHE D 500      47.775  63.571 138.218  1.00  0.00           C  
ATOM    540  N   GLU D 501      51.023  62.472 142.845  1.00  0.00           N  
ATOM    541  CA  GLU D 501      50.230  62.846 144.004  1.00  0.00           C  
ATOM    542  C   GLU D 501      49.451  64.137 143.838  1.00  0.00           C  
ATOM    543  O   GLU D 501      49.984  65.148 143.353  1.00  0.00           O  
ATOM    544  CB  GLU D 501      51.130  62.937 145.241  1.00  0.00           C  
ATOM    545  CG  GLU D 501      50.391  63.182 146.569  1.00  0.00           C  
ATOM    546  CD  GLU D 501      51.330  63.144 147.781  1.00  0.00           C  
ATOM    547  OE1 GLU D 501      52.494  63.606 147.635  1.00  0.00           O  
ATOM    548  OE2 GLU D 501      50.897  62.663 148.865  1.00  0.00           O  
ATOM    549  N   ASP D 502      48.183  64.073 144.246  1.00  0.00           N  
ATOM    550  CA  ASP D 502      47.266  65.203 144.195  1.00  0.00           C  
ATOM    551  C   ASP D 502      47.618  66.153 145.341  1.00  0.00           C  
ATOM    552  O   ASP D 502      48.510  65.887 146.142  1.00  0.00           O  
ATOM    553  CB  ASP D 502      45.819  64.706 144.356  1.00  0.00           C  
ATOM    554  CG  ASP D 502      44.770  65.678 143.785  1.00  0.00           C  
ATOM    555  OD1 ASP D 502      45.124  66.744 143.213  1.00  0.00           O  
ATOM    556  OD2 ASP D 502      43.570  65.347 143.912  1.00  0.00           O  
ATOM    557  N   ARG D 503      46.918  67.271 145.416  1.00  0.00           N  
ATOM    558  CA  ARG D 503      47.193  68.207 146.478  1.00  0.00           C  
ATOM    559  C   ARG D 503      46.759  67.572 147.790  1.00  0.00           C  
ATOM    560  O   ARG D 503      47.549  67.490 148.714  1.00  0.00           O  
ATOM    561  CB  ARG D 503      46.482  69.537 146.209  1.00  0.00           C  
ATOM    562  CG  ARG D 503      47.195  70.374 145.134  1.00  0.00           C  
ATOM    563  CD  ARG D 503      46.402  71.633 144.784  1.00  0.00           C  
ATOM    564  NE  ARG D 503      47.184  72.615 144.033  1.00  0.00           N  
ATOM    565  CZ  ARG D 503      47.676  72.424 142.813  1.00  0.00           C  
ATOM    566  NH1 ARG D 503      48.380  73.388 142.222  1.00  0.00           N  
ATOM    567  NH2 ARG D 503      47.461  71.278 142.180  1.00  0.00           N  
ATOM    568  N   ASN D 651      45.532  67.074 147.871  1.00  0.00           N  
ATOM    569  CA  ASN D 651      45.094  66.459 149.122  1.00  0.00           C  
ATOM    570  C   ASN D 651      45.833  65.162 149.458  1.00  0.00           C  
ATOM    571  O   ASN D 651      45.434  64.427 150.381  1.00  0.00           O  
ATOM    572  CB  ASN D 651      43.579  66.203 149.117  1.00  0.00           C  
ATOM    573  CG  ASN D 651      43.156  65.054 148.197  1.00  0.00           C  
ATOM    574  OD1 ASN D 651      41.957  64.808 148.025  1.00  0.00           O  
ATOM    575  ND2 ASN D 651      44.126  64.347 147.609  1.00  0.00           N  
ATOM    576  N   GLY D 652      46.889  64.878 148.692  1.00  0.00           N  
ATOM    577  CA  GLY D 652      47.691  63.690 148.930  1.00  0.00           C  
ATOM    578  C   GLY D 652      47.302  62.381 148.277  1.00  0.00           C  
ATOM    579  O   GLY D 652      48.115  61.459 148.243  1.00  0.00           O  
ATOM    580  N   ASP D 653      46.077  62.283 147.769  1.00  0.00           N  
ATOM    581  CA  ASP D 653      45.603  61.058 147.116  1.00  0.00           C  
ATOM    582  C   ASP D 653      46.480  60.612 145.947  1.00  0.00           C  
ATOM    583  O   ASP D 653      47.054  61.446 145.227  1.00  0.00           O  
ATOM    584  CB  ASP D 653      44.177  61.256 146.606  1.00  0.00           C  
ATOM    585  CG  ASP D 653      43.172  61.377 147.727  1.00  0.00           C  
ATOM    586  OD1 ASP D 653      43.021  60.425 148.513  1.00  0.00           O  
ATOM    587  OD2 ASP D 653      42.522  62.426 147.833  1.00  0.00           O  
ATOM    588  N   SER D 654      46.596  59.299 145.759  1.00  0.00           N  
ATOM    589  CA  SER D 654      47.374  58.801 144.630  1.00  0.00           C  
ATOM    590  C   SER D 654      46.496  58.914 143.363  1.00  0.00           C  
ATOM    591  O   SER D 654      45.323  58.483 143.329  1.00  0.00           O  
ATOM    592  CB  SER D 654      47.803  57.353 144.841  1.00  0.00           C  
ATOM    593  OG  SER D 654      48.759  56.989 143.860  1.00  0.00           O  
ATOM    594  N   LEU D 655      47.079  59.516 142.333  1.00  0.00           N  
ATOM    595  CA  LEU D 655      46.404  59.758 141.070  1.00  0.00           C  
ATOM    596  C   LEU D 655      47.109  59.060 139.930  1.00  0.00           C  
ATOM    597  O   LEU D 655      48.345  59.040 139.850  1.00  0.00           O  
ATOM    598  CB  LEU D 655      46.364  61.261 140.817  1.00  0.00           C  
ATOM    599  CG  LEU D 655      45.039  61.962 141.132  1.00  0.00           C  
ATOM    600  CD1 LEU D 655      44.372  61.335 142.336  1.00  0.00           C  
ATOM    601  CD2 LEU D 655      45.292  63.447 141.313  1.00  0.00           C  
ATOM    602  N   THR D 656      46.329  58.492 139.027  1.00  0.00           N  
ATOM    603  CA  THR D 656      46.941  57.790 137.915  1.00  0.00           C  
ATOM    604  C   THR D 656      46.293  58.080 136.564  1.00  0.00           C  
ATOM    605  O   THR D 656      45.077  57.912 136.425  1.00  0.00           O  
ATOM    606  CB  THR D 656      46.920  56.269 138.189  1.00  0.00           C  
ATOM    607  OG1 THR D 656      47.781  55.977 139.295  1.00  0.00           O  
ATOM    608  CG2 THR D 656      47.387  55.490 136.980  1.00  0.00           C  
ATOM    609  N   LEU D 657      47.100  58.540 135.596  1.00  0.00           N  
ATOM    610  CA  LEU D 657      46.637  58.801 134.220  1.00  0.00           C  
ATOM    611  C   LEU D 657      46.276  57.418 133.695  1.00  0.00           C  
ATOM    612  O   LEU D 657      47.099  56.502 133.740  1.00  0.00           O  
ATOM    613  CB  LEU D 657      47.766  59.388 133.366  1.00  0.00           C  
ATOM    614  CG  LEU D 657      47.793  60.913 133.107  1.00  0.00           C  
ATOM    615  CD1 LEU D 657      47.242  61.664 134.305  1.00  0.00           C  
ATOM    616  CD2 LEU D 657      49.226  61.383 132.760  1.00  0.00           C  
ATOM    617  N   ARG D 658      45.051  57.267 133.201  1.00  0.00           N  
ATOM    618  CA  ARG D 658      44.561  55.974 132.717  1.00  0.00           C  
ATOM    619  C   ARG D 658      45.398  55.252 131.641  1.00  0.00           C  
ATOM    620  O   ARG D 658      45.671  55.802 130.583  1.00  0.00           O  
ATOM    621  CB  ARG D 658      43.114  56.132 132.236  1.00  0.00           C  
ATOM    622  CG  ARG D 658      42.932  56.911 130.919  1.00  0.00           C  
ATOM    623  CD  ARG D 658      41.434  57.042 130.523  1.00  0.00           C  
ATOM    624  NE  ARG D 658      41.279  57.618 129.190  1.00  0.00           N  
ATOM    625  CZ  ARG D 658      40.197  58.251 128.741  1.00  0.00           C  
ATOM    626  NH1 ARG D 658      39.126  58.407 129.509  1.00  0.00           N  
ATOM    627  NH2 ARG D 658      40.197  58.770 127.519  1.00  0.00           N  
ATOM    628  N   PRO D 659      45.823  54.000 131.919  1.00  0.00           N  
ATOM    629  CA  PRO D 659      46.620  53.216 130.964  1.00  0.00           C  
ATOM    630  C   PRO D 659      45.689  52.438 130.023  1.00  0.00           C  
ATOM    631  O   PRO D 659      46.134  51.846 129.059  1.00  0.00           O  
ATOM    632  CB  PRO D 659      47.415  52.290 131.869  1.00  0.00           C  
ATOM    633  CG  PRO D 659      46.374  51.935 132.918  1.00  0.00           C  
ATOM    634  CD  PRO D 659      45.662  53.269 133.197  1.00  0.00           C  
ATOM    635  N   GLU D 660      44.396  52.444 130.337  1.00  0.00           N  
ATOM    636  CA  GLU D 660      43.364  51.762 129.552  1.00  0.00           C  
ATOM    637  C   GLU D 660      42.019  52.336 129.983  1.00  0.00           C  
ATOM    638  O   GLU D 660      41.963  53.096 130.962  1.00  0.00           O  
ATOM    639  CB  GLU D 660      43.393  50.235 129.770  1.00  0.00           C  
ATOM    640  CG  GLU D 660      43.203  49.784 131.206  1.00  0.00           C  
ATOM    641  CD  GLU D 660      41.924  49.034 131.410  1.00  0.00           C  
ATOM    642  OE1 GLU D 660      41.766  47.942 130.812  1.00  0.00           O  
ATOM    643  OE2 GLU D 660      41.076  49.544 132.170  1.00  0.00           O  
ATOM    644  N   GLY D 661      40.954  51.978 129.259  1.00  0.00           N  
ATOM    645  CA  GLY D 661      39.631  52.509 129.554  1.00  0.00           C  
ATOM    646  C   GLY D 661      38.588  51.661 130.271  1.00  0.00           C  
ATOM    647  O   GLY D 661      37.613  52.188 130.796  1.00  0.00           O  
ATOM    648  N   THR D 662      38.799  50.355 130.323  1.00  0.00           N  
ATOM    649  CA  THR D 662      37.853  49.435 130.938  1.00  0.00           C  
ATOM    650  C   THR D 662      37.612  49.635 132.432  1.00  0.00           C  
ATOM    651  O   THR D 662      36.481  49.651 132.870  1.00  0.00           O  
ATOM    652  CB  THR D 662      38.287  47.997 130.643  1.00  0.00           C  
ATOM    653  OG1 THR D 662      38.371  47.839 129.230  1.00  0.00           O  
ATOM    654  CG2 THR D 662      37.278  47.002 131.172  1.00  0.00           C  
ATOM    655  N   ALA D 663      38.672  49.781 133.213  1.00  0.00           N  
ATOM    656  CA  ALA D 663      38.528  50.017 134.650  1.00  0.00           C  
ATOM    657  C   ALA D 663      37.583  51.201 134.927  1.00  0.00           C  
ATOM    658  O   ALA D 663      36.653  51.111 135.731  1.00  0.00           O  
ATOM    659  CB  ALA D 663      39.898  50.302 135.264  1.00  0.00           C  
ATOM    660  N   GLY D 664      37.834  52.313 134.247  1.00  0.00           N  
ATOM    661  CA  GLY D 664      37.017  53.494 134.433  1.00  0.00           C  
ATOM    662  C   GLY D 664      35.577  53.300 134.022  1.00  0.00           C  
ATOM    663  O   GLY D 664      34.674  53.887 134.624  1.00  0.00           O  
ATOM    664  N   CYS D 665      35.354  52.484 132.996  1.00  0.00           N  
ATOM    665  CA  CYS D 665      34.004  52.247 132.529  1.00  0.00           C  
ATOM    666  C   CYS D 665      33.205  51.558 133.634  1.00  0.00           C  
ATOM    667  O   CYS D 665      32.073  51.936 133.925  1.00  0.00           O  
ATOM    668  CB  CYS D 665      34.009  51.377 131.272  1.00  0.00           C  
ATOM    669  SG  CYS D 665      32.427  51.466 130.405  1.00  0.00           S  
ATOM    670  N   VAL D 666      33.803  50.540 134.242  1.00  0.00           N  
ATOM    671  CA  VAL D 666      33.141  49.816 135.314  1.00  0.00           C  
ATOM    672  C   VAL D 666      32.972  50.717 136.543  1.00  0.00           C  
ATOM    673  O   VAL D 666      31.904  50.779 137.127  1.00  0.00           O  
ATOM    674  CB  VAL D 666      33.951  48.589 135.719  1.00  0.00           C  
ATOM    675  CG1 VAL D 666      33.268  47.898 136.906  1.00  0.00           C  
ATOM    676  CG2 VAL D 666      34.110  47.654 134.516  1.00  0.00           C  
ATOM    677  N   ARG D 667      34.044  51.421 136.904  1.00  0.00           N  
ATOM    678  CA  ARG D 667      34.052  52.317 138.050  1.00  0.00           C  
ATOM    679  C   ARG D 667      32.880  53.290 137.948  1.00  0.00           C  
ATOM    680  O   ARG D 667      32.223  53.591 138.951  1.00  0.00           O  
ATOM    681  CB  ARG D 667      35.406  53.040 138.119  1.00  0.00           C  
ATOM    682  CG  ARG D 667      35.665  53.908 139.364  1.00  0.00           C  
ATOM    683  CD  ARG D 667      35.749  55.413 139.003  1.00  0.00           C  
ATOM    684  NE  ARG D 667      34.444  55.946 138.627  1.00  0.00           N  
ATOM    685  CZ  ARG D 667      34.234  56.882 137.708  1.00  0.00           C  
ATOM    686  NH1 ARG D 667      35.238  57.429 137.040  1.00  0.00           N  
ATOM    687  NH2 ARG D 667      32.990  57.253 137.450  1.00  0.00           N  
ATOM    688  N   ALA D 668      32.607  53.758 136.728  1.00  0.00           N  
ATOM    689  CA  ALA D 668      31.493  54.669 136.488  1.00  0.00           C  
ATOM    690  C   ALA D 668      30.188  53.894 136.371  1.00  0.00           C  
ATOM    691  O   ALA D 668      29.144  54.358 136.805  1.00  0.00           O  
ATOM    692  CB  ALA D 668      31.720  55.455 135.233  1.00  0.00           C  
ATOM    693  N   GLY D 669      30.263  52.712 135.779  1.00  0.00           N  
ATOM    694  CA  GLY D 669      29.080  51.895 135.608  1.00  0.00           C  
ATOM    695  C   GLY D 669      28.504  51.602 136.970  1.00  0.00           C  
ATOM    696  O   GLY D 669      27.286  51.646 137.169  1.00  0.00           O  
ATOM    697  N   ILE D 670      29.390  51.306 137.914  1.00  0.00           N  
ATOM    698  CA  ILE D 670      28.986  51.022 139.275  1.00  0.00           C  
ATOM    699  C   ILE D 670      28.629  52.342 139.985  1.00  0.00           C  
ATOM    700  O   ILE D 670      27.564  52.465 140.593  1.00  0.00           O  
ATOM    701  CB  ILE D 670      30.119  50.330 140.056  1.00  0.00           C  
ATOM    702  CG1 ILE D 670      30.409  48.938 139.470  1.00  0.00           C  
ATOM    703  CG2 ILE D 670      29.737  50.244 141.521  1.00  0.00           C  
ATOM    704  CD1 ILE D 670      31.729  48.291 139.985  1.00  0.00           C  
ATOM    705  N   GLU D 671      29.500  53.344 139.880  1.00  0.00           N  
ATOM    706  CA  GLU D 671      29.225  54.610 140.553  1.00  0.00           C  
ATOM    707  C   GLU D 671      27.875  55.243 140.217  1.00  0.00           C  
ATOM    708  O   GLU D 671      27.292  55.901 141.060  1.00  0.00           O  
ATOM    709  CB  GLU D 671      30.347  55.640 140.310  1.00  0.00           C  
ATOM    710  CG  GLU D 671      30.282  56.824 141.289  1.00  0.00           C  
ATOM    711  CD  GLU D 671      31.425  57.842 141.139  1.00  0.00           C  
ATOM    712  OE1 GLU D 671      32.598  57.422 140.979  1.00  0.00           O  
ATOM    713  OE2 GLU D 671      31.147  59.069 141.204  1.00  0.00           O  
ATOM    714  N   HIS D 672      27.359  55.057 139.010  1.00  0.00           N  
ATOM    715  CA  HIS D 672      26.076  55.676 138.682  1.00  0.00           C  
ATOM    716  C   HIS D 672      25.016  54.600 138.483  1.00  0.00           C  
ATOM    717  O   HIS D 672      23.957  54.843 137.906  1.00  0.00           O  
ATOM    718  CB  HIS D 672      26.200  56.529 137.415  1.00  0.00           C  
ATOM    719  CG  HIS D 672      27.333  57.506 137.448  1.00  0.00           C  
ATOM    720  ND1 HIS D 672      27.202  58.787 137.938  1.00  0.00           N  
ATOM    721  CD2 HIS D 672      28.625  57.383 137.061  1.00  0.00           C  
ATOM    722  CE1 HIS D 672      28.363  59.414 137.850  1.00  0.00           C  
ATOM    723  NE2 HIS D 672      29.243  58.583 137.321  1.00  0.00           N  
ATOM    724  N   GLY D 675      25.309  53.404 138.974  1.00  0.00           N  
ATOM    725  CA  GLY D 675      24.367  52.305 138.850  1.00  0.00           C  
ATOM    726  C   GLY D 675      23.789  52.137 137.455  1.00  0.00           C  
ATOM    727  O   GLY D 675      22.609  52.406 137.239  1.00  0.00           O  
ATOM    728  N   LEU D 677      24.618  51.708 136.503  1.00  0.00           N  
ATOM    729  CA  LEU D 677      24.158  51.485 135.139  1.00  0.00           C  
ATOM    730  C   LEU D 677      24.272  49.995 134.854  1.00  0.00           C  
ATOM    731  O   LEU D 677      23.676  49.480 133.904  1.00  0.00           O  
ATOM    732  CB  LEU D 677      25.036  52.209 134.130  1.00  0.00           C  
ATOM    733  CG  LEU D 677      25.210  53.714 134.140  1.00  0.00           C  
ATOM    734  CD1 LEU D 677      26.188  54.078 133.012  1.00  0.00           C  
ATOM    735  CD2 LEU D 677      23.877  54.400 133.946  1.00  0.00           C  
ATOM    736  N   LEU D 681      25.039  49.306 135.685  1.00  0.00           N  
ATOM    737  CA  LEU D 681      25.270  47.895 135.478  1.00  0.00           C  
ATOM    738  C   LEU D 681      24.276  46.979 136.177  1.00  0.00           C  
ATOM    739  O   LEU D 681      23.927  45.931 135.641  1.00  0.00           O  
ATOM    740  CB  LEU D 681      26.693  47.543 135.935  1.00  0.00           C  
ATOM    741  CG  LEU D 681      27.823  48.540 135.635  1.00  0.00           C  
ATOM    742  CD1 LEU D 681      29.101  48.091 136.340  1.00  0.00           C  
ATOM    743  CD2 LEU D 681      28.050  48.644 134.171  1.00  0.00           C  
ATOM    744  N   TYR D 683      23.823  47.370 137.369  1.00  0.00           N  
ATOM    745  CA  TYR D 683      22.899  46.542 138.156  1.00  0.00           C  
ATOM    746  C   TYR D 683      21.629  46.085 137.446  1.00  0.00           C  
ATOM    747  O   TYR D 683      20.729  46.891 137.158  1.00  0.00           O  
ATOM    748  CB  TYR D 683      22.511  47.243 139.477  1.00  0.00           C  
ATOM    749  CG  TYR D 683      21.886  46.283 140.473  1.00  0.00           C  
ATOM    750  CD1 TYR D 683      22.502  45.048 140.755  1.00  0.00           C  
ATOM    751  CD2 TYR D 683      20.648  46.556 141.067  1.00  0.00           C  
ATOM    752  CE1 TYR D 683      21.895  44.103 141.589  1.00  0.00           C  
ATOM    753  CE2 TYR D 683      20.032  45.613 141.909  1.00  0.00           C  
ATOM    754  CZ  TYR D 683      20.661  44.390 142.157  1.00  0.00           C  
ATOM    755  OH  TYR D 683      20.042  43.438 142.926  1.00  0.00           O  
ATOM    756  N   ASN D 684      21.561  44.785 137.166  1.00  0.00           N  
ATOM    757  CA  ASN D 684      20.388  44.232 136.496  1.00  0.00           C  
ATOM    758  C   ASN D 684      20.089  44.985 135.199  1.00  0.00           C  
ATOM    759  O   ASN D 684      18.923  45.190 134.854  1.00  0.00           O  
ATOM    760  CB  ASN D 684      19.172  44.352 137.424  1.00  0.00           C  
ATOM    761  CG  ASN D 684      18.944  43.118 138.263  1.00  0.00           C  
ATOM    762  OD1 ASN D 684      19.879  42.531 138.805  1.00  0.00           O  
ATOM    763  ND2 ASN D 684      17.681  42.720 138.380  1.00  0.00           N  
ATOM    764  N   GLN D 685      21.124  45.404 134.480  1.00  0.00           N  
ATOM    765  CA  GLN D 685      20.910  46.161 133.247  1.00  0.00           C  
ATOM    766  C   GLN D 685      21.813  45.717 132.115  1.00  0.00           C  
ATOM    767  O   GLN D 685      22.791  44.996 132.328  1.00  0.00           O  
ATOM    768  CB  GLN D 685      21.123  47.645 133.519  1.00  0.00           C  
ATOM    769  CG  GLN D 685      20.237  48.167 134.592  1.00  0.00           C  
ATOM    770  CD  GLN D 685      20.696  49.502 135.195  1.00  0.00           C  
ATOM    771  OE1 GLN D 685      20.493  50.587 134.603  1.00  0.00           O  
ATOM    772  NE2 GLN D 685      21.317  49.430 136.391  1.00  0.00           N  
ATOM    773  N   GLU D 686      21.461  46.123 130.903  1.00  0.00           N  
ATOM    774  CA  GLU D 686      22.272  45.819 129.735  1.00  0.00           C  
ATOM    775  C   GLU D 686      22.764  47.159 129.196  1.00  0.00           C  
ATOM    776  O   GLU D 686      22.041  48.140 129.250  1.00  0.00           O  
ATOM    777  CB  GLU D 686      21.458  45.099 128.655  1.00  0.00           C  
ATOM    778  CG  GLU D 686      22.267  44.824 127.375  1.00  0.00           C  
ATOM    779  CD  GLU D 686      21.475  44.115 126.282  1.00  0.00           C  
ATOM    780  OE1 GLU D 686      21.086  42.947 126.507  1.00  0.00           O  
ATOM    781  OE2 GLU D 686      21.242  44.722 125.203  1.00  0.00           O  
ATOM    782  N   GLN D 687      24.008  47.204 128.723  1.00  0.00           N  
ATOM    783  CA  GLN D 687      24.579  48.419 128.139  1.00  0.00           C  
ATOM    784  C   GLN D 687      25.538  47.996 127.049  1.00  0.00           C  
ATOM    785  O   GLN D 687      26.328  47.064 127.240  1.00  0.00           O  
ATOM    786  CB  GLN D 687      25.363  49.253 129.168  1.00  0.00           C  
ATOM    787  CG  GLN D 687      24.563  49.710 130.366  1.00  0.00           C  
ATOM    788  CD  GLN D 687      23.852  51.028 130.163  1.00  0.00           C  
ATOM    789  OE1 GLN D 687      23.191  51.256 129.146  1.00  0.00           O  
ATOM    790  NE2 GLN D 687      23.965  51.905 131.152  1.00  0.00           N  
ATOM    791  N   ARG D 688      25.450  48.645 125.893  1.00  0.00           N  
ATOM    792  CA  ARG D 688      26.384  48.348 124.806  1.00  0.00           C  
ATOM    793  C   ARG D 688      27.054  49.699 124.563  1.00  0.00           C  
ATOM    794  O   ARG D 688      26.539  50.586 123.851  1.00  0.00           O  
ATOM    795  CB  ARG D 688      25.657  47.781 123.565  1.00  0.00           C  
ATOM    796  CG  ARG D 688      24.876  46.509 123.898  1.00  0.00           C  
ATOM    797  CD  ARG D 688      24.406  45.729 122.692  1.00  0.00           C  
ATOM    798  NE  ARG D 688      23.248  44.907 123.029  1.00  0.00           N  
ATOM    799  CZ  ARG D 688      22.750  43.926 122.279  1.00  0.00           C  
ATOM    800  NH1 ARG D 688      23.305  43.601 121.116  1.00  0.00           N  
ATOM    801  NH2 ARG D 688      21.666  43.279 122.686  1.00  0.00           N  
ATOM    802  N   LEU D 689      28.222  49.846 125.179  1.00  0.00           N  
ATOM    803  CA  LEU D 689      28.925  51.101 125.124  1.00  0.00           C  
ATOM    804  C   LEU D 689      30.216  51.092 124.345  1.00  0.00           C  
ATOM    805  O   LEU D 689      30.799  50.041 124.098  1.00  0.00           O  
ATOM    806  CB  LEU D 689      29.224  51.541 126.546  1.00  0.00           C  
ATOM    807  CG  LEU D 689      28.175  51.268 127.635  1.00  0.00           C  
ATOM    808  CD1 LEU D 689      28.712  51.793 128.973  1.00  0.00           C  
ATOM    809  CD2 LEU D 689      26.860  51.934 127.282  1.00  0.00           C  
ATOM    810  N   TRP D 690      30.641  52.290 123.955  1.00  0.00           N  
ATOM    811  CA  TRP D 690      31.909  52.494 123.284  1.00  0.00           C  
ATOM    812  C   TRP D 690      32.468  53.851 123.739  1.00  0.00           C  
ATOM    813  O   TRP D 690      31.714  54.754 124.116  1.00  0.00           O  
ATOM    814  CB  TRP D 690      31.775  52.451 121.761  1.00  0.00           C  
ATOM    815  CG  TRP D 690      30.999  53.568 121.141  1.00  0.00           C  
ATOM    816  CD1 TRP D 690      29.662  53.572 120.849  1.00  0.00           C  
ATOM    817  CD2 TRP D 690      31.507  54.840 120.718  1.00  0.00           C  
ATOM    818  NE1 TRP D 690      29.313  54.757 120.273  1.00  0.00           N  
ATOM    819  CE2 TRP D 690      30.418  55.563 120.182  1.00  0.00           C  
ATOM    820  CE3 TRP D 690      32.777  55.443 120.738  1.00  0.00           C  
ATOM    821  CZ2 TRP D 690      30.555  56.871 119.668  1.00  0.00           C  
ATOM    822  CZ3 TRP D 690      32.914  56.743 120.228  1.00  0.00           C  
ATOM    823  CH2 TRP D 690      31.807  57.438 119.704  1.00  0.00           C  
ATOM    824  N   TYR D 691      33.795  53.978 123.762  1.00  0.00           N  
ATOM    825  CA  TYR D 691      34.415  55.236 124.174  1.00  0.00           C  
ATOM    826  C   TYR D 691      35.628  55.517 123.315  1.00  0.00           C  
ATOM    827  O   TYR D 691      36.191  54.607 122.715  1.00  0.00           O  
ATOM    828  CB  TYR D 691      34.801  55.184 125.660  1.00  0.00           C  
ATOM    829  CG  TYR D 691      35.598  53.950 126.068  1.00  0.00           C  
ATOM    830  CD1 TYR D 691      36.915  53.751 125.610  1.00  0.00           C  
ATOM    831  CD2 TYR D 691      35.021  52.957 126.873  1.00  0.00           C  
ATOM    832  CE1 TYR D 691      37.618  52.608 125.937  1.00  0.00           C  
ATOM    833  CE2 TYR D 691      35.728  51.789 127.204  1.00  0.00           C  
ATOM    834  CZ  TYR D 691      37.023  51.626 126.724  1.00  0.00           C  
ATOM    835  OH  TYR D 691      37.708  50.463 126.980  1.00  0.00           O  
ATOM    836  N   ILE D 692      36.018  56.777 123.228  1.00  0.00           N  
ATOM    837  CA  ILE D 692      37.191  57.113 122.432  1.00  0.00           C  
ATOM    838  C   ILE D 692      38.014  58.195 123.112  1.00  0.00           C  
ATOM    839  O   ILE D 692      37.482  59.191 123.615  1.00  0.00           O  
ATOM    840  CB  ILE D 692      36.795  57.558 121.006  1.00  0.00           C  
ATOM    841  CG1 ILE D 692      38.029  57.671 120.115  1.00  0.00           C  
ATOM    842  CG2 ILE D 692      36.128  58.884 121.057  1.00  0.00           C  
ATOM    843  CD1 ILE D 692      37.696  57.956 118.632  1.00  0.00           C  
ATOM    844  N   GLY D 693      39.320  57.990 123.156  1.00  0.00           N  
ATOM    845  CA  GLY D 693      40.149  58.984 123.798  1.00  0.00           C  
ATOM    846  C   GLY D 693      41.562  58.555 124.122  1.00  0.00           C  
ATOM    847  O   GLY D 693      41.958  57.410 123.886  1.00  0.00           O  
ATOM    848  N   PRO D 695      42.345  59.472 124.693  1.00  0.00           N  
ATOM    849  CA  PRO D 695      43.736  59.226 125.063  1.00  0.00           C  
ATOM    850  C   PRO D 695      43.913  58.220 126.193  1.00  0.00           C  
ATOM    851  O   PRO D 695      43.053  58.079 127.067  1.00  0.00           O  
ATOM    852  CB  PRO D 695      44.226  60.613 125.435  1.00  0.00           C  
ATOM    853  CG  PRO D 695      43.003  61.220 126.064  1.00  0.00           C  
ATOM    854  CD  PRO D 695      41.910  60.803 125.133  1.00  0.00           C  
ATOM    855  N   MET D 696      45.048  57.531 126.147  1.00  0.00           N  
ATOM    856  CA  MET D 696      45.447  56.537 127.132  1.00  0.00           C  
ATOM    857  C   MET D 696      46.939  56.803 127.391  1.00  0.00           C  
ATOM    858  O   MET D 696      47.609  57.415 126.567  1.00  0.00           O  
ATOM    859  CB  MET D 696      45.239  55.120 126.580  1.00  0.00           C  
ATOM    860  CG  MET D 696      43.770  54.725 126.314  1.00  0.00           C  
ATOM    861  SD  MET D 696      42.590  54.849 127.713  1.00  0.00           S  
ATOM    862  CE  MET D 696      41.097  54.791 126.927  1.00  0.00           C  
ATOM    863  N   PHE D 697      47.470  56.354 128.523  1.00  0.00           N  
ATOM    864  CA  PHE D 697      48.873  56.619 128.830  1.00  0.00           C  
ATOM    865  C   PHE D 697      49.628  55.419 129.401  1.00  0.00           C  
ATOM    866  O   PHE D 697      49.149  54.733 130.279  1.00  0.00           O  
ATOM    867  CB  PHE D 697      48.971  57.798 129.796  1.00  0.00           C  
ATOM    868  CG  PHE D 697      48.206  59.010 129.351  1.00  0.00           C  
ATOM    869  CD1 PHE D 697      46.819  59.075 129.495  1.00  0.00           C  
ATOM    870  CD2 PHE D 697      48.857  60.064 128.742  1.00  0.00           C  
ATOM    871  CE1 PHE D 697      46.105  60.178 129.026  1.00  0.00           C  
ATOM    872  CE2 PHE D 697      48.153  61.161 128.274  1.00  0.00           C  
ATOM    873  CZ  PHE D 697      46.773  61.215 128.418  1.00  0.00           C  
ATOM    874  N   ARG D 698      50.814  55.171 128.879  1.00  0.00           N  
ATOM    875  CA  ARG D 698      51.630  54.056 129.321  1.00  0.00           C  
ATOM    876  C   ARG D 698      53.082  54.408 129.058  1.00  0.00           C  
ATOM    877  O   ARG D 698      53.492  54.648 127.924  1.00  0.00           O  
ATOM    878  CB  ARG D 698      51.276  52.777 128.553  1.00  0.00           C  
ATOM    879  CG  ARG D 698      49.880  52.277 128.779  1.00  0.00           C  
ATOM    880  CD  ARG D 698      49.661  50.827 128.341  1.00  0.00           C  
ATOM    881  NE  ARG D 698      48.227  50.611 128.234  1.00  0.00           N  
ATOM    882  CZ  ARG D 698      47.630  49.490 127.846  1.00  0.00           C  
ATOM    883  NH1 ARG D 698      48.331  48.413 127.519  1.00  0.00           N  
ATOM    884  NH2 ARG D 698      46.303  49.480 127.742  1.00  0.00           N  
ATOM    885  N   HIS D 699      53.867  54.436 130.115  1.00  0.00           N  
ATOM    886  CA  HIS D 699      55.273  54.771 129.995  1.00  0.00           C  
ATOM    887  C   HIS D 699      56.021  53.563 129.431  1.00  0.00           C  
ATOM    888  O   HIS D 699      56.514  52.721 130.182  1.00  0.00           O  
ATOM    889  CB  HIS D 699      55.800  55.142 131.373  1.00  0.00           C  
ATOM    890  CG  HIS D 699      57.155  55.746 131.349  1.00  0.00           C  
ATOM    891  ND1 HIS D 699      57.384  57.058 131.703  1.00  0.00           N  
ATOM    892  CD2 HIS D 699      58.349  55.235 130.974  1.00  0.00           C  
ATOM    893  CE1 HIS D 699      58.665  57.332 131.540  1.00  0.00           C  
ATOM    894  NE2 HIS D 699      59.270  56.243 131.097  1.00  0.00           N  
ATOM    895  N   GLU D 700      56.074  53.474 128.104  1.00  0.00           N  
ATOM    896  CA  GLU D 700      56.755  52.374 127.424  1.00  0.00           C  
ATOM    897  C   GLU D 700      57.816  52.923 126.477  1.00  0.00           C  
ATOM    898  O   GLU D 700      57.951  54.138 126.280  1.00  0.00           O  
ATOM    899  CB  GLU D 700      55.775  51.518 126.618  1.00  0.00           C  
ATOM    900  CG  GLU D 700      54.664  50.841 127.420  1.00  0.00           C  
ATOM    901  CD  GLU D 700      53.587  50.240 126.516  1.00  0.00           C  
ATOM    902  OE1 GLU D 700      53.929  49.818 125.403  1.00  0.00           O  
ATOM    903  OE2 GLU D 700      52.406  50.173 126.906  1.00  0.00           O  
ATOM    904  N   ARG D 703      58.572  52.016 125.884  1.00  0.00           N  
ATOM    905  CA  ARG D 703      59.619  52.427 124.982  1.00  0.00           C  
ATOM    906  C   ARG D 703      59.018  52.802 123.643  1.00  0.00           C  
ATOM    907  O   ARG D 703      58.603  51.925 122.866  1.00  0.00           O  
ATOM    908  CB  ARG D 703      60.658  51.310 124.796  1.00  0.00           C  
ATOM    909  CG  ARG D 703      61.874  51.809 124.053  1.00  0.00           C  
ATOM    910  CD  ARG D 703      62.905  50.746 123.815  1.00  0.00           C  
ATOM    911  NE  ARG D 703      63.897  51.221 122.853  1.00  0.00           N  
ATOM    912  CZ  ARG D 703      64.992  50.549 122.528  1.00  0.00           C  
ATOM    913  NH1 ARG D 703      65.236  49.375 123.093  1.00  0.00           N  
ATOM    914  NH2 ARG D 703      65.836  51.047 121.637  1.00  0.00           N  
ATOM    915  N   PRO D 713      58.975  54.113 123.347  1.00  0.00           N  
ATOM    916  CA  PRO D 713      58.411  54.571 122.078  1.00  0.00           C  
ATOM    917  C   PRO D 713      58.902  53.687 120.930  1.00  0.00           C  
ATOM    918  O   PRO D 713      60.061  53.261 120.907  1.00  0.00           O  
ATOM    919  CB  PRO D 713      58.898  56.007 121.983  1.00  0.00           C  
ATOM    920  CG  PRO D 713      58.956  56.439 123.451  1.00  0.00           C  
ATOM    921  CD  PRO D 713      59.583  55.226 124.100  1.00  0.00           C  
ATOM    922  N   GLN D 714      57.992  53.384 120.008  1.00  0.00           N  
ATOM    923  CA  GLN D 714      58.279  52.541 118.856  1.00  0.00           C  
ATOM    924  C   GLN D 714      57.277  52.889 117.771  1.00  0.00           C  
ATOM    925  O   GLN D 714      56.548  53.884 117.897  1.00  0.00           O  
ATOM    926  CB  GLN D 714      58.123  51.065 119.220  1.00  0.00           C  
ATOM    927  CG  GLN D 714      58.993  50.611 120.360  1.00  0.00           C  
ATOM    928  CD  GLN D 714      60.054  49.632 119.910  1.00  0.00           C  
ATOM    929  OE1 GLN D 714      59.748  48.483 119.565  1.00  0.00           O  
ATOM    930  NE2 GLN D 714      61.314  50.081 119.902  1.00  0.00           N  
ATOM    931  N   LYS D 715      57.245  52.055 116.726  1.00  0.00           N  
ATOM    932  CA  LYS D 715      56.341  52.215 115.591  1.00  0.00           C  
ATOM    933  C   LYS D 715      54.897  52.427 116.044  1.00  0.00           C  
ATOM    934  O   LYS D 715      54.381  53.542 116.016  1.00  0.00           O  
ATOM    935  CB  LYS D 715      56.398  50.983 114.685  1.00  0.00           C  
ATOM    936  CG  LYS D 715      56.747  51.281 113.219  1.00  0.00           C  
ATOM    937  CD  LYS D 715      55.958  52.465 112.649  1.00  0.00           C  
ATOM    938  CE  LYS D 715      56.037  52.495 111.133  1.00  0.00           C  
ATOM    939  NZ  LYS D 715      55.498  51.219 110.588  1.00  0.00           N  
ATOM    940  N   GLY D 716      54.227  51.366 116.459  1.00  0.00           N  
ATOM    941  CA  GLY D 716      52.857  51.557 116.892  1.00  0.00           C  
ATOM    942  C   GLY D 716      52.691  51.642 118.398  1.00  0.00           C  
ATOM    943  O   GLY D 716      51.648  51.255 118.918  1.00  0.00           O  
ATOM    944  N   ARG D 718      53.713  52.121 119.105  1.00  0.00           N  
ATOM    945  CA  ARG D 718      53.647  52.251 120.559  1.00  0.00           C  
ATOM    946  C   ARG D 718      54.058  53.640 121.002  1.00  0.00           C  
ATOM    947  O   ARG D 718      55.157  54.095 120.711  1.00  0.00           O  
ATOM    948  CB  ARG D 718      54.543  51.218 121.243  1.00  0.00           C  
ATOM    949  CG  ARG D 718      54.018  49.799 121.152  1.00  0.00           C  
ATOM    950  CD  ARG D 718      53.972  49.142 122.527  1.00  0.00           C  
ATOM    951  NE  ARG D 718      55.288  49.154 123.132  1.00  0.00           N  
ATOM    952  CZ  ARG D 718      56.314  48.461 122.659  1.00  0.00           C  
ATOM    953  NH1 ARG D 718      56.144  47.703 121.582  1.00  0.00           N  
ATOM    954  NH2 ARG D 718      57.512  48.548 123.237  1.00  0.00           N  
ATOM    955  N   TYR D 723      53.172  54.313 121.717  1.00  0.00           N  
ATOM    956  CA  TYR D 723      53.457  55.664 122.189  1.00  0.00           C  
ATOM    957  C   TYR D 723      53.102  55.774 123.674  1.00  0.00           C  
ATOM    958  O   TYR D 723      52.420  54.911 124.234  1.00  0.00           O  
ATOM    959  CB  TYR D 723      52.651  56.664 121.358  1.00  0.00           C  
ATOM    960  CG  TYR D 723      52.784  56.407 119.862  1.00  0.00           C  
ATOM    961  CD1 TYR D 723      53.760  57.041 119.102  1.00  0.00           C  
ATOM    962  CD2 TYR D 723      51.984  55.470 119.237  1.00  0.00           C  
ATOM    963  CE1 TYR D 723      53.930  56.739 117.762  1.00  0.00           C  
ATOM    964  CE2 TYR D 723      52.148  55.156 117.902  1.00  0.00           C  
ATOM    965  CZ  TYR D 723      53.118  55.790 117.168  1.00  0.00           C  
ATOM    966  OH  TYR D 723      53.259  55.475 115.835  1.00  0.00           O  
ATOM    967  N   ARG D 724      53.587  56.817 124.327  1.00  0.00           N  
ATOM    968  CA  ARG D 724      53.289  56.989 125.726  1.00  0.00           C  
ATOM    969  C   ARG D 724      51.900  57.570 125.865  1.00  0.00           C  
ATOM    970  O   ARG D 724      51.212  57.327 126.847  1.00  0.00           O  
ATOM    971  CB  ARG D 724      54.355  57.855 126.356  1.00  0.00           C  
ATOM    972  CG  ARG D 724      55.695  57.198 126.167  1.00  0.00           C  
ATOM    973  CD  ARG D 724      56.712  57.700 127.126  1.00  0.00           C  
ATOM    974  NE  ARG D 724      57.847  56.791 127.172  1.00  0.00           N  
ATOM    975  CZ  ARG D 724      59.081  57.180 127.469  1.00  0.00           C  
ATOM    976  NH1 ARG D 724      59.321  58.462 127.728  1.00  0.00           N  
ATOM    977  NH2 ARG D 724      60.059  56.286 127.536  1.00  0.00           N  
ATOM    978  N   GLN D 725      51.487  58.357 124.883  1.00  0.00           N  
ATOM    979  CA  GLN D 725      50.126  58.862 124.879  1.00  0.00           C  
ATOM    980  C   GLN D 725      49.532  58.320 123.619  1.00  0.00           C  
ATOM    981  O   GLN D 725      49.863  58.776 122.541  1.00  0.00           O  
ATOM    982  CB  GLN D 725      50.015  60.378 124.792  1.00  0.00           C  
ATOM    983  CG  GLN D 725      48.544  60.771 124.705  1.00  0.00           C  
ATOM    984  CD  GLN D 725      48.257  62.258 124.799  1.00  0.00           C  
ATOM    985  OE1 GLN D 725      48.833  62.990 125.617  1.00  0.00           O  
ATOM    986  NE2 GLN D 725      47.333  62.704 123.982  1.00  0.00           N  
ATOM    987  N   PHE D 726      48.674  57.331 123.728  1.00  0.00           N  
ATOM    988  CA  PHE D 726      48.061  56.826 122.524  1.00  0.00           C  
ATOM    989  C   PHE D 726      46.543  56.999 122.621  1.00  0.00           C  
ATOM    990  O   PHE D 726      46.044  57.639 123.543  1.00  0.00           O  
ATOM    991  CB  PHE D 726      48.494  55.377 122.278  1.00  0.00           C  
ATOM    992  CG  PHE D 726      48.225  54.452 123.421  1.00  0.00           C  
ATOM    993  CD1 PHE D 726      49.018  54.471 124.546  1.00  0.00           C  
ATOM    994  CD2 PHE D 726      47.164  53.550 123.363  1.00  0.00           C  
ATOM    995  CE1 PHE D 726      48.764  53.601 125.606  1.00  0.00           C  
ATOM    996  CE2 PHE D 726      46.900  52.680 124.411  1.00  0.00           C  
ATOM    997  CZ  PHE D 726      47.706  52.705 125.540  1.00  0.00           C  
ATOM    998  N   HIS D 728      45.809  56.457 121.662  1.00  0.00           N  
ATOM    999  CA  HIS D 728      44.366  56.619 121.645  1.00  0.00           C  
ATOM   1000  C   HIS D 728      43.632  55.327 121.335  1.00  0.00           C  
ATOM   1001  O   HIS D 728      43.987  54.585 120.414  1.00  0.00           O  
ATOM   1002  CB  HIS D 728      43.976  57.669 120.603  1.00  0.00           C  
ATOM   1003  CG  HIS D 728      44.617  58.998 120.822  1.00  0.00           C  
ATOM   1004  ND1 HIS D 728      45.910  59.269 120.431  1.00  0.00           N  
ATOM   1005  CD2 HIS D 728      44.195  60.086 121.508  1.00  0.00           C  
ATOM   1006  CE1 HIS D 728      46.261  60.462 120.876  1.00  0.00           C  
ATOM   1007  NE2 HIS D 728      45.240  60.978 121.537  1.00  0.00           N  
ATOM   1008  N   GLN D 730      42.588  55.059 122.102  1.00  0.00           N  
ATOM   1009  CA  GLN D 730      41.818  53.859 121.880  1.00  0.00           C  
ATOM   1010  C   GLN D 730      40.373  54.181 121.558  1.00  0.00           C  
ATOM   1011  O   GLN D 730      39.846  55.241 121.898  1.00  0.00           O  
ATOM   1012  CB  GLN D 730      41.811  52.959 123.124  1.00  0.00           C  
ATOM   1013  CG  GLN D 730      43.134  52.367 123.602  1.00  0.00           C  
ATOM   1014  CD  GLN D 730      42.923  51.408 124.773  1.00  0.00           C  
ATOM   1015  OE1 GLN D 730      42.103  51.671 125.650  1.00  0.00           O  
ATOM   1016  NE2 GLN D 730      43.660  50.297 124.787  1.00  0.00           N  
ATOM   1017  N   LEU D 731      39.751  53.233 120.878  1.00  0.00           N  
ATOM   1018  CA  LEU D 731      38.339  53.266 120.571  1.00  0.00           C  
ATOM   1019  C   LEU D 731      37.975  51.883 121.149  1.00  0.00           C  
ATOM   1020  O   LEU D 731      38.381  50.844 120.623  1.00  0.00           O  
ATOM   1021  CB  LEU D 731      38.101  53.322 119.062  1.00  0.00           C  
ATOM   1022  CG  LEU D 731      36.683  53.316 118.434  1.00  0.00           C  
ATOM   1023  CD1 LEU D 731      35.678  52.572 119.297  1.00  0.00           C  
ATOM   1024  CD2 LEU D 731      36.225  54.701 118.232  1.00  0.00           C  
ATOM   1025  N   GLY D 732      37.255  51.875 122.263  1.00  0.00           N  
ATOM   1026  CA  GLY D 732      36.876  50.617 122.878  1.00  0.00           C  
ATOM   1027  C   GLY D 732      35.373  50.450 123.027  1.00  0.00           C  
ATOM   1028  O   GLY D 732      34.608  51.421 122.974  1.00  0.00           O  
ATOM   1029  N   CYS D 733      34.962  49.196 123.195  1.00  0.00           N  
ATOM   1030  CA  CYS D 733      33.572  48.836 123.379  1.00  0.00           C  
ATOM   1031  C   CYS D 733      33.491  47.963 124.604  1.00  0.00           C  
ATOM   1032  O   CYS D 733      34.360  47.137 124.831  1.00  0.00           O  
ATOM   1033  CB  CYS D 733      33.043  48.017 122.185  1.00  0.00           C  
ATOM   1034  SG  CYS D 733      32.805  48.952 120.685  1.00  0.00           S  
ATOM   1035  N   GLU D 734      32.435  48.136 125.385  1.00  0.00           N  
ATOM   1036  CA  GLU D 734      32.232  47.315 126.563  1.00  0.00           C  
ATOM   1037  C   GLU D 734      30.724  46.981 126.600  1.00  0.00           C  
ATOM   1038  O   GLU D 734      29.856  47.834 126.304  1.00  0.00           O  
ATOM   1039  CB  GLU D 734      32.664  48.063 127.843  1.00  0.00           C  
ATOM   1040  CG  GLU D 734      34.028  48.801 127.804  1.00  0.00           C  
ATOM   1041  CD  GLU D 734      35.246  47.885 127.861  1.00  0.00           C  
ATOM   1042  OE1 GLU D 734      35.063  46.655 127.970  1.00  0.00           O  
ATOM   1043  OE2 GLU D 734      36.388  48.400 127.800  1.00  0.00           O  
ATOM   1044  N   VAL D 735      30.425  45.723 126.915  1.00  0.00           N  
ATOM   1045  CA  VAL D 735      29.046  45.278 127.008  1.00  0.00           C  
ATOM   1046  C   VAL D 735      28.765  44.584 128.347  1.00  0.00           C  
ATOM   1047  O   VAL D 735      29.394  43.583 128.737  1.00  0.00           O  
ATOM   1048  CB  VAL D 735      28.671  44.322 125.858  1.00  0.00           C  
ATOM   1049  CG1 VAL D 735      27.189  43.945 125.980  1.00  0.00           C  
ATOM   1050  CG2 VAL D 735      28.932  44.985 124.510  1.00  0.00           C  
ATOM   1051  N   PHE D 736      27.798  45.127 129.060  1.00  0.00           N  
ATOM   1052  CA  PHE D 736      27.453  44.561 130.339  1.00  0.00           C  
ATOM   1053  C   PHE D 736      26.077  43.921 130.315  1.00  0.00           C  
ATOM   1054  O   PHE D 736      25.160  44.401 129.643  1.00  0.00           O  
ATOM   1055  CB  PHE D 736      27.548  45.650 131.404  1.00  0.00           C  
ATOM   1056  CG  PHE D 736      28.904  46.260 131.494  1.00  0.00           C  
ATOM   1057  CD1 PHE D 736      29.238  47.362 130.700  1.00  0.00           C  
ATOM   1058  CD2 PHE D 736      29.864  45.724 132.350  1.00  0.00           C  
ATOM   1059  CE1 PHE D 736      30.510  47.933 130.761  1.00  0.00           C  
ATOM   1060  CE2 PHE D 736      31.139  46.279 132.421  1.00  0.00           C  
ATOM   1061  CZ  PHE D 736      31.466  47.394 131.625  1.00  0.00           C  
ATOM   1062  N   GLY D 737      25.959  42.814 131.036  1.00  0.00           N  
ATOM   1063  CA  GLY D 737      24.694  42.119 131.114  1.00  0.00           C  
ATOM   1064  C   GLY D 737      24.598  40.858 130.278  1.00  0.00           C  
ATOM   1065  O   GLY D 737      23.997  39.883 130.714  1.00  0.00           O  
ATOM   1066  N   LEU D 738      25.167  40.866 129.076  1.00  0.00           N  
ATOM   1067  CA  LEU D 738      25.093  39.689 128.231  1.00  0.00           C  
ATOM   1068  C   LEU D 738      26.187  38.731 128.626  1.00  0.00           C  
ATOM   1069  O   LEU D 738      27.352  39.101 128.780  1.00  0.00           O  
ATOM   1070  CB  LEU D 738      25.192  40.082 126.767  1.00  0.00           C  
ATOM   1071  CG  LEU D 738      24.144  41.177 126.516  1.00  0.00           C  
ATOM   1072  CD1 LEU D 738      24.149  41.582 125.058  1.00  0.00           C  
ATOM   1073  CD2 LEU D 738      22.769  40.685 126.932  1.00  0.00           C  
ATOM   1074  N   GLN D 739      25.792  37.485 128.783  1.00  0.00           N  
ATOM   1075  CA  GLN D 739      26.674  36.447 129.228  1.00  0.00           C  
ATOM   1076  C   GLN D 739      27.047  35.432 128.209  1.00  0.00           C  
ATOM   1077  O   GLN D 739      28.211  35.085 128.052  1.00  0.00           O  
ATOM   1078  CB  GLN D 739      26.008  35.734 130.395  1.00  0.00           C  
ATOM   1079  CG  GLN D 739      26.518  34.344 130.676  1.00  0.00           C  
ATOM   1080  CD  GLN D 739      26.034  33.855 132.012  1.00  0.00           C  
ATOM   1081  OE1 GLN D 739      24.830  33.889 132.300  1.00  0.00           O  
ATOM   1082  NE2 GLN D 739      26.964  33.399 132.847  1.00  0.00           N  
ATOM   1083  N   GLY D 783      26.027  34.915 127.547  1.00  0.00           N  
ATOM   1084  CA  GLY D 783      26.232  33.881 126.558  1.00  0.00           C  
ATOM   1085  C   GLY D 783      27.214  34.300 125.511  1.00  0.00           C  
ATOM   1086  O   GLY D 783      27.654  35.452 125.487  1.00  0.00           O  
ATOM   1087  N   PRO D 787      27.572  33.368 124.623  1.00  0.00           N  
ATOM   1088  CA  PRO D 787      28.518  33.585 123.528  1.00  0.00           C  
ATOM   1089  C   PRO D 787      28.005  34.470 122.399  1.00  0.00           C  
ATOM   1090  O   PRO D 787      28.801  34.937 121.578  1.00  0.00           O  
ATOM   1091  CB  PRO D 787      28.829  32.165 123.061  1.00  0.00           C  
ATOM   1092  CG  PRO D 787      27.564  31.438 123.362  1.00  0.00           C  
ATOM   1093  CD  PRO D 787      27.194  31.950 124.720  1.00  0.00           C  
ATOM   1094  N   ASP D 788      26.690  34.707 122.351  1.00  0.00           N  
ATOM   1095  CA  ASP D 788      26.128  35.523 121.274  1.00  0.00           C  
ATOM   1096  C   ASP D 788      26.706  36.938 121.178  1.00  0.00           C  
ATOM   1097  O   ASP D 788      27.056  37.380 120.093  1.00  0.00           O  
ATOM   1098  CB  ASP D 788      24.592  35.581 121.346  1.00  0.00           C  
ATOM   1099  CG  ASP D 788      24.058  35.723 122.758  1.00  0.00           C  
ATOM   1100  OD1 ASP D 788      24.602  36.526 123.548  1.00  0.00           O  
ATOM   1101  OD2 ASP D 788      23.063  35.031 123.067  1.00  0.00           O  
ATOM   1102  N   ILE D 789      26.830  37.633 122.308  1.00  0.00           N  
ATOM   1103  CA  ILE D 789      27.377  38.986 122.313  1.00  0.00           C  
ATOM   1104  C   ILE D 789      28.875  38.991 121.945  1.00  0.00           C  
ATOM   1105  O   ILE D 789      29.390  39.966 121.388  1.00  0.00           O  
ATOM   1106  CB  ILE D 789      27.201  39.644 123.688  1.00  0.00           C  
ATOM   1107  CG1 ILE D 789      27.576  41.141 123.614  1.00  0.00           C  
ATOM   1108  CG2 ILE D 789      28.070  38.906 124.705  1.00  0.00           C  
ATOM   1109  CD1 ILE D 789      26.692  42.009 122.658  1.00  0.00           C  
ATOM   1110  N   ASP D 790      29.574  37.909 122.272  1.00  0.00           N  
ATOM   1111  CA  ASP D 790      30.983  37.805 121.932  1.00  0.00           C  
ATOM   1112  C   ASP D 790      31.062  37.814 120.402  1.00  0.00           C  
ATOM   1113  O   ASP D 790      31.975  38.381 119.797  1.00  0.00           O  
ATOM   1114  CB  ASP D 790      31.562  36.486 122.449  1.00  0.00           C  
ATOM   1115  CG  ASP D 790      31.365  36.295 123.943  1.00  0.00           C  
ATOM   1116  OD1 ASP D 790      30.221  36.471 124.422  1.00  0.00           O  
ATOM   1117  OD2 ASP D 790      32.351  35.951 124.628  1.00  0.00           O  
ATOM   1118  N   ALA D 791      30.096  37.155 119.782  1.00  0.00           N  
ATOM   1119  CA  ALA D 791      30.040  37.089 118.328  1.00  0.00           C  
ATOM   1120  C   ALA D 791      29.770  38.469 117.743  1.00  0.00           C  
ATOM   1121  O   ALA D 791      30.456  38.906 116.821  1.00  0.00           O  
ATOM   1122  CB  ALA D 791      28.961  36.125 117.895  1.00  0.00           C  
ATOM   1123  N   GLU D 792      28.769  39.153 118.281  1.00  0.00           N  
ATOM   1124  CA  GLU D 792      28.419  40.484 117.817  1.00  0.00           C  
ATOM   1125  C   GLU D 792      29.647  41.395 117.799  1.00  0.00           C  
ATOM   1126  O   GLU D 792      29.955  42.020 116.785  1.00  0.00           O  
ATOM   1127  CB  GLU D 792      27.332  41.096 118.719  1.00  0.00           C  
ATOM   1128  CG  GLU D 792      27.069  42.540 118.397  1.00  0.00           C  
ATOM   1129  CD  GLU D 792      25.761  43.045 118.949  1.00  0.00           C  
ATOM   1130  OE1 GLU D 792      24.692  42.512 118.570  1.00  0.00           O  
ATOM   1131  OE2 GLU D 792      25.805  44.000 119.754  1.00  0.00           O  
ATOM   1132  N   LEU D 793      30.367  41.457 118.915  1.00  0.00           N  
ATOM   1133  CA  LEU D 793      31.521  42.323 118.962  1.00  0.00           C  
ATOM   1134  C   LEU D 793      32.497  41.990 117.838  1.00  0.00           C  
ATOM   1135  O   LEU D 793      32.908  42.862 117.066  1.00  0.00           O  
ATOM   1136  CB  LEU D 793      32.195  42.245 120.346  1.00  0.00           C  
ATOM   1137  CG  LEU D 793      31.361  42.704 121.566  1.00  0.00           C  
ATOM   1138  CD1 LEU D 793      32.157  42.558 122.841  1.00  0.00           C  
ATOM   1139  CD2 LEU D 793      30.934  44.150 121.389  1.00  0.00           C  
ATOM   1140  N   ILE D 794      32.853  40.722 117.721  1.00  0.00           N  
ATOM   1141  CA  ILE D 794      33.798  40.340 116.703  1.00  0.00           C  
ATOM   1142  C   ILE D 794      33.309  40.737 115.318  1.00  0.00           C  
ATOM   1143  O   ILE D 794      34.083  41.244 114.515  1.00  0.00           O  
ATOM   1144  CB  ILE D 794      34.079  38.851 116.792  1.00  0.00           C  
ATOM   1145  CG1 ILE D 794      34.860  38.582 118.079  1.00  0.00           C  
ATOM   1146  CG2 ILE D 794      34.873  38.383 115.558  1.00  0.00           C  
ATOM   1147  CD1 ILE D 794      35.103  37.130 118.337  1.00  0.00           C  
ATOM   1148  N   MET D 795      32.023  40.520 115.046  1.00  0.00           N  
ATOM   1149  CA  MET D 795      31.431  40.889 113.764  1.00  0.00           C  
ATOM   1150  C   MET D 795      31.487  42.406 113.569  1.00  0.00           C  
ATOM   1151  O   MET D 795      31.711  42.896 112.449  1.00  0.00           O  
ATOM   1152  CB  MET D 795      29.964  40.434 113.699  1.00  0.00           C  
ATOM   1153  CG  MET D 795      29.760  38.933 113.522  1.00  0.00           C  
ATOM   1154  SD  MET D 795      28.031  38.395 113.528  1.00  0.00           S  
ATOM   1155  CE  MET D 795      28.158  36.959 114.566  1.00  0.00           C  
ATOM   1156  N   LEU D 796      31.258  43.141 114.661  1.00  0.00           N  
ATOM   1157  CA  LEU D 796      31.281  44.588 114.610  1.00  0.00           C  
ATOM   1158  C   LEU D 796      32.665  45.005 114.139  1.00  0.00           C  
ATOM   1159  O   LEU D 796      32.798  45.847 113.251  1.00  0.00           O  
ATOM   1160  CB  LEU D 796      31.000  45.191 115.990  1.00  0.00           C  
ATOM   1161  CG  LEU D 796      30.700  46.701 116.069  1.00  0.00           C  
ATOM   1162  CD1 LEU D 796      30.017  46.949 117.361  1.00  0.00           C  
ATOM   1163  CD2 LEU D 796      31.967  47.587 115.941  1.00  0.00           C  
ATOM   1164  N   THR D 797      33.701  44.426 114.736  1.00  0.00           N  
ATOM   1165  CA  THR D 797      35.055  44.768 114.319  1.00  0.00           C  
ATOM   1166  C   THR D 797      35.301  44.356 112.868  1.00  0.00           C  
ATOM   1167  O   THR D 797      36.166  44.910 112.210  1.00  0.00           O  
ATOM   1168  CB  THR D 797      36.135  44.096 115.189  1.00  0.00           C  
ATOM   1169  OG1 THR D 797      35.773  42.733 115.466  1.00  0.00           O  
ATOM   1170  CG2 THR D 797      36.327  44.859 116.468  1.00  0.00           C  
ATOM   1171  N   ALA D 798      34.539  43.386 112.368  1.00  0.00           N  
ATOM   1172  CA  ALA D 798      34.729  42.949 110.990  1.00  0.00           C  
ATOM   1173  C   ALA D 798      34.051  43.897 110.010  1.00  0.00           C  
ATOM   1174  O   ALA D 798      34.509  44.044 108.874  1.00  0.00           O  
ATOM   1175  CB  ALA D 798      34.219  41.547 110.801  1.00  0.00           C  
ATOM   1176  N   ARG D 799      32.970  44.544 110.442  1.00  0.00           N  
ATOM   1177  CA  ARG D 799      32.293  45.490 109.570  1.00  0.00           C  
ATOM   1178  C   ARG D 799      33.242  46.649 109.394  1.00  0.00           C  
ATOM   1179  O   ARG D 799      33.360  47.216 108.299  1.00  0.00           O  
ATOM   1180  CB  ARG D 799      30.983  45.987 110.178  1.00  0.00           C  
ATOM   1181  CG  ARG D 799      30.051  46.641 109.168  1.00  0.00           C  
ATOM   1182  CD  ARG D 799      28.652  46.916 109.747  1.00  0.00           C  
ATOM   1183  NE  ARG D 799      27.799  45.727 109.757  1.00  0.00           N  
ATOM   1184  CZ  ARG D 799      27.349  45.129 108.657  1.00  0.00           C  
ATOM   1185  NH1 ARG D 799      27.669  45.610 107.467  1.00  0.00           N  
ATOM   1186  NH2 ARG D 799      26.589  44.046 108.741  1.00  0.00           N  
ATOM   1187  N   TRP D 800      33.942  46.979 110.480  1.00  0.00           N  
ATOM   1188  CA  TRP D 800      34.903  48.067 110.476  1.00  0.00           C  
ATOM   1189  C   TRP D 800      35.975  47.801 109.405  1.00  0.00           C  
ATOM   1190  O   TRP D 800      36.248  48.674 108.573  1.00  0.00           O  
ATOM   1191  CB  TRP D 800      35.595  48.188 111.837  1.00  0.00           C  
ATOM   1192  CG  TRP D 800      34.933  49.025 112.919  1.00  0.00           C  
ATOM   1193  CD1 TRP D 800      33.898  49.925 112.783  1.00  0.00           C  
ATOM   1194  CD2 TRP D 800      35.337  49.091 114.299  1.00  0.00           C  
ATOM   1195  NE1 TRP D 800      33.643  50.541 113.995  1.00  0.00           N  
ATOM   1196  CE2 TRP D 800      34.509  50.045 114.937  1.00  0.00           C  
ATOM   1197  CE3 TRP D 800      36.329  48.441 115.055  1.00  0.00           C  
ATOM   1198  CZ2 TRP D 800      34.642  50.357 116.301  1.00  0.00           C  
ATOM   1199  CZ3 TRP D 800      36.464  48.760 116.410  1.00  0.00           C  
ATOM   1200  CH2 TRP D 800      35.621  49.708 117.015  1.00  0.00           C  
ATOM   1201  N   TRP D 801      36.573  46.602 109.426  1.00  0.00           N  
ATOM   1202  CA  TRP D 801      37.637  46.261 108.476  1.00  0.00           C  
ATOM   1203  C   TRP D 801      37.073  46.355 107.064  1.00  0.00           C  
ATOM   1204  O   TRP D 801      37.750  46.792 106.131  1.00  0.00           O  
ATOM   1205  CB  TRP D 801      38.173  44.838 108.695  1.00  0.00           C  
ATOM   1206  CG  TRP D 801      38.541  44.465 110.092  1.00  0.00           C  
ATOM   1207  CD1 TRP D 801      38.532  43.202 110.619  1.00  0.00           C  
ATOM   1208  CD2 TRP D 801      38.990  45.337 111.146  1.00  0.00           C  
ATOM   1209  NE1 TRP D 801      38.943  43.228 111.924  1.00  0.00           N  
ATOM   1210  CE2 TRP D 801      39.229  44.520 112.283  1.00  0.00           C  
ATOM   1211  CE3 TRP D 801      39.214  46.722 111.243  1.00  0.00           C  
ATOM   1212  CZ2 TRP D 801      39.681  45.041 113.511  1.00  0.00           C  
ATOM   1213  CZ3 TRP D 801      39.670  47.243 112.459  1.00  0.00           C  
ATOM   1214  CH2 TRP D 801      39.896  46.400 113.581  1.00  0.00           C  
ATOM   1215  N   ARG D 802      35.827  45.931 106.912  1.00  0.00           N  
ATOM   1216  CA  ARG D 802      35.193  46.004 105.615  1.00  0.00           C  
ATOM   1217  C   ARG D 802      35.138  47.467 105.213  1.00  0.00           C  
ATOM   1218  O   ARG D 802      35.712  47.868 104.201  1.00  0.00           O  
ATOM   1219  CB  ARG D 802      33.784  45.458 105.684  1.00  0.00           C  
ATOM   1220  CG  ARG D 802      33.510  44.419 104.660  1.00  0.00           C  
ATOM   1221  CD  ARG D 802      32.074  44.023 104.704  1.00  0.00           C  
ATOM   1222  NE  ARG D 802      31.222  45.041 104.103  1.00  0.00           N  
ATOM   1223  CZ  ARG D 802      29.894  44.986 104.113  1.00  0.00           C  
ATOM   1224  NH1 ARG D 802      29.177  45.943 103.536  1.00  0.00           N  
ATOM   1225  NH2 ARG D 802      29.284  43.973 104.719  1.00  0.00           N  
ATOM   1226  N   ALA D 803      34.456  48.258 106.038  1.00  0.00           N  
ATOM   1227  CA  ALA D 803      34.287  49.688 105.802  1.00  0.00           C  
ATOM   1228  C   ALA D 803      35.581  50.438 105.514  1.00  0.00           C  
ATOM   1229  O   ALA D 803      35.580  51.437 104.816  1.00  0.00           O  
ATOM   1230  CB  ALA D 803      33.588  50.323 107.001  1.00  0.00           C  
ATOM   1231  N   LEU D 807      36.689  49.971 106.059  1.00  0.00           N  
ATOM   1232  CA  LEU D 807      37.944  50.661 105.861  1.00  0.00           C  
ATOM   1233  C   LEU D 807      38.805  50.042 104.779  1.00  0.00           C  
ATOM   1234  O   LEU D 807      39.884  50.545 104.467  1.00  0.00           O  
ATOM   1235  CB  LEU D 807      38.718  50.681 107.180  1.00  0.00           C  
ATOM   1236  CG  LEU D 807      38.615  51.906 108.091  1.00  0.00           C  
ATOM   1237  CD1 LEU D 807      37.736  52.939 107.449  1.00  0.00           C  
ATOM   1238  CD2 LEU D 807      38.112  51.495 109.437  1.00  0.00           C  
ATOM   1239  N   GLY D 808      38.331  48.938 104.219  1.00  0.00           N  
ATOM   1240  CA  GLY D 808      39.091  48.262 103.186  1.00  0.00           C  
ATOM   1241  C   GLY D 808      40.422  47.703 103.680  1.00  0.00           C  
ATOM   1242  O   GLY D 808      41.481  48.056 103.153  1.00  0.00           O  
ATOM   1243  N   ILE D 809      40.382  46.850 104.700  1.00  0.00           N  
ATOM   1244  CA  ILE D 809      41.606  46.244 105.209  1.00  0.00           C  
ATOM   1245  C   ILE D 809      41.320  44.840 105.676  1.00  0.00           C  
ATOM   1246  O   ILE D 809      42.086  44.269 106.430  1.00  0.00           O  
ATOM   1247  CB  ILE D 809      42.231  47.042 106.387  1.00  0.00           C  
ATOM   1248  CG1 ILE D 809      41.231  47.184 107.536  1.00  0.00           C  
ATOM   1249  CG2 ILE D 809      42.660  48.391 105.906  1.00  0.00           C  
ATOM   1250  CD1 ILE D 809      41.786  47.879 108.752  1.00  0.00           C  
ATOM   1251  N   SER D1143      40.220  44.280 105.202  1.00  0.00           N  
ATOM   1252  CA  SER D1143      39.829  42.942 105.612  1.00  0.00           C  
ATOM   1253  C   SER D1143      40.950  41.934 105.416  1.00  0.00           C  
ATOM   1254  O   SER D1143      41.246  41.111 106.295  1.00  0.00           O  
ATOM   1255  CB  SER D1143      38.603  42.512 104.821  1.00  0.00           C  
ATOM   1256  OG  SER D1143      37.565  43.455 104.998  1.00  0.00           O  
ATOM   1257  N   GLU D1153      41.581  42.028 104.252  1.00  0.00           N  
ATOM   1258  CA  GLU D1153      42.654  41.124 103.874  1.00  0.00           C  
ATOM   1259  C   GLU D1153      43.898  41.259 104.732  1.00  0.00           C  
ATOM   1260  O   GLU D1153      44.633  40.295 104.898  1.00  0.00           O  
ATOM   1261  CB  GLU D1153      43.008  41.349 102.402  1.00  0.00           C  
ATOM   1262  CG  GLU D1153      41.799  41.304 101.485  1.00  0.00           C  
ATOM   1263  CD  GLU D1153      41.041  39.989 101.601  1.00  0.00           C  
ATOM   1264  OE1 GLU D1153      41.506  38.992 101.010  1.00  0.00           O  
ATOM   1265  OE2 GLU D1153      39.990  39.947 102.291  1.00  0.00           O  
ATOM   1266  N   HIS D1154      44.115  42.438 105.303  1.00  0.00           N  
ATOM   1267  CA  HIS D1154      45.314  42.689 106.105  1.00  0.00           C  
ATOM   1268  C   HIS D1154      45.180  42.549 107.602  1.00  0.00           C  
ATOM   1269  O   HIS D1154      46.008  43.099 108.334  1.00  0.00           O  
ATOM   1270  CB  HIS D1154      45.838  44.085 105.776  1.00  0.00           C  
ATOM   1271  CG  HIS D1154      45.987  44.308 104.307  1.00  0.00           C  
ATOM   1272  ND1 HIS D1154      47.190  44.158 103.649  1.00  0.00           N  
ATOM   1273  CD2 HIS D1154      45.055  44.522 103.348  1.00  0.00           C  
ATOM   1274  CE1 HIS D1154      46.989  44.264 102.349  1.00  0.00           C  
ATOM   1275  NE2 HIS D1154      45.703  44.484 102.139  1.00  0.00           N  
ATOM   1276  N   VAL D1155      44.164  41.809 108.055  1.00  0.00           N  
ATOM   1277  CA  VAL D1155      43.934  41.632 109.490  1.00  0.00           C  
ATOM   1278  C   VAL D1155      43.456  40.224 109.883  1.00  0.00           C  
ATOM   1279  O   VAL D1155      42.413  39.774 109.415  1.00  0.00           O  
ATOM   1280  CB  VAL D1155      42.908  42.690 110.012  1.00  0.00           C  
ATOM   1281  CG1 VAL D1155      42.645  42.469 111.475  1.00  0.00           C  
ATOM   1282  CG2 VAL D1155      43.452  44.086 109.841  1.00  0.00           C  
ATOM   1283  N   THR D1156      44.214  39.565 110.770  1.00  0.00           N  
ATOM   1284  CA  THR D1156      43.940  38.194 111.249  1.00  0.00           C  
ATOM   1285  C   THR D1156      43.273  38.151 112.615  1.00  0.00           C  
ATOM   1286  O   THR D1156      43.686  38.865 113.522  1.00  0.00           O  
ATOM   1287  CB  THR D1156      45.263  37.365 111.471  1.00  0.00           C  
ATOM   1288  OG1 THR D1156      46.165  37.548 110.382  1.00  0.00           O  
ATOM   1289  CG2 THR D1156      44.958  35.864 111.639  1.00  0.00           C  
ATOM   1290  N   LEU D1157      42.309  37.256 112.794  1.00  0.00           N  
ATOM   1291  CA  LEU D1157      41.636  37.114 114.087  1.00  0.00           C  
ATOM   1292  C   LEU D1157      42.140  35.901 114.860  1.00  0.00           C  
ATOM   1293  O   LEU D1157      42.132  34.784 114.354  1.00  0.00           O  
ATOM   1294  CB  LEU D1157      40.115  36.987 113.904  1.00  0.00           C  
ATOM   1295  CG  LEU D1157      39.268  36.521 115.101  1.00  0.00           C  
ATOM   1296  CD1 LEU D1157      39.463  37.446 116.279  1.00  0.00           C  
ATOM   1297  CD2 LEU D1157      37.821  36.491 114.707  1.00  0.00           C  
ATOM   1298  N   GLU D1158      42.570  36.122 116.095  1.00  0.00           N  
ATOM   1299  CA  GLU D1158      43.052  35.039 116.930  1.00  0.00           C  
ATOM   1300  C   GLU D1158      42.194  34.949 118.183  1.00  0.00           C  
ATOM   1301  O   GLU D1158      42.043  35.927 118.904  1.00  0.00           O  
ATOM   1302  CB  GLU D1158      44.513  35.264 117.307  1.00  0.00           C  
ATOM   1303  CG  GLU D1158      45.491  35.188 116.138  1.00  0.00           C  
ATOM   1304  CD  GLU D1158      46.944  35.345 116.602  1.00  0.00           C  
ATOM   1305  OE1 GLU D1158      47.182  35.495 117.834  1.00  0.00           O  
ATOM   1306  OE2 GLU D1158      47.849  35.319 115.736  1.00  0.00           O  
ATOM   1307  N   LEU D1159      41.636  33.766 118.418  1.00  0.00           N  
ATOM   1308  CA  LEU D1159      40.774  33.486 119.554  1.00  0.00           C  
ATOM   1309  C   LEU D1159      41.450  32.521 120.502  1.00  0.00           C  
ATOM   1310  O   LEU D1159      42.452  31.892 120.164  1.00  0.00           O  
ATOM   1311  CB  LEU D1159      39.507  32.787 119.109  1.00  0.00           C  
ATOM   1312  CG  LEU D1159      38.410  33.451 118.318  1.00  0.00           C  
ATOM   1313  CD1 LEU D1159      37.435  32.369 117.886  1.00  0.00           C  
ATOM   1314  CD2 LEU D1159      37.718  34.489 119.163  1.00  0.00           C  
ATOM   1315  N   ASN D1160      40.836  32.365 121.669  1.00  0.00           N  
ATOM   1316  CA  ASN D1160      41.319  31.465 122.700  1.00  0.00           C  
ATOM   1317  C   ASN D1160      40.427  31.652 123.919  1.00  0.00           C  
ATOM   1318  O   ASN D1160      39.833  32.714 124.095  1.00  0.00           O  
ATOM   1319  CB  ASN D1160      42.776  31.797 123.067  1.00  0.00           C  
ATOM   1320  CG  ASN D1160      43.340  30.870 124.146  1.00  0.00           C  
ATOM   1321  OD1 ASN D1160      43.300  29.646 124.007  1.00  0.00           O  
ATOM   1322  ND2 ASN D1160      43.877  31.455 125.220  1.00  0.00           N  
ATOM   1323  N   SER D1161      40.305  30.619 124.743  1.00  0.00           N  
ATOM   1324  CA  SER D1161      39.522  30.754 125.956  1.00  0.00           C  
ATOM   1325  C   SER D1161      40.366  30.316 127.140  1.00  0.00           C  
ATOM   1326  O   SER D1161      40.935  29.224 127.146  1.00  0.00           O  
ATOM   1327  CB  SER D1161      38.251  29.926 125.895  1.00  0.00           C  
ATOM   1328  OG  SER D1161      37.515  30.090 127.097  1.00  0.00           O  
ATOM   1329  N   ILE D1162      40.464  31.186 128.137  1.00  0.00           N  
ATOM   1330  CA  ILE D1162      41.244  30.885 129.328  1.00  0.00           C  
ATOM   1331  C   ILE D1162      40.366  30.354 130.459  1.00  0.00           C  
ATOM   1332  O   ILE D1162      40.748  30.385 131.616  1.00  0.00           O  
ATOM   1333  CB  ILE D1162      42.035  32.132 129.814  1.00  0.00           C  
ATOM   1334  CG1 ILE D1162      41.095  33.201 130.366  1.00  0.00           C  
ATOM   1335  CG2 ILE D1162      42.818  32.710 128.663  1.00  0.00           C  
ATOM   1336  CD1 ILE D1162      41.828  34.398 130.915  1.00  0.00           C  
ATOM   1337  N   GLY D1163      39.177  29.887 130.112  1.00  0.00           N  
ATOM   1338  CA  GLY D1163      38.287  29.316 131.098  1.00  0.00           C  
ATOM   1339  C   GLY D1163      37.911  30.136 132.311  1.00  0.00           C  
ATOM   1340  O   GLY D1163      37.254  31.163 132.209  1.00  0.00           O  
ATOM   1341  N   SER D1164      38.321  29.674 133.480  1.00  0.00           N  
ATOM   1342  CA  SER D1164      37.957  30.365 134.695  1.00  0.00           C  
ATOM   1343  C   SER D1164      39.088  30.567 135.682  1.00  0.00           C  
ATOM   1344  O   SER D1164      40.117  29.892 135.645  1.00  0.00           O  
ATOM   1345  CB  SER D1164      36.819  29.606 135.380  1.00  0.00           C  
ATOM   1346  OG  SER D1164      37.215  28.275 135.670  1.00  0.00           O  
ATOM   1347  N   LEU D1165      38.857  31.510 136.581  1.00  0.00           N  
ATOM   1348  CA  LEU D1165      39.800  31.857 137.629  1.00  0.00           C  
ATOM   1349  C   LEU D1165      40.447  30.613 138.247  1.00  0.00           C  
ATOM   1350  O   LEU D1165      41.661  30.565 138.464  1.00  0.00           O  
ATOM   1351  CB  LEU D1165      39.054  32.669 138.687  1.00  0.00           C  
ATOM   1352  CG  LEU D1165      39.827  33.232 139.871  1.00  0.00           C  
ATOM   1353  CD1 LEU D1165      41.261  33.566 139.465  1.00  0.00           C  
ATOM   1354  CD2 LEU D1165      39.082  34.463 140.387  1.00  0.00           C  
ATOM   1355  N   GLU D1166      39.615  29.608 138.499  1.00  0.00           N  
ATOM   1356  CA  GLU D1166      40.021  28.337 139.098  1.00  0.00           C  
ATOM   1357  C   GLU D1166      40.605  27.379 138.082  1.00  0.00           C  
ATOM   1358  O   GLU D1166      41.688  26.835 138.288  1.00  0.00           O  
ATOM   1359  CB  GLU D1166      38.822  27.679 139.791  1.00  0.00           C  
ATOM   1360  CG  GLU D1166      37.480  27.982 139.134  1.00  0.00           C  
ATOM   1361  CD  GLU D1166      37.103  29.463 139.212  1.00  0.00           C  
ATOM   1362  OE1 GLU D1166      36.122  29.865 138.555  1.00  0.00           O  
ATOM   1363  OE2 GLU D1166      37.783  30.228 139.930  1.00  0.00           O  
ATOM   1364  N   ALA D1167      39.879  27.159 136.993  1.00  0.00           N  
ATOM   1365  CA  ALA D1167      40.360  26.275 135.941  1.00  0.00           C  
ATOM   1366  C   ALA D1167      41.729  26.793 135.522  1.00  0.00           C  
ATOM   1367  O   ALA D1167      42.553  26.058 134.977  1.00  0.00           O  
ATOM   1368  CB  ALA D1167      39.399  26.289 134.757  1.00  0.00           C  
ATOM   1369  N   ARG D1168      41.959  28.074 135.783  1.00  0.00           N  
ATOM   1370  CA  ARG D1168      43.230  28.697 135.456  1.00  0.00           C  
ATOM   1371  C   ARG D1168      44.237  28.138 136.465  1.00  0.00           C  
ATOM   1372  O   ARG D1168      45.288  27.605 136.085  1.00  0.00           O  
ATOM   1373  CB  ARG D1168      43.116  30.215 135.607  1.00  0.00           C  
ATOM   1374  CG  ARG D1168      43.996  31.039 134.653  1.00  0.00           C  
ATOM   1375  CD  ARG D1168      43.279  31.365 133.342  1.00  0.00           C  
ATOM   1376  NE  ARG D1168      41.904  31.803 133.580  1.00  0.00           N  
ATOM   1377  CZ  ARG D1168      41.560  32.879 134.281  1.00  0.00           C  
ATOM   1378  NH1 ARG D1168      42.498  33.646 134.815  1.00  0.00           N  
ATOM   1379  NH2 ARG D1168      40.279  33.176 134.461  1.00  0.00           N  
ATOM   1380  N   ALA D1169      43.890  28.260 137.749  1.00  0.00           N  
ATOM   1381  CA  ALA D1169      44.721  27.765 138.848  1.00  0.00           C  
ATOM   1382  C   ALA D1169      45.023  26.280 138.642  1.00  0.00           C  
ATOM   1383  O   ALA D1169      46.170  25.851 138.742  1.00  0.00           O  
ATOM   1384  CB  ALA D1169      44.007  27.979 140.187  1.00  0.00           C  
ATOM   1385  N   ASN D1170      43.989  25.496 138.359  1.00  0.00           N  
ATOM   1386  CA  ASN D1170      44.168  24.070 138.108  1.00  0.00           C  
ATOM   1387  C   ASN D1170      45.275  23.889 137.071  1.00  0.00           C  
ATOM   1388  O   ASN D1170      45.973  22.871 137.054  1.00  0.00           O  
ATOM   1389  CB  ASN D1170      42.865  23.456 137.582  1.00  0.00           C  
ATOM   1390  CG  ASN D1170      41.995  22.897 138.687  1.00  0.00           C  
ATOM   1391  OD1 ASN D1170      42.324  21.875 139.288  1.00  0.00           O  
ATOM   1392  ND2 ASN D1170      40.880  23.566 138.966  1.00  0.00           N  
ATOM   1393  N   TYR D1171      45.426  24.885 136.204  1.00  0.00           N  
ATOM   1394  CA  TYR D1171      46.442  24.834 135.170  1.00  0.00           C  
ATOM   1395  C   TYR D1171      47.762  25.365 135.698  1.00  0.00           C  
ATOM   1396  O   TYR D1171      48.826  24.868 135.338  1.00  0.00           O  
ATOM   1397  CB  TYR D1171      46.009  25.643 133.950  1.00  0.00           C  
ATOM   1398  CG  TYR D1171      47.069  25.713 132.876  1.00  0.00           C  
ATOM   1399  CD1 TYR D1171      47.894  26.830 132.750  1.00  0.00           C  
ATOM   1400  CD2 TYR D1171      47.254  24.664 131.989  1.00  0.00           C  
ATOM   1401  CE1 TYR D1171      48.872  26.899 131.758  1.00  0.00           C  
ATOM   1402  CE2 TYR D1171      48.234  24.724 130.995  1.00  0.00           C  
ATOM   1403  CZ  TYR D1171      49.035  25.844 130.884  1.00  0.00           C  
ATOM   1404  OH  TYR D1171      49.980  25.909 129.883  1.00  0.00           O  
ATOM   1405  N   ARG D1172      47.700  26.378 136.553  1.00  0.00           N  
ATOM   1406  CA  ARG D1172      48.927  26.922 137.110  1.00  0.00           C  
ATOM   1407  C   ARG D1172      49.647  25.895 137.990  1.00  0.00           C  
ATOM   1408  O   ARG D1172      50.874  25.802 137.951  1.00  0.00           O  
ATOM   1409  CB  ARG D1172      48.651  28.199 137.904  1.00  0.00           C  
ATOM   1410  CG  ARG D1172      49.181  29.438 137.213  1.00  0.00           C  
ATOM   1411  CD  ARG D1172      49.498  30.543 138.200  1.00  0.00           C  
ATOM   1412  NE  ARG D1172      50.359  31.557 137.595  1.00  0.00           N  
ATOM   1413  CZ  ARG D1172      50.907  32.569 138.260  1.00  0.00           C  
ATOM   1414  NH1 ARG D1172      50.682  32.706 139.560  1.00  0.00           N  
ATOM   1415  NH2 ARG D1172      51.695  33.434 137.628  1.00  0.00           N  
ATOM   1416  N   ASP D1173      48.901  25.126 138.783  1.00  0.00           N  
ATOM   1417  CA  ASP D1173      49.531  24.106 139.620  1.00  0.00           C  
ATOM   1418  C   ASP D1173      50.198  23.100 138.680  1.00  0.00           C  
ATOM   1419  O   ASP D1173      51.386  22.798 138.815  1.00  0.00           O  
ATOM   1420  CB  ASP D1173      48.501  23.370 140.497  1.00  0.00           C  
ATOM   1421  CG  ASP D1173      47.820  24.282 141.508  1.00  0.00           C  
ATOM   1422  OD1 ASP D1173      48.463  25.244 141.977  1.00  0.00           O  
ATOM   1423  OD2 ASP D1173      46.642  24.024 141.849  1.00  0.00           O  
ATOM   1424  N   ALA D1174      49.425  22.604 137.715  1.00  0.00           N  
ATOM   1425  CA  ALA D1174      49.908  21.631 136.737  1.00  0.00           C  
ATOM   1426  C   ALA D1174      51.021  22.178 135.843  1.00  0.00           C  
ATOM   1427  O   ALA D1174      51.441  21.524 134.885  1.00  0.00           O  
ATOM   1428  CB  ALA D1174      48.752  21.147 135.887  1.00  0.00           C  
ATOM   1429  N   LEU D1175      51.485  23.385 136.152  1.00  0.00           N  
ATOM   1430  CA  LEU D1175      52.568  24.014 135.403  1.00  0.00           C  
ATOM   1431  C   LEU D1175      53.795  23.876 136.299  1.00  0.00           C  
ATOM   1432  O   LEU D1175      54.453  24.858 136.654  1.00  0.00           O  
ATOM   1433  CB  LEU D1175      52.256  25.494 135.130  1.00  0.00           C  
ATOM   1434  CG  LEU D1175      53.010  26.213 134.001  1.00  0.00           C  
ATOM   1435  CD1 LEU D1175      52.299  27.504 133.677  1.00  0.00           C  
ATOM   1436  CD2 LEU D1175      54.445  26.494 134.392  1.00  0.00           C  
ATOM   1437  N   VAL D1176      54.071  22.632 136.682  1.00  0.00           N  
ATOM   1438  CA  VAL D1176      55.206  22.314 137.532  1.00  0.00           C  
ATOM   1439  C   VAL D1176      56.497  22.375 136.732  1.00  0.00           C  
ATOM   1440  O   VAL D1176      56.780  21.500 135.910  1.00  0.00           O  
ATOM   1441  CB  VAL D1176      55.074  20.910 138.128  1.00  0.00           C  
ATOM   1442  CG1 VAL D1176      56.308  20.582 138.953  1.00  0.00           C  
ATOM   1443  CG2 VAL D1176      53.816  20.828 138.971  1.00  0.00           C  
ATOM   1444  N   ALA D1177      57.273  23.425 136.980  1.00  0.00           N  
ATOM   1445  CA  ALA D1177      58.540  23.618 136.299  1.00  0.00           C  
ATOM   1446  C   ALA D1177      59.542  22.536 136.709  1.00  0.00           C  
ATOM   1447  O   ALA D1177      60.110  22.572 137.807  1.00  0.00           O  
ATOM   1448  CB  ALA D1177      59.094  25.005 136.616  1.00  0.00           C  
ATOM   1449  N   PHE D1178      59.735  21.561 135.820  1.00  0.00           N  
ATOM   1450  CA  PHE D1178      60.679  20.482 136.059  1.00  0.00           C  
ATOM   1451  C   PHE D1178      62.075  21.071 135.970  1.00  0.00           C  
ATOM   1452  O   PHE D1178      62.630  21.229 134.878  1.00  0.00           O  
ATOM   1453  CB  PHE D1178      60.531  19.372 135.014  1.00  0.00           C  
ATOM   1454  CG  PHE D1178      60.053  18.063 135.582  1.00  0.00           C  
ATOM   1455  CD1 PHE D1178      60.642  16.864 135.188  1.00  0.00           C  
ATOM   1456  CD2 PHE D1178      59.008  18.025 136.504  1.00  0.00           C  
ATOM   1457  CE1 PHE D1178      60.200  15.642 135.703  1.00  0.00           C  
ATOM   1458  CE2 PHE D1178      58.558  16.811 137.025  1.00  0.00           C  
ATOM   1459  CZ  PHE D1178      59.157  15.616 136.623  1.00  0.00           C  
ATOM   1460  N   LEU D1179      62.623  21.407 137.136  1.00  0.00           N  
ATOM   1461  CA  LEU D1179      63.959  21.985 137.255  1.00  0.00           C  
ATOM   1462  C   LEU D1179      64.027  23.397 136.677  1.00  0.00           C  
ATOM   1463  O   LEU D1179      63.039  24.131 136.665  1.00  0.00           O  
ATOM   1464  CB  LEU D1179      65.008  21.091 136.561  1.00  0.00           C  
ATOM   1465  CG  LEU D1179      65.300  19.656 137.042  1.00  0.00           C  
ATOM   1466  CD1 LEU D1179      65.627  19.662 138.535  1.00  0.00           C  
ATOM   1467  CD2 LEU D1179      64.111  18.742 136.752  1.00  0.00           C  
ATOM   1468  N   GLU D1180      65.212  23.767 136.210  1.00  0.00           N  
ATOM   1469  CA  GLU D1180      65.443  25.076 135.623  1.00  0.00           C  
ATOM   1470  C   GLU D1180      66.575  24.934 134.611  1.00  0.00           C  
ATOM   1471  O   GLU D1180      67.407  25.832 134.463  1.00  0.00           O  
ATOM   1472  CB  GLU D1180      65.823  26.080 136.715  1.00  0.00           C  
ATOM   1473  CG  GLU D1180      64.744  26.276 137.768  1.00  0.00           C  
ATOM   1474  CD  GLU D1180      65.174  27.206 138.880  1.00  0.00           C  
ATOM   1475  OE1 GLU D1180      64.342  27.500 139.764  1.00  0.00           O  
ATOM   1476  OE2 GLU D1180      66.346  27.639 138.872  1.00  0.00           O  
ATOM   1477  N   GLN D1181      66.586  23.789 133.929  1.00  0.00           N  
ATOM   1478  CA  GLN D1181      67.587  23.450 132.919  1.00  0.00           C  
ATOM   1479  C   GLN D1181      68.817  24.353 132.949  1.00  0.00           C  
ATOM   1480  O   GLN D1181      69.572  24.364 133.923  1.00  0.00           O  
ATOM   1481  CB  GLN D1181      66.954  23.474 131.518  1.00  0.00           C  
ATOM   1482  CG  GLN D1181      67.387  24.636 130.614  1.00  0.00           C  
ATOM   1483  CD  GLN D1181      66.760  25.969 130.996  1.00  0.00           C  
ATOM   1484  OE1 GLN D1181      66.881  26.425 132.132  1.00  0.00           O  
ATOM   1485  NE2 GLN D1181      66.093  26.603 130.039  1.00  0.00           N  
ATOM   1486  N   ALA D1184      49.934  22.448 128.452  1.00  0.00           N  
ATOM   1487  CA  ALA D1184      48.780  22.610 127.570  1.00  0.00           C  
ATOM   1488  C   ALA D1184      47.544  22.964 128.388  1.00  0.00           C  
ATOM   1489  O   ALA D1184      47.152  22.209 129.274  1.00  0.00           O  
ATOM   1490  CB  ALA D1184      48.540  21.329 126.782  1.00  0.00           C  
ATOM   1491  N   LEU D1185      46.929  24.103 128.064  1.00  0.00           N  
ATOM   1492  CA  LEU D1185      45.754  24.626 128.776  1.00  0.00           C  
ATOM   1493  C   LEU D1185      44.411  23.901 128.630  1.00  0.00           C  
ATOM   1494  O   LEU D1185      44.018  23.130 129.510  1.00  0.00           O  
ATOM   1495  CB  LEU D1185      45.541  26.102 128.416  1.00  0.00           C  
ATOM   1496  CG  LEU D1185      44.260  26.706 129.000  1.00  0.00           C  
ATOM   1497  CD1 LEU D1185      44.474  27.069 130.449  1.00  0.00           C  
ATOM   1498  CD2 LEU D1185      43.860  27.926 128.199  1.00  0.00           C  
ATOM   1499  N   GLY D1186      43.706  24.191 127.537  1.00  0.00           N  
ATOM   1500  CA  GLY D1186      42.402  23.600 127.278  1.00  0.00           C  
ATOM   1501  C   GLY D1186      41.976  22.483 128.211  1.00  0.00           C  
ATOM   1502  O   GLY D1186      40.919  22.544 128.840  1.00  0.00           O  
ATOM   1503  N   ASP D1187      42.818  21.460 128.289  1.00  0.00           N  
ATOM   1504  CA  ASP D1187      42.594  20.289 129.123  1.00  0.00           C  
ATOM   1505  C   ASP D1187      42.003  20.631 130.501  1.00  0.00           C  
ATOM   1506  O   ASP D1187      41.279  19.823 131.092  1.00  0.00           O  
ATOM   1507  CB  ASP D1187      43.928  19.542 129.305  1.00  0.00           C  
ATOM   1508  CG  ASP D1187      44.785  19.524 128.029  1.00  0.00           C  
ATOM   1509  OD1 ASP D1187      45.203  20.609 127.572  1.00  0.00           O  
ATOM   1510  OD2 ASP D1187      45.048  18.429 127.484  1.00  0.00           O  
ATOM   1511  N   TYR D1188      42.306  21.832 130.993  1.00  0.00           N  
ATOM   1512  CA  TYR D1188      41.849  22.293 132.307  1.00  0.00           C  
ATOM   1513  C   TYR D1188      40.580  23.142 132.330  1.00  0.00           C  
ATOM   1514  O   TYR D1188      40.089  23.487 133.400  1.00  0.00           O  
ATOM   1515  CB  TYR D1188      42.973  23.081 132.974  1.00  0.00           C  
ATOM   1516  CG  TYR D1188      44.196  22.251 133.231  1.00  0.00           C  
ATOM   1517  CD1 TYR D1188      44.496  21.804 134.517  1.00  0.00           C  
ATOM   1518  CD2 TYR D1188      45.016  21.853 132.183  1.00  0.00           C  
ATOM   1519  CE1 TYR D1188      45.582  20.975 134.751  1.00  0.00           C  
ATOM   1520  CE2 TYR D1188      46.101  21.024 132.402  1.00  0.00           C  
ATOM   1521  CZ  TYR D1188      46.379  20.586 133.687  1.00  0.00           C  
ATOM   1522  OH  TYR D1188      47.446  19.746 133.904  1.00  0.00           O  
ATOM   1523  N   LEU D1189      40.059  23.487 131.160  1.00  0.00           N  
ATOM   1524  CA  LEU D1189      38.859  24.309 131.071  1.00  0.00           C  
ATOM   1525  C   LEU D1189      37.612  23.615 131.564  1.00  0.00           C  
ATOM   1526  O   LEU D1189      37.335  22.488 131.173  1.00  0.00           O  
ATOM   1527  CB  LEU D1189      38.585  24.717 129.628  1.00  0.00           C  
ATOM   1528  CG  LEU D1189      39.597  25.530 128.849  1.00  0.00           C  
ATOM   1529  CD1 LEU D1189      38.995  25.832 127.497  1.00  0.00           C  
ATOM   1530  CD2 LEU D1189      39.930  26.809 129.598  1.00  0.00           C  
ATOM   1531  N   ASP D1334      36.849  24.308 132.399  1.00  0.00           N  
ATOM   1532  CA  ASP D1334      35.586  23.788 132.913  1.00  0.00           C  
ATOM   1533  C   ASP D1334      34.729  23.445 131.700  1.00  0.00           C  
ATOM   1534  O   ASP D1334      34.917  24.028 130.634  1.00  0.00           O  
ATOM   1535  CB  ASP D1334      34.905  24.869 133.737  1.00  0.00           C  
ATOM   1536  CG  ASP D1334      35.115  26.258 133.145  1.00  0.00           C  
ATOM   1537  OD1 ASP D1334      36.297  26.642 132.930  1.00  0.00           O  
ATOM   1538  OD2 ASP D1334      34.102  26.957 132.900  1.00  0.00           O  
ATOM   1539  N   GLU D1335      33.791  22.511 131.853  1.00  0.00           N  
ATOM   1540  CA  GLU D1335      32.939  22.111 130.729  1.00  0.00           C  
ATOM   1541  C   GLU D1335      32.157  23.299 130.186  1.00  0.00           C  
ATOM   1542  O   GLU D1335      32.042  23.478 128.976  1.00  0.00           O  
ATOM   1543  CB  GLU D1335      31.968  20.994 131.139  1.00  0.00           C  
ATOM   1544  CG  GLU D1335      31.199  20.417 129.955  1.00  0.00           C  
ATOM   1545  CD  GLU D1335      32.135  19.990 128.827  1.00  0.00           C  
ATOM   1546  OE1 GLU D1335      31.685  19.934 127.656  1.00  0.00           O  
ATOM   1547  OE2 GLU D1335      33.323  19.709 129.118  1.00  0.00           O  
ATOM   1548  N   GLU D1336      31.625  24.112 131.089  1.00  0.00           N  
ATOM   1549  CA  GLU D1336      30.880  25.291 130.691  1.00  0.00           C  
ATOM   1550  C   GLU D1336      31.725  26.185 129.768  1.00  0.00           C  
ATOM   1551  O   GLU D1336      31.290  26.529 128.671  1.00  0.00           O  
ATOM   1552  CB  GLU D1336      30.430  26.055 131.932  1.00  0.00           C  
ATOM   1553  CG  GLU D1336      29.454  25.267 132.794  1.00  0.00           C  
ATOM   1554  CD  GLU D1336      28.531  26.167 133.610  1.00  0.00           C  
ATOM   1555  OE1 GLU D1336      27.852  27.031 133.003  1.00  0.00           O  
ATOM   1556  OE2 GLU D1336      28.478  26.011 134.851  1.00  0.00           O  
ATOM   1557  N   SER D1384      32.932  26.547 130.197  1.00  0.00           N  
ATOM   1558  CA  SER D1384      33.801  27.372 129.372  1.00  0.00           C  
ATOM   1559  C   SER D1384      34.061  26.716 128.022  1.00  0.00           C  
ATOM   1560  O   SER D1384      34.058  27.388 126.995  1.00  0.00           O  
ATOM   1561  CB  SER D1384      35.122  27.626 130.083  1.00  0.00           C  
ATOM   1562  OG  SER D1384      34.943  28.544 131.143  1.00  0.00           O  
ATOM   1563  N   ARG D1385      34.289  25.404 128.024  1.00  0.00           N  
ATOM   1564  CA  ARG D1385      34.524  24.669 126.783  1.00  0.00           C  
ATOM   1565  C   ARG D1385      33.311  24.891 125.898  1.00  0.00           C  
ATOM   1566  O   ARG D1385      33.445  25.252 124.732  1.00  0.00           O  
ATOM   1567  CB  ARG D1385      34.678  23.165 127.045  1.00  0.00           C  
ATOM   1568  CG  ARG D1385      35.686  22.803 128.142  1.00  0.00           C  
ATOM   1569  CD  ARG D1385      35.814  21.289 128.352  1.00  0.00           C  
ATOM   1570  NE  ARG D1385      36.557  20.647 127.272  1.00  0.00           N  
ATOM   1571  CZ  ARG D1385      37.876  20.724 127.119  1.00  0.00           C  
ATOM   1572  NH1 ARG D1385      38.602  21.417 127.985  1.00  0.00           N  
ATOM   1573  NH2 ARG D1385      38.471  20.112 126.101  1.00  0.00           N  
ATOM   1574  N   GLU D1386      32.122  24.680 126.457  1.00  0.00           N  
ATOM   1575  CA  GLU D1386      30.885  24.869 125.699  1.00  0.00           C  
ATOM   1576  C   GLU D1386      30.728  26.291 125.171  1.00  0.00           C  
ATOM   1577  O   GLU D1386      30.472  26.501 123.986  1.00  0.00           O  
ATOM   1578  CB  GLU D1386      29.668  24.548 126.558  1.00  0.00           C  
ATOM   1579  CG  GLU D1386      29.357  23.085 126.707  1.00  0.00           C  
ATOM   1580  CD  GLU D1386      28.080  22.877 127.495  1.00  0.00           C  
ATOM   1581  OE1 GLU D1386      27.038  23.438 127.067  1.00  0.00           O  
ATOM   1582  OE2 GLU D1386      28.122  22.167 128.532  1.00  0.00           O  
ATOM   1583  N   HIS D1387      30.864  27.260 126.069  1.00  0.00           N  
ATOM   1584  CA  HIS D1387      30.732  28.659 125.722  1.00  0.00           C  
ATOM   1585  C   HIS D1387      31.618  28.983 124.528  1.00  0.00           C  
ATOM   1586  O   HIS D1387      31.185  29.652 123.575  1.00  0.00           O  
ATOM   1587  CB  HIS D1387      31.150  29.514 126.913  1.00  0.00           C  
ATOM   1588  CG  HIS D1387      30.957  30.986 126.711  1.00  0.00           C  
ATOM   1589  ND1 HIS D1387      29.913  31.685 127.282  1.00  0.00           N  
ATOM   1590  CD2 HIS D1387      31.703  31.900 126.047  1.00  0.00           C  
ATOM   1591  CE1 HIS D1387      30.027  32.965 126.985  1.00  0.00           C  
ATOM   1592  NE2 HIS D1387      31.105  33.122 126.237  1.00  0.00           N  
ATOM   1593  N   PHE D1388      32.859  28.505 124.577  1.00  0.00           N  
ATOM   1594  CA  PHE D1388      33.795  28.795 123.502  1.00  0.00           C  
ATOM   1595  C   PHE D1388      33.303  28.263 122.161  1.00  0.00           C  
ATOM   1596  O   PHE D1388      33.231  29.000 121.184  1.00  0.00           O  
ATOM   1597  CB  PHE D1388      35.176  28.227 123.832  1.00  0.00           C  
ATOM   1598  CG  PHE D1388      36.265  28.710 122.907  1.00  0.00           C  
ATOM   1599  CD1 PHE D1388      36.382  30.059 122.595  1.00  0.00           C  
ATOM   1600  CD2 PHE D1388      37.171  27.821 122.350  1.00  0.00           C  
ATOM   1601  CE1 PHE D1388      37.387  30.517 121.739  1.00  0.00           C  
ATOM   1602  CE2 PHE D1388      38.172  28.266 121.498  1.00  0.00           C  
ATOM   1603  CZ  PHE D1388      38.279  29.624 121.191  1.00  0.00           C  
ATOM   1604  N   ALA D1389      32.957  26.981 122.122  1.00  0.00           N  
ATOM   1605  CA  ALA D1389      32.465  26.347 120.905  1.00  0.00           C  
ATOM   1606  C   ALA D1389      31.248  27.091 120.346  1.00  0.00           C  
ATOM   1607  O   ALA D1389      31.126  27.253 119.135  1.00  0.00           O  
ATOM   1608  CB  ALA D1389      32.112  24.895 121.187  1.00  0.00           C  
ATOM   1609  N   GLY D1390      30.345  27.531 121.222  1.00  0.00           N  
ATOM   1610  CA  GLY D1390      29.175  28.271 120.768  1.00  0.00           C  
ATOM   1611  C   GLY D1390      29.625  29.476 119.951  1.00  0.00           C  
ATOM   1612  O   GLY D1390      29.055  29.803 118.897  1.00  0.00           O  
ATOM   1613  N   LEU D1391      30.671  30.134 120.447  1.00  0.00           N  
ATOM   1614  CA  LEU D1391      31.233  31.299 119.791  1.00  0.00           C  
ATOM   1615  C   LEU D1391      31.874  30.931 118.459  1.00  0.00           C  
ATOM   1616  O   LEU D1391      31.629  31.576 117.448  1.00  0.00           O  
ATOM   1617  CB  LEU D1391      32.277  31.959 120.694  1.00  0.00           C  
ATOM   1618  CG  LEU D1391      33.162  32.965 119.948  1.00  0.00           C  
ATOM   1619  CD1 LEU D1391      32.335  34.167 119.553  1.00  0.00           C  
ATOM   1620  CD2 LEU D1391      34.324  33.381 120.811  1.00  0.00           C  
ATOM   1621  N   CYS D1392      32.706  29.898 118.465  1.00  0.00           N  
ATOM   1622  CA  CYS D1392      33.378  29.468 117.249  1.00  0.00           C  
ATOM   1623  C   CYS D1392      32.410  29.035 116.161  1.00  0.00           C  
ATOM   1624  O   CYS D1392      32.715  29.188 114.986  1.00  0.00           O  
ATOM   1625  CB  CYS D1392      34.352  28.328 117.535  1.00  0.00           C  
ATOM   1626  SG  CYS D1392      35.827  28.797 118.435  1.00  0.00           S  
ATOM   1627  N   LYS D1393      31.257  28.489 116.539  1.00  0.00           N  
ATOM   1628  CA  LYS D1393      30.287  28.069 115.538  1.00  0.00           C  
ATOM   1629  C   LYS D1393      29.636  29.316 114.962  1.00  0.00           C  
ATOM   1630  O   LYS D1393      29.306  29.357 113.772  1.00  0.00           O  
ATOM   1631  CB  LYS D1393      29.202  27.138 116.130  1.00  0.00           C  
ATOM   1632  CG  LYS D1393      28.092  27.831 116.950  1.00  0.00           C  
ATOM   1633  CD  LYS D1393      27.014  26.844 117.456  1.00  0.00           C  
ATOM   1634  CE  LYS D1393      25.824  26.703 116.494  1.00  0.00           C  
ATOM   1635  NZ  LYS D1393      24.945  27.920 116.474  1.00  0.00           N  
ATOM   1636  N   LEU D1394      29.474  30.335 115.806  1.00  0.00           N  
ATOM   1637  CA  LEU D1394      28.857  31.578 115.386  1.00  0.00           C  
ATOM   1638  C   LEU D1394      29.744  32.316 114.417  1.00  0.00           C  
ATOM   1639  O   LEU D1394      29.262  32.953 113.474  1.00  0.00           O  
ATOM   1640  CB  LEU D1394      28.540  32.437 116.605  1.00  0.00           C  
ATOM   1641  CG  LEU D1394      27.088  32.259 117.071  1.00  0.00           C  
ATOM   1642  CD1 LEU D1394      26.758  30.784 117.147  1.00  0.00           C  
ATOM   1643  CD2 LEU D1394      26.876  32.926 118.418  1.00  0.00           C  
ATOM   1644  N   LEU D1395      31.049  32.218 114.632  1.00  0.00           N  
ATOM   1645  CA  LEU D1395      32.007  32.873 113.747  1.00  0.00           C  
ATOM   1646  C   LEU D1395      32.044  32.197 112.362  1.00  0.00           C  
ATOM   1647  O   LEU D1395      32.389  32.830 111.349  1.00  0.00           O  
ATOM   1648  CB  LEU D1395      33.385  32.851 114.389  1.00  0.00           C  
ATOM   1649  CG  LEU D1395      33.739  34.007 115.328  1.00  0.00           C  
ATOM   1650  CD1 LEU D1395      32.646  34.248 116.325  1.00  0.00           C  
ATOM   1651  CD2 LEU D1395      35.027  33.677 116.052  1.00  0.00           C  
ATOM   1652  N   GLU D1396      31.690  30.910 112.335  1.00  0.00           N  
ATOM   1653  CA  GLU D1396      31.645  30.132 111.100  1.00  0.00           C  
ATOM   1654  C   GLU D1396      30.380  30.513 110.350  1.00  0.00           C  
ATOM   1655  O   GLU D1396      30.446  31.002 109.227  1.00  0.00           O  
ATOM   1656  CB  GLU D1396      31.642  28.632 111.404  1.00  0.00           C  
ATOM   1657  CG  GLU D1396      32.994  28.100 111.893  1.00  0.00           C  
ATOM   1658  CD  GLU D1396      32.985  26.602 112.174  1.00  0.00           C  
ATOM   1659  OE1 GLU D1396      32.560  25.831 111.276  1.00  0.00           O  
ATOM   1660  OE2 GLU D1396      33.409  26.199 113.286  1.00  0.00           O  
ATOM   1661  N   SER D1397      29.231  30.297 110.980  1.00  0.00           N  
ATOM   1662  CA  SER D1397      27.948  30.645 110.379  1.00  0.00           C  
ATOM   1663  C   SER D1397      27.992  32.049 109.789  1.00  0.00           C  
ATOM   1664  O   SER D1397      27.094  32.447 109.046  1.00  0.00           O  
ATOM   1665  CB  SER D1397      26.830  30.624 111.424  1.00  0.00           C  
ATOM   1666  OG  SER D1397      26.903  29.480 112.249  1.00  0.00           O  
ATOM   1667  N   ALA D1398      29.027  32.804 110.133  1.00  0.00           N  
ATOM   1668  CA  ALA D1398      29.147  34.163 109.656  1.00  0.00           C  
ATOM   1669  C   ALA D1398      30.381  34.391 108.801  1.00  0.00           C  
ATOM   1670  O   ALA D1398      30.716  35.521 108.490  1.00  0.00           O  
ATOM   1671  CB  ALA D1398      29.139  35.115 110.845  1.00  0.00           C  
ATOM   1672  N   GLY D1400      31.064  33.319 108.424  1.00  0.00           N  
ATOM   1673  CA  GLY D1400      32.248  33.453 107.585  1.00  0.00           C  
ATOM   1674  C   GLY D1400      33.439  34.224 108.148  1.00  0.00           C  
ATOM   1675  O   GLY D1400      34.277  34.749 107.402  1.00  0.00           O  
ATOM   1676  N   ILE D1401      33.530  34.306 109.466  1.00  0.00           N  
ATOM   1677  CA  ILE D1401      34.639  35.013 110.049  1.00  0.00           C  
ATOM   1678  C   ILE D1401      35.750  34.004 110.260  1.00  0.00           C  
ATOM   1679  O   ILE D1401      35.625  33.065 111.056  1.00  0.00           O  
ATOM   1680  CB  ILE D1401      34.222  35.664 111.356  1.00  0.00           C  
ATOM   1681  CG1 ILE D1401      33.138  36.693 111.062  1.00  0.00           C  
ATOM   1682  CG2 ILE D1401      35.418  36.327 112.025  1.00  0.00           C  
ATOM   1683  CD1 ILE D1401      32.550  37.303 112.313  1.00  0.00           C  
ATOM   1684  N   ALA D1402      36.834  34.192 109.521  1.00  0.00           N  
ATOM   1685  CA  ALA D1402      37.976  33.286 109.602  1.00  0.00           C  
ATOM   1686  C   ALA D1402      38.790  33.511 110.864  1.00  0.00           C  
ATOM   1687  O   ALA D1402      39.117  34.652 111.222  1.00  0.00           O  
ATOM   1688  CB  ALA D1402      38.873  33.451 108.367  1.00  0.00           C  
ATOM   1689  N   TYR D1416      39.154  32.415 111.517  1.00  0.00           N  
ATOM   1690  CA  TYR D1416      39.911  32.531 112.738  1.00  0.00           C  
ATOM   1691  C   TYR D1416      40.940  31.425 112.971  1.00  0.00           C  
ATOM   1692  O   TYR D1416      40.852  30.337 112.406  1.00  0.00           O  
ATOM   1693  CB  TYR D1416      38.936  32.586 113.914  1.00  0.00           C  
ATOM   1694  CG  TYR D1416      38.197  31.294 114.131  1.00  0.00           C  
ATOM   1695  CD1 TYR D1416      37.118  30.946 113.336  1.00  0.00           C  
ATOM   1696  CD2 TYR D1416      38.594  30.409 115.128  1.00  0.00           C  
ATOM   1697  CE1 TYR D1416      36.441  29.745 113.526  1.00  0.00           C  
ATOM   1698  CE2 TYR D1416      37.928  29.212 115.330  1.00  0.00           C  
ATOM   1699  CZ  TYR D1416      36.849  28.886 114.527  1.00  0.00           C  
ATOM   1700  OH  TYR D1416      36.168  27.715 114.756  1.00  0.00           O  
ATOM   1701  N   THR D1428      41.914  31.744 113.821  1.00  0.00           N  
ATOM   1702  CA  THR D1428      42.985  30.847 114.235  1.00  0.00           C  
ATOM   1703  C   THR D1428      42.850  30.764 115.753  1.00  0.00           C  
ATOM   1704  O   THR D1428      42.703  31.781 116.404  1.00  0.00           O  
ATOM   1705  CB  THR D1428      44.355  31.441 113.930  1.00  0.00           C  
ATOM   1706  OG1 THR D1428      44.434  31.738 112.542  1.00  0.00           O  
ATOM   1707  CG2 THR D1428      45.467  30.476 114.309  1.00  0.00           C  
ATOM   1708  N   VAL D1429      42.895  29.563 116.315  1.00  0.00           N  
ATOM   1709  CA  VAL D1429      42.774  29.383 117.762  1.00  0.00           C  
ATOM   1710  C   VAL D1429      44.150  29.236 118.424  1.00  0.00           C  
ATOM   1711  O   VAL D1429      44.698  28.134 118.460  1.00  0.00           O  
ATOM   1712  CB  VAL D1429      41.956  28.130 118.077  1.00  0.00           C  
ATOM   1713  CG1 VAL D1429      41.874  27.925 119.574  1.00  0.00           C  
ATOM   1714  CG2 VAL D1429      40.580  28.248 117.473  1.00  0.00           C  
ATOM   1715  N   ASN D1430      44.696  30.334 118.952  1.00  0.00           N  
ATOM   1716  CA  ASN D1430      46.011  30.320 119.593  1.00  0.00           C  
ATOM   1717  C   ASN D1430      45.938  30.077 121.093  1.00  0.00           C  
ATOM   1718  O   ASN D1430      45.405  30.889 121.832  1.00  0.00           O  
ATOM   1719  CB  ASN D1430      46.738  31.635 119.313  1.00  0.00           C  
ATOM   1720  CG  ASN D1430      47.934  31.835 120.207  1.00  0.00           C  
ATOM   1721  OD1 ASN D1430      48.429  30.882 120.817  1.00  0.00           O  
ATOM   1722  ND2 ASN D1430      48.417  33.077 120.289  1.00  0.00           N  
ATOM   1723  N   GLN D1431      46.496  28.956 121.544  1.00  0.00           N  
ATOM   1724  CA  GLN D1431      46.453  28.615 122.959  1.00  0.00           C  
ATOM   1725  C   GLN D1431      47.483  29.276 123.848  1.00  0.00           C  
ATOM   1726  O   GLN D1431      47.456  29.101 125.061  1.00  0.00           O  
ATOM   1727  CB  GLN D1431      46.509  27.109 123.133  1.00  0.00           C  
ATOM   1728  CG  GLN D1431      45.173  26.476 122.901  1.00  0.00           C  
ATOM   1729  CD  GLN D1431      45.175  25.009 123.204  1.00  0.00           C  
ATOM   1730  OE1 GLN D1431      45.741  24.213 122.454  1.00  0.00           O  
ATOM   1731  NE2 GLN D1431      44.550  24.633 124.320  1.00  0.00           N  
ATOM   1732  N   ARG D1432      48.401  30.020 123.251  1.00  0.00           N  
ATOM   1733  CA  ARG D1432      49.378  30.751 124.036  1.00  0.00           C  
ATOM   1734  C   ARG D1432      49.050  32.245 123.893  1.00  0.00           C  
ATOM   1735  O   ARG D1432      49.944  33.093 123.858  1.00  0.00           O  
ATOM   1736  CB  ARG D1432      50.808  30.454 123.560  1.00  0.00           C  
ATOM   1737  CG  ARG D1432      51.495  29.313 124.324  1.00  0.00           C  
ATOM   1738  CD  ARG D1432      52.947  29.050 123.876  1.00  0.00           C  
ATOM   1739  NE  ARG D1432      53.883  30.156 124.138  1.00  0.00           N  
ATOM   1740  CZ  ARG D1432      54.132  30.684 125.339  1.00  0.00           C  
ATOM   1741  NH1 ARG D1432      53.509  30.219 126.416  1.00  0.00           N  
ATOM   1742  NH2 ARG D1432      55.019  31.673 125.471  1.00  0.00           N  
ATOM   1743  N   LEU D1433      47.756  32.558 123.796  1.00  0.00           N  
ATOM   1744  CA  LEU D1433      47.313  33.944 123.675  1.00  0.00           C  
ATOM   1745  C   LEU D1433      47.168  34.489 125.084  1.00  0.00           C  
ATOM   1746  O   LEU D1433      46.261  34.102 125.828  1.00  0.00           O  
ATOM   1747  CB  LEU D1433      45.952  34.051 122.967  1.00  0.00           C  
ATOM   1748  CG  LEU D1433      45.541  35.358 122.240  1.00  0.00           C  
ATOM   1749  CD1 LEU D1433      44.067  35.255 121.821  1.00  0.00           C  
ATOM   1750  CD2 LEU D1433      45.753  36.592 123.117  1.00  0.00           C  
ATOM   1751  N   VAL D1434      48.072  35.385 125.453  1.00  0.00           N  
ATOM   1752  CA  VAL D1434      48.027  35.996 126.770  1.00  0.00           C  
ATOM   1753  C   VAL D1434      47.723  37.484 126.640  1.00  0.00           C  
ATOM   1754  O   VAL D1434      48.399  38.208 125.898  1.00  0.00           O  
ATOM   1755  CB  VAL D1434      49.380  35.822 127.511  1.00  0.00           C  
ATOM   1756  CG1 VAL D1434      49.478  36.804 128.681  1.00  0.00           C  
ATOM   1757  CG2 VAL D1434      49.512  34.391 128.016  1.00  0.00           C  
ATOM   1758  N   ARG D1435      46.685  37.937 127.327  1.00  0.00           N  
ATOM   1759  CA  ARG D1435      46.368  39.356 127.294  1.00  0.00           C  
ATOM   1760  C   ARG D1435      47.201  39.944 128.457  1.00  0.00           C  
ATOM   1761  O   ARG D1435      47.533  39.236 129.421  1.00  0.00           O  
ATOM   1762  CB  ARG D1435      44.868  39.575 127.524  1.00  0.00           C  
ATOM   1763  CG  ARG D1435      43.899  38.812 126.584  1.00  0.00           C  
ATOM   1764  CD  ARG D1435      43.926  39.284 125.149  1.00  0.00           C  
ATOM   1765  NE  ARG D1435      44.447  40.640 125.060  1.00  0.00           N  
ATOM   1766  CZ  ARG D1435      43.790  41.711 125.461  1.00  0.00           C  
ATOM   1767  NH1 ARG D1435      42.579  41.580 125.964  1.00  0.00           N  
ATOM   1768  NH2 ARG D1435      44.358  42.899 125.389  1.00  0.00           N  
ATOM   1769  N   GLY D1436      47.553  41.222 128.392  1.00  0.00           N  
ATOM   1770  CA  GLY D1436      48.371  41.763 129.466  1.00  0.00           C  
ATOM   1771  C   GLY D1436      47.686  42.146 130.763  1.00  0.00           C  
ATOM   1772  O   GLY D1436      48.346  42.590 131.702  1.00  0.00           O  
ATOM   1773  N   LEU D1437      46.372  41.973 130.824  1.00  0.00           N  
ATOM   1774  CA  LEU D1437      45.600  42.346 132.002  1.00  0.00           C  
ATOM   1775  C   LEU D1437      45.045  41.114 132.725  1.00  0.00           C  
ATOM   1776  O   LEU D1437      44.804  40.084 132.108  1.00  0.00           O  
ATOM   1777  CB  LEU D1437      44.440  43.278 131.594  1.00  0.00           C  
ATOM   1778  CG  LEU D1437      44.577  44.403 130.545  1.00  0.00           C  
ATOM   1779  CD1 LEU D1437      45.662  45.376 130.908  1.00  0.00           C  
ATOM   1780  CD2 LEU D1437      44.868  43.795 129.204  1.00  0.00           C  
ATOM   1781  N   ASP D1438      44.823  41.232 134.032  1.00  0.00           N  
ATOM   1782  CA  ASP D1438      44.316  40.116 134.829  1.00  0.00           C  
ATOM   1783  C   ASP D1438      42.824  40.094 135.077  1.00  0.00           C  
ATOM   1784  O   ASP D1438      42.411  39.642 136.130  1.00  0.00           O  
ATOM   1785  CB  ASP D1438      44.991  40.078 136.207  1.00  0.00           C  
ATOM   1786  CG  ASP D1438      46.192  39.170 136.250  1.00  0.00           C  
ATOM   1787  OD1 ASP D1438      47.312  39.641 135.965  1.00  0.00           O  
ATOM   1788  OD2 ASP D1438      46.009  37.976 136.568  1.00  0.00           O  
ATOM   1789  N   TYR D1443      41.997  40.560 134.160  1.00  0.00           N  
ATOM   1790  CA  TYR D1443      40.582  40.514 134.466  1.00  0.00           C  
ATOM   1791  C   TYR D1443      39.742  39.671 133.517  1.00  0.00           C  
ATOM   1792  O   TYR D1443      38.533  39.574 133.665  1.00  0.00           O  
ATOM   1793  CB  TYR D1443      40.011  41.936 134.594  1.00  0.00           C  
ATOM   1794  CG  TYR D1443      40.260  42.910 133.429  1.00  0.00           C  
ATOM   1795  CD1 TYR D1443      39.904  42.592 132.112  1.00  0.00           C  
ATOM   1796  CD2 TYR D1443      40.760  44.197 133.671  1.00  0.00           C  
ATOM   1797  CE1 TYR D1443      40.036  43.535 131.081  1.00  0.00           C  
ATOM   1798  CE2 TYR D1443      40.891  45.137 132.649  1.00  0.00           C  
ATOM   1799  CZ  TYR D1443      40.530  44.805 131.357  1.00  0.00           C  
ATOM   1800  OH  TYR D1443      40.686  45.737 130.346  1.00  0.00           O  
ATOM   1801  N   TYR D1444      40.387  39.023 132.564  1.00  0.00           N  
ATOM   1802  CA  TYR D1444      39.679  38.186 131.600  1.00  0.00           C  
ATOM   1803  C   TYR D1444      39.316  36.759 132.048  1.00  0.00           C  
ATOM   1804  O   TYR D1444      39.976  36.148 132.875  1.00  0.00           O  
ATOM   1805  CB  TYR D1444      40.498  38.057 130.303  1.00  0.00           C  
ATOM   1806  CG  TYR D1444      40.713  39.342 129.571  1.00  0.00           C  
ATOM   1807  CD1 TYR D1444      39.632  40.039 129.030  1.00  0.00           C  
ATOM   1808  CD2 TYR D1444      41.988  39.902 129.465  1.00  0.00           C  
ATOM   1809  CE1 TYR D1444      39.802  41.262 128.409  1.00  0.00           C  
ATOM   1810  CE2 TYR D1444      42.167  41.129 128.851  1.00  0.00           C  
ATOM   1811  CZ  TYR D1444      41.067  41.808 128.326  1.00  0.00           C  
ATOM   1812  OH  TYR D1444      41.228  43.043 127.748  1.00  0.00           O  
ATOM   1813  N   ASN D1448      38.255  36.233 131.458  1.00  0.00           N  
ATOM   1814  CA  ASN D1448      37.852  34.870 131.706  1.00  0.00           C  
ATOM   1815  C   ASN D1448      37.204  34.423 130.402  1.00  0.00           C  
ATOM   1816  O   ASN D1448      36.634  35.239 129.687  1.00  0.00           O  
ATOM   1817  CB  ASN D1448      36.858  34.795 132.870  1.00  0.00           C  
ATOM   1818  CG  ASN D1448      35.530  35.455 132.561  1.00  0.00           C  
ATOM   1819  OD1 ASN D1448      35.458  36.652 132.251  1.00  0.00           O  
ATOM   1820  ND2 ASN D1448      34.461  34.676 132.656  1.00  0.00           N  
ATOM   1821  N   ARG D1456      37.330  33.148 130.058  1.00  0.00           N  
ATOM   1822  CA  ARG D1456      36.688  32.626 128.848  1.00  0.00           C  
ATOM   1823  C   ARG D1456      37.214  33.302 127.605  1.00  0.00           C  
ATOM   1824  O   ARG D1456      38.408  33.278 127.361  1.00  0.00           O  
ATOM   1825  CB  ARG D1456      35.167  32.828 128.926  1.00  0.00           C  
ATOM   1826  CG  ARG D1456      34.594  32.715 130.337  1.00  0.00           C  
ATOM   1827  CD  ARG D1456      33.863  31.422 130.587  1.00  0.00           C  
ATOM   1828  NE  ARG D1456      32.426  31.572 130.390  1.00  0.00           N  
ATOM   1829  CZ  ARG D1456      31.525  30.679 130.786  1.00  0.00           C  
ATOM   1830  NH1 ARG D1456      31.909  29.567 131.408  1.00  0.00           N  
ATOM   1831  NH2 ARG D1456      30.240  30.892 130.550  1.00  0.00           N  
ATOM   1832  N   THR D1457      36.316  33.904 126.823  1.00  0.00           N  
ATOM   1833  CA  THR D1457      36.687  34.585 125.572  1.00  0.00           C  
ATOM   1834  C   THR D1457      37.861  35.559 125.687  1.00  0.00           C  
ATOM   1835  O   THR D1457      37.798  36.541 126.418  1.00  0.00           O  
ATOM   1836  CB  THR D1457      35.534  35.411 125.020  1.00  0.00           C  
ATOM   1837  OG1 THR D1457      34.324  34.649 125.046  1.00  0.00           O  
ATOM   1838  CG2 THR D1457      35.842  35.816 123.605  1.00  0.00           C  
ATOM   1839  N   VAL D1458      38.922  35.310 124.943  1.00  0.00           N  
ATOM   1840  CA  VAL D1458      40.070  36.200 124.962  1.00  0.00           C  
ATOM   1841  C   VAL D1458      40.471  36.331 123.493  1.00  0.00           C  
ATOM   1842  O   VAL D1458      40.609  35.315 122.809  1.00  0.00           O  
ATOM   1843  CB  VAL D1458      41.179  35.586 125.828  1.00  0.00           C  
ATOM   1844  CG1 VAL D1458      42.253  34.929 124.970  1.00  0.00           C  
ATOM   1845  CG2 VAL D1458      41.724  36.638 126.753  1.00  0.00           C  
ATOM   1846  N   PHE D1459      40.633  37.555 122.978  1.00  0.00           N  
ATOM   1847  CA  PHE D1459      40.952  37.679 121.545  1.00  0.00           C  
ATOM   1848  C   PHE D1459      41.732  38.872 121.037  1.00  0.00           C  
ATOM   1849  O   PHE D1459      41.761  39.929 121.659  1.00  0.00           O  
ATOM   1850  CB  PHE D1459      39.675  37.609 120.708  1.00  0.00           C  
ATOM   1851  CG  PHE D1459      38.843  38.861 120.762  1.00  0.00           C  
ATOM   1852  CD1 PHE D1459      37.975  39.092 121.824  1.00  0.00           C  
ATOM   1853  CD2 PHE D1459      38.939  39.820 119.751  1.00  0.00           C  
ATOM   1854  CE1 PHE D1459      37.214  40.257 121.879  1.00  0.00           C  
ATOM   1855  CE2 PHE D1459      38.180  40.992 119.796  1.00  0.00           C  
ATOM   1856  CZ  PHE D1459      37.319  41.210 120.858  1.00  0.00           C  
ATOM   1857  N   GLU D1460      42.328  38.684 119.862  1.00  0.00           N  
ATOM   1858  CA  GLU D1460      43.121  39.708 119.206  1.00  0.00           C  
ATOM   1859  C   GLU D1460      42.930  39.699 117.694  1.00  0.00           C  
ATOM   1860  O   GLU D1460      42.585  38.671 117.116  1.00  0.00           O  
ATOM   1861  CB  GLU D1460      44.594  39.486 119.477  1.00  0.00           C  
ATOM   1862  CG  GLU D1460      45.036  39.622 120.892  1.00  0.00           C  
ATOM   1863  CD  GLU D1460      46.547  39.712 120.960  1.00  0.00           C  
ATOM   1864  OE1 GLU D1460      47.218  38.943 120.223  1.00  0.00           O  
ATOM   1865  OE2 GLU D1460      47.061  40.544 121.740  1.00  0.00           O  
ATOM   1866  N   TRP D1461      43.150  40.859 117.074  1.00  0.00           N  
ATOM   1867  CA  TRP D1461      43.064  41.051 115.622  1.00  0.00           C  
ATOM   1868  C   TRP D1461      44.486  41.442 115.257  1.00  0.00           C  
ATOM   1869  O   TRP D1461      44.919  42.560 115.555  1.00  0.00           O  
ATOM   1870  CB  TRP D1461      42.125  42.207 115.263  1.00  0.00           C  
ATOM   1871  CG  TRP D1461      40.660  41.855 115.160  1.00  0.00           C  
ATOM   1872  CD1 TRP D1461      39.688  42.134 116.067  1.00  0.00           C  
ATOM   1873  CD2 TRP D1461      40.015  41.138 114.089  1.00  0.00           C  
ATOM   1874  NE1 TRP D1461      38.480  41.635 115.637  1.00  0.00           N  
ATOM   1875  CE2 TRP D1461      38.653  41.018 114.428  1.00  0.00           C  
ATOM   1876  CE3 TRP D1461      40.460  40.588 112.874  1.00  0.00           C  
ATOM   1877  CZ2 TRP D1461      37.733  40.374 113.607  1.00  0.00           C  
ATOM   1878  CZ3 TRP D1461      39.535  39.947 112.053  1.00  0.00           C  
ATOM   1879  CH2 TRP D1461      38.192  39.846 112.428  1.00  0.00           C  
ATOM   1880  N   VAL D1462      45.219  40.532 114.625  1.00  0.00           N  
ATOM   1881  CA  VAL D1462      46.609  40.813 114.292  1.00  0.00           C  
ATOM   1882  C   VAL D1462      46.855  41.217 112.862  1.00  0.00           C  
ATOM   1883  O   VAL D1462      46.068  40.916 111.965  1.00  0.00           O  
ATOM   1884  CB  VAL D1462      47.502  39.622 114.623  1.00  0.00           C  
ATOM   1885  CG1 VAL D1462      48.959  40.056 114.631  1.00  0.00           C  
ATOM   1886  CG2 VAL D1462      47.120  39.070 115.981  1.00  0.00           C  
ATOM   1887  N   THR D1463      47.979  41.887 112.659  1.00  0.00           N  
ATOM   1888  CA  THR D1463      48.351  42.386 111.351  1.00  0.00           C  
ATOM   1889  C   THR D1463      49.576  41.725 110.715  1.00  0.00           C  
ATOM   1890  O   THR D1463      50.227  40.874 111.333  1.00  0.00           O  
ATOM   1891  CB  THR D1463      48.579  43.903 111.436  1.00  0.00           C  
ATOM   1892  OG1 THR D1463      48.008  44.525 110.282  1.00  0.00           O  
ATOM   1893  CG2 THR D1463      50.083  44.230 111.533  1.00  0.00           C  
ATOM   1894  N   ASN D1464      49.858  42.152 109.475  1.00  0.00           N  
ATOM   1895  CA  ASN D1464      50.975  41.682 108.632  1.00  0.00           C  
ATOM   1896  C   ASN D1464      51.995  40.922 109.460  1.00  0.00           C  
ATOM   1897  O   ASN D1464      52.197  39.719 109.301  1.00  0.00           O  
ATOM   1898  CB  ASN D1464      51.695  42.870 107.949  1.00  0.00           C  
ATOM   1899  CG  ASN D1464      50.733  43.878 107.296  1.00  0.00           C  
ATOM   1900  OD1 ASN D1464      49.770  43.501 106.620  1.00  0.00           O  
ATOM   1901  ND2 ASN D1464      51.016  45.168 107.480  1.00  0.00           N  
ATOM   1902  N   SER D1465      52.639  41.672 110.340  1.00  0.00           N  
ATOM   1903  CA  SER D1465      53.638  41.170 111.258  1.00  0.00           C  
ATOM   1904  C   SER D1465      53.929  42.386 112.117  1.00  0.00           C  
ATOM   1905  O   SER D1465      53.577  42.412 113.298  1.00  0.00           O  
ATOM   1906  CB  SER D1465      54.905  40.723 110.522  1.00  0.00           C  
ATOM   1907  OG  SER D1465      55.626  41.828 110.004  1.00  0.00           O  
ATOM   1908  N   LEU D1683      54.522  43.409 111.497  1.00  0.00           N  
ATOM   1909  CA  LEU D1683      54.886  44.652 112.177  1.00  0.00           C  
ATOM   1910  C   LEU D1683      55.297  44.339 113.620  1.00  0.00           C  
ATOM   1911  O   LEU D1683      55.029  45.113 114.545  1.00  0.00           O  
ATOM   1912  CB  LEU D1683      53.714  45.650 112.139  1.00  0.00           C  
ATOM   1913  CG  LEU D1683      53.316  46.251 110.778  1.00  0.00           C  
ATOM   1914  CD1 LEU D1683      54.545  46.819 110.091  1.00  0.00           C  
ATOM   1915  CD2 LEU D1683      52.688  45.201 109.895  1.00  0.00           C  
ATOM   1916  N   GLY D1690      55.962  43.191 113.771  1.00  0.00           N  
ATOM   1917  CA  GLY D1690      56.425  42.684 115.054  1.00  0.00           C  
ATOM   1918  C   GLY D1690      56.624  43.626 116.225  1.00  0.00           C  
ATOM   1919  O   GLY D1690      57.367  44.611 116.128  1.00  0.00           O  
ATOM   1920  N   SER D1692      55.961  43.297 117.336  1.00  0.00           N  
ATOM   1921  CA  SER D1692      56.034  44.062 118.581  1.00  0.00           C  
ATOM   1922  C   SER D1692      55.029  45.218 118.615  1.00  0.00           C  
ATOM   1923  O   SER D1692      55.220  46.199 119.340  1.00  0.00           O  
ATOM   1924  CB  SER D1692      57.460  44.594 118.792  1.00  0.00           C  
ATOM   1925  OG  SER D1692      57.656  45.079 120.110  1.00  0.00           O  
ATOM   1926  N   GLN D1693      53.962  45.094 117.824  1.00  0.00           N  
ATOM   1927  CA  GLN D1693      52.904  46.106 117.736  1.00  0.00           C  
ATOM   1928  C   GLN D1693      51.995  45.827 116.544  1.00  0.00           C  
ATOM   1929  O   GLN D1693      51.454  46.748 115.928  1.00  0.00           O  
ATOM   1930  CB  GLN D1693      53.505  47.511 117.623  1.00  0.00           C  
ATOM   1931  CG  GLN D1693      54.801  47.534 116.858  1.00  0.00           C  
ATOM   1932  CD  GLN D1693      55.853  48.375 117.538  1.00  0.00           C  
ATOM   1933  OE1 GLN D1693      55.855  49.599 117.407  1.00  0.00           O  
ATOM   1934  NE2 GLN D1693      56.753  47.726 118.283  1.00  0.00           N  
ATOM   1935  N   GLY D1700      51.833  44.541 116.240  1.00  0.00           N  
ATOM   1936  CA  GLY D1700      50.993  44.114 115.139  1.00  0.00           C  
ATOM   1937  C   GLY D1700      49.542  43.818 115.495  1.00  0.00           C  
ATOM   1938  O   GLY D1700      48.722  43.580 114.605  1.00  0.00           O  
ATOM   1939  N   THR D1701      49.208  43.767 116.780  1.00  0.00           N  
ATOM   1940  CA  THR D1701      47.812  43.550 117.131  1.00  0.00           C  
ATOM   1941  C   THR D1701      47.173  44.959 117.156  1.00  0.00           C  
ATOM   1942  O   THR D1701      47.672  45.899 117.797  1.00  0.00           O  
ATOM   1943  CB  THR D1701      47.639  42.715 118.475  1.00  0.00           C  
ATOM   1944  OG1 THR D1701      46.735  43.373 119.373  1.00  0.00           O  
ATOM   1945  CG2 THR D1701      48.959  42.458 119.126  1.00  0.00           C  
ATOM   1946  N   VAL D1702      46.117  45.109 116.363  1.00  0.00           N  
ATOM   1947  CA  VAL D1702      45.403  46.375 116.222  1.00  0.00           C  
ATOM   1948  C   VAL D1702      44.235  46.498 117.189  1.00  0.00           C  
ATOM   1949  O   VAL D1702      43.911  47.592 117.626  1.00  0.00           O  
ATOM   1950  CB  VAL D1702      44.828  46.516 114.824  1.00  0.00           C  
ATOM   1951  CG1 VAL D1702      44.073  47.815 114.711  1.00  0.00           C  
ATOM   1952  CG2 VAL D1702      45.923  46.434 113.828  1.00  0.00           C  
ATOM   1953  N   CYS D1703      43.610  45.365 117.502  1.00  0.00           N  
ATOM   1954  CA  CYS D1703      42.478  45.336 118.396  1.00  0.00           C  
ATOM   1955  C   CYS D1703      42.564  44.080 119.263  1.00  0.00           C  
ATOM   1956  O   CYS D1703      42.899  43.022 118.774  1.00  0.00           O  
ATOM   1957  CB  CYS D1703      41.202  45.351 117.564  1.00  0.00           C  
ATOM   1958  SG  CYS D1703      39.691  45.595 118.502  1.00  0.00           S  
ATOM   1959  N   ALA D1704      42.282  44.220 120.553  1.00  0.00           N  
ATOM   1960  CA  ALA D1704      42.340  43.106 121.500  1.00  0.00           C  
ATOM   1961  C   ALA D1704      41.286  43.274 122.583  1.00  0.00           C  
ATOM   1962  O   ALA D1704      40.842  44.397 122.872  1.00  0.00           O  
ATOM   1963  CB  ALA D1704      43.720  43.033 122.132  1.00  0.00           C  
ATOM   1964  N   GLY D1705      40.884  42.161 123.184  1.00  0.00           N  
ATOM   1965  CA  GLY D1705      39.869  42.216 124.228  1.00  0.00           C  
ATOM   1966  C   GLY D1705      39.511  40.829 124.721  1.00  0.00           C  
ATOM   1967  O   GLY D1705      40.266  39.880 124.502  1.00  0.00           O  
ATOM   1968  N   GLY D1706      38.354  40.715 125.374  1.00  0.00           N  
ATOM   1969  CA  GLY D1706      37.881  39.439 125.900  1.00  0.00           C  
ATOM   1970  C   GLY D1706      36.856  39.628 127.009  1.00  0.00           C  
ATOM   1971  O   GLY D1706      36.447  40.756 127.264  1.00  0.00           O  
ATOM   1972  N   ARG D1707      36.414  38.540 127.644  1.00  0.00           N  
ATOM   1973  CA  ARG D1707      35.451  38.645 128.742  1.00  0.00           C  
ATOM   1974  C   ARG D1707      36.116  39.036 130.064  1.00  0.00           C  
ATOM   1975  O   ARG D1707      37.291  38.772 130.306  1.00  0.00           O  
ATOM   1976  CB  ARG D1707      34.757  37.312 129.033  1.00  0.00           C  
ATOM   1977  CG  ARG D1707      33.803  36.836 128.035  1.00  0.00           C  
ATOM   1978  CD  ARG D1707      32.517  36.366 128.696  1.00  0.00           C  
ATOM   1979  NE  ARG D1707      31.470  36.431 127.687  1.00  0.00           N  
ATOM   1980  CZ  ARG D1707      30.408  37.213 127.774  1.00  0.00           C  
ATOM   1981  NH1 ARG D1707      30.228  37.985 128.841  1.00  0.00           N  
ATOM   1982  NH2 ARG D1707      29.551  37.263 126.767  1.00  0.00           N  
ATOM   1983  N   TYR D1708      35.335  39.639 130.935  1.00  0.00           N  
ATOM   1984  CA  TYR D1708      35.826  39.982 132.244  1.00  0.00           C  
ATOM   1985  C   TYR D1708      34.587  39.968 133.135  1.00  0.00           C  
ATOM   1986  O   TYR D1708      34.182  40.980 133.707  1.00  0.00           O  
ATOM   1987  CB  TYR D1708      36.519  41.341 132.215  1.00  0.00           C  
ATOM   1988  CG  TYR D1708      35.718  42.499 131.640  1.00  0.00           C  
ATOM   1989  CD1 TYR D1708      35.678  42.752 130.261  1.00  0.00           C  
ATOM   1990  CD2 TYR D1708      35.064  43.385 132.485  1.00  0.00           C  
ATOM   1991  CE1 TYR D1708      35.007  43.867 129.760  1.00  0.00           C  
ATOM   1992  CE2 TYR D1708      34.399  44.481 131.995  1.00  0.00           C  
ATOM   1993  CZ  TYR D1708      34.368  44.721 130.643  1.00  0.00           C  
ATOM   1994  OH  TYR D1708      33.644  45.800 130.222  1.00  0.00           O  
ATOM   1995  N   ASP D1709      33.985  38.792 133.259  1.00  0.00           N  
ATOM   1996  CA  ASP D1709      32.745  38.696 134.021  1.00  0.00           C  
ATOM   1997  C   ASP D1709      32.791  39.358 135.409  1.00  0.00           C  
ATOM   1998  O   ASP D1709      32.183  40.435 135.626  1.00  0.00           O  
ATOM   1999  CB  ASP D1709      32.289  37.229 134.089  1.00  0.00           C  
ATOM   2000  CG  ASP D1709      31.873  36.669 132.699  1.00  0.00           C  
ATOM   2001  OD1 ASP D1709      31.362  37.428 131.830  1.00  0.00           O  
ATOM   2002  OD2 ASP D1709      32.040  35.454 132.473  1.00  0.00           O  
ATOM   2003  N   GLY D1710      33.550  38.752 136.317  1.00  0.00           N  
ATOM   2004  CA  GLY D1710      33.669  39.290 137.657  1.00  0.00           C  
ATOM   2005  C   GLY D1710      34.670  40.411 137.871  1.00  0.00           C  
ATOM   2006  O   GLY D1710      35.617  40.262 138.625  1.00  0.00           O  
ATOM   2007  N   LEU D1725      34.474  41.539 137.205  1.00  0.00           N  
ATOM   2008  CA  LEU D1725      35.350  42.679 137.384  1.00  0.00           C  
ATOM   2009  C   LEU D1725      34.495  43.694 138.078  1.00  0.00           C  
ATOM   2010  O   LEU D1725      34.959  44.408 138.960  1.00  0.00           O  
ATOM   2011  CB  LEU D1725      35.840  43.249 136.055  1.00  0.00           C  
ATOM   2012  CG  LEU D1725      36.547  44.605 136.213  1.00  0.00           C  
ATOM   2013  CD1 LEU D1725      37.785  44.469 137.115  1.00  0.00           C  
ATOM   2014  CD2 LEU D1725      36.935  45.131 134.849  1.00  0.00           C  
ATOM   2015  N   VAL D1726      33.235  43.756 137.668  1.00  0.00           N  
ATOM   2016  CA  VAL D1726      32.293  44.671 138.290  1.00  0.00           C  
ATOM   2017  C   VAL D1726      32.267  44.337 139.784  1.00  0.00           C  
ATOM   2018  O   VAL D1726      32.302  45.223 140.634  1.00  0.00           O  
ATOM   2019  CB  VAL D1726      30.881  44.482 137.725  1.00  0.00           C  
ATOM   2020  CG1 VAL D1726      29.908  45.381 138.473  1.00  0.00           C  
ATOM   2021  CG2 VAL D1726      30.872  44.779 136.240  1.00  0.00           C  
ATOM   2022  N   GLU D1761      32.213  43.042 140.077  1.00  0.00           N  
ATOM   2023  CA  GLU D1761      32.201  42.522 141.437  1.00  0.00           C  
ATOM   2024  C   GLU D1761      33.487  42.949 142.115  1.00  0.00           C  
ATOM   2025  O   GLU D1761      33.468  43.741 143.049  1.00  0.00           O  
ATOM   2026  CB  GLU D1761      32.153  41.017 141.376  1.00  0.00           C  
ATOM   2027  CG  GLU D1761      31.438  40.331 142.492  1.00  0.00           C  
ATOM   2028  CD  GLU D1761      31.350  38.831 142.233  1.00  0.00           C  
ATOM   2029  OE1 GLU D1761      31.196  38.454 141.040  1.00  0.00           O  
ATOM   2030  OE2 GLU D1761      31.425  38.040 143.205  1.00  0.00           O  
ATOM   2031  N   GLN D1765      34.607  42.425 141.623  1.00  0.00           N  
ATOM   2032  CA  GLN D1765      35.931  42.736 142.161  1.00  0.00           C  
ATOM   2033  C   GLN D1765      36.164  44.225 142.470  1.00  0.00           C  
ATOM   2034  O   GLN D1765      37.028  44.566 143.279  1.00  0.00           O  
ATOM   2035  CB  GLN D1765      37.033  42.257 141.204  1.00  0.00           C  
ATOM   2036  CG  GLN D1765      38.439  42.413 141.798  1.00  0.00           C  
ATOM   2037  CD  GLN D1765      39.533  42.231 140.772  1.00  0.00           C  
ATOM   2038  OE1 GLN D1765      39.313  41.629 139.720  1.00  0.00           O  
ATOM   2039  NE2 GLN D1765      40.725  42.743 141.071  1.00  0.00           N  
ATOM   2040  N   LEU D1767      35.412  45.108 141.819  1.00  0.00           N  
ATOM   2041  CA  LEU D1767      35.565  46.534 142.054  1.00  0.00           C  
ATOM   2042  C   LEU D1767      34.405  47.074 142.858  1.00  0.00           C  
ATOM   2043  O   LEU D1767      34.070  48.257 142.751  1.00  0.00           O  
ATOM   2044  CB  LEU D1767      35.678  47.298 140.735  1.00  0.00           C  
ATOM   2045  CG  LEU D1767      37.014  47.475 140.006  1.00  0.00           C  
ATOM   2046  CD1 LEU D1767      38.075  46.555 140.556  1.00  0.00           C  
ATOM   2047  CD2 LEU D1767      36.799  47.212 138.515  1.00  0.00           C  
ATOM   2048  N   GLY D1768      33.768  46.189 143.629  1.00  0.00           N  
ATOM   2049  CA  GLY D1768      32.683  46.582 144.513  1.00  0.00           C  
ATOM   2050  C   GLY D1768      31.281  46.705 143.978  1.00  0.00           C  
ATOM   2051  O   GLY D1768      30.385  47.201 144.671  1.00  0.00           O  
ATOM   2052  N   GLY D1770      31.078  46.249 142.752  1.00  0.00           N  
ATOM   2053  CA  GLY D1770      29.763  46.349 142.154  1.00  0.00           C  
ATOM   2054  C   GLY D1770      29.092  45.014 142.282  1.00  0.00           C  
ATOM   2055  O   GLY D1770      29.622  44.132 142.962  1.00  0.00           O  
ATOM   2056  N   ARG D1771      27.948  44.863 141.620  1.00  0.00           N  
ATOM   2057  CA  ARG D1771      27.176  43.630 141.662  1.00  0.00           C  
ATOM   2058  C   ARG D1771      27.405  42.742 140.447  1.00  0.00           C  
ATOM   2059  O   ARG D1771      27.119  43.133 139.318  1.00  0.00           O  
ATOM   2060  CB  ARG D1771      25.695  43.973 141.793  1.00  0.00           C  
ATOM   2061  CG  ARG D1771      25.367  44.712 143.090  1.00  0.00           C  
ATOM   2062  CD  ARG D1771      25.559  43.811 144.322  1.00  0.00           C  
ATOM   2063  NE  ARG D1771      24.632  42.689 144.273  1.00  0.00           N  
ATOM   2064  CZ  ARG D1771      23.317  42.807 144.437  1.00  0.00           C  
ATOM   2065  NH1 ARG D1771      22.541  41.727 144.360  1.00  0.00           N  
ATOM   2066  NH2 ARG D1771      22.786  43.998 144.706  1.00  0.00           N  
ATOM   2067  N   ALA D1772      27.922  41.545 140.709  1.00  0.00           N  
ATOM   2068  CA  ALA D1772      28.243  40.534 139.703  1.00  0.00           C  
ATOM   2069  C   ALA D1772      27.430  40.570 138.422  1.00  0.00           C  
ATOM   2070  O   ALA D1772      26.205  40.395 138.446  1.00  0.00           O  
ATOM   2071  CB  ALA D1772      28.137  39.153 140.319  1.00  0.00           C  
ATOM   2072  N   THR D1773      28.124  40.783 137.303  1.00  0.00           N  
ATOM   2073  CA  THR D1773      27.472  40.830 135.997  1.00  0.00           C  
ATOM   2074  C   THR D1773      28.421  40.491 134.852  1.00  0.00           C  
ATOM   2075  O   THR D1773      29.597  40.839 134.869  1.00  0.00           O  
ATOM   2076  CB  THR D1773      26.802  42.220 135.719  1.00  0.00           C  
ATOM   2077  OG1 THR D1773      25.930  42.094 134.591  1.00  0.00           O  
ATOM   2078  CG2 THR D1773      27.834  43.311 135.436  1.00  0.00           C  
ATOM   2079  N   PRO D1774      27.912  39.791 133.838  1.00  0.00           N  
ATOM   2080  CA  PRO D1774      28.721  39.405 132.679  1.00  0.00           C  
ATOM   2081  C   PRO D1774      29.251  40.627 131.919  1.00  0.00           C  
ATOM   2082  O   PRO D1774      28.595  41.673 131.868  1.00  0.00           O  
ATOM   2083  CB  PRO D1774      27.739  38.609 131.815  1.00  0.00           C  
ATOM   2084  CG  PRO D1774      26.677  38.181 132.757  1.00  0.00           C  
ATOM   2085  CD  PRO D1774      26.513  39.385 133.655  1.00  0.00           C  
ATOM   2086  N   ALA D1775      30.434  40.494 131.332  1.00  0.00           N  
ATOM   2087  CA  ALA D1775      31.003  41.594 130.563  1.00  0.00           C  
ATOM   2088  C   ALA D1775      32.048  41.141 129.542  1.00  0.00           C  
ATOM   2089  O   ALA D1775      32.852  40.240 129.798  1.00  0.00           O  
ATOM   2090  CB  ALA D1775      31.593  42.638 131.504  1.00  0.00           C  
ATOM   2091  N   VAL D1776      32.006  41.771 128.375  1.00  0.00           N  
ATOM   2092  CA  VAL D1776      32.935  41.495 127.292  1.00  0.00           C  
ATOM   2093  C   VAL D1776      33.169  42.814 126.632  1.00  0.00           C  
ATOM   2094  O   VAL D1776      32.258  43.651 126.588  1.00  0.00           O  
ATOM   2095  CB  VAL D1776      32.334  40.611 126.183  1.00  0.00           C  
ATOM   2096  CG1 VAL D1776      32.769  39.211 126.337  1.00  0.00           C  
ATOM   2097  CG2 VAL D1776      30.847  40.686 126.215  1.00  0.00           C  
ATOM   2098  N   GLY D1777      34.375  42.977 126.093  1.00  0.00           N  
ATOM   2099  CA  GLY D1777      34.718  44.193 125.388  1.00  0.00           C  
ATOM   2100  C   GLY D1777      36.038  44.063 124.661  1.00  0.00           C  
ATOM   2101  O   GLY D1777      36.579  42.968 124.574  1.00  0.00           O  
ATOM   2102  N   PHE D1778      36.539  45.175 124.115  1.00  0.00           N  
ATOM   2103  CA  PHE D1778      37.828  45.212 123.412  1.00  0.00           C  
ATOM   2104  C   PHE D1778      38.228  46.656 123.201  1.00  0.00           C  
ATOM   2105  O   PHE D1778      37.450  47.566 123.452  1.00  0.00           O  
ATOM   2106  CB  PHE D1778      37.737  44.536 122.044  1.00  0.00           C  
ATOM   2107  CG  PHE D1778      36.843  45.255 121.073  1.00  0.00           C  
ATOM   2108  CD1 PHE D1778      37.204  46.494 120.564  1.00  0.00           C  
ATOM   2109  CD2 PHE D1778      35.635  44.697 120.672  1.00  0.00           C  
ATOM   2110  CE1 PHE D1778      36.376  47.174 119.665  1.00  0.00           C  
ATOM   2111  CE2 PHE D1778      34.809  45.363 119.778  1.00  0.00           C  
ATOM   2112  CZ  PHE D1778      35.181  46.611 119.270  1.00  0.00           C  
ATOM   2113  N   ALA D1779      39.440  46.877 122.728  1.00  0.00           N  
ATOM   2114  CA  ALA D1779      39.870  48.238 122.463  1.00  0.00           C  
ATOM   2115  C   ALA D1779      40.817  48.252 121.282  1.00  0.00           C  
ATOM   2116  O   ALA D1779      41.625  47.338 121.064  1.00  0.00           O  
ATOM   2117  CB  ALA D1779      40.524  48.839 123.683  1.00  0.00           C  
ATOM   2118  N   MET D1782      40.711  49.299 120.494  1.00  0.00           N  
ATOM   2119  CA  MET D1782      41.559  49.396 119.328  1.00  0.00           C  
ATOM   2120  C   MET D1782      42.541  50.550 119.441  1.00  0.00           C  
ATOM   2121  O   MET D1782      42.208  51.633 119.928  1.00  0.00           O  
ATOM   2122  CB  MET D1782      40.668  49.527 118.093  1.00  0.00           C  
ATOM   2123  CG  MET D1782      41.366  49.830 116.792  1.00  0.00           C  
ATOM   2124  SD  MET D1782      40.281  49.530 115.371  1.00  0.00           S  
ATOM   2125  CE  MET D1782      39.158  50.901 115.498  1.00  0.00           C  
ATOM   2126  N   GLY D1783      43.781  50.284 119.051  1.00  0.00           N  
ATOM   2127  CA  GLY D1783      44.790  51.323 119.067  1.00  0.00           C  
ATOM   2128  C   GLY D1783      44.570  52.095 117.774  1.00  0.00           C  
ATOM   2129  O   GLY D1783      44.902  51.595 116.665  1.00  0.00           O  
ATOM   2130  N   LEU D1784      43.984  53.295 117.899  1.00  0.00           N  
ATOM   2131  CA  LEU D1784      43.705  54.082 116.709  1.00  0.00           C  
ATOM   2132  C   LEU D1784      44.929  54.404 115.881  1.00  0.00           C  
ATOM   2133  O   LEU D1784      44.852  54.347 114.658  1.00  0.00           O  
ATOM   2134  CB  LEU D1784      42.908  55.333 117.048  1.00  0.00           C  
ATOM   2135  CG  LEU D1784      41.460  54.957 117.439  1.00  0.00           C  
ATOM   2136  CD1 LEU D1784      40.682  56.196 117.975  1.00  0.00           C  
ATOM   2137  CD2 LEU D1784      40.738  54.328 116.238  1.00  0.00           C  
ATOM   2138  N   GLU D1785      46.069  54.690 116.517  1.00  0.00           N  
ATOM   2139  CA  GLU D1785      47.268  54.978 115.731  1.00  0.00           C  
ATOM   2140  C   GLU D1785      47.612  53.829 114.801  1.00  0.00           C  
ATOM   2141  O   GLU D1785      47.919  54.044 113.629  1.00  0.00           O  
ATOM   2142  CB  GLU D1785      48.469  55.279 116.601  1.00  0.00           C  
ATOM   2143  CG  GLU D1785      48.396  56.633 117.224  1.00  0.00           C  
ATOM   2144  CD  GLU D1785      47.869  56.573 118.634  1.00  0.00           C  
ATOM   2145  OE1 GLU D1785      47.311  55.517 119.020  1.00  0.00           O  
ATOM   2146  OE2 GLU D1785      48.017  57.588 119.346  1.00  0.00           O  
ATOM   2147  N   ARG D1786      47.557  52.612 115.310  1.00  0.00           N  
ATOM   2148  CA  ARG D1786      47.877  51.468 114.487  1.00  0.00           C  
ATOM   2149  C   ARG D1786      46.854  51.295 113.370  1.00  0.00           C  
ATOM   2150  O   ARG D1786      47.215  50.908 112.248  1.00  0.00           O  
ATOM   2151  CB  ARG D1786      47.948  50.201 115.346  1.00  0.00           C  
ATOM   2152  CG  ARG D1786      48.938  50.290 116.499  1.00  0.00           C  
ATOM   2153  CD  ARG D1786      49.073  48.983 117.292  1.00  0.00           C  
ATOM   2154  NE  ARG D1786      50.011  49.164 118.397  1.00  0.00           N  
ATOM   2155  CZ  ARG D1786      50.334  48.224 119.284  1.00  0.00           C  
ATOM   2156  NH1 ARG D1786      49.795  47.004 119.205  1.00  0.00           N  
ATOM   2157  NH2 ARG D1786      51.205  48.507 120.256  1.00  0.00           N  
ATOM   2158  N   LEU D1787      45.581  51.571 113.655  1.00  0.00           N  
ATOM   2159  CA  LEU D1787      44.544  51.431 112.620  1.00  0.00           C  
ATOM   2160  C   LEU D1787      44.827  52.413 111.481  1.00  0.00           C  
ATOM   2161  O   LEU D1787      44.820  52.030 110.329  1.00  0.00           O  
ATOM   2162  CB  LEU D1787      43.136  51.713 113.177  1.00  0.00           C  
ATOM   2163  CG  LEU D1787      42.001  51.589 112.149  1.00  0.00           C  
ATOM   2164  CD1 LEU D1787      41.584  50.130 112.047  1.00  0.00           C  
ATOM   2165  CD2 LEU D1787      40.810  52.434 112.548  1.00  0.00           C  
ATOM   2166  N   VAL D1788      45.078  53.680 111.808  1.00  0.00           N  
ATOM   2167  CA  VAL D1788      45.340  54.683 110.782  1.00  0.00           C  
ATOM   2168  C   VAL D1788      46.513  54.236 109.904  1.00  0.00           C  
ATOM   2169  O   VAL D1788      46.376  54.140 108.689  1.00  0.00           O  
ATOM   2170  CB  VAL D1788      45.624  56.057 111.422  1.00  0.00           C  
ATOM   2171  CG1 VAL D1788      45.869  57.100 110.339  1.00  0.00           C  
ATOM   2172  CG2 VAL D1788      44.439  56.476 112.289  1.00  0.00           C  
ATOM   2173  N   LEU D1789      47.656  53.944 110.519  1.00  0.00           N  
ATOM   2174  CA  LEU D1789      48.824  53.481 109.776  1.00  0.00           C  
ATOM   2175  C   LEU D1789      48.485  52.297 108.875  1.00  0.00           C  
ATOM   2176  O   LEU D1789      48.921  52.228 107.721  1.00  0.00           O  
ATOM   2177  CB  LEU D1789      49.954  53.087 110.740  1.00  0.00           C  
ATOM   2178  CG  LEU D1789      50.754  54.261 111.332  1.00  0.00           C  
ATOM   2179  CD1 LEU D1789      49.790  55.287 111.927  1.00  0.00           C  
ATOM   2180  CD2 LEU D1789      51.717  53.767 112.397  1.00  0.00           C  
ATOM   2181  N   LEU D1790      47.705  51.361 109.390  1.00  0.00           N  
ATOM   2182  CA  LEU D1790      47.370  50.216 108.574  1.00  0.00           C  
ATOM   2183  C   LEU D1790      46.545  50.653 107.375  1.00  0.00           C  
ATOM   2184  O   LEU D1790      46.856  50.299 106.241  1.00  0.00           O  
ATOM   2185  CB  LEU D1790      46.615  49.171 109.400  1.00  0.00           C  
ATOM   2186  CG  LEU D1790      46.003  47.989 108.645  1.00  0.00           C  
ATOM   2187  CD1 LEU D1790      47.067  47.265 107.843  1.00  0.00           C  
ATOM   2188  CD2 LEU D1790      45.365  47.039 109.642  1.00  0.00           C  
ATOM   2189  N   VAL D1791      45.493  51.421 107.637  1.00  0.00           N  
ATOM   2190  CA  VAL D1791      44.589  51.911 106.594  1.00  0.00           C  
ATOM   2191  C   VAL D1791      45.345  52.771 105.589  1.00  0.00           C  
ATOM   2192  O   VAL D1791      45.056  52.714 104.395  1.00  0.00           O  
ATOM   2193  CB  VAL D1791      43.391  52.725 107.208  1.00  0.00           C  
ATOM   2194  CG1 VAL D1791      42.652  53.499 106.118  1.00  0.00           C  
ATOM   2195  CG2 VAL D1791      42.417  51.768 107.903  1.00  0.00           C  
ATOM   2196  N   GLN D1792      46.312  53.546 106.078  1.00  0.00           N  
ATOM   2197  CA  GLN D1792      47.132  54.403 105.227  1.00  0.00           C  
ATOM   2198  C   GLN D1792      48.187  53.620 104.441  1.00  0.00           C  
ATOM   2199  O   GLN D1792      48.871  54.187 103.602  1.00  0.00           O  
ATOM   2200  CB  GLN D1792      47.853  55.483 106.047  1.00  0.00           C  
ATOM   2201  CG  GLN D1792      46.970  56.608 106.556  1.00  0.00           C  
ATOM   2202  CD  GLN D1792      47.744  57.894 106.804  1.00  0.00           C  
ATOM   2203  OE1 GLN D1792      47.710  58.830 105.986  1.00  0.00           O  
ATOM   2204  NE2 GLN D1792      48.456  57.944 107.928  1.00  0.00           N  
ATOM   2205  N   ALA D1793      48.329  52.330 104.721  1.00  0.00           N  
ATOM   2206  CA  ALA D1793      49.302  51.505 104.014  1.00  0.00           C  
ATOM   2207  C   ALA D1793      48.573  50.655 102.997  1.00  0.00           C  
ATOM   2208  O   ALA D1793      49.014  50.507 101.862  1.00  0.00           O  
ATOM   2209  CB  ALA D1793      50.061  50.612 104.989  1.00  0.00           C  
ATOM   2210  N   VAL D1794      47.452  50.096 103.415  1.00  0.00           N  
ATOM   2211  CA  VAL D1794      46.649  49.257 102.554  1.00  0.00           C  
ATOM   2212  C   VAL D1794      45.924  50.076 101.479  1.00  0.00           C  
ATOM   2213  O   VAL D1794      45.686  49.577 100.376  1.00  0.00           O  
ATOM   2214  CB  VAL D1794      45.630  48.463 103.410  1.00  0.00           C  
ATOM   2215  CG1 VAL D1794      44.765  47.574 102.553  1.00  0.00           C  
ATOM   2216  CG2 VAL D1794      46.375  47.634 104.416  1.00  0.00           C  
ATOM   2217  N   ASN D1795      45.581  51.326 101.800  1.00  0.00           N  
ATOM   2218  CA  ASN D1795      44.873  52.229 100.876  1.00  0.00           C  
ATOM   2219  C   ASN D1795      45.677  53.504 100.657  1.00  0.00           C  
ATOM   2220  O   ASN D1795      45.235  54.589 101.018  1.00  0.00           O  
ATOM   2221  CB  ASN D1795      43.509  52.633 101.444  1.00  0.00           C  
ATOM   2222  CG  ASN D1795      42.614  51.447 101.760  1.00  0.00           C  
ATOM   2223  OD1 ASN D1795      41.433  51.620 102.051  1.00  0.00           O  
ATOM   2224  ND2 ASN D1795      43.168  50.243 101.710  1.00  0.00           N  
ATOM   2225  N   PRO D1796      46.855  53.399 100.034  1.00  0.00           N  
ATOM   2226  CA  PRO D1796      47.742  54.536  99.766  1.00  0.00           C  
ATOM   2227  C   PRO D1796      47.064  55.763  99.179  1.00  0.00           C  
ATOM   2228  O   PRO D1796      47.680  56.818  99.058  1.00  0.00           O  
ATOM   2229  CB  PRO D1796      48.776  53.953  98.807  1.00  0.00           C  
ATOM   2230  CG  PRO D1796      48.812  52.513  99.183  1.00  0.00           C  
ATOM   2231  CD  PRO D1796      47.345  52.193  99.348  1.00  0.00           C  
ATOM   2232  N   GLU D1797      45.798  55.629  98.808  1.00  0.00           N  
ATOM   2233  CA  GLU D1797      45.086  56.759  98.240  1.00  0.00           C  
ATOM   2234  C   GLU D1797      43.962  57.311  99.101  1.00  0.00           C  
ATOM   2235  O   GLU D1797      43.267  58.241  98.685  1.00  0.00           O  
ATOM   2236  CB  GLU D1797      44.550  56.402  96.853  1.00  0.00           C  
ATOM   2237  CG  GLU D1797      45.480  56.837  95.736  1.00  0.00           C  
ATOM   2238  CD  GLU D1797      45.809  58.321  95.815  1.00  0.00           C  
ATOM   2239  OE1 GLU D1797      44.862  59.143  95.762  1.00  0.00           O  
ATOM   2240  OE2 GLU D1797      47.010  58.660  95.935  1.00  0.00           O  
ATOM   2241  N   PHE D1798      43.787  56.755 100.299  1.00  0.00           N  
ATOM   2242  CA  PHE D1798      42.732  57.234 101.195  1.00  0.00           C  
ATOM   2243  C   PHE D1798      42.836  58.755 101.192  1.00  0.00           C  
ATOM   2244  O   PHE D1798      43.929  59.308 101.034  1.00  0.00           O  
ATOM   2245  CB  PHE D1798      42.918  56.691 102.622  1.00  0.00           C  
ATOM   2246  CG  PHE D1798      41.619  56.514 103.382  1.00  0.00           C  
ATOM   2247  CD1 PHE D1798      40.677  55.567 102.969  1.00  0.00           C  
ATOM   2248  CD2 PHE D1798      41.336  57.290 104.503  1.00  0.00           C  
ATOM   2249  CE1 PHE D1798      39.473  55.398 103.664  1.00  0.00           C  
ATOM   2250  CE2 PHE D1798      40.134  57.126 105.202  1.00  0.00           C  
ATOM   2251  CZ  PHE D1798      39.202  56.179 104.781  1.00  0.00           C  
ATOM   2252  N   LYS D1799      41.710  59.436 101.358  1.00  0.00           N  
ATOM   2253  CA  LYS D1799      41.749  60.888 101.317  1.00  0.00           C  
ATOM   2254  C   LYS D1799      40.795  61.601 102.268  1.00  0.00           C  
ATOM   2255  O   LYS D1799      39.957  60.989 102.930  1.00  0.00           O  
ATOM   2256  CB  LYS D1799      41.474  61.363  99.882  1.00  0.00           C  
ATOM   2257  CG  LYS D1799      42.452  62.388  99.343  1.00  0.00           C  
ATOM   2258  CD  LYS D1799      43.849  61.811  99.303  1.00  0.00           C  
ATOM   2259  CE  LYS D1799      44.729  62.596  98.355  1.00  0.00           C  
ATOM   2260  NZ  LYS D1799      44.205  62.510  96.968  1.00  0.00           N  
ATOM   2261  N   ALA D1800      40.960  62.918 102.313  1.00  0.00           N  
ATOM   2262  CA  ALA D1800      40.148  63.813 103.119  1.00  0.00           C  
ATOM   2263  C   ALA D1800      39.880  64.995 102.200  1.00  0.00           C  
ATOM   2264  O   ALA D1800      40.789  65.496 101.525  1.00  0.00           O  
ATOM   2265  CB  ALA D1800      40.916  64.265 104.343  1.00  0.00           C  
ATOM   2266  N   ASP D1801      38.632  65.431 102.158  1.00  0.00           N  
ATOM   2267  CA  ASP D1801      38.258  66.548 101.303  1.00  0.00           C  
ATOM   2268  C   ASP D1801      39.169  67.714 101.629  1.00  0.00           C  
ATOM   2269  O   ASP D1801      39.717  67.789 102.729  1.00  0.00           O  
ATOM   2270  CB  ASP D1801      36.814  66.954 101.585  1.00  0.00           C  
ATOM   2271  CG  ASP D1801      35.958  65.784 102.001  1.00  0.00           C  
ATOM   2272  OD1 ASP D1801      36.335  65.098 102.975  1.00  0.00           O  
ATOM   2273  OD2 ASP D1801      34.915  65.546 101.361  1.00  0.00           O  
ATOM   2274  N   PRO D1802      39.379  68.625 100.670  1.00  0.00           N  
ATOM   2275  CA  PRO D1802      40.252  69.741 101.036  1.00  0.00           C  
ATOM   2276  C   PRO D1802      39.533  70.533 102.123  1.00  0.00           C  
ATOM   2277  O   PRO D1802      38.304  70.472 102.256  1.00  0.00           O  
ATOM   2278  CB  PRO D1802      40.390  70.516  99.730  1.00  0.00           C  
ATOM   2279  CG  PRO D1802      40.320  69.430  98.703  1.00  0.00           C  
ATOM   2280  CD  PRO D1802      39.172  68.570  99.215  1.00  0.00           C  
ATOM   2281  N   VAL D1803      40.294  71.264 102.917  1.00  0.00           N  
ATOM   2282  CA  VAL D1803      39.689  72.031 103.988  1.00  0.00           C  
ATOM   2283  C   VAL D1803      38.969  73.250 103.460  1.00  0.00           C  
ATOM   2284  O   VAL D1803      38.167  73.859 104.174  1.00  0.00           O  
ATOM   2285  CB  VAL D1803      40.743  72.469 104.991  1.00  0.00           C  
ATOM   2286  CG1 VAL D1803      41.151  71.272 105.867  1.00  0.00           C  
ATOM   2287  CG2 VAL D1803      41.947  73.044 104.235  1.00  0.00           C  
ATOM   2288  N   VAL D1804      39.259  73.600 102.208  1.00  0.00           N  
ATOM   2289  CA  VAL D1804      38.631  74.753 101.571  1.00  0.00           C  
ATOM   2290  C   VAL D1804      38.063  74.462 100.178  1.00  0.00           C  
ATOM   2291  O   VAL D1804      38.744  73.929  99.298  1.00  0.00           O  
ATOM   2292  CB  VAL D1804      39.615  75.952 101.462  1.00  0.00           C  
ATOM   2293  CG1 VAL D1804      38.946  77.112 100.742  1.00  0.00           C  
ATOM   2294  CG2 VAL D1804      40.050  76.403 102.849  1.00  0.00           C  
ATOM   2295  N   ASP D1805      36.798  74.823  99.998  1.00  0.00           N  
ATOM   2296  CA  ASP D1805      36.121  74.646  98.731  1.00  0.00           C  
ATOM   2297  C   ASP D1805      36.116  75.971  97.998  1.00  0.00           C  
ATOM   2298  O   ASP D1805      36.424  76.042  96.814  1.00  0.00           O  
ATOM   2299  CB  ASP D1805      34.669  74.248  98.948  1.00  0.00           C  
ATOM   2300  CG  ASP D1805      34.524  72.901  99.564  1.00  0.00           C  
ATOM   2301  OD1 ASP D1805      35.130  71.949  99.023  1.00  0.00           O  
ATOM   2302  OD2 ASP D1805      33.796  72.798 100.578  1.00  0.00           O  
ATOM   2303  N   ILE D1806      35.764  77.022  98.727  1.00  0.00           N  
ATOM   2304  CA  ILE D1806      35.639  78.351  98.157  1.00  0.00           C  
ATOM   2305  C   ILE D1806      36.463  79.423  98.870  1.00  0.00           C  
ATOM   2306  O   ILE D1806      36.285  79.673 100.062  1.00  0.00           O  
ATOM   2307  CB  ILE D1806      34.136  78.734  98.148  1.00  0.00           C  
ATOM   2308  CG1 ILE D1806      33.430  77.937  97.051  1.00  0.00           C  
ATOM   2309  CG2 ILE D1806      33.940  80.234  97.957  1.00  0.00           C  
ATOM   2310  CD1 ILE D1806      31.920  78.009  97.122  1.00  0.00           C  
ATOM   2311  N   TYR D1807      37.371  80.048  98.126  1.00  0.00           N  
ATOM   2312  CA  TYR D1807      38.207  81.116  98.672  1.00  0.00           C  
ATOM   2313  C   TYR D1807      37.612  82.461  98.225  1.00  0.00           C  
ATOM   2314  O   TYR D1807      37.373  82.680  97.039  1.00  0.00           O  
ATOM   2315  CB  TYR D1807      39.647  80.974  98.160  1.00  0.00           C  
ATOM   2316  CG  TYR D1807      40.663  81.770  98.958  1.00  0.00           C  
ATOM   2317  CD1 TYR D1807      40.740  81.649 100.351  1.00  0.00           C  
ATOM   2318  CD2 TYR D1807      41.563  82.625  98.324  1.00  0.00           C  
ATOM   2319  CE1 TYR D1807      41.689  82.357 101.087  1.00  0.00           C  
ATOM   2320  CE2 TYR D1807      42.521  83.337  99.054  1.00  0.00           C  
ATOM   2321  CZ  TYR D1807      42.575  83.194 100.429  1.00  0.00           C  
ATOM   2322  OH  TYR D1807      43.532  83.874 101.134  1.00  0.00           O  
ATOM   2323  N   LEU D1808      37.376  83.357  99.173  1.00  0.00           N  
ATOM   2324  CA  LEU D1808      36.776  84.645  98.861  1.00  0.00           C  
ATOM   2325  C   LEU D1808      37.791  85.765  98.665  1.00  0.00           C  
ATOM   2326  O   LEU D1808      38.198  86.427  99.623  1.00  0.00           O  
ATOM   2327  CB  LEU D1808      35.781  85.034  99.957  1.00  0.00           C  
ATOM   2328  CG  LEU D1808      34.584  85.875  99.505  1.00  0.00           C  
ATOM   2329  CD1 LEU D1808      33.592  86.044 100.641  1.00  0.00           C  
ATOM   2330  CD2 LEU D1808      35.080  87.216  99.021  1.00  0.00           C  
ATOM   2331  N   VAL D1809      38.172  85.978  97.405  1.00  0.00           N  
ATOM   2332  CA  VAL D1809      39.128  87.007  97.019  1.00  0.00           C  
ATOM   2333  C   VAL D1809      38.477  88.385  97.078  1.00  0.00           C  
ATOM   2334  O   VAL D1809      37.312  88.535  96.741  1.00  0.00           O  
ATOM   2335  CB  VAL D1809      39.628  86.755  95.593  1.00  0.00           C  
ATOM   2336  CG1 VAL D1809      40.776  87.699  95.261  1.00  0.00           C  
ATOM   2337  CG2 VAL D1809      40.050  85.297  95.451  1.00  0.00           C  
ATOM   2338  N   ALA D1810      39.227  89.394  97.503  1.00  0.00           N  
ATOM   2339  CA  ALA D1810      38.672  90.739  97.602  1.00  0.00           C  
ATOM   2340  C   ALA D1810      39.741  91.823  97.661  1.00  0.00           C  
ATOM   2341  O   ALA D1810      40.636  91.792  98.511  1.00  0.00           O  
ATOM   2342  CB  ALA D1810      37.763  90.843  98.823  1.00  0.00           C  
ATOM   2343  N   SER D1811      39.628  92.781  96.742  1.00  0.00           N  
ATOM   2344  CA  SER D1811      40.544  93.914  96.643  1.00  0.00           C  
ATOM   2345  C   SER D1811      39.726  95.192  96.809  1.00  0.00           C  
ATOM   2346  O   SER D1811      38.513  95.135  96.961  1.00  0.00           O  
ATOM   2347  CB  SER D1811      41.220  93.918  95.271  1.00  0.00           C  
ATOM   2348  OG  SER D1811      40.247  94.021  94.242  1.00  0.00           O  
ATOM   2349  N   GLY D1812      40.387  96.342  96.783  1.00  0.00           N  
ATOM   2350  CA  GLY D1812      39.669  97.596  96.912  1.00  0.00           C  
ATOM   2351  C   GLY D1812      39.611  98.165  98.314  1.00  0.00           C  
ATOM   2352  O   GLY D1812      39.975  97.493  99.288  1.00  0.00           O  
ATOM   2353  N   ALA D1813      39.147  99.413  98.405  1.00  0.00           N  
ATOM   2354  CA  ALA D1813      39.027 100.133  99.677  1.00  0.00           C  
ATOM   2355  C   ALA D1813      37.677  99.858 100.302  1.00  0.00           C  
ATOM   2356  O   ALA D1813      36.637 100.177  99.716  1.00  0.00           O  
ATOM   2357  CB  ALA D1813      39.198 101.641  99.456  1.00  0.00           C  
ATOM   2358  N   ASP D1814      37.700  99.271 101.494  1.00  0.00           N  
ATOM   2359  CA  ASP D1814      36.475  98.933 102.207  1.00  0.00           C  
ATOM   2360  C   ASP D1814      35.683  97.864 101.473  1.00  0.00           C  
ATOM   2361  O   ASP D1814      34.486  97.994 101.184  1.00  0.00           O  
ATOM   2362  CB  ASP D1814      35.640 100.188 102.434  1.00  0.00           C  
ATOM   2363  CG  ASP D1814      36.300 101.126 103.414  1.00  0.00           C  
ATOM   2364  OD1 ASP D1814      37.543 101.281 103.327  1.00  0.00           O  
ATOM   2365  OD2 ASP D1814      35.587 101.699 104.265  1.00  0.00           O  
ATOM   2366  N   THR D1815      36.404  96.801 101.160  1.00  0.00           N  
ATOM   2367  CA  THR D1815      35.838  95.656 100.507  1.00  0.00           C  
ATOM   2368  C   THR D1815      35.636  94.739 101.701  1.00  0.00           C  
ATOM   2369  O   THR D1815      34.743  93.904 101.713  1.00  0.00           O  
ATOM   2370  CB  THR D1815      36.849  95.025  99.563  1.00  0.00           C  
ATOM   2371  OG1 THR D1815      37.589  96.055  98.912  1.00  0.00           O  
ATOM   2372  CG2 THR D1815      36.153  94.203  98.521  1.00  0.00           C  
ATOM   2373  N   GLN D1816      36.481  94.936 102.710  1.00  0.00           N  
ATOM   2374  CA  GLN D1816      36.470  94.157 103.945  1.00  0.00           C  
ATOM   2375  C   GLN D1816      35.070  93.786 104.413  1.00  0.00           C  
ATOM   2376  O   GLN D1816      34.601  92.681 104.152  1.00  0.00           O  
ATOM   2377  CB  GLN D1816      37.200  94.929 105.056  1.00  0.00           C  
ATOM   2378  CG  GLN D1816      38.700  95.124 104.811  1.00  0.00           C  
ATOM   2379  CD  GLN D1816      39.583  94.403 105.837  1.00  0.00           C  
ATOM   2380  OE1 GLN D1816      39.669  94.815 107.001  1.00  0.00           O  
ATOM   2381  NE2 GLN D1816      40.240  93.318 105.405  1.00  0.00           N  
ATOM   2382  N   SER D1817      34.402  94.708 105.099  1.00  0.00           N  
ATOM   2383  CA  SER D1817      33.055  94.457 105.613  1.00  0.00           C  
ATOM   2384  C   SER D1817      32.137  93.844 104.558  1.00  0.00           C  
ATOM   2385  O   SER D1817      31.260  93.032 104.864  1.00  0.00           O  
ATOM   2386  CB  SER D1817      32.434  95.758 106.147  1.00  0.00           C  
ATOM   2387  OG  SER D1817      33.088  96.215 107.324  1.00  0.00           O  
ATOM   2388  N   ALA D1818      32.349  94.240 103.311  1.00  0.00           N  
ATOM   2389  CA  ALA D1818      31.550  93.744 102.204  1.00  0.00           C  
ATOM   2390  C   ALA D1818      31.786  92.257 101.967  1.00  0.00           C  
ATOM   2391  O   ALA D1818      30.858  91.455 102.036  1.00  0.00           O  
ATOM   2392  CB  ALA D1818      31.885  94.527 100.947  1.00  0.00           C  
ATOM   2393  N   ALA D1819      33.033  91.902 101.675  1.00  0.00           N  
ATOM   2394  CA  ALA D1819      33.417  90.521 101.414  1.00  0.00           C  
ATOM   2395  C   ALA D1819      33.047  89.625 102.582  1.00  0.00           C  
ATOM   2396  O   ALA D1819      32.607  88.486 102.403  1.00  0.00           O  
ATOM   2397  CB  ALA D1819      34.909  90.445 101.164  1.00  0.00           C  
ATOM   2398  N   MET D1820      33.229  90.145 103.785  1.00  0.00           N  
ATOM   2399  CA  MET D1820      32.915  89.376 104.974  1.00  0.00           C  
ATOM   2400  C   MET D1820      31.441  88.948 104.910  1.00  0.00           C  
ATOM   2401  O   MET D1820      31.130  87.753 104.929  1.00  0.00           O  
ATOM   2402  CB  MET D1820      33.197  90.221 106.230  1.00  0.00           C  
ATOM   2403  CG  MET D1820      33.705  89.429 107.445  1.00  0.00           C  
ATOM   2404  SD  MET D1820      35.497  89.583 107.855  1.00  0.00           S  
ATOM   2405  CE  MET D1820      35.457  90.845 109.160  1.00  0.00           C  
ATOM   2406  N   ALA D1821      30.540  89.923 104.821  1.00  0.00           N  
ATOM   2407  CA  ALA D1821      29.105  89.641 104.755  1.00  0.00           C  
ATOM   2408  C   ALA D1821      28.722  88.692 103.610  1.00  0.00           C  
ATOM   2409  O   ALA D1821      27.993  87.719 103.816  1.00  0.00           O  
ATOM   2410  CB  ALA D1821      28.330  90.935 104.625  1.00  0.00           C  
ATOM   2411  N   LEU D1822      29.207  88.964 102.402  1.00  0.00           N  
ATOM   2412  CA  LEU D1822      28.869  88.098 101.279  1.00  0.00           C  
ATOM   2413  C   LEU D1822      29.226  86.655 101.621  1.00  0.00           C  
ATOM   2414  O   LEU D1822      28.576  85.723 101.163  1.00  0.00           O  
ATOM   2415  CB  LEU D1822      29.594  88.549 100.008  1.00  0.00           C  
ATOM   2416  CG  LEU D1822      29.408  87.596  98.827  1.00  0.00           C  
ATOM   2417  CD1 LEU D1822      27.929  87.358  98.596  1.00  0.00           C  
ATOM   2418  CD2 LEU D1822      30.071  88.177  97.596  1.00  0.00           C  
ATOM   2419  N   ALA D1830      30.269  86.487 102.430  1.00  0.00           N  
ATOM   2420  CA  ALA D1830      30.715  85.173 102.869  1.00  0.00           C  
ATOM   2421  C   ALA D1830      29.720  84.643 103.907  1.00  0.00           C  
ATOM   2422  O   ALA D1830      29.255  83.510 103.820  1.00  0.00           O  
ATOM   2423  CB  ALA D1830      32.100  85.276 103.476  1.00  0.00           C  
ATOM   2424  N   GLU D1831      29.390  85.460 104.895  1.00  0.00           N  
ATOM   2425  CA  GLU D1831      28.445  85.021 105.895  1.00  0.00           C  
ATOM   2426  C   GLU D1831      27.190  84.538 105.199  1.00  0.00           C  
ATOM   2427  O   GLU D1831      26.697  83.436 105.457  1.00  0.00           O  
ATOM   2428  CB  GLU D1831      28.102  86.163 106.836  1.00  0.00           C  
ATOM   2429  CG  GLU D1831      29.248  86.574 107.729  1.00  0.00           C  
ATOM   2430  CD  GLU D1831      29.690  85.459 108.677  1.00  0.00           C  
ATOM   2431  OE1 GLU D1831      28.824  84.920 109.411  1.00  0.00           O  
ATOM   2432  OE2 GLU D1831      30.906  85.133 108.685  1.00  0.00           O  
ATOM   2433  N   ARG D1832      26.691  85.368 104.292  1.00  0.00           N  
ATOM   2434  CA  ARG D1832      25.485  85.058 103.545  1.00  0.00           C  
ATOM   2435  C   ARG D1832      25.588  83.772 102.740  1.00  0.00           C  
ATOM   2436  O   ARG D1832      24.695  82.937 102.810  1.00  0.00           O  
ATOM   2437  CB  ARG D1832      25.145  86.208 102.611  1.00  0.00           C  
ATOM   2438  CG  ARG D1832      23.983  85.919 101.686  1.00  0.00           C  
ATOM   2439  CD  ARG D1832      23.951  86.930 100.574  1.00  0.00           C  
ATOM   2440  NE  ARG D1832      22.999  86.570  99.537  1.00  0.00           N  
ATOM   2441  CZ  ARG D1832      22.798  87.292  98.442  1.00  0.00           C  
ATOM   2442  NH1 ARG D1832      23.491  88.412  98.247  1.00  0.00           N  
ATOM   2443  NH2 ARG D1832      21.901  86.901  97.550  1.00  0.00           N  
ATOM   2444  N   LEU D1833      26.665  83.607 101.975  1.00  0.00           N  
ATOM   2445  CA  LEU D1833      26.817  82.401 101.163  1.00  0.00           C  
ATOM   2446  C   LEU D1833      26.833  81.143 102.013  1.00  0.00           C  
ATOM   2447  O   LEU D1833      26.456  80.070 101.544  1.00  0.00           O  
ATOM   2448  CB  LEU D1833      28.084  82.459 100.287  1.00  0.00           C  
ATOM   2449  CG  LEU D1833      28.003  83.292  98.992  1.00  0.00           C  
ATOM   2450  CD1 LEU D1833      29.210  83.013  98.077  1.00  0.00           C  
ATOM   2451  CD2 LEU D1833      26.701  82.942  98.254  1.00  0.00           C  
ATOM   2452  N   ARG D1834      27.252  81.272 103.267  1.00  0.00           N  
ATOM   2453  CA  ARG D1834      27.287  80.116 104.150  1.00  0.00           C  
ATOM   2454  C   ARG D1834      25.887  79.576 104.418  1.00  0.00           C  
ATOM   2455  O   ARG D1834      25.621  78.392 104.186  1.00  0.00           O  
ATOM   2456  CB  ARG D1834      28.016  80.467 105.449  1.00  0.00           C  
ATOM   2457  CG  ARG D1834      29.533  80.333 105.279  1.00  0.00           C  
ATOM   2458  CD  ARG D1834      30.313  81.146 106.285  1.00  0.00           C  
ATOM   2459  NE  ARG D1834      31.718  81.204 105.902  1.00  0.00           N  
ATOM   2460  CZ  ARG D1834      32.532  82.210 106.201  1.00  0.00           C  
ATOM   2461  NH1 ARG D1834      32.089  83.253 106.897  1.00  0.00           N  
ATOM   2462  NH2 ARG D1834      33.784  82.184 105.775  1.00  0.00           N  
ATOM   2463  N   ASP D1835      24.993  80.439 104.890  1.00  0.00           N  
ATOM   2464  CA  ASP D1835      23.616  80.029 105.144  1.00  0.00           C  
ATOM   2465  C   ASP D1835      23.003  79.406 103.884  1.00  0.00           C  
ATOM   2466  O   ASP D1835      22.312  78.382 103.942  1.00  0.00           O  
ATOM   2467  CB  ASP D1835      22.781  81.232 105.560  1.00  0.00           C  
ATOM   2468  CG  ASP D1835      23.352  81.943 106.756  1.00  0.00           C  
ATOM   2469  OD1 ASP D1835      23.573  81.278 107.794  1.00  0.00           O  
ATOM   2470  OD2 ASP D1835      23.575  83.169 106.662  1.00  0.00           O  
ATOM   2471  N   GLU D1836      23.255  80.030 102.742  1.00  0.00           N  
ATOM   2472  CA  GLU D1836      22.717  79.527 101.491  1.00  0.00           C  
ATOM   2473  C   GLU D1836      23.440  78.254 101.107  1.00  0.00           C  
ATOM   2474  O   GLU D1836      22.914  77.427 100.368  1.00  0.00           O  
ATOM   2475  CB  GLU D1836      22.860  80.575 100.373  1.00  0.00           C  
ATOM   2476  CG  GLU D1836      21.851  81.725 100.450  1.00  0.00           C  
ATOM   2477  CD  GLU D1836      22.146  82.834  99.456  1.00  0.00           C  
ATOM   2478  OE1 GLU D1836      22.138  82.558  98.241  1.00  0.00           O  
ATOM   2479  OE2 GLU D1836      22.387  83.984  99.888  1.00  0.00           O  
ATOM   2480  N   LEU D1837      24.648  78.082 101.617  1.00  0.00           N  
ATOM   2481  CA  LEU D1837      25.395  76.889 101.280  1.00  0.00           C  
ATOM   2482  C   LEU D1837      25.925  76.081 102.448  1.00  0.00           C  
ATOM   2483  O   LEU D1837      27.134  76.038 102.689  1.00  0.00           O  
ATOM   2484  CB  LEU D1837      26.554  77.241 100.361  1.00  0.00           C  
ATOM   2485  CG  LEU D1837      26.236  77.506  98.902  1.00  0.00           C  
ATOM   2486  CD1 LEU D1837      27.533  77.819  98.160  1.00  0.00           C  
ATOM   2487  CD2 LEU D1837      25.554  76.289  98.310  1.00  0.00           C  
ATOM   2488  N   PRO D1838      25.031  75.451 103.218  1.00  0.00           N  
ATOM   2489  CA  PRO D1838      25.591  74.670 104.315  1.00  0.00           C  
ATOM   2490  C   PRO D1838      26.180  73.431 103.626  1.00  0.00           C  
ATOM   2491  O   PRO D1838      25.606  72.918 102.649  1.00  0.00           O  
ATOM   2492  CB  PRO D1838      24.369  74.365 105.172  1.00  0.00           C  
ATOM   2493  CG  PRO D1838      23.280  74.234 104.138  1.00  0.00           C  
ATOM   2494  CD  PRO D1838      23.559  75.413 103.235  1.00  0.00           C  
ATOM   2495  N   GLY D1839      27.338  72.984 104.107  1.00  0.00           N  
ATOM   2496  CA  GLY D1839      27.994  71.830 103.515  1.00  0.00           C  
ATOM   2497  C   GLY D1839      29.284  72.220 102.816  1.00  0.00           C  
ATOM   2498  O   GLY D1839      30.204  71.411 102.674  1.00  0.00           O  
ATOM   2499  N   VAL D1840      29.351  73.471 102.371  1.00  0.00           N  
ATOM   2500  CA  VAL D1840      30.538  73.958 101.689  1.00  0.00           C  
ATOM   2501  C   VAL D1840      31.443  74.682 102.658  1.00  0.00           C  
ATOM   2502  O   VAL D1840      30.998  75.362 103.592  1.00  0.00           O  
ATOM   2503  CB  VAL D1840      30.193  74.924 100.538  1.00  0.00           C  
ATOM   2504  CG1 VAL D1840      29.297  74.225  99.525  1.00  0.00           C  
ATOM   2505  CG2 VAL D1840      29.530  76.174 101.090  1.00  0.00           C  
ATOM   2506  N   LYS D1841      32.731  74.528 102.412  1.00  0.00           N  
ATOM   2507  CA  LYS D1841      33.740  75.143 103.239  1.00  0.00           C  
ATOM   2508  C   LYS D1841      34.223  76.371 102.486  1.00  0.00           C  
ATOM   2509  O   LYS D1841      34.715  76.261 101.358  1.00  0.00           O  
ATOM   2510  CB  LYS D1841      34.838  74.111 103.474  1.00  0.00           C  
ATOM   2511  CG  LYS D1841      34.274  72.857 104.154  1.00  0.00           C  
ATOM   2512  CD  LYS D1841      35.241  71.698 104.159  1.00  0.00           C  
ATOM   2513  CE  LYS D1841      34.592  70.488 104.800  1.00  0.00           C  
ATOM   2514  NZ  LYS D1841      35.466  69.286 104.743  1.00  0.00           N  
ATOM   2515  N   LEU D1842      34.055  77.536 103.113  1.00  0.00           N  
ATOM   2516  CA  LEU D1842      34.410  78.806 102.482  1.00  0.00           C  
ATOM   2517  C   LEU D1842      35.288  79.700 103.343  1.00  0.00           C  
ATOM   2518  O   LEU D1842      34.881  80.143 104.418  1.00  0.00           O  
ATOM   2519  CB  LEU D1842      33.114  79.553 102.105  1.00  0.00           C  
ATOM   2520  CG  LEU D1842      33.139  80.881 101.330  1.00  0.00           C  
ATOM   2521  CD1 LEU D1842      31.777  81.125 100.685  1.00  0.00           C  
ATOM   2522  CD2 LEU D1842      33.494  82.029 102.264  1.00  0.00           C  
ATOM   2523  N   MET D1843      36.485  79.988 102.844  1.00  0.00           N  
ATOM   2524  CA  MET D1843      37.443  80.818 103.568  1.00  0.00           C  
ATOM   2525  C   MET D1843      37.581  82.202 102.962  1.00  0.00           C  
ATOM   2526  O   MET D1843      37.803  82.335 101.764  1.00  0.00           O  
ATOM   2527  CB  MET D1843      38.819  80.147 103.577  1.00  0.00           C  
ATOM   2528  CG  MET D1843      39.843  80.882 104.443  1.00  0.00           C  
ATOM   2529  SD  MET D1843      41.476  80.112 104.502  1.00  0.00           S  
ATOM   2530  CE  MET D1843      41.086  78.695 105.503  1.00  0.00           C  
ATOM   2531  N   THR D1844      37.476  83.218 103.814  1.00  0.00           N  
ATOM   2532  CA  THR D1844      37.584  84.629 103.429  1.00  0.00           C  
ATOM   2533  C   THR D1844      39.022  85.146 103.524  1.00  0.00           C  
ATOM   2534  O   THR D1844      39.549  85.290 104.628  1.00  0.00           O  
ATOM   2535  CB  THR D1844      36.763  85.542 104.380  1.00  0.00           C  
ATOM   2536  OG1 THR D1844      35.713  84.796 105.020  1.00  0.00           O  
ATOM   2537  CG2 THR D1844      36.184  86.699 103.607  1.00  0.00           C  
ATOM   2538  N   ASN D1845      39.654  85.445 102.390  1.00  0.00           N  
ATOM   2539  CA  ASN D1845      41.019  85.977 102.396  1.00  0.00           C  
ATOM   2540  C   ASN D1845      41.120  87.210 103.301  1.00  0.00           C  
ATOM   2541  O   ASN D1845      40.212  88.031 103.350  1.00  0.00           O  
ATOM   2542  CB  ASN D1845      41.436  86.379 100.982  1.00  0.00           C  
ATOM   2543  CG  ASN D1845      42.718  87.210 100.957  1.00  0.00           C  
ATOM   2544  OD1 ASN D1845      43.803  86.690 100.707  1.00  0.00           O  
ATOM   2545  ND2 ASN D1845      42.592  88.508 101.225  1.00  0.00           N  
ATOM   2546  N   HIS D1847      42.229  87.333 104.019  1.00  0.00           N  
ATOM   2547  CA  HIS D1847      42.433  88.477 104.894  1.00  0.00           C  
ATOM   2548  C   HIS D1847      43.857  88.962 104.713  1.00  0.00           C  
ATOM   2549  O   HIS D1847      44.645  88.305 104.033  1.00  0.00           O  
ATOM   2550  CB  HIS D1847      42.185  88.096 106.350  1.00  0.00           C  
ATOM   2551  CG  HIS D1847      40.740  87.906 106.684  1.00  0.00           C  
ATOM   2552  ND1 HIS D1847      39.776  88.838 106.368  1.00  0.00           N  
ATOM   2553  CD2 HIS D1847      40.102  86.919 107.357  1.00  0.00           C  
ATOM   2554  CE1 HIS D1847      38.608  88.436 106.835  1.00  0.00           C  
ATOM   2555  NE2 HIS D1847      38.778  87.275 107.440  1.00  0.00           N  
ATOM   2556  N   GLY D1848      44.188  90.107 105.310  1.00  0.00           N  
ATOM   2557  CA  GLY D1848      45.532  90.646 105.165  1.00  0.00           C  
ATOM   2558  C   GLY D1848      45.812  91.056 103.722  1.00  0.00           C  
ATOM   2559  O   GLY D1848      46.942  90.944 103.220  1.00  0.00           O  
ATOM   2560  N   GLY D1849      44.758  91.517 103.052  1.00  0.00           N  
ATOM   2561  CA  GLY D1849      44.861  91.956 101.678  1.00  0.00           C  
ATOM   2562  C   GLY D1849      45.712  91.109 100.756  1.00  0.00           C  
ATOM   2563  O   GLY D1849      45.655  89.881 100.778  1.00  0.00           O  
ATOM   2564  N   GLY D1850      46.511  91.793  99.943  1.00  0.00           N  
ATOM   2565  CA  GLY D1850      47.361  91.126  98.979  1.00  0.00           C  
ATOM   2566  C   GLY D1850      46.748  91.417  97.629  1.00  0.00           C  
ATOM   2567  O   GLY D1850      45.623  91.915  97.553  1.00  0.00           O  
ATOM   2568  N   ASN D1851      47.474  91.129  96.561  1.00  0.00           N  
ATOM   2569  CA  ASN D1851      46.954  91.368  95.222  1.00  0.00           C  
ATOM   2570  C   ASN D1851      46.374  90.056  94.720  1.00  0.00           C  
ATOM   2571  O   ASN D1851      46.759  88.989  95.201  1.00  0.00           O  
ATOM   2572  CB  ASN D1851      48.082  91.847  94.309  1.00  0.00           C  
ATOM   2573  CG  ASN D1851      49.321  90.991  94.431  1.00  0.00           C  
ATOM   2574  OD1 ASN D1851      49.334  89.843  93.992  1.00  0.00           O  
ATOM   2575  ND2 ASN D1851      50.366  91.538  95.050  1.00  0.00           N  
ATOM   2576  N   PHE D1852      45.455  90.127  93.763  1.00  0.00           N  
ATOM   2577  CA  PHE D1852      44.835  88.917  93.234  1.00  0.00           C  
ATOM   2578  C   PHE D1852      45.846  87.796  92.988  1.00  0.00           C  
ATOM   2579  O   PHE D1852      45.522  86.617  93.155  1.00  0.00           O  
ATOM   2580  CB  PHE D1852      44.078  89.218  91.934  1.00  0.00           C  
ATOM   2581  CG  PHE D1852      42.919  90.161  92.104  1.00  0.00           C  
ATOM   2582  CD1 PHE D1852      41.933  89.910  93.054  1.00  0.00           C  
ATOM   2583  CD2 PHE D1852      42.815  91.304  91.312  1.00  0.00           C  
ATOM   2584  CE1 PHE D1852      40.858  90.782  93.221  1.00  0.00           C  
ATOM   2585  CE2 PHE D1852      41.745  92.185  91.467  1.00  0.00           C  
ATOM   2586  CZ  PHE D1852      40.764  91.921  92.427  1.00  0.00           C  
ATOM   2587  N   LYS D1853      47.064  88.167  92.594  1.00  0.00           N  
ATOM   2588  CA  LYS D1853      48.126  87.193  92.323  1.00  0.00           C  
ATOM   2589  C   LYS D1853      48.277  86.259  93.521  1.00  0.00           C  
ATOM   2590  O   LYS D1853      48.119  85.039  93.397  1.00  0.00           O  
ATOM   2591  CB  LYS D1853      49.458  87.916  92.063  1.00  0.00           C  
ATOM   2592  CG  LYS D1853      50.635  87.008  91.672  1.00  0.00           C  
ATOM   2593  CD  LYS D1853      51.982  87.736  91.830  1.00  0.00           C  
ATOM   2594  CE  LYS D1853      53.106  87.054  91.042  1.00  0.00           C  
ATOM   2595  NZ  LYS D1853      53.237  85.595  91.334  1.00  0.00           N  
ATOM   2596  N   LYS D1854      48.587  86.846  94.674  1.00  0.00           N  
ATOM   2597  CA  LYS D1854      48.754  86.080  95.901  1.00  0.00           C  
ATOM   2598  C   LYS D1854      47.460  85.344  96.230  1.00  0.00           C  
ATOM   2599  O   LYS D1854      47.409  84.115  96.214  1.00  0.00           O  
ATOM   2600  CB  LYS D1854      49.106  86.999  97.080  1.00  0.00           C  
ATOM   2601  CG  LYS D1854      50.450  87.692  96.988  1.00  0.00           C  
ATOM   2602  CD  LYS D1854      50.778  88.400  98.302  1.00  0.00           C  
ATOM   2603  CE  LYS D1854      51.956  89.358  98.143  1.00  0.00           C  
ATOM   2604  NZ  LYS D1854      51.629  90.509  97.243  1.00  0.00           N  
ATOM   2605  N   GLN D1855      46.419  86.117  96.528  1.00  0.00           N  
ATOM   2606  CA  GLN D1855      45.120  85.576  96.876  1.00  0.00           C  
ATOM   2607  C   GLN D1855      44.708  84.338  96.072  1.00  0.00           C  
ATOM   2608  O   GLN D1855      44.242  83.364  96.647  1.00  0.00           O  
ATOM   2609  CB  GLN D1855      44.063  86.673  96.761  1.00  0.00           C  
ATOM   2610  CG  GLN D1855      44.284  87.842  97.716  1.00  0.00           C  
ATOM   2611  CD  GLN D1855      43.074  88.754  97.835  1.00  0.00           C  
ATOM   2612  OE1 GLN D1855      41.961  88.289  98.045  1.00  0.00           O  
ATOM   2613  NE2 GLN D1855      43.291  90.057  97.716  1.00  0.00           N  
ATOM   2614  N   PHE D1856      44.873  84.341  94.757  1.00  0.00           N  
ATOM   2615  CA  PHE D1856      44.483  83.145  94.016  1.00  0.00           C  
ATOM   2616  C   PHE D1856      45.372  81.975  94.409  1.00  0.00           C  
ATOM   2617  O   PHE D1856      44.912  80.832  94.499  1.00  0.00           O  
ATOM   2618  CB  PHE D1856      44.544  83.374  92.499  1.00  0.00           C  
ATOM   2619  CG  PHE D1856      43.367  84.145  91.958  1.00  0.00           C  
ATOM   2620  CD1 PHE D1856      42.344  84.573  92.804  1.00  0.00           C  
ATOM   2621  CD2 PHE D1856      43.289  84.467  90.612  1.00  0.00           C  
ATOM   2622  CE1 PHE D1856      41.266  85.310  92.318  1.00  0.00           C  
ATOM   2623  CE2 PHE D1856      42.215  85.204  90.117  1.00  0.00           C  
ATOM   2624  CZ  PHE D1856      41.203  85.626  90.971  1.00  0.00           C  
ATOM   2625  N   ALA D1857      46.645  82.272  94.657  1.00  0.00           N  
ATOM   2626  CA  ALA D1857      47.615  81.254  95.049  1.00  0.00           C  
ATOM   2627  C   ALA D1857      47.226  80.653  96.401  1.00  0.00           C  
ATOM   2628  O   ALA D1857      47.348  79.441  96.608  1.00  0.00           O  
ATOM   2629  CB  ALA D1857      48.999  81.862  95.119  1.00  0.00           C  
ATOM   2630  N   ARG D1860      46.762  81.503  97.318  1.00  0.00           N  
ATOM   2631  CA  ARG D1860      46.330  81.041  98.632  1.00  0.00           C  
ATOM   2632  C   ARG D1860      45.099  80.167  98.412  1.00  0.00           C  
ATOM   2633  O   ARG D1860      44.856  79.208  99.145  1.00  0.00           O  
ATOM   2634  CB  ARG D1860      45.982  82.224  99.532  1.00  0.00           C  
ATOM   2635  CG  ARG D1860      47.104  83.212  99.665  1.00  0.00           C  
ATOM   2636  CD  ARG D1860      46.766  84.361 100.595  1.00  0.00           C  
ATOM   2637  NE  ARG D1860      47.743  85.438 100.447  1.00  0.00           N  
ATOM   2638  CZ  ARG D1860      47.705  86.593 101.107  1.00  0.00           C  
ATOM   2639  NH1 ARG D1860      46.734  86.838 101.978  1.00  0.00           N  
ATOM   2640  NH2 ARG D1860      48.636  87.512 100.888  1.00  0.00           N  
ATOM   2641  N   ALA D1861      44.322  80.500  97.388  1.00  0.00           N  
ATOM   2642  CA  ALA D1861      43.144  79.716  97.084  1.00  0.00           C  
ATOM   2643  C   ALA D1861      43.624  78.342  96.627  1.00  0.00           C  
ATOM   2644  O   ALA D1861      43.082  77.315  97.042  1.00  0.00           O  
ATOM   2645  CB  ALA D1861      42.335  80.386  96.000  1.00  0.00           C  
ATOM   2646  N   ASP D1862      44.653  78.327  95.781  1.00  0.00           N  
ATOM   2647  CA  ASP D1862      45.207  77.072  95.282  1.00  0.00           C  
ATOM   2648  C   ASP D1862      45.843  76.275  96.425  1.00  0.00           C  
ATOM   2649  O   ASP D1862      45.754  75.042  96.461  1.00  0.00           O  
ATOM   2650  CB  ASP D1862      46.250  77.340  94.189  1.00  0.00           C  
ATOM   2651  CG  ASP D1862      45.647  77.969  92.933  1.00  0.00           C  
ATOM   2652  OD1 ASP D1862      44.711  77.384  92.338  1.00  0.00           O  
ATOM   2653  OD2 ASP D1862      46.122  79.054  92.534  1.00  0.00           O  
ATOM   2654  N   LYS D1863      46.476  76.989  97.356  1.00  0.00           N  
ATOM   2655  CA  LYS D1863      47.128  76.370  98.506  1.00  0.00           C  
ATOM   2656  C   LYS D1863      46.137  75.549  99.330  1.00  0.00           C  
ATOM   2657  O   LYS D1863      46.394  74.391  99.644  1.00  0.00           O  
ATOM   2658  CB  LYS D1863      47.766  77.451  99.389  1.00  0.00           C  
ATOM   2659  CG  LYS D1863      48.545  76.925 100.609  1.00  0.00           C  
ATOM   2660  CD  LYS D1863      49.030  78.072 101.504  1.00  0.00           C  
ATOM   2661  CE  LYS D1863      47.854  78.803 102.157  1.00  0.00           C  
ATOM   2662  NZ  LYS D1863      48.203  80.125 102.768  1.00  0.00           N  
ATOM   2663  N   TRP D1864      45.001  76.151  99.669  1.00  0.00           N  
ATOM   2664  CA  TRP D1864      43.962  75.488 100.454  1.00  0.00           C  
ATOM   2665  C   TRP D1864      43.121  74.457  99.673  1.00  0.00           C  
ATOM   2666  O   TRP D1864      42.249  73.797 100.247  1.00  0.00           O  
ATOM   2667  CB  TRP D1864      43.032  76.540 101.042  1.00  0.00           C  
ATOM   2668  CG  TRP D1864      43.688  77.507 101.961  1.00  0.00           C  
ATOM   2669  CD1 TRP D1864      43.441  78.843 102.044  1.00  0.00           C  
ATOM   2670  CD2 TRP D1864      44.596  77.205 103.023  1.00  0.00           C  
ATOM   2671  NE1 TRP D1864      44.126  79.396 103.097  1.00  0.00           N  
ATOM   2672  CE2 TRP D1864      44.844  78.408 103.716  1.00  0.00           C  
ATOM   2673  CE3 TRP D1864      45.219  76.032 103.463  1.00  0.00           C  
ATOM   2674  CZ2 TRP D1864      45.686  78.470 104.826  1.00  0.00           C  
ATOM   2675  CZ3 TRP D1864      46.058  76.095 104.570  1.00  0.00           C  
ATOM   2676  CH2 TRP D1864      46.283  77.305 105.237  1.00  0.00           C  
ATOM   2677  N   GLY D1865      43.367  74.338  98.370  1.00  0.00           N  
ATOM   2678  CA  GLY D1865      42.636  73.382  97.550  1.00  0.00           C  
ATOM   2679  C   GLY D1865      41.296  73.837  96.978  1.00  0.00           C  
ATOM   2680  O   GLY D1865      40.534  73.025  96.416  1.00  0.00           O  
ATOM   2681  N   ALA D1866      41.007  75.129  97.121  1.00  0.00           N  
ATOM   2682  CA  ALA D1866      39.764  75.705  96.623  1.00  0.00           C  
ATOM   2683  C   ALA D1866      39.591  75.333  95.157  1.00  0.00           C  
ATOM   2684  O   ALA D1866      40.544  75.376  94.379  1.00  0.00           O  
ATOM   2685  CB  ALA D1866      39.791  77.219  96.788  1.00  0.00           C  
ATOM   2686  N   ARG D1867      38.376  74.940  94.793  1.00  0.00           N  
ATOM   2687  CA  ARG D1867      38.068  74.557  93.422  1.00  0.00           C  
ATOM   2688  C   ARG D1867      37.476  75.767  92.722  1.00  0.00           C  
ATOM   2689  O   ARG D1867      37.438  75.845  91.489  1.00  0.00           O  
ATOM   2690  CB  ARG D1867      37.039  73.424  93.407  1.00  0.00           C  
ATOM   2691  CG  ARG D1867      37.551  72.103  93.945  1.00  0.00           C  
ATOM   2692  CD  ARG D1867      36.422  71.104  94.105  1.00  0.00           C  
ATOM   2693  NE  ARG D1867      35.581  71.418  95.260  1.00  0.00           N  
ATOM   2694  CZ  ARG D1867      34.429  70.809  95.531  1.00  0.00           C  
ATOM   2695  NH1 ARG D1867      33.974  69.857  94.726  1.00  0.00           N  
ATOM   2696  NH2 ARG D1867      33.737  71.133  96.615  1.00  0.00           N  
ATOM   2697  N   VAL D1878      37.036  76.718  93.537  1.00  0.00           N  
ATOM   2698  CA  VAL D1878      36.381  77.917  93.056  1.00  0.00           C  
ATOM   2699  C   VAL D1878      36.718  79.113  93.927  1.00  0.00           C  
ATOM   2700  O   VAL D1878      37.009  78.969  95.110  1.00  0.00           O  
ATOM   2701  CB  VAL D1878      34.848  77.705  93.084  1.00  0.00           C  
ATOM   2702  CG1 VAL D1878      34.119  79.020  92.850  1.00  0.00           C  
ATOM   2703  CG2 VAL D1878      34.454  76.642  92.053  1.00  0.00           C  
ATOM   2704  N   ALA D1879      36.662  80.298  93.339  1.00  0.00           N  
ATOM   2705  CA  ALA D1879      36.931  81.519  94.078  1.00  0.00           C  
ATOM   2706  C   ALA D1879      35.872  82.553  93.726  1.00  0.00           C  
ATOM   2707  O   ALA D1879      35.476  82.653  92.554  1.00  0.00           O  
ATOM   2708  CB  ALA D1879      38.301  82.051  93.707  1.00  0.00           C  
ATOM   2709  N   VAL D1880      35.369  83.288  94.720  1.00  0.00           N  
ATOM   2710  CA  VAL D1880      34.424  84.354  94.402  1.00  0.00           C  
ATOM   2711  C   VAL D1880      35.181  85.654  94.664  1.00  0.00           C  
ATOM   2712  O   VAL D1880      35.503  85.976  95.813  1.00  0.00           O  
ATOM   2713  CB  VAL D1880      33.074  84.309  95.222  1.00  0.00           C  
ATOM   2714  CG1 VAL D1880      32.550  82.895  95.279  1.00  0.00           C  
ATOM   2715  CG2 VAL D1880      33.227  84.908  96.579  1.00  0.00           C  
ATOM   2716  N   VAL D1881      35.503  86.368  93.580  1.00  0.00           N  
ATOM   2717  CA  VAL D1881      36.242  87.632  93.659  1.00  0.00           C  
ATOM   2718  C   VAL D1881      35.256  88.760  93.934  1.00  0.00           C  
ATOM   2719  O   VAL D1881      34.205  88.829  93.306  1.00  0.00           O  
ATOM   2720  CB  VAL D1881      36.979  87.945  92.334  1.00  0.00           C  
ATOM   2721  CG1 VAL D1881      38.191  88.810  92.612  1.00  0.00           C  
ATOM   2722  CG2 VAL D1881      37.391  86.654  91.627  1.00  0.00           C  
ATOM   2723  N   LEU D1882      35.579  89.641  94.870  1.00  0.00           N  
ATOM   2724  CA  LEU D1882      34.669  90.728  95.181  1.00  0.00           C  
ATOM   2725  C   LEU D1882      35.396  92.054  95.178  1.00  0.00           C  
ATOM   2726  O   LEU D1882      35.719  92.578  96.239  1.00  0.00           O  
ATOM   2727  CB  LEU D1882      34.038  90.522  96.549  1.00  0.00           C  
ATOM   2728  CG  LEU D1882      32.961  91.559  96.849  1.00  0.00           C  
ATOM   2729  CD1 LEU D1882      31.716  91.162  96.093  1.00  0.00           C  
ATOM   2730  CD2 LEU D1882      32.674  91.644  98.332  1.00  0.00           C  
ATOM   2731  N   GLY D1883      35.641  92.598  93.987  1.00  0.00           N  
ATOM   2732  CA  GLY D1883      36.340  93.867  93.866  1.00  0.00           C  
ATOM   2733  C   GLY D1883      35.515  95.114  94.166  1.00  0.00           C  
ATOM   2734  O   GLY D1883      34.429  95.054  94.754  1.00  0.00           O  
ATOM   2735  N   GLU D1884      36.047  96.257  93.749  1.00  0.00           N  
ATOM   2736  CA  GLU D1884      35.410  97.549  93.962  1.00  0.00           C  
ATOM   2737  C   GLU D1884      34.137  97.629  93.128  1.00  0.00           C  
ATOM   2738  O   GLU D1884      33.066  98.044  93.601  1.00  0.00           O  
ATOM   2739  CB  GLU D1884      36.395  98.638  93.549  1.00  0.00           C  
ATOM   2740  CG  GLU D1884      37.818  98.357  94.052  1.00  0.00           C  
ATOM   2741  CD  GLU D1884      38.870  99.295  93.469  1.00  0.00           C  
ATOM   2742  OE1 GLU D1884      39.075  99.257  92.234  1.00  0.00           O  
ATOM   2743  OE2 GLU D1884      39.492 100.064  94.244  1.00  0.00           O  
ATOM   2744  N   SER D1885      34.268  97.215  91.872  1.00  0.00           N  
ATOM   2745  CA  SER D1885      33.150  97.222  90.946  1.00  0.00           C  
ATOM   2746  C   SER D1885      32.031  96.386  91.521  1.00  0.00           C  
ATOM   2747  O   SER D1885      30.966  96.900  91.853  1.00  0.00           O  
ATOM   2748  CB  SER D1885      33.581  96.638  89.607  1.00  0.00           C  
ATOM   2749  OG  SER D1885      34.761  97.266  89.145  1.00  0.00           O  
ATOM   2750  N   GLU D1886      32.302  95.090  91.643  1.00  0.00           N  
ATOM   2751  CA  GLU D1886      31.345  94.127  92.160  1.00  0.00           C  
ATOM   2752  C   GLU D1886      30.549  94.638  93.336  1.00  0.00           C  
ATOM   2753  O   GLU D1886      29.344  94.402  93.420  1.00  0.00           O  
ATOM   2754  CB  GLU D1886      32.055  92.848  92.557  1.00  0.00           C  
ATOM   2755  CG  GLU D1886      32.721  92.115  91.406  1.00  0.00           C  
ATOM   2756  CD  GLU D1886      33.802  92.933  90.721  1.00  0.00           C  
ATOM   2757  OE1 GLU D1886      34.633  93.561  91.404  1.00  0.00           O  
ATOM   2758  OE2 GLU D1886      33.831  92.932  89.484  1.00  0.00           O  
ATOM   2759  N   VAL D1887      31.196  95.336  94.256  1.00  0.00           N  
ATOM   2760  CA  VAL D1887      30.431  95.830  95.384  1.00  0.00           C  
ATOM   2761  C   VAL D1887      29.402  96.792  94.854  1.00  0.00           C  
ATOM   2762  O   VAL D1887      28.212  96.678  95.168  1.00  0.00           O  
ATOM   2763  CB  VAL D1887      31.283  96.565  96.412  1.00  0.00           C  
ATOM   2764  CG1 VAL D1887      30.384  97.038  97.569  1.00  0.00           C  
ATOM   2765  CG2 VAL D1887      32.380  95.640  96.925  1.00  0.00           C  
ATOM   2766  N   ALA D1888      29.869  97.740  94.045  1.00  0.00           N  
ATOM   2767  CA  ALA D1888      28.992  98.740  93.447  1.00  0.00           C  
ATOM   2768  C   ALA D1888      27.813  98.080  92.737  1.00  0.00           C  
ATOM   2769  O   ALA D1888      26.652  98.314  93.095  1.00  0.00           O  
ATOM   2770  CB  ALA D1888      29.771  99.591  92.467  1.00  0.00           C  
ATOM   2771  N   ASN D1889      28.124  97.240  91.750  1.00  0.00           N  
ATOM   2772  CA  ASN D1889      27.114  96.552  90.955  1.00  0.00           C  
ATOM   2773  C   ASN D1889      26.339  95.413  91.631  1.00  0.00           C  
ATOM   2774  O   ASN D1889      25.428  94.835  91.029  1.00  0.00           O  
ATOM   2775  CB  ASN D1889      27.753  96.055  89.657  1.00  0.00           C  
ATOM   2776  CG  ASN D1889      28.590  97.128  88.980  1.00  0.00           C  
ATOM   2777  OD1 ASN D1889      28.170  98.283  88.868  1.00  0.00           O  
ATOM   2778  ND2 ASN D1889      29.777  96.751  88.523  1.00  0.00           N  
ATOM   2779  N   GLY D1890      26.676  95.100  92.878  1.00  0.00           N  
ATOM   2780  CA  GLY D1890      25.971  94.039  93.581  1.00  0.00           C  
ATOM   2781  C   GLY D1890      26.219  92.668  92.975  1.00  0.00           C  
ATOM   2782  O   GLY D1890      25.410  91.734  93.117  1.00  0.00           O  
ATOM   2783  N   THR D1891      27.341  92.545  92.280  1.00  0.00           N  
ATOM   2784  CA  THR D1891      27.681  91.278  91.671  1.00  0.00           C  
ATOM   2785  C   THR D1891      28.922  90.676  92.331  1.00  0.00           C  
ATOM   2786  O   THR D1891      29.399  91.161  93.359  1.00  0.00           O  
ATOM   2787  CB  THR D1891      27.950  91.462  90.186  1.00  0.00           C  
ATOM   2788  OG1 THR D1891      29.099  92.302  90.005  1.00  0.00           O  
ATOM   2789  CG2 THR D1891      26.753  92.096  89.531  1.00  0.00           C  
ATOM   2790  N   ALA D1892      29.433  89.608  91.737  1.00  0.00           N  
ATOM   2791  CA  ALA D1892      30.628  88.964  92.251  1.00  0.00           C  
ATOM   2792  C   ALA D1892      31.159  88.002  91.209  1.00  0.00           C  
ATOM   2793  O   ALA D1892      30.405  87.209  90.655  1.00  0.00           O  
ATOM   2794  CB  ALA D1892      30.308  88.229  93.526  1.00  0.00           C  
ATOM   2795  N   VAL D1893      32.451  88.084  90.919  1.00  0.00           N  
ATOM   2796  CA  VAL D1893      33.029  87.186  89.938  1.00  0.00           C  
ATOM   2797  C   VAL D1893      33.176  85.789  90.545  1.00  0.00           C  
ATOM   2798  O   VAL D1893      33.517  85.634  91.722  1.00  0.00           O  
ATOM   2799  CB  VAL D1893      34.405  87.688  89.441  1.00  0.00           C  
ATOM   2800  CG1 VAL D1893      34.961  86.718  88.388  1.00  0.00           C  
ATOM   2801  CG2 VAL D1893      34.265  89.090  88.849  1.00  0.00           C  
ATOM   2802  N   VAL D1894      32.894  84.777  89.735  1.00  0.00           N  
ATOM   2803  CA  VAL D1894      32.979  83.399  90.172  1.00  0.00           C  
ATOM   2804  C   VAL D1894      33.985  82.705  89.277  1.00  0.00           C  
ATOM   2805  O   VAL D1894      33.669  82.292  88.155  1.00  0.00           O  
ATOM   2806  CB  VAL D1894      31.609  82.710  90.061  1.00  0.00           C  
ATOM   2807  CG1 VAL D1894      31.749  81.208  90.251  1.00  0.00           C  
ATOM   2808  CG2 VAL D1894      30.665  83.297  91.097  1.00  0.00           C  
ATOM   2809  N   LYS D1895      35.206  82.589  89.794  1.00  0.00           N  
ATOM   2810  CA  LYS D1895      36.313  81.972  89.074  1.00  0.00           C  
ATOM   2811  C   LYS D1895      36.441  80.495  89.409  1.00  0.00           C  
ATOM   2812  O   LYS D1895      36.540  80.112  90.577  1.00  0.00           O  
ATOM   2813  CB  LYS D1895      37.613  82.685  89.433  1.00  0.00           C  
ATOM   2814  CG  LYS D1895      38.745  82.484  88.448  1.00  0.00           C  
ATOM   2815  CD  LYS D1895      40.053  83.026  89.007  1.00  0.00           C  
ATOM   2816  CE  LYS D1895      41.124  83.044  87.944  1.00  0.00           C  
ATOM   2817  NZ  LYS D1895      41.195  81.759  87.205  1.00  0.00           N  
ATOM   2818  N   ASP D1896      36.411  79.668  88.373  1.00  0.00           N  
ATOM   2819  CA  ASP D1896      36.555  78.230  88.536  1.00  0.00           C  
ATOM   2820  C   ASP D1896      38.056  78.054  88.439  1.00  0.00           C  
ATOM   2821  O   ASP D1896      38.629  78.091  87.342  1.00  0.00           O  
ATOM   2822  CB  ASP D1896      35.863  77.479  87.397  1.00  0.00           C  
ATOM   2823  CG  ASP D1896      35.935  75.973  87.558  1.00  0.00           C  
ATOM   2824  OD1 ASP D1896      37.047  75.436  87.754  1.00  0.00           O  
ATOM   2825  OD2 ASP D1896      34.875  75.318  87.479  1.00  0.00           O  
ATOM   2826  N   LEU D1898      38.691  77.900  89.594  1.00  0.00           N  
ATOM   2827  CA  LEU D1898      40.128  77.737  89.649  1.00  0.00           C  
ATOM   2828  C   LEU D1898      40.619  76.573  88.793  1.00  0.00           C  
ATOM   2829  O   LEU D1898      41.768  76.565  88.343  1.00  0.00           O  
ATOM   2830  CB  LEU D1898      40.560  77.559  91.095  1.00  0.00           C  
ATOM   2831  CG  LEU D1898      40.187  78.735  91.989  1.00  0.00           C  
ATOM   2832  CD1 LEU D1898      40.794  78.528  93.363  1.00  0.00           C  
ATOM   2833  CD2 LEU D1898      40.695  80.028  91.377  1.00  0.00           C  
ATOM   2834  N   ARG D1899      39.756  75.588  88.567  1.00  0.00           N  
ATOM   2835  CA  ARG D1899      40.130  74.447  87.738  1.00  0.00           C  
ATOM   2836  C   ARG D1899      40.321  74.878  86.281  1.00  0.00           C  
ATOM   2837  O   ARG D1899      41.446  74.860  85.768  1.00  0.00           O  
ATOM   2838  CB  ARG D1899      39.062  73.351  87.822  1.00  0.00           C  
ATOM   2839  CG  ARG D1899      39.083  72.550  89.115  1.00  0.00           C  
ATOM   2840  CD  ARG D1899      37.800  71.748  89.265  1.00  0.00           C  
ATOM   2841  NE  ARG D1899      36.672  72.611  89.612  1.00  0.00           N  
ATOM   2842  CZ  ARG D1899      35.423  72.416  89.202  1.00  0.00           C  
ATOM   2843  NH1 ARG D1899      35.132  71.386  88.420  1.00  0.00           N  
ATOM   2844  NH2 ARG D1899      34.465  73.255  89.568  1.00  0.00           N  
ATOM   2845  N   SER D1900      39.228  75.284  85.630  1.00  0.00           N  
ATOM   2846  CA  SER D1900      39.270  75.707  84.231  1.00  0.00           C  
ATOM   2847  C   SER D1900      39.923  77.065  84.030  1.00  0.00           C  
ATOM   2848  O   SER D1900      40.539  77.303  82.998  1.00  0.00           O  
ATOM   2849  CB  SER D1900      37.860  75.737  83.630  1.00  0.00           C  
ATOM   2850  OG  SER D1900      37.106  76.825  84.135  1.00  0.00           O  
ATOM   2851  N   GLY D1901      39.785  77.956  85.006  1.00  0.00           N  
ATOM   2852  CA  GLY D1901      40.390  79.274  84.885  1.00  0.00           C  
ATOM   2853  C   GLY D1901      39.421  80.376  84.483  1.00  0.00           C  
ATOM   2854  O   GLY D1901      39.672  81.560  84.730  1.00  0.00           O  
ATOM   2855  N   GLU D1902      38.304  79.993  83.868  1.00  0.00           N  
ATOM   2856  CA  GLU D1902      37.314  80.970  83.429  1.00  0.00           C  
ATOM   2857  C   GLU D1902      36.493  81.508  84.582  1.00  0.00           C  
ATOM   2858  O   GLU D1902      36.295  80.836  85.584  1.00  0.00           O  
ATOM   2859  CB  GLU D1902      36.374  80.363  82.376  1.00  0.00           C  
ATOM   2860  CG  GLU D1902      35.626  79.120  82.826  1.00  0.00           C  
ATOM   2861  CD  GLU D1902      34.507  78.725  81.866  1.00  0.00           C  
ATOM   2862  OE1 GLU D1902      33.486  79.453  81.795  1.00  0.00           O  
ATOM   2863  OE2 GLU D1902      34.650  77.687  81.181  1.00  0.00           O  
ATOM   2864  N   GLN D1903      36.022  82.736  84.435  1.00  0.00           N  
ATOM   2865  CA  GLN D1903      35.208  83.364  85.459  1.00  0.00           C  
ATOM   2866  C   GLN D1903      34.042  84.048  84.778  1.00  0.00           C  
ATOM   2867  O   GLN D1903      34.045  84.229  83.562  1.00  0.00           O  
ATOM   2868  CB  GLN D1903      36.035  84.376  86.254  1.00  0.00           C  
ATOM   2869  CG  GLN D1903      36.922  85.286  85.412  1.00  0.00           C  
ATOM   2870  CD  GLN D1903      38.134  85.796  86.187  1.00  0.00           C  
ATOM   2871  OE1 GLN D1903      38.008  86.588  87.120  1.00  0.00           O  
ATOM   2872  NE2 GLN D1903      39.315  85.325  85.806  1.00  0.00           N  
ATOM   2873  N   THR D1904      33.032  84.406  85.555  1.00  0.00           N  
ATOM   2874  CA  THR D1904      31.863  85.071  85.013  1.00  0.00           C  
ATOM   2875  C   THR D1904      31.270  85.872  86.148  1.00  0.00           C  
ATOM   2876  O   THR D1904      31.295  85.429  87.294  1.00  0.00           O  
ATOM   2877  CB  THR D1904      30.817  84.062  84.528  1.00  0.00           C  
ATOM   2878  OG1 THR D1904      30.152  83.492  85.659  1.00  0.00           O  
ATOM   2879  CG2 THR D1904      31.479  82.943  83.722  1.00  0.00           C  
ATOM   2880  N   ALA D1905      30.740  87.049  85.841  1.00  0.00           N  
ATOM   2881  CA  ALA D1905      30.153  87.895  86.869  1.00  0.00           C  
ATOM   2882  C   ALA D1905      28.749  87.406  87.206  1.00  0.00           C  
ATOM   2883  O   ALA D1905      27.930  87.184  86.331  1.00  0.00           O  
ATOM   2884  CB  ALA D1905      30.119  89.331  86.390  1.00  0.00           C  
ATOM   2885  N   VAL D1906      28.469  87.233  88.484  1.00  0.00           N  
ATOM   2886  CA  VAL D1906      27.161  86.759  88.886  1.00  0.00           C  
ATOM   2887  C   VAL D1906      26.538  87.707  89.881  1.00  0.00           C  
ATOM   2888  O   VAL D1906      27.224  88.281  90.719  1.00  0.00           O  
ATOM   2889  CB  VAL D1906      27.245  85.360  89.535  1.00  0.00           C  
ATOM   2890  CG1 VAL D1906      25.885  84.948  90.047  1.00  0.00           C  
ATOM   2891  CG2 VAL D1906      27.737  84.345  88.525  1.00  0.00           C  
ATOM   2892  N   ALA D1907      25.232  87.886  89.771  1.00  0.00           N  
ATOM   2893  CA  ALA D1907      24.532  88.756  90.695  1.00  0.00           C  
ATOM   2894  C   ALA D1907      24.556  87.952  91.966  1.00  0.00           C  
ATOM   2895  O   ALA D1907      24.321  86.746  91.940  1.00  0.00           O  
ATOM   2896  CB  ALA D1907      23.100  88.981  90.243  1.00  0.00           C  
ATOM   2897  N   GLN D1909      24.836  88.615  93.076  1.00  0.00           N  
ATOM   2898  CA  GLN D1909      24.922  87.925  94.350  1.00  0.00           C  
ATOM   2899  C   GLN D1909      23.770  86.978  94.654  1.00  0.00           C  
ATOM   2900  O   GLN D1909      23.975  85.849  95.123  1.00  0.00           O  
ATOM   2901  CB  GLN D1909      25.096  88.948  95.461  1.00  0.00           C  
ATOM   2902  CG  GLN D1909      26.543  89.372  95.582  1.00  0.00           C  
ATOM   2903  CD  GLN D1909      26.711  90.681  96.294  1.00  0.00           C  
ATOM   2904  OE1 GLN D1909      26.037  90.959  97.298  1.00  0.00           O  
ATOM   2905  NE2 GLN D1909      27.626  91.499  95.793  1.00  0.00           N  
ATOM   2906  N   ASP D1910      22.557  87.414  94.363  1.00  0.00           N  
ATOM   2907  CA  ASP D1910      21.408  86.576  94.634  1.00  0.00           C  
ATOM   2908  C   ASP D1910      21.513  85.225  93.920  1.00  0.00           C  
ATOM   2909  O   ASP D1910      21.225  84.179  94.500  1.00  0.00           O  
ATOM   2910  CB  ASP D1910      20.147  87.341  94.244  1.00  0.00           C  
ATOM   2911  CG  ASP D1910      20.061  88.694  94.947  1.00  0.00           C  
ATOM   2912  OD1 ASP D1910      19.723  88.724  96.150  1.00  0.00           O  
ATOM   2913  OD2 ASP D1910      20.360  89.729  94.306  1.00  0.00           O  
ATOM   2914  N   SER D1913      21.972  85.224  92.680  1.00  0.00           N  
ATOM   2915  CA  SER D1913      22.072  83.961  91.960  1.00  0.00           C  
ATOM   2916  C   SER D1913      23.406  83.210  92.124  1.00  0.00           C  
ATOM   2917  O   SER D1913      23.568  82.119  91.571  1.00  0.00           O  
ATOM   2918  CB  SER D1913      21.791  84.195  90.462  1.00  0.00           C  
ATOM   2919  OG  SER D1913      20.512  84.776  90.253  1.00  0.00           O  
ATOM   2920  N   VAL D1914      24.352  83.767  92.882  1.00  0.00           N  
ATOM   2921  CA  VAL D1914      25.659  83.113  93.041  1.00  0.00           C  
ATOM   2922  C   VAL D1914      25.607  81.810  93.837  1.00  0.00           C  
ATOM   2923  O   VAL D1914      26.195  80.804  93.428  1.00  0.00           O  
ATOM   2924  CB  VAL D1914      26.699  84.038  93.715  1.00  0.00           C  
ATOM   2925  CG1 VAL D1914      26.785  85.353  92.982  1.00  0.00           C  
ATOM   2926  CG2 VAL D1914      26.332  84.267  95.157  1.00  0.00           C  
ATOM   2927  N   ALA D1915      24.909  81.829  94.971  1.00  0.00           N  
ATOM   2928  CA  ALA D1915      24.800  80.640  95.804  1.00  0.00           C  
ATOM   2929  C   ALA D1915      24.331  79.470  94.953  1.00  0.00           C  
ATOM   2930  O   ALA D1915      24.894  78.379  94.998  1.00  0.00           O  
ATOM   2931  CB  ALA D1915      23.827  80.884  96.934  1.00  0.00           C  
ATOM   2932  N   ALA D1916      23.296  79.707  94.163  1.00  0.00           N  
ATOM   2933  CA  ALA D1916      22.772  78.661  93.309  1.00  0.00           C  
ATOM   2934  C   ALA D1916      23.788  78.323  92.220  1.00  0.00           C  
ATOM   2935  O   ALA D1916      23.775  77.226  91.657  1.00  0.00           O  
ATOM   2936  CB  ALA D1916      21.465  79.112  92.701  1.00  0.00           C  
ATOM   2937  N   HIS D1917      24.675  79.266  91.934  1.00  0.00           N  
ATOM   2938  CA  HIS D1917      25.696  79.074  90.914  1.00  0.00           C  
ATOM   2939  C   HIS D1917      26.807  78.149  91.445  1.00  0.00           C  
ATOM   2940  O   HIS D1917      27.101  77.114  90.847  1.00  0.00           O  
ATOM   2941  CB  HIS D1917      26.253  80.444  90.518  1.00  0.00           C  
ATOM   2942  CG  HIS D1917      27.132  80.425  89.307  1.00  0.00           C  
ATOM   2943  ND1 HIS D1917      28.413  79.919  89.322  1.00  0.00           N  
ATOM   2944  CD2 HIS D1917      26.926  80.887  88.051  1.00  0.00           C  
ATOM   2945  CE1 HIS D1917      28.962  80.074  88.131  1.00  0.00           C  
ATOM   2946  NE2 HIS D1917      28.079  80.658  87.341  1.00  0.00           N  
ATOM   2947  N   LEU D1918      27.411  78.525  92.572  1.00  0.00           N  
ATOM   2948  CA  LEU D1918      28.478  77.737  93.208  1.00  0.00           C  
ATOM   2949  C   LEU D1918      28.045  76.278  93.388  1.00  0.00           C  
ATOM   2950  O   LEU D1918      28.844  75.344  93.289  1.00  0.00           O  
ATOM   2951  CB  LEU D1918      28.807  78.318  94.588  1.00  0.00           C  
ATOM   2952  CG  LEU D1918      29.275  79.770  94.665  1.00  0.00           C  
ATOM   2953  CD1 LEU D1918      29.186  80.258  96.095  1.00  0.00           C  
ATOM   2954  CD2 LEU D1918      30.697  79.882  94.133  1.00  0.00           C  
ATOM   2955  N   ARG D1929      26.761  76.103  93.666  1.00  0.00           N  
ATOM   2956  CA  ARG D1929      26.170  74.789  93.876  1.00  0.00           C  
ATOM   2957  C   ARG D1929      26.371  73.866  92.670  1.00  0.00           C  
ATOM   2958  O   ARG D1929      26.499  72.652  92.814  1.00  0.00           O  
ATOM   2959  CB  ARG D1929      24.683  74.977  94.164  1.00  0.00           C  
ATOM   2960  CG  ARG D1929      23.999  73.818  94.809  1.00  0.00           C  
ATOM   2961  CD  ARG D1929      23.272  74.311  96.039  1.00  0.00           C  
ATOM   2962  NE  ARG D1929      22.522  75.522  95.743  1.00  0.00           N  
ATOM   2963  CZ  ARG D1929      21.818  76.199  96.640  1.00  0.00           C  
ATOM   2964  NH1 ARG D1929      21.165  77.294  96.283  1.00  0.00           N  
ATOM   2965  NH2 ARG D1929      21.770  75.781  97.894  1.00  0.00           N  
ATOM   2966  N   THR D1930      26.396  74.442  91.475  1.00  0.00           N  
ATOM   2967  CA  THR D1930      26.572  73.633  90.289  1.00  0.00           C  
ATOM   2968  C   THR D1930      27.999  73.154  90.158  1.00  0.00           C  
ATOM   2969  O   THR D1930      28.278  71.989  90.426  1.00  0.00           O  
ATOM   2970  CB  THR D1930      26.158  74.390  89.014  1.00  0.00           C  
ATOM   2971  OG1 THR D1930      24.731  74.488  88.973  1.00  0.00           O  
ATOM   2972  CG2 THR D1930      26.621  73.656  87.771  1.00  0.00           C  
ATOM   2973  N   LEU D1931      28.909  74.047  89.779  1.00  0.00           N  
ATOM   2974  CA  LEU D1931      30.305  73.657  89.587  1.00  0.00           C  
ATOM   2975  C   LEU D1931      30.989  72.969  90.767  1.00  0.00           C  
ATOM   2976  O   LEU D1931      32.082  72.423  90.610  1.00  0.00           O  
ATOM   2977  CB  LEU D1931      31.142  74.858  89.119  1.00  0.00           C  
ATOM   2978  CG  LEU D1931      30.843  76.217  89.742  1.00  0.00           C  
ATOM   2979  CD1 LEU D1931      30.814  76.103  91.253  1.00  0.00           C  
ATOM   2980  CD2 LEU D1931      31.886  77.225  89.275  1.00  0.00           C  
ATOM   2981  N   LEU D1956      30.360  72.979  91.939  1.00  0.00           N  
ATOM   2982  CA  LEU D1956      30.952  72.316  93.104  1.00  0.00           C  
ATOM   2983  C   LEU D1956      30.323  70.950  93.299  1.00  0.00           C  
ATOM   2984  O   LEU D1956      30.136  70.502  94.431  1.00  0.00           O  
ATOM   2985  CB  LEU D1956      30.740  73.129  94.386  1.00  0.00           C  
ATOM   2986  CG  LEU D1956      31.654  74.306  94.701  1.00  0.00           C  
ATOM   2987  CD1 LEU D1956      31.309  74.795  96.083  1.00  0.00           C  
ATOM   2988  CD2 LEU D1956      33.117  73.903  94.618  1.00  0.00           C  
ATOM   2989  N   GLY D1957      30.006  70.278  92.200  1.00  0.00           N  
ATOM   2990  CA  GLY D1957      29.371  68.984  92.323  1.00  0.00           C  
ATOM   2991  C   GLY D1957      28.025  69.213  92.989  1.00  0.00           C  
ATOM   2992  O   GLY D1957      27.893  68.889  94.191  1.00  0.00           O  
ATOM   2993  OXT GLY D1957      27.110  69.750  92.319  1.00  0.00           O  
HETATM 2994  C4  HSS D 810      48.733  50.934 122.059  1.00  0.00           C  
HETATM 2995  C5  HSS D 810      49.557  51.068 123.167  1.00  0.00           C  
HETATM 2996  C6  HSS D 810      50.532  52.057 123.134  1.00  0.00           C  
HETATM 2997  C8  HSS D 810      48.112  49.515 123.560  1.00  0.00           C  
HETATM 2998  N1  HSS D 810      50.633  52.835 122.046  1.00  0.00           N  
HETATM 2999  N3  HSS D 810      48.896  51.741 121.004  1.00  0.00           N  
HETATM 3000  N11 HSS D 810      39.082  44.554 127.336  1.00  0.00           N  
HETATM 3001  CE1 HSS D 810      37.801  44.538 127.695  1.00  0.00           C  
HETATM 3002  N12 HSS D 810      37.237  45.661 127.259  1.00  0.00           N  
HETATM 3003  CD2 HSS D 810      38.170  46.372 126.632  1.00  0.00           C  
HETATM 3004  CG  HSS D 810      39.311  45.691 126.684  1.00  0.00           C  
HETATM 3005  CB  HSS D 810      40.662  46.143 126.126  1.00  0.00           C  
HETATM 3006  CA  HSS D 810      41.619  46.438 127.281  1.00  0.00           C  
HETATM 3007  N   HSS D 810      41.090  47.570 128.053  1.00  0.00           N  
HETATM 3008  C   HSS D 810      43.019  46.749 126.741  1.00  0.00           C  
HETATM 3009  O   HSS D 810      43.432  47.907 126.741  1.00  0.00           O  
HETATM 3010  N1S HSS D 810      43.746  45.712 126.327  1.00  0.00           N  
HETATM 3011  S   HSS D 810      45.130  46.120 125.561  1.00  0.00           S  
HETATM 3012  O2S HSS D 810      45.980  47.088 126.331  1.00  0.00           O  
HETATM 3013  O3S HSS D 810      45.810  45.094 124.706  1.00  0.00           O  
HETATM 3014  O5' HSS D 810      44.586  46.923 124.510  1.00  0.00           O  
HETATM 3015  C5' HSS D 810      45.228  48.107 124.034  1.00  0.00           C  
HETATM 3016  C4' HSS D 810      45.279  48.143 122.504  1.00  0.00           C  
HETATM 3017  O4' HSS D 810      45.527  49.485 122.051  1.00  0.00           O  
HETATM 3018  C3' HSS D 810      46.405  47.257 121.965  1.00  0.00           C  
HETATM 3019  O3' HSS D 810      45.830  46.107 121.340  1.00  0.00           O  
HETATM 3020  C2' HSS D 810      47.045  48.116 120.875  1.00  0.00           C  
HETATM 3021  O2' HSS D 810      46.374  47.942 119.625  1.00  0.00           O  
HETATM 3022  C1' HSS D 810      46.805  49.533 121.394  1.00  0.00           C  
HETATM 3023  N9  HSS D 810      47.861  49.968 122.334  1.00  0.00           N  
HETATM 3024  N7  HSS D 810      49.146  50.181 124.071  1.00  0.00           N  
HETATM 3025  C2  HSS D 810      49.836  52.671 121.008  1.00  0.00           C  
HETATM 3026  N6  HSS D 810      51.352  52.248 124.163  1.00  0.00           N  
TER
END
