# Supplementary material for: Backbone Brackets and Arginine Tweezers delineate Class I and Class II aminoacyl tRNA synthetases
Source: PLoS Comput Biol. 2018 Apr 16;14(4):e1006101. doi: 10.1371/journal.pcbi.1006101 (PMC5919687; doi:10.1371/journal.pcbi.1006101)
Supplement: S12 File — All structures of Class II aaRS with residues renumbered according to the MSA. (GZ) [file pcbi.1006101.s024.tar.gz › 2i4l_A_renum.pdb]

ATOM      1  N   GLY A 261      22.580  56.232   1.220  1.00  0.00           N  
ATOM      2  CA  GLY A 261      22.027  55.306   2.274  1.00  0.00           C  
ATOM      3  C   GLY A 261      22.955  55.154   3.477  1.00  0.00           C  
ATOM      4  O   GLY A 261      24.120  54.717   3.325  1.00  0.00           O  
ATOM      5  N   SER A 262      22.459  55.521   4.667  1.00  0.00           N  
ATOM      6  CA  SER A 262      23.284  55.474   5.885  1.00  0.00           C  
ATOM      7  C   SER A 262      23.803  54.064   6.178  1.00  0.00           C  
ATOM      8  O   SER A 262      23.111  53.071   5.949  1.00  0.00           O  
ATOM      9  CB  SER A 262      22.515  55.995   7.089  1.00  0.00           C  
ATOM     10  OG  SER A 262      23.411  56.125   8.183  1.00  0.00           O  
ATOM     11  N   HIS A 263      25.016  53.954   6.680  1.00  0.00           N  
ATOM     12  CA  HIS A 263      25.571  52.626   6.884  1.00  0.00           C  
ATOM     13  C   HIS A 263      26.477  52.617   8.086  1.00  0.00           C  
ATOM     14  O   HIS A 263      27.307  53.509   8.251  1.00  0.00           O  
ATOM     15  CB  HIS A 263      26.314  52.117   5.630  1.00  0.00           C  
ATOM     16  CG  HIS A 263      27.356  53.064   5.112  1.00  0.00           C  
ATOM     17  ND1 HIS A 263      27.086  54.015   4.153  1.00  0.00           N  
ATOM     18  CD2 HIS A 263      28.665  53.211   5.427  1.00  0.00           C  
ATOM     19  CE1 HIS A 263      28.183  54.706   3.899  1.00  0.00           C  
ATOM     20  NE2 HIS A 263      29.155  54.241   4.663  1.00  0.00           N  
ATOM     21  N   MET A 264      26.339  51.594   8.918  1.00  0.00           N  
ATOM     22  CA  MET A 264      27.178  51.501  10.090  1.00  0.00           C  
ATOM     23  C   MET A 264      27.574  50.059  10.416  1.00  0.00           C  
ATOM     24  O   MET A 264      26.768  49.125  10.269  1.00  0.00           O  
ATOM     25  CB  MET A 264      26.464  52.170  11.273  1.00  0.00           C  
ATOM     26  CG  MET A 264      27.288  52.331  12.542  1.00  0.00           C  
ATOM     27  SD  MET A 264      28.749  53.418  12.404  1.00  0.00           S  
ATOM     28  CE  MET A 264      28.076  54.838  11.488  1.00  0.00           C  
ATOM     29  N   ARG A 266      28.815  49.893  10.863  1.00  0.00           N  
ATOM     30  CA  ARG A 266      29.289  48.625  11.419  1.00  0.00           C  
ATOM     31  C   ARG A 266      29.128  48.764  12.908  1.00  0.00           C  
ATOM     32  O   ARG A 266      29.615  49.734  13.481  1.00  0.00           O  
ATOM     33  CB  ARG A 266      30.766  48.387  11.073  1.00  0.00           C  
ATOM     34  CG  ARG A 266      30.991  48.116   9.611  1.00  0.00           C  
ATOM     35  CD  ARG A 266      32.460  47.891   9.253  1.00  0.00           C  
ATOM     36  NE  ARG A 266      32.540  47.524   7.836  1.00  0.00           N  
ATOM     37  CZ  ARG A 266      32.688  46.282   7.366  1.00  0.00           C  
ATOM     38  NH1 ARG A 266      32.857  45.243   8.191  1.00  0.00           N  
ATOM     39  NH2 ARG A 266      32.698  46.094   6.057  1.00  0.00           N  
ATOM     40  N   LEU A 267      28.442  47.813  13.542  1.00  0.00           N  
ATOM     41  CA  LEU A 267      28.208  47.873  14.979  1.00  0.00           C  
ATOM     42  C   LEU A 267      29.498  48.119  15.775  1.00  0.00           C  
ATOM     43  O   LEU A 267      29.478  48.774  16.819  1.00  0.00           O  
ATOM     44  CB  LEU A 267      27.532  46.596  15.489  1.00  0.00           C  
ATOM     45  CG  LEU A 267      26.310  46.796  16.380  1.00  0.00           C  
ATOM     46  CD1 LEU A 267      25.956  45.503  17.128  1.00  0.00           C  
ATOM     47  CD2 LEU A 267      26.475  47.963  17.351  1.00  0.00           C  
ATOM     48  N   SER A 268      30.612  47.577  15.282  1.00  0.00           N  
ATOM     49  CA  SER A 268      31.917  47.725  15.953  1.00  0.00           C  
ATOM     50  C   SER A 268      32.434  49.178  15.916  1.00  0.00           C  
ATOM     51  O   SER A 268      33.223  49.568  16.762  1.00  0.00           O  
ATOM     52  CB  SER A 268      32.942  46.767  15.338  1.00  0.00           C  
ATOM     53  OG  SER A 268      33.141  47.053  13.962  1.00  0.00           O  
ATOM     54  N   ARG A 269      32.003  49.954  14.921  1.00  0.00           N  
ATOM     55  CA  ARG A 269      32.387  51.358  14.779  1.00  0.00           C  
ATOM     56  C   ARG A 269      31.255  52.302  15.201  1.00  0.00           C  
ATOM     57  O   ARG A 269      31.242  53.475  14.801  1.00  0.00           O  
ATOM     58  CB  ARG A 269      32.782  51.664  13.328  1.00  0.00           C  
ATOM     59  CG  ARG A 269      33.938  50.854  12.770  1.00  0.00           C  
ATOM     60  CD  ARG A 269      34.149  51.221  11.295  1.00  0.00           C  
ATOM     61  NE  ARG A 269      34.994  50.259  10.577  1.00  0.00           N  
ATOM     62  CZ  ARG A 269      35.108  50.176   9.244  1.00  0.00           C  
ATOM     63  NH1 ARG A 269      34.423  50.990   8.438  1.00  0.00           N  
ATOM     64  NH2 ARG A 269      35.905  49.253   8.708  1.00  0.00           N  
ATOM     65  N   PHE A 270      30.311  51.789  15.997  1.00  0.00           N  
ATOM     66  CA  PHE A 270      29.135  52.534  16.461  1.00  0.00           C  
ATOM     67  C   PHE A 270      29.221  52.687  17.986  1.00  0.00           C  
ATOM     68  O   PHE A 270      30.148  52.194  18.622  1.00  0.00           O  
ATOM     69  CB  PHE A 270      27.867  51.746  16.085  1.00  0.00           C  
ATOM     70  CG  PHE A 270      26.586  52.562  16.053  1.00  0.00           C  
ATOM     71  CD1 PHE A 270      26.562  53.870  15.550  1.00  0.00           C  
ATOM     72  CD2 PHE A 270      25.393  51.995  16.500  1.00  0.00           C  
ATOM     73  CE1 PHE A 270      25.378  54.585  15.513  1.00  0.00           C  
ATOM     74  CE2 PHE A 270      24.201  52.717  16.466  1.00  0.00           C  
ATOM     75  CZ  PHE A 270      24.187  53.993  15.969  1.00  0.00           C  
ATOM     76  N   PHE A 271      28.251  53.369  18.580  1.00  0.00           N  
ATOM     77  CA  PHE A 271      28.163  53.465  20.033  1.00  0.00           C  
ATOM     78  C   PHE A 271      26.738  53.103  20.417  1.00  0.00           C  
ATOM     79  O   PHE A 271      25.829  53.914  20.246  1.00  0.00           O  
ATOM     80  CB  PHE A 271      28.537  54.882  20.461  1.00  0.00           C  
ATOM     81  CG  PHE A 271      28.440  55.136  21.936  1.00  0.00           C  
ATOM     82  CD1 PHE A 271      29.333  54.561  22.819  1.00  0.00           C  
ATOM     83  CD2 PHE A 271      27.480  56.020  22.440  1.00  0.00           C  
ATOM     84  CE1 PHE A 271      29.238  54.818  24.191  1.00  0.00           C  
ATOM     85  CE2 PHE A 271      27.397  56.289  23.790  1.00  0.00           C  
ATOM     86  CZ  PHE A 271      28.271  55.691  24.667  1.00  0.00           C  
ATOM     87  N   LEU A 272      26.547  51.871  20.916  1.00  0.00           N  
ATOM     88  CA  LEU A 272      25.203  51.329  21.202  1.00  0.00           C  
ATOM     89  C   LEU A 272      25.261  50.529  22.490  1.00  0.00           C  
ATOM     90  O   LEU A 272      25.448  49.312  22.437  1.00  0.00           O  
ATOM     91  CB  LEU A 272      24.706  50.435  20.046  1.00  0.00           C  
ATOM     92  CG  LEU A 272      23.312  49.803  20.228  1.00  0.00           C  
ATOM     93  CD1 LEU A 272      22.222  50.837  20.211  1.00  0.00           C  
ATOM     94  CD2 LEU A 272      23.029  48.746  19.181  1.00  0.00           C  
ATOM     95  N   PRO A 273      25.152  51.203  23.658  1.00  0.00           N  
ATOM     96  CA  PRO A 273      25.323  50.449  24.907  1.00  0.00           C  
ATOM     97  C   PRO A 273      24.038  49.750  25.373  1.00  0.00           C  
ATOM     98  O   PRO A 273      23.190  50.361  26.024  1.00  0.00           O  
ATOM     99  CB  PRO A 273      25.757  51.526  25.895  1.00  0.00           C  
ATOM    100  CG  PRO A 273      25.112  52.795  25.387  1.00  0.00           C  
ATOM    101  CD  PRO A 273      24.882  52.638  23.907  1.00  0.00           C  
ATOM    102  N   ILE A 274      23.908  48.465  25.053  1.00  0.00           N  
ATOM    103  CA  ILE A 274      22.734  47.679  25.438  1.00  0.00           C  
ATOM    104  C   ILE A 274      22.803  47.378  26.940  1.00  0.00           C  
ATOM    105  O   ILE A 274      23.860  47.031  27.441  1.00  0.00           O  
ATOM    106  CB  ILE A 274      22.624  46.344  24.608  1.00  0.00           C  
ATOM    107  CG1 ILE A 274      22.583  46.596  23.087  1.00  0.00           C  
ATOM    108  CG2 ILE A 274      21.426  45.472  25.083  1.00  0.00           C  
ATOM    109  CD1 ILE A 274      21.450  47.496  22.620  1.00  0.00           C  
ATOM    110  N   LEU A 275      21.687  47.551  27.649  1.00  0.00           N  
ATOM    111  CA  LEU A 275      21.567  47.126  29.041  1.00  0.00           C  
ATOM    112  C   LEU A 275      20.951  45.715  29.128  1.00  0.00           C  
ATOM    113  O   LEU A 275      19.864  45.455  28.591  1.00  0.00           O  
ATOM    114  CB  LEU A 275      20.734  48.131  29.854  1.00  0.00           C  
ATOM    115  CG  LEU A 275      21.149  49.605  29.832  1.00  0.00           C  
ATOM    116  CD1 LEU A 275      20.226  50.415  30.716  1.00  0.00           C  
ATOM    117  CD2 LEU A 275      22.620  49.806  30.246  1.00  0.00           C  
ATOM    118  N   LYS A 276      21.664  44.809  29.787  1.00  0.00           N  
ATOM    119  CA  LYS A 276      21.208  43.414  29.961  1.00  0.00           C  
ATOM    120  C   LYS A 276      19.922  43.315  30.772  1.00  0.00           C  
ATOM    121  O   LYS A 276      19.066  42.466  30.513  1.00  0.00           O  
ATOM    122  CB  LYS A 276      22.305  42.571  30.633  1.00  0.00           C  
ATOM    123  CG  LYS A 276      23.276  43.399  31.499  1.00  0.00           C  
ATOM    124  CD  LYS A 276      23.933  42.574  32.600  1.00  0.00           C  
ATOM    125  CE  LYS A 276      23.062  42.518  33.858  1.00  0.00           C  
ATOM    126  NZ  LYS A 276      23.361  41.302  34.666  1.00  0.00           N  
ATOM    127  N   GLU A 277      19.797  44.210  31.745  1.00  0.00           N  
ATOM    128  CA  GLU A 277      18.749  44.151  32.756  1.00  0.00           C  
ATOM    129  C   GLU A 277      17.760  45.326  32.637  1.00  0.00           C  
ATOM    130  O   GLU A 277      18.123  46.416  32.164  1.00  0.00           O  
ATOM    131  CB  GLU A 277      19.415  44.096  34.152  1.00  0.00           C  
ATOM    132  CG  GLU A 277      19.850  45.455  34.827  1.00  0.00           C  
ATOM    133  CD  GLU A 277      20.588  46.481  33.924  1.00  0.00           C  
ATOM    134  OE1 GLU A 277      20.096  47.645  33.828  1.00  0.00           O  
ATOM    135  OE2 GLU A 277      21.655  46.144  33.346  1.00  0.00           O  
ATOM    136  N   ASN A 278      16.514  45.101  33.052  1.00  0.00           N  
ATOM    137  CA  ASN A 278      15.523  46.179  33.095  1.00  0.00           C  
ATOM    138  C   ASN A 278      15.898  47.232  34.138  1.00  0.00           C  
ATOM    139  O   ASN A 278      16.126  46.884  35.302  1.00  0.00           O  
ATOM    140  CB  ASN A 278      14.123  45.639  33.387  1.00  0.00           C  
ATOM    141  CG  ASN A 278      13.549  44.828  32.242  1.00  0.00           C  
ATOM    142  OD1 ASN A 278      13.982  44.943  31.089  1.00  0.00           O  
ATOM    143  ND2 ASN A 278      12.549  44.005  32.553  1.00  0.00           N  
ATOM    144  N   PRO A 279      16.012  48.519  33.712  1.00  0.00           N  
ATOM    145  CA  PRO A 279      16.328  49.603  34.647  1.00  0.00           C  
ATOM    146  C   PRO A 279      15.191  49.862  35.641  1.00  0.00           C  
ATOM    147  O   PRO A 279      14.060  50.131  35.235  1.00  0.00           O  
ATOM    148  CB  PRO A 279      16.555  50.813  33.727  1.00  0.00           C  
ATOM    149  CG  PRO A 279      16.766  50.227  32.361  1.00  0.00           C  
ATOM    150  CD  PRO A 279      15.899  49.023  32.334  1.00  0.00           C  
ATOM    151  N   LYS A 281      15.512  49.789  36.929  1.00  0.00           N  
ATOM    152  CA  LYS A 281      14.520  49.912  38.009  1.00  0.00           C  
ATOM    153  C   LYS A 281      13.819  51.266  38.035  1.00  0.00           C  
ATOM    154  O   LYS A 281      12.701  51.398  38.552  1.00  0.00           O  
ATOM    155  CB  LYS A 281      15.182  49.677  39.368  1.00  0.00           C  
ATOM    156  CG  LYS A 281      15.419  48.213  39.713  1.00  0.00           C  
ATOM    157  CD  LYS A 281      16.016  48.092  41.106  1.00  0.00           C  
ATOM    158  CE  LYS A 281      16.484  46.683  41.402  1.00  0.00           C  
ATOM    159  NZ  LYS A 281      16.518  46.463  42.894  1.00  0.00           N  
ATOM    160  N   GLU A 282      14.492  52.282  37.504  1.00  0.00           N  
ATOM    161  CA  GLU A 282      13.932  53.618  37.461  1.00  0.00           C  
ATOM    162  C   GLU A 282      12.857  53.799  36.356  1.00  0.00           C  
ATOM    163  O   GLU A 282      12.143  54.811  36.325  1.00  0.00           O  
ATOM    164  CB  GLU A 282      15.062  54.668  37.338  1.00  0.00           C  
ATOM    165  CG  GLU A 282      15.763  54.733  35.964  1.00  0.00           C  
ATOM    166  CD  GLU A 282      16.977  53.806  35.797  1.00  0.00           C  
ATOM    167  OE1 GLU A 282      17.142  52.799  36.543  1.00  0.00           O  
ATOM    168  OE2 GLU A 282      17.783  54.096  34.873  1.00  0.00           O  
ATOM    169  N   ALA A 283      12.747  52.828  35.453  1.00  0.00           N  
ATOM    170  CA  ALA A 283      11.754  52.916  34.388  1.00  0.00           C  
ATOM    171  C   ALA A 283      10.477  52.233  34.848  1.00  0.00           C  
ATOM    172  O   ALA A 283      10.505  51.087  35.303  1.00  0.00           O  
ATOM    173  CB  ALA A 283      12.268  52.301  33.110  1.00  0.00           C  
ATOM    174  N   GLU A 291       9.368  52.959  34.742  1.00  0.00           N  
ATOM    175  CA  GLU A 291       8.064  52.480  35.199  1.00  0.00           C  
ATOM    176  C   GLU A 291       7.187  51.945  34.078  1.00  0.00           C  
ATOM    177  O   GLU A 291       6.234  51.185  34.329  1.00  0.00           O  
ATOM    178  CB  GLU A 291       7.304  53.615  35.884  1.00  0.00           C  
ATOM    179  CG  GLU A 291       7.640  53.793  37.330  1.00  0.00           C  
ATOM    180  CD  GLU A 291       6.864  54.938  37.927  1.00  0.00           C  
ATOM    181  OE1 GLU A 291       5.837  54.668  38.588  1.00  0.00           O  
ATOM    182  OE2 GLU A 291       7.266  56.100  37.703  1.00  0.00           O  
ATOM    183  N   ILE A 292       7.475  52.378  32.857  1.00  0.00           N  
ATOM    184  CA  ILE A 292       6.672  52.007  31.700  1.00  0.00           C  
ATOM    185  C   ILE A 292       7.583  51.390  30.629  1.00  0.00           C  
ATOM    186  O   ILE A 292       8.812  51.553  30.690  1.00  0.00           O  
ATOM    187  CB  ILE A 292       5.854  53.210  31.135  1.00  0.00           C  
ATOM    188  CG1 ILE A 292       6.772  54.358  30.732  1.00  0.00           C  
ATOM    189  CG2 ILE A 292       4.776  53.683  32.125  1.00  0.00           C  
ATOM    190  CD1 ILE A 292       6.042  55.466  30.066  1.00  0.00           C  
ATOM    191  N   VAL A 293       6.980  50.692  29.662  1.00  0.00           N  
ATOM    192  CA  VAL A 293       7.726  49.925  28.660  1.00  0.00           C  
ATOM    193  C   VAL A 293       8.594  50.765  27.700  1.00  0.00           C  
ATOM    194  O   VAL A 293       9.701  50.347  27.349  1.00  0.00           O  
ATOM    195  CB  VAL A 293       6.792  48.979  27.831  1.00  0.00           C  
ATOM    196  CG1 VAL A 293       5.793  49.768  26.979  1.00  0.00           C  
ATOM    197  CG2 VAL A 293       7.625  48.053  26.927  1.00  0.00           C  
ATOM    198  N   SER A 296       8.077  51.900  27.229  1.00  0.00           N  
ATOM    199  CA  SER A 296       8.860  52.729  26.295  1.00  0.00           C  
ATOM    200  C   SER A 296      10.118  53.275  26.963  1.00  0.00           C  
ATOM    201  O   SER A 296      11.160  53.331  26.332  1.00  0.00           O  
ATOM    202  CB  SER A 296       8.040  53.885  25.723  1.00  0.00           C  
ATOM    203  OG  SER A 296       7.445  54.633  26.774  1.00  0.00           O  
ATOM    204  N   HIS A 297       9.995  53.683  28.228  1.00  0.00           N  
ATOM    205  CA  HIS A 297      11.118  54.216  28.986  1.00  0.00           C  
ATOM    206  C   HIS A 297      12.130  53.092  29.218  1.00  0.00           C  
ATOM    207  O   HIS A 297      13.323  53.278  29.031  1.00  0.00           O  
ATOM    208  CB  HIS A 297      10.625  54.846  30.304  1.00  0.00           C  
ATOM    209  CG  HIS A 297      11.685  55.595  31.068  1.00  0.00           C  
ATOM    210  ND1 HIS A 297      11.540  55.937  32.396  1.00  0.00           N  
ATOM    211  CD2 HIS A 297      12.902  56.060  30.692  1.00  0.00           C  
ATOM    212  CE1 HIS A 297      12.617  56.584  32.803  1.00  0.00           C  
ATOM    213  NE2 HIS A 297      13.458  56.672  31.789  1.00  0.00           N  
ATOM    214  N   ARG A 298      11.629  51.917  29.603  1.00  0.00           N  
ATOM    215  CA  ARG A 298      12.455  50.752  29.835  1.00  0.00           C  
ATOM    216  C   ARG A 298      13.247  50.362  28.598  1.00  0.00           C  
ATOM    217  O   ARG A 298      14.452  50.141  28.681  1.00  0.00           O  
ATOM    218  CB  ARG A 298      11.558  49.591  30.260  1.00  0.00           C  
ATOM    219  CG  ARG A 298      12.261  48.376  30.833  1.00  0.00           C  
ATOM    220  CD  ARG A 298      11.211  47.405  31.458  1.00  0.00           C  
ATOM    221  NE  ARG A 298      10.418  48.068  32.502  1.00  0.00           N  
ATOM    222  CZ  ARG A 298       9.085  48.124  32.528  1.00  0.00           C  
ATOM    223  NH1 ARG A 298       8.350  47.528  31.572  1.00  0.00           N  
ATOM    224  NH2 ARG A 298       8.483  48.753  33.533  1.00  0.00           N  
ATOM    225  N   LEU A 303      12.557  50.273  27.461  1.00  0.00           N  
ATOM    226  CA  LEU A 303      13.152  49.874  26.191  1.00  0.00           C  
ATOM    227  C   LEU A 303      14.094  50.948  25.607  1.00  0.00           C  
ATOM    228  O   LEU A 303      15.112  50.613  25.035  1.00  0.00           O  
ATOM    229  CB  LEU A 303      12.062  49.486  25.180  1.00  0.00           C  
ATOM    230  CG  LEU A 303      11.278  48.187  25.452  1.00  0.00           C  
ATOM    231  CD1 LEU A 303      10.215  47.940  24.360  1.00  0.00           C  
ATOM    232  CD2 LEU A 303      12.226  46.997  25.561  1.00  0.00           C  
ATOM    233  N   MET A 305      13.771  52.226  25.759  1.00  0.00           N  
ATOM    234  CA  MET A 305      14.702  53.290  25.271  1.00  0.00           C  
ATOM    235  C   MET A 305      16.056  53.226  25.982  1.00  0.00           C  
ATOM    236  O   MET A 305      17.094  53.327  25.347  1.00  0.00           O  
ATOM    237  CB  MET A 305      14.070  54.667  25.409  1.00  0.00           C  
ATOM    238  CG  MET A 305      13.062  54.900  24.325  1.00  0.00           C  
ATOM    239  SD  MET A 305      12.269  56.488  24.399  1.00  0.00           S  
ATOM    240  CE  MET A 305      13.578  57.463  23.583  1.00  0.00           C  
ATOM    241  N   LEU A 306      16.017  52.980  27.293  1.00  0.00           N  
ATOM    242  CA  LEU A 306      17.235  52.746  28.090  1.00  0.00           C  
ATOM    243  C   LEU A 306      17.929  51.429  27.772  1.00  0.00           C  
ATOM    244  O   LEU A 306      19.135  51.416  27.522  1.00  0.00           O  
ATOM    245  CB  LEU A 306      16.956  52.868  29.597  1.00  0.00           C  
ATOM    246  CG  LEU A 306      16.442  54.207  30.136  1.00  0.00           C  
ATOM    247  CD1 LEU A 306      15.902  54.008  31.557  1.00  0.00           C  
ATOM    248  CD2 LEU A 306      17.491  55.330  30.088  1.00  0.00           C  
ATOM    249  N   ARG A 307      17.182  50.328  27.747  1.00  0.00           N  
ATOM    250  CA  ARG A 307      17.761  49.029  27.393  1.00  0.00           C  
ATOM    251  C   ARG A 307      18.388  48.965  26.008  1.00  0.00           C  
ATOM    252  O   ARG A 307      19.459  48.354  25.845  1.00  0.00           O  
ATOM    253  CB  ARG A 307      16.748  47.879  27.556  1.00  0.00           C  
ATOM    254  CG  ARG A 307      16.438  47.539  28.999  1.00  0.00           C  
ATOM    255  CD  ARG A 307      15.943  46.087  29.144  1.00  0.00           C  
ATOM    256  NE  ARG A 307      17.016  45.164  28.765  1.00  0.00           N  
ATOM    257  CZ  ARG A 307      16.916  44.183  27.867  1.00  0.00           C  
ATOM    258  NH1 ARG A 307      15.754  43.919  27.250  1.00  0.00           N  
ATOM    259  NH2 ARG A 307      17.994  43.449  27.595  1.00  0.00           N  
ATOM    260  N   ALA A 308      17.733  49.590  25.023  1.00  0.00           N  
ATOM    261  CA  ALA A 308      18.177  49.558  23.635  1.00  0.00           C  
ATOM    262  C   ALA A 308      19.270  50.597  23.287  1.00  0.00           C  
ATOM    263  O   ALA A 308      19.560  50.824  22.106  1.00  0.00           O  
ATOM    264  CB  ALA A 308      16.992  49.702  22.699  1.00  0.00           C  
ATOM    265  N   GLY A 309      19.880  51.215  24.298  1.00  0.00           N  
ATOM    266  CA  GLY A 309      20.999  52.160  24.049  1.00  0.00           C  
ATOM    267  C   GLY A 309      20.595  53.409  23.272  1.00  0.00           C  
ATOM    268  O   GLY A 309      21.360  53.912  22.450  1.00  0.00           O  
ATOM    269  N   MET A 310      19.391  53.919  23.530  1.00  0.00           N  
ATOM    270  CA  MET A 310      18.855  55.088  22.833  1.00  0.00           C  
ATOM    271  C   MET A 310      18.864  56.389  23.651  1.00  0.00           C  
ATOM    272  O   MET A 310      18.703  57.488  23.103  1.00  0.00           O  
ATOM    273  CB  MET A 310      17.414  54.806  22.415  1.00  0.00           C  
ATOM    274  CG  MET A 310      17.287  53.753  21.360  1.00  0.00           C  
ATOM    275  SD  MET A 310      15.557  53.288  21.176  1.00  0.00           S  
ATOM    276  CE  MET A 310      14.838  54.807  20.545  1.00  0.00           C  
ATOM    277  N   LEU A 311      18.972  56.255  24.958  1.00  0.00           N  
ATOM    278  CA  LEU A 311      18.647  57.348  25.860  1.00  0.00           C  
ATOM    279  C   LEU A 311      19.513  57.279  27.120  1.00  0.00           C  
ATOM    280  O   LEU A 311      19.853  56.206  27.583  1.00  0.00           O  
ATOM    281  CB  LEU A 311      17.135  57.300  26.226  1.00  0.00           C  
ATOM    282  CG  LEU A 311      16.490  58.531  26.886  1.00  0.00           C  
ATOM    283  CD1 LEU A 311      16.275  59.686  25.892  1.00  0.00           C  
ATOM    284  CD2 LEU A 311      15.152  58.151  27.581  1.00  0.00           C  
ATOM    285  N   ARG A 312      19.884  58.444  27.641  1.00  0.00           N  
ATOM    286  CA  ARG A 312      20.526  58.566  28.942  1.00  0.00           C  
ATOM    287  C   ARG A 312      20.001  59.786  29.676  1.00  0.00           C  
ATOM    288  O   ARG A 312      19.996  60.888  29.135  1.00  0.00           O  
ATOM    289  CB  ARG A 312      22.055  58.661  28.811  1.00  0.00           C  
ATOM    290  CG  ARG A 312      22.765  58.857  30.157  1.00  0.00           C  
ATOM    291  CD  ARG A 312      24.317  58.737  30.069  1.00  0.00           C  
ATOM    292  NE  ARG A 312      24.884  58.803  31.421  1.00  0.00           N  
ATOM    293  CZ  ARG A 312      24.933  57.786  32.280  1.00  0.00           C  
ATOM    294  NH1 ARG A 312      24.457  56.598  31.947  1.00  0.00           N  
ATOM    295  NH2 ARG A 312      25.427  57.965  33.497  1.00  0.00           N  
ATOM    296  N   GLN A 313      19.583  59.597  30.925  1.00  0.00           N  
ATOM    297  CA  GLN A 313      19.177  60.711  31.759  1.00  0.00           C  
ATOM    298  C   GLN A 313      20.373  61.526  32.250  1.00  0.00           C  
ATOM    299  O   GLN A 313      21.324  60.965  32.816  1.00  0.00           O  
ATOM    300  CB  GLN A 313      18.379  60.231  32.985  1.00  0.00           C  
ATOM    301  CG  GLN A 313      17.784  61.382  33.755  1.00  0.00           C  
ATOM    302  CD  GLN A 313      16.768  60.933  34.809  1.00  0.00           C  
ATOM    303  OE1 GLN A 313      15.832  60.171  34.515  1.00  0.00           O  
ATOM    304  NE2 GLN A 313      16.952  61.406  36.043  1.00  0.00           N  
ATOM    305  N   GLU A 314      20.273  62.842  32.097  1.00  0.00           N  
ATOM    306  CA  GLU A 314      21.305  63.777  32.559  1.00  0.00           C  
ATOM    307  C   GLU A 314      20.877  64.560  33.793  1.00  0.00           C  
ATOM    308  O   GLU A 314      21.691  64.868  34.646  1.00  0.00           O  
ATOM    309  CB  GLU A 314      21.736  64.712  31.426  1.00  0.00           C  
ATOM    310  CG  GLU A 314      22.533  64.008  30.301  1.00  0.00           C  
ATOM    311  CD  GLU A 314      23.780  63.284  30.783  1.00  0.00           C  
ATOM    312  OE1 GLU A 314      24.447  63.747  31.732  1.00  0.00           O  
ATOM    313  OE2 GLU A 314      24.105  62.232  30.207  1.00  0.00           O  
ATOM    314  N   ALA A 315      19.594  64.885  33.867  1.00  0.00           N  
ATOM    315  CA  ALA A 315      18.961  65.439  35.077  1.00  0.00           C  
ATOM    316  C   ALA A 315      17.496  65.002  35.024  1.00  0.00           C  
ATOM    317  O   ALA A 315      17.065  64.440  34.004  1.00  0.00           O  
ATOM    318  CB  ALA A 315      19.051  66.948  35.081  1.00  0.00           C  
ATOM    319  N   ALA A 316      16.693  65.290  36.060  1.00  0.00           N  
ATOM    320  CA  ALA A 316      15.286  64.819  36.006  1.00  0.00           C  
ATOM    321  C   ALA A 316      14.619  65.450  34.778  1.00  0.00           C  
ATOM    322  O   ALA A 316      14.720  66.644  34.591  1.00  0.00           O  
ATOM    323  CB  ALA A 316      14.535  65.182  37.285  1.00  0.00           C  
ATOM    324  N   GLY A 317      13.997  64.649  33.923  1.00  0.00           N  
ATOM    325  CA  GLY A 317      13.328  65.174  32.736  1.00  0.00           C  
ATOM    326  C   GLY A 317      14.233  65.728  31.632  1.00  0.00           C  
ATOM    327  O   GLY A 317      13.744  66.342  30.675  1.00  0.00           O  
ATOM    328  N   ILE A 318      15.540  65.508  31.747  1.00  0.00           N  
ATOM    329  CA  ILE A 318      16.510  66.056  30.766  1.00  0.00           C  
ATOM    330  C   ILE A 318      17.467  64.955  30.314  1.00  0.00           C  
ATOM    331  O   ILE A 318      18.184  64.362  31.135  1.00  0.00           O  
ATOM    332  CB  ILE A 318      17.300  67.289  31.310  1.00  0.00           C  
ATOM    333  CG1 ILE A 318      16.356  68.310  31.982  1.00  0.00           C  
ATOM    334  CG2 ILE A 318      18.132  67.914  30.132  1.00  0.00           C  
ATOM    335  CD1 ILE A 318      17.036  69.462  32.743  1.00  0.00           C  
ATOM    336  N   TYR A 319      17.475  64.691  29.002  1.00  0.00           N  
ATOM    337  CA  TYR A 319      18.099  63.498  28.431  1.00  0.00           C  
ATOM    338  C   TYR A 319      19.116  63.814  27.342  1.00  0.00           C  
ATOM    339  O   TYR A 319      18.950  64.779  26.592  1.00  0.00           O  
ATOM    340  CB  TYR A 319      17.017  62.549  27.843  1.00  0.00           C  
ATOM    341  CG  TYR A 319      16.018  62.105  28.911  1.00  0.00           C  
ATOM    342  CD1 TYR A 319      16.249  60.968  29.680  1.00  0.00           C  
ATOM    343  CD2 TYR A 319      14.869  62.851  29.161  1.00  0.00           C  
ATOM    344  CE1 TYR A 319      15.362  60.594  30.690  1.00  0.00           C  
ATOM    345  CE2 TYR A 319      13.991  62.495  30.186  1.00  0.00           C  
ATOM    346  CZ  TYR A 319      14.249  61.390  30.950  1.00  0.00           C  
ATOM    347  OH  TYR A 319      13.319  61.043  31.940  1.00  0.00           O  
ATOM    348  N   ALA A 320      20.151  62.981  27.272  1.00  0.00           N  
ATOM    349  CA  ALA A 320      21.000  62.865  26.081  1.00  0.00           C  
ATOM    350  C   ALA A 320      20.363  61.791  25.200  1.00  0.00           C  
ATOM    351  O   ALA A 320      19.783  60.813  25.713  1.00  0.00           O  
ATOM    352  CB  ALA A 320      22.423  62.468  26.464  1.00  0.00           C  
ATOM    353  N   TRP A 321      20.409  62.016  23.896  1.00  0.00           N  
ATOM    354  CA  TRP A 321      19.909  61.079  22.896  1.00  0.00           C  
ATOM    355  C   TRP A 321      21.133  60.360  22.336  1.00  0.00           C  
ATOM    356  O   TRP A 321      21.975  60.964  21.656  1.00  0.00           O  
ATOM    357  CB  TRP A 321      19.161  61.850  21.817  1.00  0.00           C  
ATOM    358  CG  TRP A 321      18.088  62.697  22.423  1.00  0.00           C  
ATOM    359  CD1 TRP A 321      18.225  63.943  23.007  1.00  0.00           C  
ATOM    360  CD2 TRP A 321      16.726  62.344  22.559  1.00  0.00           C  
ATOM    361  NE1 TRP A 321      17.016  64.383  23.478  1.00  0.00           N  
ATOM    362  CE2 TRP A 321      16.080  63.412  23.243  1.00  0.00           C  
ATOM    363  CE3 TRP A 321      15.972  61.218  22.171  1.00  0.00           C  
ATOM    364  CZ2 TRP A 321      14.715  63.403  23.514  1.00  0.00           C  
ATOM    365  CZ3 TRP A 321      14.605  61.212  22.452  1.00  0.00           C  
ATOM    366  CH2 TRP A 321      13.996  62.295  23.118  1.00  0.00           C  
ATOM    367  N   LEU A 322      21.276  59.090  22.704  1.00  0.00           N  
ATOM    368  CA  LEU A 322      22.416  58.294  22.253  1.00  0.00           C  
ATOM    369  C   LEU A 322      22.251  58.007  20.740  1.00  0.00           C  
ATOM    370  O   LEU A 322      21.171  58.247  20.189  1.00  0.00           O  
ATOM    371  CB  LEU A 322      22.555  57.036  23.115  1.00  0.00           C  
ATOM    372  CG  LEU A 322      22.654  57.224  24.637  1.00  0.00           C  
ATOM    373  CD1 LEU A 322      22.787  55.872  25.349  1.00  0.00           C  
ATOM    374  CD2 LEU A 322      23.787  58.185  25.050  1.00  0.00           C  
ATOM    375  N   PRO A 323      23.313  57.576  20.057  1.00  0.00           N  
ATOM    376  CA  PRO A 323      23.236  57.524  18.583  1.00  0.00           C  
ATOM    377  C   PRO A 323      21.986  56.887  17.975  1.00  0.00           C  
ATOM    378  O   PRO A 323      21.369  57.501  17.100  1.00  0.00           O  
ATOM    379  CB  PRO A 323      24.541  56.823  18.192  1.00  0.00           C  
ATOM    380  CG  PRO A 323      25.504  57.329  19.286  1.00  0.00           C  
ATOM    381  CD  PRO A 323      24.665  57.194  20.533  1.00  0.00           C  
ATOM    382  N   LEU A 324      21.568  55.711  18.467  1.00  0.00           N  
ATOM    383  CA  LEU A 324      20.381  55.048  17.917  1.00  0.00           C  
ATOM    384  C   LEU A 324      19.106  55.880  18.102  1.00  0.00           C  
ATOM    385  O   LEU A 324      18.266  55.991  17.171  1.00  0.00           O  
ATOM    386  CB  LEU A 324      20.212  53.647  18.532  1.00  0.00           C  
ATOM    387  CG  LEU A 324      19.434  52.665  17.637  1.00  0.00           C  
ATOM    388  CD1 LEU A 324      20.332  52.138  16.522  1.00  0.00           C  
ATOM    389  CD2 LEU A 324      18.860  51.537  18.445  1.00  0.00           C  
ATOM    390  N   GLY A 325      18.990  56.467  19.295  1.00  0.00           N  
ATOM    391  CA  GLY A 325      17.876  57.354  19.671  1.00  0.00           C  
ATOM    392  C   GLY A 325      17.800  58.622  18.843  1.00  0.00           C  
ATOM    393  O   GLY A 325      16.736  59.015  18.381  1.00  0.00           O  
ATOM    394  N   HIS A 332      18.947  59.270  18.648  1.00  0.00           N  
ATOM    395  CA  HIS A 332      19.009  60.442  17.825  1.00  0.00           C  
ATOM    396  C   HIS A 332      18.593  60.180  16.342  1.00  0.00           C  
ATOM    397  O   HIS A 332      17.908  61.018  15.724  1.00  0.00           O  
ATOM    398  CB  HIS A 332      20.418  61.086  17.925  1.00  0.00           C  
ATOM    399  CG  HIS A 332      20.480  62.428  17.282  1.00  0.00           C  
ATOM    400  ND1 HIS A 332      21.254  62.690  16.170  1.00  0.00           N  
ATOM    401  CD2 HIS A 332      19.790  63.565  17.547  1.00  0.00           C  
ATOM    402  CE1 HIS A 332      21.046  63.937  15.785  1.00  0.00           C  
ATOM    403  NE2 HIS A 332      20.163  64.492  16.603  1.00  0.00           N  
ATOM    404  N   ARG A 333      19.008  59.038  15.777  1.00  0.00           N  
ATOM    405  CA  ARG A 333      18.576  58.640  14.426  1.00  0.00           C  
ATOM    406  C   ARG A 333      17.062  58.558  14.259  1.00  0.00           C  
ATOM    407  O   ARG A 333      16.499  58.986  13.239  1.00  0.00           O  
ATOM    408  CB  ARG A 333      19.237  57.327  14.037  1.00  0.00           C  
ATOM    409  CG  ARG A 333      20.711  57.558  13.697  1.00  0.00           C  
ATOM    410  CD  ARG A 333      21.378  56.228  13.734  1.00  0.00           C  
ATOM    411  NE  ARG A 333      22.486  56.227  12.821  1.00  0.00           N  
ATOM    412  CZ  ARG A 333      22.371  56.080  11.496  1.00  0.00           C  
ATOM    413  NH1 ARG A 333      21.171  55.904  10.896  1.00  0.00           N  
ATOM    414  NH2 ARG A 333      23.481  56.100  10.781  1.00  0.00           N  
ATOM    415  N   VAL A 334      16.394  57.994  15.259  1.00  0.00           N  
ATOM    416  CA  VAL A 334      14.944  57.933  15.239  1.00  0.00           C  
ATOM    417  C   VAL A 334      14.355  59.339  15.355  1.00  0.00           C  
ATOM    418  O   VAL A 334      13.464  59.718  14.567  1.00  0.00           O  
ATOM    419  CB  VAL A 334      14.402  56.978  16.354  1.00  0.00           C  
ATOM    420  CG1 VAL A 334      12.914  57.004  16.375  1.00  0.00           C  
ATOM    421  CG2 VAL A 334      14.908  55.534  16.093  1.00  0.00           C  
ATOM    422  N   LEU A 335      14.877  60.118  16.308  1.00  0.00           N  
ATOM    423  CA  LEU A 335      14.450  61.521  16.521  1.00  0.00           C  
ATOM    424  C   LEU A 335      14.512  62.311  15.207  1.00  0.00           C  
ATOM    425  O   LEU A 335      13.548  62.988  14.827  1.00  0.00           O  
ATOM    426  CB  LEU A 335      15.297  62.185  17.625  1.00  0.00           C  
ATOM    427  CG  LEU A 335      14.890  63.583  18.097  1.00  0.00           C  
ATOM    428  CD1 LEU A 335      13.583  63.472  18.897  1.00  0.00           C  
ATOM    429  CD2 LEU A 335      15.970  64.255  18.938  1.00  0.00           C  
ATOM    430  N   LYS A 336      15.624  62.171  14.483  1.00  0.00           N  
ATOM    431  CA  LYS A 336      15.776  62.818  13.189  1.00  0.00           C  
ATOM    432  C   LYS A 336      14.802  62.301  12.126  1.00  0.00           C  
ATOM    433  O   LYS A 336      14.345  63.087  11.293  1.00  0.00           O  
ATOM    434  CB  LYS A 336      17.215  62.693  12.662  1.00  0.00           C  
ATOM    435  CG  LYS A 336      18.249  63.561  13.417  1.00  0.00           C  
ATOM    436  CD  LYS A 336      17.833  65.041  13.298  1.00  0.00           C  
ATOM    437  CE  LYS A 336      18.869  66.030  13.730  1.00  0.00           C  
ATOM    438  NZ  LYS A 336      18.262  67.415  13.608  1.00  0.00           N  
ATOM    439  N   LYS A 337      14.515  60.995  12.116  1.00  0.00           N  
ATOM    440  CA  LYS A 337      13.539  60.464  11.138  1.00  0.00           C  
ATOM    441  C   LYS A 337      12.172  61.083  11.390  1.00  0.00           C  
ATOM    442  O   LYS A 337      11.490  61.520  10.450  1.00  0.00           O  
ATOM    443  CB  LYS A 337      13.421  58.940  11.210  1.00  0.00           C  
ATOM    444  CG  LYS A 337      14.657  58.148  10.735  1.00  0.00           C  
ATOM    445  CD  LYS A 337      14.810  58.171   9.226  1.00  0.00           C  
ATOM    446  CE  LYS A 337      16.029  57.378   8.798  1.00  0.00           C  
ATOM    447  NZ  LYS A 337      16.207  57.464   7.307  1.00  0.00           N  
ATOM    448  N   ILE A 338      11.771  61.123  12.660  1.00  0.00           N  
ATOM    449  CA  ILE A 338      10.488  61.731  13.037  1.00  0.00           C  
ATOM    450  C   ILE A 338      10.421  63.189  12.613  1.00  0.00           C  
ATOM    451  O   ILE A 338       9.467  63.609  11.980  1.00  0.00           O  
ATOM    452  CB  ILE A 338      10.217  61.569  14.547  1.00  0.00           C  
ATOM    453  CG1 ILE A 338      10.080  60.071  14.885  1.00  0.00           C  
ATOM    454  CG2 ILE A 338       8.927  62.301  14.976  1.00  0.00           C  
ATOM    455  CD1 ILE A 338      10.197  59.758  16.398  1.00  0.00           C  
ATOM    456  N   GLU A 339      11.459  63.957  12.944  1.00  0.00           N  
ATOM    457  CA  GLU A 339      11.522  65.367  12.596  1.00  0.00           C  
ATOM    458  C   GLU A 339      11.280  65.630  11.101  1.00  0.00           C  
ATOM    459  O   GLU A 339      10.531  66.554  10.710  1.00  0.00           O  
ATOM    460  CB  GLU A 339      12.897  65.889  13.021  1.00  0.00           C  
ATOM    461  CG  GLU A 339      13.092  67.327  12.770  1.00  0.00           C  
ATOM    462  CD  GLU A 339      14.547  67.735  13.005  1.00  0.00           C  
ATOM    463  OE1 GLU A 339      15.031  67.540  14.133  1.00  0.00           O  
ATOM    464  OE2 GLU A 339      15.190  68.219  12.040  1.00  0.00           O  
ATOM    465  N   GLN A 340      11.946  64.831  10.265  1.00  0.00           N  
ATOM    466  CA  GLN A 340      11.842  65.002   8.828  1.00  0.00           C  
ATOM    467  C   GLN A 340      10.440  64.690   8.287  1.00  0.00           C  
ATOM    468  O   GLN A 340       9.942  65.396   7.416  1.00  0.00           O  
ATOM    469  CB  GLN A 340      12.940  64.217   8.099  1.00  0.00           C  
ATOM    470  CG  GLN A 340      12.947  64.411   6.573  1.00  0.00           C  
ATOM    471  CD  GLN A 340      13.241  65.858   6.120  1.00  0.00           C  
ATOM    472  OE1 GLN A 340      13.901  66.632   6.818  1.00  0.00           O  
ATOM    473  NE2 GLN A 340      12.721  66.219   4.934  1.00  0.00           N  
ATOM    474  N   ILE A 341       9.781  63.668   8.821  1.00  0.00           N  
ATOM    475  CA  ILE A 341       8.405  63.390   8.439  1.00  0.00           C  
ATOM    476  C   ILE A 341       7.496  64.599   8.768  1.00  0.00           C  
ATOM    477  O   ILE A 341       6.644  65.015   7.948  1.00  0.00           O  
ATOM    478  CB  ILE A 341       7.852  62.111   9.143  1.00  0.00           C  
ATOM    479  CG1 ILE A 341       8.473  60.837   8.564  1.00  0.00           C  
ATOM    480  CG2 ILE A 341       6.311  62.051   9.060  1.00  0.00           C  
ATOM    481  CD1 ILE A 341       8.416  59.691   9.540  1.00  0.00           C  
ATOM    482  N   VAL A 342       7.704  65.176   9.962  1.00  0.00           N  
ATOM    483  CA  VAL A 342       6.919  66.315  10.412  1.00  0.00           C  
ATOM    484  C   VAL A 342       7.156  67.503   9.469  1.00  0.00           C  
ATOM    485  O   VAL A 342       6.216  68.152   9.042  1.00  0.00           O  
ATOM    486  CB  VAL A 342       7.223  66.687  11.912  1.00  0.00           C  
ATOM    487  CG1 VAL A 342       6.545  67.990  12.280  1.00  0.00           C  
ATOM    488  CG2 VAL A 342       6.751  65.528  12.880  1.00  0.00           C  
ATOM    489  N   ARG A 343       8.411  67.784   9.162  1.00  0.00           N  
ATOM    490  CA  ARG A 343       8.778  68.920   8.306  1.00  0.00           C  
ATOM    491  C   ARG A 343       8.155  68.732   6.907  1.00  0.00           C  
ATOM    492  O   ARG A 343       7.523  69.637   6.387  1.00  0.00           O  
ATOM    493  CB  ARG A 343      10.307  69.028   8.201  1.00  0.00           C  
ATOM    494  CG  ARG A 343      10.812  69.920   7.085  1.00  0.00           C  
ATOM    495  CD  ARG A 343      12.344  69.957   7.091  1.00  0.00           C  
ATOM    496  NE  ARG A 343      12.848  70.575   8.316  1.00  0.00           N  
ATOM    497  CZ  ARG A 343      13.533  69.958   9.279  1.00  0.00           C  
ATOM    498  NH1 ARG A 343      13.869  68.675   9.181  1.00  0.00           N  
ATOM    499  NH2 ARG A 343      13.926  70.662  10.338  1.00  0.00           N  
ATOM    500  N   GLU A 344       8.267  67.526   6.359  1.00  0.00           N  
ATOM    501  CA  GLU A 344       7.684  67.202   5.053  1.00  0.00           C  
ATOM    502  C   GLU A 344       6.195  67.503   4.941  1.00  0.00           C  
ATOM    503  O   GLU A 344       5.753  68.125   3.967  1.00  0.00           O  
ATOM    504  CB  GLU A 344       7.958  65.746   4.715  1.00  0.00           C  
ATOM    505  CG  GLU A 344       9.349  65.559   4.126  1.00  0.00           C  
ATOM    506  CD  GLU A 344       9.698  64.120   3.902  1.00  0.00           C  
ATOM    507  OE1 GLU A 344       8.777  63.280   3.727  1.00  0.00           O  
ATOM    508  OE2 GLU A 344      10.910  63.832   3.902  1.00  0.00           O  
ATOM    509  N   GLU A 345       5.423  67.093   5.950  1.00  0.00           N  
ATOM    510  CA  GLU A 345       3.980  67.342   5.939  1.00  0.00           C  
ATOM    511  C   GLU A 345       3.596  68.803   6.167  1.00  0.00           C  
ATOM    512  O   GLU A 345       2.631  69.283   5.562  1.00  0.00           O  
ATOM    513  CB  GLU A 345       3.239  66.403   6.884  1.00  0.00           C  
ATOM    514  CG  GLU A 345       3.327  64.933   6.497  1.00  0.00           C  
ATOM    515  CD  GLU A 345       2.928  64.669   5.019  1.00  0.00           C  
ATOM    516  OE1 GLU A 345       2.013  65.341   4.500  1.00  0.00           O  
ATOM    517  OE2 GLU A 345       3.573  63.808   4.390  1.00  0.00           O  
ATOM    518  N   GLN A 347       4.364  69.507   7.007  1.00  0.00           N  
ATOM    519  CA  GLN A 347       4.171  70.932   7.229  1.00  0.00           C  
ATOM    520  C   GLN A 347       4.413  71.696   5.940  1.00  0.00           C  
ATOM    521  O   GLN A 347       3.645  72.578   5.605  1.00  0.00           O  
ATOM    522  CB  GLN A 347       5.123  71.471   8.333  1.00  0.00           C  
ATOM    523  CG  GLN A 347       4.750  71.111   9.793  1.00  0.00           C  
ATOM    524  CD  GLN A 347       3.364  71.568  10.171  1.00  0.00           C  
ATOM    525  OE1 GLN A 347       2.399  70.763  10.267  1.00  0.00           O  
ATOM    526  NE2 GLN A 347       3.223  72.861  10.327  1.00  0.00           N  
ATOM    527  N   ASN A 348       5.499  71.367   5.236  1.00  0.00           N  
ATOM    528  CA  ASN A 348       5.817  71.968   3.930  1.00  0.00           C  
ATOM    529  C   ASN A 348       4.766  71.664   2.861  1.00  0.00           C  
ATOM    530  O   ASN A 348       4.389  72.549   2.091  1.00  0.00           O  
ATOM    531  CB  ASN A 348       7.212  71.517   3.446  1.00  0.00           C  
ATOM    532  CG  ASN A 348       8.334  72.069   4.335  1.00  0.00           C  
ATOM    533  OD1 ASN A 348       8.084  72.954   5.150  1.00  0.00           O  
ATOM    534  ND2 ASN A 348       9.551  71.554   4.181  1.00  0.00           N  
ATOM    535  N   ARG A 349       4.290  70.423   2.837  1.00  0.00           N  
ATOM    536  CA  ARG A 349       3.211  70.034   1.916  1.00  0.00           C  
ATOM    537  C   ARG A 349       1.984  70.949   2.124  1.00  0.00           C  
ATOM    538  O   ARG A 349       1.395  71.454   1.150  1.00  0.00           O  
ATOM    539  CB  ARG A 349       2.852  68.548   2.092  1.00  0.00           C  
ATOM    540  CG  ARG A 349       2.070  67.961   0.919  1.00  0.00           C  
ATOM    541  CD  ARG A 349       1.759  66.462   1.060  1.00  0.00           C  
ATOM    542  NE  ARG A 349       2.844  65.655   1.644  1.00  0.00           N  
ATOM    543  CZ  ARG A 349       3.889  65.147   0.992  1.00  0.00           C  
ATOM    544  NH1 ARG A 349       4.060  65.367  -0.312  1.00  0.00           N  
ATOM    545  NH2 ARG A 349       4.788  64.418   1.659  1.00  0.00           N  
ATOM    546  N   ALA A 352       1.638  71.201   3.390  1.00  0.00           N  
ATOM    547  CA  ALA A 352       0.465  72.008   3.742  1.00  0.00           C  
ATOM    548  C   ALA A 352       0.668  73.511   3.600  1.00  0.00           C  
ATOM    549  O   ALA A 352      -0.247  74.302   3.895  1.00  0.00           O  
ATOM    550  CB  ALA A 352      -0.015  71.655   5.154  1.00  0.00           C  
ATOM    551  N   GLY A 361       1.864  73.916   3.179  1.00  0.00           N  
ATOM    552  CA  GLY A 361       2.133  75.320   2.863  1.00  0.00           C  
ATOM    553  C   GLY A 361       2.763  76.149   3.970  1.00  0.00           C  
ATOM    554  O   GLY A 361       2.911  77.359   3.824  1.00  0.00           O  
ATOM    555  N   ALA A 362       3.123  75.512   5.084  1.00  0.00           N  
ATOM    556  CA  ALA A 362       3.747  76.218   6.199  1.00  0.00           C  
ATOM    557  C   ALA A 362       5.225  76.462   5.881  1.00  0.00           C  
ATOM    558  O   ALA A 362       5.829  75.727   5.076  1.00  0.00           O  
ATOM    559  CB  ALA A 362       3.561  75.439   7.520  1.00  0.00           C  
ATOM    560  N   ILE A 363       5.797  77.509   6.484  1.00  0.00           N  
ATOM    561  CA  ILE A 363       7.144  77.991   6.103  1.00  0.00           C  
ATOM    562  C   ILE A 363       8.078  77.900   7.320  1.00  0.00           C  
ATOM    563  O   ILE A 363       7.769  78.455   8.381  1.00  0.00           O  
ATOM    564  CB  ILE A 363       7.089  79.450   5.528  1.00  0.00           C  
ATOM    565  CG1 ILE A 363       6.229  79.498   4.259  1.00  0.00           C  
ATOM    566  CG2 ILE A 363       8.487  79.962   5.181  1.00  0.00           C  
ATOM    567  CD1 ILE A 363       5.436  80.798   4.087  1.00  0.00           C  
ATOM    568  N   GLU A 364       9.190  77.169   7.178  1.00  0.00           N  
ATOM    569  CA  GLU A 364      10.043  76.914   8.329  1.00  0.00           C  
ATOM    570  C   GLU A 364      10.996  78.060   8.594  1.00  0.00           C  
ATOM    571  O   GLU A 364      11.650  78.570   7.683  1.00  0.00           O  
ATOM    572  CB  GLU A 364      10.889  75.653   8.117  1.00  0.00           C  
ATOM    573  CG  GLU A 364      11.604  75.209   9.376  1.00  0.00           C  
ATOM    574  CD  GLU A 364      12.347  73.913   9.196  1.00  0.00           C  
ATOM    575  OE1 GLU A 364      12.514  73.473   8.054  1.00  0.00           O  
ATOM    576  OE2 GLU A 364      12.792  73.332  10.192  1.00  0.00           O  
ATOM    577  N   LEU A 365      11.141  78.392   9.872  1.00  0.00           N  
ATOM    578  CA  LEU A 365      12.169  79.325  10.293  1.00  0.00           C  
ATOM    579  C   LEU A 365      12.722  78.761  11.592  1.00  0.00           C  
ATOM    580  O   LEU A 365      12.465  77.607  11.901  1.00  0.00           O  
ATOM    581  CB  LEU A 365      11.585  80.750  10.448  1.00  0.00           C  
ATOM    582  CG  LEU A 365      10.206  81.056  11.078  1.00  0.00           C  
ATOM    583  CD1 LEU A 365      10.128  80.684  12.576  1.00  0.00           C  
ATOM    584  CD2 LEU A 365       9.875  82.548  10.881  1.00  0.00           C  
ATOM    585  N   LEU A 366      13.454  79.563  12.362  1.00  0.00           N  
ATOM    586  CA  LEU A 366      13.878  79.121  13.702  1.00  0.00           C  
ATOM    587  C   LEU A 366      13.966  80.234  14.737  1.00  0.00           C  
ATOM    588  O   LEU A 366      14.699  81.205  14.544  1.00  0.00           O  
ATOM    589  CB  LEU A 366      15.207  78.347  13.645  1.00  0.00           C  
ATOM    590  CG  LEU A 366      15.685  77.683  14.970  1.00  0.00           C  
ATOM    591  CD1 LEU A 366      14.860  76.455  15.356  1.00  0.00           C  
ATOM    592  CD2 LEU A 366      17.131  77.231  14.853  1.00  0.00           C  
ATOM    593  N   MET A 368      13.211  80.089  15.831  1.00  0.00           N  
ATOM    594  CA  MET A 368      13.310  81.029  16.921  1.00  0.00           C  
ATOM    595  C   MET A 368      14.297  80.532  17.962  1.00  0.00           C  
ATOM    596  O   MET A 368      14.447  79.330  18.134  1.00  0.00           O  
ATOM    597  CB  MET A 368      11.946  81.357  17.534  1.00  0.00           C  
ATOM    598  CG  MET A 368      11.053  82.165  16.551  1.00  0.00           C  
ATOM    599  SD  MET A 368       9.359  82.275  17.067  1.00  0.00           S  
ATOM    600  CE  MET A 368       8.677  80.702  16.505  1.00  0.00           C  
ATOM    601  N   PRO A 370      14.986  81.464  18.643  1.00  0.00           N  
ATOM    602  CA  PRO A 370      15.927  81.090  19.702  1.00  0.00           C  
ATOM    603  C   PRO A 370      15.242  80.430  20.907  1.00  0.00           C  
ATOM    604  O   PRO A 370      14.034  80.647  21.144  1.00  0.00           O  
ATOM    605  CB  PRO A 370      16.554  82.440  20.107  1.00  0.00           C  
ATOM    606  CG  PRO A 370      15.507  83.421  19.823  1.00  0.00           C  
ATOM    607  CD  PRO A 370      14.884  82.927  18.508  1.00  0.00           C  
ATOM    608  N   THR A 371      16.015  79.654  21.672  1.00  0.00           N  
ATOM    609  CA  THR A 371      15.515  79.031  22.896  1.00  0.00           C  
ATOM    610  C   THR A 371      15.239  80.057  24.007  1.00  0.00           C  
ATOM    611  O   THR A 371      14.298  79.882  24.782  1.00  0.00           O  
ATOM    612  CB  THR A 371      16.459  77.907  23.426  1.00  0.00           C  
ATOM    613  OG1 THR A 371      17.783  78.428  23.641  1.00  0.00           O  
ATOM    614  CG2 THR A 371      16.526  76.738  22.442  1.00  0.00           C  
ATOM    615  N   LEU A 372      16.028  81.138  24.058  1.00  0.00           N  
ATOM    616  CA  LEU A 372      15.862  82.152  25.105  1.00  0.00           C  
ATOM    617  C   LEU A 372      15.070  83.356  24.612  1.00  0.00           C  
ATOM    618  O   LEU A 372      15.269  83.817  23.490  1.00  0.00           O  
ATOM    619  CB  LEU A 372      17.242  82.592  25.665  1.00  0.00           C  
ATOM    620  CG  LEU A 372      18.053  81.398  26.195  1.00  0.00           C  
ATOM    621  CD1 LEU A 372      19.246  81.875  26.939  1.00  0.00           C  
ATOM    622  CD2 LEU A 372      17.211  80.512  27.100  1.00  0.00           C  
ATOM    623  N   GLN A 373      14.177  83.856  25.462  1.00  0.00           N  
ATOM    624  CA  GLN A 373      13.275  84.949  25.115  1.00  0.00           C  
ATOM    625  C   GLN A 373      13.280  86.001  26.221  1.00  0.00           C  
ATOM    626  O   GLN A 373      13.567  85.696  27.370  1.00  0.00           O  
ATOM    627  CB  GLN A 373      11.838  84.420  24.949  1.00  0.00           C  
ATOM    628  CG  GLN A 373      11.683  83.357  23.881  1.00  0.00           C  
ATOM    629  CD  GLN A 373      10.247  83.004  23.653  1.00  0.00           C  
ATOM    630  OE1 GLN A 373       9.344  83.841  23.847  1.00  0.00           O  
ATOM    631  NE2 GLN A 373      10.007  81.753  23.267  1.00  0.00           N  
ATOM    632  N   LEU A 374      12.933  87.234  25.872  1.00  0.00           N  
ATOM    633  CA  LEU A 374      12.895  88.326  26.853  1.00  0.00           C  
ATOM    634  C   LEU A 374      11.580  88.270  27.623  1.00  0.00           C  
ATOM    635  O   LEU A 374      10.506  88.138  27.027  1.00  0.00           O  
ATOM    636  CB  LEU A 374      13.055  89.691  26.160  1.00  0.00           C  
ATOM    637  CG  LEU A 374      14.454  90.056  25.620  1.00  0.00           C  
ATOM    638  CD1 LEU A 374      14.341  91.288  24.731  1.00  0.00           C  
ATOM    639  CD2 LEU A 374      15.437  90.323  26.755  1.00  0.00           C  
ATOM    640  N   ALA A 375      11.671  88.376  28.949  1.00  0.00           N  
ATOM    641  CA  ALA A 375      10.475  88.514  29.796  1.00  0.00           C  
ATOM    642  C   ALA A 375       9.566  89.662  29.319  1.00  0.00           C  
ATOM    643  O   ALA A 375       8.354  89.523  29.312  1.00  0.00           O  
ATOM    644  CB  ALA A 375      10.895  88.722  31.240  1.00  0.00           C  
ATOM    645  N   ASP A 376      10.163  90.774  28.884  1.00  0.00           N  
ATOM    646  CA  ASP A 376       9.410  91.971  28.483  1.00  0.00           C  
ATOM    647  C   ASP A 376       8.499  91.702  27.302  1.00  0.00           C  
ATOM    648  O   ASP A 376       7.467  92.347  27.148  1.00  0.00           O  
ATOM    649  CB  ASP A 376      10.345  93.137  28.162  1.00  0.00           C  
ATOM    650  CG  ASP A 376      10.886  93.832  29.411  1.00  0.00           C  
ATOM    651  OD1 ASP A 376      10.388  93.569  30.540  1.00  0.00           O  
ATOM    652  OD2 ASP A 376      11.801  94.679  29.248  1.00  0.00           O  
ATOM    653  N   LEU A 377       8.867  90.732  26.471  1.00  0.00           N  
ATOM    654  CA  LEU A 377       7.967  90.264  25.409  1.00  0.00           C  
ATOM    655  C   LEU A 377       6.687  89.596  25.950  1.00  0.00           C  
ATOM    656  O   LEU A 377       5.571  89.853  25.478  1.00  0.00           O  
ATOM    657  CB  LEU A 377       8.752  89.304  24.493  1.00  0.00           C  
ATOM    658  CG  LEU A 377       8.007  88.632  23.369  1.00  0.00           C  
ATOM    659  CD1 LEU A 377       7.540  89.699  22.379  1.00  0.00           C  
ATOM    660  CD2 LEU A 377       8.974  87.633  22.746  1.00  0.00           C  
ATOM    661  N   TRP A 378       6.857  88.746  26.952  1.00  0.00           N  
ATOM    662  CA  TRP A 378       5.768  88.088  27.662  1.00  0.00           C  
ATOM    663  C   TRP A 378       4.924  89.015  28.539  1.00  0.00           C  
ATOM    664  O   TRP A 378       3.768  88.701  28.874  1.00  0.00           O  
ATOM    665  CB  TRP A 378       6.339  86.935  28.507  1.00  0.00           C  
ATOM    666  CG  TRP A 378       6.811  85.774  27.635  1.00  0.00           C  
ATOM    667  CD1 TRP A 378       7.837  85.782  26.733  1.00  0.00           C  
ATOM    668  CD2 TRP A 378       6.219  84.477  27.559  1.00  0.00           C  
ATOM    669  NE1 TRP A 378       7.932  84.554  26.108  1.00  0.00           N  
ATOM    670  CE2 TRP A 378       6.952  83.734  26.607  1.00  0.00           C  
ATOM    671  CE3 TRP A 378       5.137  83.866  28.204  1.00  0.00           C  
ATOM    672  CZ2 TRP A 378       6.630  82.412  26.284  1.00  0.00           C  
ATOM    673  CZ3 TRP A 378       4.815  82.548  27.874  1.00  0.00           C  
ATOM    674  CH2 TRP A 378       5.564  81.837  26.932  1.00  0.00           C  
ATOM    675  N   ARG A 388       5.506  90.148  28.920  1.00  0.00           N  
ATOM    676  CA  ARG A 388       4.761  91.194  29.628  1.00  0.00           C  
ATOM    677  C   ARG A 388       3.788  91.914  28.694  1.00  0.00           C  
ATOM    678  O   ARG A 388       2.718  92.305  29.129  1.00  0.00           O  
ATOM    679  CB  ARG A 388       5.707  92.168  30.328  1.00  0.00           C  
ATOM    680  CG  ARG A 388       6.372  91.552  31.550  1.00  0.00           C  
ATOM    681  CD  ARG A 388       7.315  92.564  32.191  1.00  0.00           C  
ATOM    682  NE  ARG A 388       7.874  92.092  33.464  1.00  0.00           N  
ATOM    683  CZ  ARG A 388       9.169  91.872  33.680  1.00  0.00           C  
ATOM    684  NH1 ARG A 388      10.047  92.089  32.712  1.00  0.00           N  
ATOM    685  NH2 ARG A 388       9.592  91.458  34.874  1.00  0.00           N  
ATOM    686  N   GLU A 389       4.151  92.072  27.423  1.00  0.00           N  
ATOM    687  CA  GLU A 389       3.217  92.596  26.410  1.00  0.00           C  
ATOM    688  C   GLU A 389       1.918  91.825  26.345  1.00  0.00           C  
ATOM    689  O   GLU A 389       0.870  92.426  26.164  1.00  0.00           O  
ATOM    690  CB  GLU A 389       3.805  92.551  25.002  1.00  0.00           C  
ATOM    691  CG  GLU A 389       4.968  93.447  24.776  1.00  0.00           C  
ATOM    692  CD  GLU A 389       5.094  93.822  23.323  1.00  0.00           C  
ATOM    693  OE1 GLU A 389       4.074  94.207  22.693  1.00  0.00           O  
ATOM    694  OE2 GLU A 389       6.223  93.723  22.817  1.00  0.00           O  
ATOM    695  N   SER A 396       1.999  90.495  26.436  1.00  0.00           N  
ATOM    696  CA  SER A 396       0.844  89.623  26.269  1.00  0.00           C  
ATOM    697  C   SER A 396       0.166  89.362  27.598  1.00  0.00           C  
ATOM    698  O   SER A 396      -0.952  88.859  27.647  1.00  0.00           O  
ATOM    699  CB  SER A 396       1.259  88.299  25.623  1.00  0.00           C  
ATOM    700  OG  SER A 396       1.944  87.469  26.553  1.00  0.00           O  
ATOM    701  N   GLY A 397       0.857  89.708  28.676  1.00  0.00           N  
ATOM    702  CA  GLY A 397       0.377  89.453  30.020  1.00  0.00           C  
ATOM    703  C   GLY A 397       0.542  87.998  30.420  1.00  0.00           C  
ATOM    704  O   GLY A 397       0.005  87.575  31.441  1.00  0.00           O  
ATOM    705  N   ARG A 399       1.254  87.206  29.622  1.00  0.00           N  
ATOM    706  CA  ARG A 399       1.472  85.831  30.025  1.00  0.00           C  
ATOM    707  C   ARG A 399       2.618  85.718  31.012  1.00  0.00           C  
ATOM    708  O   ARG A 399       2.676  84.750  31.750  1.00  0.00           O  
ATOM    709  CB  ARG A 399       1.686  84.891  28.828  1.00  0.00           C  
ATOM    710  CG  ARG A 399       0.416  84.671  27.986  1.00  0.00           C  
ATOM    711  CD  ARG A 399       0.334  83.270  27.438  1.00  0.00           C  
ATOM    712  NE  ARG A 399       1.394  83.034  26.456  1.00  0.00           N  
ATOM    713  CZ  ARG A 399       1.582  81.881  25.840  1.00  0.00           C  
ATOM    714  NH1 ARG A 399       0.755  80.862  26.101  1.00  0.00           N  
ATOM    715  NH2 ARG A 399       2.575  81.758  24.953  1.00  0.00           N  
ATOM    716  N   TYR A 404       3.509  86.707  31.057  1.00  0.00           N  
ATOM    717  CA  TYR A 404       4.704  86.578  31.914  1.00  0.00           C  
ATOM    718  C   TYR A 404       4.391  86.177  33.346  1.00  0.00           C  
ATOM    719  O   TYR A 404       4.975  85.219  33.870  1.00  0.00           O  
ATOM    720  CB  TYR A 404       5.584  87.831  31.910  1.00  0.00           C  
ATOM    721  CG  TYR A 404       6.924  87.619  32.599  1.00  0.00           C  
ATOM    722  CD1 TYR A 404       7.817  86.635  32.148  1.00  0.00           C  
ATOM    723  CD2 TYR A 404       7.294  88.396  33.715  1.00  0.00           C  
ATOM    724  CE1 TYR A 404       9.054  86.436  32.789  1.00  0.00           C  
ATOM    725  CE2 TYR A 404       8.528  88.217  34.362  1.00  0.00           C  
ATOM    726  CZ  TYR A 404       9.414  87.243  33.889  1.00  0.00           C  
ATOM    727  OH  TYR A 404      10.637  87.057  34.506  1.00  0.00           O  
ATOM    728  N   ASP A 406       3.464  86.896  33.972  1.00  0.00           N  
ATOM    729  CA  ASP A 406       3.155  86.664  35.384  1.00  0.00           C  
ATOM    730  C   ASP A 406       2.065  85.634  35.616  1.00  0.00           C  
ATOM    731  O   ASP A 406       1.925  85.122  36.722  1.00  0.00           O  
ATOM    732  CB  ASP A 406       2.811  87.987  36.067  1.00  0.00           C  
ATOM    733  CG  ASP A 406       4.025  88.871  36.219  1.00  0.00           C  
ATOM    734  OD1 ASP A 406       5.012  88.403  36.847  1.00  0.00           O  
ATOM    735  OD2 ASP A 406       3.998  90.003  35.697  1.00  0.00           O  
ATOM    736  N   ALA A 486       1.331  85.313  34.554  1.00  0.00           N  
ATOM    737  CA  ALA A 486       0.217  84.358  34.608  1.00  0.00           C  
ATOM    738  C   ALA A 486       0.582  82.917  34.149  1.00  0.00           C  
ATOM    739  O   ALA A 486      -0.141  81.964  34.468  1.00  0.00           O  
ATOM    740  CB  ALA A 486      -0.960  84.899  33.799  1.00  0.00           C  
ATOM    741  N   TYR A 487       1.698  82.742  33.438  1.00  0.00           N  
ATOM    742  CA  TYR A 487       2.096  81.394  32.959  1.00  0.00           C  
ATOM    743  C   TYR A 487       2.271  80.324  34.050  1.00  0.00           C  
ATOM    744  O   TYR A 487       1.830  79.176  33.874  1.00  0.00           O  
ATOM    745  CB  TYR A 487       3.353  81.448  32.075  1.00  0.00           C  
ATOM    746  CG  TYR A 487       3.510  80.243  31.188  1.00  0.00           C  
ATOM    747  CD1 TYR A 487       2.869  80.180  29.951  1.00  0.00           C  
ATOM    748  CD2 TYR A 487       4.294  79.155  31.585  1.00  0.00           C  
ATOM    749  CE1 TYR A 487       3.001  79.068  29.127  1.00  0.00           C  
ATOM    750  CE2 TYR A 487       4.434  78.037  30.771  1.00  0.00           C  
ATOM    751  CZ  TYR A 487       3.790  77.996  29.546  1.00  0.00           C  
ATOM    752  OH  TYR A 487       3.918  76.878  28.732  1.00  0.00           O  
ATOM    753  N   GLY A 488       2.910  80.698  35.152  1.00  0.00           N  
ATOM    754  CA  GLY A 488       3.168  79.785  36.276  1.00  0.00           C  
ATOM    755  C   GLY A 488       4.620  79.330  36.382  1.00  0.00           C  
ATOM    756  O   GLY A 488       5.444  79.716  35.547  1.00  0.00           O  
ATOM    757  N   PRO A 495       4.927  78.491  37.399  1.00  0.00           N  
ATOM    758  CA  PRO A 495       6.280  78.021  37.750  1.00  0.00           C  
ATOM    759  C   PRO A 495       6.928  77.026  36.782  1.00  0.00           C  
ATOM    760  O   PRO A 495       8.103  76.681  36.978  1.00  0.00           O  
ATOM    761  CB  PRO A 495       6.097  77.371  39.124  1.00  0.00           C  
ATOM    762  CG  PRO A 495       4.633  76.922  39.152  1.00  0.00           C  
ATOM    763  CD  PRO A 495       3.889  77.953  38.311  1.00  0.00           C  
ATOM    764  N   GLU A 496       6.188  76.571  35.762  1.00  0.00           N  
ATOM    765  CA  GLU A 496       6.778  75.755  34.705  1.00  0.00           C  
ATOM    766  C   GLU A 496       7.659  76.602  33.770  1.00  0.00           C  
ATOM    767  O   GLU A 496       8.463  76.075  33.028  1.00  0.00           O  
ATOM    768  CB  GLU A 496       5.712  74.911  33.953  1.00  0.00           C  
ATOM    769  CG  GLU A 496       5.047  73.893  34.890  1.00  0.00           C  
ATOM    770  CD  GLU A 496       4.204  72.840  34.201  1.00  0.00           C  
ATOM    771  OE1 GLU A 496       4.221  72.760  32.959  1.00  0.00           O  
ATOM    772  OE2 GLU A 496       3.522  72.047  34.912  1.00  0.00           O  
ATOM    773  N   MET A 497       7.495  77.917  33.824  1.00  0.00           N  
ATOM    774  CA  MET A 497       8.351  78.841  33.082  1.00  0.00           C  
ATOM    775  C   MET A 497       9.698  78.952  33.801  1.00  0.00           C  
ATOM    776  O   MET A 497       9.755  79.259  34.986  1.00  0.00           O  
ATOM    777  CB  MET A 497       7.726  80.233  32.926  1.00  0.00           C  
ATOM    778  CG  MET A 497       8.628  81.148  32.089  1.00  0.00           C  
ATOM    779  SD  MET A 497       8.206  82.888  32.162  1.00  0.00           S  
ATOM    780  CE  MET A 497       6.767  82.951  31.105  1.00  0.00           C  
ATOM    781  N   LEU A 498      10.765  78.635  33.078  1.00  0.00           N  
ATOM    782  CA  LEU A 498      12.119  78.703  33.611  1.00  0.00           C  
ATOM    783  C   LEU A 498      12.656  80.096  33.334  1.00  0.00           C  
ATOM    784  O   LEU A 498      12.963  80.434  32.206  1.00  0.00           O  
ATOM    785  CB  LEU A 498      13.010  77.604  32.991  1.00  0.00           C  
ATOM    786  CG  LEU A 498      14.438  77.471  33.545  1.00  0.00           C  
ATOM    787  CD1 LEU A 498      14.451  76.873  34.975  1.00  0.00           C  
ATOM    788  CD2 LEU A 498      15.306  76.607  32.581  1.00  0.00           C  
ATOM    789  N   ARG A 499      12.749  80.895  34.387  1.00  0.00           N  
ATOM    790  CA  ARG A 499      13.202  82.268  34.328  1.00  0.00           C  
ATOM    791  C   ARG A 499      14.693  82.338  34.548  1.00  0.00           C  
ATOM    792  O   ARG A 499      15.260  81.593  35.338  1.00  0.00           O  
ATOM    793  CB  ARG A 499      12.479  83.111  35.399  1.00  0.00           C  
ATOM    794  CG  ARG A 499      10.965  83.265  35.163  1.00  0.00           C  
ATOM    795  CD  ARG A 499      10.316  84.137  36.276  1.00  0.00           C  
ATOM    796  NE  ARG A 499       8.936  84.492  35.923  1.00  0.00           N  
ATOM    797  CZ  ARG A 499       8.205  85.444  36.518  1.00  0.00           C  
ATOM    798  NH1 ARG A 499       8.707  86.174  37.508  1.00  0.00           N  
ATOM    799  NH2 ARG A 499       6.961  85.670  36.106  1.00  0.00           N  
ATOM    800  N   ILE A 500      15.325  83.257  33.844  1.00  0.00           N  
ATOM    801  CA  ILE A 500      16.767  83.354  33.796  1.00  0.00           C  
ATOM    802  C   ILE A 500      17.142  84.837  33.869  1.00  0.00           C  
ATOM    803  O   ILE A 500      16.479  85.654  33.250  1.00  0.00           O  
ATOM    804  CB  ILE A 500      17.302  82.757  32.427  1.00  0.00           C  
ATOM    805  CG1 ILE A 500      16.989  81.250  32.321  1.00  0.00           C  
ATOM    806  CG2 ILE A 500      18.824  83.122  32.244  1.00  0.00           C  
ATOM    807  CD1 ILE A 500      17.108  80.669  30.915  1.00  0.00           C  
ATOM    808  N   ALA A 501      18.184  85.188  34.612  1.00  0.00           N  
ATOM    809  CA  ALA A 501      18.762  86.534  34.568  1.00  0.00           C  
ATOM    810  C   ALA A 501      20.175  86.425  33.953  1.00  0.00           C  
ATOM    811  O   ALA A 501      20.952  85.577  34.368  1.00  0.00           O  
ATOM    812  CB  ALA A 501      18.818  87.144  35.971  1.00  0.00           C  
ATOM    813  N   ASP A 502      20.503  87.265  32.965  1.00  0.00           N  
ATOM    814  CA  ASP A 502      21.851  87.228  32.403  1.00  0.00           C  
ATOM    815  C   ASP A 502      22.788  88.114  33.244  1.00  0.00           C  
ATOM    816  O   ASP A 502      22.392  88.618  34.273  1.00  0.00           O  
ATOM    817  CB  ASP A 502      21.853  87.612  30.901  1.00  0.00           C  
ATOM    818  CG  ASP A 502      21.495  89.093  30.640  1.00  0.00           C  
ATOM    819  OD1 ASP A 502      21.602  89.958  31.553  1.00  0.00           O  
ATOM    820  OD2 ASP A 502      21.114  89.403  29.492  1.00  0.00           O  
ATOM    821  N   ARG A 650      24.022  88.302  32.803  1.00  0.00           N  
ATOM    822  CA  ARG A 650      25.040  89.005  33.600  1.00  0.00           C  
ATOM    823  C   ARG A 650      24.796  90.496  33.729  1.00  0.00           C  
ATOM    824  O   ARG A 650      25.430  91.163  34.548  1.00  0.00           O  
ATOM    825  CB  ARG A 650      26.416  88.762  33.006  1.00  0.00           C  
ATOM    826  CG  ARG A 650      26.528  89.343  31.601  1.00  0.00           C  
ATOM    827  CD  ARG A 650      27.858  88.971  30.949  1.00  0.00           C  
ATOM    828  NE  ARG A 650      28.979  89.582  31.644  1.00  0.00           N  
ATOM    829  CZ  ARG A 650      30.247  89.263  31.413  1.00  0.00           C  
ATOM    830  NH1 ARG A 650      30.519  88.297  30.543  1.00  0.00           N  
ATOM    831  NH2 ARG A 650      31.228  89.864  32.099  1.00  0.00           N  
ATOM    832  N   HIS A 651      23.913  91.022  32.894  1.00  0.00           N  
ATOM    833  CA  HIS A 651      23.485  92.404  32.972  1.00  0.00           C  
ATOM    834  C   HIS A 651      22.160  92.551  33.717  1.00  0.00           C  
ATOM    835  O   HIS A 651      21.576  93.622  33.687  1.00  0.00           O  
ATOM    836  CB  HIS A 651      23.400  93.023  31.572  1.00  0.00           C  
ATOM    837  CG  HIS A 651      24.688  92.904  30.792  1.00  0.00           C  
ATOM    838  ND1 HIS A 651      25.866  93.499  31.194  1.00  0.00           N  
ATOM    839  CD2 HIS A 651      24.984  92.224  29.660  1.00  0.00           C  
ATOM    840  CE1 HIS A 651      26.830  93.212  30.329  1.00  0.00           C  
ATOM    841  NE2 HIS A 651      26.322  92.425  29.393  1.00  0.00           N  
ATOM    842  N   LYS A 652      21.710  91.471  34.362  1.00  0.00           N  
ATOM    843  CA  LYS A 652      20.455  91.419  35.114  1.00  0.00           C  
ATOM    844  C   LYS A 652      19.215  91.538  34.208  1.00  0.00           C  
ATOM    845  O   LYS A 652      18.083  91.775  34.696  1.00  0.00           O  
ATOM    846  CB  LYS A 652      20.416  92.494  36.197  1.00  0.00           C  
ATOM    847  CG  LYS A 652      21.579  92.408  37.198  1.00  0.00           C  
ATOM    848  CD  LYS A 652      21.562  93.570  38.131  1.00  0.00           C  
ATOM    849  CE  LYS A 652      22.258  94.756  37.508  1.00  0.00           C  
ATOM    850  NZ  LYS A 652      22.416  95.810  38.534  1.00  0.00           N  
ATOM    851  N   ARG A 653      19.400  91.356  32.894  1.00  0.00           N  
ATOM    852  CA  ARG A 653      18.223  91.366  32.017  1.00  0.00           C  
ATOM    853  C   ARG A 653      17.446  90.060  32.195  1.00  0.00           C  
ATOM    854  O   ARG A 653      18.025  89.004  32.413  1.00  0.00           O  
ATOM    855  CB  ARG A 653      18.581  91.658  30.550  1.00  0.00           C  
ATOM    856  CG  ARG A 653      19.348  92.990  30.391  1.00  0.00           C  
ATOM    857  CD  ARG A 653      19.149  93.573  29.028  1.00  0.00           C  
ATOM    858  NE  ARG A 653      19.690  94.929  28.929  1.00  0.00           N  
ATOM    859  CZ  ARG A 653      20.923  95.230  28.539  1.00  0.00           C  
ATOM    860  NH1 ARG A 653      21.801  94.275  28.229  1.00  0.00           N  
ATOM    861  NH2 ARG A 653      21.277  96.501  28.471  1.00  0.00           N  
ATOM    862  N   GLU A 654      16.124  90.156  32.115  1.00  0.00           N  
ATOM    863  CA  GLU A 654      15.241  89.035  32.440  1.00  0.00           C  
ATOM    864  C   GLU A 654      14.914  88.262  31.177  1.00  0.00           C  
ATOM    865  O   GLU A 654      14.351  88.823  30.245  1.00  0.00           O  
ATOM    866  CB  GLU A 654      13.953  89.551  33.086  1.00  0.00           C  
ATOM    867  CG  GLU A 654      14.168  90.185  34.440  1.00  0.00           C  
ATOM    868  CD  GLU A 654      13.044  91.142  34.849  1.00  0.00           C  
ATOM    869  OE1 GLU A 654      12.771  92.134  34.122  1.00  0.00           O  
ATOM    870  OE2 GLU A 654      12.451  90.908  35.916  1.00  0.00           O  
ATOM    871  N   LEU A 655      15.317  86.990  31.170  1.00  0.00           N  
ATOM    872  CA  LEU A 655      15.147  86.048  30.064  1.00  0.00           C  
ATOM    873  C   LEU A 655      14.314  84.849  30.567  1.00  0.00           C  
ATOM    874  O   LEU A 655      14.019  84.729  31.758  1.00  0.00           O  
ATOM    875  CB  LEU A 655      16.524  85.551  29.590  1.00  0.00           C  
ATOM    876  CG  LEU A 655      17.433  86.589  28.908  1.00  0.00           C  
ATOM    877  CD1 LEU A 655      18.876  86.153  28.948  1.00  0.00           C  
ATOM    878  CD2 LEU A 655      16.962  86.840  27.437  1.00  0.00           C  
ATOM    879  N   LEU A 656      13.920  83.987  29.654  1.00  0.00           N  
ATOM    880  CA  LEU A 656      13.278  82.724  30.019  1.00  0.00           C  
ATOM    881  C   LEU A 656      13.623  81.710  28.942  1.00  0.00           C  
ATOM    882  O   LEU A 656      13.828  82.080  27.775  1.00  0.00           O  
ATOM    883  CB  LEU A 656      11.762  82.877  30.126  1.00  0.00           C  
ATOM    884  CG  LEU A 656      11.018  83.448  28.896  1.00  0.00           C  
ATOM    885  CD1 LEU A 656       9.902  82.516  28.387  1.00  0.00           C  
ATOM    886  CD2 LEU A 656      10.504  84.836  29.186  1.00  0.00           C  
ATOM    887  N   TYR A 657      13.681  80.441  29.320  1.00  0.00           N  
ATOM    888  CA  TYR A 657      13.746  79.387  28.317  1.00  0.00           C  
ATOM    889  C   TYR A 657      12.349  79.185  27.722  1.00  0.00           C  
ATOM    890  O   TYR A 657      11.417  78.768  28.439  1.00  0.00           O  
ATOM    891  CB  TYR A 657      14.257  78.093  28.940  1.00  0.00           C  
ATOM    892  CG  TYR A 657      14.934  77.128  27.959  1.00  0.00           C  
ATOM    893  CD1 TYR A 657      16.221  76.681  28.174  1.00  0.00           C  
ATOM    894  CD2 TYR A 657      14.256  76.655  26.817  1.00  0.00           C  
ATOM    895  CE1 TYR A 657      16.841  75.752  27.259  1.00  0.00           C  
ATOM    896  CE2 TYR A 657      14.853  75.764  25.918  1.00  0.00           C  
ATOM    897  CZ  TYR A 657      16.130  75.307  26.147  1.00  0.00           C  
ATOM    898  OH  TYR A 657      16.718  74.417  25.267  1.00  0.00           O  
ATOM    899  N   GLY A 658      12.184  79.432  26.420  1.00  0.00           N  
ATOM    900  CA  GLY A 658      10.819  79.428  25.853  1.00  0.00           C  
ATOM    901  C   GLY A 658      10.089  78.105  26.062  1.00  0.00           C  
ATOM    902  O   GLY A 658      10.617  77.076  25.672  1.00  0.00           O  
ATOM    903  N   PRO A 659       8.893  78.118  26.722  1.00  0.00           N  
ATOM    904  CA  PRO A 659       8.043  76.924  26.734  1.00  0.00           C  
ATOM    905  C   PRO A 659       7.153  76.821  25.489  1.00  0.00           C  
ATOM    906  O   PRO A 659       6.623  75.756  25.219  1.00  0.00           O  
ATOM    907  CB  PRO A 659       7.172  77.098  28.005  1.00  0.00           C  
ATOM    908  CG  PRO A 659       7.069  78.588  28.198  1.00  0.00           C  
ATOM    909  CD  PRO A 659       8.309  79.225  27.521  1.00  0.00           C  
ATOM    910  N   THR A 660       7.037  77.915  24.730  1.00  0.00           N  
ATOM    911  CA  THR A 660       6.195  78.010  23.528  1.00  0.00           C  
ATOM    912  C   THR A 660       6.518  79.392  22.932  1.00  0.00           C  
ATOM    913  O   THR A 660       7.336  80.118  23.501  1.00  0.00           O  
ATOM    914  CB  THR A 660       4.682  77.847  23.857  1.00  0.00           C  
ATOM    915  OG1 THR A 660       3.910  77.910  22.649  1.00  0.00           O  
ATOM    916  CG2 THR A 660       4.218  78.937  24.877  1.00  0.00           C  
ATOM    917  N   ASN A 661       5.927  79.738  21.787  1.00  0.00           N  
ATOM    918  CA  ASN A 661       6.430  80.869  20.993  1.00  0.00           C  
ATOM    919  C   ASN A 661       5.373  81.819  20.394  1.00  0.00           C  
ATOM    920  O   ASN A 661       5.651  82.495  19.407  1.00  0.00           O  
ATOM    921  CB  ASN A 661       7.391  80.369  19.888  1.00  0.00           C  
ATOM    922  CG  ASN A 661       8.690  79.789  20.441  1.00  0.00           C  
ATOM    923  OD1 ASN A 661       8.720  78.673  20.965  1.00  0.00           O  
ATOM    924  ND2 ASN A 661       9.778  80.544  20.305  1.00  0.00           N  
ATOM    925  N   GLU A 662       4.176  81.876  20.991  1.00  0.00           N  
ATOM    926  CA  GLU A 662       3.090  82.750  20.461  1.00  0.00           C  
ATOM    927  C   GLU A 662       3.461  84.248  20.406  1.00  0.00           C  
ATOM    928  O   GLU A 662       3.331  84.884  19.353  1.00  0.00           O  
ATOM    929  CB  GLU A 662       1.770  82.547  21.227  1.00  0.00           C  
ATOM    930  CG  GLU A 662       1.030  81.246  20.893  1.00  0.00           C  
ATOM    931  CD  GLU A 662       1.527  80.079  21.705  1.00  0.00           C  
ATOM    932  OE1 GLU A 662       2.531  80.244  22.459  1.00  0.00           O  
ATOM    933  OE2 GLU A 662       0.915  79.000  21.621  1.00  0.00           O  
ATOM    934  N   GLU A 663       3.930  84.798  21.523  1.00  0.00           N  
ATOM    935  CA  GLU A 663       4.401  86.189  21.570  1.00  0.00           C  
ATOM    936  C   GLU A 663       5.504  86.471  20.583  1.00  0.00           C  
ATOM    937  O   GLU A 663       5.496  87.500  19.890  1.00  0.00           O  
ATOM    938  CB  GLU A 663       4.940  86.557  22.974  1.00  0.00           C  
ATOM    939  CG  GLU A 663       3.899  86.606  24.055  1.00  0.00           C  
ATOM    940  CD  GLU A 663       3.579  85.259  24.677  1.00  0.00           C  
ATOM    941  OE1 GLU A 663       4.107  84.218  24.238  1.00  0.00           O  
ATOM    942  OE2 GLU A 663       2.754  85.235  25.612  1.00  0.00           O  
ATOM    943  N   MET A 664       6.498  85.591  20.568  1.00  0.00           N  
ATOM    944  CA  MET A 664       7.663  85.816  19.725  1.00  0.00           C  
ATOM    945  C   MET A 664       7.374  85.781  18.244  1.00  0.00           C  
ATOM    946  O   MET A 664       7.863  86.629  17.511  1.00  0.00           O  
ATOM    947  CB  MET A 664       8.812  84.859  20.055  1.00  0.00           C  
ATOM    948  CG  MET A 664      10.071  85.196  19.225  1.00  0.00           C  
ATOM    949  SD  MET A 664      11.574  84.392  19.807  1.00  0.00           S  
ATOM    950  CE  MET A 664      12.078  85.476  21.142  1.00  0.00           C  
ATOM    951  N   ILE A 665       6.602  84.791  17.784  1.00  0.00           N  
ATOM    952  CA  ILE A 665       6.212  84.732  16.373  1.00  0.00           C  
ATOM    953  C   ILE A 665       5.307  85.935  16.011  1.00  0.00           C  
ATOM    954  O   ILE A 665       5.364  86.478  14.897  1.00  0.00           O  
ATOM    955  CB  ILE A 665       5.599  83.353  15.976  1.00  0.00           C  
ATOM    956  CG1 ILE A 665       5.645  83.144  14.446  1.00  0.00           C  
ATOM    957  CG2 ILE A 665       4.150  83.186  16.541  1.00  0.00           C  
ATOM    958  CD1 ILE A 665       7.079  83.135  13.825  1.00  0.00           C  
ATOM    959  N   THR A 666       4.481  86.368  16.957  1.00  0.00           N  
ATOM    960  CA  THR A 666       3.677  87.579  16.744  1.00  0.00           C  
ATOM    961  C   THR A 666       4.560  88.852  16.617  1.00  0.00           C  
ATOM    962  O   THR A 666       4.307  89.716  15.775  1.00  0.00           O  
ATOM    963  CB  THR A 666       2.592  87.688  17.831  1.00  0.00           C  
ATOM    964  OG1 THR A 666       1.861  86.445  17.854  1.00  0.00           O  
ATOM    965  CG2 THR A 666       1.611  88.818  17.528  1.00  0.00           C  
ATOM    966  N   GLU A 667       5.610  88.937  17.429  1.00  0.00           N  
ATOM    967  CA  GLU A 667       6.590  90.020  17.372  1.00  0.00           C  
ATOM    968  C   GLU A 667       7.306  90.063  16.001  1.00  0.00           C  
ATOM    969  O   GLU A 667       7.555  91.144  15.432  1.00  0.00           O  
ATOM    970  CB  GLU A 667       7.599  89.812  18.521  1.00  0.00           C  
ATOM    971  CG  GLU A 667       8.622  90.951  18.794  1.00  0.00           C  
ATOM    972  CD  GLU A 667       9.901  90.928  17.934  1.00  0.00           C  
ATOM    973  OE1 GLU A 667      10.222  89.930  17.264  1.00  0.00           O  
ATOM    974  OE2 GLU A 667      10.628  91.932  17.933  1.00  0.00           O  
ATOM    975  N   ILE A 668       7.640  88.876  15.489  1.00  0.00           N  
ATOM    976  CA  ILE A 668       8.289  88.739  14.194  1.00  0.00           C  
ATOM    977  C   ILE A 668       7.323  89.193  13.076  1.00  0.00           C  
ATOM    978  O   ILE A 668       7.674  90.037  12.247  1.00  0.00           O  
ATOM    979  CB  ILE A 668       8.786  87.289  13.975  1.00  0.00           C  
ATOM    980  CG1 ILE A 668       9.917  86.972  14.964  1.00  0.00           C  
ATOM    981  CG2 ILE A 668       9.270  87.084  12.520  1.00  0.00           C  
ATOM    982  CD1 ILE A 668      10.396  85.510  14.974  1.00  0.00           C  
ATOM    983  N   PHE A 669       6.107  88.646  13.086  1.00  0.00           N  
ATOM    984  CA  PHE A 669       5.089  88.973  12.102  1.00  0.00           C  
ATOM    985  C   PHE A 669       4.803  90.469  12.009  1.00  0.00           C  
ATOM    986  O   PHE A 669       4.679  91.008  10.910  1.00  0.00           O  
ATOM    987  CB  PHE A 669       3.786  88.204  12.420  1.00  0.00           C  
ATOM    988  CG  PHE A 669       2.633  88.557  11.535  1.00  0.00           C  
ATOM    989  CD1 PHE A 669       2.424  87.870  10.341  1.00  0.00           C  
ATOM    990  CD2 PHE A 669       1.727  89.564  11.906  1.00  0.00           C  
ATOM    991  CE1 PHE A 669       1.345  88.190   9.528  1.00  0.00           C  
ATOM    992  CE2 PHE A 669       0.650  89.893  11.092  1.00  0.00           C  
ATOM    993  CZ  PHE A 669       0.463  89.209   9.911  1.00  0.00           C  
ATOM    994  N   ARG A 670       4.704  91.129  13.161  1.00  0.00           N  
ATOM    995  CA  ARG A 670       4.210  92.505  13.225  1.00  0.00           C  
ATOM    996  C   ARG A 670       5.317  93.476  12.776  1.00  0.00           C  
ATOM    997  O   ARG A 670       5.038  94.623  12.431  1.00  0.00           O  
ATOM    998  CB  ARG A 670       3.692  92.836  14.633  1.00  0.00           C  
ATOM    999  CG  ARG A 670       4.781  93.254  15.604  1.00  0.00           C  
ATOM   1000  CD  ARG A 670       4.275  93.786  16.962  1.00  0.00           C  
ATOM   1001  NE  ARG A 670       5.434  93.815  17.839  1.00  0.00           N  
ATOM   1002  CZ  ARG A 670       5.416  93.859  19.160  1.00  0.00           C  
ATOM   1003  NH1 ARG A 670       4.262  93.935  19.828  1.00  0.00           N  
ATOM   1004  NH2 ARG A 670       6.579  93.858  19.812  1.00  0.00           N  
ATOM   1005  N   ALA A 671       6.561  92.996  12.771  1.00  0.00           N  
ATOM   1006  CA  ALA A 671       7.695  93.760  12.203  1.00  0.00           C  
ATOM   1007  C   ALA A 671       7.650  93.912  10.685  1.00  0.00           C  
ATOM   1008  O   ALA A 671       8.188  94.880  10.134  1.00  0.00           O  
ATOM   1009  CB  ALA A 671       9.016  93.146  12.618  1.00  0.00           C  
ATOM   1010  N   TYR A 672       7.017  92.962  10.004  1.00  0.00           N  
ATOM   1011  CA  TYR A 672       7.177  92.856   8.559  1.00  0.00           C  
ATOM   1012  C   TYR A 672       5.889  92.830   7.756  1.00  0.00           C  
ATOM   1013  O   TYR A 672       5.912  93.155   6.562  1.00  0.00           O  
ATOM   1014  CB  TYR A 672       7.991  91.606   8.211  1.00  0.00           C  
ATOM   1015  CG  TYR A 672       9.309  91.490   8.939  1.00  0.00           C  
ATOM   1016  CD1 TYR A 672      10.333  92.421   8.739  1.00  0.00           C  
ATOM   1017  CD2 TYR A 672       9.550  90.414   9.798  1.00  0.00           C  
ATOM   1018  CE1 TYR A 672      11.546  92.284   9.417  1.00  0.00           C  
ATOM   1019  CE2 TYR A 672      10.749  90.272  10.461  1.00  0.00           C  
ATOM   1020  CZ  TYR A 672      11.738  91.199  10.263  1.00  0.00           C  
ATOM   1021  OH  TYR A 672      12.922  91.043  10.932  1.00  0.00           O  
ATOM   1022  N   ILE A 676       4.781  92.427   8.375  1.00  0.00           N  
ATOM   1023  CA  ILE A 676       3.550  92.170   7.596  1.00  0.00           C  
ATOM   1024  C   ILE A 676       2.464  93.206   7.921  1.00  0.00           C  
ATOM   1025  O   ILE A 676       2.118  93.399   9.086  1.00  0.00           O  
ATOM   1026  CB  ILE A 676       3.000  90.717   7.785  1.00  0.00           C  
ATOM   1027  CG1 ILE A 676       4.073  89.636   7.494  1.00  0.00           C  
ATOM   1028  CG2 ILE A 676       1.686  90.503   6.950  1.00  0.00           C  
ATOM   1029  CD1 ILE A 676       4.534  89.510   5.995  1.00  0.00           C  
ATOM   1030  N   LYS A 677       1.937  93.879   6.899  1.00  0.00           N  
ATOM   1031  CA  LYS A 677       0.990  94.966   7.155  1.00  0.00           C  
ATOM   1032  C   LYS A 677      -0.229  94.956   6.233  1.00  0.00           C  
ATOM   1033  O   LYS A 677      -1.126  95.778   6.393  1.00  0.00           O  
ATOM   1034  CB  LYS A 677       1.703  96.337   7.129  1.00  0.00           C  
ATOM   1035  CG  LYS A 677       2.776  96.555   8.252  1.00  0.00           C  
ATOM   1036  CD  LYS A 677       2.126  96.643   9.670  1.00  0.00           C  
ATOM   1037  CE  LYS A 677       3.144  96.356  10.800  1.00  0.00           C  
ATOM   1038  NZ  LYS A 677       2.513  96.126  12.178  1.00  0.00           N  
ATOM   1039  N   SER A 678      -0.261  94.022   5.289  1.00  0.00           N  
ATOM   1040  CA  SER A 678      -1.359  93.927   4.347  1.00  0.00           C  
ATOM   1041  C   SER A 678      -1.966  92.537   4.345  1.00  0.00           C  
ATOM   1042  O   SER A 678      -1.253  91.529   4.393  1.00  0.00           O  
ATOM   1043  CB  SER A 678      -0.883  94.300   2.942  1.00  0.00           C  
ATOM   1044  OG  SER A 678      -1.898  94.080   1.967  1.00  0.00           O  
ATOM   1045  N   TYR A 681      -3.297  92.504   4.260  1.00  0.00           N  
ATOM   1046  CA  TYR A 681      -4.075  91.279   4.116  1.00  0.00           C  
ATOM   1047  C   TYR A 681      -3.603  90.448   2.922  1.00  0.00           C  
ATOM   1048  O   TYR A 681      -3.881  89.252   2.852  1.00  0.00           O  
ATOM   1049  CB  TYR A 681      -5.565  91.623   3.974  1.00  0.00           C  
ATOM   1050  CG  TYR A 681      -5.969  92.036   2.570  1.00  0.00           C  
ATOM   1051  CD1 TYR A 681      -6.730  91.185   1.761  1.00  0.00           C  
ATOM   1052  CD2 TYR A 681      -5.563  93.260   2.038  1.00  0.00           C  
ATOM   1053  CE1 TYR A 681      -7.086  91.555   0.460  1.00  0.00           C  
ATOM   1054  CE2 TYR A 681      -5.914  93.640   0.741  1.00  0.00           C  
ATOM   1055  CZ  TYR A 681      -6.667  92.786  -0.044  1.00  0.00           C  
ATOM   1056  OH  TYR A 681      -7.015  93.177  -1.328  1.00  0.00           O  
ATOM   1057  N   LYS A 683      -2.888  91.078   1.989  1.00  0.00           N  
ATOM   1058  CA  LYS A 683      -2.357  90.389   0.785  1.00  0.00           C  
ATOM   1059  C   LYS A 683      -1.234  89.375   1.059  1.00  0.00           C  
ATOM   1060  O   LYS A 683      -0.892  88.563   0.188  1.00  0.00           O  
ATOM   1061  CB  LYS A 683      -1.861  91.407  -0.249  1.00  0.00           C  
ATOM   1062  CG  LYS A 683      -2.929  92.339  -0.808  1.00  0.00           C  
ATOM   1063  CD  LYS A 683      -2.475  92.903  -2.146  1.00  0.00           C  
ATOM   1064  CE  LYS A 683      -3.411  93.997  -2.641  1.00  0.00           C  
ATOM   1065  NZ  LYS A 683      -3.053  95.305  -2.029  1.00  0.00           N  
ATOM   1066  N   SER A 684      -0.646  89.444   2.254  1.00  0.00           N  
ATOM   1067  CA  SER A 684       0.376  88.476   2.699  1.00  0.00           C  
ATOM   1068  C   SER A 684      -0.215  87.218   3.359  1.00  0.00           C  
ATOM   1069  O   SER A 684       0.524  86.277   3.685  1.00  0.00           O  
ATOM   1070  CB  SER A 684       1.343  89.135   3.683  1.00  0.00           C  
ATOM   1071  OG  SER A 684       1.864  90.368   3.196  1.00  0.00           O  
ATOM   1072  N   LEU A 685      -1.534  87.198   3.561  1.00  0.00           N  
ATOM   1073  CA  LEU A 685      -2.187  86.135   4.328  1.00  0.00           C  
ATOM   1074  C   LEU A 685      -3.051  85.254   3.448  1.00  0.00           C  
ATOM   1075  O   LEU A 685      -3.541  85.730   2.431  1.00  0.00           O  
ATOM   1076  CB  LEU A 685      -3.015  86.748   5.466  1.00  0.00           C  
ATOM   1077  CG  LEU A 685      -2.277  87.738   6.361  1.00  0.00           C  
ATOM   1078  CD1 LEU A 685      -3.171  88.189   7.513  1.00  0.00           C  
ATOM   1079  CD2 LEU A 685      -0.906  87.166   6.881  1.00  0.00           C  
ATOM   1080  N   PRO A 686      -3.239  83.962   3.810  1.00  0.00           N  
ATOM   1081  CA  PRO A 686      -2.756  83.230   4.992  1.00  0.00           C  
ATOM   1082  C   PRO A 686      -1.242  83.063   5.033  1.00  0.00           C  
ATOM   1083  O   PRO A 686      -0.590  82.892   3.997  1.00  0.00           O  
ATOM   1084  CB  PRO A 686      -3.424  81.854   4.849  1.00  0.00           C  
ATOM   1085  CG  PRO A 686      -3.638  81.697   3.373  1.00  0.00           C  
ATOM   1086  CD  PRO A 686      -3.996  83.074   2.905  1.00  0.00           C  
ATOM   1087  N   LEU A 687      -0.688  83.133   6.242  1.00  0.00           N  
ATOM   1088  CA  LEU A 687       0.721  82.853   6.481  1.00  0.00           C  
ATOM   1089  C   LEU A 687       0.818  81.903   7.668  1.00  0.00           C  
ATOM   1090  O   LEU A 687       0.212  82.151   8.725  1.00  0.00           O  
ATOM   1091  CB  LEU A 687       1.465  84.157   6.783  1.00  0.00           C  
ATOM   1092  CG  LEU A 687       2.974  84.139   7.013  1.00  0.00           C  
ATOM   1093  CD1 LEU A 687       3.704  83.509   5.819  1.00  0.00           C  
ATOM   1094  CD2 LEU A 687       3.465  85.577   7.265  1.00  0.00           C  
ATOM   1095  N   ASN A 688       1.544  80.802   7.479  1.00  0.00           N  
ATOM   1096  CA  ASN A 688       1.820  79.861   8.557  1.00  0.00           C  
ATOM   1097  C   ASN A 688       3.336  79.695   8.688  1.00  0.00           C  
ATOM   1098  O   ASN A 688       3.999  79.227   7.746  1.00  0.00           O  
ATOM   1099  CB  ASN A 688       1.093  78.521   8.313  1.00  0.00           C  
ATOM   1100  CG  ASN A 688       1.234  77.531   9.476  1.00  0.00           C  
ATOM   1101  OD1 ASN A 688       0.312  76.750   9.761  1.00  0.00           O  
ATOM   1102  ND2 ASN A 688       2.371  77.538  10.126  1.00  0.00           N  
ATOM   1103  N   LEU A 689       3.874  80.154   9.829  1.00  0.00           N  
ATOM   1104  CA  LEU A 689       5.299  80.016  10.117  1.00  0.00           C  
ATOM   1105  C   LEU A 689       5.527  79.027  11.235  1.00  0.00           C  
ATOM   1106  O   LEU A 689       4.822  79.054  12.247  1.00  0.00           O  
ATOM   1107  CB  LEU A 689       5.916  81.367  10.488  1.00  0.00           C  
ATOM   1108  CG  LEU A 689       5.736  82.490   9.473  1.00  0.00           C  
ATOM   1109  CD1 LEU A 689       6.026  83.876  10.074  1.00  0.00           C  
ATOM   1110  CD2 LEU A 689       6.653  82.174   8.271  1.00  0.00           C  
ATOM   1111  N   TYR A 690       6.527  78.168  11.073  1.00  0.00           N  
ATOM   1112  CA  TYR A 690       6.785  77.140  12.077  1.00  0.00           C  
ATOM   1113  C   TYR A 690       8.258  76.942  12.350  1.00  0.00           C  
ATOM   1114  O   TYR A 690       9.103  77.282  11.529  1.00  0.00           O  
ATOM   1115  CB  TYR A 690       6.140  75.803  11.660  1.00  0.00           C  
ATOM   1116  CG  TYR A 690       6.894  74.974  10.622  1.00  0.00           C  
ATOM   1117  CD1 TYR A 690       7.779  73.953  11.021  1.00  0.00           C  
ATOM   1118  CD2 TYR A 690       6.672  75.171   9.253  1.00  0.00           C  
ATOM   1119  CE1 TYR A 690       8.464  73.181  10.078  1.00  0.00           C  
ATOM   1120  CE2 TYR A 690       7.344  74.395   8.295  1.00  0.00           C  
ATOM   1121  CZ  TYR A 690       8.220  73.405   8.719  1.00  0.00           C  
ATOM   1122  OH  TYR A 690       8.875  72.649   7.810  1.00  0.00           O  
ATOM   1123  N   HIS A 691       8.564  76.379  13.504  1.00  0.00           N  
ATOM   1124  CA  HIS A 691       9.903  75.827  13.706  1.00  0.00           C  
ATOM   1125  C   HIS A 691       9.877  74.501  14.471  1.00  0.00           C  
ATOM   1126  O   HIS A 691       8.848  74.069  14.984  1.00  0.00           O  
ATOM   1127  CB  HIS A 691      10.837  76.845  14.396  1.00  0.00           C  
ATOM   1128  CG  HIS A 691      10.453  77.147  15.800  1.00  0.00           C  
ATOM   1129  ND1 HIS A 691      11.310  77.752  16.686  1.00  0.00           N  
ATOM   1130  CD2 HIS A 691       9.317  76.878  16.493  1.00  0.00           C  
ATOM   1131  CE1 HIS A 691      10.711  77.870  17.857  1.00  0.00           C  
ATOM   1132  NE2 HIS A 691       9.502  77.343  17.764  1.00  0.00           N  
ATOM   1133  N   ILE A 692      11.030  73.854  14.496  1.00  0.00           N  
ATOM   1134  CA  ILE A 692      11.241  72.657  15.302  1.00  0.00           C  
ATOM   1135  C   ILE A 692      12.353  73.010  16.264  1.00  0.00           C  
ATOM   1136  O   ILE A 692      13.500  73.213  15.844  1.00  0.00           O  
ATOM   1137  CB  ILE A 692      11.612  71.454  14.444  1.00  0.00           C  
ATOM   1138  CG1 ILE A 692      10.598  71.332  13.277  1.00  0.00           C  
ATOM   1139  CG2 ILE A 692      11.609  70.182  15.349  1.00  0.00           C  
ATOM   1140  CD1 ILE A 692      10.792  70.088  12.384  1.00  0.00           C  
ATOM   1141  N   GLN A 693      12.012  73.176  17.537  1.00  0.00           N  
ATOM   1142  CA  GLN A 693      12.995  73.742  18.475  1.00  0.00           C  
ATOM   1143  C   GLN A 693      12.812  73.178  19.884  1.00  0.00           C  
ATOM   1144  O   GLN A 693      11.707  72.786  20.284  1.00  0.00           O  
ATOM   1145  CB  GLN A 693      12.882  75.296  18.462  1.00  0.00           C  
ATOM   1146  CG  GLN A 693      13.813  76.108  19.409  1.00  0.00           C  
ATOM   1147  CD  GLN A 693      15.277  75.925  19.139  1.00  0.00           C  
ATOM   1148  OE1 GLN A 693      15.808  74.817  19.252  1.00  0.00           O  
ATOM   1149  NE2 GLN A 693      15.972  77.032  18.782  1.00  0.00           N  
ATOM   1150  N   TRP A 695      13.905  73.175  20.644  1.00  0.00           N  
ATOM   1151  CA  TRP A 695      13.870  72.692  22.006  1.00  0.00           C  
ATOM   1152  C   TRP A 695      13.160  73.681  22.914  1.00  0.00           C  
ATOM   1153  O   TRP A 695      13.299  74.889  22.762  1.00  0.00           O  
ATOM   1154  CB  TRP A 695      15.286  72.402  22.492  1.00  0.00           C  
ATOM   1155  CG  TRP A 695      15.838  71.218  21.809  1.00  0.00           C  
ATOM   1156  CD1 TRP A 695      16.641  71.208  20.691  1.00  0.00           C  
ATOM   1157  CD2 TRP A 695      15.549  69.850  22.120  1.00  0.00           C  
ATOM   1158  NE1 TRP A 695      16.897  69.895  20.315  1.00  0.00           N  
ATOM   1159  CE2 TRP A 695      16.232  69.050  21.172  1.00  0.00           C  
ATOM   1160  CE3 TRP A 695      14.814  69.218  23.137  1.00  0.00           C  
ATOM   1161  CZ2 TRP A 695      16.196  67.649  21.209  1.00  0.00           C  
ATOM   1162  CZ3 TRP A 695      14.766  67.810  23.157  1.00  0.00           C  
ATOM   1163  CH2 TRP A 695      15.461  67.054  22.206  1.00  0.00           C  
ATOM   1164  N   LYS A 696      12.383  73.144  23.842  1.00  0.00           N  
ATOM   1165  CA  LYS A 696      11.605  73.928  24.763  1.00  0.00           C  
ATOM   1166  C   LYS A 696      11.889  73.426  26.164  1.00  0.00           C  
ATOM   1167  O   LYS A 696      12.467  72.369  26.331  1.00  0.00           O  
ATOM   1168  CB  LYS A 696      10.123  73.802  24.430  1.00  0.00           C  
ATOM   1169  CG  LYS A 696       9.785  74.584  23.151  1.00  0.00           C  
ATOM   1170  CD  LYS A 696       8.573  74.128  22.477  1.00  0.00           C  
ATOM   1171  CE  LYS A 696       8.384  74.951  21.201  1.00  0.00           C  
ATOM   1172  NZ  LYS A 696       9.566  74.818  20.247  1.00  0.00           N  
ATOM   1173  N   PHE A 697      11.481  74.204  27.174  1.00  0.00           N  
ATOM   1174  CA  PHE A 697      11.595  73.788  28.534  1.00  0.00           C  
ATOM   1175  C   PHE A 697      10.308  74.104  29.251  1.00  0.00           C  
ATOM   1176  O   PHE A 697       9.801  75.232  29.196  1.00  0.00           O  
ATOM   1177  CB  PHE A 697      12.762  74.486  29.256  1.00  0.00           C  
ATOM   1178  CG  PHE A 697      13.198  73.769  30.517  1.00  0.00           C  
ATOM   1179  CD1 PHE A 697      14.144  72.754  30.453  1.00  0.00           C  
ATOM   1180  CD2 PHE A 697      12.657  74.114  31.760  1.00  0.00           C  
ATOM   1181  CE1 PHE A 697      14.553  72.071  31.631  1.00  0.00           C  
ATOM   1182  CE2 PHE A 697      13.041  73.455  32.927  1.00  0.00           C  
ATOM   1183  CZ  PHE A 697      14.013  72.441  32.865  1.00  0.00           C  
ATOM   1184  N   ARG A 698       9.779  73.104  29.930  1.00  0.00           N  
ATOM   1185  CA  ARG A 698       8.722  73.339  30.907  1.00  0.00           C  
ATOM   1186  C   ARG A 698       9.191  72.659  32.164  1.00  0.00           C  
ATOM   1187  O   ARG A 698       9.560  71.486  32.131  1.00  0.00           O  
ATOM   1188  CB  ARG A 698       7.366  72.804  30.419  1.00  0.00           C  
ATOM   1189  CG  ARG A 698       6.875  73.602  29.209  1.00  0.00           C  
ATOM   1190  CD  ARG A 698       5.502  73.206  28.703  1.00  0.00           C  
ATOM   1191  NE  ARG A 698       4.449  73.811  29.510  1.00  0.00           N  
ATOM   1192  CZ  ARG A 698       3.789  73.170  30.475  1.00  0.00           C  
ATOM   1193  NH1 ARG A 698       4.073  71.893  30.752  1.00  0.00           N  
ATOM   1194  NH2 ARG A 698       2.849  73.806  31.179  1.00  0.00           N  
ATOM   1195  N   ASP A 699       9.233  73.423  33.254  1.00  0.00           N  
ATOM   1196  CA  ASP A 699       9.743  72.935  34.528  1.00  0.00           C  
ATOM   1197  C   ASP A 699       8.616  72.179  35.224  1.00  0.00           C  
ATOM   1198  O   ASP A 699       8.107  72.596  36.257  1.00  0.00           O  
ATOM   1199  CB  ASP A 699      10.266  74.103  35.377  1.00  0.00           C  
ATOM   1200  CG  ASP A 699      11.312  73.683  36.400  1.00  0.00           C  
ATOM   1201  OD1 ASP A 699      11.571  72.477  36.606  1.00  0.00           O  
ATOM   1202  OD2 ASP A 699      11.870  74.594  37.049  1.00  0.00           O  
ATOM   1203  N   GLU A 700       8.225  71.081  34.594  1.00  0.00           N  
ATOM   1204  CA  GLU A 700       7.310  70.058  35.123  1.00  0.00           C  
ATOM   1205  C   GLU A 700       7.632  69.774  36.581  1.00  0.00           C  
ATOM   1206  O   GLU A 700       8.777  69.430  36.908  1.00  0.00           O  
ATOM   1207  CB  GLU A 700       7.523  68.781  34.286  1.00  0.00           C  
ATOM   1208  CG  GLU A 700       6.549  67.628  34.520  1.00  0.00           C  
ATOM   1209  CD  GLU A 700       5.119  67.977  34.137  1.00  0.00           C  
ATOM   1210  OE1 GLU A 700       4.891  68.489  33.007  1.00  0.00           O  
ATOM   1211  OE2 GLU A 700       4.222  67.734  34.967  1.00  0.00           O  
ATOM   1212  N   GLN A 703       6.631  69.895  37.461  1.00  0.00           N  
ATOM   1213  CA  GLN A 703       6.859  69.674  38.878  1.00  0.00           C  
ATOM   1214  C   GLN A 703       7.510  68.322  39.183  1.00  0.00           C  
ATOM   1215  O   GLN A 703       8.493  68.274  39.908  1.00  0.00           O  
ATOM   1216  CB  GLN A 703       5.567  69.861  39.690  1.00  0.00           C  
ATOM   1217  CG  GLN A 703       5.817  70.000  41.170  1.00  0.00           C  
ATOM   1218  CD  GLN A 703       4.566  70.406  41.928  1.00  0.00           C  
ATOM   1219  OE1 GLN A 703       3.442  70.197  41.458  1.00  0.00           O  
ATOM   1220  NE2 GLN A 703       4.754  71.001  43.102  1.00  0.00           N  
ATOM   1221  N   ARG A 710       6.962  67.237  38.648  1.00  0.00           N  
ATOM   1222  CA  ARG A 710       7.542  65.899  38.833  1.00  0.00           C  
ATOM   1223  C   ARG A 710       7.813  65.191  37.495  1.00  0.00           C  
ATOM   1224  O   ARG A 710       6.970  64.446  36.995  1.00  0.00           O  
ATOM   1225  CB  ARG A 710       6.655  65.019  39.744  1.00  0.00           C  
ATOM   1226  CG  ARG A 710       5.949  65.832  40.827  1.00  0.00           C  
ATOM   1227  CD  ARG A 710       6.183  65.313  42.209  1.00  0.00           C  
ATOM   1228  NE  ARG A 710       6.479  66.435  43.096  1.00  0.00           N  
ATOM   1229  CZ  ARG A 710       7.619  67.138  43.071  1.00  0.00           C  
ATOM   1230  NH1 ARG A 710       8.605  66.838  42.214  1.00  0.00           N  
ATOM   1231  NH2 ARG A 710       7.784  68.150  43.912  1.00  0.00           N  
ATOM   1232  N   PRO A 711       9.004  65.427  36.902  1.00  0.00           N  
ATOM   1233  CA  PRO A 711       9.360  64.694  35.688  1.00  0.00           C  
ATOM   1234  C   PRO A 711       9.141  63.170  35.843  1.00  0.00           C  
ATOM   1235  O   PRO A 711       9.497  62.586  36.865  1.00  0.00           O  
ATOM   1236  CB  PRO A 711      10.838  65.056  35.498  1.00  0.00           C  
ATOM   1237  CG  PRO A 711      10.939  66.432  36.068  1.00  0.00           C  
ATOM   1238  CD  PRO A 711      10.083  66.344  37.314  1.00  0.00           C  
ATOM   1239  N   ARG A 712       8.544  62.548  34.827  1.00  0.00           N  
ATOM   1240  CA  ARG A 712       8.191  61.129  34.892  1.00  0.00           C  
ATOM   1241  C   ARG A 712       8.081  60.559  33.494  1.00  0.00           C  
ATOM   1242  O   ARG A 712       7.986  61.294  32.503  1.00  0.00           O  
ATOM   1243  CB  ARG A 712       6.854  60.937  35.648  1.00  0.00           C  
ATOM   1244  CG  ARG A 712       6.834  59.732  36.578  1.00  0.00           C  
ATOM   1245  CD  ARG A 712       5.533  59.651  37.388  1.00  0.00           C  
ATOM   1246  NE  ARG A 712       5.449  58.405  38.156  1.00  0.00           N  
ATOM   1247  CZ  ARG A 712       4.346  57.965  38.757  1.00  0.00           C  
ATOM   1248  NH1 ARG A 712       3.222  58.660  38.676  1.00  0.00           N  
ATOM   1249  NH2 ARG A 712       4.361  56.829  39.445  1.00  0.00           N  
ATOM   1250  N   PHE A 713       8.128  59.235  33.415  1.00  0.00           N  
ATOM   1251  CA  PHE A 713       7.823  58.514  32.180  1.00  0.00           C  
ATOM   1252  C   PHE A 713       8.830  58.774  31.050  1.00  0.00           C  
ATOM   1253  O   PHE A 713       8.468  58.696  29.874  1.00  0.00           O  
ATOM   1254  CB  PHE A 713       6.371  58.790  31.733  1.00  0.00           C  
ATOM   1255  CG  PHE A 713       5.324  58.451  32.803  1.00  0.00           C  
ATOM   1256  CD1 PHE A 713       5.443  57.294  33.577  1.00  0.00           C  
ATOM   1257  CD2 PHE A 713       4.232  59.294  33.026  1.00  0.00           C  
ATOM   1258  CE1 PHE A 713       4.491  56.987  34.576  1.00  0.00           C  
ATOM   1259  CE2 PHE A 713       3.286  59.000  34.006  1.00  0.00           C  
ATOM   1260  CZ  PHE A 713       3.413  57.844  34.782  1.00  0.00           C  
ATOM   1261  N   GLY A 714      10.074  59.107  31.404  1.00  0.00           N  
ATOM   1262  CA  GLY A 714      11.128  59.274  30.396  1.00  0.00           C  
ATOM   1263  C   GLY A 714      10.729  60.390  29.458  1.00  0.00           C  
ATOM   1264  O   GLY A 714      10.259  61.424  29.916  1.00  0.00           O  
ATOM   1265  N   VAL A 715      10.837  60.151  28.157  1.00  0.00           N  
ATOM   1266  CA  VAL A 715      10.649  61.199  27.156  1.00  0.00           C  
ATOM   1267  C   VAL A 715       9.228  61.762  27.096  1.00  0.00           C  
ATOM   1268  O   VAL A 715       8.998  62.798  26.467  1.00  0.00           O  
ATOM   1269  CB  VAL A 715      11.151  60.783  25.749  1.00  0.00           C  
ATOM   1270  CG1 VAL A 715      12.619  60.301  25.805  1.00  0.00           C  
ATOM   1271  CG2 VAL A 715      10.228  59.715  25.058  1.00  0.00           C  
ATOM   1272  N   MET A 716       8.297  61.090  27.776  1.00  0.00           N  
ATOM   1273  CA  MET A 716       6.872  61.445  27.719  1.00  0.00           C  
ATOM   1274  C   MET A 716       6.355  62.451  28.751  1.00  0.00           C  
ATOM   1275  O   MET A 716       5.335  63.118  28.523  1.00  0.00           O  
ATOM   1276  CB  MET A 716       6.018  60.188  27.681  1.00  0.00           C  
ATOM   1277  CG  MET A 716       6.216  59.470  26.353  1.00  0.00           C  
ATOM   1278  SD  MET A 716       4.949  58.268  26.068  1.00  0.00           S  
ATOM   1279  CE  MET A 716       5.203  57.151  27.439  1.00  0.00           C  
ATOM   1280  N   ARG A 718       7.060  62.604  29.861  1.00  0.00           N  
ATOM   1281  CA  ARG A 718       6.725  63.690  30.771  1.00  0.00           C  
ATOM   1282  C   ARG A 718       7.982  64.326  31.381  1.00  0.00           C  
ATOM   1283  O   ARG A 718       8.154  64.363  32.602  1.00  0.00           O  
ATOM   1284  CB  ARG A 718       5.725  63.227  31.843  1.00  0.00           C  
ATOM   1285  CG  ARG A 718       4.843  64.344  32.369  1.00  0.00           C  
ATOM   1286  CD  ARG A 718       3.835  63.768  33.394  1.00  0.00           C  
ATOM   1287  NE  ARG A 718       4.343  63.899  34.758  1.00  0.00           N  
ATOM   1288  CZ  ARG A 718       3.915  63.207  35.813  1.00  0.00           C  
ATOM   1289  NH1 ARG A 718       2.963  62.286  35.692  1.00  0.00           N  
ATOM   1290  NH2 ARG A 718       4.460  63.432  37.005  1.00  0.00           N  
ATOM   1291  N   GLY A 723       8.843  64.847  30.510  1.00  0.00           N  
ATOM   1292  CA  GLY A 723      10.091  65.439  30.957  1.00  0.00           C  
ATOM   1293  C   GLY A 723      10.045  66.940  30.958  1.00  0.00           C  
ATOM   1294  O   GLY A 723       8.963  67.544  30.969  1.00  0.00           O  
ATOM   1295  N   ARG A 724      11.225  67.560  30.946  1.00  0.00           N  
ATOM   1296  CA  ARG A 724      11.324  69.009  31.054  1.00  0.00           C  
ATOM   1297  C   ARG A 724      11.905  69.659  29.782  1.00  0.00           C  
ATOM   1298  O   ARG A 724      11.375  70.659  29.306  1.00  0.00           O  
ATOM   1299  CB  ARG A 724      12.171  69.354  32.277  1.00  0.00           C  
ATOM   1300  CG  ARG A 724      11.474  68.957  33.568  1.00  0.00           C  
ATOM   1301  CD  ARG A 724      12.119  69.666  34.744  1.00  0.00           C  
ATOM   1302  NE  ARG A 724      13.450  69.126  35.009  1.00  0.00           N  
ATOM   1303  CZ  ARG A 724      14.354  69.749  35.747  1.00  0.00           C  
ATOM   1304  NH1 ARG A 724      14.067  70.941  36.275  1.00  0.00           N  
ATOM   1305  NH2 ARG A 724      15.529  69.166  35.976  1.00  0.00           N  
ATOM   1306  N   GLU A 725      12.983  69.089  29.254  1.00  0.00           N  
ATOM   1307  CA  GLU A 725      13.545  69.578  27.982  1.00  0.00           C  
ATOM   1308  C   GLU A 725      13.036  68.669  26.883  1.00  0.00           C  
ATOM   1309  O   GLU A 725      13.383  67.498  26.857  1.00  0.00           O  
ATOM   1310  CB  GLU A 725      15.072  69.619  27.998  1.00  0.00           C  
ATOM   1311  CG  GLU A 725      15.684  70.278  26.745  1.00  0.00           C  
ATOM   1312  CD  GLU A 725      17.158  70.636  26.915  1.00  0.00           C  
ATOM   1313  OE1 GLU A 725      17.646  70.727  28.073  1.00  0.00           O  
ATOM   1314  OE2 GLU A 725      17.846  70.821  25.877  1.00  0.00           O  
ATOM   1315  N   PHE A 726      12.242  69.227  25.971  1.00  0.00           N  
ATOM   1316  CA  PHE A 726      11.550  68.456  24.942  1.00  0.00           C  
ATOM   1317  C   PHE A 726      11.578  69.193  23.611  1.00  0.00           C  
ATOM   1318  O   PHE A 726      11.686  70.419  23.547  1.00  0.00           O  
ATOM   1319  CB  PHE A 726      10.091  68.109  25.378  1.00  0.00           C  
ATOM   1320  CG  PHE A 726       9.207  69.333  25.584  1.00  0.00           C  
ATOM   1321  CD1 PHE A 726       8.338  69.758  24.569  1.00  0.00           C  
ATOM   1322  CD2 PHE A 726       9.252  70.058  26.772  1.00  0.00           C  
ATOM   1323  CE1 PHE A 726       7.530  70.872  24.735  1.00  0.00           C  
ATOM   1324  CE2 PHE A 726       8.471  71.200  26.933  1.00  0.00           C  
ATOM   1325  CZ  PHE A 726       7.623  71.611  25.912  1.00  0.00           C  
ATOM   1326  N   LEU A 728      11.482  68.423  22.534  1.00  0.00           N  
ATOM   1327  CA  LEU A 728      11.557  68.981  21.214  1.00  0.00           C  
ATOM   1328  C   LEU A 728      10.134  69.021  20.667  1.00  0.00           C  
ATOM   1329  O   LEU A 728       9.406  68.056  20.752  1.00  0.00           O  
ATOM   1330  CB  LEU A 728      12.451  68.095  20.320  1.00  0.00           C  
ATOM   1331  CG  LEU A 728      12.714  68.565  18.891  1.00  0.00           C  
ATOM   1332  CD1 LEU A 728      13.472  69.926  18.867  1.00  0.00           C  
ATOM   1333  CD2 LEU A 728      13.498  67.467  18.128  1.00  0.00           C  
ATOM   1334  N   MET A 730       9.755  70.159  20.116  1.00  0.00           N  
ATOM   1335  CA  MET A 730       8.439  70.335  19.527  1.00  0.00           C  
ATOM   1336  C   MET A 730       8.528  71.001  18.141  1.00  0.00           C  
ATOM   1337  O   MET A 730       9.348  71.872  17.921  1.00  0.00           O  
ATOM   1338  CB  MET A 730       7.584  71.179  20.468  1.00  0.00           C  
ATOM   1339  CG  MET A 730       6.244  71.614  19.880  1.00  0.00           C  
ATOM   1340  SD  MET A 730       4.972  71.856  21.148  1.00  0.00           S  
ATOM   1341  CE  MET A 730       5.128  70.182  21.824  1.00  0.00           C  
ATOM   1342  N   LYS A 731       7.693  70.571  17.203  1.00  0.00           N  
ATOM   1343  CA  LYS A 731       7.410  71.385  16.027  1.00  0.00           C  
ATOM   1344  C   LYS A 731       6.221  72.245  16.429  1.00  0.00           C  
ATOM   1345  O   LYS A 731       5.143  71.704  16.718  1.00  0.00           O  
ATOM   1346  CB  LYS A 731       7.037  70.526  14.811  1.00  0.00           C  
ATOM   1347  CG  LYS A 731       6.835  71.309  13.484  1.00  0.00           C  
ATOM   1348  CD  LYS A 731       5.496  72.081  13.425  1.00  0.00           C  
ATOM   1349  CE  LYS A 731       4.277  71.124  13.557  1.00  0.00           C  
ATOM   1350  NZ  LYS A 731       3.045  71.934  13.567  1.00  0.00           N  
ATOM   1351  N   ASP A 732       6.402  73.563  16.451  1.00  0.00           N  
ATOM   1352  CA  ASP A 732       5.275  74.457  16.758  1.00  0.00           C  
ATOM   1353  C   ASP A 732       5.088  75.412  15.607  1.00  0.00           C  
ATOM   1354  O   ASP A 732       6.036  76.100  15.183  1.00  0.00           O  
ATOM   1355  CB  ASP A 732       5.345  75.139  18.156  1.00  0.00           C  
ATOM   1356  CG  ASP A 732       6.729  75.711  18.495  1.00  0.00           C  
ATOM   1357  OD1 ASP A 732       7.718  74.964  18.377  1.00  0.00           O  
ATOM   1358  OD2 ASP A 732       6.831  76.910  18.892  1.00  0.00           O  
ATOM   1359  N   ALA A 733       3.867  75.400  15.070  1.00  0.00           N  
ATOM   1360  CA  ALA A 733       3.504  76.184  13.902  1.00  0.00           C  
ATOM   1361  C   ALA A 733       2.472  77.227  14.292  1.00  0.00           C  
ATOM   1362  O   ALA A 733       1.659  77.011  15.189  1.00  0.00           O  
ATOM   1363  CB  ALA A 733       2.970  75.250  12.757  1.00  0.00           C  
ATOM   1364  N   TYR A 734       2.488  78.360  13.610  1.00  0.00           N  
ATOM   1365  CA  TYR A 734       1.581  79.447  13.964  1.00  0.00           C  
ATOM   1366  C   TYR A 734       0.998  80.066  12.703  1.00  0.00           C  
ATOM   1367  O   TYR A 734       1.760  80.491  11.828  1.00  0.00           O  
ATOM   1368  CB  TYR A 734       2.334  80.508  14.797  1.00  0.00           C  
ATOM   1369  CG  TYR A 734       3.003  79.938  16.036  1.00  0.00           C  
ATOM   1370  CD1 TYR A 734       2.323  79.892  17.258  1.00  0.00           C  
ATOM   1371  CD2 TYR A 734       4.291  79.391  15.975  1.00  0.00           C  
ATOM   1372  CE1 TYR A 734       2.909  79.351  18.383  1.00  0.00           C  
ATOM   1373  CE2 TYR A 734       4.882  78.827  17.126  1.00  0.00           C  
ATOM   1374  CZ  TYR A 734       4.175  78.828  18.318  1.00  0.00           C  
ATOM   1375  OH  TYR A 734       4.721  78.292  19.462  1.00  0.00           O  
ATOM   1376  N   SER A 735      -0.333  80.097  12.601  1.00  0.00           N  
ATOM   1377  CA  SER A 735      -1.021  80.702  11.455  1.00  0.00           C  
ATOM   1378  C   SER A 735      -1.531  82.136  11.698  1.00  0.00           C  
ATOM   1379  O   SER A 735      -1.865  82.522  12.837  1.00  0.00           O  
ATOM   1380  CB  SER A 735      -2.138  79.784  10.937  1.00  0.00           C  
ATOM   1381  OG  SER A 735      -3.238  79.705  11.840  1.00  0.00           O  
ATOM   1382  N   PHE A 736      -1.554  82.920  10.614  1.00  0.00           N  
ATOM   1383  CA  PHE A 736      -1.945  84.339  10.612  1.00  0.00           C  
ATOM   1384  C   PHE A 736      -2.928  84.550   9.489  1.00  0.00           C  
ATOM   1385  O   PHE A 736      -2.615  84.238   8.337  1.00  0.00           O  
ATOM   1386  CB  PHE A 736      -0.728  85.250  10.362  1.00  0.00           C  
ATOM   1387  CG  PHE A 736       0.362  85.097  11.385  1.00  0.00           C  
ATOM   1388  CD1 PHE A 736       0.410  85.948  12.490  1.00  0.00           C  
ATOM   1389  CD2 PHE A 736       1.343  84.108  11.246  1.00  0.00           C  
ATOM   1390  CE1 PHE A 736       1.419  85.817  13.461  1.00  0.00           C  
ATOM   1391  CE2 PHE A 736       2.348  83.957  12.225  1.00  0.00           C  
ATOM   1392  CZ  PHE A 736       2.374  84.812  13.321  1.00  0.00           C  
ATOM   1393  N   ASP A 737      -4.094  85.102   9.833  1.00  0.00           N  
ATOM   1394  CA  ASP A 737      -5.203  85.314   8.903  1.00  0.00           C  
ATOM   1395  C   ASP A 737      -5.942  86.613   9.198  1.00  0.00           C  
ATOM   1396  O   ASP A 737      -5.851  87.129  10.294  1.00  0.00           O  
ATOM   1397  CB  ASP A 737      -6.186  84.140   8.988  1.00  0.00           C  
ATOM   1398  CG  ASP A 737      -5.772  82.965   8.121  1.00  0.00           C  
ATOM   1399  OD1 ASP A 737      -5.963  83.023   6.870  1.00  0.00           O  
ATOM   1400  OD2 ASP A 737      -5.294  81.964   8.699  1.00  0.00           O  
ATOM   1401  N   VAL A 738      -6.682  87.124   8.214  1.00  0.00           N  
ATOM   1402  CA  VAL A 738      -7.406  88.386   8.352  1.00  0.00           C  
ATOM   1403  C   VAL A 738      -8.569  88.273   9.342  1.00  0.00           C  
ATOM   1404  O   VAL A 738      -8.866  89.227  10.056  1.00  0.00           O  
ATOM   1405  CB  VAL A 738      -7.919  88.909   6.980  1.00  0.00           C  
ATOM   1406  CG1 VAL A 738      -8.491  90.311   7.108  1.00  0.00           C  
ATOM   1407  CG2 VAL A 738      -6.781  88.912   5.952  1.00  0.00           C  
ATOM   1408  N   ASP A 739      -9.196  87.101   9.400  1.00  0.00           N  
ATOM   1409  CA  ASP A 739     -10.435  86.926  10.153  1.00  0.00           C  
ATOM   1410  C   ASP A 739     -10.656  85.475  10.593  1.00  0.00           C  
ATOM   1411  O   ASP A 739      -9.831  84.610  10.316  1.00  0.00           O  
ATOM   1412  CB  ASP A 739     -11.638  87.441   9.326  1.00  0.00           C  
ATOM   1413  CG  ASP A 739     -11.742  86.797   7.923  1.00  0.00           C  
ATOM   1414  OD1 ASP A 739     -11.020  85.807   7.640  1.00  0.00           O  
ATOM   1415  OD2 ASP A 739     -12.573  87.299   7.107  1.00  0.00           O  
ATOM   1416  N   GLU A 741     -11.771  85.199  11.268  1.00  0.00           N  
ATOM   1417  CA  GLU A 741     -12.032  83.822  11.721  1.00  0.00           C  
ATOM   1418  C   GLU A 741     -12.189  82.831  10.554  1.00  0.00           C  
ATOM   1419  O   GLU A 741     -11.698  81.702  10.621  1.00  0.00           O  
ATOM   1420  CB  GLU A 741     -13.245  83.741  12.656  1.00  0.00           C  
ATOM   1421  CG  GLU A 741     -13.420  82.368  13.295  1.00  0.00           C  
ATOM   1422  CD  GLU A 741     -14.635  82.279  14.199  1.00  0.00           C  
ATOM   1423  OE1 GLU A 741     -14.800  83.158  15.067  1.00  0.00           O  
ATOM   1424  OE2 GLU A 741     -15.434  81.329  14.038  1.00  0.00           O  
ATOM   1425  N   ALA A 742     -12.884  83.252   9.499  1.00  0.00           N  
ATOM   1426  CA  ALA A 742     -13.084  82.404   8.327  1.00  0.00           C  
ATOM   1427  C   ALA A 742     -11.760  81.878   7.772  1.00  0.00           C  
ATOM   1428  O   ALA A 742     -11.613  80.674   7.585  1.00  0.00           O  
ATOM   1429  CB  ALA A 742     -13.869  83.141   7.254  1.00  0.00           C  
ATOM   1430  N   GLY A 743     -10.795  82.773   7.531  1.00  0.00           N  
ATOM   1431  CA  GLY A 743      -9.473  82.378   7.035  1.00  0.00           C  
ATOM   1432  C   GLY A 743      -8.728  81.493   8.028  1.00  0.00           C  
ATOM   1433  O   GLY A 743      -8.086  80.514   7.641  1.00  0.00           O  
ATOM   1434  N   ALA A 786      -8.828  81.831   9.311  1.00  0.00           N  
ATOM   1435  CA  ALA A 786      -8.220  81.040  10.370  1.00  0.00           C  
ATOM   1436  C   ALA A 786      -8.727  79.593  10.383  1.00  0.00           C  
ATOM   1437  O   ALA A 786      -7.939  78.672  10.583  1.00  0.00           O  
ATOM   1438  CB  ALA A 786      -8.403  81.721  11.743  1.00  0.00           C  
ATOM   1439  N   ARG A 787     -10.031  79.396  10.165  1.00  0.00           N  
ATOM   1440  CA  ARG A 787     -10.602  78.046  10.063  1.00  0.00           C  
ATOM   1441  C   ARG A 787      -9.989  77.266   8.890  1.00  0.00           C  
ATOM   1442  O   ARG A 787      -9.708  76.076   9.007  1.00  0.00           O  
ATOM   1443  CB  ARG A 787     -12.129  78.098   9.914  1.00  0.00           C  
ATOM   1444  CG  ARG A 787     -12.793  76.732  10.038  1.00  0.00           C  
ATOM   1445  CD  ARG A 787     -14.308  76.816  10.054  1.00  0.00           C  
ATOM   1446  NE  ARG A 787     -14.809  77.594  11.192  1.00  0.00           N  
ATOM   1447  CZ  ARG A 787     -15.215  77.069  12.348  1.00  0.00           C  
ATOM   1448  NH1 ARG A 787     -15.188  75.751  12.538  1.00  0.00           N  
ATOM   1449  NH2 ARG A 787     -15.646  77.872  13.320  1.00  0.00           N  
ATOM   1450  N   LYS A 788      -9.778  77.946   7.766  1.00  0.00           N  
ATOM   1451  CA  LYS A 788      -9.099  77.340   6.607  1.00  0.00           C  
ATOM   1452  C   LYS A 788      -7.650  76.974   6.939  1.00  0.00           C  
ATOM   1453  O   LYS A 788      -7.192  75.878   6.609  1.00  0.00           O  
ATOM   1454  CB  LYS A 788      -9.163  78.261   5.388  1.00  0.00           C  
ATOM   1455  CG  LYS A 788     -10.589  78.349   4.757  1.00  0.00           C  
ATOM   1456  CD  LYS A 788     -10.660  79.439   3.701  1.00  0.00           C  
ATOM   1457  CE  LYS A 788     -12.078  79.522   3.083  1.00  0.00           C  
ATOM   1458  NZ  LYS A 788     -12.230  80.741   2.231  1.00  0.00           N  
ATOM   1459  N   SER A 789      -6.933  77.887   7.594  1.00  0.00           N  
ATOM   1460  CA  SER A 789      -5.578  77.564   8.070  1.00  0.00           C  
ATOM   1461  C   SER A 789      -5.569  76.384   9.039  1.00  0.00           C  
ATOM   1462  O   SER A 789      -4.707  75.535   8.954  1.00  0.00           O  
ATOM   1463  CB  SER A 789      -4.920  78.772   8.691  1.00  0.00           C  
ATOM   1464  OG  SER A 789      -4.734  79.766   7.716  1.00  0.00           O  
ATOM   1465  N   TYR A 790      -6.529  76.353   9.960  1.00  0.00           N  
ATOM   1466  CA  TYR A 790      -6.708  75.238  10.911  1.00  0.00           C  
ATOM   1467  C   TYR A 790      -6.967  73.909  10.221  1.00  0.00           C  
ATOM   1468  O   TYR A 790      -6.408  72.873  10.638  1.00  0.00           O  
ATOM   1469  CB  TYR A 790      -7.899  75.551  11.822  1.00  0.00           C  
ATOM   1470  CG  TYR A 790      -8.162  74.636  13.009  1.00  0.00           C  
ATOM   1471  CD1 TYR A 790      -7.677  74.965  14.291  1.00  0.00           C  
ATOM   1472  CD2 TYR A 790      -8.982  73.501  12.881  1.00  0.00           C  
ATOM   1473  CE1 TYR A 790      -7.944  74.155  15.409  1.00  0.00           C  
ATOM   1474  CE2 TYR A 790      -9.259  72.683  13.999  1.00  0.00           C  
ATOM   1475  CZ  TYR A 790      -8.739  73.032  15.267  1.00  0.00           C  
ATOM   1476  OH  TYR A 790      -8.999  72.239  16.372  1.00  0.00           O  
ATOM   1477  N   ASN A 791      -7.862  73.926   9.217  1.00  0.00           N  
ATOM   1478  CA  ASN A 791      -8.146  72.728   8.428  1.00  0.00           C  
ATOM   1479  C   ASN A 791      -6.928  72.138   7.725  1.00  0.00           C  
ATOM   1480  O   ASN A 791      -6.751  70.918   7.733  1.00  0.00           O  
ATOM   1481  CB  ASN A 791      -9.278  72.975   7.416  1.00  0.00           C  
ATOM   1482  CG  ASN A 791     -10.610  73.127   8.082  1.00  0.00           C  
ATOM   1483  OD1 ASN A 791     -10.738  72.907   9.299  1.00  0.00           O  
ATOM   1484  ND2 ASN A 791     -11.626  73.495   7.303  1.00  0.00           N  
ATOM   1485  N   LYS A 792      -6.116  72.991   7.094  1.00  0.00           N  
ATOM   1486  CA  LYS A 792      -4.824  72.580   6.526  1.00  0.00           C  
ATOM   1487  C   LYS A 792      -3.957  71.775   7.504  1.00  0.00           C  
ATOM   1488  O   LYS A 792      -3.419  70.741   7.147  1.00  0.00           O  
ATOM   1489  CB  LYS A 792      -4.032  73.812   6.056  1.00  0.00           C  
ATOM   1490  CG  LYS A 792      -4.645  74.490   4.851  1.00  0.00           C  
ATOM   1491  CD  LYS A 792      -3.655  75.437   4.273  1.00  0.00           C  
ATOM   1492  CE  LYS A 792      -4.145  76.856   4.371  1.00  0.00           C  
ATOM   1493  NZ  LYS A 792      -4.439  77.325   3.007  1.00  0.00           N  
ATOM   1494  N   MET A 793      -3.806  72.283   8.732  1.00  0.00           N  
ATOM   1495  CA  MET A 793      -3.051  71.594   9.787  1.00  0.00           C  
ATOM   1496  C   MET A 793      -3.722  70.322  10.294  1.00  0.00           C  
ATOM   1497  O   MET A 793      -3.043  69.349  10.608  1.00  0.00           O  
ATOM   1498  CB  MET A 793      -2.746  72.556  10.963  1.00  0.00           C  
ATOM   1499  CG  MET A 793      -1.859  73.723  10.562  1.00  0.00           C  
ATOM   1500  SD  MET A 793      -0.122  73.235  10.567  1.00  0.00           S  
ATOM   1501  CE  MET A 793       0.263  73.178   8.798  1.00  0.00           C  
ATOM   1502  N   PHE A 794      -5.051  70.336  10.379  1.00  0.00           N  
ATOM   1503  CA  PHE A 794      -5.824  69.127  10.699  1.00  0.00           C  
ATOM   1504  C   PHE A 794      -5.443  68.009   9.721  1.00  0.00           C  
ATOM   1505  O   PHE A 794      -5.044  66.918  10.139  1.00  0.00           O  
ATOM   1506  CB  PHE A 794      -7.335  69.416  10.649  1.00  0.00           C  
ATOM   1507  CG  PHE A 794      -8.200  68.344  11.288  1.00  0.00           C  
ATOM   1508  CD1 PHE A 794      -8.890  68.603  12.483  1.00  0.00           C  
ATOM   1509  CD2 PHE A 794      -8.363  67.088  10.684  1.00  0.00           C  
ATOM   1510  CE1 PHE A 794      -9.704  67.614  13.076  1.00  0.00           C  
ATOM   1511  CE2 PHE A 794      -9.174  66.102  11.277  1.00  0.00           C  
ATOM   1512  CZ  PHE A 794      -9.852  66.375  12.469  1.00  0.00           C  
ATOM   1513  N   VAL A 795      -5.525  68.299   8.422  1.00  0.00           N  
ATOM   1514  CA  VAL A 795      -5.135  67.332   7.378  1.00  0.00           C  
ATOM   1515  C   VAL A 795      -3.654  66.901   7.465  1.00  0.00           C  
ATOM   1516  O   VAL A 795      -3.358  65.696   7.414  1.00  0.00           O  
ATOM   1517  CB  VAL A 795      -5.464  67.837   5.956  1.00  0.00           C  
ATOM   1518  CG1 VAL A 795      -5.019  66.810   4.907  1.00  0.00           C  
ATOM   1519  CG2 VAL A 795      -6.963  68.115   5.810  1.00  0.00           C  
ATOM   1520  N   ALA A 796      -2.741  67.878   7.567  1.00  0.00           N  
ATOM   1521  CA  ALA A 796      -1.307  67.596   7.739  1.00  0.00           C  
ATOM   1522  C   ALA A 796      -0.997  66.634   8.898  1.00  0.00           C  
ATOM   1523  O   ALA A 796      -0.113  65.778   8.783  1.00  0.00           O  
ATOM   1524  CB  ALA A 796      -0.518  68.903   7.907  1.00  0.00           C  
ATOM   1525  N   TYR A 797      -1.699  66.786  10.018  1.00  0.00           N  
ATOM   1526  CA  TYR A 797      -1.487  65.929  11.197  1.00  0.00           C  
ATOM   1527  C   TYR A 797      -1.960  64.492  11.044  1.00  0.00           C  
ATOM   1528  O   TYR A 797      -1.301  63.550  11.509  1.00  0.00           O  
ATOM   1529  CB  TYR A 797      -2.148  66.552  12.428  1.00  0.00           C  
ATOM   1530  CG  TYR A 797      -1.304  67.615  13.106  1.00  0.00           C  
ATOM   1531  CD1 TYR A 797      -0.306  68.290  12.409  1.00  0.00           C  
ATOM   1532  CD2 TYR A 797      -1.530  67.968  14.430  1.00  0.00           C  
ATOM   1533  CE1 TYR A 797       0.466  69.279  13.022  1.00  0.00           C  
ATOM   1534  CE2 TYR A 797      -0.754  68.986  15.068  1.00  0.00           C  
ATOM   1535  CZ  TYR A 797       0.231  69.627  14.342  1.00  0.00           C  
ATOM   1536  OH  TYR A 797       1.011  70.600  14.924  1.00  0.00           O  
ATOM   1537  N   LEU A 798      -3.110  64.309  10.396  1.00  0.00           N  
ATOM   1538  CA  LEU A 798      -3.576  62.969  10.032  1.00  0.00           C  
ATOM   1539  C   LEU A 798      -2.471  62.246   9.276  1.00  0.00           C  
ATOM   1540  O   LEU A 798      -2.155  61.089   9.568  1.00  0.00           O  
ATOM   1541  CB  LEU A 798      -4.804  63.078   9.136  1.00  0.00           C  
ATOM   1542  CG  LEU A 798      -6.101  63.594   9.771  1.00  0.00           C  
ATOM   1543  CD1 LEU A 798      -7.213  63.544   8.716  1.00  0.00           C  
ATOM   1544  CD2 LEU A 798      -6.464  62.751  10.997  1.00  0.00           C  
ATOM   1545  N   ARG A 799      -1.879  62.950   8.313  1.00  0.00           N  
ATOM   1546  CA  ARG A 799      -0.873  62.371   7.428  1.00  0.00           C  
ATOM   1547  C   ARG A 799       0.447  62.111   8.142  1.00  0.00           C  
ATOM   1548  O   ARG A 799       1.097  61.089   7.897  1.00  0.00           O  
ATOM   1549  CB  ARG A 799      -0.651  63.276   6.221  1.00  0.00           C  
ATOM   1550  CG  ARG A 799      -1.781  63.228   5.185  1.00  0.00           C  
ATOM   1551  CD  ARG A 799      -1.351  63.916   3.884  1.00  0.00           C  
ATOM   1552  NE  ARG A 799       0.032  63.549   3.506  1.00  0.00           N  
ATOM   1553  CZ  ARG A 799       0.415  62.338   3.100  1.00  0.00           C  
ATOM   1554  NH1 ARG A 799      -0.472  61.365   3.006  1.00  0.00           N  
ATOM   1555  NH2 ARG A 799       1.692  62.097   2.808  1.00  0.00           N  
ATOM   1556  N   THR A 800       0.834  63.055   9.006  1.00  0.00           N  
ATOM   1557  CA  THR A 800       2.054  62.986   9.820  1.00  0.00           C  
ATOM   1558  C   THR A 800       2.105  61.734  10.687  1.00  0.00           C  
ATOM   1559  O   THR A 800       3.071  60.998  10.643  1.00  0.00           O  
ATOM   1560  CB  THR A 800       2.184  64.266  10.714  1.00  0.00           C  
ATOM   1561  OG1 THR A 800       2.216  65.415   9.850  1.00  0.00           O  
ATOM   1562  CG2 THR A 800       3.475  64.244  11.580  1.00  0.00           C  
ATOM   1563  N   PHE A 801       1.044  61.502  11.458  1.00  0.00           N  
ATOM   1564  CA  PHE A 801       0.994  60.379  12.381  1.00  0.00           C  
ATOM   1565  C   PHE A 801       0.786  59.038  11.668  1.00  0.00           C  
ATOM   1566  O   PHE A 801       1.371  58.023  12.084  1.00  0.00           O  
ATOM   1567  CB  PHE A 801      -0.059  60.646  13.481  1.00  0.00           C  
ATOM   1568  CG  PHE A 801       0.209  61.913  14.235  1.00  0.00           C  
ATOM   1569  CD1 PHE A 801       1.469  62.140  14.783  1.00  0.00           C  
ATOM   1570  CD2 PHE A 801      -0.774  62.896  14.370  1.00  0.00           C  
ATOM   1571  CE1 PHE A 801       1.747  63.323  15.466  1.00  0.00           C  
ATOM   1572  CE2 PHE A 801      -0.493  64.099  15.054  1.00  0.00           C  
ATOM   1573  CZ  PHE A 801       0.742  64.298  15.598  1.00  0.00           C  
ATOM   1574  N   ALA A 802      -0.034  59.036  10.612  1.00  0.00           N  
ATOM   1575  CA  ALA A 802      -0.188  57.857   9.765  1.00  0.00           C  
ATOM   1576  C   ALA A 802       1.159  57.403   9.174  1.00  0.00           C  
ATOM   1577  O   ALA A 802       1.464  56.203   9.160  1.00  0.00           O  
ATOM   1578  CB  ALA A 802      -1.223  58.106   8.667  1.00  0.00           C  
ATOM   1579  N   ARG A 803       1.974  58.355   8.724  1.00  0.00           N  
ATOM   1580  CA  ARG A 803       3.295  58.048   8.172  1.00  0.00           C  
ATOM   1581  C   ARG A 803       4.276  57.459   9.191  1.00  0.00           C  
ATOM   1582  O   ARG A 803       5.292  56.872   8.809  1.00  0.00           O  
ATOM   1583  CB  ARG A 803       3.926  59.283   7.535  1.00  0.00           C  
ATOM   1584  CG  ARG A 803       3.409  59.648   6.155  1.00  0.00           C  
ATOM   1585  CD  ARG A 803       4.249  60.787   5.620  1.00  0.00           C  
ATOM   1586  NE  ARG A 803       5.609  60.335   5.285  1.00  0.00           N  
ATOM   1587  CZ  ARG A 803       6.605  61.144   4.948  1.00  0.00           C  
ATOM   1588  NH1 ARG A 803       6.404  62.449   4.909  1.00  0.00           N  
ATOM   1589  NH2 ARG A 803       7.799  60.645   4.642  1.00  0.00           N  
ATOM   1590  N   MET A 807       3.981  57.642  10.475  1.00  0.00           N  
ATOM   1591  CA  MET A 807       4.763  57.066  11.570  1.00  0.00           C  
ATOM   1592  C   MET A 807       4.242  55.715  12.071  1.00  0.00           C  
ATOM   1593  O   MET A 807       4.751  55.189  13.078  1.00  0.00           O  
ATOM   1594  CB  MET A 807       4.777  58.035  12.743  1.00  0.00           C  
ATOM   1595  CG  MET A 807       5.509  59.283  12.410  1.00  0.00           C  
ATOM   1596  SD  MET A 807       5.420  60.436  13.750  1.00  0.00           S  
ATOM   1597  CE  MET A 807       6.142  61.815  12.856  1.00  0.00           C  
ATOM   1598  N   GLY A 808       3.233  55.159  11.402  1.00  0.00           N  
ATOM   1599  CA  GLY A 808       2.635  53.900  11.852  1.00  0.00           C  
ATOM   1600  C   GLY A 808       1.698  54.022  13.042  1.00  0.00           C  
ATOM   1601  O   GLY A 808       1.470  53.039  13.771  1.00  0.00           O  
ATOM   1602  N   LEU A1153       1.129  55.209  13.236  1.00  0.00           N  
ATOM   1603  CA  LEU A1153       0.233  55.462  14.374  1.00  0.00           C  
ATOM   1604  C   LEU A1153      -1.190  55.765  13.933  1.00  0.00           C  
ATOM   1605  O   LEU A1153      -1.407  56.363  12.875  1.00  0.00           O  
ATOM   1606  CB  LEU A1153       0.731  56.647  15.236  1.00  0.00           C  
ATOM   1607  CG  LEU A1153       2.083  56.586  15.962  1.00  0.00           C  
ATOM   1608  CD1 LEU A1153       2.415  57.948  16.579  1.00  0.00           C  
ATOM   1609  CD2 LEU A1153       2.139  55.496  17.032  1.00  0.00           C  
ATOM   1610  N   LYS A1154      -2.152  55.371  14.764  1.00  0.00           N  
ATOM   1611  CA  LYS A1154      -3.497  55.901  14.637  1.00  0.00           C  
ATOM   1612  C   LYS A1154      -3.683  56.924  15.756  1.00  0.00           C  
ATOM   1613  O   LYS A1154      -4.101  56.591  16.860  1.00  0.00           O  
ATOM   1614  CB  LYS A1154      -4.566  54.794  14.667  1.00  0.00           C  
ATOM   1615  CG  LYS A1154      -4.607  53.921  13.413  1.00  0.00           C  
ATOM   1616  CD  LYS A1154      -5.998  53.253  13.254  1.00  0.00           C  
ATOM   1617  CE  LYS A1154      -5.917  51.966  12.436  1.00  0.00           C  
ATOM   1618  NZ  LYS A1154      -7.235  51.177  12.421  1.00  0.00           N  
ATOM   1619  N   ALA A1155      -3.300  58.163  15.462  1.00  0.00           N  
ATOM   1620  CA  ALA A1155      -3.444  59.280  16.382  1.00  0.00           C  
ATOM   1621  C   ALA A1155      -4.783  59.928  16.078  1.00  0.00           C  
ATOM   1622  O   ALA A1155      -4.946  60.539  15.020  1.00  0.00           O  
ATOM   1623  CB  ALA A1155      -2.319  60.264  16.161  1.00  0.00           C  
ATOM   1624  N   ILE A1156      -5.754  59.774  16.972  1.00  0.00           N  
ATOM   1625  CA  ILE A1156      -7.129  60.155  16.655  1.00  0.00           C  
ATOM   1626  C   ILE A1156      -7.383  61.619  17.000  1.00  0.00           C  
ATOM   1627  O   ILE A1156      -7.066  62.029  18.106  1.00  0.00           O  
ATOM   1628  CB  ILE A1156      -8.172  59.255  17.411  1.00  0.00           C  
ATOM   1629  CG1 ILE A1156      -7.881  57.760  17.206  1.00  0.00           C  
ATOM   1630  CG2 ILE A1156      -9.601  59.610  16.990  1.00  0.00           C  
ATOM   1631  CD1 ILE A1156      -7.833  57.312  15.748  1.00  0.00           C  
ATOM   1632  N   PRO A1157      -7.918  62.418  16.047  1.00  0.00           N  
ATOM   1633  CA  PRO A1157      -8.330  63.766  16.434  1.00  0.00           C  
ATOM   1634  C   PRO A1157      -9.569  63.713  17.322  1.00  0.00           C  
ATOM   1635  O   PRO A1157     -10.615  63.121  16.956  1.00  0.00           O  
ATOM   1636  CB  PRO A1157      -8.641  64.447  15.103  1.00  0.00           C  
ATOM   1637  CG  PRO A1157      -9.008  63.320  14.183  1.00  0.00           C  
ATOM   1638  CD  PRO A1157      -8.136  62.171  14.608  1.00  0.00           C  
ATOM   1639  N   MET A1158      -9.423  64.300  18.498  1.00  0.00           N  
ATOM   1640  CA  MET A1158     -10.448  64.346  19.512  1.00  0.00           C  
ATOM   1641  C   MET A1158     -10.694  65.788  19.931  1.00  0.00           C  
ATOM   1642  O   MET A1158      -9.736  66.538  20.156  1.00  0.00           O  
ATOM   1643  CB  MET A1158      -9.995  63.520  20.709  1.00  0.00           C  
ATOM   1644  CG  MET A1158     -10.081  62.027  20.464  1.00  0.00           C  
ATOM   1645  SD  MET A1158      -9.633  61.032  21.892  1.00  0.00           S  
ATOM   1646  CE  MET A1158      -9.074  59.544  21.058  1.00  0.00           C  
ATOM   1647  N   ARG A1159     -11.975  66.173  20.034  1.00  0.00           N  
ATOM   1648  CA  ARG A1159     -12.336  67.507  20.508  1.00  0.00           C  
ATOM   1649  C   ARG A1159     -11.700  67.741  21.863  1.00  0.00           C  
ATOM   1650  O   ARG A1159     -11.669  66.832  22.702  1.00  0.00           O  
ATOM   1651  CB  ARG A1159     -13.842  67.669  20.591  1.00  0.00           C  
ATOM   1652  CG  ARG A1159     -14.492  67.920  19.249  1.00  0.00           C  
ATOM   1653  CD  ARG A1159     -15.954  68.186  19.421  1.00  0.00           C  
ATOM   1654  NE  ARG A1159     -16.672  67.031  19.981  1.00  0.00           N  
ATOM   1655  CZ  ARG A1159     -17.118  66.940  21.235  1.00  0.00           C  
ATOM   1656  NH1 ARG A1159     -16.949  67.940  22.099  1.00  0.00           N  
ATOM   1657  NH2 ARG A1159     -17.757  65.844  21.623  1.00  0.00           N  
ATOM   1658  N   ALA A1160     -11.163  68.941  22.070  1.00  0.00           N  
ATOM   1659  CA  ALA A1160     -10.373  69.209  23.270  1.00  0.00           C  
ATOM   1660  C   ALA A1160     -10.707  70.549  23.946  1.00  0.00           C  
ATOM   1661  O   ALA A1160     -11.448  71.360  23.396  1.00  0.00           O  
ATOM   1662  CB  ALA A1160      -8.885  69.106  22.953  1.00  0.00           C  
ATOM   1663  N   GLU A1161     -10.146  70.745  25.141  1.00  0.00           N  
ATOM   1664  CA  GLU A1161     -10.294  71.959  25.953  1.00  0.00           C  
ATOM   1665  C   GLU A1161     -10.168  73.201  25.047  1.00  0.00           C  
ATOM   1666  O   GLU A1161      -9.180  73.354  24.335  1.00  0.00           O  
ATOM   1667  CB  GLU A1161      -9.201  71.941  27.039  1.00  0.00           C  
ATOM   1668  CG  GLU A1161      -9.144  73.112  27.997  1.00  0.00           C  
ATOM   1669  CD  GLU A1161      -9.542  72.725  29.422  1.00  0.00           C  
ATOM   1670  OE1 GLU A1161     -10.742  72.514  29.653  1.00  0.00           O  
ATOM   1671  OE2 GLU A1161      -8.643  72.635  30.299  1.00  0.00           O  
ATOM   1672  N   THR A1162     -11.203  74.046  25.028  1.00  0.00           N  
ATOM   1673  CA  THR A1162     -11.150  75.327  24.300  1.00  0.00           C  
ATOM   1674  C   THR A1162     -10.723  76.461  25.256  1.00  0.00           C  
ATOM   1675  O   THR A1162     -10.613  76.256  26.482  1.00  0.00           O  
ATOM   1676  CB  THR A1162     -12.503  75.673  23.608  1.00  0.00           C  
ATOM   1677  OG1 THR A1162     -13.586  75.513  24.542  1.00  0.00           O  
ATOM   1678  CG2 THR A1162     -12.767  74.775  22.412  1.00  0.00           C  
ATOM   1679  N   GLY A1437     -10.478  77.647  24.705  1.00  0.00           N  
ATOM   1680  CA  GLY A1437     -10.225  78.838  25.537  1.00  0.00           C  
ATOM   1681  C   GLY A1437     -11.529  79.503  25.986  1.00  0.00           C  
ATOM   1682  O   GLY A1437     -12.604  78.927  25.816  1.00  0.00           O  
ATOM   1683  N   PRO A1438     -11.441  80.712  26.582  1.00  0.00           N  
ATOM   1684  CA  PRO A1438     -12.627  81.509  26.969  1.00  0.00           C  
ATOM   1685  C   PRO A1438     -13.643  81.787  25.845  1.00  0.00           C  
ATOM   1686  O   PRO A1438     -14.840  81.933  26.149  1.00  0.00           O  
ATOM   1687  CB  PRO A1438     -12.022  82.815  27.481  1.00  0.00           C  
ATOM   1688  CG  PRO A1438     -10.661  82.413  27.960  1.00  0.00           C  
ATOM   1689  CD  PRO A1438     -10.190  81.384  26.977  1.00  0.00           C  
ATOM   1690  N   ILE A1443     -13.185  81.851  24.580  1.00  0.00           N  
ATOM   1691  CA  ILE A1443     -14.105  81.993  23.428  1.00  0.00           C  
ATOM   1692  C   ILE A1443     -15.154  80.887  23.472  1.00  0.00           C  
ATOM   1693  O   ILE A1443     -16.361  81.151  23.572  1.00  0.00           O  
ATOM   1694  CB  ILE A1443     -13.430  81.853  22.020  1.00  0.00           C  
ATOM   1695  CG1 ILE A1443     -12.162  82.711  21.857  1.00  0.00           C  
ATOM   1696  CG2 ILE A1443     -14.476  82.152  20.904  1.00  0.00           C  
ATOM   1697  CD1 ILE A1443     -11.241  82.255  20.684  1.00  0.00           C  
ATOM   1698  N   GLY A1444     -14.666  79.648  23.426  1.00  0.00           N  
ATOM   1699  CA  GLY A1444     -15.495  78.483  23.166  1.00  0.00           C  
ATOM   1700  C   GLY A1444     -15.284  78.141  21.709  1.00  0.00           C  
ATOM   1701  O   GLY A1444     -14.162  78.248  21.192  1.00  0.00           O  
ATOM   1702  N   GLY A1448     -16.360  77.758  21.037  1.00  0.00           N  
ATOM   1703  CA  GLY A1448     -16.266  77.346  19.644  1.00  0.00           C  
ATOM   1704  C   GLY A1448     -15.760  75.925  19.527  1.00  0.00           C  
ATOM   1705  O   GLY A1448     -15.693  75.190  20.520  1.00  0.00           O  
ATOM   1706  N   ASP A1456     -15.385  75.542  18.312  1.00  0.00           N  
ATOM   1707  CA  ASP A1456     -15.093  74.144  18.004  1.00  0.00           C  
ATOM   1708  C   ASP A1456     -13.705  73.911  17.396  1.00  0.00           C  
ATOM   1709  O   ASP A1456     -13.452  72.839  16.838  1.00  0.00           O  
ATOM   1710  CB  ASP A1456     -16.190  73.562  17.085  1.00  0.00           C  
ATOM   1711  CG  ASP A1456     -16.375  74.363  15.785  1.00  0.00           C  
ATOM   1712  OD1 ASP A1456     -15.843  75.497  15.668  1.00  0.00           O  
ATOM   1713  OD2 ASP A1456     -17.060  73.858  14.875  1.00  0.00           O  
ATOM   1714  N   LEU A1457     -12.816  74.901  17.520  1.00  0.00           N  
ATOM   1715  CA  LEU A1457     -11.488  74.828  16.926  1.00  0.00           C  
ATOM   1716  C   LEU A1457     -10.412  74.493  17.969  1.00  0.00           C  
ATOM   1717  O   LEU A1457      -9.459  75.268  18.190  1.00  0.00           O  
ATOM   1718  CB  LEU A1457     -11.162  76.116  16.156  1.00  0.00           C  
ATOM   1719  CG  LEU A1457     -12.052  76.499  14.960  1.00  0.00           C  
ATOM   1720  CD1 LEU A1457     -11.636  77.856  14.376  1.00  0.00           C  
ATOM   1721  CD2 LEU A1457     -12.026  75.434  13.884  1.00  0.00           C  
ATOM   1722  N   SER A1458     -10.588  73.331  18.602  1.00  0.00           N  
ATOM   1723  CA  SER A1458      -9.584  72.758  19.494  1.00  0.00           C  
ATOM   1724  C   SER A1458      -9.608  71.227  19.445  1.00  0.00           C  
ATOM   1725  O   SER A1458     -10.598  70.599  19.834  1.00  0.00           O  
ATOM   1726  CB  SER A1458      -9.732  73.277  20.931  1.00  0.00           C  
ATOM   1727  OG  SER A1458      -8.727  72.746  21.773  1.00  0.00           O  
ATOM   1728  N   HIS A1459      -8.506  70.639  18.971  1.00  0.00           N  
ATOM   1729  CA  HIS A1459      -8.396  69.185  18.865  1.00  0.00           C  
ATOM   1730  C   HIS A1459      -7.045  68.710  19.391  1.00  0.00           C  
ATOM   1731  O   HIS A1459      -6.026  69.401  19.259  1.00  0.00           O  
ATOM   1732  CB  HIS A1459      -8.564  68.737  17.404  1.00  0.00           C  
ATOM   1733  CG  HIS A1459      -9.969  68.828  16.898  1.00  0.00           C  
ATOM   1734  ND1 HIS A1459     -10.460  69.944  16.253  1.00  0.00           N  
ATOM   1735  CD2 HIS A1459     -10.993  67.942  16.952  1.00  0.00           C  
ATOM   1736  CE1 HIS A1459     -11.730  69.744  15.943  1.00  0.00           C  
ATOM   1737  NE2 HIS A1459     -12.072  68.532  16.343  1.00  0.00           N  
ATOM   1738  N   GLU A1460      -7.047  67.543  20.012  1.00  0.00           N  
ATOM   1739  CA  GLU A1460      -5.818  66.849  20.372  1.00  0.00           C  
ATOM   1740  C   GLU A1460      -5.779  65.533  19.604  1.00  0.00           C  
ATOM   1741  O   GLU A1460      -6.778  64.782  19.556  1.00  0.00           O  
ATOM   1742  CB  GLU A1460      -5.751  66.562  21.867  1.00  0.00           C  
ATOM   1743  CG  GLU A1460      -5.429  67.774  22.753  1.00  0.00           C  
ATOM   1744  CD  GLU A1460      -5.519  67.476  24.269  1.00  0.00           C  
ATOM   1745  OE1 GLU A1460      -5.295  66.305  24.681  1.00  0.00           O  
ATOM   1746  OE2 GLU A1460      -5.792  68.427  25.055  1.00  0.00           O  
ATOM   1747  N   PHE A1461      -4.630  65.255  19.010  1.00  0.00           N  
ATOM   1748  CA  PHE A1461      -4.402  64.000  18.292  1.00  0.00           C  
ATOM   1749  C   PHE A1461      -3.773  63.042  19.280  1.00  0.00           C  
ATOM   1750  O   PHE A1461      -2.652  63.258  19.728  1.00  0.00           O  
ATOM   1751  CB  PHE A1461      -3.503  64.235  17.077  1.00  0.00           C  
ATOM   1752  CG  PHE A1461      -4.183  64.956  15.963  1.00  0.00           C  
ATOM   1753  CD1 PHE A1461      -4.542  64.273  14.793  1.00  0.00           C  
ATOM   1754  CD2 PHE A1461      -4.472  66.319  16.067  1.00  0.00           C  
ATOM   1755  CE1 PHE A1461      -5.198  64.945  13.764  1.00  0.00           C  
ATOM   1756  CE2 PHE A1461      -5.126  66.995  15.050  1.00  0.00           C  
ATOM   1757  CZ  PHE A1461      -5.491  66.311  13.893  1.00  0.00           C  
ATOM   1758  N   ILE A1462      -4.520  61.992  19.622  1.00  0.00           N  
ATOM   1759  CA  ILE A1462      -4.172  61.092  20.721  1.00  0.00           C  
ATOM   1760  C   ILE A1462      -4.093  59.649  20.206  1.00  0.00           C  
ATOM   1761  O   ILE A1462      -4.980  59.182  19.487  1.00  0.00           O  
ATOM   1762  CB  ILE A1462      -5.199  61.200  21.916  1.00  0.00           C  
ATOM   1763  CG1 ILE A1462      -5.113  62.559  22.638  1.00  0.00           C  
ATOM   1764  CG2 ILE A1462      -4.968  60.111  22.951  1.00  0.00           C  
ATOM   1765  CD1 ILE A1462      -6.444  62.951  23.373  1.00  0.00           C  
ATOM   1766  N   VAL A1463      -2.986  58.982  20.542  1.00  0.00           N  
ATOM   1767  CA  VAL A1463      -2.776  57.569  20.266  1.00  0.00           C  
ATOM   1768  C   VAL A1463      -3.314  56.798  21.483  1.00  0.00           C  
ATOM   1769  O   VAL A1463      -2.885  57.049  22.607  1.00  0.00           O  
ATOM   1770  CB  VAL A1463      -1.254  57.271  20.087  1.00  0.00           C  
ATOM   1771  CG1 VAL A1463      -1.015  55.775  19.833  1.00  0.00           C  
ATOM   1772  CG2 VAL A1463      -0.667  58.111  18.954  1.00  0.00           C  
ATOM   1773  N   LEU A1464      -4.236  55.870  21.268  1.00  0.00           N  
ATOM   1774  CA  LEU A1464      -4.783  55.069  22.382  1.00  0.00           C  
ATOM   1775  C   LEU A1464      -3.714  54.224  23.112  1.00  0.00           C  
ATOM   1776  O   LEU A1464      -3.017  53.418  22.486  1.00  0.00           O  
ATOM   1777  CB  LEU A1464      -5.947  54.211  21.887  1.00  0.00           C  
ATOM   1778  CG  LEU A1464      -7.178  54.900  21.269  1.00  0.00           C  
ATOM   1779  CD1 LEU A1464      -8.303  53.915  21.150  1.00  0.00           C  
ATOM   1780  CD2 LEU A1464      -7.642  56.105  22.084  1.00  0.00           C  
ATOM   1781  N   ALA A1465      -3.559  54.453  24.422  1.00  0.00           N  
ATOM   1782  CA  ALA A1465      -2.590  53.724  25.274  1.00  0.00           C  
ATOM   1783  C   ALA A1465      -2.935  53.726  26.781  1.00  0.00           C  
ATOM   1784  O   ALA A1465      -3.230  54.783  27.377  1.00  0.00           O  
ATOM   1785  CB  ALA A1465      -1.174  54.252  25.068  1.00  0.00           C  
ATOM   1786  N   GLU A1475      -2.854  52.545  27.399  1.00  0.00           N  
ATOM   1787  CA  GLU A1475      -3.259  52.359  28.804  1.00  0.00           C  
ATOM   1788  C   GLU A1475      -2.270  52.912  29.864  1.00  0.00           C  
ATOM   1789  O   GLU A1475      -2.676  53.219  30.980  1.00  0.00           O  
ATOM   1790  CB  GLU A1475      -3.651  50.893  29.065  1.00  0.00           C  
ATOM   1791  CG  GLU A1475      -4.856  50.415  28.217  1.00  0.00           C  
ATOM   1792  CD  GLU A1475      -5.304  48.971  28.515  1.00  0.00           C  
ATOM   1793  OE1 GLU A1475      -5.268  48.551  29.697  1.00  0.00           O  
ATOM   1794  OE2 GLU A1475      -5.720  48.254  27.563  1.00  0.00           O  
ATOM   1795  N   THR A1476      -0.995  53.065  29.517  1.00  0.00           N  
ATOM   1796  CA  THR A1476      -0.062  53.847  30.360  1.00  0.00           C  
ATOM   1797  C   THR A1476      -0.170  55.371  30.092  1.00  0.00           C  
ATOM   1798  O   THR A1476       0.617  56.173  30.644  1.00  0.00           O  
ATOM   1799  CB  THR A1476       1.439  53.418  30.185  1.00  0.00           C  
ATOM   1800  OG1 THR A1476       1.864  53.634  28.824  1.00  0.00           O  
ATOM   1801  CG2 THR A1476       1.673  51.963  30.601  1.00  0.00           C  
ATOM   1802  N   GLY A1477      -1.137  55.750  29.245  1.00  0.00           N  
ATOM   1803  CA  GLY A1477      -1.320  57.131  28.774  1.00  0.00           C  
ATOM   1804  C   GLY A1477      -1.941  58.054  29.809  1.00  0.00           C  
ATOM   1805  O   GLY A1477      -2.699  57.610  30.670  1.00  0.00           O  
ATOM   1806  N   GLU A1478      -1.625  59.344  29.705  1.00  0.00           N  
ATOM   1807  CA  GLU A1478      -1.990  60.333  30.725  1.00  0.00           C  
ATOM   1808  C   GLU A1478      -3.313  61.078  30.451  1.00  0.00           C  
ATOM   1809  O   GLU A1478      -3.803  61.834  31.305  1.00  0.00           O  
ATOM   1810  CB  GLU A1478      -0.821  61.312  30.981  1.00  0.00           C  
ATOM   1811  CG  GLU A1478      -0.344  62.122  29.757  1.00  0.00           C  
ATOM   1812  CD  GLU A1478       1.032  61.695  29.238  1.00  0.00           C  
ATOM   1813  OE1 GLU A1478       1.076  60.803  28.356  1.00  0.00           O  
ATOM   1814  OE2 GLU A1478       2.061  62.250  29.726  1.00  0.00           O  
ATOM   1815  N   SER A1479      -3.884  60.846  29.271  1.00  0.00           N  
ATOM   1816  CA  SER A1479      -5.129  61.481  28.844  1.00  0.00           C  
ATOM   1817  C   SER A1479      -6.315  60.510  28.849  1.00  0.00           C  
ATOM   1818  O   SER A1479      -6.290  59.509  28.143  1.00  0.00           O  
ATOM   1819  CB  SER A1479      -4.966  62.045  27.426  1.00  0.00           C  
ATOM   1820  OG  SER A1479      -4.041  63.119  27.389  1.00  0.00           O  
ATOM   1821  N   GLY A1480      -7.356  60.816  29.626  1.00  0.00           N  
ATOM   1822  CA  GLY A1480      -8.606  60.057  29.558  1.00  0.00           C  
ATOM   1823  C   GLY A1480      -9.396  60.485  28.334  1.00  0.00           C  
ATOM   1824  O   GLY A1480      -9.468  61.679  28.042  1.00  0.00           O  
ATOM   1825  N   VAL A1481      -9.969  59.519  27.612  1.00  0.00           N  
ATOM   1826  CA  VAL A1481     -10.677  59.768  26.346  1.00  0.00           C  
ATOM   1827  C   VAL A1481     -11.941  58.890  26.209  1.00  0.00           C  
ATOM   1828  O   VAL A1481     -12.048  57.865  26.879  1.00  0.00           O  
ATOM   1829  CB  VAL A1481      -9.757  59.544  25.094  1.00  0.00           C  
ATOM   1830  CG1 VAL A1481      -8.367  60.213  25.261  1.00  0.00           C  
ATOM   1831  CG2 VAL A1481      -9.610  58.063  24.748  1.00  0.00           C  
ATOM   1832  N   TYR A1482     -12.863  59.293  25.326  1.00  0.00           N  
ATOM   1833  CA  TYR A1482     -14.160  58.637  25.116  1.00  0.00           C  
ATOM   1834  C   TYR A1482     -14.506  58.725  23.627  1.00  0.00           C  
ATOM   1835  O   TYR A1482     -14.689  59.831  23.111  1.00  0.00           O  
ATOM   1836  CB  TYR A1482     -15.270  59.344  25.939  1.00  0.00           C  
ATOM   1837  CG  TYR A1482     -15.043  59.396  27.446  1.00  0.00           C  
ATOM   1838  CD1 TYR A1482     -15.778  58.578  28.318  1.00  0.00           C  
ATOM   1839  CD2 TYR A1482     -14.103  60.271  28.004  1.00  0.00           C  
ATOM   1840  CE1 TYR A1482     -15.560  58.623  29.707  1.00  0.00           C  
ATOM   1841  CE2 TYR A1482     -13.877  60.319  29.381  1.00  0.00           C  
ATOM   1842  CZ  TYR A1482     -14.605  59.496  30.227  1.00  0.00           C  
ATOM   1843  OH  TYR A1482     -14.370  59.560  31.591  1.00  0.00           O  
ATOM   1844  N   ILE A1483     -14.593  57.586  22.930  1.00  0.00           N  
ATOM   1845  CA  ILE A1483     -14.778  57.598  21.459  1.00  0.00           C  
ATOM   1846  C   ILE A1483     -15.801  56.607  20.852  1.00  0.00           C  
ATOM   1847  O   ILE A1483     -16.219  55.637  21.493  1.00  0.00           O  
ATOM   1848  CB  ILE A1483     -13.415  57.472  20.679  1.00  0.00           C  
ATOM   1849  CG1 ILE A1483     -12.712  56.134  20.971  1.00  0.00           C  
ATOM   1850  CG2 ILE A1483     -12.499  58.656  20.968  1.00  0.00           C  
ATOM   1851  CD1 ILE A1483     -11.847  55.613  19.811  1.00  0.00           C  
ATOM   1852  N   ASP A1484     -16.189  56.891  19.608  1.00  0.00           N  
ATOM   1853  CA  ASP A1484     -16.975  56.008  18.760  1.00  0.00           C  
ATOM   1854  C   ASP A1484     -16.006  55.252  17.854  1.00  0.00           C  
ATOM   1855  O   ASP A1484     -15.244  55.872  17.109  1.00  0.00           O  
ATOM   1856  CB  ASP A1484     -17.938  56.847  17.904  1.00  0.00           C  
ATOM   1857  CG  ASP A1484     -18.815  55.999  16.968  1.00  0.00           C  
ATOM   1858  OD1 ASP A1484     -18.383  54.910  16.513  1.00  0.00           O  
ATOM   1859  OD2 ASP A1484     -19.949  56.443  16.672  1.00  0.00           O  
ATOM   1860  N   ARG A1485     -16.067  53.919  17.881  1.00  0.00           N  
ATOM   1861  CA  ARG A1485     -15.065  53.080  17.210  1.00  0.00           C  
ATOM   1862  C   ARG A1485     -14.959  53.216  15.675  1.00  0.00           C  
ATOM   1863  O   ARG A1485     -13.958  52.775  15.096  1.00  0.00           O  
ATOM   1864  CB  ARG A1485     -15.197  51.612  17.641  1.00  0.00           C  
ATOM   1865  CG  ARG A1485     -14.369  51.257  18.888  1.00  0.00           C  
ATOM   1866  CD  ARG A1485     -14.487  49.770  19.250  1.00  0.00           C  
ATOM   1867  NE  ARG A1485     -15.808  49.462  19.804  1.00  0.00           N  
ATOM   1868  CZ  ARG A1485     -16.069  49.254  21.097  1.00  0.00           C  
ATOM   1869  NH1 ARG A1485     -15.098  49.290  22.006  1.00  0.00           N  
ATOM   1870  NH2 ARG A1485     -17.312  48.994  21.485  1.00  0.00           N  
ATOM   1871  N   ASP A1486     -15.956  53.829  15.027  1.00  0.00           N  
ATOM   1872  CA  ASP A1486     -15.905  54.078  13.571  1.00  0.00           C  
ATOM   1873  C   ASP A1486     -14.764  55.028  13.201  1.00  0.00           C  
ATOM   1874  O   ASP A1486     -14.269  55.009  12.064  1.00  0.00           O  
ATOM   1875  CB  ASP A1486     -17.230  54.642  13.038  1.00  0.00           C  
ATOM   1876  CG  ASP A1486     -18.354  53.613  13.014  1.00  0.00           C  
ATOM   1877  OD1 ASP A1486     -18.078  52.398  13.145  1.00  0.00           O  
ATOM   1878  OD2 ASP A1486     -19.527  54.030  12.860  1.00  0.00           O  
ATOM   1879  N   VAL A1487     -14.351  55.846  14.171  1.00  0.00           N  
ATOM   1880  CA  VAL A1487     -13.250  56.801  14.007  1.00  0.00           C  
ATOM   1881  C   VAL A1487     -11.897  56.119  13.687  1.00  0.00           C  
ATOM   1882  O   VAL A1487     -11.096  56.667  12.928  1.00  0.00           O  
ATOM   1883  CB  VAL A1487     -13.154  57.775  15.225  1.00  0.00           C  
ATOM   1884  CG1 VAL A1487     -12.424  57.140  16.412  1.00  0.00           C  
ATOM   1885  CG2 VAL A1487     -12.491  59.079  14.816  1.00  0.00           C  
ATOM   1886  N   LEU A1488     -11.664  54.923  14.243  1.00  0.00           N  
ATOM   1887  CA  LEU A1488     -10.422  54.161  14.008  1.00  0.00           C  
ATOM   1888  C   LEU A1488     -10.308  53.561  12.594  1.00  0.00           C  
ATOM   1889  O   LEU A1488      -9.222  53.125  12.185  1.00  0.00           O  
ATOM   1890  CB  LEU A1488     -10.260  53.054  15.060  1.00  0.00           C  
ATOM   1891  CG  LEU A1488     -10.205  53.445  16.542  1.00  0.00           C  
ATOM   1892  CD1 LEU A1488     -10.603  52.281  17.441  1.00  0.00           C  
ATOM   1893  CD2 LEU A1488      -8.810  53.964  16.923  1.00  0.00           C  
ATOM   1894  N   ASN A1489     -11.424  53.550  11.859  1.00  0.00           N  
ATOM   1895  CA  ASN A1489     -11.494  52.976  10.505  1.00  0.00           C  
ATOM   1896  C   ASN A1489     -11.377  53.992   9.370  1.00  0.00           C  
ATOM   1897  O   ASN A1489     -11.213  53.608   8.211  1.00  0.00           O  
ATOM   1898  CB  ASN A1489     -12.797  52.189  10.319  1.00  0.00           C  
ATOM   1899  CG  ASN A1489     -12.935  51.023  11.292  1.00  0.00           C  
ATOM   1900  OD1 ASN A1489     -14.052  50.665  11.686  1.00  0.00           O  
ATOM   1901  ND2 ASN A1489     -11.802  50.427  11.689  1.00  0.00           N  
ATOM   1902  N   LEU A1490     -11.462  55.280   9.709  1.00  0.00           N  
ATOM   1903  CA  LEU A1490     -11.517  56.357   8.714  1.00  0.00           C  
ATOM   1904  C   LEU A1490     -10.228  56.463   7.884  1.00  0.00           C  
ATOM   1905  O   LEU A1490      -9.138  56.179   8.401  1.00  0.00           O  
ATOM   1906  CB  LEU A1490     -11.873  57.697   9.385  1.00  0.00           C  
ATOM   1907  CG  LEU A1490     -13.273  57.840  10.001  1.00  0.00           C  
ATOM   1908  CD1 LEU A1490     -13.416  59.149  10.768  1.00  0.00           C  
ATOM   1909  CD2 LEU A1490     -14.383  57.720   8.954  1.00  0.00           C  
ATOM   1910  N   PRO A1491     -10.353  56.864   6.595  1.00  0.00           N  
ATOM   1911  CA  PRO A1491      -9.222  56.934   5.663  1.00  0.00           C  
ATOM   1912  C   PRO A1491      -8.405  58.236   5.704  1.00  0.00           C  
ATOM   1913  O   PRO A1491      -8.958  59.353   5.709  1.00  0.00           O  
ATOM   1914  CB  PRO A1491      -9.889  56.774   4.294  1.00  0.00           C  
ATOM   1915  CG  PRO A1491     -11.227  57.383   4.461  1.00  0.00           C  
ATOM   1916  CD  PRO A1491     -11.612  57.265   5.933  1.00  0.00           C  
ATOM   1917  N   VAL A1492      -7.089  58.068   5.700  1.00  0.00           N  
ATOM   1918  CA  VAL A1492      -6.157  59.189   5.743  1.00  0.00           C  
ATOM   1919  C   VAL A1492      -5.918  59.732   4.324  1.00  0.00           C  
ATOM   1920  O   VAL A1492      -5.630  58.955   3.407  1.00  0.00           O  
ATOM   1921  CB  VAL A1492      -4.820  58.763   6.428  1.00  0.00           C  
ATOM   1922  CG1 VAL A1492      -3.765  59.878   6.363  1.00  0.00           C  
ATOM   1923  CG2 VAL A1492      -5.080  58.327   7.865  1.00  0.00           C  
ATOM   1924  N   PRO A1493      -6.053  61.063   4.134  1.00  0.00           N  
ATOM   1925  CA  PRO A1493      -5.777  61.674   2.818  1.00  0.00           C  
ATOM   1926  C   PRO A1493      -4.375  61.321   2.283  1.00  0.00           C  
ATOM   1927  O   PRO A1493      -3.436  61.198   3.083  1.00  0.00           O  
ATOM   1928  CB  PRO A1493      -5.864  63.180   3.108  1.00  0.00           C  
ATOM   1929  CG  PRO A1493      -6.701  63.293   4.318  1.00  0.00           C  
ATOM   1930  CD  PRO A1493      -6.458  62.071   5.134  1.00  0.00           C  
ATOM   1931  N   ASP A1494      -4.246  61.145   0.966  1.00  0.00           N  
ATOM   1932  CA  ASP A1494      -2.945  60.822   0.344  1.00  0.00           C  
ATOM   1933  C   ASP A1494      -2.127  62.085   0.065  1.00  0.00           C  
ATOM   1934  O   ASP A1494      -2.582  63.193   0.366  1.00  0.00           O  
ATOM   1935  CB  ASP A1494      -3.114  59.958  -0.927  1.00  0.00           C  
ATOM   1936  CG  ASP A1494      -3.787  60.702  -2.098  1.00  0.00           C  
ATOM   1937  OD1 ASP A1494      -3.494  61.887  -2.350  1.00  0.00           O  
ATOM   1938  OD2 ASP A1494      -4.609  60.068  -2.806  1.00  0.00           O  
ATOM   1939  N   GLU A1495      -0.945  61.921  -0.530  1.00  0.00           N  
ATOM   1940  CA  GLU A1495      -0.007  63.038  -0.719  1.00  0.00           C  
ATOM   1941  C   GLU A1495      -0.405  64.077  -1.777  1.00  0.00           C  
ATOM   1942  O   GLU A1495       0.229  65.133  -1.888  1.00  0.00           O  
ATOM   1943  CB  GLU A1495       1.417  62.523  -0.973  1.00  0.00           C  
ATOM   1944  CG  GLU A1495       1.692  62.006  -2.378  1.00  0.00           C  
ATOM   1945  CD  GLU A1495       3.054  61.302  -2.504  1.00  0.00           C  
ATOM   1946  OE1 GLU A1495       3.297  60.659  -3.558  1.00  0.00           O  
ATOM   1947  OE2 GLU A1495       3.882  61.384  -1.560  1.00  0.00           O  
ATOM   1948  N   ASN A1496      -1.456  63.780  -2.545  1.00  0.00           N  
ATOM   1949  CA  ASN A1496      -1.929  64.684  -3.599  1.00  0.00           C  
ATOM   1950  C   ASN A1496      -3.126  65.551  -3.172  1.00  0.00           C  
ATOM   1951  O   ASN A1496      -3.815  66.133  -4.015  1.00  0.00           O  
ATOM   1952  CB  ASN A1496      -2.228  63.900  -4.893  1.00  0.00           C  
ATOM   1953  CG  ASN A1496      -0.984  63.248  -5.498  1.00  0.00           C  
ATOM   1954  OD1 ASN A1496       0.109  63.817  -5.487  1.00  0.00           O  
ATOM   1955  ND2 ASN A1496      -1.154  62.051  -6.041  1.00  0.00           N  
ATOM   1956  N   VAL A1497      -3.356  65.638  -1.858  1.00  0.00           N  
ATOM   1957  CA  VAL A1497      -4.421  66.467  -1.288  1.00  0.00           C  
ATOM   1958  C   VAL A1497      -4.242  67.926  -1.691  1.00  0.00           C  
ATOM   1959  O   VAL A1497      -3.132  68.478  -1.641  1.00  0.00           O  
ATOM   1960  CB  VAL A1497      -4.521  66.303   0.250  1.00  0.00           C  
ATOM   1961  CG1 VAL A1497      -4.566  67.649   0.969  1.00  0.00           C  
ATOM   1962  CG2 VAL A1497      -5.722  65.486   0.618  1.00  0.00           C  
ATOM   1963  N   ASP A1498      -5.342  68.544  -2.101  1.00  0.00           N  
ATOM   1964  CA  ASP A1498      -5.293  69.886  -2.647  1.00  0.00           C  
ATOM   1965  C   ASP A1498      -5.447  70.894  -1.523  1.00  0.00           C  
ATOM   1966  O   ASP A1498      -6.560  71.253  -1.132  1.00  0.00           O  
ATOM   1967  CB  ASP A1498      -6.370  70.067  -3.734  1.00  0.00           C  
ATOM   1968  CG  ASP A1498      -6.341  71.454  -4.358  1.00  0.00           C  
ATOM   1969  OD1 ASP A1498      -5.429  72.257  -4.025  1.00  0.00           O  
ATOM   1970  OD2 ASP A1498      -7.238  71.742  -5.175  1.00  0.00           O  
ATOM   1971  N   TYR A1499      -4.311  71.361  -1.007  1.00  0.00           N  
ATOM   1972  CA  TYR A1499      -4.317  72.183   0.200  1.00  0.00           C  
ATOM   1973  C   TYR A1499      -4.897  73.580  -0.040  1.00  0.00           C  
ATOM   1974  O   TYR A1499      -5.288  74.264   0.909  1.00  0.00           O  
ATOM   1975  CB  TYR A1499      -2.914  72.230   0.826  1.00  0.00           C  
ATOM   1976  CG  TYR A1499      -2.604  71.049   1.729  1.00  0.00           C  
ATOM   1977  CD1 TYR A1499      -3.144  70.972   3.022  1.00  0.00           C  
ATOM   1978  CD2 TYR A1499      -1.762  70.019   1.304  1.00  0.00           C  
ATOM   1979  CE1 TYR A1499      -2.858  69.898   3.857  1.00  0.00           C  
ATOM   1980  CE2 TYR A1499      -1.463  68.945   2.137  1.00  0.00           C  
ATOM   1981  CZ  TYR A1499      -2.006  68.898   3.406  1.00  0.00           C  
ATOM   1982  OH  TYR A1499      -1.714  67.846   4.229  1.00  0.00           O  
ATOM   1983  N   ASP A1500      -4.973  73.990  -1.310  1.00  0.00           N  
ATOM   1984  CA  ASP A1500      -5.557  75.287  -1.675  1.00  0.00           C  
ATOM   1985  C   ASP A1500      -7.062  75.178  -1.915  1.00  0.00           C  
ATOM   1986  O   ASP A1500      -7.731  76.185  -2.167  1.00  0.00           O  
ATOM   1987  CB  ASP A1500      -4.874  75.874  -2.917  1.00  0.00           C  
ATOM   1988  CG  ASP A1500      -3.426  76.283  -2.668  1.00  0.00           C  
ATOM   1989  OD1 ASP A1500      -3.066  76.635  -1.517  1.00  0.00           O  
ATOM   1990  OD2 ASP A1500      -2.646  76.257  -3.651  1.00  0.00           O  
ATOM   1991  N   GLY A1501      -7.587  73.958  -1.822  1.00  0.00           N  
ATOM   1992  CA  GLY A1501      -8.999  73.693  -2.092  1.00  0.00           C  
ATOM   1993  C   GLY A1501      -9.815  73.695  -0.821  1.00  0.00           C  
ATOM   1994  O   GLY A1501      -9.348  74.171   0.216  1.00  0.00           O  
ATOM   1995  N   ASP A1502     -11.035  73.164  -0.907  1.00  0.00           N  
ATOM   1996  CA  ASP A1502     -11.905  73.018   0.255  1.00  0.00           C  
ATOM   1997  C   ASP A1502     -11.594  71.705   0.975  1.00  0.00           C  
ATOM   1998  O   ASP A1502     -11.723  70.616   0.403  1.00  0.00           O  
ATOM   1999  CB  ASP A1502     -13.384  73.107  -0.150  1.00  0.00           C  
ATOM   2000  CG  ASP A1502     -14.342  72.978   1.044  1.00  0.00           C  
ATOM   2001  OD1 ASP A1502     -14.034  73.519   2.138  1.00  0.00           O  
ATOM   2002  OD2 ASP A1502     -15.411  72.334   0.880  1.00  0.00           O  
ATOM   2003  N   LEU A1503     -11.167  71.831   2.233  1.00  0.00           N  
ATOM   2004  CA  LEU A1503     -10.808  70.682   3.056  1.00  0.00           C  
ATOM   2005  C   LEU A1503     -11.927  70.209   3.994  1.00  0.00           C  
ATOM   2006  O   LEU A1503     -11.830  69.138   4.588  1.00  0.00           O  
ATOM   2007  CB  LEU A1503      -9.521  70.973   3.850  1.00  0.00           C  
ATOM   2008  CG  LEU A1503      -8.209  71.064   3.050  1.00  0.00           C  
ATOM   2009  CD1 LEU A1503      -7.045  71.479   3.988  1.00  0.00           C  
ATOM   2010  CD2 LEU A1503      -7.889  69.742   2.307  1.00  0.00           C  
ATOM   2011  N   THR A1504     -12.991  70.997   4.098  1.00  0.00           N  
ATOM   2012  CA  THR A1504     -14.136  70.677   4.973  1.00  0.00           C  
ATOM   2013  C   THR A1504     -14.657  69.218   4.925  1.00  0.00           C  
ATOM   2014  O   THR A1504     -14.957  68.656   5.997  1.00  0.00           O  
ATOM   2015  CB  THR A1504     -15.313  71.675   4.755  1.00  0.00           C  
ATOM   2016  OG1 THR A1504     -14.813  73.020   4.781  1.00  0.00           O  
ATOM   2017  CG2 THR A1504     -16.376  71.508   5.832  1.00  0.00           C  
ATOM   2018  N   PRO A1505     -14.775  68.602   3.707  1.00  0.00           N  
ATOM   2019  CA  PRO A1505     -15.266  67.205   3.630  1.00  0.00           C  
ATOM   2020  C   PRO A1505     -14.408  66.209   4.403  1.00  0.00           C  
ATOM   2021  O   PRO A1505     -14.955  65.275   5.008  1.00  0.00           O  
ATOM   2022  CB  PRO A1505     -15.223  66.888   2.131  1.00  0.00           C  
ATOM   2023  CG  PRO A1505     -15.299  68.215   1.457  1.00  0.00           C  
ATOM   2024  CD  PRO A1505     -14.506  69.137   2.357  1.00  0.00           C  
ATOM   2025  N   ILE A1506     -13.085  66.415   4.393  1.00  0.00           N  
ATOM   2026  CA  ILE A1506     -12.146  65.571   5.146  1.00  0.00           C  
ATOM   2027  C   ILE A1506     -12.357  65.761   6.651  1.00  0.00           C  
ATOM   2028  O   ILE A1506     -12.376  64.792   7.428  1.00  0.00           O  
ATOM   2029  CB  ILE A1506     -10.651  65.866   4.761  1.00  0.00           C  
ATOM   2030  CG1 ILE A1506     -10.377  65.541   3.284  1.00  0.00           C  
ATOM   2031  CG2 ILE A1506      -9.692  65.078   5.652  1.00  0.00           C  
ATOM   2032  CD1 ILE A1506      -9.170  66.262   2.710  1.00  0.00           C  
ATOM   2033  N   ILE A1507     -12.511  67.024   7.052  1.00  0.00           N  
ATOM   2034  CA  ILE A1507     -12.704  67.371   8.453  1.00  0.00           C  
ATOM   2035  C   ILE A1507     -14.052  66.832   8.930  1.00  0.00           C  
ATOM   2036  O   ILE A1507     -14.144  66.252  10.022  1.00  0.00           O  
ATOM   2037  CB  ILE A1507     -12.614  68.913   8.731  1.00  0.00           C  
ATOM   2038  CG1 ILE A1507     -11.400  69.587   8.042  1.00  0.00           C  
ATOM   2039  CG2 ILE A1507     -12.679  69.193  10.244  1.00  0.00           C  
ATOM   2040  CD1 ILE A1507     -10.035  68.930   8.254  1.00  0.00           C  
ATOM   2041  N   LYS A1508     -15.093  67.024   8.114  1.00  0.00           N  
ATOM   2042  CA  LYS A1508     -16.431  66.518   8.438  1.00  0.00           C  
ATOM   2043  C   LYS A1508     -16.373  65.006   8.674  1.00  0.00           C  
ATOM   2044  O   LYS A1508     -16.781  64.524   9.724  1.00  0.00           O  
ATOM   2045  CB  LYS A1508     -17.430  66.887   7.345  1.00  0.00           C  
ATOM   2046  CG  LYS A1508     -18.896  66.757   7.750  1.00  0.00           C  
ATOM   2047  CD  LYS A1508     -19.821  67.409   6.707  1.00  0.00           C  
ATOM   2048  CE  LYS A1508     -19.726  68.954   6.756  1.00  0.00           C  
ATOM   2049  NZ  LYS A1508     -20.054  69.602   5.447  1.00  0.00           N  
ATOM   2050  N   GLN A1509     -15.807  64.269   7.721  1.00  0.00           N  
ATOM   2051  CA  GLN A1509     -15.567  62.848   7.913  1.00  0.00           C  
ATOM   2052  C   GLN A1509     -14.961  62.532   9.286  1.00  0.00           C  
ATOM   2053  O   GLN A1509     -15.549  61.774  10.048  1.00  0.00           O  
ATOM   2054  CB  GLN A1509     -14.700  62.289   6.784  1.00  0.00           C  
ATOM   2055  CG  GLN A1509     -14.438  60.805   6.914  1.00  0.00           C  
ATOM   2056  CD  GLN A1509     -14.106  60.157   5.590  1.00  0.00           C  
ATOM   2057  OE1 GLN A1509     -13.184  60.587   4.884  1.00  0.00           O  
ATOM   2058  NE2 GLN A1509     -14.851  59.104   5.244  1.00  0.00           N  
ATOM   2059  N   TRP A1510     -13.803  63.135   9.612  1.00  0.00           N  
ATOM   2060  CA  TRP A1510     -13.090  62.816  10.860  1.00  0.00           C  
ATOM   2061  C   TRP A1510     -13.739  63.307  12.156  1.00  0.00           C  
ATOM   2062  O   TRP A1510     -13.330  62.881  13.247  1.00  0.00           O  
ATOM   2063  CB  TRP A1510     -11.614  63.233  10.784  1.00  0.00           C  
ATOM   2064  CG  TRP A1510     -10.795  62.265  10.003  1.00  0.00           C  
ATOM   2065  CD1 TRP A1510     -10.602  62.257   8.652  1.00  0.00           C  
ATOM   2066  CD2 TRP A1510     -10.074  61.139  10.524  1.00  0.00           C  
ATOM   2067  NE1 TRP A1510      -9.791  61.199   8.295  1.00  0.00           N  
ATOM   2068  CE2 TRP A1510      -9.452  60.498   9.426  1.00  0.00           C  
ATOM   2069  CE3 TRP A1510      -9.887  60.615  11.814  1.00  0.00           C  
ATOM   2070  CZ2 TRP A1510      -8.648  59.361   9.577  1.00  0.00           C  
ATOM   2071  CZ3 TRP A1510      -9.090  59.483  11.966  1.00  0.00           C  
ATOM   2072  CH2 TRP A1510      -8.483  58.865  10.846  1.00  0.00           C  
ATOM   2073  N   THR A1511     -14.739  64.184  12.031  1.00  0.00           N  
ATOM   2074  CA  THR A1511     -15.481  64.726  13.177  1.00  0.00           C  
ATOM   2075  C   THR A1511     -16.965  64.342  13.204  1.00  0.00           C  
ATOM   2076  O   THR A1511     -17.653  64.598  14.203  1.00  0.00           O  
ATOM   2077  CB  THR A1511     -15.401  66.269  13.238  1.00  0.00           C  
ATOM   2078  OG1 THR A1511     -15.870  66.833  12.000  1.00  0.00           O  
ATOM   2079  CG2 THR A1511     -13.948  66.729  13.535  1.00  0.00           C  
ATOM   2080  N   SER A1512     -17.448  63.730  12.116  1.00  0.00           N  
ATOM   2081  CA  SER A1512     -18.847  63.298  12.002  1.00  0.00           C  
ATOM   2082  C   SER A1512     -19.188  62.300  13.096  1.00  0.00           C  
ATOM   2083  O   SER A1512     -20.338  62.213  13.524  1.00  0.00           O  
ATOM   2084  CB  SER A1512     -19.125  62.672  10.625  1.00  0.00           C  
ATOM   2085  OG  SER A1512     -18.369  61.478  10.420  1.00  0.00           O  
ATOM   2086  N   VAL A1513     -18.187  61.535  13.525  1.00  0.00           N  
ATOM   2087  CA  VAL A1513     -18.353  60.560  14.611  1.00  0.00           C  
ATOM   2088  C   VAL A1513     -17.684  61.071  15.867  1.00  0.00           C  
ATOM   2089  O   VAL A1513     -16.617  61.688  15.806  1.00  0.00           O  
ATOM   2090  CB  VAL A1513     -17.808  59.140  14.254  1.00  0.00           C  
ATOM   2091  CG1 VAL A1513     -18.912  58.291  13.627  1.00  0.00           C  
ATOM   2092  CG2 VAL A1513     -16.551  59.216  13.358  1.00  0.00           C  
ATOM   2093  N   TYR A1514     -18.330  60.820  17.000  1.00  0.00           N  
ATOM   2094  CA  TYR A1514     -17.912  61.359  18.291  1.00  0.00           C  
ATOM   2095  C   TYR A1514     -16.464  60.993  18.618  1.00  0.00           C  
ATOM   2096  O   TYR A1514     -16.054  59.850  18.421  1.00  0.00           O  
ATOM   2097  CB  TYR A1514     -18.862  60.823  19.370  1.00  0.00           C  
ATOM   2098  CG  TYR A1514     -18.737  61.434  20.748  1.00  0.00           C  
ATOM   2099  CD1 TYR A1514     -19.546  62.508  21.130  1.00  0.00           C  
ATOM   2100  CD2 TYR A1514     -17.841  60.911  21.690  1.00  0.00           C  
ATOM   2101  CE1 TYR A1514     -19.441  63.072  22.415  1.00  0.00           C  
ATOM   2102  CE2 TYR A1514     -17.735  61.460  22.977  1.00  0.00           C  
ATOM   2103  CZ  TYR A1514     -18.534  62.546  23.329  1.00  0.00           C  
ATOM   2104  OH  TYR A1514     -18.432  63.098  24.598  1.00  0.00           O  
ATOM   2105  N   ALA A1515     -15.696  61.981  19.092  1.00  0.00           N  
ATOM   2106  CA  ALA A1515     -14.417  61.752  19.770  1.00  0.00           C  
ATOM   2107  C   ALA A1515     -14.090  62.992  20.624  1.00  0.00           C  
ATOM   2108  O   ALA A1515     -13.991  64.085  20.075  1.00  0.00           O  
ATOM   2109  CB  ALA A1515     -13.300  61.465  18.752  1.00  0.00           C  
ATOM   2110  N   ALA A1516     -13.976  62.815  21.948  1.00  0.00           N  
ATOM   2111  CA  ALA A1516     -13.660  63.905  22.887  1.00  0.00           C  
ATOM   2112  C   ALA A1516     -12.719  63.472  24.031  1.00  0.00           C  
ATOM   2113  O   ALA A1516     -12.776  62.325  24.464  1.00  0.00           O  
ATOM   2114  CB  ALA A1516     -14.941  64.507  23.446  1.00  0.00           C  
ATOM   2115  N   THR A1517     -11.832  64.380  24.482  1.00  0.00           N  
ATOM   2116  CA  THR A1517     -11.031  64.181  25.716  1.00  0.00           C  
ATOM   2117  C   THR A1517     -11.889  64.410  26.997  1.00  0.00           C  
ATOM   2118  O   THR A1517     -13.039  64.863  26.909  1.00  0.00           O  
ATOM   2119  CB  THR A1517      -9.744  65.086  25.782  1.00  0.00           C  
ATOM   2120  OG1 THR A1517     -10.075  66.382  26.319  1.00  0.00           O  
ATOM   2121  CG2 THR A1517      -9.072  65.241  24.400  1.00  0.00           C  
ATOM   2122  N   GLU A1518     -11.312  64.119  28.164  1.00  0.00           N  
ATOM   2123  CA  GLU A1518     -12.010  64.208  29.453  1.00  0.00           C  
ATOM   2124  C   GLU A1518     -12.402  65.641  29.875  1.00  0.00           C  
ATOM   2125  O   GLU A1518     -13.179  65.830  30.825  1.00  0.00           O  
ATOM   2126  CB  GLU A1518     -11.192  63.507  30.562  1.00  0.00           C  
ATOM   2127  CG  GLU A1518      -9.883  64.200  31.004  1.00  0.00           C  
ATOM   2128  CD  GLU A1518      -8.985  63.313  31.892  1.00  0.00           C  
ATOM   2129  OE1 GLU A1518      -9.446  62.835  32.954  1.00  0.00           O  
ATOM   2130  OE2 GLU A1518      -7.807  63.087  31.525  1.00  0.00           O  
ATOM   2131  N   ASP A1519     -11.884  66.634  29.148  1.00  0.00           N  
ATOM   2132  CA  ASP A1519     -12.118  68.055  29.421  1.00  0.00           C  
ATOM   2133  C   ASP A1519     -13.411  68.572  28.848  1.00  0.00           C  
ATOM   2134  O   ASP A1519     -14.068  69.445  29.437  1.00  0.00           O  
ATOM   2135  CB  ASP A1519     -10.951  68.874  28.860  1.00  0.00           C  
ATOM   2136  CG  ASP A1519      -9.675  68.544  29.537  1.00  0.00           C  
ATOM   2137  OD1 ASP A1519      -9.785  67.988  30.633  1.00  0.00           O  
ATOM   2138  OD2 ASP A1519      -8.567  68.797  29.002  1.00  0.00           O  
ATOM   2139  N   VAL A1520     -13.778  68.038  27.696  1.00  0.00           N  
ATOM   2140  CA  VAL A1520     -14.939  68.508  26.971  1.00  0.00           C  
ATOM   2141  C   VAL A1520     -15.919  67.369  26.799  1.00  0.00           C  
ATOM   2142  O   VAL A1520     -16.909  67.515  26.081  1.00  0.00           O  
ATOM   2143  CB  VAL A1520     -14.562  69.063  25.573  1.00  0.00           C  
ATOM   2144  CG1 VAL A1520     -13.733  70.346  25.703  1.00  0.00           C  
ATOM   2145  CG2 VAL A1520     -13.827  67.992  24.730  1.00  0.00           C  
ATOM   2146  N   HIS A1521     -15.619  66.232  27.437  1.00  0.00           N  
ATOM   2147  CA  HIS A1521     -16.497  65.055  27.374  1.00  0.00           C  
ATOM   2148  C   HIS A1521     -17.769  65.313  28.156  1.00  0.00           C  
ATOM   2149  O   HIS A1521     -17.712  65.715  29.328  1.00  0.00           O  
ATOM   2150  CB  HIS A1521     -15.834  63.783  27.924  1.00  0.00           C  
ATOM   2151  CG  HIS A1521     -16.776  62.614  28.023  1.00  0.00           C  
ATOM   2152  ND1 HIS A1521     -17.522  62.167  26.949  1.00  0.00           N  
ATOM   2153  CD2 HIS A1521     -17.103  61.813  29.067  1.00  0.00           C  
ATOM   2154  CE1 HIS A1521     -18.264  61.140  27.328  1.00  0.00           C  
ATOM   2155  NE2 HIS A1521     -18.024  60.902  28.606  1.00  0.00           N  
ATOM   2156  N   GLU A1522     -18.899  65.085  27.491  1.00  0.00           N  
ATOM   2157  CA  GLU A1522     -20.204  65.173  28.131  1.00  0.00           C  
ATOM   2158  C   GLU A1522     -21.008  63.881  27.959  1.00  0.00           C  
ATOM   2159  O   GLU A1522     -21.558  63.614  26.872  1.00  0.00           O  
ATOM   2160  CB  GLU A1522     -20.972  66.415  27.656  1.00  0.00           C  
ATOM   2161  CG  GLU A1522     -20.326  67.746  28.114  1.00  0.00           C  
ATOM   2162  CD  GLU A1522     -20.146  67.874  29.649  1.00  0.00           C  
ATOM   2163  OE1 GLU A1522     -20.998  67.332  30.415  1.00  0.00           O  
ATOM   2164  OE2 GLU A1522     -19.148  68.524  30.068  1.00  0.00           O  
ATOM   2165  N   PRO A1523     -21.074  63.075  29.046  1.00  0.00           N  
ATOM   2166  CA  PRO A1523     -21.695  61.739  29.109  1.00  0.00           C  
ATOM   2167  C   PRO A1523     -23.054  61.596  28.411  1.00  0.00           C  
ATOM   2168  O   PRO A1523     -23.378  60.507  27.931  1.00  0.00           O  
ATOM   2169  CB  PRO A1523     -21.828  61.496  30.613  1.00  0.00           C  
ATOM   2170  CG  PRO A1523     -20.677  62.237  31.203  1.00  0.00           C  
ATOM   2171  CD  PRO A1523     -20.503  63.466  30.353  1.00  0.00           C  
ATOM   2172  N   ALA A1676     -23.831  62.678  28.348  1.00  0.00           N  
ATOM   2173  CA  ALA A1676     -25.190  62.643  27.782  1.00  0.00           C  
ATOM   2174  C   ALA A1676     -25.228  62.747  26.253  1.00  0.00           C  
ATOM   2175  O   ALA A1676     -26.208  62.354  25.608  1.00  0.00           O  
ATOM   2176  CB  ALA A1676     -26.052  63.737  28.414  1.00  0.00           C  
ATOM   2177  N   ARG A1677     -24.162  63.297  25.687  1.00  0.00           N  
ATOM   2178  CA  ARG A1677     -24.045  63.513  24.248  1.00  0.00           C  
ATOM   2179  C   ARG A1677     -23.538  62.245  23.558  1.00  0.00           C  
ATOM   2180  O   ARG A1677     -23.960  61.905  22.446  1.00  0.00           O  
ATOM   2181  CB  ARG A1677     -23.069  64.668  23.981  1.00  0.00           C  
ATOM   2182  CG  ARG A1677     -22.977  65.040  22.509  1.00  0.00           C  
ATOM   2183  CD  ARG A1677     -21.932  66.096  22.251  1.00  0.00           C  
ATOM   2184  NE  ARG A1677     -21.573  66.086  20.841  1.00  0.00           N  
ATOM   2185  CZ  ARG A1677     -20.714  66.922  20.272  1.00  0.00           C  
ATOM   2186  NH1 ARG A1677     -20.119  67.866  20.998  1.00  0.00           N  
ATOM   2187  NH2 ARG A1677     -20.461  66.811  18.972  1.00  0.00           N  
ATOM   2188  N   TYR A1678     -22.598  61.596  24.241  1.00  0.00           N  
ATOM   2189  CA  TYR A1678     -22.009  60.307  23.897  1.00  0.00           C  
ATOM   2190  C   TYR A1678     -23.098  59.276  23.535  1.00  0.00           C  
ATOM   2191  O   TYR A1678     -22.913  58.419  22.649  1.00  0.00           O  
ATOM   2192  CB  TYR A1678     -21.204  59.862  25.129  1.00  0.00           C  
ATOM   2193  CG  TYR A1678     -20.153  58.783  24.954  1.00  0.00           C  
ATOM   2194  CD1 TYR A1678     -19.662  58.427  23.696  1.00  0.00           C  
ATOM   2195  CD2 TYR A1678     -19.613  58.153  26.078  1.00  0.00           C  
ATOM   2196  CE1 TYR A1678     -18.692  57.442  23.567  1.00  0.00           C  
ATOM   2197  CE2 TYR A1678     -18.647  57.180  25.965  1.00  0.00           C  
ATOM   2198  CZ  TYR A1678     -18.188  56.824  24.713  1.00  0.00           C  
ATOM   2199  OH  TYR A1678     -17.219  55.849  24.616  1.00  0.00           O  
ATOM   2200  N   GLU A1679     -24.243  59.403  24.204  1.00  0.00           N  
ATOM   2201  CA  GLU A1679     -25.357  58.474  24.057  1.00  0.00           C  
ATOM   2202  C   GLU A1679     -26.358  58.851  22.955  1.00  0.00           C  
ATOM   2203  O   GLU A1679     -26.829  57.986  22.223  1.00  0.00           O  
ATOM   2204  CB  GLU A1679     -26.050  58.276  25.403  1.00  0.00           C  
ATOM   2205  CG  GLU A1679     -25.402  57.189  26.259  1.00  0.00           C  
ATOM   2206  CD  GLU A1679     -24.762  57.696  27.544  1.00  0.00           C  
ATOM   2207  OE1 GLU A1679     -25.415  58.469  28.285  1.00  0.00           O  
ATOM   2208  OE2 GLU A1679     -23.613  57.286  27.830  1.00  0.00           O  
ATOM   2209  N   SER A1680     -26.662  60.137  22.821  1.00  0.00           N  
ATOM   2210  CA  SER A1680     -27.574  60.610  21.769  1.00  0.00           C  
ATOM   2211  C   SER A1680     -27.004  60.502  20.337  1.00  0.00           C  
ATOM   2212  O   SER A1680     -27.750  60.654  19.363  1.00  0.00           O  
ATOM   2213  CB  SER A1680     -28.033  62.046  22.060  1.00  0.00           C  
ATOM   2214  OG  SER A1680     -26.954  62.969  21.989  1.00  0.00           O  
ATOM   2215  N   GLU A1681     -25.698  60.241  20.222  1.00  0.00           N  
ATOM   2216  CA  GLU A1681     -25.003  60.139  18.925  1.00  0.00           C  
ATOM   2217  C   GLU A1681     -24.429  58.745  18.629  1.00  0.00           C  
ATOM   2218  O   GLU A1681     -24.551  58.256  17.509  1.00  0.00           O  
ATOM   2219  CB  GLU A1681     -23.863  61.168  18.831  1.00  0.00           C  
ATOM   2220  CG  GLU A1681     -24.288  62.623  18.645  1.00  0.00           C  
ATOM   2221  CD  GLU A1681     -23.094  63.583  18.567  1.00  0.00           C  
ATOM   2222  OE1 GLU A1681     -21.952  63.158  18.878  1.00  0.00           O  
ATOM   2223  OE2 GLU A1681     -23.304  64.765  18.198  1.00  0.00           O  
ATOM   2224  N   VAL A1682     -23.790  58.127  19.625  1.00  0.00           N  
ATOM   2225  CA  VAL A1682     -23.072  56.858  19.441  1.00  0.00           C  
ATOM   2226  C   VAL A1682     -23.912  55.624  19.870  1.00  0.00           C  
ATOM   2227  O   VAL A1682     -24.571  55.663  20.916  1.00  0.00           O  
ATOM   2228  CB  VAL A1682     -21.710  56.873  20.196  1.00  0.00           C  
ATOM   2229  CG1 VAL A1682     -20.883  55.641  19.881  1.00  0.00           C  
ATOM   2230  CG2 VAL A1682     -20.903  58.129  19.839  1.00  0.00           C  
ATOM   2231  N   PRO A1683     -23.902  54.538  19.051  1.00  0.00           N  
ATOM   2232  CA  PRO A1683     -24.483  53.249  19.466  1.00  0.00           C  
ATOM   2233  C   PRO A1683     -23.649  52.606  20.579  1.00  0.00           C  
ATOM   2234  O   PRO A1683     -22.423  52.725  20.561  1.00  0.00           O  
ATOM   2235  CB  PRO A1683     -24.400  52.395  18.190  1.00  0.00           C  
ATOM   2236  CG  PRO A1683     -24.157  53.360  17.069  1.00  0.00           C  
ATOM   2237  CD  PRO A1683     -23.367  54.464  17.677  1.00  0.00           C  
ATOM   2238  N   GLU A1684     -24.306  51.935  21.525  1.00  0.00           N  
ATOM   2239  CA  GLU A1684     -23.641  51.322  22.694  1.00  0.00           C  
ATOM   2240  C   GLU A1684     -22.479  50.371  22.342  1.00  0.00           C  
ATOM   2241  O   GLU A1684     -21.481  50.299  23.076  1.00  0.00           O  
ATOM   2242  CB  GLU A1684     -24.680  50.605  23.573  1.00  0.00           C  
ATOM   2243  CG  GLU A1684     -24.193  50.199  24.969  1.00  0.00           C  
ATOM   2244  CD  GLU A1684     -25.324  49.696  25.874  1.00  0.00           C  
ATOM   2245  OE1 GLU A1684     -26.191  48.912  25.403  1.00  0.00           O  
ATOM   2246  OE2 GLU A1684     -25.337  50.088  27.066  1.00  0.00           O  
ATOM   2247  N   ALA A1685     -22.615  49.663  21.216  1.00  0.00           N  
ATOM   2248  CA  ALA A1685     -21.605  48.707  20.730  1.00  0.00           C  
ATOM   2249  C   ALA A1685     -20.387  49.382  20.081  1.00  0.00           C  
ATOM   2250  O   ALA A1685     -19.333  48.757  19.918  1.00  0.00           O  
ATOM   2251  CB  ALA A1685     -22.246  47.713  19.755  1.00  0.00           C  
ATOM   2252  N   ASN A1686     -20.555  50.646  19.691  1.00  0.00           N  
ATOM   2253  CA  ASN A1686     -19.485  51.455  19.102  1.00  0.00           C  
ATOM   2254  C   ASN A1686     -18.686  52.229  20.154  1.00  0.00           C  
ATOM   2255  O   ASN A1686     -17.558  52.642  19.890  1.00  0.00           O  
ATOM   2256  CB  ASN A1686     -20.070  52.458  18.098  1.00  0.00           C  
ATOM   2257  CG  ASN A1686     -20.292  51.869  16.721  1.00  0.00           C  
ATOM   2258  OD1 ASN A1686     -19.572  52.195  15.778  1.00  0.00           O  
ATOM   2259  ND2 ASN A1686     -21.310  51.019  16.590  1.00  0.00           N  
ATOM   2260  N   ARG A1687     -19.286  52.438  21.331  1.00  0.00           N  
ATOM   2261  CA  ARG A1687     -18.701  53.254  22.407  1.00  0.00           C  
ATOM   2262  C   ARG A1687     -17.485  52.610  23.061  1.00  0.00           C  
ATOM   2263  O   ARG A1687     -17.489  51.411  23.347  1.00  0.00           O  
ATOM   2264  CB  ARG A1687     -19.738  53.557  23.492  1.00  0.00           C  
ATOM   2265  CG  ARG A1687     -20.816  54.530  23.089  1.00  0.00           C  
ATOM   2266  CD  ARG A1687     -21.917  54.553  24.145  1.00  0.00           C  
ATOM   2267  NE  ARG A1687     -23.238  54.798  23.577  1.00  0.00           N  
ATOM   2268  CZ  ARG A1687     -24.377  54.558  24.225  1.00  0.00           C  
ATOM   2269  NH1 ARG A1687     -24.348  54.072  25.465  1.00  0.00           N  
ATOM   2270  NH2 ARG A1687     -25.550  54.798  23.637  1.00  0.00           N  
ATOM   2271  N   LEU A1688     -16.455  53.426  23.302  1.00  0.00           N  
ATOM   2272  CA  LEU A1688     -15.222  52.997  23.977  1.00  0.00           C  
ATOM   2273  C   LEU A1688     -14.651  54.115  24.841  1.00  0.00           C  
ATOM   2274  O   LEU A1688     -14.505  55.252  24.377  1.00  0.00           O  
ATOM   2275  CB  LEU A1688     -14.160  52.527  22.964  1.00  0.00           C  
ATOM   2276  CG  LEU A1688     -12.705  52.289  23.411  1.00  0.00           C  
ATOM   2277  CD1 LEU A1688     -12.573  51.205  24.487  1.00  0.00           C  
ATOM   2278  CD2 LEU A1688     -11.844  51.934  22.202  1.00  0.00           C  
ATOM   2279  N   ASN A1689     -14.313  53.764  26.084  1.00  0.00           N  
ATOM   2280  CA  ASN A1689     -13.740  54.679  27.067  1.00  0.00           C  
ATOM   2281  C   ASN A1689     -12.379  54.170  27.554  1.00  0.00           C  
ATOM   2282  O   ASN A1689     -12.307  53.162  28.266  1.00  0.00           O  
ATOM   2283  CB  ASN A1689     -14.723  54.844  28.240  1.00  0.00           C  
ATOM   2284  CG  ASN A1689     -14.082  55.466  29.480  1.00  0.00           C  
ATOM   2285  OD1 ASN A1689     -13.134  56.259  29.392  1.00  0.00           O  
ATOM   2286  ND2 ASN A1689     -14.606  55.111  30.643  1.00  0.00           N  
ATOM   2287  N   THR A1690     -11.306  54.877  27.178  1.00  0.00           N  
ATOM   2288  CA  THR A1690      -9.934  54.450  27.489  1.00  0.00           C  
ATOM   2289  C   THR A1690      -8.979  55.625  27.774  1.00  0.00           C  
ATOM   2290  O   THR A1690      -9.418  56.696  28.202  1.00  0.00           O  
ATOM   2291  CB  THR A1690      -9.368  53.480  26.392  1.00  0.00           C  
ATOM   2292  OG1 THR A1690      -8.029  53.084  26.723  1.00  0.00           O  
ATOM   2293  CG2 THR A1690      -9.387  54.124  25.003  1.00  0.00           C  
ATOM   2294  N   ARG A1692      -7.683  55.401  27.571  1.00  0.00           N  
ATOM   2295  CA  ARG A1692      -6.640  56.386  27.840  1.00  0.00           C  
ATOM   2296  C   ARG A1692      -5.639  56.499  26.680  1.00  0.00           C  
ATOM   2297  O   ARG A1692      -5.490  55.570  25.876  1.00  0.00           O  
ATOM   2298  CB  ARG A1692      -5.921  56.045  29.142  1.00  0.00           C  
ATOM   2299  CG  ARG A1692      -6.833  56.105  30.378  1.00  0.00           C  
ATOM   2300  CD  ARG A1692      -6.108  55.606  31.613  1.00  0.00           C  
ATOM   2301  NE  ARG A1692      -4.905  56.386  31.887  1.00  0.00           N  
ATOM   2302  CZ  ARG A1692      -4.870  57.481  32.648  1.00  0.00           C  
ATOM   2303  NH1 ARG A1692      -5.978  57.960  33.233  1.00  0.00           N  
ATOM   2304  NH2 ARG A1692      -3.714  58.107  32.823  1.00  0.00           N  
ATOM   2305  N   GLY A1693      -4.942  57.632  26.604  1.00  0.00           N  
ATOM   2306  CA  GLY A1693      -4.040  57.866  25.484  1.00  0.00           C  
ATOM   2307  C   GLY A1693      -2.923  58.852  25.692  1.00  0.00           C  
ATOM   2308  O   GLY A1693      -2.821  59.512  26.739  1.00  0.00           O  
ATOM   2309  N   ILE A1700      -2.071  58.935  24.676  1.00  0.00           N  
ATOM   2310  CA  ILE A1700      -0.943  59.837  24.671  1.00  0.00           C  
ATOM   2311  C   ILE A1700      -1.183  60.939  23.648  1.00  0.00           C  
ATOM   2312  O   ILE A1700      -1.390  60.667  22.457  1.00  0.00           O  
ATOM   2313  CB  ILE A1700       0.374  59.080  24.333  1.00  0.00           C  
ATOM   2314  CG1 ILE A1700       0.499  57.843  25.242  1.00  0.00           C  
ATOM   2315  CG2 ILE A1700       1.575  60.014  24.485  1.00  0.00           C  
ATOM   2316  CD1 ILE A1700       1.509  56.818  24.799  1.00  0.00           C  
ATOM   2317  N   GLU A1701      -1.133  62.185  24.111  1.00  0.00           N  
ATOM   2318  CA  GLU A1701      -1.312  63.322  23.224  1.00  0.00           C  
ATOM   2319  C   GLU A1701      -0.040  63.585  22.458  1.00  0.00           C  
ATOM   2320  O   GLU A1701       0.984  63.958  23.048  1.00  0.00           O  
ATOM   2321  CB  GLU A1701      -1.646  64.583  23.995  1.00  0.00           C  
ATOM   2322  CG  GLU A1701      -2.323  65.611  23.131  1.00  0.00           C  
ATOM   2323  CD  GLU A1701      -1.622  66.922  23.170  1.00  0.00           C  
ATOM   2324  OE1 GLU A1701      -2.162  67.848  23.832  1.00  0.00           O  
ATOM   2325  OE2 GLU A1701      -0.524  67.014  22.555  1.00  0.00           O  
ATOM   2326  N   VAL A1702      -0.112  63.453  21.145  1.00  0.00           N  
ATOM   2327  CA  VAL A1702       1.072  63.702  20.309  1.00  0.00           C  
ATOM   2328  C   VAL A1702       0.956  64.921  19.398  1.00  0.00           C  
ATOM   2329  O   VAL A1702       1.953  65.368  18.839  1.00  0.00           O  
ATOM   2330  CB  VAL A1702       1.510  62.437  19.502  1.00  0.00           C  
ATOM   2331  CG1 VAL A1702       2.043  61.348  20.462  1.00  0.00           C  
ATOM   2332  CG2 VAL A1702       0.395  61.928  18.620  1.00  0.00           C  
ATOM   2333  N   GLY A1703      -0.256  65.445  19.239  1.00  0.00           N  
ATOM   2334  CA  GLY A1703      -0.462  66.666  18.465  1.00  0.00           C  
ATOM   2335  C   GLY A1703      -1.594  67.467  19.075  1.00  0.00           C  
ATOM   2336  O   GLY A1703      -2.494  66.890  19.680  1.00  0.00           O  
ATOM   2337  N   GLN A1704      -1.550  68.783  18.882  1.00  0.00           N  
ATOM   2338  CA  GLN A1704      -2.499  69.743  19.485  1.00  0.00           C  
ATOM   2339  C   GLN A1704      -2.701  70.860  18.464  1.00  0.00           C  
ATOM   2340  O   GLN A1704      -1.743  71.526  18.078  1.00  0.00           O  
ATOM   2341  CB  GLN A1704      -1.877  70.324  20.783  1.00  0.00           C  
ATOM   2342  CG  GLN A1704      -2.781  71.183  21.670  1.00  0.00           C  
ATOM   2343  CD  GLN A1704      -2.117  71.574  23.013  1.00  0.00           C  
ATOM   2344  OE1 GLN A1704      -0.994  72.105  23.046  1.00  0.00           O  
ATOM   2345  NE2 GLN A1704      -2.819  71.310  24.130  1.00  0.00           N  
ATOM   2346  N   ILE A1705      -3.925  71.066  18.006  1.00  0.00           N  
ATOM   2347  CA  ILE A1705      -4.236  72.220  17.149  1.00  0.00           C  
ATOM   2348  C   ILE A1705      -5.241  73.136  17.871  1.00  0.00           C  
ATOM   2349  O   ILE A1705      -6.146  72.646  18.539  1.00  0.00           O  
ATOM   2350  CB  ILE A1705      -4.688  71.802  15.719  1.00  0.00           C  
ATOM   2351  CG1 ILE A1705      -5.951  70.926  15.759  1.00  0.00           C  
ATOM   2352  CG2 ILE A1705      -3.546  71.062  15.002  1.00  0.00           C  
ATOM   2353  CD1 ILE A1705      -6.459  70.459  14.347  1.00  0.00           C  
ATOM   2354  N   PHE A1706      -5.043  74.456  17.785  1.00  0.00           N  
ATOM   2355  CA  PHE A1706      -5.746  75.419  18.664  1.00  0.00           C  
ATOM   2356  C   PHE A1706      -5.903  76.791  18.022  1.00  0.00           C  
ATOM   2357  O   PHE A1706      -4.906  77.482  17.763  1.00  0.00           O  
ATOM   2358  CB  PHE A1706      -4.961  75.577  20.003  1.00  0.00           C  
ATOM   2359  CG  PHE A1706      -5.721  76.319  21.093  1.00  0.00           C  
ATOM   2360  CD1 PHE A1706      -6.847  75.743  21.689  1.00  0.00           C  
ATOM   2361  CD2 PHE A1706      -5.285  77.574  21.530  1.00  0.00           C  
ATOM   2362  CE1 PHE A1706      -7.542  76.412  22.704  1.00  0.00           C  
ATOM   2363  CE2 PHE A1706      -5.981  78.259  22.529  1.00  0.00           C  
ATOM   2364  CZ  PHE A1706      -7.104  77.682  23.118  1.00  0.00           C  
ATOM   2365  N   TYR A1707      -7.145  77.214  17.810  1.00  0.00           N  
ATOM   2366  CA  TYR A1707      -7.434  78.566  17.365  1.00  0.00           C  
ATOM   2367  C   TYR A1707      -7.462  79.487  18.588  1.00  0.00           C  
ATOM   2368  O   TYR A1707      -8.177  79.204  19.555  1.00  0.00           O  
ATOM   2369  CB  TYR A1707      -8.778  78.608  16.610  1.00  0.00           C  
ATOM   2370  CG  TYR A1707      -9.341  79.992  16.339  1.00  0.00           C  
ATOM   2371  CD1 TYR A1707      -8.795  80.809  15.344  1.00  0.00           C  
ATOM   2372  CD2 TYR A1707     -10.437  80.474  17.069  1.00  0.00           C  
ATOM   2373  CE1 TYR A1707      -9.313  82.078  15.089  1.00  0.00           C  
ATOM   2374  CE2 TYR A1707     -10.978  81.741  16.822  1.00  0.00           C  
ATOM   2375  CZ  TYR A1707     -10.415  82.539  15.828  1.00  0.00           C  
ATOM   2376  OH  TYR A1707     -10.920  83.809  15.598  1.00  0.00           O  
ATOM   2377  N   PHE A1708      -6.702  80.582  18.528  1.00  0.00           N  
ATOM   2378  CA  PHE A1708      -6.676  81.566  19.614  1.00  0.00           C  
ATOM   2379  C   PHE A1708      -7.117  82.983  19.203  1.00  0.00           C  
ATOM   2380  O   PHE A1708      -7.177  83.877  20.037  1.00  0.00           O  
ATOM   2381  CB  PHE A1708      -5.332  81.553  20.375  1.00  0.00           C  
ATOM   2382  CG  PHE A1708      -4.118  81.744  19.516  1.00  0.00           C  
ATOM   2383  CD1 PHE A1708      -3.852  82.982  18.911  1.00  0.00           C  
ATOM   2384  CD2 PHE A1708      -3.209  80.708  19.342  1.00  0.00           C  
ATOM   2385  CE1 PHE A1708      -2.722  83.178  18.120  1.00  0.00           C  
ATOM   2386  CE2 PHE A1708      -2.079  80.899  18.565  1.00  0.00           C  
ATOM   2387  CZ  PHE A1708      -1.841  82.132  17.939  1.00  0.00           C  
ATOM   2388  N   GLY A1709      -7.451  83.178  17.929  1.00  0.00           N  
ATOM   2389  CA  GLY A1709      -8.019  84.448  17.466  1.00  0.00           C  
ATOM   2390  C   GLY A1709      -7.079  85.620  17.655  1.00  0.00           C  
ATOM   2391  O   GLY A1709      -5.905  85.547  17.306  1.00  0.00           O  
ATOM   2392  N   THR A1710      -7.605  86.698  18.235  1.00  0.00           N  
ATOM   2393  CA  THR A1710      -6.849  87.943  18.449  1.00  0.00           C  
ATOM   2394  C   THR A1710      -6.147  88.038  19.817  1.00  0.00           C  
ATOM   2395  O   THR A1710      -5.775  89.121  20.258  1.00  0.00           O  
ATOM   2396  CB  THR A1710      -7.757  89.170  18.200  1.00  0.00           C  
ATOM   2397  OG1 THR A1710      -8.813  89.192  19.164  1.00  0.00           O  
ATOM   2398  CG2 THR A1710      -8.398  89.083  16.820  1.00  0.00           C  
ATOM   2399  N   LYS A1711      -5.941  86.892  20.464  1.00  0.00           N  
ATOM   2400  CA  LYS A1711      -5.390  86.822  21.820  1.00  0.00           C  
ATOM   2401  C   LYS A1711      -4.099  87.596  21.949  1.00  0.00           C  
ATOM   2402  O   LYS A1711      -3.912  88.377  22.908  1.00  0.00           O  
ATOM   2403  CB  LYS A1711      -5.153  85.362  22.222  1.00  0.00           C  
ATOM   2404  CG  LYS A1711      -4.707  85.153  23.675  1.00  0.00           C  
ATOM   2405  CD  LYS A1711      -4.452  83.676  23.947  1.00  0.00           C  
ATOM   2406  CE  LYS A1711      -4.634  83.302  25.419  1.00  0.00           C  
ATOM   2407  NZ  LYS A1711      -3.771  84.057  26.370  1.00  0.00           N  
ATOM   2408  N   TYR A1712      -3.204  87.375  20.984  1.00  0.00           N  
ATOM   2409  CA  TYR A1712      -1.874  88.013  20.946  1.00  0.00           C  
ATOM   2410  C   TYR A1712      -1.862  89.259  20.102  1.00  0.00           C  
ATOM   2411  O   TYR A1712      -1.222  90.237  20.463  1.00  0.00           O  
ATOM   2412  CB  TYR A1712      -0.799  87.006  20.468  1.00  0.00           C  
ATOM   2413  CG  TYR A1712      -0.778  85.836  21.400  1.00  0.00           C  
ATOM   2414  CD1 TYR A1712      -0.123  85.913  22.636  1.00  0.00           C  
ATOM   2415  CD2 TYR A1712      -1.496  84.680  21.098  1.00  0.00           C  
ATOM   2416  CE1 TYR A1712      -0.156  84.829  23.530  1.00  0.00           C  
ATOM   2417  CE2 TYR A1712      -1.529  83.613  21.961  1.00  0.00           C  
ATOM   2418  CZ  TYR A1712      -0.876  83.691  23.181  1.00  0.00           C  
ATOM   2419  OH  TYR A1712      -0.929  82.600  24.011  1.00  0.00           O  
ATOM   2420  N   SER A1726      -2.589  89.244  18.997  1.00  0.00           N  
ATOM   2421  CA  SER A1726      -2.617  90.394  18.102  1.00  0.00           C  
ATOM   2422  C   SER A1726      -3.280  91.644  18.717  1.00  0.00           C  
ATOM   2423  O   SER A1726      -2.897  92.762  18.363  1.00  0.00           O  
ATOM   2424  CB  SER A1726      -3.264  90.032  16.776  1.00  0.00           C  
ATOM   2425  OG  SER A1726      -4.587  89.657  17.007  1.00  0.00           O  
ATOM   2426  N   ASP A1727      -4.240  91.462  19.625  1.00  0.00           N  
ATOM   2427  CA  ASP A1727      -4.803  92.592  20.389  1.00  0.00           C  
ATOM   2428  C   ASP A1727      -3.773  93.220  21.331  1.00  0.00           C  
ATOM   2429  O   ASP A1727      -3.471  94.406  21.226  1.00  0.00           O  
ATOM   2430  CB  ASP A1727      -6.026  92.173  21.218  1.00  0.00           C  
ATOM   2431  CG  ASP A1727      -7.317  92.090  20.390  1.00  0.00           C  
ATOM   2432  OD1 ASP A1727      -7.521  92.928  19.469  1.00  0.00           O  
ATOM   2433  OD2 ASP A1727      -8.148  91.194  20.690  1.00  0.00           O  
ATOM   2434  N   SER A1728      -3.249  92.432  22.266  1.00  0.00           N  
ATOM   2435  CA  SER A1728      -2.290  92.953  23.245  1.00  0.00           C  
ATOM   2436  C   SER A1728      -0.985  93.425  22.583  1.00  0.00           C  
ATOM   2437  O   SER A1728      -0.384  94.399  23.036  1.00  0.00           O  
ATOM   2438  CB  SER A1728      -1.999  91.937  24.359  1.00  0.00           C  
ATOM   2439  OG  SER A1728      -1.730  90.628  23.859  1.00  0.00           O  
ATOM   2440  N   MET A1729      -0.581  92.769  21.493  1.00  0.00           N  
ATOM   2441  CA  MET A1729       0.709  93.083  20.867  1.00  0.00           C  
ATOM   2442  C   MET A1729       0.581  93.956  19.636  1.00  0.00           C  
ATOM   2443  O   MET A1729       1.577  94.271  18.982  1.00  0.00           O  
ATOM   2444  CB  MET A1729       1.476  91.805  20.569  1.00  0.00           C  
ATOM   2445  CG  MET A1729       1.695  90.991  21.819  1.00  0.00           C  
ATOM   2446  SD  MET A1729       2.648  89.521  21.502  1.00  0.00           S  
ATOM   2447  CE  MET A1729       4.258  90.282  21.186  1.00  0.00           C  
ATOM   2448  N   LYS A1730      -0.659  94.341  19.325  1.00  0.00           N  
ATOM   2449  CA  LYS A1730      -0.942  95.276  18.243  1.00  0.00           C  
ATOM   2450  C   LYS A1730      -0.381  94.785  16.904  1.00  0.00           C  
ATOM   2451  O   LYS A1730       0.443  95.451  16.250  1.00  0.00           O  
ATOM   2452  CB  LYS A1730      -0.495  96.695  18.630  1.00  0.00           C  
ATOM   2453  CG  LYS A1730      -1.381  97.266  19.735  1.00  0.00           C  
ATOM   2454  CD  LYS A1730      -0.896  98.598  20.300  1.00  0.00           C  
ATOM   2455  CE  LYS A1730      -2.078  99.334  20.967  1.00  0.00           C  
ATOM   2456  NZ  LYS A1730      -1.823 100.774  21.325  1.00  0.00           N  
ATOM   2457  N   ALA A1731      -0.831  93.590  16.518  1.00  0.00           N  
ATOM   2458  CA  ALA A1731      -0.409  92.973  15.270  1.00  0.00           C  
ATOM   2459  C   ALA A1731      -1.581  93.063  14.309  1.00  0.00           C  
ATOM   2460  O   ALA A1731      -2.418  92.156  14.222  1.00  0.00           O  
ATOM   2461  CB  ALA A1731       0.023  91.532  15.478  1.00  0.00           C  
ATOM   2462  N   ASN A1732      -1.629  94.189  13.607  1.00  0.00           N  
ATOM   2463  CA  ASN A1732      -2.735  94.529  12.727  1.00  0.00           C  
ATOM   2464  C   ASN A1732      -2.292  94.488  11.279  1.00  0.00           C  
ATOM   2465  O   ASN A1732      -1.105  94.663  10.973  1.00  0.00           O  
ATOM   2466  CB  ASN A1732      -3.265  95.940  13.049  1.00  0.00           C  
ATOM   2467  CG  ASN A1732      -3.874  96.062  14.458  1.00  0.00           C  
ATOM   2468  OD1 ASN A1732      -4.359  95.097  15.049  1.00  0.00           O  
ATOM   2469  ND2 ASN A1732      -3.834  97.272  14.997  1.00  0.00           N  
ATOM   2470  N   VAL A1758      -3.242  94.230  10.386  1.00  0.00           N  
ATOM   2471  CA  VAL A1758      -3.028  94.399   8.940  1.00  0.00           C  
ATOM   2472  C   VAL A1758      -4.246  95.122   8.347  1.00  0.00           C  
ATOM   2473  O   VAL A1758      -5.352  95.045   8.883  1.00  0.00           O  
ATOM   2474  CB  VAL A1758      -2.753  93.071   8.161  1.00  0.00           C  
ATOM   2475  CG1 VAL A1758      -1.527  92.315   8.711  1.00  0.00           C  
ATOM   2476  CG2 VAL A1758      -3.999  92.178   8.119  1.00  0.00           C  
ATOM   2477  N   THR A1759      -4.030  95.845   7.256  1.00  0.00           N  
ATOM   2478  CA  THR A1759      -5.121  96.526   6.582  1.00  0.00           C  
ATOM   2479  C   THR A1759      -5.935  95.461   5.823  1.00  0.00           C  
ATOM   2480  O   THR A1759      -5.361  94.620   5.113  1.00  0.00           O  
ATOM   2481  CB  THR A1759      -4.604  97.610   5.620  1.00  0.00           C  
ATOM   2482  OG1 THR A1759      -4.102  96.986   4.429  1.00  0.00           O  
ATOM   2483  CG2 THR A1759      -3.489  98.436   6.264  1.00  0.00           C  
ATOM   2484  N   GLY A1760      -7.259  95.494   5.999  1.00  0.00           N  
ATOM   2485  CA  GLY A1760      -8.169  94.536   5.360  1.00  0.00           C  
ATOM   2486  C   GLY A1760      -8.525  94.925   3.927  1.00  0.00           C  
ATOM   2487  O   GLY A1760      -8.179  96.030   3.493  1.00  0.00           O  
ATOM   2488  N   PRO A1764      -9.216  94.021   3.181  1.00  0.00           N  
ATOM   2489  CA  PRO A1764      -9.691  94.274   1.798  1.00  0.00           C  
ATOM   2490  C   PRO A1764     -10.507  95.565   1.655  1.00  0.00           C  
ATOM   2491  O   PRO A1764     -10.827  95.964   0.538  1.00  0.00           O  
ATOM   2492  CB  PRO A1764     -10.600  93.073   1.506  1.00  0.00           C  
ATOM   2493  CG  PRO A1764     -10.158  91.994   2.416  1.00  0.00           C  
ATOM   2494  CD  PRO A1764      -9.585  92.664   3.648  1.00  0.00           C  
ATOM   2495  N   ASP A1765     -10.822  96.202   2.785  1.00  0.00           N  
ATOM   2496  CA  ASP A1765     -11.687  97.378   2.842  1.00  0.00           C  
ATOM   2497  C   ASP A1765     -10.958  98.642   3.346  1.00  0.00           C  
ATOM   2498  O   ASP A1765     -11.566  99.720   3.476  1.00  0.00           O  
ATOM   2499  CB  ASP A1765     -12.965  97.074   3.664  1.00  0.00           C  
ATOM   2500  CG  ASP A1765     -12.670  96.601   5.103  1.00  0.00           C  
ATOM   2501  OD1 ASP A1765     -11.762  95.750   5.313  1.00  0.00           O  
ATOM   2502  OD2 ASP A1765     -13.369  97.078   6.030  1.00  0.00           O  
ATOM   2503  N   GLY A1767      -9.662  98.501   3.621  1.00  0.00           N  
ATOM   2504  CA  GLY A1767      -8.804  99.643   3.953  1.00  0.00           C  
ATOM   2505  C   GLY A1767      -8.697  99.986   5.423  1.00  0.00           C  
ATOM   2506  O   GLY A1767      -7.956 100.905   5.805  1.00  0.00           O  
ATOM   2507  N   THR A1768      -9.438  99.257   6.253  1.00  0.00           N  
ATOM   2508  CA  THR A1768      -9.343  99.410   7.709  1.00  0.00           C  
ATOM   2509  C   THR A1768      -8.364  98.394   8.319  1.00  0.00           C  
ATOM   2510  O   THR A1768      -8.340  97.219   7.929  1.00  0.00           O  
ATOM   2511  CB  THR A1768     -10.717  99.248   8.397  1.00  0.00           C  
ATOM   2512  OG1 THR A1768     -11.220  97.932   8.144  1.00  0.00           O  
ATOM   2513  CG2 THR A1768     -11.710 100.278   7.878  1.00  0.00           C  
ATOM   2514  N   ASP A1770      -7.563  98.858   9.275  1.00  0.00           N  
ATOM   2515  CA  ASP A1770      -6.714  97.980  10.075  1.00  0.00           C  
ATOM   2516  C   ASP A1770      -7.570  97.194  11.072  1.00  0.00           C  
ATOM   2517  O   ASP A1770      -8.511  97.737  11.658  1.00  0.00           O  
ATOM   2518  CB  ASP A1770      -5.647  98.791  10.826  1.00  0.00           C  
ATOM   2519  CG  ASP A1770      -4.613  99.410   9.895  1.00  0.00           C  
ATOM   2520  OD1 ASP A1770      -4.999  99.915   8.811  1.00  0.00           O  
ATOM   2521  OD2 ASP A1770      -3.406  99.388  10.250  1.00  0.00           O  
ATOM   2522  N   ALA A1771      -7.242  95.914  11.234  1.00  0.00           N  
ATOM   2523  CA  ALA A1771      -7.849  95.051  12.251  1.00  0.00           C  
ATOM   2524  C   ALA A1771      -6.809  94.012  12.748  1.00  0.00           C  
ATOM   2525  O   ALA A1771      -5.929  93.612  11.981  1.00  0.00           O  
ATOM   2526  CB  ALA A1771      -9.080  94.363  11.696  1.00  0.00           C  
ATOM   2527  N   PRO A1772      -6.917  93.571  14.025  1.00  0.00           N  
ATOM   2528  CA  PRO A1772      -5.944  92.597  14.543  1.00  0.00           C  
ATOM   2529  C   PRO A1772      -6.092  91.271  13.806  1.00  0.00           C  
ATOM   2530  O   PRO A1772      -7.208  90.868  13.487  1.00  0.00           O  
ATOM   2531  CB  PRO A1772      -6.310  92.435  16.023  1.00  0.00           C  
ATOM   2532  CG  PRO A1772      -7.542  93.277  16.263  1.00  0.00           C  
ATOM   2533  CD  PRO A1772      -7.968  93.933  15.002  1.00  0.00           C  
ATOM   2534  N   ILE A1773      -4.969  90.600  13.535  1.00  0.00           N  
ATOM   2535  CA  ILE A1773      -5.026  89.308  12.853  1.00  0.00           C  
ATOM   2536  C   ILE A1773      -5.633  88.237  13.765  1.00  0.00           C  
ATOM   2537  O   ILE A1773      -5.681  88.412  14.989  1.00  0.00           O  
ATOM   2538  CB  ILE A1773      -3.631  88.859  12.277  1.00  0.00           C  
ATOM   2539  CG1 ILE A1773      -2.559  88.762  13.377  1.00  0.00           C  
ATOM   2540  CG2 ILE A1773      -3.208  89.793  11.158  1.00  0.00           C  
ATOM   2541  CD1 ILE A1773      -2.430  87.371  14.016  1.00  0.00           C  
ATOM   2542  N   HIS A1774      -6.077  87.141  13.147  1.00  0.00           N  
ATOM   2543  CA  HIS A1774      -6.531  85.938  13.839  1.00  0.00           C  
ATOM   2544  C   HIS A1774      -5.500  84.817  13.678  1.00  0.00           C  
ATOM   2545  O   HIS A1774      -5.093  84.506  12.556  1.00  0.00           O  
ATOM   2546  CB  HIS A1774      -7.885  85.518  13.280  1.00  0.00           C  
ATOM   2547  CG  HIS A1774      -8.992  86.445  13.673  1.00  0.00           C  
ATOM   2548  ND1 HIS A1774     -10.069  86.039  14.425  1.00  0.00           N  
ATOM   2549  CD2 HIS A1774      -9.159  87.770  13.457  1.00  0.00           C  
ATOM   2550  CE1 HIS A1774     -10.875  87.069  14.629  1.00  0.00           C  
ATOM   2551  NE2 HIS A1774     -10.338  88.135  14.061  1.00  0.00           N  
ATOM   2552  N   GLY A1775      -5.070  84.231  14.801  1.00  0.00           N  
ATOM   2553  CA  GLY A1775      -4.052  83.180  14.790  1.00  0.00           C  
ATOM   2554  C   GLY A1775      -4.510  81.835  15.337  1.00  0.00           C  
ATOM   2555  O   GLY A1775      -5.562  81.729  15.970  1.00  0.00           O  
ATOM   2556  N   GLY A1776      -3.711  80.811  15.059  1.00  0.00           N  
ATOM   2557  CA  GLY A1776      -3.856  79.477  15.624  1.00  0.00           C  
ATOM   2558  C   GLY A1776      -2.466  78.924  15.910  1.00  0.00           C  
ATOM   2559  O   GLY A1776      -1.479  79.404  15.355  1.00  0.00           O  
ATOM   2560  N   SER A1777      -2.376  77.905  16.753  1.00  0.00           N  
ATOM   2561  CA  SER A1777      -1.092  77.216  16.996  1.00  0.00           C  
ATOM   2562  C   SER A1777      -1.248  75.727  16.856  1.00  0.00           C  
ATOM   2563  O   SER A1777      -2.295  75.156  17.180  1.00  0.00           O  
ATOM   2564  CB  SER A1777      -0.505  77.535  18.379  1.00  0.00           C  
ATOM   2565  OG  SER A1777      -1.367  77.040  19.395  1.00  0.00           O  
ATOM   2566  N   TYR A1778      -0.182  75.094  16.376  1.00  0.00           N  
ATOM   2567  CA  TYR A1778      -0.191  73.696  16.000  1.00  0.00           C  
ATOM   2568  C   TYR A1778       1.114  73.115  16.528  1.00  0.00           C  
ATOM   2569  O   TYR A1778       2.193  73.537  16.112  1.00  0.00           O  
ATOM   2570  CB  TYR A1778      -0.357  73.587  14.470  1.00  0.00           C  
ATOM   2571  CG  TYR A1778      -1.382  74.593  13.943  1.00  0.00           C  
ATOM   2572  CD1 TYR A1778      -2.767  74.345  14.055  1.00  0.00           C  
ATOM   2573  CD2 TYR A1778      -0.971  75.810  13.387  1.00  0.00           C  
ATOM   2574  CE1 TYR A1778      -3.719  75.279  13.593  1.00  0.00           C  
ATOM   2575  CE2 TYR A1778      -1.897  76.742  12.902  1.00  0.00           C  
ATOM   2576  CZ  TYR A1778      -3.283  76.476  13.017  1.00  0.00           C  
ATOM   2577  OH  TYR A1778      -4.198  77.414  12.567  1.00  0.00           O  
ATOM   2578  N   GLY A1779       1.008  72.199  17.492  1.00  0.00           N  
ATOM   2579  CA  GLY A1779       2.196  71.561  18.057  1.00  0.00           C  
ATOM   2580  C   GLY A1779       2.262  70.052  17.876  1.00  0.00           C  
ATOM   2581  O   GLY A1779       1.276  69.339  18.084  1.00  0.00           O  
ATOM   2582  N   VAL A1782       3.439  69.553  17.519  1.00  0.00           N  
ATOM   2583  CA  VAL A1782       3.675  68.106  17.486  1.00  0.00           C  
ATOM   2584  C   VAL A1782       4.862  67.902  18.427  1.00  0.00           C  
ATOM   2585  O   VAL A1782       5.900  68.526  18.252  1.00  0.00           O  
ATOM   2586  CB  VAL A1782       4.100  67.579  16.066  1.00  0.00           C  
ATOM   2587  CG1 VAL A1782       4.584  66.125  16.116  1.00  0.00           C  
ATOM   2588  CG2 VAL A1782       2.978  67.739  14.999  1.00  0.00           C  
ATOM   2589  N   GLY A1783       4.717  66.993  19.379  1.00  0.00           N  
ATOM   2590  CA  GLY A1783       5.794  66.680  20.311  1.00  0.00           C  
ATOM   2591  C   GLY A1783       6.685  65.612  19.703  1.00  0.00           C  
ATOM   2592  O   GLY A1783       6.405  64.435  19.792  1.00  0.00           O  
ATOM   2593  N   VAL A1784       7.749  66.055  19.059  1.00  0.00           N  
ATOM   2594  CA  VAL A1784       8.691  65.188  18.327  1.00  0.00           C  
ATOM   2595  C   VAL A1784       9.470  64.196  19.219  1.00  0.00           C  
ATOM   2596  O   VAL A1784       9.596  62.997  18.886  1.00  0.00           O  
ATOM   2597  CB  VAL A1784       9.661  66.066  17.461  1.00  0.00           C  
ATOM   2598  CG1 VAL A1784      10.748  65.223  16.783  1.00  0.00           C  
ATOM   2599  CG2 VAL A1784       8.892  66.796  16.383  1.00  0.00           C  
ATOM   2600  N   SER A1785      10.001  64.680  20.353  1.00  0.00           N  
ATOM   2601  CA  SER A1785      10.730  63.787  21.263  1.00  0.00           C  
ATOM   2602  C   SER A1785       9.779  62.843  22.027  1.00  0.00           C  
ATOM   2603  O   SER A1785      10.081  61.647  22.233  1.00  0.00           O  
ATOM   2604  CB  SER A1785      11.661  64.582  22.200  1.00  0.00           C  
ATOM   2605  OG  SER A1785      10.963  65.531  22.984  1.00  0.00           O  
ATOM   2606  N   ARG A1786       8.635  63.371  22.431  1.00  0.00           N  
ATOM   2607  CA  ARG A1786       7.564  62.556  23.030  1.00  0.00           C  
ATOM   2608  C   ARG A1786       7.095  61.416  22.106  1.00  0.00           C  
ATOM   2609  O   ARG A1786       6.738  60.324  22.586  1.00  0.00           O  
ATOM   2610  CB  ARG A1786       6.382  63.458  23.416  1.00  0.00           C  
ATOM   2611  CG  ARG A1786       5.177  62.734  23.986  1.00  0.00           C  
ATOM   2612  CD  ARG A1786       4.695  63.455  25.223  1.00  0.00           C  
ATOM   2613  NE  ARG A1786       3.380  64.051  25.088  1.00  0.00           N  
ATOM   2614  CZ  ARG A1786       2.843  64.899  25.976  1.00  0.00           C  
ATOM   2615  NH1 ARG A1786       3.521  65.262  27.076  1.00  0.00           N  
ATOM   2616  NH2 ARG A1786       1.618  65.394  25.763  1.00  0.00           N  
ATOM   2617  N   LEU A1787       7.097  61.663  20.789  1.00  0.00           N  
ATOM   2618  CA  LEU A1787       6.705  60.626  19.806  1.00  0.00           C  
ATOM   2619  C   LEU A1787       7.559  59.363  19.892  1.00  0.00           C  
ATOM   2620  O   LEU A1787       7.039  58.263  19.705  1.00  0.00           O  
ATOM   2621  CB  LEU A1787       6.702  61.148  18.370  1.00  0.00           C  
ATOM   2622  CG  LEU A1787       5.400  61.780  17.901  1.00  0.00           C  
ATOM   2623  CD1 LEU A1787       5.685  62.595  16.662  1.00  0.00           C  
ATOM   2624  CD2 LEU A1787       4.268  60.724  17.625  1.00  0.00           C  
ATOM   2625  N   LEU A1788       8.846  59.490  20.211  1.00  0.00           N  
ATOM   2626  CA  LEU A1788       9.644  58.271  20.370  1.00  0.00           C  
ATOM   2627  C   LEU A1788       9.023  57.330  21.407  1.00  0.00           C  
ATOM   2628  O   LEU A1788       8.981  56.124  21.185  1.00  0.00           O  
ATOM   2629  CB  LEU A1788      11.106  58.531  20.699  1.00  0.00           C  
ATOM   2630  CG  LEU A1788      12.044  58.838  19.523  1.00  0.00           C  
ATOM   2631  CD1 LEU A1788      12.031  60.331  19.295  1.00  0.00           C  
ATOM   2632  CD2 LEU A1788      13.460  58.406  19.842  1.00  0.00           C  
ATOM   2633  N   GLY A1789       8.557  57.884  22.521  1.00  0.00           N  
ATOM   2634  CA  GLY A1789       7.919  57.091  23.582  1.00  0.00           C  
ATOM   2635  C   GLY A1789       6.566  56.513  23.182  1.00  0.00           C  
ATOM   2636  O   GLY A1789       6.271  55.361  23.478  1.00  0.00           O  
ATOM   2637  N   ALA A1790       5.733  57.351  22.568  1.00  0.00           N  
ATOM   2638  CA  ALA A1790       4.392  57.007  22.096  1.00  0.00           C  
ATOM   2639  C   ALA A1790       4.449  55.915  21.046  1.00  0.00           C  
ATOM   2640  O   ALA A1790       3.677  54.957  21.119  1.00  0.00           O  
ATOM   2641  CB  ALA A1790       3.700  58.255  21.525  1.00  0.00           C  
ATOM   2642  N   ILE A1791       5.373  56.047  20.087  1.00  0.00           N  
ATOM   2643  CA  ILE A1791       5.596  54.997  19.072  1.00  0.00           C  
ATOM   2644  C   ILE A1791       5.997  53.654  19.699  1.00  0.00           C  
ATOM   2645  O   ILE A1791       5.396  52.609  19.369  1.00  0.00           O  
ATOM   2646  CB  ILE A1791       6.618  55.438  17.970  1.00  0.00           C  
ATOM   2647  CG1 ILE A1791       6.056  56.580  17.131  1.00  0.00           C  
ATOM   2648  CG2 ILE A1791       6.934  54.267  17.026  1.00  0.00           C  
ATOM   2649  CD1 ILE A1791       7.127  57.424  16.375  1.00  0.00           C  
ATOM   2650  N   ILE A1792       6.976  53.649  20.599  1.00  0.00           N  
ATOM   2651  CA  ILE A1792       7.344  52.394  21.283  1.00  0.00           C  
ATOM   2652  C   ILE A1792       6.131  51.831  22.076  1.00  0.00           C  
ATOM   2653  O   ILE A1792       5.851  50.643  21.981  1.00  0.00           O  
ATOM   2654  CB  ILE A1792       8.608  52.524  22.200  1.00  0.00           C  
ATOM   2655  CG1 ILE A1792       9.843  52.864  21.372  1.00  0.00           C  
ATOM   2656  CG2 ILE A1792       8.881  51.216  22.950  1.00  0.00           C  
ATOM   2657  CD1 ILE A1792      11.048  53.382  22.192  1.00  0.00           C  
ATOM   2658  N   GLU A1793       5.402  52.676  22.817  1.00  0.00           N  
ATOM   2659  CA  GLU A1793       4.198  52.195  23.526  1.00  0.00           C  
ATOM   2660  C   GLU A1793       3.273  51.418  22.577  1.00  0.00           C  
ATOM   2661  O   GLU A1793       2.723  50.360  22.950  1.00  0.00           O  
ATOM   2662  CB  GLU A1793       3.405  53.340  24.185  1.00  0.00           C  
ATOM   2663  CG  GLU A1793       4.069  54.017  25.418  1.00  0.00           C  
ATOM   2664  CD  GLU A1793       4.312  53.070  26.611  1.00  0.00           C  
ATOM   2665  OE1 GLU A1793       3.427  52.253  26.910  1.00  0.00           O  
ATOM   2666  OE2 GLU A1793       5.374  53.159  27.275  1.00  0.00           O  
ATOM   2667  N   ALA A1794       3.107  51.943  21.356  1.00  0.00           N  
ATOM   2668  CA  ALA A1794       2.171  51.386  20.375  1.00  0.00           C  
ATOM   2669  C   ALA A1794       2.754  50.242  19.540  1.00  0.00           C  
ATOM   2670  O   ALA A1794       1.995  49.479  18.914  1.00  0.00           O  
ATOM   2671  CB  ALA A1794       1.628  52.489  19.477  1.00  0.00           C  
ATOM   2672  N   CYS A1795       4.082  50.098  19.566  1.00  0.00           N  
ATOM   2673  CA  CYS A1795       4.834  49.217  18.664  1.00  0.00           C  
ATOM   2674  C   CYS A1795       5.995  48.517  19.377  1.00  0.00           C  
ATOM   2675  O   CYS A1795       7.158  48.946  19.278  1.00  0.00           O  
ATOM   2676  CB  CYS A1795       5.424  50.018  17.491  1.00  0.00           C  
ATOM   2677  SG  CYS A1795       4.230  50.967  16.524  1.00  0.00           S  
ATOM   2678  N   HIS A1796       5.676  47.450  20.097  1.00  0.00           N  
ATOM   2679  CA  HIS A1796       6.658  46.602  20.750  1.00  0.00           C  
ATOM   2680  C   HIS A1796       6.048  45.212  20.989  1.00  0.00           C  
ATOM   2681  O   HIS A1796       4.838  45.007  20.818  1.00  0.00           O  
ATOM   2682  CB  HIS A1796       7.078  47.206  22.094  1.00  0.00           C  
ATOM   2683  CG  HIS A1796       5.981  47.210  23.116  1.00  0.00           C  
ATOM   2684  ND1 HIS A1796       5.060  48.230  23.211  1.00  0.00           N  
ATOM   2685  CD2 HIS A1796       5.653  46.313  24.077  1.00  0.00           C  
ATOM   2686  CE1 HIS A1796       4.209  47.960  24.187  1.00  0.00           C  
ATOM   2687  NE2 HIS A1796       4.541  46.799  24.723  1.00  0.00           N  
ATOM   2688  N   ASP A1797       6.893  44.265  21.383  1.00  0.00           N  
ATOM   2689  CA  ASP A1797       6.418  42.975  21.870  1.00  0.00           C  
ATOM   2690  C   ASP A1797       7.330  42.589  23.021  1.00  0.00           C  
ATOM   2691  O   ASP A1797       8.104  43.425  23.487  1.00  0.00           O  
ATOM   2692  CB  ASP A1797       6.316  41.916  20.745  1.00  0.00           C  
ATOM   2693  CG  ASP A1797       7.670  41.505  20.133  1.00  0.00           C  
ATOM   2694  OD1 ASP A1797       8.770  41.777  20.679  1.00  0.00           O  
ATOM   2695  OD2 ASP A1797       7.626  40.877  19.055  1.00  0.00           O  
ATOM   2696  N   ASP A1798       7.252  41.349  23.484  1.00  0.00           N  
ATOM   2697  CA  ASP A1798       8.094  40.911  24.598  1.00  0.00           C  
ATOM   2698  C   ASP A1798       9.593  40.806  24.267  1.00  0.00           C  
ATOM   2699  O   ASP A1798      10.407  40.744  25.187  1.00  0.00           O  
ATOM   2700  CB  ASP A1798       7.567  39.598  25.187  1.00  0.00           C  
ATOM   2701  CG  ASP A1798       6.187  39.747  25.791  1.00  0.00           C  
ATOM   2702  OD1 ASP A1798       5.970  40.686  26.597  1.00  0.00           O  
ATOM   2703  OD2 ASP A1798       5.312  38.918  25.461  1.00  0.00           O  
ATOM   2704  N   ASN A1799       9.962  40.812  22.981  1.00  0.00           N  
ATOM   2705  CA  ASN A1799      11.378  40.773  22.604  1.00  0.00           C  
ATOM   2706  C   ASN A1799      12.021  42.170  22.374  1.00  0.00           C  
ATOM   2707  O   ASN A1799      13.241  42.256  22.211  1.00  0.00           O  
ATOM   2708  CB  ASN A1799      11.656  39.794  21.442  1.00  0.00           C  
ATOM   2709  CG  ASN A1799      11.331  38.335  21.806  1.00  0.00           C  
ATOM   2710  OD1 ASN A1799      10.481  37.703  21.163  1.00  0.00           O  
ATOM   2711  ND2 ASN A1799      11.987  37.805  22.852  1.00  0.00           N  
ATOM   2712  N   GLY A1800      11.202  43.226  22.435  1.00  0.00           N  
ATOM   2713  CA  GLY A1800      11.645  44.618  22.294  1.00  0.00           C  
ATOM   2714  C   GLY A1800      10.787  45.493  21.390  1.00  0.00           C  
ATOM   2715  O   GLY A1800       9.588  45.264  21.231  1.00  0.00           O  
ATOM   2716  N   ILE A1801      11.431  46.488  20.785  1.00  0.00           N  
ATOM   2717  CA  ILE A1801      10.789  47.488  19.941  1.00  0.00           C  
ATOM   2718  C   ILE A1801      10.473  46.912  18.565  1.00  0.00           C  
ATOM   2719  O   ILE A1801      11.198  46.051  18.072  1.00  0.00           O  
ATOM   2720  CB  ILE A1801      11.719  48.750  19.745  1.00  0.00           C  
ATOM   2721  CG1 ILE A1801      12.162  49.345  21.106  1.00  0.00           C  
ATOM   2722  CG2 ILE A1801      11.014  49.799  18.885  1.00  0.00           C  
ATOM   2723  CD1 ILE A1801      13.338  50.352  21.016  1.00  0.00           C  
ATOM   2724  N   ILE A1802       9.411  47.406  17.936  1.00  0.00           N  
ATOM   2725  CA  ILE A1802       9.125  47.105  16.532  1.00  0.00           C  
ATOM   2726  C   ILE A1802       8.914  48.433  15.795  1.00  0.00           C  
ATOM   2727  O   ILE A1802       7.783  48.978  15.765  1.00  0.00           O  
ATOM   2728  CB  ILE A1802       7.846  46.189  16.356  1.00  0.00           C  
ATOM   2729  CG1 ILE A1802       7.911  44.975  17.296  1.00  0.00           C  
ATOM   2730  CG2 ILE A1802       7.674  45.789  14.881  1.00  0.00           C  
ATOM   2731  CD1 ILE A1802       6.596  44.095  17.393  1.00  0.00           C  
ATOM   2732  N   TRP A1803       9.990  48.946  15.200  1.00  0.00           N  
ATOM   2733  CA  TRP A1803       9.943  50.236  14.537  1.00  0.00           C  
ATOM   2734  C   TRP A1803       9.124  50.189  13.267  1.00  0.00           C  
ATOM   2735  O   TRP A1803       9.388  49.346  12.423  1.00  0.00           O  
ATOM   2736  CB  TRP A1803      11.363  50.744  14.199  1.00  0.00           C  
ATOM   2737  CG  TRP A1803      12.127  51.212  15.400  1.00  0.00           C  
ATOM   2738  CD1 TRP A1803      13.323  50.712  15.848  1.00  0.00           C  
ATOM   2739  CD2 TRP A1803      11.758  52.262  16.323  1.00  0.00           C  
ATOM   2740  NE1 TRP A1803      13.706  51.362  16.992  1.00  0.00           N  
ATOM   2741  CE2 TRP A1803      12.773  52.322  17.307  1.00  0.00           C  
ATOM   2742  CE3 TRP A1803      10.674  53.156  16.416  1.00  0.00           C  
ATOM   2743  CZ2 TRP A1803      12.741  53.250  18.379  1.00  0.00           C  
ATOM   2744  CZ3 TRP A1803      10.647  54.085  17.489  1.00  0.00           C  
ATOM   2745  CH2 TRP A1803      11.676  54.115  18.450  1.00  0.00           C  
ATOM   2746  N   PRO A1804       8.146  51.113  13.130  1.00  0.00           N  
ATOM   2747  CA  PRO A1804       7.582  51.325  11.817  1.00  0.00           C  
ATOM   2748  C   PRO A1804       8.727  51.725  10.897  1.00  0.00           C  
ATOM   2749  O   PRO A1804       9.660  52.443  11.312  1.00  0.00           O  
ATOM   2750  CB  PRO A1804       6.576  52.470  12.039  1.00  0.00           C  
ATOM   2751  CG  PRO A1804       6.236  52.376  13.505  1.00  0.00           C  
ATOM   2752  CD  PRO A1804       7.536  52.000  14.139  1.00  0.00           C  
ATOM   2753  N   GLU A1805       8.702  51.228   9.669  1.00  0.00           N  
ATOM   2754  CA  GLU A1805       9.808  51.476   8.751  1.00  0.00           C  
ATOM   2755  C   GLU A1805      10.224  52.928   8.548  1.00  0.00           C  
ATOM   2756  O   GLU A1805      11.415  53.216   8.425  1.00  0.00           O  
ATOM   2757  CB  GLU A1805       9.508  50.858   7.401  1.00  0.00           C  
ATOM   2758  CG  GLU A1805      10.296  49.614   7.175  1.00  0.00           C  
ATOM   2759  CD  GLU A1805       9.998  48.988   5.833  1.00  0.00           C  
ATOM   2760  OE1 GLU A1805      10.577  49.445   4.828  1.00  0.00           O  
ATOM   2761  OE2 GLU A1805       9.185  48.046   5.805  1.00  0.00           O  
ATOM   2762  N   ALA A1806       9.246  53.830   8.463  1.00  0.00           N  
ATOM   2763  CA  ALA A1806       9.512  55.238   8.203  1.00  0.00           C  
ATOM   2764  C   ALA A1806      10.302  55.926   9.346  1.00  0.00           C  
ATOM   2765  O   ALA A1806      10.974  56.915   9.110  1.00  0.00           O  
ATOM   2766  CB  ALA A1806       8.199  56.001   7.878  1.00  0.00           C  
ATOM   2767  N   VAL A1807      10.251  55.389  10.562  1.00  0.00           N  
ATOM   2768  CA  VAL A1807      10.948  56.012  11.708  1.00  0.00           C  
ATOM   2769  C   VAL A1807      12.146  55.205  12.256  1.00  0.00           C  
ATOM   2770  O   VAL A1807      12.868  55.691  13.131  1.00  0.00           O  
ATOM   2771  CB  VAL A1807       9.976  56.382  12.901  1.00  0.00           C  
ATOM   2772  CG1 VAL A1807       8.823  57.298  12.458  1.00  0.00           C  
ATOM   2773  CG2 VAL A1807       9.451  55.142  13.594  1.00  0.00           C  
ATOM   2774  N   ALA A1808      12.357  53.984  11.746  1.00  0.00           N  
ATOM   2775  CA  ALA A1808      13.442  53.096  12.224  1.00  0.00           C  
ATOM   2776  C   ALA A1808      14.834  53.734  12.017  1.00  0.00           C  
ATOM   2777  O   ALA A1808      15.043  54.430  11.017  1.00  0.00           O  
ATOM   2778  CB  ALA A1808      13.371  51.739  11.512  1.00  0.00           C  
ATOM   2779  N   PRO A1809      15.781  53.494  12.957  1.00  0.00           N  
ATOM   2780  CA  PRO A1809      17.130  54.089  12.877  1.00  0.00           C  
ATOM   2781  C   PRO A1809      17.919  53.522  11.684  1.00  0.00           C  
ATOM   2782  O   PRO A1809      18.711  54.244  11.060  1.00  0.00           O  
ATOM   2783  CB  PRO A1809      17.763  53.719  14.222  1.00  0.00           C  
ATOM   2784  CG  PRO A1809      16.993  52.464  14.666  1.00  0.00           C  
ATOM   2785  CD  PRO A1809      15.609  52.650  14.155  1.00  0.00           C  
ATOM   2786  N   PHE A1810      17.673  52.242  11.378  1.00  0.00           N  
ATOM   2787  CA  PHE A1810      18.192  51.549  10.201  1.00  0.00           C  
ATOM   2788  C   PHE A1810      17.038  50.686   9.688  1.00  0.00           C  
ATOM   2789  O   PHE A1810      16.177  50.266  10.478  1.00  0.00           O  
ATOM   2790  CB  PHE A1810      19.409  50.652  10.545  1.00  0.00           C  
ATOM   2791  CG  PHE A1810      20.633  51.416  11.054  1.00  0.00           C  
ATOM   2792  CD1 PHE A1810      21.583  51.935  10.160  1.00  0.00           C  
ATOM   2793  CD2 PHE A1810      20.823  51.614  12.427  1.00  0.00           C  
ATOM   2794  CE1 PHE A1810      22.682  52.605  10.619  1.00  0.00           C  
ATOM   2795  CE2 PHE A1810      21.924  52.293  12.915  1.00  0.00           C  
ATOM   2796  CZ  PHE A1810      22.871  52.802  12.018  1.00  0.00           C  
ATOM   2797  N   ARG A1811      17.001  50.450   8.379  1.00  0.00           N  
ATOM   2798  CA  ARG A1811      15.982  49.602   7.766  1.00  0.00           C  
ATOM   2799  C   ARG A1811      16.339  48.117   7.887  1.00  0.00           C  
ATOM   2800  O   ARG A1811      15.462  47.282   8.122  1.00  0.00           O  
ATOM   2801  CB  ARG A1811      15.756  49.962   6.288  1.00  0.00           C  
ATOM   2802  CG  ARG A1811      14.787  49.013   5.576  1.00  0.00           C  
ATOM   2803  CD  ARG A1811      14.080  49.719   4.437  1.00  0.00           C  
ATOM   2804  NE  ARG A1811      13.168  48.862   3.676  1.00  0.00           N  
ATOM   2805  CZ  ARG A1811      13.394  48.432   2.432  1.00  0.00           C  
ATOM   2806  NH1 ARG A1811      14.513  48.762   1.783  1.00  0.00           N  
ATOM   2807  NH2 ARG A1811      12.493  47.671   1.831  1.00  0.00           N  
ATOM   2808  N   VAL A1812      17.617  47.790   7.741  1.00  0.00           N  
ATOM   2809  CA  VAL A1812      18.040  46.386   7.774  1.00  0.00           C  
ATOM   2810  C   VAL A1812      19.283  46.224   8.663  1.00  0.00           C  
ATOM   2811  O   VAL A1812      20.134  47.092   8.696  1.00  0.00           O  
ATOM   2812  CB  VAL A1812      18.256  45.805   6.319  1.00  0.00           C  
ATOM   2813  CG1 VAL A1812      19.343  46.512   5.581  1.00  0.00           C  
ATOM   2814  CG2 VAL A1812      18.569  44.331   6.357  1.00  0.00           C  
ATOM   2815  N   THR A1813      19.354  45.127   9.408  1.00  0.00           N  
ATOM   2816  CA  THR A1813      20.583  44.778  10.113  1.00  0.00           C  
ATOM   2817  C   THR A1813      21.129  43.425   9.615  1.00  0.00           C  
ATOM   2818  O   THR A1813      20.397  42.426   9.489  1.00  0.00           O  
ATOM   2819  CB  THR A1813      20.408  44.838  11.657  1.00  0.00           C  
ATOM   2820  OG1 THR A1813      21.646  44.527  12.302  1.00  0.00           O  
ATOM   2821  CG2 THR A1813      19.312  43.890  12.150  1.00  0.00           C  
ATOM   2822  N   ILE A1814      22.409  43.403   9.285  1.00  0.00           N  
ATOM   2823  CA  ILE A1814      23.053  42.176   8.834  1.00  0.00           C  
ATOM   2824  C   ILE A1814      23.679  41.530  10.049  1.00  0.00           C  
ATOM   2825  O   ILE A1814      24.442  42.173  10.761  1.00  0.00           O  
ATOM   2826  CB  ILE A1814      24.147  42.437   7.782  1.00  0.00           C  
ATOM   2827  CG1 ILE A1814      23.540  43.062   6.529  1.00  0.00           C  
ATOM   2828  CG2 ILE A1814      24.885  41.103   7.451  1.00  0.00           C  
ATOM   2829  CD1 ILE A1814      24.581  43.740   5.637  1.00  0.00           C  
ATOM   2830  N   LEU A1815      23.303  40.282  10.310  1.00  0.00           N  
ATOM   2831  CA  LEU A1815      23.786  39.542  11.467  1.00  0.00           C  
ATOM   2832  C   LEU A1815      24.714  38.421  11.028  1.00  0.00           C  
ATOM   2833  O   LEU A1815      24.294  37.464  10.402  1.00  0.00           O  
ATOM   2834  CB  LEU A1815      22.609  38.976  12.293  1.00  0.00           C  
ATOM   2835  CG  LEU A1815      21.492  39.956  12.711  1.00  0.00           C  
ATOM   2836  CD1 LEU A1815      20.440  39.233  13.558  1.00  0.00           C  
ATOM   2837  CD2 LEU A1815      22.061  41.151  13.450  1.00  0.00           C  
ATOM   2838  N   ASN A1816      25.984  38.568  11.350  1.00  0.00           N  
ATOM   2839  CA  ASN A1816      26.991  37.600  10.970  1.00  0.00           C  
ATOM   2840  C   ASN A1816      27.085  36.537  12.048  1.00  0.00           C  
ATOM   2841  O   ASN A1816      27.562  36.794  13.154  1.00  0.00           O  
ATOM   2842  CB  ASN A1816      28.336  38.303  10.783  1.00  0.00           C  
ATOM   2843  CG  ASN A1816      29.427  37.361  10.318  1.00  0.00           C  
ATOM   2844  OD1 ASN A1816      29.431  36.172  10.657  1.00  0.00           O  
ATOM   2845  ND2 ASN A1816      30.368  37.893   9.541  1.00  0.00           N  
ATOM   2846  N   LEU A1817      26.649  35.330  11.704  1.00  0.00           N  
ATOM   2847  CA  LEU A1817      26.478  34.257  12.685  1.00  0.00           C  
ATOM   2848  C   LEU A1817      27.757  33.458  12.939  1.00  0.00           C  
ATOM   2849  O   LEU A1817      27.773  32.558  13.765  1.00  0.00           O  
ATOM   2850  CB  LEU A1817      25.295  33.360  12.301  1.00  0.00           C  
ATOM   2851  CG  LEU A1817      23.967  34.114  12.076  1.00  0.00           C  
ATOM   2852  CD1 LEU A1817      22.827  33.145  11.805  1.00  0.00           C  
ATOM   2853  CD2 LEU A1817      23.595  35.068  13.229  1.00  0.00           C  
ATOM   2854  N   LYS A1818      28.838  33.821  12.255  1.00  0.00           N  
ATOM   2855  CA  LYS A1818      30.145  33.259  12.582  1.00  0.00           C  
ATOM   2856  C   LYS A1818      31.250  34.254  12.324  1.00  0.00           C  
ATOM   2857  O   LYS A1818      31.978  34.151  11.323  1.00  0.00           O  
ATOM   2858  CB  LYS A1818      30.389  31.928  11.848  1.00  0.00           C  
ATOM   2859  CG  LYS A1818      31.464  31.089  12.502  1.00  0.00           C  
ATOM   2860  CD  LYS A1818      31.099  29.623  12.501  1.00  0.00           C  
ATOM   2861  CE  LYS A1818      32.333  28.738  12.641  1.00  0.00           C  
ATOM   2862  NZ  LYS A1818      33.457  29.220  11.775  1.00  0.00           N  
ATOM   2863  N   GLN A1819      31.378  35.217  13.238  1.00  0.00           N  
ATOM   2864  CA  GLN A1819      32.323  36.319  13.067  1.00  0.00           C  
ATOM   2865  C   GLN A1819      33.774  35.830  12.957  1.00  0.00           C  
ATOM   2866  O   GLN A1819      34.240  35.087  13.808  1.00  0.00           O  
ATOM   2867  CB  GLN A1819      32.171  37.367  14.179  1.00  0.00           C  
ATOM   2868  CG  GLN A1819      32.647  38.773  13.747  1.00  0.00           C  
ATOM   2869  CD  GLN A1819      31.805  39.356  12.613  1.00  0.00           C  
ATOM   2870  OE1 GLN A1819      30.585  39.354  12.685  1.00  0.00           O  
ATOM   2871  NE2 GLN A1819      32.458  39.879  11.582  1.00  0.00           N  
ATOM   2872  N   GLY A1820      34.460  36.225  11.887  1.00  0.00           N  
ATOM   2873  CA  GLY A1820      35.841  35.797  11.662  1.00  0.00           C  
ATOM   2874  C   GLY A1820      36.057  34.707  10.617  1.00  0.00           C  
ATOM   2875  O   GLY A1820      37.177  34.544  10.120  1.00  0.00           O  
ATOM   2876  N   ASP A1821      35.006  33.950  10.291  1.00  0.00           N  
ATOM   2877  CA  ASP A1821      35.039  32.995   9.174  1.00  0.00           C  
ATOM   2878  C   ASP A1821      35.109  33.754   7.856  1.00  0.00           C  
ATOM   2879  O   ASP A1821      34.355  34.702   7.655  1.00  0.00           O  
ATOM   2880  CB  ASP A1821      33.795  32.100   9.196  1.00  0.00           C  
ATOM   2881  CG  ASP A1821      33.726  31.161   7.984  1.00  0.00           C  
ATOM   2882  OD1 ASP A1821      34.599  30.265   7.842  1.00  0.00           O  
ATOM   2883  OD2 ASP A1821      32.793  31.325   7.165  1.00  0.00           O  
ATOM   2884  N   ALA A1829      36.001  33.345   6.953  1.00  0.00           N  
ATOM   2885  CA  ALA A1829      36.305  34.176   5.771  1.00  0.00           C  
ATOM   2886  C   ALA A1829      35.112  34.350   4.838  1.00  0.00           C  
ATOM   2887  O   ALA A1829      34.878  35.449   4.324  1.00  0.00           O  
ATOM   2888  CB  ALA A1829      37.501  33.627   5.003  1.00  0.00           C  
ATOM   2889  N   ALA A1830      34.364  33.261   4.637  1.00  0.00           N  
ATOM   2890  CA  ALA A1830      33.218  33.250   3.728  1.00  0.00           C  
ATOM   2891  C   ALA A1830      32.014  34.055   4.252  1.00  0.00           C  
ATOM   2892  O   ALA A1830      31.412  34.826   3.495  1.00  0.00           O  
ATOM   2893  CB  ALA A1830      32.812  31.831   3.413  1.00  0.00           C  
ATOM   2894  N   THR A1831      31.647  33.878   5.525  1.00  0.00           N  
ATOM   2895  CA  THR A1831      30.543  34.683   6.095  1.00  0.00           C  
ATOM   2896  C   THR A1831      30.901  36.188   6.152  1.00  0.00           C  
ATOM   2897  O   THR A1831      30.080  37.040   5.794  1.00  0.00           O  
ATOM   2898  CB  THR A1831      30.027  34.140   7.466  1.00  0.00           C  
ATOM   2899  OG1 THR A1831      31.000  34.373   8.493  1.00  0.00           O  
ATOM   2900  CG2 THR A1831      29.786  32.679   7.376  1.00  0.00           C  
ATOM   2901  N   ASP A1832      32.128  36.495   6.576  1.00  0.00           N  
ATOM   2902  CA  ASP A1832      32.655  37.867   6.544  1.00  0.00           C  
ATOM   2903  C   ASP A1832      32.565  38.511   5.160  1.00  0.00           C  
ATOM   2904  O   ASP A1832      32.058  39.632   5.033  1.00  0.00           O  
ATOM   2905  CB  ASP A1832      34.103  37.912   7.027  1.00  0.00           C  
ATOM   2906  CG  ASP A1832      34.228  37.812   8.541  1.00  0.00           C  
ATOM   2907  OD1 ASP A1832      33.280  37.321   9.209  1.00  0.00           O  
ATOM   2908  OD2 ASP A1832      35.294  38.230   9.071  1.00  0.00           O  
ATOM   2909  N   ALA A1833      33.067  37.824   4.130  1.00  0.00           N  
ATOM   2910  CA  ALA A1833      32.985  38.334   2.749  1.00  0.00           C  
ATOM   2911  C   ALA A1833      31.557  38.549   2.253  1.00  0.00           C  
ATOM   2912  O   ALA A1833      31.290  39.512   1.543  1.00  0.00           O  
ATOM   2913  CB  ALA A1833      33.749  37.427   1.790  1.00  0.00           C  
ATOM   2914  N   ALA A1834      30.645  37.642   2.624  1.00  0.00           N  
ATOM   2915  CA  ALA A1834      29.252  37.723   2.205  1.00  0.00           C  
ATOM   2916  C   ALA A1834      28.592  38.939   2.839  1.00  0.00           C  
ATOM   2917  O   ALA A1834      27.904  39.707   2.152  1.00  0.00           O  
ATOM   2918  CB  ALA A1834      28.497  36.455   2.574  1.00  0.00           C  
ATOM   2919  N   CYS A1835      28.816  39.109   4.145  1.00  0.00           N  
ATOM   2920  CA  CYS A1835      28.264  40.256   4.893  1.00  0.00           C  
ATOM   2921  C   CYS A1835      28.840  41.571   4.385  1.00  0.00           C  
ATOM   2922  O   CYS A1835      28.115  42.547   4.207  1.00  0.00           O  
ATOM   2923  CB  CYS A1835      28.514  40.114   6.401  1.00  0.00           C  
ATOM   2924  SG  CYS A1835      27.623  38.747   7.166  1.00  0.00           S  
ATOM   2925  N   ASP A1836      30.146  41.592   4.144  1.00  0.00           N  
ATOM   2926  CA  ASP A1836      30.808  42.772   3.578  1.00  0.00           C  
ATOM   2927  C   ASP A1836      30.193  43.214   2.252  1.00  0.00           C  
ATOM   2928  O   ASP A1836      29.951  44.410   2.045  1.00  0.00           O  
ATOM   2929  CB  ASP A1836      32.304  42.521   3.445  1.00  0.00           C  
ATOM   2930  CG  ASP A1836      33.028  42.645   4.773  1.00  0.00           C  
ATOM   2931  OD1 ASP A1836      32.547  43.414   5.630  1.00  0.00           O  
ATOM   2932  OD2 ASP A1836      34.081  41.997   4.966  1.00  0.00           O  
ATOM   2933  N   GLN A1837      29.886  42.237   1.393  1.00  0.00           N  
ATOM   2934  CA  GLN A1837      29.261  42.487   0.095  1.00  0.00           C  
ATOM   2935  C   GLN A1837      27.818  42.972   0.189  1.00  0.00           C  
ATOM   2936  O   GLN A1837      27.405  43.887  -0.527  1.00  0.00           O  
ATOM   2937  CB  GLN A1837      29.351  41.232  -0.781  1.00  0.00           C  
ATOM   2938  CG  GLN A1837      28.633  41.342  -2.124  1.00  0.00           C  
ATOM   2939  CD  GLN A1837      28.793  40.090  -2.974  1.00  0.00           C  
ATOM   2940  OE1 GLN A1837      27.873  39.251  -3.066  1.00  0.00           O  
ATOM   2941  NE2 GLN A1837      29.968  39.941  -3.587  1.00  0.00           N  
ATOM   2942  N   LEU A1838      27.038  42.328   1.049  1.00  0.00           N  
ATOM   2943  CA  LEU A1838      25.672  42.763   1.320  1.00  0.00           C  
ATOM   2944  C   LEU A1838      25.629  44.202   1.856  1.00  0.00           C  
ATOM   2945  O   LEU A1838      24.845  45.025   1.396  1.00  0.00           O  
ATOM   2946  CB  LEU A1838      24.975  41.794   2.295  1.00  0.00           C  
ATOM   2947  CG  LEU A1838      24.551  40.452   1.698  1.00  0.00           C  
ATOM   2948  CD1 LEU A1838      24.034  39.511   2.790  1.00  0.00           C  
ATOM   2949  CD2 LEU A1838      23.502  40.659   0.612  1.00  0.00           C  
ATOM   2950  N   TYR A1839      26.469  44.470   2.845  1.00  0.00           N  
ATOM   2951  CA  TYR A1839      26.558  45.771   3.498  1.00  0.00           C  
ATOM   2952  C   TYR A1839      26.884  46.871   2.475  1.00  0.00           C  
ATOM   2953  O   TYR A1839      26.172  47.879   2.395  1.00  0.00           O  
ATOM   2954  CB  TYR A1839      27.615  45.679   4.602  1.00  0.00           C  
ATOM   2955  CG  TYR A1839      27.907  46.946   5.363  1.00  0.00           C  
ATOM   2956  CD1 TYR A1839      26.937  47.548   6.174  1.00  0.00           C  
ATOM   2957  CD2 TYR A1839      29.170  47.515   5.309  1.00  0.00           C  
ATOM   2958  CE1 TYR A1839      27.226  48.715   6.891  1.00  0.00           C  
ATOM   2959  CE2 TYR A1839      29.471  48.668   6.005  1.00  0.00           C  
ATOM   2960  CZ  TYR A1839      28.500  49.267   6.794  1.00  0.00           C  
ATOM   2961  OH  TYR A1839      28.837  50.398   7.480  1.00  0.00           O  
ATOM   2962  N   ARG A1840      27.921  46.637   1.662  1.00  0.00           N  
ATOM   2963  CA  ARG A1840      28.290  47.538   0.557  1.00  0.00           C  
ATOM   2964  C   ARG A1840      27.159  47.714  -0.485  1.00  0.00           C  
ATOM   2965  O   ARG A1840      26.799  48.845  -0.830  1.00  0.00           O  
ATOM   2966  CB  ARG A1840      29.594  47.075  -0.115  1.00  0.00           C  
ATOM   2967  CG  ARG A1840      30.828  47.091   0.812  1.00  0.00           C  
ATOM   2968  CD  ARG A1840      32.133  46.740   0.068  1.00  0.00           C  
ATOM   2969  NE  ARG A1840      32.438  45.299   0.053  1.00  0.00           N  
ATOM   2970  CZ  ARG A1840      32.146  44.453  -0.945  1.00  0.00           C  
ATOM   2971  NH1 ARG A1840      31.522  44.879  -2.053  1.00  0.00           N  
ATOM   2972  NH2 ARG A1840      32.481  43.168  -0.835  1.00  0.00           N  
ATOM   2973  N   GLU A1841      26.586  46.602  -0.953  1.00  0.00           N  
ATOM   2974  CA  GLU A1841      25.489  46.646  -1.934  1.00  0.00           C  
ATOM   2975  C   GLU A1841      24.216  47.307  -1.430  1.00  0.00           C  
ATOM   2976  O   GLU A1841      23.589  48.075  -2.175  1.00  0.00           O  
ATOM   2977  CB  GLU A1841      25.189  45.255  -2.524  1.00  0.00           C  
ATOM   2978  CG  GLU A1841      26.185  44.856  -3.598  1.00  0.00           C  
ATOM   2979  CD  GLU A1841      26.019  43.434  -4.151  1.00  0.00           C  
ATOM   2980  OE1 GLU A1841      24.931  42.832  -3.990  1.00  0.00           O  
ATOM   2981  OE2 GLU A1841      27.001  42.935  -4.777  1.00  0.00           O  
ATOM   2982  N   LEU A1842      23.814  47.000  -0.189  1.00  0.00           N  
ATOM   2983  CA  LEU A1842      22.657  47.672   0.413  1.00  0.00           C  
ATOM   2984  C   LEU A1842      22.877  49.195   0.531  1.00  0.00           C  
ATOM   2985  O   LEU A1842      22.004  49.972   0.152  1.00  0.00           O  
ATOM   2986  CB  LEU A1842      22.280  47.055   1.764  1.00  0.00           C  
ATOM   2987  CG  LEU A1842      21.555  45.690   1.740  1.00  0.00           C  
ATOM   2988  CD1 LEU A1842      21.707  44.951   3.060  1.00  0.00           C  
ATOM   2989  CD2 LEU A1842      20.082  45.821   1.346  1.00  0.00           C  
ATOM   2990  N   SER A1843      24.038  49.621   1.021  1.00  0.00           N  
ATOM   2991  CA  SER A1843      24.294  51.079   1.111  1.00  0.00           C  
ATOM   2992  C   SER A1843      24.333  51.732  -0.270  1.00  0.00           C  
ATOM   2993  O   SER A1843      23.584  52.681  -0.517  1.00  0.00           O  
ATOM   2994  CB  SER A1843      25.498  51.457   1.996  1.00  0.00           C  
ATOM   2995  OG  SER A1843      26.563  50.530   1.896  1.00  0.00           O  
ATOM   2996  N   ALA A1844      25.120  51.188  -1.193  1.00  0.00           N  
ATOM   2997  CA  ALA A1844      25.093  51.668  -2.594  1.00  0.00           C  
ATOM   2998  C   ALA A1844      23.674  51.960  -3.143  1.00  0.00           C  
ATOM   2999  O   ALA A1844      23.478  52.903  -3.914  1.00  0.00           O  
ATOM   3000  CB  ALA A1844      25.826  50.701  -3.512  1.00  0.00           C  
ATOM   3001  N   LYS A1845      22.690  51.166  -2.719  1.00  0.00           N  
ATOM   3002  CA  LYS A1845      21.328  51.281  -3.234  1.00  0.00           C  
ATOM   3003  C   LYS A1845      20.365  52.093  -2.341  1.00  0.00           C  
ATOM   3004  O   LYS A1845      19.130  52.011  -2.484  1.00  0.00           O  
ATOM   3005  CB  LYS A1845      20.788  49.896  -3.565  1.00  0.00           C  
ATOM   3006  CG  LYS A1845      21.578  49.228  -4.706  1.00  0.00           C  
ATOM   3007  CD  LYS A1845      20.774  48.113  -5.357  1.00  0.00           C  
ATOM   3008  CE  LYS A1845      20.943  48.119  -6.883  1.00  0.00           C  
ATOM   3009  NZ  LYS A1845      19.748  47.501  -7.557  1.00  0.00           N  
ATOM   3010  N   GLY A1847      20.948  52.889  -1.446  1.00  0.00           N  
ATOM   3011  CA  GLY A1847      20.197  53.866  -0.626  1.00  0.00           C  
ATOM   3012  C   GLY A1847      19.610  53.364   0.705  1.00  0.00           C  
ATOM   3013  O   GLY A1847      18.893  54.112   1.366  1.00  0.00           O  
ATOM   3014  N   VAL A1848      19.903  52.109   1.073  1.00  0.00           N  
ATOM   3015  CA  VAL A1848      19.286  51.451   2.226  1.00  0.00           C  
ATOM   3016  C   VAL A1848      20.045  51.748   3.517  1.00  0.00           C  
ATOM   3017  O   VAL A1848      21.266  51.606   3.569  1.00  0.00           O  
ATOM   3018  CB  VAL A1848      19.158  49.894   2.035  1.00  0.00           C  
ATOM   3019  CG1 VAL A1848      18.481  49.252   3.227  1.00  0.00           C  
ATOM   3020  CG2 VAL A1848      18.385  49.539   0.744  1.00  0.00           C  
ATOM   3021  N   ASP A1849      19.316  52.154   4.557  1.00  0.00           N  
ATOM   3022  CA  ASP A1849      19.934  52.364   5.876  1.00  0.00           C  
ATOM   3023  C   ASP A1849      20.285  51.007   6.464  1.00  0.00           C  
ATOM   3024  O   ASP A1849      19.394  50.263   6.885  1.00  0.00           O  
ATOM   3025  CB  ASP A1849      18.996  53.100   6.844  1.00  0.00           C  
ATOM   3026  CG  ASP A1849      18.863  54.578   6.540  1.00  0.00           C  
ATOM   3027  OD1 ASP A1849      19.500  55.056   5.565  1.00  0.00           O  
ATOM   3028  OD2 ASP A1849      18.112  55.262   7.282  1.00  0.00           O  
ATOM   3029  N   VAL A1850      21.581  50.714   6.522  1.00  0.00           N  
ATOM   3030  CA  VAL A1850      22.049  49.376   6.848  1.00  0.00           C  
ATOM   3031  C   VAL A1850      23.020  49.339   8.030  1.00  0.00           C  
ATOM   3032  O   VAL A1850      24.035  50.049   8.067  1.00  0.00           O  
ATOM   3033  CB  VAL A1850      22.593  48.655   5.565  1.00  0.00           C  
ATOM   3034  CG1 VAL A1850      23.675  49.497   4.877  1.00  0.00           C  
ATOM   3035  CG2 VAL A1850      23.051  47.244   5.870  1.00  0.00           C  
ATOM   3036  N   LEU A1851      22.659  48.538   9.027  1.00  0.00           N  
ATOM   3037  CA  LEU A1851      23.511  48.280  10.180  1.00  0.00           C  
ATOM   3038  C   LEU A1851      24.140  46.911   9.980  1.00  0.00           C  
ATOM   3039  O   LEU A1851      23.454  45.939   9.643  1.00  0.00           O  
ATOM   3040  CB  LEU A1851      22.719  48.318  11.508  1.00  0.00           C  
ATOM   3041  CG  LEU A1851      23.474  48.020  12.823  1.00  0.00           C  
ATOM   3042  CD1 LEU A1851      24.604  49.047  13.116  1.00  0.00           C  
ATOM   3043  CD2 LEU A1851      22.526  47.980  14.012  1.00  0.00           C  
ATOM   3044  N   TYR A1852      25.448  46.824  10.147  1.00  0.00           N  
ATOM   3045  CA  TYR A1852      26.099  45.529  10.089  1.00  0.00           C  
ATOM   3046  C   TYR A1852      26.558  45.130  11.475  1.00  0.00           C  
ATOM   3047  O   TYR A1852      27.506  45.737  12.019  1.00  0.00           O  
ATOM   3048  CB  TYR A1852      27.241  45.510   9.049  1.00  0.00           C  
ATOM   3049  CG  TYR A1852      28.144  44.266   9.047  1.00  0.00           C  
ATOM   3050  CD1 TYR A1852      27.721  43.030   9.580  1.00  0.00           C  
ATOM   3051  CD2 TYR A1852      29.390  44.315   8.432  1.00  0.00           C  
ATOM   3052  CE1 TYR A1852      28.561  41.917   9.570  1.00  0.00           C  
ATOM   3053  CE2 TYR A1852      30.224  43.208   8.397  1.00  0.00           C  
ATOM   3054  CZ  TYR A1852      29.816  42.022   8.955  1.00  0.00           C  
ATOM   3055  OH  TYR A1852      30.696  40.961   8.903  1.00  0.00           O  
ATOM   3056  N   ASP A1853      25.885  44.125  12.052  1.00  0.00           N  
ATOM   3057  CA  ASP A1853      26.369  43.557  13.314  1.00  0.00           C  
ATOM   3058  C   ASP A1853      27.551  42.603  13.121  1.00  0.00           C  
ATOM   3059  O   ASP A1853      27.384  41.392  12.931  1.00  0.00           O  
ATOM   3060  CB  ASP A1853      25.261  42.918  14.153  1.00  0.00           C  
ATOM   3061  CG  ASP A1853      25.736  42.547  15.550  1.00  0.00           C  
ATOM   3062  OD1 ASP A1853      26.960  42.570  15.803  1.00  0.00           O  
ATOM   3063  OD2 ASP A1853      24.896  42.242  16.414  1.00  0.00           O  
ATOM   3064  N   ASP A1854      28.742  43.187  13.212  1.00  0.00           N  
ATOM   3065  CA  ASP A1854      30.020  42.522  12.941  1.00  0.00           C  
ATOM   3066  C   ASP A1854      30.803  42.265  14.229  1.00  0.00           C  
ATOM   3067  O   ASP A1854      32.028  42.092  14.205  1.00  0.00           O  
ATOM   3068  CB  ASP A1854      30.865  43.381  11.986  1.00  0.00           C  
ATOM   3069  CG  ASP A1854      31.210  44.761  12.570  1.00  0.00           C  
ATOM   3070  OD1 ASP A1854      30.494  45.222  13.487  1.00  0.00           O  
ATOM   3071  OD2 ASP A1854      32.210  45.356  12.121  1.00  0.00           O  
ATOM   3072  N   THR A1855      30.089  42.238  15.349  1.00  0.00           N  
ATOM   3073  CA  THR A1855      30.710  42.048  16.664  1.00  0.00           C  
ATOM   3074  C   THR A1855      31.097  40.594  16.887  1.00  0.00           C  
ATOM   3075  O   THR A1855      30.525  39.673  16.260  1.00  0.00           O  
ATOM   3076  CB  THR A1855      29.770  42.533  17.823  1.00  0.00           C  
ATOM   3077  OG1 THR A1855      28.515  41.839  17.760  1.00  0.00           O  
ATOM   3078  CG2 THR A1855      29.509  44.018  17.702  1.00  0.00           C  
ATOM   3079  N   ASP A1857      32.062  40.382  17.780  1.00  0.00           N  
ATOM   3080  CA  ASP A1857      32.433  39.028  18.203  1.00  0.00           C  
ATOM   3081  C   ASP A1857      31.467  38.469  19.254  1.00  0.00           C  
ATOM   3082  O   ASP A1857      31.807  38.327  20.433  1.00  0.00           O  
ATOM   3083  CB  ASP A1857      33.890  38.947  18.685  1.00  0.00           C  
ATOM   3084  CG  ASP A1857      34.425  37.509  18.689  1.00  0.00           C  
ATOM   3085  OD1 ASP A1857      33.678  36.565  18.303  1.00  0.00           O  
ATOM   3086  OD2 ASP A1857      35.595  37.306  19.091  1.00  0.00           O  
ATOM   3087  N   GLN A1859      30.265  38.142  18.793  1.00  0.00           N  
ATOM   3088  CA  GLN A1859      29.193  37.624  19.631  1.00  0.00           C  
ATOM   3089  C   GLN A1859      28.567  36.398  18.954  1.00  0.00           C  
ATOM   3090  O   GLN A1859      28.543  36.310  17.726  1.00  0.00           O  
ATOM   3091  CB  GLN A1859      28.111  38.698  19.830  1.00  0.00           C  
ATOM   3092  CG  GLN A1859      28.416  39.790  20.855  1.00  0.00           C  
ATOM   3093  CD  GLN A1859      27.184  40.644  21.151  1.00  0.00           C  
ATOM   3094  OE1 GLN A1859      26.448  40.384  22.118  1.00  0.00           O  
ATOM   3095  NE2 GLN A1859      26.933  41.653  20.305  1.00  0.00           N  
ATOM   3096  N   ARG A1860      28.037  35.481  19.762  1.00  0.00           N  
ATOM   3097  CA  ARG A1860      27.310  34.300  19.268  1.00  0.00           C  
ATOM   3098  C   ARG A1860      25.983  34.683  18.621  1.00  0.00           C  
ATOM   3099  O   ARG A1860      25.435  35.761  18.904  1.00  0.00           O  
ATOM   3100  CB  ARG A1860      27.010  33.330  20.420  1.00  0.00           C  
ATOM   3101  CG  ARG A1860      28.070  33.243  21.510  1.00  0.00           C  
ATOM   3102  CD  ARG A1860      28.842  31.938  21.438  1.00  0.00           C  
ATOM   3103  NE  ARG A1860      29.960  31.998  20.491  1.00  0.00           N  
ATOM   3104  CZ  ARG A1860      30.942  31.095  20.429  1.00  0.00           C  
ATOM   3105  NH1 ARG A1860      30.962  30.052  21.264  1.00  0.00           N  
ATOM   3106  NH2 ARG A1860      31.916  31.235  19.531  1.00  0.00           N  
ATOM   3107  N   ALA A1861      25.444  33.783  17.797  1.00  0.00           N  
ATOM   3108  CA  ALA A1861      24.218  34.057  17.049  1.00  0.00           C  
ATOM   3109  C   ALA A1861      23.062  34.518  17.943  1.00  0.00           C  
ATOM   3110  O   ALA A1861      22.390  35.492  17.617  1.00  0.00           O  
ATOM   3111  CB  ALA A1861      23.808  32.852  16.222  1.00  0.00           C  
ATOM   3112  N   GLY A1862      22.848  33.825  19.068  1.00  0.00           N  
ATOM   3113  CA  GLY A1862      21.727  34.096  19.987  1.00  0.00           C  
ATOM   3114  C   GLY A1862      21.832  35.445  20.687  1.00  0.00           C  
ATOM   3115  O   GLY A1862      20.826  36.097  20.949  1.00  0.00           O  
ATOM   3116  N   ALA A1863      23.057  35.841  21.014  1.00  0.00           N  
ATOM   3117  CA  ALA A1863      23.361  37.205  21.463  1.00  0.00           C  
ATOM   3118  C   ALA A1863      22.916  38.251  20.423  1.00  0.00           C  
ATOM   3119  O   ALA A1863      22.189  39.204  20.746  1.00  0.00           O  
ATOM   3120  CB  ALA A1863      24.867  37.338  21.740  1.00  0.00           C  
ATOM   3121  N   LYS A1864      23.355  38.046  19.179  1.00  0.00           N  
ATOM   3122  CA  LYS A1864      22.986  38.892  18.044  1.00  0.00           C  
ATOM   3123  C   LYS A1864      21.496  39.009  17.742  1.00  0.00           C  
ATOM   3124  O   LYS A1864      21.033  40.100  17.435  1.00  0.00           O  
ATOM   3125  CB  LYS A1864      23.760  38.490  16.783  1.00  0.00           C  
ATOM   3126  CG  LYS A1864      25.251  38.797  16.880  1.00  0.00           C  
ATOM   3127  CD  LYS A1864      25.895  38.952  15.525  1.00  0.00           C  
ATOM   3128  CE  LYS A1864      27.399  38.969  15.703  1.00  0.00           C  
ATOM   3129  NZ  LYS A1864      28.133  39.340  14.469  1.00  0.00           N  
ATOM   3130  N   PHE A1865      20.747  37.901  17.814  1.00  0.00           N  
ATOM   3131  CA  PHE A1865      19.279  37.942  17.611  1.00  0.00           C  
ATOM   3132  C   PHE A1865      18.570  38.803  18.648  1.00  0.00           C  
ATOM   3133  O   PHE A1865      17.655  39.562  18.320  1.00  0.00           O  
ATOM   3134  CB  PHE A1865      18.636  36.541  17.641  1.00  0.00           C  
ATOM   3135  CG  PHE A1865      19.132  35.602  16.574  1.00  0.00           C  
ATOM   3136  CD1 PHE A1865      19.394  36.051  15.284  1.00  0.00           C  
ATOM   3137  CD2 PHE A1865      19.310  34.247  16.865  1.00  0.00           C  
ATOM   3138  CE1 PHE A1865      19.844  35.176  14.303  1.00  0.00           C  
ATOM   3139  CE2 PHE A1865      19.751  33.358  15.897  1.00  0.00           C  
ATOM   3140  CZ  PHE A1865      20.022  33.824  14.608  1.00  0.00           C  
ATOM   3141  N   ALA A1866      18.978  38.666  19.900  1.00  0.00           N  
ATOM   3142  CA  ALA A1866      18.317  39.374  20.995  1.00  0.00           C  
ATOM   3143  C   ALA A1866      18.510  40.887  20.908  1.00  0.00           C  
ATOM   3144  O   ALA A1866      17.570  41.652  21.153  1.00  0.00           O  
ATOM   3145  CB  ALA A1866      18.792  38.836  22.345  1.00  0.00           C  
ATOM   3146  N   THR A1867      19.728  41.326  20.573  1.00  0.00           N  
ATOM   3147  CA  THR A1867      20.012  42.757  20.392  1.00  0.00           C  
ATOM   3148  C   THR A1867      19.257  43.293  19.178  1.00  0.00           C  
ATOM   3149  O   THR A1867      18.621  44.349  19.250  1.00  0.00           O  
ATOM   3150  CB  THR A1867      21.528  43.031  20.325  1.00  0.00           C  
ATOM   3151  OG1 THR A1867      22.083  42.807  21.628  1.00  0.00           O  
ATOM   3152  CG2 THR A1867      21.835  44.503  19.892  1.00  0.00           C  
ATOM   3153  N   ALA A1878      19.287  42.536  18.080  1.00  0.00           N  
ATOM   3154  CA  ALA A1878      18.591  42.937  16.838  1.00  0.00           C  
ATOM   3155  C   ALA A1878      17.079  43.058  17.050  1.00  0.00           C  
ATOM   3156  O   ALA A1878      16.457  44.012  16.570  1.00  0.00           O  
ATOM   3157  CB  ALA A1878      18.907  41.996  15.712  1.00  0.00           C  
ATOM   3158  N   ASP A1879      16.505  42.109  17.791  1.00  0.00           N  
ATOM   3159  CA  ASP A1879      15.080  42.153  18.163  1.00  0.00           C  
ATOM   3160  C   ASP A1879      14.768  43.342  19.070  1.00  0.00           C  
ATOM   3161  O   ASP A1879      13.760  44.014  18.880  1.00  0.00           O  
ATOM   3162  CB  ASP A1879      14.645  40.877  18.881  1.00  0.00           C  
ATOM   3163  CG  ASP A1879      14.342  39.704  17.921  1.00  0.00           C  
ATOM   3164  OD1 ASP A1879      14.288  39.883  16.671  1.00  0.00           O  
ATOM   3165  OD2 ASP A1879      14.151  38.576  18.437  1.00  0.00           O  
ATOM   3166  N   LEU A1880      15.606  43.559  20.081  1.00  0.00           N  
ATOM   3167  CA  LEU A1880      15.401  44.633  21.058  1.00  0.00           C  
ATOM   3168  C   LEU A1880      15.331  46.014  20.416  1.00  0.00           C  
ATOM   3169  O   LEU A1880      14.439  46.813  20.736  1.00  0.00           O  
ATOM   3170  CB  LEU A1880      16.515  44.623  22.114  1.00  0.00           C  
ATOM   3171  CG  LEU A1880      16.656  45.768  23.116  1.00  0.00           C  
ATOM   3172  CD1 LEU A1880      15.388  45.880  24.012  1.00  0.00           C  
ATOM   3173  CD2 LEU A1880      17.898  45.540  23.959  1.00  0.00           C  
ATOM   3174  N   ILE A1881      16.286  46.303  19.533  1.00  0.00           N  
ATOM   3175  CA  ILE A1881      16.427  47.646  18.980  1.00  0.00           C  
ATOM   3176  C   ILE A1881      15.406  47.938  17.853  1.00  0.00           C  
ATOM   3177  O   ILE A1881      15.284  49.087  17.393  1.00  0.00           O  
ATOM   3178  CB  ILE A1881      17.881  47.952  18.568  1.00  0.00           C  
ATOM   3179  CG1 ILE A1881      18.334  47.051  17.399  1.00  0.00           C  
ATOM   3180  CG2 ILE A1881      18.807  47.792  19.773  1.00  0.00           C  
ATOM   3181  CD1 ILE A1881      19.673  47.477  16.711  1.00  0.00           C  
ATOM   3182  N   GLY A1882      14.704  46.891  17.408  1.00  0.00           N  
ATOM   3183  CA  GLY A1882      13.511  47.035  16.597  1.00  0.00           C  
ATOM   3184  C   GLY A1882      13.688  47.246  15.108  1.00  0.00           C  
ATOM   3185  O   GLY A1882      12.754  47.706  14.439  1.00  0.00           O  
ATOM   3186  N   ILE A1883      14.869  46.911  14.583  1.00  0.00           N  
ATOM   3187  CA  ILE A1883      15.159  47.045  13.140  1.00  0.00           C  
ATOM   3188  C   ILE A1883      14.138  46.184  12.363  1.00  0.00           C  
ATOM   3189  O   ILE A1883      13.939  45.014  12.701  1.00  0.00           O  
ATOM   3190  CB  ILE A1883      16.616  46.604  12.788  1.00  0.00           C  
ATOM   3191  CG1 ILE A1883      17.651  47.291  13.694  1.00  0.00           C  
ATOM   3192  CG2 ILE A1883      16.924  46.843  11.300  1.00  0.00           C  
ATOM   3193  CD1 ILE A1883      17.523  48.823  13.798  1.00  0.00           C  
ATOM   3194  N   PRO A1884      13.458  46.786  11.364  1.00  0.00           N  
ATOM   3195  CA  PRO A1884      12.424  46.145  10.536  1.00  0.00           C  
ATOM   3196  C   PRO A1884      12.803  44.805   9.871  1.00  0.00           C  
ATOM   3197  O   PRO A1884      11.965  43.907   9.809  1.00  0.00           O  
ATOM   3198  CB  PRO A1884      12.133  47.206   9.459  1.00  0.00           C  
ATOM   3199  CG  PRO A1884      12.478  48.497  10.125  1.00  0.00           C  
ATOM   3200  CD  PRO A1884      13.639  48.203  10.998  1.00  0.00           C  
ATOM   3201  N   TRP A1885      14.020  44.706   9.354  1.00  0.00           N  
ATOM   3202  CA  TRP A1885      14.504  43.512   8.662  1.00  0.00           C  
ATOM   3203  C   TRP A1885      15.821  43.074   9.258  1.00  0.00           C  
ATOM   3204  O   TRP A1885      16.621  43.905   9.687  1.00  0.00           O  
ATOM   3205  CB  TRP A1885      14.714  43.785   7.177  1.00  0.00           C  
ATOM   3206  CG  TRP A1885      13.472  44.198   6.507  1.00  0.00           C  
ATOM   3207  CD1 TRP A1885      13.015  45.474   6.324  1.00  0.00           C  
ATOM   3208  CD2 TRP A1885      12.483  43.329   5.964  1.00  0.00           C  
ATOM   3209  NE1 TRP A1885      11.800  45.455   5.683  1.00  0.00           N  
ATOM   3210  CE2 TRP A1885      11.449  44.146   5.448  1.00  0.00           C  
ATOM   3211  CE3 TRP A1885      12.378  41.935   5.847  1.00  0.00           C  
ATOM   3212  CZ2 TRP A1885      10.321  43.614   4.817  1.00  0.00           C  
ATOM   3213  CZ3 TRP A1885      11.263  41.405   5.219  1.00  0.00           C  
ATOM   3214  CH2 TRP A1885      10.239  42.249   4.718  1.00  0.00           C  
ATOM   3215  N   GLN A1886      16.029  41.764   9.285  1.00  0.00           N  
ATOM   3216  CA  GLN A1886      17.301  41.172   9.667  1.00  0.00           C  
ATOM   3217  C   GLN A1886      17.739  40.233   8.550  1.00  0.00           C  
ATOM   3218  O   GLN A1886      16.919  39.512   7.974  1.00  0.00           O  
ATOM   3219  CB  GLN A1886      17.156  40.359  10.947  1.00  0.00           C  
ATOM   3220  CG  GLN A1886      16.714  41.153  12.160  1.00  0.00           C  
ATOM   3221  CD  GLN A1886      16.307  40.262  13.317  1.00  0.00           C  
ATOM   3222  OE1 GLN A1886      16.709  39.102  13.397  1.00  0.00           O  
ATOM   3223  NE2 GLN A1886      15.512  40.805  14.223  1.00  0.00           N  
ATOM   3224  N   ILE A1887      19.033  40.246   8.249  1.00  0.00           N  
ATOM   3225  CA  ILE A1887      19.600  39.278   7.329  1.00  0.00           C  
ATOM   3226  C   ILE A1887      20.556  38.410   8.130  1.00  0.00           C  
ATOM   3227  O   ILE A1887      21.548  38.911   8.676  1.00  0.00           O  
ATOM   3228  CB  ILE A1887      20.344  39.954   6.160  1.00  0.00           C  
ATOM   3229  CG1 ILE A1887      19.391  40.870   5.389  1.00  0.00           C  
ATOM   3230  CG2 ILE A1887      20.966  38.881   5.235  1.00  0.00           C  
ATOM   3231  CD1 ILE A1887      20.048  41.697   4.267  1.00  0.00           C  
ATOM   3232  N   HIS A1888      20.241  37.116   8.197  1.00  0.00           N  
ATOM   3233  CA  HIS A1888      21.035  36.141   8.940  1.00  0.00           C  
ATOM   3234  C   HIS A1888      22.018  35.433   8.010  1.00  0.00           C  
ATOM   3235  O   HIS A1888      21.603  34.751   7.083  1.00  0.00           O  
ATOM   3236  CB  HIS A1888      20.120  35.108   9.608  1.00  0.00           C  
ATOM   3237  CG  HIS A1888      19.133  35.697  10.572  1.00  0.00           C  
ATOM   3238  ND1 HIS A1888      18.109  34.960  11.118  1.00  0.00           N  
ATOM   3239  CD2 HIS A1888      19.009  36.947  11.082  1.00  0.00           C  
ATOM   3240  CE1 HIS A1888      17.400  35.721  11.930  1.00  0.00           C  
ATOM   3241  NE2 HIS A1888      17.924  36.934  11.925  1.00  0.00           N  
ATOM   3242  N   VAL A1889      23.315  35.604   8.274  1.00  0.00           N  
ATOM   3243  CA  VAL A1889      24.396  35.031   7.456  1.00  0.00           C  
ATOM   3244  C   VAL A1889      25.270  34.083   8.285  1.00  0.00           C  
ATOM   3245  O   VAL A1889      25.912  34.503   9.246  1.00  0.00           O  
ATOM   3246  CB  VAL A1889      25.289  36.142   6.815  1.00  0.00           C  
ATOM   3247  CG1 VAL A1889      26.266  35.536   5.805  1.00  0.00           C  
ATOM   3248  CG2 VAL A1889      24.426  37.184   6.150  1.00  0.00           C  
ATOM   3249  N   GLY A1890      25.284  32.805   7.903  1.00  0.00           N  
ATOM   3250  CA  GLY A1890      26.106  31.789   8.572  1.00  0.00           C  
ATOM   3251  C   GLY A1890      26.705  30.767   7.610  1.00  0.00           C  
ATOM   3252  O   GLY A1890      26.290  30.678   6.456  1.00  0.00           O  
ATOM   3253  N   PRO A1891      27.703  29.995   8.073  1.00  0.00           N  
ATOM   3254  CA  PRO A1891      28.341  28.963   7.240  1.00  0.00           C  
ATOM   3255  C   PRO A1891      27.342  27.941   6.699  1.00  0.00           C  
ATOM   3256  O   PRO A1891      27.388  27.606   5.513  1.00  0.00           O  
ATOM   3257  CB  PRO A1891      29.345  28.310   8.199  1.00  0.00           C  
ATOM   3258  CG  PRO A1891      29.656  29.396   9.180  1.00  0.00           C  
ATOM   3259  CD  PRO A1891      28.313  30.052   9.411  1.00  0.00           C  
ATOM   3260  N   ARG A1892      26.436  27.485   7.557  1.00  0.00           N  
ATOM   3261  CA  ARG A1892      25.357  26.581   7.165  1.00  0.00           C  
ATOM   3262  C   ARG A1892      24.572  27.070   5.937  1.00  0.00           C  
ATOM   3263  O   ARG A1892      24.509  26.363   4.931  1.00  0.00           O  
ATOM   3264  CB  ARG A1892      24.412  26.319   8.347  1.00  0.00           C  
ATOM   3265  CG  ARG A1892      25.032  25.465   9.474  1.00  0.00           C  
ATOM   3266  CD  ARG A1892      23.961  24.755  10.320  1.00  0.00           C  
ATOM   3267  NE  ARG A1892      23.308  23.675   9.573  1.00  0.00           N  
ATOM   3268  CZ  ARG A1892      22.088  23.745   9.028  1.00  0.00           C  
ATOM   3269  NH1 ARG A1892      21.337  24.849   9.146  1.00  0.00           N  
ATOM   3270  NH2 ARG A1892      21.609  22.689   8.369  1.00  0.00           N  
ATOM   3271  N   GLY A1893      23.985  28.266   6.018  1.00  0.00           N  
ATOM   3272  CA  GLY A1893      23.191  28.814   4.912  1.00  0.00           C  
ATOM   3273  C   GLY A1893      23.984  29.091   3.637  1.00  0.00           C  
ATOM   3274  O   GLY A1893      23.463  28.909   2.535  1.00  0.00           O  
ATOM   3275  N   LEU A1894      25.237  29.527   3.789  1.00  0.00           N  
ATOM   3276  CA  LEU A1894      26.108  29.915   2.655  1.00  0.00           C  
ATOM   3277  C   LEU A1894      26.631  28.741   1.833  1.00  0.00           C  
ATOM   3278  O   LEU A1894      26.874  28.884   0.628  1.00  0.00           O  
ATOM   3279  CB  LEU A1894      27.297  30.765   3.134  1.00  0.00           C  
ATOM   3280  CG  LEU A1894      27.437  32.267   2.857  1.00  0.00           C  
ATOM   3281  CD1 LEU A1894      26.156  32.980   2.502  1.00  0.00           C  
ATOM   3282  CD2 LEU A1894      28.088  32.914   4.047  1.00  0.00           C  
ATOM   3283  N   ALA A1895      26.816  27.597   2.489  1.00  0.00           N  
ATOM   3284  CA  ALA A1895      27.158  26.341   1.798  1.00  0.00           C  
ATOM   3285  C   ALA A1895      26.188  26.037   0.647  1.00  0.00           C  
ATOM   3286  O   ALA A1895      26.574  25.406  -0.345  1.00  0.00           O  
ATOM   3287  CB  ALA A1895      27.196  25.189   2.786  1.00  0.00           C  
ATOM   3288  N   GLU A1896      24.950  26.518   0.790  1.00  0.00           N  
ATOM   3289  CA  GLU A1896      23.883  26.374  -0.204  1.00  0.00           C  
ATOM   3290  C   GLU A1896      23.597  27.668  -0.959  1.00  0.00           C  
ATOM   3291  O   GLU A1896      22.578  27.766  -1.655  1.00  0.00           O  
ATOM   3292  CB  GLU A1896      22.585  25.931   0.472  1.00  0.00           C  
ATOM   3293  CG  GLU A1896      22.685  24.666   1.299  1.00  0.00           C  
ATOM   3294  CD  GLU A1896      21.440  24.432   2.142  1.00  0.00           C  
ATOM   3295  OE1 GLU A1896      20.824  25.423   2.602  1.00  0.00           O  
ATOM   3296  OE2 GLU A1896      21.083  23.256   2.353  1.00  0.00           O  
ATOM   3297  N   GLY A1898      24.486  28.656  -0.806  1.00  0.00           N  
ATOM   3298  CA  GLY A1898      24.363  29.963  -1.459  1.00  0.00           C  
ATOM   3299  C   GLY A1898      23.224  30.828  -0.937  1.00  0.00           C  
ATOM   3300  O   GLY A1898      22.807  31.780  -1.609  1.00  0.00           O  
ATOM   3301  N   LYS A1899      22.736  30.515   0.265  1.00  0.00           N  
ATOM   3302  CA  LYS A1899      21.537  31.149   0.819  1.00  0.00           C  
ATOM   3303  C   LYS A1899      21.807  32.001   2.066  1.00  0.00           C  
ATOM   3304  O   LYS A1899      22.774  31.764   2.790  1.00  0.00           O  
ATOM   3305  CB  LYS A1899      20.494  30.078   1.181  1.00  0.00           C  
ATOM   3306  CG  LYS A1899      19.960  29.229   0.020  1.00  0.00           C  
ATOM   3307  CD  LYS A1899      18.941  28.213   0.530  1.00  0.00           C  
ATOM   3308  CE  LYS A1899      18.507  27.252  -0.568  1.00  0.00           C  
ATOM   3309  NZ  LYS A1899      17.913  26.021   0.017  1.00  0.00           N  
ATOM   3310  N   VAL A1900      20.950  32.998   2.298  1.00  0.00           N  
ATOM   3311  CA  VAL A1900      20.851  33.684   3.603  1.00  0.00           C  
ATOM   3312  C   VAL A1900      19.396  33.779   4.063  1.00  0.00           C  
ATOM   3313  O   VAL A1900      18.458  33.663   3.258  1.00  0.00           O  
ATOM   3314  CB  VAL A1900      21.496  35.112   3.632  1.00  0.00           C  
ATOM   3315  CG1 VAL A1900      23.001  35.030   3.431  1.00  0.00           C  
ATOM   3316  CG2 VAL A1900      20.843  36.049   2.629  1.00  0.00           C  
ATOM   3317  N   GLU A1901      19.197  33.990   5.356  1.00  0.00           N  
ATOM   3318  CA  GLU A1901      17.837  34.114   5.850  1.00  0.00           C  
ATOM   3319  C   GLU A1901      17.412  35.564   6.083  1.00  0.00           C  
ATOM   3320  O   GLU A1901      18.082  36.314   6.791  1.00  0.00           O  
ATOM   3321  CB  GLU A1901      17.646  33.288   7.110  1.00  0.00           C  
ATOM   3322  CG  GLU A1901      16.205  33.226   7.541  1.00  0.00           C  
ATOM   3323  CD  GLU A1901      16.023  32.610   8.904  1.00  0.00           C  
ATOM   3324  OE1 GLU A1901      16.813  31.702   9.271  1.00  0.00           O  
ATOM   3325  OE2 GLU A1901      15.074  33.033   9.600  1.00  0.00           O  
ATOM   3326  N   LEU A1902      16.282  35.935   5.484  1.00  0.00           N  
ATOM   3327  CA  LEU A1902      15.680  37.246   5.701  1.00  0.00           C  
ATOM   3328  C   LEU A1902      14.466  37.173   6.647  1.00  0.00           C  
ATOM   3329  O   LEU A1902      13.501  36.428   6.397  1.00  0.00           O  
ATOM   3330  CB  LEU A1902      15.350  37.938   4.359  1.00  0.00           C  
ATOM   3331  CG  LEU A1902      14.679  39.333   4.407  1.00  0.00           C  
ATOM   3332  CD1 LEU A1902      15.653  40.454   4.802  1.00  0.00           C  
ATOM   3333  CD2 LEU A1902      14.028  39.655   3.084  1.00  0.00           C  
ATOM   3334  N   LYS A1903      14.532  37.940   7.737  1.00  0.00           N  
ATOM   3335  CA  LYS A1903      13.493  37.980   8.761  1.00  0.00           C  
ATOM   3336  C   LYS A1903      12.828  39.359   8.930  1.00  0.00           C  
ATOM   3337  O   LYS A1903      13.512  40.387   9.091  1.00  0.00           O  
ATOM   3338  CB  LYS A1903      14.069  37.522  10.100  1.00  0.00           C  
ATOM   3339  CG  LYS A1903      13.034  37.371  11.178  1.00  0.00           C  
ATOM   3340  CD  LYS A1903      13.643  37.028  12.500  1.00  0.00           C  
ATOM   3341  CE  LYS A1903      12.566  36.544  13.447  1.00  0.00           C  
ATOM   3342  NZ  LYS A1903      12.900  36.837  14.870  1.00  0.00           N  
ATOM   3343  N   ARG A1904      11.503  39.375   8.914  1.00  0.00           N  
ATOM   3344  CA  ARG A1904      10.715  40.576   9.157  1.00  0.00           C  
ATOM   3345  C   ARG A1904      10.326  40.675  10.632  1.00  0.00           C  
ATOM   3346  O   ARG A1904       9.701  39.774  11.185  1.00  0.00           O  
ATOM   3347  CB  ARG A1904       9.471  40.599   8.266  1.00  0.00           C  
ATOM   3348  CG  ARG A1904       8.553  41.825   8.469  1.00  0.00           C  
ATOM   3349  CD  ARG A1904       7.576  41.952   7.290  1.00  0.00           C  
ATOM   3350  NE  ARG A1904       6.631  40.830   7.226  1.00  0.00           N  
ATOM   3351  CZ  ARG A1904       5.964  40.452   6.134  1.00  0.00           C  
ATOM   3352  NH1 ARG A1904       6.159  41.085   4.986  1.00  0.00           N  
ATOM   3353  NH2 ARG A1904       5.120  39.427   6.184  1.00  0.00           N  
ATOM   3354  N   ARG A1905      10.710  41.778  11.265  1.00  0.00           N  
ATOM   3355  CA  ARG A1905      10.532  41.937  12.697  1.00  0.00           C  
ATOM   3356  C   ARG A1905       9.066  42.069  13.128  1.00  0.00           C  
ATOM   3357  O   ARG A1905       8.686  41.580  14.206  1.00  0.00           O  
ATOM   3358  CB  ARG A1905      11.365  43.138  13.191  1.00  0.00           C  
ATOM   3359  CG  ARG A1905      11.171  43.526  14.627  1.00  0.00           C  
ATOM   3360  CD  ARG A1905      11.887  42.568  15.551  1.00  0.00           C  
ATOM   3361  NE  ARG A1905      11.729  43.028  16.924  1.00  0.00           N  
ATOM   3362  CZ  ARG A1905      10.837  42.557  17.786  1.00  0.00           C  
ATOM   3363  NH1 ARG A1905       9.991  41.561  17.448  1.00  0.00           N  
ATOM   3364  NH2 ARG A1905      10.796  43.078  18.998  1.00  0.00           N  
ATOM   3365  N   SER A1906       8.237  42.695  12.292  1.00  0.00           N  
ATOM   3366  CA  SER A1906       6.853  42.992  12.698  1.00  0.00           C  
ATOM   3367  C   SER A1906       6.030  41.736  12.975  1.00  0.00           C  
ATOM   3368  O   SER A1906       5.201  41.727  13.896  1.00  0.00           O  
ATOM   3369  CB  SER A1906       6.133  43.876  11.668  1.00  0.00           C  
ATOM   3370  OG  SER A1906       6.273  43.358  10.359  1.00  0.00           O  
ATOM   3371  N   ASP A1907       6.265  40.680  12.199  1.00  0.00           N  
ATOM   3372  CA  ASP A1907       5.439  39.453  12.312  1.00  0.00           C  
ATOM   3373  C   ASP A1907       6.248  38.161  12.374  1.00  0.00           C  
ATOM   3374  O   ASP A1907       5.692  37.083  12.442  1.00  0.00           O  
ATOM   3375  CB  ASP A1907       4.425  39.404  11.170  1.00  0.00           C  
ATOM   3376  CG  ASP A1907       5.073  39.346   9.817  1.00  0.00           C  
ATOM   3377  OD1 ASP A1907       6.310  39.528   9.699  1.00  0.00           O  
ATOM   3378  OD2 ASP A1907       4.348  39.091   8.831  1.00  0.00           O  
ATOM   3379  N   GLY A1909       7.572  38.276  12.343  1.00  0.00           N  
ATOM   3380  CA  GLY A1909       8.435  37.106  12.340  1.00  0.00           C  
ATOM   3381  C   GLY A1909       8.446  36.295  11.046  1.00  0.00           C  
ATOM   3382  O   GLY A1909       8.919  35.157  11.034  1.00  0.00           O  
ATOM   3383  N   ALA A1910       7.940  36.872   9.956  1.00  0.00           N  
ATOM   3384  CA  ALA A1910       8.083  36.244   8.650  1.00  0.00           C  
ATOM   3385  C   ALA A1910       9.564  35.984   8.407  1.00  0.00           C  
ATOM   3386  O   ALA A1910      10.419  36.786   8.798  1.00  0.00           O  
ATOM   3387  CB  ALA A1910       7.494  37.087   7.557  1.00  0.00           C  
ATOM   3388  N   ARG A1913       9.854  34.834   7.813  1.00  0.00           N  
ATOM   3389  CA  ARG A1913      11.220  34.371   7.548  1.00  0.00           C  
ATOM   3390  C   ARG A1913      11.230  33.734   6.181  1.00  0.00           C  
ATOM   3391  O   ARG A1913      10.253  33.077   5.775  1.00  0.00           O  
ATOM   3392  CB  ARG A1913      11.663  33.300   8.541  1.00  0.00           C  
ATOM   3393  CG  ARG A1913      11.942  33.768   9.940  1.00  0.00           C  
ATOM   3394  CD  ARG A1913      12.325  32.566  10.794  1.00  0.00           C  
ATOM   3395  NE  ARG A1913      12.441  32.871  12.220  1.00  0.00           N  
ATOM   3396  CZ  ARG A1913      13.589  33.118  12.851  1.00  0.00           C  
ATOM   3397  NH1 ARG A1913      14.744  33.110  12.197  1.00  0.00           N  
ATOM   3398  NH2 ARG A1913      13.577  33.367  14.154  1.00  0.00           N  
ATOM   3399  N   GLU A1914      12.335  33.915   5.473  1.00  0.00           N  
ATOM   3400  CA  GLU A1914      12.443  33.410   4.122  1.00  0.00           C  
ATOM   3401  C   GLU A1914      13.907  33.112   3.866  1.00  0.00           C  
ATOM   3402  O   GLU A1914      14.751  34.001   3.964  1.00  0.00           O  
ATOM   3403  CB  GLU A1914      11.889  34.444   3.142  1.00  0.00           C  
ATOM   3404  CG  GLU A1914      11.914  34.034   1.682  1.00  0.00           C  
ATOM   3405  CD  GLU A1914      11.226  35.040   0.750  1.00  0.00           C  
ATOM   3406  OE1 GLU A1914      11.127  36.241   1.119  1.00  0.00           O  
ATOM   3407  OE2 GLU A1914      10.798  34.619  -0.355  1.00  0.00           O  
ATOM   3408  N   ASN A1915      14.204  31.846   3.574  1.00  0.00           N  
ATOM   3409  CA  ASN A1915      15.557  31.405   3.273  1.00  0.00           C  
ATOM   3410  C   ASN A1915      15.765  31.621   1.783  1.00  0.00           C  
ATOM   3411  O   ASN A1915      15.196  30.899   0.963  1.00  0.00           O  
ATOM   3412  CB  ASN A1915      15.739  29.933   3.651  1.00  0.00           C  
ATOM   3413  CG  ASN A1915      17.161  29.598   4.079  1.00  0.00           C  
ATOM   3414  OD1 ASN A1915      17.883  30.438   4.642  1.00  0.00           O  
ATOM   3415  ND2 ASN A1915      17.571  28.353   3.831  1.00  0.00           N  
ATOM   3416  N   LEU A1916      16.549  32.643   1.450  1.00  0.00           N  
ATOM   3417  CA  LEU A1916      16.758  33.110   0.084  1.00  0.00           C  
ATOM   3418  C   LEU A1916      18.160  32.831  -0.428  1.00  0.00           C  
ATOM   3419  O   LEU A1916      19.103  32.747   0.357  1.00  0.00           O  
ATOM   3420  CB  LEU A1916      16.537  34.625   0.009  1.00  0.00           C  
ATOM   3421  CG  LEU A1916      15.082  35.075   0.114  1.00  0.00           C  
ATOM   3422  CD1 LEU A1916      14.951  36.571  -0.182  1.00  0.00           C  
ATOM   3423  CD2 LEU A1916      14.201  34.214  -0.832  1.00  0.00           C  
ATOM   3424  N   ALA A1917      18.291  32.706  -1.750  1.00  0.00           N  
ATOM   3425  CA  ALA A1917      19.593  32.843  -2.400  1.00  0.00           C  
ATOM   3426  C   ALA A1917      20.205  34.204  -2.049  1.00  0.00           C  
ATOM   3427  O   ALA A1917      19.485  35.193  -1.872  1.00  0.00           O  
ATOM   3428  CB  ALA A1917      19.465  32.681  -3.916  1.00  0.00           C  
ATOM   3429  N   LEU A1918      21.531  34.226  -1.926  1.00  0.00           N  
ATOM   3430  CA  LEU A1918      22.316  35.418  -1.595  1.00  0.00           C  
ATOM   3431  C   LEU A1918      22.255  36.506  -2.668  1.00  0.00           C  
ATOM   3432  O   LEU A1918      22.276  37.692  -2.361  1.00  0.00           O  
ATOM   3433  CB  LEU A1918      23.786  35.010  -1.372  1.00  0.00           C  
ATOM   3434  CG  LEU A1918      24.870  36.036  -1.038  1.00  0.00           C  
ATOM   3435  CD1 LEU A1918      24.575  36.796   0.244  1.00  0.00           C  
ATOM   3436  CD2 LEU A1918      26.210  35.331  -0.946  1.00  0.00           C  
ATOM   3437  N   ALA A1929      22.205  36.083  -3.929  1.00  0.00           N  
ATOM   3438  CA  ALA A1929      22.197  36.997  -5.066  1.00  0.00           C  
ATOM   3439  C   ALA A1929      20.820  37.630  -5.278  1.00  0.00           C  
ATOM   3440  O   ALA A1929      20.689  38.585  -6.050  1.00  0.00           O  
ATOM   3441  CB  ALA A1929      22.674  36.273  -6.332  1.00  0.00           C  
ATOM   3442  N   ASP A1930      19.803  37.103  -4.588  1.00  0.00           N  
ATOM   3443  CA  ASP A1930      18.427  37.616  -4.699  1.00  0.00           C  
ATOM   3444  C   ASP A1930      18.084  38.627  -3.603  1.00  0.00           C  
ATOM   3445  O   ASP A1930      17.238  39.501  -3.803  1.00  0.00           O  
ATOM   3446  CB  ASP A1930      17.383  36.476  -4.662  1.00  0.00           C  
ATOM   3447  CG  ASP A1930      17.681  35.329  -5.656  1.00  0.00           C  
ATOM   3448  OD1 ASP A1930      18.822  35.219  -6.163  1.00  0.00           O  
ATOM   3449  OD2 ASP A1930      16.757  34.514  -5.907  1.00  0.00           O  
ATOM   3450  N   VAL A1931      18.749  38.503  -2.456  1.00  0.00           N  
ATOM   3451  CA  VAL A1931      18.355  39.205  -1.212  1.00  0.00           C  
ATOM   3452  C   VAL A1931      18.290  40.743  -1.257  1.00  0.00           C  
ATOM   3453  O   VAL A1931      17.423  41.331  -0.606  1.00  0.00           O  
ATOM   3454  CB  VAL A1931      19.171  38.689   0.025  1.00  0.00           C  
ATOM   3455  CG1 VAL A1931      20.494  39.414   0.162  1.00  0.00           C  
ATOM   3456  CG2 VAL A1931      18.350  38.795   1.305  1.00  0.00           C  
ATOM   3457  N   VAL A1932      19.183  41.383  -2.019  1.00  0.00           N  
ATOM   3458  CA  VAL A1932      19.198  42.856  -2.140  1.00  0.00           C  
ATOM   3459  C   VAL A1932      17.996  43.400  -2.950  1.00  0.00           C  
ATOM   3460  O   VAL A1932      17.397  44.416  -2.581  1.00  0.00           O  
ATOM   3461  CB  VAL A1932      20.573  43.418  -2.661  1.00  0.00           C  
ATOM   3462  CG1 VAL A1932      20.541  44.943  -2.751  1.00  0.00           C  
ATOM   3463  CG2 VAL A1932      21.718  42.996  -1.745  1.00  0.00           C  
ATOM   3464  N   ALA A1950      17.644  42.727  -4.044  1.00  0.00           N  
ATOM   3465  CA  ALA A1950      16.354  42.963  -4.695  1.00  0.00           C  
ATOM   3466  C   ALA A1950      15.324  42.546  -3.655  1.00  0.00           C  
ATOM   3467  O   ALA A1950      14.956  41.379  -3.566  1.00  0.00           O  
ATOM   3468  CB  ALA A1950      16.234  42.130  -5.964  1.00  0.00           C  
ATOM   3469  N   ARG A1951      14.887  43.521  -2.861  1.00  0.00           N  
ATOM   3470  CA  ARG A1951      14.386  43.300  -1.489  1.00  0.00           C  
ATOM   3471  C   ARG A1951      13.266  42.283  -1.342  1.00  0.00           C  
ATOM   3472  O   ARG A1951      13.461  41.073  -1.549  1.00  0.00           O  
ATOM   3473  CB  ARG A1951      13.964  44.632  -0.852  1.00  0.00           C  
ATOM   3474  CG  ARG A1951      15.090  45.454  -0.275  1.00  0.00           C  
ATOM   3475  CD  ARG A1951      14.865  46.920  -0.601  1.00  0.00           C  
ATOM   3476  NE  ARG A1951      15.752  47.396  -1.668  1.00  0.00           N  
ATOM   3477  CZ  ARG A1951      15.454  47.441  -2.967  1.00  0.00           C  
ATOM   3478  NH1 ARG A1951      14.269  47.035  -3.415  1.00  0.00           N  
ATOM   3479  NH2 ARG A1951      16.360  47.896  -3.826  1.00  0.00           N  
TER
END
