# Supplementary material for: Backbone Brackets and Arginine Tweezers delineate Class I and Class II aminoacyl tRNA synthetases
Source: PLoS Comput Biol. 2018 Apr 16;14(4):e1006101. doi: 10.1371/journal.pcbi.1006101 (PMC5919687; doi:10.1371/journal.pcbi.1006101)
Supplement: S12 File — All structures of Class II aaRS with residues renumbered according to the MSA. (GZ) [file pcbi.1006101.s024.tar.gz › 2i4l_B_renum.pdb]

ATOM      1  N   GLY B 261      14.051  67.985  -4.950  1.00  0.00           N  
ATOM      2  CA  GLY B 261      14.554  69.288  -5.517  1.00  0.00           C  
ATOM      3  C   GLY B 261      13.800  70.514  -5.006  1.00  0.00           C  
ATOM      4  O   GLY B 261      12.904  71.016  -5.698  1.00  0.00           O  
ATOM      5  N   SER B 262      14.170  70.983  -3.802  1.00  0.00           N  
ATOM      6  CA  SER B 262      13.537  72.123  -3.110  1.00  0.00           C  
ATOM      7  C   SER B 262      13.022  73.231  -4.050  1.00  0.00           C  
ATOM      8  O   SER B 262      13.720  73.626  -4.997  1.00  0.00           O  
ATOM      9  CB  SER B 262      14.525  72.716  -2.114  1.00  0.00           C  
ATOM     10  OG  SER B 262      13.851  73.483  -1.139  1.00  0.00           O  
ATOM     11  N   HIS B 263      11.807  73.726  -3.808  1.00  0.00           N  
ATOM     12  CA  HIS B 263      11.228  74.743  -4.694  1.00  0.00           C  
ATOM     13  C   HIS B 263      10.311  75.707  -3.965  1.00  0.00           C  
ATOM     14  O   HIS B 263       9.603  75.324  -3.037  1.00  0.00           O  
ATOM     15  CB  HIS B 263      10.491  74.096  -5.884  1.00  0.00           C  
ATOM     16  CG  HIS B 263       9.422  73.134  -5.473  1.00  0.00           C  
ATOM     17  ND1 HIS B 263       9.634  71.776  -5.401  1.00  0.00           N  
ATOM     18  CD2 HIS B 263       8.141  73.338  -5.083  1.00  0.00           C  
ATOM     19  CE1 HIS B 263       8.528  71.183  -4.983  1.00  0.00           C  
ATOM     20  NE2 HIS B 263       7.607  72.109  -4.783  1.00  0.00           N  
ATOM     21  N   MET B 264      10.315  76.962  -4.398  1.00  0.00           N  
ATOM     22  CA  MET B 264       9.513  77.981  -3.738  1.00  0.00           C  
ATOM     23  C   MET B 264       9.094  79.107  -4.696  1.00  0.00           C  
ATOM     24  O   MET B 264       9.879  79.521  -5.554  1.00  0.00           O  
ATOM     25  CB  MET B 264      10.321  78.552  -2.553  1.00  0.00           C  
ATOM     26  CG  MET B 264       9.582  79.470  -1.630  1.00  0.00           C  
ATOM     27  SD  MET B 264       8.149  78.732  -0.824  1.00  0.00           S  
ATOM     28  CE  MET B 264       8.718  77.111  -0.286  1.00  0.00           C  
ATOM     29  N   ARG B 266       7.866  79.597  -4.532  1.00  0.00           N  
ATOM     30  CA  ARG B 266       7.427  80.844  -5.166  1.00  0.00           C  
ATOM     31  C   ARG B 266       7.509  81.974  -4.144  1.00  0.00           C  
ATOM     32  O   ARG B 266       7.013  81.821  -3.035  1.00  0.00           O  
ATOM     33  CB  ARG B 266       5.983  80.716  -5.652  1.00  0.00           C  
ATOM     34  CG  ARG B 266       5.798  79.691  -6.747  1.00  0.00           C  
ATOM     35  CD  ARG B 266       4.335  79.377  -6.986  1.00  0.00           C  
ATOM     36  NE  ARG B 266       4.219  78.341  -8.015  1.00  0.00           N  
ATOM     37  CZ  ARG B 266       3.948  78.557  -9.304  1.00  0.00           C  
ATOM     38  NH1 ARG B 266       3.747  79.791  -9.776  1.00  0.00           N  
ATOM     39  NH2 ARG B 266       3.879  77.516 -10.129  1.00  0.00           N  
ATOM     40  N   LEU B 267       8.101  83.109  -4.515  1.00  0.00           N  
ATOM     41  CA  LEU B 267       8.273  84.216  -3.561  1.00  0.00           C  
ATOM     42  C   LEU B 267       6.946  84.672  -2.950  1.00  0.00           C  
ATOM     43  O   LEU B 267       6.893  85.064  -1.786  1.00  0.00           O  
ATOM     44  CB  LEU B 267       8.975  85.413  -4.210  1.00  0.00           C  
ATOM     45  CG  LEU B 267      10.276  85.925  -3.608  1.00  0.00           C  
ATOM     46  CD1 LEU B 267      10.642  87.341  -4.138  1.00  0.00           C  
ATOM     47  CD2 LEU B 267      10.310  85.872  -2.042  1.00  0.00           C  
ATOM     48  N   SER B 268       5.879  84.633  -3.750  1.00  0.00           N  
ATOM     49  CA  SER B 268       4.523  84.934  -3.266  1.00  0.00           C  
ATOM     50  C   SER B 268       4.062  83.982  -2.153  1.00  0.00           C  
ATOM     51  O   SER B 268       3.210  84.350  -1.338  1.00  0.00           O  
ATOM     52  CB  SER B 268       3.517  84.892  -4.426  1.00  0.00           C  
ATOM     53  OG  SER B 268       3.369  83.559  -4.888  1.00  0.00           O  
ATOM     54  N   ARG B 269       4.618  82.771  -2.109  1.00  0.00           N  
ATOM     55  CA  ARG B 269       4.245  81.787  -1.071  1.00  0.00           C  
ATOM     56  C   ARG B 269       5.275  81.648   0.078  1.00  0.00           C  
ATOM     57  O   ARG B 269       5.162  80.754   0.936  1.00  0.00           O  
ATOM     58  CB  ARG B 269       3.983  80.410  -1.697  1.00  0.00           C  
ATOM     59  CG  ARG B 269       2.745  80.345  -2.576  1.00  0.00           C  
ATOM     60  CD  ARG B 269       2.304  78.899  -2.809  1.00  0.00           C  
ATOM     61  NE  ARG B 269       1.071  78.846  -3.597  1.00  0.00           N  
ATOM     62  CZ  ARG B 269      -0.151  78.973  -3.085  1.00  0.00           C  
ATOM     63  NH1 ARG B 269      -0.318  79.148  -1.777  1.00  0.00           N  
ATOM     64  NH2 ARG B 269      -1.210  78.926  -3.883  1.00  0.00           N  
ATOM     65  N   PHE B 270       6.260  82.538   0.086  1.00  0.00           N  
ATOM     66  CA  PHE B 270       7.388  82.482   1.004  1.00  0.00           C  
ATOM     67  C   PHE B 270       7.283  83.631   2.011  1.00  0.00           C  
ATOM     68  O   PHE B 270       6.318  84.396   1.991  1.00  0.00           O  
ATOM     69  CB  PHE B 270       8.673  82.603   0.177  1.00  0.00           C  
ATOM     70  CG  PHE B 270       9.925  82.049   0.848  1.00  0.00           C  
ATOM     71  CD1 PHE B 270       9.904  80.862   1.599  1.00  0.00           C  
ATOM     72  CD2 PHE B 270      11.139  82.689   0.663  1.00  0.00           C  
ATOM     73  CE1 PHE B 270      11.092  80.355   2.161  1.00  0.00           C  
ATOM     74  CE2 PHE B 270      12.309  82.194   1.223  1.00  0.00           C  
ATOM     75  CZ  PHE B 270      12.274  81.022   1.972  1.00  0.00           C  
ATOM     76  N   PHE B 271       8.270  83.743   2.905  1.00  0.00           N  
ATOM     77  CA  PHE B 271       8.325  84.832   3.847  1.00  0.00           C  
ATOM     78  C   PHE B 271       9.752  85.368   3.772  1.00  0.00           C  
ATOM     79  O   PHE B 271      10.675  84.693   4.195  1.00  0.00           O  
ATOM     80  CB  PHE B 271       7.962  84.346   5.270  1.00  0.00           C  
ATOM     81  CG  PHE B 271       8.117  85.401   6.332  1.00  0.00           C  
ATOM     82  CD1 PHE B 271       7.305  86.536   6.333  1.00  0.00           C  
ATOM     83  CD2 PHE B 271       9.066  85.263   7.337  1.00  0.00           C  
ATOM     84  CE1 PHE B 271       7.456  87.517   7.305  1.00  0.00           C  
ATOM     85  CE2 PHE B 271       9.209  86.227   8.318  1.00  0.00           C  
ATOM     86  CZ  PHE B 271       8.404  87.353   8.308  1.00  0.00           C  
ATOM     87  N   LEU B 272       9.926  86.547   3.180  1.00  0.00           N  
ATOM     88  CA  LEU B 272      11.259  87.090   2.875  1.00  0.00           C  
ATOM     89  C   LEU B 272      11.253  88.599   3.031  1.00  0.00           C  
ATOM     90  O   LEU B 272      11.087  89.335   2.042  1.00  0.00           O  
ATOM     91  CB  LEU B 272      11.719  86.724   1.454  1.00  0.00           C  
ATOM     92  CG  LEU B 272      13.077  87.244   1.002  1.00  0.00           C  
ATOM     93  CD1 LEU B 272      14.194  86.669   1.835  1.00  0.00           C  
ATOM     94  CD2 LEU B 272      13.292  86.852  -0.441  1.00  0.00           C  
ATOM     95  N   PRO B 273      11.429  89.077   4.271  1.00  0.00           N  
ATOM     96  CA  PRO B 273      11.293  90.506   4.506  1.00  0.00           C  
ATOM     97  C   PRO B 273      12.545  91.324   4.136  1.00  0.00           C  
ATOM     98  O   PRO B 273      13.435  91.507   4.976  1.00  0.00           O  
ATOM     99  CB  PRO B 273      11.011  90.566   6.019  1.00  0.00           C  
ATOM    100  CG  PRO B 273      11.699  89.390   6.574  1.00  0.00           C  
ATOM    101  CD  PRO B 273      11.715  88.332   5.515  1.00  0.00           C  
ATOM    102  N   ILE B 274      12.591  91.823   2.901  1.00  0.00           N  
ATOM    103  CA  ILE B 274      13.682  92.669   2.424  1.00  0.00           C  
ATOM    104  C   ILE B 274      13.637  94.081   3.031  1.00  0.00           C  
ATOM    105  O   ILE B 274      12.574  94.724   3.075  1.00  0.00           O  
ATOM    106  CB  ILE B 274      13.746  92.748   0.858  1.00  0.00           C  
ATOM    107  CG1 ILE B 274      13.851  91.349   0.218  1.00  0.00           C  
ATOM    108  CG2 ILE B 274      14.915  93.630   0.391  1.00  0.00           C  
ATOM    109  CD1 ILE B 274      15.111  90.565   0.576  1.00  0.00           C  
ATOM    110  N   LEU B 275      14.798  94.547   3.503  1.00  0.00           N  
ATOM    111  CA  LEU B 275      14.933  95.906   4.021  1.00  0.00           C  
ATOM    112  C   LEU B 275      15.537  96.802   2.943  1.00  0.00           C  
ATOM    113  O   LEU B 275      16.531  96.440   2.332  1.00  0.00           O  
ATOM    114  CB  LEU B 275      15.790  95.951   5.299  1.00  0.00           C  
ATOM    115  CG  LEU B 275      15.558  94.923   6.415  1.00  0.00           C  
ATOM    116  CD1 LEU B 275      16.451  95.228   7.606  1.00  0.00           C  
ATOM    117  CD2 LEU B 275      14.070  94.793   6.858  1.00  0.00           C  
ATOM    118  N   LYS B 276      14.915  97.968   2.745  1.00  0.00           N  
ATOM    119  CA  LYS B 276      15.282  98.960   1.723  1.00  0.00           C  
ATOM    120  C   LYS B 276      16.626  99.597   2.031  1.00  0.00           C  
ATOM    121  O   LYS B 276      17.468  99.785   1.138  1.00  0.00           O  
ATOM    122  CB  LYS B 276      14.217 100.077   1.641  1.00  0.00           C  
ATOM    123  CG  LYS B 276      12.719  99.647   1.732  1.00  0.00           C  
ATOM    124  CD  LYS B 276      12.139  99.731   3.168  1.00  0.00           C  
ATOM    125  CE  LYS B 276      12.219  98.383   3.901  1.00  0.00           C  
ATOM    126  NZ  LYS B 276      12.508  98.449   5.389  1.00  0.00           N  
ATOM    127  N   GLU B 277      16.829  99.909   3.311  1.00  0.00           N  
ATOM    128  CA  GLU B 277      17.995 100.676   3.739  1.00  0.00           C  
ATOM    129  C   GLU B 277      18.922  99.831   4.605  1.00  0.00           C  
ATOM    130  O   GLU B 277      18.487  98.851   5.212  1.00  0.00           O  
ATOM    131  CB  GLU B 277      17.551 101.923   4.516  1.00  0.00           C  
ATOM    132  CG  GLU B 277      16.277 102.607   3.991  1.00  0.00           C  
ATOM    133  CD  GLU B 277      16.522 103.534   2.794  1.00  0.00           C  
ATOM    134  OE1 GLU B 277      15.514 104.075   2.257  1.00  0.00           O  
ATOM    135  OE2 GLU B 277      17.706 103.722   2.395  1.00  0.00           O  
ATOM    136  N   ASN B 278      20.191 100.216   4.665  1.00  0.00           N  
ATOM    137  CA  ASN B 278      21.132  99.562   5.569  1.00  0.00           C  
ATOM    138  C   ASN B 278      20.738  99.852   7.017  1.00  0.00           C  
ATOM    139  O   ASN B 278      20.497 101.014   7.368  1.00  0.00           O  
ATOM    140  CB  ASN B 278      22.575 100.002   5.318  1.00  0.00           C  
ATOM    141  CG  ASN B 278      23.021  99.766   3.884  1.00  0.00           C  
ATOM    142  OD1 ASN B 278      22.845  98.677   3.317  1.00  0.00           O  
ATOM    143  ND2 ASN B 278      23.617 100.799   3.285  1.00  0.00           N  
ATOM    144  N   PRO B 279      20.623  98.792   7.844  1.00  0.00           N  
ATOM    145  CA  PRO B 279      20.271  98.986   9.250  1.00  0.00           C  
ATOM    146  C   PRO B 279      21.435  99.638   9.983  1.00  0.00           C  
ATOM    147  O   PRO B 279      22.565  99.170   9.871  1.00  0.00           O  
ATOM    148  CB  PRO B 279      20.023  97.556   9.754  1.00  0.00           C  
ATOM    149  CG  PRO B 279      19.949  96.701   8.530  1.00  0.00           C  
ATOM    150  CD  PRO B 279      20.810  97.367   7.524  1.00  0.00           C  
ATOM    151  N   LYS B 281      21.162 100.715  10.713  1.00  0.00           N  
ATOM    152  CA  LYS B 281      22.236 101.492  11.340  1.00  0.00           C  
ATOM    153  C   LYS B 281      22.924 100.743  12.473  1.00  0.00           C  
ATOM    154  O   LYS B 281      24.054 101.082  12.843  1.00  0.00           O  
ATOM    155  CB  LYS B 281      21.701 102.849  11.813  1.00  0.00           C  
ATOM    156  CG  LYS B 281      21.528 103.870  10.665  1.00  0.00           C  
ATOM    157  CD  LYS B 281      20.462 104.891  11.006  1.00  0.00           C  
ATOM    158  CE  LYS B 281      20.692 106.216  10.263  1.00  0.00           C  
ATOM    159  NZ  LYS B 281      20.796 106.075   8.770  1.00  0.00           N  
ATOM    160  N   GLU B 282      22.249  99.720  13.007  1.00  0.00           N  
ATOM    161  CA  GLU B 282      22.825  98.894  14.058  1.00  0.00           C  
ATOM    162  C   GLU B 282      23.906  97.893  13.557  1.00  0.00           C  
ATOM    163  O   GLU B 282      24.655  97.346  14.364  1.00  0.00           O  
ATOM    164  CB  GLU B 282      21.725  98.166  14.862  1.00  0.00           C  
ATOM    165  CG  GLU B 282      21.044  96.989  14.116  1.00  0.00           C  
ATOM    166  CD  GLU B 282      19.786  97.372  13.336  1.00  0.00           C  
ATOM    167  OE1 GLU B 282      19.632  98.572  12.968  1.00  0.00           O  
ATOM    168  OE2 GLU B 282      18.945  96.450  13.092  1.00  0.00           O  
ATOM    169  N   ALA B 283      23.975  97.672  12.238  1.00  0.00           N  
ATOM    170  CA  ALA B 283      24.939  96.757  11.635  1.00  0.00           C  
ATOM    171  C   ALA B 283      26.210  97.518  11.277  1.00  0.00           C  
ATOM    172  O   ALA B 283      26.154  98.487  10.526  1.00  0.00           O  
ATOM    173  CB  ALA B 283      24.353  96.139  10.421  1.00  0.00           C  
ATOM    174  N   GLU B 291      27.334  97.081  11.846  1.00  0.00           N  
ATOM    175  CA  GLU B 291      28.632  97.728  11.686  1.00  0.00           C  
ATOM    176  C   GLU B 291      29.486  97.083  10.604  1.00  0.00           C  
ATOM    177  O   GLU B 291      30.467  97.675  10.174  1.00  0.00           O  
ATOM    178  CB  GLU B 291      29.430  97.635  12.991  1.00  0.00           C  
ATOM    179  CG  GLU B 291      28.825  98.329  14.206  1.00  0.00           C  
ATOM    180  CD  GLU B 291      29.741  98.120  15.414  1.00  0.00           C  
ATOM    181  OE1 GLU B 291      30.801  98.776  15.499  1.00  0.00           O  
ATOM    182  OE2 GLU B 291      29.428  97.257  16.242  1.00  0.00           O  
ATOM    183  N   ILE B 292      29.148  95.849  10.209  1.00  0.00           N  
ATOM    184  CA  ILE B 292      29.961  95.091   9.256  1.00  0.00           C  
ATOM    185  C   ILE B 292      29.046  94.559   8.173  1.00  0.00           C  
ATOM    186  O   ILE B 292      27.840  94.477   8.362  1.00  0.00           O  
ATOM    187  CB  ILE B 292      30.846  93.962   9.926  1.00  0.00           C  
ATOM    188  CG1 ILE B 292      29.977  92.847  10.543  1.00  0.00           C  
ATOM    189  CG2 ILE B 292      31.883  94.568  10.940  1.00  0.00           C  
ATOM    190  CD1 ILE B 292      30.804  91.669  11.077  1.00  0.00           C  
ATOM    191  N   VAL B 293      29.629  94.247   7.029  1.00  0.00           N  
ATOM    192  CA  VAL B 293      28.880  93.794   5.840  1.00  0.00           C  
ATOM    193  C   VAL B 293      27.999  92.543   6.049  1.00  0.00           C  
ATOM    194  O   VAL B 293      26.865  92.529   5.574  1.00  0.00           O  
ATOM    195  CB  VAL B 293      29.837  93.569   4.624  1.00  0.00           C  
ATOM    196  CG1 VAL B 293      29.045  93.129   3.398  1.00  0.00           C  
ATOM    197  CG2 VAL B 293      30.552  94.849   4.305  1.00  0.00           C  
ATOM    198  N   SER B 296      28.517  91.491   6.689  1.00  0.00           N  
ATOM    199  CA  SER B 296      27.724  90.243   6.904  1.00  0.00           C  
ATOM    200  C   SER B 296      26.456  90.499   7.722  1.00  0.00           C  
ATOM    201  O   SER B 296      25.381  89.991   7.410  1.00  0.00           O  
ATOM    202  CB  SER B 296      28.558  89.124   7.559  1.00  0.00           C  
ATOM    203  OG  SER B 296      29.229  89.582   8.729  1.00  0.00           O  
ATOM    204  N   HIS B 297      26.593  91.328   8.736  1.00  0.00           N  
ATOM    205  CA  HIS B 297      25.497  91.646   9.629  1.00  0.00           C  
ATOM    206  C   HIS B 297      24.456  92.502   8.892  1.00  0.00           C  
ATOM    207  O   HIS B 297      23.261  92.178   8.881  1.00  0.00           O  
ATOM    208  CB  HIS B 297      26.048  92.281  10.906  1.00  0.00           C  
ATOM    209  CG  HIS B 297      25.015  92.504  11.967  1.00  0.00           C  
ATOM    210  ND1 HIS B 297      25.174  93.436  12.962  1.00  0.00           N  
ATOM    211  CD2 HIS B 297      23.812  91.915  12.192  1.00  0.00           C  
ATOM    212  CE1 HIS B 297      24.127  93.402  13.771  1.00  0.00           C  
ATOM    213  NE2 HIS B 297      23.280  92.494  13.319  1.00  0.00           N  
ATOM    214  N   ARG B 298      24.948  93.522   8.197  1.00  0.00           N  
ATOM    215  CA  ARG B 298      24.127  94.387   7.378  1.00  0.00           C  
ATOM    216  C   ARG B 298      23.331  93.599   6.347  1.00  0.00           C  
ATOM    217  O   ARG B 298      22.117  93.778   6.232  1.00  0.00           O  
ATOM    218  CB  ARG B 298      25.043  95.408   6.669  1.00  0.00           C  
ATOM    219  CG  ARG B 298      24.350  96.587   6.062  1.00  0.00           C  
ATOM    220  CD  ARG B 298      25.358  97.485   5.251  1.00  0.00           C  
ATOM    221  NE  ARG B 298      26.666  97.668   5.905  1.00  0.00           N  
ATOM    222  CZ  ARG B 298      26.896  98.349   7.033  1.00  0.00           C  
ATOM    223  NH1 ARG B 298      25.897  98.931   7.701  1.00  0.00           N  
ATOM    224  NH2 ARG B 298      28.140  98.441   7.504  1.00  0.00           N  
ATOM    225  N   LEU B 303      24.009  92.728   5.605  1.00  0.00           N  
ATOM    226  CA  LEU B 303      23.355  91.936   4.559  1.00  0.00           C  
ATOM    227  C   LEU B 303      22.401  90.848   5.023  1.00  0.00           C  
ATOM    228  O   LEU B 303      21.409  90.592   4.348  1.00  0.00           O  
ATOM    229  CB  LEU B 303      24.373  91.372   3.548  1.00  0.00           C  
ATOM    230  CG  LEU B 303      25.220  92.356   2.719  1.00  0.00           C  
ATOM    231  CD1 LEU B 303      26.199  91.529   1.858  1.00  0.00           C  
ATOM    232  CD2 LEU B 303      24.370  93.314   1.827  1.00  0.00           C  
ATOM    233  N   MET B 305      22.710  90.185   6.129  1.00  0.00           N  
ATOM    234  CA  MET B 305      21.783  89.211   6.710  1.00  0.00           C  
ATOM    235  C   MET B 305      20.468  89.845   7.157  1.00  0.00           C  
ATOM    236  O   MET B 305      19.413  89.235   7.021  1.00  0.00           O  
ATOM    237  CB  MET B 305      22.429  88.458   7.877  1.00  0.00           C  
ATOM    238  CG  MET B 305      23.536  87.489   7.405  1.00  0.00           C  
ATOM    239  SD  MET B 305      24.336  86.600   8.766  1.00  0.00           S  
ATOM    240  CE  MET B 305      23.019  85.448   9.190  1.00  0.00           C  
ATOM    241  N   LEU B 306      20.544  91.049   7.707  1.00  0.00           N  
ATOM    242  CA  LEU B 306      19.338  91.819   8.045  1.00  0.00           C  
ATOM    243  C   LEU B 306      18.627  92.262   6.766  1.00  0.00           C  
ATOM    244  O   LEU B 306      17.432  92.003   6.610  1.00  0.00           O  
ATOM    245  CB  LEU B 306      19.692  92.997   8.932  1.00  0.00           C  
ATOM    246  CG  LEU B 306      20.283  92.661  10.330  1.00  0.00           C  
ATOM    247  CD1 LEU B 306      20.802  93.918  10.995  1.00  0.00           C  
ATOM    248  CD2 LEU B 306      19.272  91.960  11.226  1.00  0.00           C  
ATOM    249  N   ARG B 307      19.367  92.867   5.824  1.00  0.00           N  
ATOM    250  CA  ARG B 307      18.771  93.369   4.572  1.00  0.00           C  
ATOM    251  C   ARG B 307      18.119  92.291   3.724  1.00  0.00           C  
ATOM    252  O   ARG B 307      17.032  92.503   3.184  1.00  0.00           O  
ATOM    253  CB  ARG B 307      19.786  94.161   3.738  1.00  0.00           C  
ATOM    254  CG  ARG B 307      20.042  95.545   4.300  1.00  0.00           C  
ATOM    255  CD  ARG B 307      20.528  96.444   3.206  1.00  0.00           C  
ATOM    256  NE  ARG B 307      19.539  96.535   2.142  1.00  0.00           N  
ATOM    257  CZ  ARG B 307      19.832  96.473   0.845  1.00  0.00           C  
ATOM    258  NH1 ARG B 307      21.098  96.316   0.448  1.00  0.00           N  
ATOM    259  NH2 ARG B 307      18.857  96.564  -0.053  1.00  0.00           N  
ATOM    260  N   ALA B 308      18.778  91.136   3.628  1.00  0.00           N  
ATOM    261  CA  ALA B 308      18.349  90.018   2.794  1.00  0.00           C  
ATOM    262  C   ALA B 308      17.288  89.145   3.459  1.00  0.00           C  
ATOM    263  O   ALA B 308      17.043  88.065   2.976  1.00  0.00           O  
ATOM    264  CB  ALA B 308      19.556  89.133   2.424  1.00  0.00           C  
ATOM    265  N   GLY B 309      16.712  89.590   4.578  1.00  0.00           N  
ATOM    266  CA  GLY B 309      15.635  88.870   5.265  1.00  0.00           C  
ATOM    267  C   GLY B 309      15.986  87.495   5.829  1.00  0.00           C  
ATOM    268  O   GLY B 309      15.139  86.573   5.827  1.00  0.00           O  
ATOM    269  N   MET B 310      17.223  87.355   6.334  1.00  0.00           N  
ATOM    270  CA  MET B 310      17.728  86.063   6.856  1.00  0.00           C  
ATOM    271  C   MET B 310      17.731  85.987   8.378  1.00  0.00           C  
ATOM    272  O   MET B 310      17.828  84.891   8.956  1.00  0.00           O  
ATOM    273  CB  MET B 310      19.175  85.834   6.393  1.00  0.00           C  
ATOM    274  CG  MET B 310      19.281  85.566   4.915  1.00  0.00           C  
ATOM    275  SD  MET B 310      20.975  85.791   4.409  1.00  0.00           S  
ATOM    276  CE  MET B 310      21.682  84.385   5.287  1.00  0.00           C  
ATOM    277  N   LEU B 311      17.665  87.146   9.025  1.00  0.00           N  
ATOM    278  CA  LEU B 311      17.948  87.228  10.459  1.00  0.00           C  
ATOM    279  C   LEU B 311      17.125  88.329  11.109  1.00  0.00           C  
ATOM    280  O   LEU B 311      16.861  89.366  10.501  1.00  0.00           O  
ATOM    281  CB  LEU B 311      19.448  87.483  10.663  1.00  0.00           C  
ATOM    282  CG  LEU B 311      20.150  87.269  12.014  1.00  0.00           C  
ATOM    283  CD1 LEU B 311      20.336  85.785  12.266  1.00  0.00           C  
ATOM    284  CD2 LEU B 311      21.501  88.033  12.029  1.00  0.00           C  
ATOM    285  N   ARG B 312      16.727  88.081  12.353  1.00  0.00           N  
ATOM    286  CA  ARG B 312      16.096  89.087  13.225  1.00  0.00           C  
ATOM    287  C   ARG B 312      16.686  89.024  14.633  1.00  0.00           C  
ATOM    288  O   ARG B 312      16.712  87.955  15.242  1.00  0.00           O  
ATOM    289  CB  ARG B 312      14.582  88.833  13.340  1.00  0.00           C  
ATOM    290  CG  ARG B 312      13.870  89.965  14.139  1.00  0.00           C  
ATOM    291  CD  ARG B 312      12.348  89.850  14.152  1.00  0.00           C  
ATOM    292  NE  ARG B 312      11.754  90.899  14.977  1.00  0.00           N  
ATOM    293  CZ  ARG B 312      11.734  92.198  14.682  1.00  0.00           C  
ATOM    294  NH1 ARG B 312      12.283  92.666  13.561  1.00  0.00           N  
ATOM    295  NH2 ARG B 312      11.149  93.053  15.527  1.00  0.00           N  
ATOM    296  N   GLN B 313      17.105  90.159  15.176  1.00  0.00           N  
ATOM    297  CA  GLN B 313      17.543  90.195  16.565  1.00  0.00           C  
ATOM    298  C   GLN B 313      16.360  90.126  17.551  1.00  0.00           C  
ATOM    299  O   GLN B 313      15.408  90.905  17.451  1.00  0.00           O  
ATOM    300  CB  GLN B 313      18.391  91.445  16.854  1.00  0.00           C  
ATOM    301  CG  GLN B 313      18.927  91.437  18.308  1.00  0.00           C  
ATOM    302  CD  GLN B 313      19.885  92.570  18.583  1.00  0.00           C  
ATOM    303  OE1 GLN B 313      20.893  92.707  17.905  1.00  0.00           O  
ATOM    304  NE2 GLN B 313      19.576  93.387  19.577  1.00  0.00           N  
ATOM    305  N   GLU B 314      16.446  89.187  18.488  1.00  0.00           N  
ATOM    306  CA  GLU B 314      15.458  89.001  19.559  1.00  0.00           C  
ATOM    307  C   GLU B 314      15.929  89.519  20.953  1.00  0.00           C  
ATOM    308  O   GLU B 314      15.095  89.950  21.745  1.00  0.00           O  
ATOM    309  CB  GLU B 314      14.967  87.535  19.632  1.00  0.00           C  
ATOM    310  CG  GLU B 314      14.166  87.098  18.383  1.00  0.00           C  
ATOM    311  CD  GLU B 314      12.915  87.928  18.168  1.00  0.00           C  
ATOM    312  OE1 GLU B 314      12.302  88.402  19.149  1.00  0.00           O  
ATOM    313  OE2 GLU B 314      12.524  88.097  17.005  1.00  0.00           O  
ATOM    314  N   ALA B 315      17.231  89.444  21.237  1.00  0.00           N  
ATOM    315  CA  ALA B 315      17.874  90.122  22.388  1.00  0.00           C  
ATOM    316  C   ALA B 315      19.305  90.358  21.951  1.00  0.00           C  
ATOM    317  O   ALA B 315      19.664  89.906  20.870  1.00  0.00           O  
ATOM    318  CB  ALA B 315      17.813  89.266  23.643  1.00  0.00           C  
ATOM    319  N   ALA B 316      20.137  91.059  22.747  1.00  0.00           N  
ATOM    320  CA  ALA B 316      21.544  91.265  22.350  1.00  0.00           C  
ATOM    321  C   ALA B 316      22.199  89.890  22.162  1.00  0.00           C  
ATOM    322  O   ALA B 316      22.106  89.041  23.044  1.00  0.00           O  
ATOM    323  CB  ALA B 316      22.284  92.060  23.416  1.00  0.00           C  
ATOM    324  N   GLY B 317      22.814  89.662  20.998  1.00  0.00           N  
ATOM    325  CA  GLY B 317      23.461  88.386  20.684  1.00  0.00           C  
ATOM    326  C   GLY B 317      22.532  87.185  20.513  1.00  0.00           C  
ATOM    327  O   GLY B 317      23.000  86.044  20.471  1.00  0.00           O  
ATOM    328  N   ILE B 318      21.215  87.419  20.454  1.00  0.00           N  
ATOM    329  CA  ILE B 318      20.245  86.303  20.337  1.00  0.00           C  
ATOM    330  C   ILE B 318      19.271  86.563  19.182  1.00  0.00           C  
ATOM    331  O   ILE B 318      18.515  87.574  19.193  1.00  0.00           O  
ATOM    332  CB  ILE B 318      19.447  86.045  21.660  1.00  0.00           C  
ATOM    333  CG1 ILE B 318      20.388  85.796  22.863  1.00  0.00           C  
ATOM    334  CG2 ILE B 318      18.513  84.826  21.466  1.00  0.00           C  
ATOM    335  CD1 ILE B 318      19.658  85.747  24.211  1.00  0.00           C  
ATOM    336  N   TYR B 319      19.248  85.624  18.233  1.00  0.00           N  
ATOM    337  CA  TYR B 319      18.622  85.819  16.913  1.00  0.00           C  
ATOM    338  C   TYR B 319      17.577  84.759  16.549  1.00  0.00           C  
ATOM    339  O   TYR B 319      17.705  83.584  16.911  1.00  0.00           O  
ATOM    340  CB  TYR B 319      19.717  85.828  15.804  1.00  0.00           C  
ATOM    341  CG  TYR B 319      20.713  86.943  16.047  1.00  0.00           C  
ATOM    342  CD1 TYR B 319      20.452  88.238  15.604  1.00  0.00           C  
ATOM    343  CD2 TYR B 319      21.874  86.715  16.791  1.00  0.00           C  
ATOM    344  CE1 TYR B 319      21.346  89.272  15.866  1.00  0.00           C  
ATOM    345  CE2 TYR B 319      22.757  87.744  17.053  1.00  0.00           C  
ATOM    346  CZ  TYR B 319      22.479  89.008  16.604  1.00  0.00           C  
ATOM    347  OH  TYR B 319      23.336  90.046  16.873  1.00  0.00           O  
ATOM    348  N   ALA B 320      16.592  85.184  15.758  1.00  0.00           N  
ATOM    349  CA  ALA B 320      15.719  84.280  15.015  1.00  0.00           C  
ATOM    350  C   ALA B 320      16.262  84.199  13.589  1.00  0.00           C  
ATOM    351  O   ALA B 320      16.750  85.178  13.060  1.00  0.00           O  
ATOM    352  CB  ALA B 320      14.301  84.813  14.999  1.00  0.00           C  
ATOM    353  N   TRP B 321      16.154  83.020  13.002  1.00  0.00           N  
ATOM    354  CA  TRP B 321      16.654  82.704  11.673  1.00  0.00           C  
ATOM    355  C   TRP B 321      15.420  82.680  10.826  1.00  0.00           C  
ATOM    356  O   TRP B 321      14.606  81.742  10.908  1.00  0.00           O  
ATOM    357  CB  TRP B 321      17.357  81.345  11.685  1.00  0.00           C  
ATOM    358  CG  TRP B 321      18.529  81.349  12.689  1.00  0.00           C  
ATOM    359  CD1 TRP B 321      18.467  81.148  14.049  1.00  0.00           C  
ATOM    360  CD2 TRP B 321      19.890  81.670  12.392  1.00  0.00           C  
ATOM    361  NE1 TRP B 321      19.720  81.292  14.622  1.00  0.00           N  
ATOM    362  CE2 TRP B 321      20.613  81.636  13.628  1.00  0.00           C  
ATOM    363  CE3 TRP B 321      20.574  81.982  11.203  1.00  0.00           C  
ATOM    364  CZ2 TRP B 321      22.000  81.884  13.695  1.00  0.00           C  
ATOM    365  CZ3 TRP B 321      21.948  82.230  11.261  1.00  0.00           C  
ATOM    366  CH2 TRP B 321      22.652  82.178  12.502  1.00  0.00           C  
ATOM    367  N   LEU B 322      15.285  83.711   9.995  1.00  0.00           N  
ATOM    368  CA  LEU B 322      14.140  83.800   9.087  1.00  0.00           C  
ATOM    369  C   LEU B 322      14.345  82.774   7.963  1.00  0.00           C  
ATOM    370  O   LEU B 322      15.469  82.306   7.773  1.00  0.00           O  
ATOM    371  CB  LEU B 322      13.975  85.227   8.590  1.00  0.00           C  
ATOM    372  CG  LEU B 322      13.951  86.289   9.701  1.00  0.00           C  
ATOM    373  CD1 LEU B 322      13.901  87.689   9.131  1.00  0.00           C  
ATOM    374  CD2 LEU B 322      12.843  86.083  10.711  1.00  0.00           C  
ATOM    375  N   PRO B 323      13.253  82.388   7.258  1.00  0.00           N  
ATOM    376  CA  PRO B 323      13.279  81.235   6.357  1.00  0.00           C  
ATOM    377  C   PRO B 323      14.511  81.150   5.450  1.00  0.00           C  
ATOM    378  O   PRO B 323      15.125  80.095   5.380  1.00  0.00           O  
ATOM    379  CB  PRO B 323      11.976  81.391   5.556  1.00  0.00           C  
ATOM    380  CG  PRO B 323      11.060  82.010   6.563  1.00  0.00           C  
ATOM    381  CD  PRO B 323      11.915  83.004   7.290  1.00  0.00           C  
ATOM    382  N   LEU B 324      14.913  82.255   4.812  1.00  0.00           N  
ATOM    383  CA  LEU B 324      16.104  82.197   3.938  1.00  0.00           C  
ATOM    384  C   LEU B 324      17.378  81.858   4.715  1.00  0.00           C  
ATOM    385  O   LEU B 324      18.213  81.051   4.260  1.00  0.00           O  
ATOM    386  CB  LEU B 324      16.290  83.503   3.161  1.00  0.00           C  
ATOM    387  CG  LEU B 324      17.149  83.407   1.889  1.00  0.00           C  
ATOM    388  CD1 LEU B 324      16.366  82.769   0.706  1.00  0.00           C  
ATOM    389  CD2 LEU B 324      17.704  84.791   1.520  1.00  0.00           C  
ATOM    390  N   GLY B 325      17.499  82.445   5.901  1.00  0.00           N  
ATOM    391  CA  GLY B 325      18.702  82.264   6.754  1.00  0.00           C  
ATOM    392  C   GLY B 325      18.753  80.857   7.306  1.00  0.00           C  
ATOM    393  O   GLY B 325      19.809  80.210   7.365  1.00  0.00           O  
ATOM    394  N   HIS B 332      17.600  80.360   7.722  1.00  0.00           N  
ATOM    395  CA  HIS B 332      17.514  78.975   8.195  1.00  0.00           C  
ATOM    396  C   HIS B 332      17.903  77.925   7.145  1.00  0.00           C  
ATOM    397  O   HIS B 332      18.526  76.923   7.467  1.00  0.00           O  
ATOM    398  CB  HIS B 332      16.117  78.674   8.734  1.00  0.00           C  
ATOM    399  CG  HIS B 332      16.057  77.406   9.517  1.00  0.00           C  
ATOM    400  ND1 HIS B 332      15.291  76.335   9.126  1.00  0.00           N  
ATOM    401  CD2 HIS B 332      16.727  77.009  10.630  1.00  0.00           C  
ATOM    402  CE1 HIS B 332      15.463  75.337   9.977  1.00  0.00           C  
ATOM    403  NE2 HIS B 332      16.332  75.716  10.898  1.00  0.00           N  
ATOM    404  N   ARG B 333      17.495  78.143   5.900  1.00  0.00           N  
ATOM    405  CA  ARG B 333      17.893  77.259   4.805  1.00  0.00           C  
ATOM    406  C   ARG B 333      19.415  77.138   4.652  1.00  0.00           C  
ATOM    407  O   ARG B 333      19.932  76.039   4.436  1.00  0.00           O  
ATOM    408  CB  ARG B 333      17.240  77.690   3.485  1.00  0.00           C  
ATOM    409  CG  ARG B 333      15.733  77.377   3.502  1.00  0.00           C  
ATOM    410  CD  ARG B 333      14.952  78.040   2.395  1.00  0.00           C  
ATOM    411  NE  ARG B 333      13.535  77.734   2.647  1.00  0.00           N  
ATOM    412  CZ  ARG B 333      12.786  76.865   1.965  1.00  0.00           C  
ATOM    413  NH1 ARG B 333      13.280  76.207   0.904  1.00  0.00           N  
ATOM    414  NH2 ARG B 333      11.520  76.684   2.338  1.00  0.00           N  
ATOM    415  N   VAL B 334      20.105  78.263   4.718  1.00  0.00           N  
ATOM    416  CA  VAL B 334      21.567  78.272   4.605  1.00  0.00           C  
ATOM    417  C   VAL B 334      22.172  77.591   5.847  1.00  0.00           C  
ATOM    418  O   VAL B 334      23.032  76.712   5.730  1.00  0.00           O  
ATOM    419  CB  VAL B 334      22.120  79.712   4.440  1.00  0.00           C  
ATOM    420  CG1 VAL B 334      23.653  79.724   4.501  1.00  0.00           C  
ATOM    421  CG2 VAL B 334      21.621  80.339   3.151  1.00  0.00           C  
ATOM    422  N   LEU B 335      21.693  77.953   7.033  1.00  0.00           N  
ATOM    423  CA  LEU B 335      22.135  77.258   8.264  1.00  0.00           C  
ATOM    424  C   LEU B 335      22.069  75.717   8.144  1.00  0.00           C  
ATOM    425  O   LEU B 335      23.033  75.005   8.505  1.00  0.00           O  
ATOM    426  CB  LEU B 335      21.338  77.746   9.488  1.00  0.00           C  
ATOM    427  CG  LEU B 335      21.799  77.346  10.896  1.00  0.00           C  
ATOM    428  CD1 LEU B 335      23.040  78.128  11.286  1.00  0.00           C  
ATOM    429  CD2 LEU B 335      20.693  77.649  11.909  1.00  0.00           C  
ATOM    430  N   LYS B 336      20.936  75.203   7.648  1.00  0.00           N  
ATOM    431  CA  LYS B 336      20.786  73.759   7.439  1.00  0.00           C  
ATOM    432  C   LYS B 336      21.734  73.169   6.370  1.00  0.00           C  
ATOM    433  O   LYS B 336      22.228  72.042   6.526  1.00  0.00           O  
ATOM    434  CB  LYS B 336      19.347  73.399   7.124  1.00  0.00           C  
ATOM    435  CG  LYS B 336      18.422  73.514   8.335  1.00  0.00           C  
ATOM    436  CD  LYS B 336      18.703  72.364   9.322  1.00  0.00           C  
ATOM    437  CE  LYS B 336      17.722  72.267  10.495  1.00  0.00           C  
ATOM    438  NZ  LYS B 336      18.357  71.432  11.612  1.00  0.00           N  
ATOM    439  N   LYS B 337      21.969  73.906   5.286  1.00  0.00           N  
ATOM    440  CA  LYS B 337      22.960  73.468   4.294  1.00  0.00           C  
ATOM    441  C   LYS B 337      24.336  73.336   4.951  1.00  0.00           C  
ATOM    442  O   LYS B 337      24.998  72.315   4.791  1.00  0.00           O  
ATOM    443  CB  LYS B 337      23.017  74.431   3.096  1.00  0.00           C  
ATOM    444  CG  LYS B 337      21.736  74.444   2.273  1.00  0.00           C  
ATOM    445  CD  LYS B 337      21.811  73.539   1.126  1.00  0.00           C  
ATOM    446  CE  LYS B 337      20.563  73.645   0.283  1.00  0.00           C  
ATOM    447  NZ  LYS B 337      20.436  72.388  -0.550  1.00  0.00           N  
ATOM    448  N   ILE B 338      24.745  74.356   5.717  1.00  0.00           N  
ATOM    449  CA  ILE B 338      26.028  74.315   6.443  1.00  0.00           C  
ATOM    450  C   ILE B 338      26.107  73.119   7.378  1.00  0.00           C  
ATOM    451  O   ILE B 338      27.056  72.324   7.312  1.00  0.00           O  
ATOM    452  CB  ILE B 338      26.297  75.633   7.206  1.00  0.00           C  
ATOM    453  CG1 ILE B 338      26.491  76.768   6.173  1.00  0.00           C  
ATOM    454  CG2 ILE B 338      27.538  75.489   8.134  1.00  0.00           C  
ATOM    455  CD1 ILE B 338      26.436  78.180   6.729  1.00  0.00           C  
ATOM    456  N   GLU B 339      25.097  72.991   8.248  1.00  0.00           N  
ATOM    457  CA  GLU B 339      24.991  71.863   9.145  1.00  0.00           C  
ATOM    458  C   GLU B 339      25.224  70.498   8.453  1.00  0.00           C  
ATOM    459  O   GLU B 339      25.984  69.661   8.947  1.00  0.00           O  
ATOM    460  CB  GLU B 339      23.586  71.890   9.784  1.00  0.00           C  
ATOM    461  CG  GLU B 339      23.394  70.879  10.817  1.00  0.00           C  
ATOM    462  CD  GLU B 339      21.971  70.895  11.373  1.00  0.00           C  
ATOM    463  OE1 GLU B 339      21.296  69.861  11.248  1.00  0.00           O  
ATOM    464  OE2 GLU B 339      21.527  71.937  11.880  1.00  0.00           O  
ATOM    465  N   GLN B 340      24.562  70.261   7.318  1.00  0.00           N  
ATOM    466  CA  GLN B 340      24.625  68.950   6.679  1.00  0.00           C  
ATOM    467  C   GLN B 340      26.015  68.634   6.093  1.00  0.00           C  
ATOM    468  O   GLN B 340      26.469  67.472   6.146  1.00  0.00           O  
ATOM    469  CB  GLN B 340      23.513  68.821   5.623  1.00  0.00           C  
ATOM    470  CG  GLN B 340      23.485  67.477   4.834  1.00  0.00           C  
ATOM    471  CD  GLN B 340      23.247  66.246   5.718  1.00  0.00           C  
ATOM    472  OE1 GLN B 340      22.630  66.311   6.800  1.00  0.00           O  
ATOM    473  NE2 GLN B 340      23.746  65.112   5.250  1.00  0.00           N  
ATOM    474  N   ILE B 341      26.703  69.653   5.558  1.00  0.00           N  
ATOM    475  CA  ILE B 341      28.087  69.478   5.071  1.00  0.00           C  
ATOM    476  C   ILE B 341      29.007  69.092   6.260  1.00  0.00           C  
ATOM    477  O   ILE B 341      29.821  68.167   6.173  1.00  0.00           O  
ATOM    478  CB  ILE B 341      28.621  70.785   4.447  1.00  0.00           C  
ATOM    479  CG1 ILE B 341      27.845  71.129   3.146  1.00  0.00           C  
ATOM    480  CG2 ILE B 341      30.158  70.695   4.187  1.00  0.00           C  
ATOM    481  CD1 ILE B 341      28.143  72.542   2.621  1.00  0.00           C  
ATOM    482  N   VAL B 342      28.855  69.814   7.376  1.00  0.00           N  
ATOM    483  CA  VAL B 342      29.595  69.496   8.605  1.00  0.00           C  
ATOM    484  C   VAL B 342      29.320  68.047   9.046  1.00  0.00           C  
ATOM    485  O   VAL B 342      30.254  67.298   9.335  1.00  0.00           O  
ATOM    486  CB  VAL B 342      29.294  70.519   9.742  1.00  0.00           C  
ATOM    487  CG1 VAL B 342      29.944  70.097  11.093  1.00  0.00           C  
ATOM    488  CG2 VAL B 342      29.749  71.972   9.307  1.00  0.00           C  
ATOM    489  N   ARG B 343      28.044  67.654   9.080  1.00  0.00           N  
ATOM    490  CA  ARG B 343      27.674  66.286   9.472  1.00  0.00           C  
ATOM    491  C   ARG B 343      28.333  65.249   8.559  1.00  0.00           C  
ATOM    492  O   ARG B 343      28.956  64.278   9.038  1.00  0.00           O  
ATOM    493  CB  ARG B 343      26.148  66.132   9.446  1.00  0.00           C  
ATOM    494  CG  ARG B 343      25.660  64.702   9.573  1.00  0.00           C  
ATOM    495  CD  ARG B 343      24.123  64.664   9.695  1.00  0.00           C  
ATOM    496  NE  ARG B 343      23.676  65.284  10.948  1.00  0.00           N  
ATOM    497  CZ  ARG B 343      22.947  66.397  11.032  1.00  0.00           C  
ATOM    498  NH1 ARG B 343      22.551  67.025   9.928  1.00  0.00           N  
ATOM    499  NH2 ARG B 343      22.598  66.852  12.211  1.00  0.00           N  
ATOM    500  N   GLU B 344      28.184  65.449   7.253  1.00  0.00           N  
ATOM    501  CA  GLU B 344      28.742  64.528   6.256  1.00  0.00           C  
ATOM    502  C   GLU B 344      30.247  64.259   6.417  1.00  0.00           C  
ATOM    503  O   GLU B 344      30.710  63.123   6.296  1.00  0.00           O  
ATOM    504  CB  GLU B 344      28.424  65.040   4.846  1.00  0.00           C  
ATOM    505  CG  GLU B 344      26.978  64.769   4.427  1.00  0.00           C  
ATOM    506  CD  GLU B 344      26.602  65.404   3.083  1.00  0.00           C  
ATOM    507  OE1 GLU B 344      27.516  65.849   2.343  1.00  0.00           O  
ATOM    508  OE2 GLU B 344      25.371  65.457   2.777  1.00  0.00           O  
ATOM    509  N   GLU B 345      30.999  65.315   6.745  1.00  0.00           N  
ATOM    510  CA  GLU B 345      32.438  65.189   6.908  1.00  0.00           C  
ATOM    511  C   GLU B 345      32.861  64.586   8.241  1.00  0.00           C  
ATOM    512  O   GLU B 345      33.849  63.871   8.298  1.00  0.00           O  
ATOM    513  CB  GLU B 345      33.169  66.510   6.630  1.00  0.00           C  
ATOM    514  CG  GLU B 345      33.036  67.019   5.192  1.00  0.00           C  
ATOM    515  CD  GLU B 345      33.490  65.988   4.133  1.00  0.00           C  
ATOM    516  OE1 GLU B 345      34.495  65.267   4.343  1.00  0.00           O  
ATOM    517  OE2 GLU B 345      32.815  65.897   3.094  1.00  0.00           O  
ATOM    518  N   GLN B 347      32.118  64.850   9.308  1.00  0.00           N  
ATOM    519  CA  GLN B 347      32.314  64.131  10.574  1.00  0.00           C  
ATOM    520  C   GLN B 347      32.077  62.634  10.393  1.00  0.00           C  
ATOM    521  O   GLN B 347      32.885  61.822  10.823  1.00  0.00           O  
ATOM    522  CB  GLN B 347      31.379  64.674  11.660  1.00  0.00           C  
ATOM    523  CG  GLN B 347      31.726  66.075  12.129  1.00  0.00           C  
ATOM    524  CD  GLN B 347      33.131  66.192  12.683  1.00  0.00           C  
ATOM    525  OE1 GLN B 347      34.055  66.797  12.063  1.00  0.00           O  
ATOM    526  NE2 GLN B 347      33.304  65.659  13.862  1.00  0.00           N  
ATOM    527  N   ASN B 348      30.976  62.283   9.720  1.00  0.00           N  
ATOM    528  CA  ASN B 348      30.613  60.888   9.493  1.00  0.00           C  
ATOM    529  C   ASN B 348      31.671  60.186   8.631  1.00  0.00           C  
ATOM    530  O   ASN B 348      32.070  59.071   8.944  1.00  0.00           O  
ATOM    531  CB  ASN B 348      29.217  60.792   8.859  1.00  0.00           C  
ATOM    532  CG  ASN B 348      28.120  61.199   9.819  1.00  0.00           C  
ATOM    533  OD1 ASN B 348      28.372  61.420  11.010  1.00  0.00           O  
ATOM    534  ND2 ASN B 348      26.906  61.349   9.304  1.00  0.00           N  
ATOM    535  N   ARG B 349      32.173  60.879   7.602  1.00  0.00           N  
ATOM    536  CA  ARG B 349      33.188  60.335   6.717  1.00  0.00           C  
ATOM    537  C   ARG B 349      34.452  60.030   7.499  1.00  0.00           C  
ATOM    538  O   ARG B 349      35.072  59.027   7.269  1.00  0.00           O  
ATOM    539  CB  ARG B 349      33.494  61.304   5.577  1.00  0.00           C  
ATOM    540  CG  ARG B 349      34.305  60.696   4.441  1.00  0.00           C  
ATOM    541  CD  ARG B 349      34.693  61.768   3.392  1.00  0.00           C  
ATOM    542  NE  ARG B 349      33.620  62.730   3.068  1.00  0.00           N  
ATOM    543  CZ  ARG B 349      32.622  62.538   2.193  1.00  0.00           C  
ATOM    544  NH1 ARG B 349      32.483  61.386   1.534  1.00  0.00           N  
ATOM    545  NH2 ARG B 349      31.735  63.518   1.988  1.00  0.00           N  
ATOM    546  N   ALA B 352      34.786  60.891   8.471  1.00  0.00           N  
ATOM    547  CA  ALA B 352      35.944  60.708   9.326  1.00  0.00           C  
ATOM    548  C   ALA B 352      35.738  59.704  10.466  1.00  0.00           C  
ATOM    549  O   ALA B 352      36.627  59.528  11.286  1.00  0.00           O  
ATOM    550  CB  ALA B 352      36.359  62.058   9.908  1.00  0.00           C  
ATOM    551  N   GLY B 361      34.573  59.065  10.555  1.00  0.00           N  
ATOM    552  CA  GLY B 361      34.366  58.004  11.562  1.00  0.00           C  
ATOM    553  C   GLY B 361      33.771  58.471  12.881  1.00  0.00           C  
ATOM    554  O   GLY B 361      33.662  57.678  13.820  1.00  0.00           O  
ATOM    555  N   ALA B 362      33.381  59.748  12.973  1.00  0.00           N  
ATOM    556  CA  ALA B 362      32.726  60.251  14.190  1.00  0.00           C  
ATOM    557  C   ALA B 362      31.254  59.845  14.225  1.00  0.00           C  
ATOM    558  O   ALA B 362      30.637  59.674  13.169  1.00  0.00           O  
ATOM    559  CB  ALA B 362      32.848  61.761  14.288  1.00  0.00           C  
ATOM    560  N   ILE B 363      30.686  59.761  15.429  1.00  0.00           N  
ATOM    561  CA  ILE B 363      29.348  59.192  15.628  1.00  0.00           C  
ATOM    562  C   ILE B 363      28.416  60.228  16.258  1.00  0.00           C  
ATOM    563  O   ILE B 363      28.705  60.738  17.330  1.00  0.00           O  
ATOM    564  CB  ILE B 363      29.417  57.938  16.540  1.00  0.00           C  
ATOM    565  CG1 ILE B 363      30.343  56.871  15.915  1.00  0.00           C  
ATOM    566  CG2 ILE B 363      28.001  57.325  16.741  1.00  0.00           C  
ATOM    567  CD1 ILE B 363      31.083  56.093  16.955  1.00  0.00           C  
ATOM    568  N   GLU B 364      27.316  60.545  15.596  1.00  0.00           N  
ATOM    569  CA  GLU B 364      26.466  61.633  16.082  1.00  0.00           C  
ATOM    570  C   GLU B 364      25.527  61.199  17.209  1.00  0.00           C  
ATOM    571  O   GLU B 364      24.885  60.147  17.135  1.00  0.00           O  
ATOM    572  CB  GLU B 364      25.652  62.234  14.940  1.00  0.00           C  
ATOM    573  CG  GLU B 364      24.894  63.502  15.329  1.00  0.00           C  
ATOM    574  CD  GLU B 364      24.208  64.147  14.161  1.00  0.00           C  
ATOM    575  OE1 GLU B 364      24.110  63.499  13.128  1.00  0.00           O  
ATOM    576  OE2 GLU B 364      23.767  65.300  14.261  1.00  0.00           O  
ATOM    577  N   LEU B 365      25.439  62.032  18.239  1.00  0.00           N  
ATOM    578  CA  LEU B 365      24.397  61.903  19.263  1.00  0.00           C  
ATOM    579  C   LEU B 365      23.830  63.300  19.523  1.00  0.00           C  
ATOM    580  O   LEU B 365      24.021  64.206  18.718  1.00  0.00           O  
ATOM    581  CB  LEU B 365      24.913  61.187  20.535  1.00  0.00           C  
ATOM    582  CG  LEU B 365      26.301  61.510  21.114  1.00  0.00           C  
ATOM    583  CD1 LEU B 365      26.383  62.921  21.703  1.00  0.00           C  
ATOM    584  CD2 LEU B 365      26.724  60.457  22.156  1.00  0.00           C  
ATOM    585  N   LEU B 366      23.057  63.469  20.584  1.00  0.00           N  
ATOM    586  CA  LEU B 366      22.654  64.818  20.985  1.00  0.00           C  
ATOM    587  C   LEU B 366      22.624  64.979  22.502  1.00  0.00           C  
ATOM    588  O   LEU B 366      21.931  64.226  23.195  1.00  0.00           O  
ATOM    589  CB  LEU B 366      21.303  65.199  20.395  1.00  0.00           C  
ATOM    590  CG  LEU B 366      20.885  66.658  20.624  1.00  0.00           C  
ATOM    591  CD1 LEU B 366      21.835  67.694  19.912  1.00  0.00           C  
ATOM    592  CD2 LEU B 366      19.449  66.843  20.260  1.00  0.00           C  
ATOM    593  N   MET B 368      23.388  65.941  23.017  1.00  0.00           N  
ATOM    594  CA  MET B 368      23.309  66.268  24.435  1.00  0.00           C  
ATOM    595  C   MET B 368      22.313  67.406  24.693  1.00  0.00           C  
ATOM    596  O   MET B 368      22.102  68.243  23.816  1.00  0.00           O  
ATOM    597  CB  MET B 368      24.702  66.585  24.999  1.00  0.00           C  
ATOM    598  CG  MET B 368      25.564  65.329  25.143  1.00  0.00           C  
ATOM    599  SD  MET B 368      27.302  65.668  25.498  1.00  0.00           S  
ATOM    600  CE  MET B 368      27.913  66.049  23.835  1.00  0.00           C  
ATOM    601  N   PRO B 370      21.700  67.458  25.907  1.00  0.00           N  
ATOM    602  CA  PRO B 370      20.752  68.528  26.186  1.00  0.00           C  
ATOM    603  C   PRO B 370      21.458  69.861  26.349  1.00  0.00           C  
ATOM    604  O   PRO B 370      22.626  69.884  26.675  1.00  0.00           O  
ATOM    605  CB  PRO B 370      20.174  68.132  27.563  1.00  0.00           C  
ATOM    606  CG  PRO B 370      21.285  67.326  28.213  1.00  0.00           C  
ATOM    607  CD  PRO B 370      21.884  66.563  27.075  1.00  0.00           C  
ATOM    608  N   THR B 371      20.713  70.955  26.183  1.00  0.00           N  
ATOM    609  CA  THR B 371      21.255  72.304  26.339  1.00  0.00           C  
ATOM    610  C   THR B 371      21.501  72.621  27.820  1.00  0.00           C  
ATOM    611  O   THR B 371      22.444  73.349  28.159  1.00  0.00           O  
ATOM    612  CB  THR B 371      20.322  73.381  25.742  1.00  0.00           C  
ATOM    613  OG1 THR B 371      19.024  73.268  26.313  1.00  0.00           O  
ATOM    614  CG2 THR B 371      20.226  73.268  24.206  1.00  0.00           C  
ATOM    615  N   LEU B 372      20.682  72.045  28.701  1.00  0.00           N  
ATOM    616  CA  LEU B 372      20.843  72.296  30.155  1.00  0.00           C  
ATOM    617  C   LEU B 372      21.612  71.201  30.854  1.00  0.00           C  
ATOM    618  O   LEU B 372      21.332  69.995  30.683  1.00  0.00           O  
ATOM    619  CB  LEU B 372      19.502  72.555  30.867  1.00  0.00           C  
ATOM    620  CG  LEU B 372      18.701  73.697  30.228  1.00  0.00           C  
ATOM    621  CD1 LEU B 372      17.438  73.940  30.996  1.00  0.00           C  
ATOM    622  CD2 LEU B 372      19.483  75.057  30.069  1.00  0.00           C  
ATOM    623  N   GLN B 373      22.571  71.635  31.663  1.00  0.00           N  
ATOM    624  CA  GLN B 373      23.505  70.744  32.372  1.00  0.00           C  
ATOM    625  C   GLN B 373      23.490  71.076  33.860  1.00  0.00           C  
ATOM    626  O   GLN B 373      23.126  72.172  34.250  1.00  0.00           O  
ATOM    627  CB  GLN B 373      24.939  70.905  31.832  1.00  0.00           C  
ATOM    628  CG  GLN B 373      25.096  70.734  30.310  1.00  0.00           C  
ATOM    629  CD  GLN B 373      26.558  70.714  29.862  1.00  0.00           C  
ATOM    630  OE1 GLN B 373      27.466  70.297  30.604  1.00  0.00           O  
ATOM    631  NE2 GLN B 373      26.794  71.183  28.653  1.00  0.00           N  
ATOM    632  N   LEU B 374      23.865  70.104  34.680  1.00  0.00           N  
ATOM    633  CA  LEU B 374      23.940  70.260  36.125  1.00  0.00           C  
ATOM    634  C   LEU B 374      25.245  70.898  36.538  1.00  0.00           C  
ATOM    635  O   LEU B 374      26.317  70.506  36.046  1.00  0.00           O  
ATOM    636  CB  LEU B 374      23.801  68.894  36.817  1.00  0.00           C  
ATOM    637  CG  LEU B 374      22.389  68.290  36.888  1.00  0.00           C  
ATOM    638  CD1 LEU B 374      22.471  66.828  37.376  1.00  0.00           C  
ATOM    639  CD2 LEU B 374      21.410  69.112  37.777  1.00  0.00           C  
ATOM    640  N   ALA B 375      25.154  71.884  37.436  1.00  0.00           N  
ATOM    641  CA  ALA B 375      26.345  72.501  38.029  1.00  0.00           C  
ATOM    642  C   ALA B 375      27.239  71.455  38.694  1.00  0.00           C  
ATOM    643  O   ALA B 375      28.456  71.579  38.645  1.00  0.00           O  
ATOM    644  CB  ALA B 375      25.954  73.550  39.024  1.00  0.00           C  
ATOM    645  N   ASP B 376      26.645  70.417  39.292  1.00  0.00           N  
ATOM    646  CA  ASP B 376      27.432  69.372  39.968  1.00  0.00           C  
ATOM    647  C   ASP B 376      28.347  68.607  39.018  1.00  0.00           C  
ATOM    648  O   ASP B 376      29.392  68.126  39.418  1.00  0.00           O  
ATOM    649  CB  ASP B 376      26.536  68.395  40.720  1.00  0.00           C  
ATOM    650  CG  ASP B 376      26.029  68.954  42.045  1.00  0.00           C  
ATOM    651  OD1 ASP B 376      26.552  69.975  42.547  1.00  0.00           O  
ATOM    652  OD2 ASP B 376      25.087  68.342  42.603  1.00  0.00           O  
ATOM    653  N   LEU B 377      27.956  68.512  37.750  1.00  0.00           N  
ATOM    654  CA  LEU B 377      28.844  67.963  36.724  1.00  0.00           C  
ATOM    655  C   LEU B 377      30.095  68.827  36.518  1.00  0.00           C  
ATOM    656  O   LEU B 377      31.235  68.324  36.426  1.00  0.00           O  
ATOM    657  CB  LEU B 377      28.042  67.758  35.436  1.00  0.00           C  
ATOM    658  CG  LEU B 377      28.638  67.062  34.224  1.00  0.00           C  
ATOM    659  CD1 LEU B 377      29.080  65.613  34.562  1.00  0.00           C  
ATOM    660  CD2 LEU B 377      27.586  67.076  33.109  1.00  0.00           C  
ATOM    661  N   TRP B 378      29.892  70.133  36.464  1.00  0.00           N  
ATOM    662  CA  TRP B 378      30.992  71.091  36.322  1.00  0.00           C  
ATOM    663  C   TRP B 378      31.853  71.227  37.590  1.00  0.00           C  
ATOM    664  O   TRP B 378      32.996  71.652  37.521  1.00  0.00           O  
ATOM    665  CB  TRP B 378      30.422  72.435  35.885  1.00  0.00           C  
ATOM    666  CG  TRP B 378      29.926  72.333  34.477  1.00  0.00           C  
ATOM    667  CD1 TRP B 378      28.857  71.588  34.021  1.00  0.00           C  
ATOM    668  CD2 TRP B 378      30.495  72.957  33.337  1.00  0.00           C  
ATOM    669  NE1 TRP B 378      28.740  71.714  32.657  1.00  0.00           N  
ATOM    670  CE2 TRP B 378      29.724  72.556  32.208  1.00  0.00           C  
ATOM    671  CE3 TRP B 378      31.578  73.825  33.150  1.00  0.00           C  
ATOM    672  CZ2 TRP B 378      30.004  72.994  30.929  1.00  0.00           C  
ATOM    673  CZ3 TRP B 378      31.868  74.265  31.863  1.00  0.00           C  
ATOM    674  CH2 TRP B 378      31.093  73.853  30.773  1.00  0.00           C  
ATOM    675  N   ARG B 388      31.312  70.852  38.739  1.00  0.00           N  
ATOM    676  CA  ARG B 388      32.118  70.769  39.958  1.00  0.00           C  
ATOM    677  C   ARG B 388      33.089  69.576  39.969  1.00  0.00           C  
ATOM    678  O   ARG B 388      34.155  69.654  40.569  1.00  0.00           O  
ATOM    679  CB  ARG B 388      31.223  70.759  41.182  1.00  0.00           C  
ATOM    680  CG  ARG B 388      30.474  72.053  41.368  1.00  0.00           C  
ATOM    681  CD  ARG B 388      29.687  71.997  42.648  1.00  0.00           C  
ATOM    682  NE  ARG B 388      29.109  73.289  42.990  1.00  0.00           N  
ATOM    683  CZ  ARG B 388      27.814  73.570  42.970  1.00  0.00           C  
ATOM    684  NH1 ARG B 388      26.927  72.646  42.638  1.00  0.00           N  
ATOM    685  NH2 ARG B 388      27.411  74.785  43.323  1.00  0.00           N  
ATOM    686  N   GLU B 389      32.735  68.491  39.287  1.00  0.00           N  
ATOM    687  CA  GLU B 389      33.647  67.340  39.113  1.00  0.00           C  
ATOM    688  C   GLU B 389      34.966  67.730  38.470  1.00  0.00           C  
ATOM    689  O   GLU B 389      36.006  67.362  38.968  1.00  0.00           O  
ATOM    690  CB  GLU B 389      33.001  66.237  38.269  1.00  0.00           C  
ATOM    691  CG  GLU B 389      31.844  65.561  38.937  1.00  0.00           C  
ATOM    692  CD  GLU B 389      31.619  64.143  38.416  1.00  0.00           C  
ATOM    693  OE1 GLU B 389      32.587  63.353  38.300  1.00  0.00           O  
ATOM    694  OE2 GLU B 389      30.460  63.814  38.144  1.00  0.00           O  
ATOM    695  N   SER B 396      34.908  68.475  37.360  1.00  0.00           N  
ATOM    696  CA  SER B 396      36.084  68.895  36.612  1.00  0.00           C  
ATOM    697  C   SER B 396      36.753  70.115  37.212  1.00  0.00           C  
ATOM    698  O   SER B 396      37.878  70.457  36.838  1.00  0.00           O  
ATOM    699  CB  SER B 396      35.682  69.258  35.179  1.00  0.00           C  
ATOM    700  OG  SER B 396      34.788  70.363  35.197  1.00  0.00           O  
ATOM    701  N   GLY B 397      36.032  70.821  38.074  1.00  0.00           N  
ATOM    702  CA  GLY B 397      36.525  72.071  38.661  1.00  0.00           C  
ATOM    703  C   GLY B 397      36.219  73.312  37.845  1.00  0.00           C  
ATOM    704  O   GLY B 397      36.566  74.418  38.242  1.00  0.00           O  
ATOM    705  N   ARG B 399      35.573  73.146  36.698  1.00  0.00           N  
ATOM    706  CA  ARG B 399      35.287  74.276  35.813  1.00  0.00           C  
ATOM    707  C   ARG B 399      34.081  75.129  36.207  1.00  0.00           C  
ATOM    708  O   ARG B 399      33.873  76.203  35.655  1.00  0.00           O  
ATOM    709  CB  ARG B 399      35.123  73.797  34.360  1.00  0.00           C  
ATOM    710  CG  ARG B 399      36.408  73.303  33.731  1.00  0.00           C  
ATOM    711  CD  ARG B 399      36.440  73.579  32.241  1.00  0.00           C  
ATOM    712  NE  ARG B 399      35.382  72.849  31.533  1.00  0.00           N  
ATOM    713  CZ  ARG B 399      35.150  72.969  30.228  1.00  0.00           C  
ATOM    714  NH1 ARG B 399      35.926  73.769  29.520  1.00  0.00           N  
ATOM    715  NH2 ARG B 399      34.175  72.268  29.628  1.00  0.00           N  
ATOM    716  N   TYR B 404      33.253  74.659  37.131  1.00  0.00           N  
ATOM    717  CA  TYR B 404      32.042  75.422  37.462  1.00  0.00           C  
ATOM    718  C   TYR B 404      32.362  76.860  37.863  1.00  0.00           C  
ATOM    719  O   TYR B 404      31.755  77.814  37.348  1.00  0.00           O  
ATOM    720  CB  TYR B 404      31.232  74.736  38.564  1.00  0.00           C  
ATOM    721  CG  TYR B 404      29.918  75.411  38.855  1.00  0.00           C  
ATOM    722  CD1 TYR B 404      28.941  75.584  37.844  1.00  0.00           C  
ATOM    723  CD2 TYR B 404      29.637  75.892  40.123  1.00  0.00           C  
ATOM    724  CE1 TYR B 404      27.737  76.222  38.115  1.00  0.00           C  
ATOM    725  CE2 TYR B 404      28.419  76.507  40.411  1.00  0.00           C  
ATOM    726  CZ  TYR B 404      27.476  76.665  39.408  1.00  0.00           C  
ATOM    727  OH  TYR B 404      26.275  77.273  39.705  1.00  0.00           O  
ATOM    728  N   ASP B 406      33.323  77.002  38.781  1.00  0.00           N  
ATOM    729  CA  ASP B 406      33.720  78.300  39.318  1.00  0.00           C  
ATOM    730  C   ASP B 406      34.914  78.917  38.578  1.00  0.00           C  
ATOM    731  O   ASP B 406      35.260  80.073  38.816  1.00  0.00           O  
ATOM    732  CB  ASP B 406      34.006  78.185  40.820  1.00  0.00           C  
ATOM    733  CG  ASP B 406      32.744  77.920  41.639  1.00  0.00           C  
ATOM    734  OD1 ASP B 406      31.759  78.690  41.490  1.00  0.00           O  
ATOM    735  OD2 ASP B 406      32.730  76.942  42.430  1.00  0.00           O  
ATOM    736  N   ALA B 486      35.537  78.165  37.684  1.00  0.00           N  
ATOM    737  CA  ALA B 486      36.674  78.668  36.921  1.00  0.00           C  
ATOM    738  C   ALA B 486      36.237  79.263  35.567  1.00  0.00           C  
ATOM    739  O   ALA B 486      36.925  80.134  35.004  1.00  0.00           O  
ATOM    740  CB  ALA B 486      37.687  77.556  36.703  1.00  0.00           C  
ATOM    741  N   TYR B 487      35.089  78.816  35.061  1.00  0.00           N  
ATOM    742  CA  TYR B 487      34.687  79.163  33.696  1.00  0.00           C  
ATOM    743  C   TYR B 487      34.576  80.661  33.500  1.00  0.00           C  
ATOM    744  O   TYR B 487      35.102  81.194  32.518  1.00  0.00           O  
ATOM    745  CB  TYR B 487      33.374  78.462  33.256  1.00  0.00           C  
ATOM    746  CG  TYR B 487      33.246  78.423  31.739  1.00  0.00           C  
ATOM    747  CD1 TYR B 487      33.896  77.436  30.993  1.00  0.00           C  
ATOM    748  CD2 TYR B 487      32.508  79.393  31.049  1.00  0.00           C  
ATOM    749  CE1 TYR B 487      33.793  77.397  29.585  1.00  0.00           C  
ATOM    750  CE2 TYR B 487      32.388  79.354  29.638  1.00  0.00           C  
ATOM    751  CZ  TYR B 487      33.030  78.353  28.934  1.00  0.00           C  
ATOM    752  OH  TYR B 487      32.974  78.317  27.557  1.00  0.00           O  
ATOM    753  N   GLY B 488      33.915  81.328  34.440  1.00  0.00           N  
ATOM    754  CA  GLY B 488      33.736  82.773  34.384  1.00  0.00           C  
ATOM    755  C   GLY B 488      32.299  83.187  34.080  1.00  0.00           C  
ATOM    756  O   GLY B 488      31.413  82.323  33.947  1.00  0.00           O  
ATOM    757  N   PRO B 495      32.071  84.515  33.930  1.00  0.00           N  
ATOM    758  CA  PRO B 495      30.733  85.084  33.879  1.00  0.00           C  
ATOM    759  C   PRO B 495      30.047  84.856  32.545  1.00  0.00           C  
ATOM    760  O   PRO B 495      28.858  85.164  32.410  1.00  0.00           O  
ATOM    761  CB  PRO B 495      30.970  86.587  34.104  1.00  0.00           C  
ATOM    762  CG  PRO B 495      32.388  86.812  33.954  1.00  0.00           C  
ATOM    763  CD  PRO B 495      33.102  85.539  33.709  1.00  0.00           C  
ATOM    764  N   GLU B 496      30.781  84.287  31.586  1.00  0.00           N  
ATOM    765  CA  GLU B 496      30.188  83.887  30.319  1.00  0.00           C  
ATOM    766  C   GLU B 496      29.260  82.674  30.509  1.00  0.00           C  
ATOM    767  O   GLU B 496      28.461  82.376  29.644  1.00  0.00           O  
ATOM    768  CB  GLU B 496      31.238  83.614  29.256  1.00  0.00           C  
ATOM    769  CG  GLU B 496      31.865  84.914  28.730  1.00  0.00           C  
ATOM    770  CD  GLU B 496      32.617  84.775  27.412  1.00  0.00           C  
ATOM    771  OE1 GLU B 496      32.607  83.673  26.801  1.00  0.00           O  
ATOM    772  OE2 GLU B 496      33.234  85.796  26.977  1.00  0.00           O  
ATOM    773  N   MET B 497      29.400  81.971  31.621  1.00  0.00           N  
ATOM    774  CA  MET B 497      28.484  80.846  31.935  1.00  0.00           C  
ATOM    775  C   MET B 497      27.116  81.358  32.404  1.00  0.00           C  
ATOM    776  O   MET B 497      27.027  82.129  33.341  1.00  0.00           O  
ATOM    777  CB  MET B 497      29.057  79.931  33.018  1.00  0.00           C  
ATOM    778  CG  MET B 497      28.141  78.662  33.300  1.00  0.00           C  
ATOM    779  SD  MET B 497      28.763  77.727  34.715  1.00  0.00           S  
ATOM    780  CE  MET B 497      29.954  76.728  33.854  1.00  0.00           C  
ATOM    781  N   LEU B 498      26.049  80.913  31.750  1.00  0.00           N  
ATOM    782  CA  LEU B 498      24.707  81.304  32.120  1.00  0.00           C  
ATOM    783  C   LEU B 498      24.178  80.307  33.129  1.00  0.00           C  
ATOM    784  O   LEU B 498      23.719  79.232  32.761  1.00  0.00           O  
ATOM    785  CB  LEU B 498      23.766  81.362  30.887  1.00  0.00           C  
ATOM    786  CG  LEU B 498      22.343  81.917  31.130  1.00  0.00           C  
ATOM    787  CD1 LEU B 498      22.395  83.425  31.382  1.00  0.00           C  
ATOM    788  CD2 LEU B 498      21.406  81.588  29.946  1.00  0.00           C  
ATOM    789  N   ARG B 499      24.238  80.677  34.404  1.00  0.00           N  
ATOM    790  CA  ARG B 499      23.689  79.853  35.505  1.00  0.00           C  
ATOM    791  C   ARG B 499      22.184  80.045  35.698  1.00  0.00           C  
ATOM    792  O   ARG B 499      21.647  81.151  35.520  1.00  0.00           O  
ATOM    793  CB  ARG B 499      24.417  80.173  36.818  1.00  0.00           C  
ATOM    794  CG  ARG B 499      25.941  79.939  36.747  1.00  0.00           C  
ATOM    795  CD  ARG B 499      26.617  80.413  38.049  1.00  0.00           C  
ATOM    796  NE  ARG B 499      28.016  79.982  38.091  1.00  0.00           N  
ATOM    797  CZ  ARG B 499      28.722  79.817  39.212  1.00  0.00           C  
ATOM    798  NH1 ARG B 499      28.164  80.048  40.407  1.00  0.00           N  
ATOM    799  NH2 ARG B 499      29.986  79.411  39.134  1.00  0.00           N  
ATOM    800  N   ILE B 500      21.513  78.959  36.087  1.00  0.00           N  
ATOM    801  CA  ILE B 500      20.072  78.886  36.083  1.00  0.00           C  
ATOM    802  C   ILE B 500      19.677  78.092  37.307  1.00  0.00           C  
ATOM    803  O   ILE B 500      20.333  77.083  37.625  1.00  0.00           O  
ATOM    804  CB  ILE B 500      19.526  78.162  34.784  1.00  0.00           C  
ATOM    805  CG1 ILE B 500      19.942  78.907  33.501  1.00  0.00           C  
ATOM    806  CG2 ILE B 500      17.974  78.021  34.842  1.00  0.00           C  
ATOM    807  CD1 ILE B 500      19.593  78.153  32.219  1.00  0.00           C  
ATOM    808  N   ALA B 501      18.675  78.576  38.034  1.00  0.00           N  
ATOM    809  CA  ALA B 501      18.091  77.803  39.139  1.00  0.00           C  
ATOM    810  C   ALA B 501      16.731  77.294  38.719  1.00  0.00           C  
ATOM    811  O   ALA B 501      15.947  78.066  38.179  1.00  0.00           O  
ATOM    812  CB  ALA B 501      18.015  78.628  40.454  1.00  0.00           C  
ATOM    813  N   ASP B 502      16.456  76.002  38.902  1.00  0.00           N  
ATOM    814  CA  ASP B 502      15.092  75.506  38.548  1.00  0.00           C  
ATOM    815  C   ASP B 502      14.143  75.723  39.727  1.00  0.00           C  
ATOM    816  O   ASP B 502      14.545  76.302  40.746  1.00  0.00           O  
ATOM    817  CB  ASP B 502      15.075  74.037  38.032  1.00  0.00           C  
ATOM    818  CG  ASP B 502      15.346  72.979  39.127  1.00  0.00           C  
ATOM    819  OD1 ASP B 502      15.262  73.250  40.351  1.00  0.00           O  
ATOM    820  OD2 ASP B 502      15.625  71.818  38.753  1.00  0.00           O  
ATOM    821  N   ARG B 650      12.900  75.273  39.593  1.00  0.00           N  
ATOM    822  CA  ARG B 650      11.887  75.578  40.598  1.00  0.00           C  
ATOM    823  C   ARG B 650      12.179  74.919  41.926  1.00  0.00           C  
ATOM    824  O   ARG B 650      11.619  75.348  42.946  1.00  0.00           O  
ATOM    825  CB  ARG B 650      10.502  75.165  40.119  1.00  0.00           C  
ATOM    826  CG  ARG B 650      10.355  73.650  39.866  1.00  0.00           C  
ATOM    827  CD  ARG B 650       9.038  73.366  39.199  1.00  0.00           C  
ATOM    828  NE  ARG B 650       7.909  73.535  40.127  1.00  0.00           N  
ATOM    829  CZ  ARG B 650       6.642  73.575  39.724  1.00  0.00           C  
ATOM    830  NH1 ARG B 650       6.356  73.445  38.428  1.00  0.00           N  
ATOM    831  NH2 ARG B 650       5.660  73.756  40.595  1.00  0.00           N  
ATOM    832  N   HIS B 651      13.023  73.876  41.918  1.00  0.00           N  
ATOM    833  CA  HIS B 651      13.419  73.210  43.149  1.00  0.00           C  
ATOM    834  C   HIS B 651      14.753  73.734  43.698  1.00  0.00           C  
ATOM    835  O   HIS B 651      15.330  73.126  44.582  1.00  0.00           O  
ATOM    836  CB  HIS B 651      13.414  71.673  42.981  1.00  0.00           C  
ATOM    837  CG  HIS B 651      12.116  71.132  42.444  1.00  0.00           C  
ATOM    838  ND1 HIS B 651      10.962  71.107  43.193  1.00  0.00           N  
ATOM    839  CD2 HIS B 651      11.790  70.609  41.236  1.00  0.00           C  
ATOM    840  CE1 HIS B 651       9.978  70.587  42.480  1.00  0.00           C  
ATOM    841  NE2 HIS B 651      10.450  70.286  41.280  1.00  0.00           N  
ATOM    842  N   LYS B 652      15.198  74.872  43.164  1.00  0.00           N  
ATOM    843  CA  LYS B 652      16.492  75.528  43.479  1.00  0.00           C  
ATOM    844  C   LYS B 652      17.709  74.701  43.084  1.00  0.00           C  
ATOM    845  O   LYS B 652      18.824  74.971  43.538  1.00  0.00           O  
ATOM    846  CB  LYS B 652      16.605  75.914  44.960  1.00  0.00           C  
ATOM    847  CG  LYS B 652      15.406  76.628  45.520  1.00  0.00           C  
ATOM    848  CD  LYS B 652      15.594  76.798  46.997  1.00  0.00           C  
ATOM    849  CE  LYS B 652      14.289  77.154  47.654  1.00  0.00           C  
ATOM    850  NZ  LYS B 652      14.622  77.781  48.964  1.00  0.00           N  
ATOM    851  N   ARG B 653      17.496  73.685  42.257  1.00  0.00           N  
ATOM    852  CA  ARG B 653      18.611  72.906  41.743  1.00  0.00           C  
ATOM    853  C   ARG B 653      19.387  73.763  40.729  1.00  0.00           C  
ATOM    854  O   ARG B 653      18.807  74.568  40.004  1.00  0.00           O  
ATOM    855  CB  ARG B 653      18.149  71.551  41.206  1.00  0.00           C  
ATOM    856  CG  ARG B 653      17.371  70.776  42.306  1.00  0.00           C  
ATOM    857  CD  ARG B 653      17.653  69.307  42.288  1.00  0.00           C  
ATOM    858  NE  ARG B 653      16.871  68.540  43.261  1.00  0.00           N  
ATOM    859  CZ  ARG B 653      15.590  68.161  43.109  1.00  0.00           C  
ATOM    860  NH1 ARG B 653      14.867  68.505  42.047  1.00  0.00           N  
ATOM    861  NH2 ARG B 653      15.013  67.435  44.062  1.00  0.00           N  
ATOM    862  N   GLU B 654      20.695  73.601  40.737  1.00  0.00           N  
ATOM    863  CA  GLU B 654      21.618  74.462  40.005  1.00  0.00           C  
ATOM    864  C   GLU B 654      21.939  73.841  38.656  1.00  0.00           C  
ATOM    865  O   GLU B 654      22.546  72.763  38.586  1.00  0.00           O  
ATOM    866  CB  GLU B 654      22.911  74.643  40.798  1.00  0.00           C  
ATOM    867  CG  GLU B 654      22.720  75.234  42.196  1.00  0.00           C  
ATOM    868  CD  GLU B 654      23.954  75.026  43.058  1.00  0.00           C  
ATOM    869  OE1 GLU B 654      24.235  73.858  43.439  1.00  0.00           O  
ATOM    870  OE2 GLU B 654      24.640  76.032  43.329  1.00  0.00           O  
ATOM    871  N   LEU B 655      21.543  74.568  37.615  1.00  0.00           N  
ATOM    872  CA  LEU B 655      21.720  74.184  36.224  1.00  0.00           C  
ATOM    873  C   LEU B 655      22.513  75.304  35.523  1.00  0.00           C  
ATOM    874  O   LEU B 655      22.841  76.316  36.136  1.00  0.00           O  
ATOM    875  CB  LEU B 655      20.360  74.012  35.556  1.00  0.00           C  
ATOM    876  CG  LEU B 655      19.442  72.872  36.024  1.00  0.00           C  
ATOM    877  CD1 LEU B 655      17.976  73.223  35.706  1.00  0.00           C  
ATOM    878  CD2 LEU B 655      19.821  71.546  35.321  1.00  0.00           C  
ATOM    879  N   LEU B 656      22.853  75.082  34.260  1.00  0.00           N  
ATOM    880  CA  LEU B 656      23.512  76.086  33.442  1.00  0.00           C  
ATOM    881  C   LEU B 656      23.164  75.717  32.030  1.00  0.00           C  
ATOM    882  O   LEU B 656      22.885  74.545  31.756  1.00  0.00           O  
ATOM    883  CB  LEU B 656      25.033  76.071  33.619  1.00  0.00           C  
ATOM    884  CG  LEU B 656      25.731  74.735  33.430  1.00  0.00           C  
ATOM    885  CD1 LEU B 656      26.744  74.847  32.325  1.00  0.00           C  
ATOM    886  CD2 LEU B 656      26.370  74.297  34.729  1.00  0.00           C  
ATOM    887  N   TYR B 657      23.141  76.719  31.153  1.00  0.00           N  
ATOM    888  CA  TYR B 657      23.013  76.509  29.714  1.00  0.00           C  
ATOM    889  C   TYR B 657      24.413  76.178  29.184  1.00  0.00           C  
ATOM    890  O   TYR B 657      25.318  76.981  29.307  1.00  0.00           O  
ATOM    891  CB  TYR B 657      22.482  77.782  29.054  1.00  0.00           C  
ATOM    892  CG  TYR B 657      21.817  77.581  27.700  1.00  0.00           C  
ATOM    893  CD1 TYR B 657      20.510  78.014  27.482  1.00  0.00           C  
ATOM    894  CD2 TYR B 657      22.486  76.949  26.656  1.00  0.00           C  
ATOM    895  CE1 TYR B 657      19.864  77.815  26.228  1.00  0.00           C  
ATOM    896  CE2 TYR B 657      21.864  76.732  25.395  1.00  0.00           C  
ATOM    897  CZ  TYR B 657      20.564  77.195  25.176  1.00  0.00           C  
ATOM    898  OH  TYR B 657      19.947  76.978  23.938  1.00  0.00           O  
ATOM    899  N   GLY B 658      24.604  74.983  28.622  1.00  0.00           N  
ATOM    900  CA  GLY B 658      25.961  74.518  28.278  1.00  0.00           C  
ATOM    901  C   GLY B 658      26.627  75.462  27.284  1.00  0.00           C  
ATOM    902  O   GLY B 658      26.049  75.722  26.232  1.00  0.00           O  
ATOM    903  N   PRO B 659      27.836  75.986  27.615  1.00  0.00           N  
ATOM    904  CA  PRO B 659      28.685  76.690  26.644  1.00  0.00           C  
ATOM    905  C   PRO B 659      29.544  75.727  25.801  1.00  0.00           C  
ATOM    906  O   PRO B 659      30.064  76.121  24.762  1.00  0.00           O  
ATOM    907  CB  PRO B 659      29.580  77.574  27.533  1.00  0.00           C  
ATOM    908  CG  PRO B 659      29.558  76.905  28.909  1.00  0.00           C  
ATOM    909  CD  PRO B 659      28.421  75.957  28.966  1.00  0.00           C  
ATOM    910  N   THR B 660      29.652  74.479  26.264  1.00  0.00           N  
ATOM    911  CA  THR B 660      30.525  73.409  25.737  1.00  0.00           C  
ATOM    912  C   THR B 660      30.186  72.127  26.535  1.00  0.00           C  
ATOM    913  O   THR B 660      29.355  72.169  27.469  1.00  0.00           O  
ATOM    914  CB  THR B 660      32.031  73.776  25.823  1.00  0.00           C  
ATOM    915  OG1 THR B 660      32.798  72.723  25.246  1.00  0.00           O  
ATOM    916  CG2 THR B 660      32.454  73.988  27.286  1.00  0.00           C  
ATOM    917  N   ASN B 661      30.751  70.979  26.153  1.00  0.00           N  
ATOM    918  CA  ASN B 661      30.252  69.702  26.686  1.00  0.00           C  
ATOM    919  C   ASN B 661      31.317  68.660  27.085  1.00  0.00           C  
ATOM    920  O   ASN B 661      31.023  67.473  27.087  1.00  0.00           O  
ATOM    921  CB  ASN B 661      29.270  69.036  25.695  1.00  0.00           C  
ATOM    922  CG  ASN B 661      28.026  69.845  25.467  1.00  0.00           C  
ATOM    923  OD1 ASN B 661      28.081  70.907  24.835  1.00  0.00           O  
ATOM    924  ND2 ASN B 661      26.874  69.349  25.967  1.00  0.00           N  
ATOM    925  N   GLU B 662      32.534  69.090  27.404  1.00  0.00           N  
ATOM    926  CA  GLU B 662      33.592  68.138  27.813  1.00  0.00           C  
ATOM    927  C   GLU B 662      33.181  67.232  28.986  1.00  0.00           C  
ATOM    928  O   GLU B 662      33.405  66.026  28.951  1.00  0.00           O  
ATOM    929  CB  GLU B 662      34.894  68.884  28.149  1.00  0.00           C  
ATOM    930  CG  GLU B 662      35.640  69.392  26.918  1.00  0.00           C  
ATOM    931  CD  GLU B 662      35.121  70.726  26.383  1.00  0.00           C  
ATOM    932  OE1 GLU B 662      34.131  71.269  26.893  1.00  0.00           O  
ATOM    933  OE2 GLU B 662      35.739  71.247  25.436  1.00  0.00           O  
ATOM    934  N   GLU B 663      32.616  67.830  30.032  1.00  0.00           N  
ATOM    935  CA  GLU B 663      32.241  67.104  31.253  1.00  0.00           C  
ATOM    936  C   GLU B 663      31.117  66.142  30.941  1.00  0.00           C  
ATOM    937  O   GLU B 663      31.161  64.993  31.352  1.00  0.00           O  
ATOM    938  CB  GLU B 663      31.774  68.069  32.357  1.00  0.00           C  
ATOM    939  CG  GLU B 663      32.889  68.905  32.988  1.00  0.00           C  
ATOM    940  CD  GLU B 663      33.186  70.207  32.249  1.00  0.00           C  
ATOM    941  OE1 GLU B 663      32.616  70.465  31.154  1.00  0.00           O  
ATOM    942  OE2 GLU B 663      34.014  70.985  32.780  1.00  0.00           O  
ATOM    943  N   MET B 664      30.126  66.610  30.180  1.00  0.00           N  
ATOM    944  CA  MET B 664      28.943  65.772  29.939  1.00  0.00           C  
ATOM    945  C   MET B 664      29.265  64.578  29.061  1.00  0.00           C  
ATOM    946  O   MET B 664      28.754  63.482  29.291  1.00  0.00           O  
ATOM    947  CB  MET B 664      27.778  66.564  29.327  1.00  0.00           C  
ATOM    948  CG  MET B 664      26.519  65.668  29.155  1.00  0.00           C  
ATOM    949  SD  MET B 664      25.131  66.685  28.799  1.00  0.00           S  
ATOM    950  CE  MET B 664      24.653  67.214  30.446  1.00  0.00           C  
ATOM    951  N   ILE B 665      30.085  64.795  28.028  1.00  0.00           N  
ATOM    952  CA  ILE B 665      30.446  63.690  27.135  1.00  0.00           C  
ATOM    953  C   ILE B 665      31.335  62.650  27.847  1.00  0.00           C  
ATOM    954  O   ILE B 665      31.198  61.469  27.630  1.00  0.00           O  
ATOM    955  CB  ILE B 665      31.091  64.183  25.807  1.00  0.00           C  
ATOM    956  CG1 ILE B 665      31.009  63.080  24.748  1.00  0.00           C  
ATOM    957  CG2 ILE B 665      32.549  64.658  26.056  1.00  0.00           C  
ATOM    958  CD1 ILE B 665      29.552  62.621  24.406  1.00  0.00           C  
ATOM    959  N   THR B 666      32.209  63.109  28.736  1.00  0.00           N  
ATOM    960  CA  THR B 666      33.019  62.220  29.559  1.00  0.00           C  
ATOM    961  C   THR B 666      32.137  61.410  30.532  1.00  0.00           C  
ATOM    962  O   THR B 666      32.465  60.256  30.869  1.00  0.00           O  
ATOM    963  CB  THR B 666      34.045  63.034  30.362  1.00  0.00           C  
ATOM    964  OG1 THR B 666      34.876  63.763  29.450  1.00  0.00           O  
ATOM    965  CG2 THR B 666      34.923  62.136  31.262  1.00  0.00           C  
ATOM    966  N   GLU B 667      31.048  62.026  30.994  1.00  0.00           N  
ATOM    967  CA  GLU B 667      30.123  61.402  31.914  1.00  0.00           C  
ATOM    968  C   GLU B 667      29.369  60.287  31.183  1.00  0.00           C  
ATOM    969  O   GLU B 667      29.063  59.255  31.757  1.00  0.00           O  
ATOM    970  CB  GLU B 667      29.110  62.460  32.398  1.00  0.00           C  
ATOM    971  CG  GLU B 667      28.057  62.040  33.463  1.00  0.00           C  
ATOM    972  CD  GLU B 667      26.816  61.262  32.967  1.00  0.00           C  
ATOM    973  OE1 GLU B 667      26.349  61.366  31.803  1.00  0.00           O  
ATOM    974  OE2 GLU B 667      26.261  60.529  33.798  1.00  0.00           O  
ATOM    975  N   ILE B 668      29.007  60.538  29.936  1.00  0.00           N  
ATOM    976  CA  ILE B 668      28.310  59.534  29.133  1.00  0.00           C  
ATOM    977  C   ILE B 668      29.248  58.350  28.853  1.00  0.00           C  
ATOM    978  O   ILE B 668      28.882  57.165  29.012  1.00  0.00           O  
ATOM    979  CB  ILE B 668      27.800  60.157  27.803  1.00  0.00           C  
ATOM    980  CG1 ILE B 668      26.616  61.090  28.069  1.00  0.00           C  
ATOM    981  CG2 ILE B 668      27.441  59.050  26.790  1.00  0.00           C  
ATOM    982  CD1 ILE B 668      26.361  62.130  26.931  1.00  0.00           C  
ATOM    983  N   PHE B 669      30.473  58.692  28.475  1.00  0.00           N  
ATOM    984  CA  PHE B 669      31.496  57.727  28.141  1.00  0.00           C  
ATOM    985  C   PHE B 669      31.764  56.788  29.311  1.00  0.00           C  
ATOM    986  O   PHE B 669      31.725  55.566  29.132  1.00  0.00           O  
ATOM    987  CB  PHE B 669      32.794  58.442  27.714  1.00  0.00           C  
ATOM    988  CG  PHE B 669      33.968  57.508  27.463  1.00  0.00           C  
ATOM    989  CD1 PHE B 669      34.223  57.018  26.182  1.00  0.00           C  
ATOM    990  CD2 PHE B 669      34.833  57.138  28.504  1.00  0.00           C  
ATOM    991  CE1 PHE B 669      35.310  56.168  25.952  1.00  0.00           C  
ATOM    992  CE2 PHE B 669      35.901  56.260  28.288  1.00  0.00           C  
ATOM    993  CZ  PHE B 669      36.152  55.784  26.999  1.00  0.00           C  
ATOM    994  N   ARG B 670      32.031  57.362  30.488  1.00  0.00           N  
ATOM    995  CA  ARG B 670      32.458  56.583  31.641  1.00  0.00           C  
ATOM    996  C   ARG B 670      31.373  55.617  32.121  1.00  0.00           C  
ATOM    997  O   ARG B 670      31.680  54.632  32.775  1.00  0.00           O  
ATOM    998  CB  ARG B 670      32.933  57.492  32.771  1.00  0.00           C  
ATOM    999  CG  ARG B 670      31.807  58.187  33.518  1.00  0.00           C  
ATOM   1000  CD  ARG B 670      32.301  58.959  34.730  1.00  0.00           C  
ATOM   1001  NE  ARG B 670      31.180  59.704  35.307  1.00  0.00           N  
ATOM   1002  CZ  ARG B 670      31.277  60.711  36.172  1.00  0.00           C  
ATOM   1003  NH1 ARG B 670      32.473  61.131  36.594  1.00  0.00           N  
ATOM   1004  NH2 ARG B 670      30.161  61.306  36.610  1.00  0.00           N  
ATOM   1005  N   ALA B 671      30.115  55.882  31.773  1.00  0.00           N  
ATOM   1006  CA  ALA B 671      29.007  55.003  32.152  1.00  0.00           C  
ATOM   1007  C   ALA B 671      29.026  53.675  31.403  1.00  0.00           C  
ATOM   1008  O   ALA B 671      28.533  52.666  31.915  1.00  0.00           O  
ATOM   1009  CB  ALA B 671      27.672  55.696  31.928  1.00  0.00           C  
ATOM   1010  N   TYR B 672      29.602  53.667  30.208  1.00  0.00           N  
ATOM   1011  CA  TYR B 672      29.424  52.546  29.291  1.00  0.00           C  
ATOM   1012  C   TYR B 672      30.727  51.907  28.844  1.00  0.00           C  
ATOM   1013  O   TYR B 672      30.744  50.727  28.536  1.00  0.00           O  
ATOM   1014  CB  TYR B 672      28.649  53.004  28.052  1.00  0.00           C  
ATOM   1015  CG  TYR B 672      27.338  53.681  28.367  1.00  0.00           C  
ATOM   1016  CD1 TYR B 672      26.273  52.969  28.951  1.00  0.00           C  
ATOM   1017  CD2 TYR B 672      27.158  55.029  28.091  1.00  0.00           C  
ATOM   1018  CE1 TYR B 672      25.059  53.603  29.246  1.00  0.00           C  
ATOM   1019  CE2 TYR B 672      25.961  55.669  28.361  1.00  0.00           C  
ATOM   1020  CZ  TYR B 672      24.903  54.946  28.938  1.00  0.00           C  
ATOM   1021  OH  TYR B 672      23.725  55.614  29.236  1.00  0.00           O  
ATOM   1022  N   ILE B 676      31.813  52.687  28.748  1.00  0.00           N  
ATOM   1023  CA  ILE B 676      33.033  52.179  28.097  1.00  0.00           C  
ATOM   1024  C   ILE B 676      34.113  51.901  29.129  1.00  0.00           C  
ATOM   1025  O   ILE B 676      34.410  52.759  29.954  1.00  0.00           O  
ATOM   1026  CB  ILE B 676      33.561  53.145  27.001  1.00  0.00           C  
ATOM   1027  CG1 ILE B 676      32.450  53.551  26.013  1.00  0.00           C  
ATOM   1028  CG2 ILE B 676      34.804  52.580  26.312  1.00  0.00           C  
ATOM   1029  CD1 ILE B 676      31.914  52.469  25.117  1.00  0.00           C  
ATOM   1030  N   LYS B 677      34.707  50.708  29.077  1.00  0.00           N  
ATOM   1031  CA  LYS B 677      35.612  50.246  30.135  1.00  0.00           C  
ATOM   1032  C   LYS B 677      36.831  49.522  29.568  1.00  0.00           C  
ATOM   1033  O   LYS B 677      37.776  49.221  30.296  1.00  0.00           O  
ATOM   1034  CB  LYS B 677      34.849  49.313  31.115  1.00  0.00           C  
ATOM   1035  CG  LYS B 677      33.817  50.022  32.053  1.00  0.00           C  
ATOM   1036  CD  LYS B 677      34.449  51.207  32.784  1.00  0.00           C  
ATOM   1037  CE  LYS B 677      33.409  52.113  33.441  1.00  0.00           C  
ATOM   1038  NZ  LYS B 677      34.038  53.496  33.706  1.00  0.00           N  
ATOM   1039  N   SER B 678      36.798  49.255  28.261  1.00  0.00           N  
ATOM   1040  CA  SER B 678      37.875  48.547  27.573  1.00  0.00           C  
ATOM   1041  C   SER B 678      38.543  49.399  26.492  1.00  0.00           C  
ATOM   1042  O   SER B 678      37.852  50.106  25.724  1.00  0.00           O  
ATOM   1043  CB  SER B 678      37.318  47.277  26.910  1.00  0.00           C  
ATOM   1044  OG  SER B 678      38.333  46.600  26.193  1.00  0.00           O  
ATOM   1045  N   TYR B 681      39.875  49.295  26.417  1.00  0.00           N  
ATOM   1046  CA  TYR B 681      40.673  49.826  25.302  1.00  0.00           C  
ATOM   1047  C   TYR B 681      40.179  49.302  23.944  1.00  0.00           C  
ATOM   1048  O   TYR B 681      40.437  49.912  22.910  1.00  0.00           O  
ATOM   1049  CB  TYR B 681      42.157  49.458  25.478  1.00  0.00           C  
ATOM   1050  CG  TYR B 681      42.512  48.056  25.011  1.00  0.00           C  
ATOM   1051  CD1 TYR B 681      43.132  47.848  23.777  1.00  0.00           C  
ATOM   1052  CD2 TYR B 681      42.219  46.933  25.795  1.00  0.00           C  
ATOM   1053  CE1 TYR B 681      43.454  46.554  23.329  1.00  0.00           C  
ATOM   1054  CE2 TYR B 681      42.542  45.641  25.364  1.00  0.00           C  
ATOM   1055  CZ  TYR B 681      43.166  45.460  24.131  1.00  0.00           C  
ATOM   1056  OH  TYR B 681      43.480  44.185  23.676  1.00  0.00           O  
ATOM   1057  N   LYS B 683      39.473  48.166  23.944  1.00  0.00           N  
ATOM   1058  CA  LYS B 683      38.971  47.589  22.706  1.00  0.00           C  
ATOM   1059  C   LYS B 683      37.868  48.455  22.064  1.00  0.00           C  
ATOM   1060  O   LYS B 683      37.660  48.405  20.853  1.00  0.00           O  
ATOM   1061  CB  LYS B 683      38.518  46.142  22.926  1.00  0.00           C  
ATOM   1062  CG  LYS B 683      39.673  45.164  23.225  1.00  0.00           C  
ATOM   1063  CD  LYS B 683      39.164  43.739  23.452  1.00  0.00           C  
ATOM   1064  CE  LYS B 683      40.280  42.777  23.923  1.00  0.00           C  
ATOM   1065  NZ  LYS B 683      39.702  41.444  24.313  1.00  0.00           N  
ATOM   1066  N   SER B 684      37.189  49.269  22.863  1.00  0.00           N  
ATOM   1067  CA  SER B 684      36.192  50.206  22.353  1.00  0.00           C  
ATOM   1068  C   SER B 684      36.748  51.488  21.654  1.00  0.00           C  
ATOM   1069  O   SER B 684      35.975  52.309  21.145  1.00  0.00           O  
ATOM   1070  CB  SER B 684      35.290  50.607  23.499  1.00  0.00           C  
ATOM   1071  OG  SER B 684      34.448  49.527  23.896  1.00  0.00           O  
ATOM   1072  N   LEU B 685      38.073  51.637  21.615  1.00  0.00           N  
ATOM   1073  CA  LEU B 685      38.733  52.899  21.200  1.00  0.00           C  
ATOM   1074  C   LEU B 685      39.572  52.704  19.935  1.00  0.00           C  
ATOM   1075  O   LEU B 685      40.069  51.615  19.723  1.00  0.00           O  
ATOM   1076  CB  LEU B 685      39.585  53.438  22.364  1.00  0.00           C  
ATOM   1077  CG  LEU B 685      38.890  53.576  23.731  1.00  0.00           C  
ATOM   1078  CD1 LEU B 685      39.826  54.225  24.725  1.00  0.00           C  
ATOM   1079  CD2 LEU B 685      37.574  54.380  23.609  1.00  0.00           C  
ATOM   1080  N   PRO B 686      39.741  53.751  19.085  1.00  0.00           N  
ATOM   1081  CA  PRO B 686      39.248  55.126  19.227  1.00  0.00           C  
ATOM   1082  C   PRO B 686      37.732  55.275  19.095  1.00  0.00           C  
ATOM   1083  O   PRO B 686      37.050  54.522  18.377  1.00  0.00           O  
ATOM   1084  CB  PRO B 686      39.974  55.891  18.111  1.00  0.00           C  
ATOM   1085  CG  PRO B 686      40.229  54.858  17.061  1.00  0.00           C  
ATOM   1086  CD  PRO B 686      40.518  53.572  17.836  1.00  0.00           C  
ATOM   1087  N   LEU B 687      37.219  56.250  19.829  1.00  0.00           N  
ATOM   1088  CA  LEU B 687      35.816  56.614  19.760  1.00  0.00           C  
ATOM   1089  C   LEU B 687      35.723  58.139  19.693  1.00  0.00           C  
ATOM   1090  O   LEU B 687      36.334  58.835  20.494  1.00  0.00           O  
ATOM   1091  CB  LEU B 687      35.081  56.131  21.004  1.00  0.00           C  
ATOM   1092  CG  LEU B 687      33.573  56.284  20.964  1.00  0.00           C  
ATOM   1093  CD1 LEU B 687      32.934  55.380  19.877  1.00  0.00           C  
ATOM   1094  CD2 LEU B 687      33.052  55.934  22.352  1.00  0.00           C  
ATOM   1095  N   ASN B 688      34.945  58.640  18.745  1.00  0.00           N  
ATOM   1096  CA  ASN B 688      34.704  60.062  18.630  1.00  0.00           C  
ATOM   1097  C   ASN B 688      33.202  60.234  18.592  1.00  0.00           C  
ATOM   1098  O   ASN B 688      32.551  59.737  17.679  1.00  0.00           O  
ATOM   1099  CB  ASN B 688      35.397  60.632  17.371  1.00  0.00           C  
ATOM   1100  CG  ASN B 688      35.211  62.137  17.213  1.00  0.00           C  
ATOM   1101  OD1 ASN B 688      34.140  62.679  17.493  1.00  0.00           O  
ATOM   1102  ND2 ASN B 688      36.263  62.820  16.763  1.00  0.00           N  
ATOM   1103  N   LEU B 689      32.667  60.917  19.603  1.00  0.00           N  
ATOM   1104  CA  LEU B 689      31.238  61.244  19.693  1.00  0.00           C  
ATOM   1105  C   LEU B 689      30.996  62.741  19.455  1.00  0.00           C  
ATOM   1106  O   LEU B 689      31.706  63.578  19.986  1.00  0.00           O  
ATOM   1107  CB  LEU B 689      30.718  60.822  21.085  1.00  0.00           C  
ATOM   1108  CG  LEU B 689      30.892  59.319  21.436  1.00  0.00           C  
ATOM   1109  CD1 LEU B 689      30.708  59.047  22.964  1.00  0.00           C  
ATOM   1110  CD2 LEU B 689      29.956  58.381  20.601  1.00  0.00           C  
ATOM   1111  N   TYR B 690      30.007  63.082  18.633  1.00  0.00           N  
ATOM   1112  CA  TYR B 690      29.739  64.496  18.379  1.00  0.00           C  
ATOM   1113  C   TYR B 690      28.277  64.831  18.435  1.00  0.00           C  
ATOM   1114  O   TYR B 690      27.410  63.950  18.294  1.00  0.00           O  
ATOM   1115  CB  TYR B 690      30.339  64.972  17.014  1.00  0.00           C  
ATOM   1116  CG  TYR B 690      29.576  64.623  15.742  1.00  0.00           C  
ATOM   1117  CD1 TYR B 690      28.682  65.539  15.154  1.00  0.00           C  
ATOM   1118  CD2 TYR B 690      29.807  63.407  15.068  1.00  0.00           C  
ATOM   1119  CE1 TYR B 690      28.017  65.221  13.956  1.00  0.00           C  
ATOM   1120  CE2 TYR B 690      29.140  63.098  13.907  1.00  0.00           C  
ATOM   1121  CZ  TYR B 690      28.259  64.014  13.353  1.00  0.00           C  
ATOM   1122  OH  TYR B 690      27.610  63.732  12.168  1.00  0.00           O  
ATOM   1123  N   HIS B 691      27.995  66.116  18.638  1.00  0.00           N  
ATOM   1124  CA  HIS B 691      26.669  66.618  18.362  1.00  0.00           C  
ATOM   1125  C   HIS B 691      26.669  67.978  17.711  1.00  0.00           C  
ATOM   1126  O   HIS B 691      27.687  68.650  17.687  1.00  0.00           O  
ATOM   1127  CB  HIS B 691      25.765  66.549  19.597  1.00  0.00           C  
ATOM   1128  CG  HIS B 691      26.070  67.526  20.682  1.00  0.00           C  
ATOM   1129  ND1 HIS B 691      27.251  68.244  20.769  1.00  0.00           N  
ATOM   1130  CD2 HIS B 691      25.312  67.919  21.735  1.00  0.00           C  
ATOM   1131  CE1 HIS B 691      27.211  69.014  21.838  1.00  0.00           C  
ATOM   1132  NE2 HIS B 691      26.047  68.842  22.436  1.00  0.00           N  
ATOM   1133  N   ILE B 692      25.529  68.360  17.135  1.00  0.00           N  
ATOM   1134  CA  ILE B 692      25.359  69.748  16.659  1.00  0.00           C  
ATOM   1135  C   ILE B 692      24.224  70.334  17.521  1.00  0.00           C  
ATOM   1136  O   ILE B 692      23.086  69.864  17.449  1.00  0.00           O  
ATOM   1137  CB  ILE B 692      25.019  69.814  15.151  1.00  0.00           C  
ATOM   1138  CG1 ILE B 692      26.061  69.012  14.318  1.00  0.00           C  
ATOM   1139  CG2 ILE B 692      24.923  71.305  14.663  1.00  0.00           C  
ATOM   1140  CD1 ILE B 692      25.749  68.980  12.848  1.00  0.00           C  
ATOM   1141  N   GLN B 693      24.554  71.300  18.371  1.00  0.00           N  
ATOM   1142  CA  GLN B 693      23.617  71.762  19.425  1.00  0.00           C  
ATOM   1143  C   GLN B 693      23.838  73.248  19.744  1.00  0.00           C  
ATOM   1144  O   GLN B 693      24.963  73.738  19.637  1.00  0.00           O  
ATOM   1145  CB  GLN B 693      23.778  70.886  20.706  1.00  0.00           C  
ATOM   1146  CG  GLN B 693      22.842  71.133  21.936  1.00  0.00           C  
ATOM   1147  CD  GLN B 693      21.349  71.052  21.598  1.00  0.00           C  
ATOM   1148  OE1 GLN B 693      20.868  71.824  20.781  1.00  0.00           O  
ATOM   1149  NE2 GLN B 693      20.604  70.134  22.266  1.00  0.00           N  
ATOM   1150  N   TRP B 695      22.753  73.927  20.148  1.00  0.00           N  
ATOM   1151  CA  TRP B 695      22.746  75.332  20.528  1.00  0.00           C  
ATOM   1152  C   TRP B 695      23.483  75.453  21.850  1.00  0.00           C  
ATOM   1153  O   TRP B 695      23.373  74.574  22.741  1.00  0.00           O  
ATOM   1154  CB  TRP B 695      21.296  75.895  20.623  1.00  0.00           C  
ATOM   1155  CG  TRP B 695      20.734  75.988  19.224  1.00  0.00           C  
ATOM   1156  CD1 TRP B 695      19.931  75.086  18.577  1.00  0.00           C  
ATOM   1157  CD2 TRP B 695      21.028  77.015  18.283  1.00  0.00           C  
ATOM   1158  NE1 TRP B 695      19.696  75.513  17.269  1.00  0.00           N  
ATOM   1159  CE2 TRP B 695      20.366  76.698  17.080  1.00  0.00           C  
ATOM   1160  CE3 TRP B 695      21.767  78.209  18.356  1.00  0.00           C  
ATOM   1161  CZ2 TRP B 695      20.447  77.521  15.954  1.00  0.00           C  
ATOM   1162  CZ3 TRP B 695      21.831  79.027  17.240  1.00  0.00           C  
ATOM   1163  CH2 TRP B 695      21.191  78.669  16.058  1.00  0.00           C  
ATOM   1164  N   LYS B 696      24.243  76.538  21.944  1.00  0.00           N  
ATOM   1165  CA  LYS B 696      25.068  76.848  23.108  1.00  0.00           C  
ATOM   1166  C   LYS B 696      24.819  78.282  23.531  1.00  0.00           C  
ATOM   1167  O   LYS B 696      24.278  79.105  22.760  1.00  0.00           O  
ATOM   1168  CB  LYS B 696      26.543  76.642  22.767  1.00  0.00           C  
ATOM   1169  CG  LYS B 696      26.950  75.150  22.886  1.00  0.00           C  
ATOM   1170  CD  LYS B 696      28.086  74.828  21.994  1.00  0.00           C  
ATOM   1171  CE  LYS B 696      28.358  73.339  22.015  1.00  0.00           C  
ATOM   1172  NZ  LYS B 696      27.265  72.596  21.327  1.00  0.00           N  
ATOM   1173  N   PHE B 697      25.192  78.573  24.779  1.00  0.00           N  
ATOM   1174  CA  PHE B 697      25.105  79.909  25.280  1.00  0.00           C  
ATOM   1175  C   PHE B 697      26.438  80.323  25.916  1.00  0.00           C  
ATOM   1176  O   PHE B 697      26.997  79.594  26.749  1.00  0.00           O  
ATOM   1177  CB  PHE B 697      23.949  80.079  26.264  1.00  0.00           C  
ATOM   1178  CG  PHE B 697      23.561  81.532  26.468  1.00  0.00           C  
ATOM   1179  CD1 PHE B 697      22.599  82.126  25.638  1.00  0.00           C  
ATOM   1180  CD2 PHE B 697      24.199  82.313  27.426  1.00  0.00           C  
ATOM   1181  CE1 PHE B 697      22.252  83.473  25.801  1.00  0.00           C  
ATOM   1182  CE2 PHE B 697      23.871  83.660  27.602  1.00  0.00           C  
ATOM   1183  CZ  PHE B 697      22.879  84.237  26.764  1.00  0.00           C  
ATOM   1184  N   ARG B 698      26.942  81.475  25.485  1.00  0.00           N  
ATOM   1185  CA  ARG B 698      28.031  82.154  26.186  1.00  0.00           C  
ATOM   1186  C   ARG B 698      27.549  83.582  26.411  1.00  0.00           C  
ATOM   1187  O   ARG B 698      27.164  84.257  25.450  1.00  0.00           O  
ATOM   1188  CB  ARG B 698      29.315  82.215  25.336  1.00  0.00           C  
ATOM   1189  CG  ARG B 698      29.806  80.918  24.712  1.00  0.00           C  
ATOM   1190  CD  ARG B 698      30.890  80.128  25.457  1.00  0.00           C  
ATOM   1191  NE  ARG B 698      31.955  80.947  26.044  1.00  0.00           N  
ATOM   1192  CZ  ARG B 698      33.166  81.170  25.516  1.00  0.00           C  
ATOM   1193  NH1 ARG B 698      33.520  80.650  24.339  1.00  0.00           N  
ATOM   1194  NH2 ARG B 698      34.039  81.938  26.179  1.00  0.00           N  
ATOM   1195  N   ASP B 699      27.598  84.057  27.659  1.00  0.00           N  
ATOM   1196  CA  ASP B 699      27.068  85.374  27.987  1.00  0.00           C  
ATOM   1197  C   ASP B 699      28.189  86.389  27.698  1.00  0.00           C  
ATOM   1198  O   ASP B 699      28.762  86.975  28.615  1.00  0.00           O  
ATOM   1199  CB  ASP B 699      26.607  85.405  29.442  1.00  0.00           C  
ATOM   1200  CG  ASP B 699      25.541  86.457  29.710  1.00  0.00           C  
ATOM   1201  OD1 ASP B 699      25.251  87.308  28.828  1.00  0.00           O  
ATOM   1202  OD2 ASP B 699      24.984  86.431  30.826  1.00  0.00           O  
ATOM   1203  N   GLU B 700      28.528  86.507  26.419  1.00  0.00           N  
ATOM   1204  CA  GLU B 700      29.412  87.535  25.880  1.00  0.00           C  
ATOM   1205  C   GLU B 700      29.091  88.891  26.506  1.00  0.00           C  
ATOM   1206  O   GLU B 700      27.937  89.338  26.443  1.00  0.00           O  
ATOM   1207  CB  GLU B 700      29.236  87.583  24.356  1.00  0.00           C  
ATOM   1208  CG  GLU B 700      30.210  88.528  23.626  1.00  0.00           C  
ATOM   1209  CD  GLU B 700      31.641  87.997  23.561  1.00  0.00           C  
ATOM   1210  OE1 GLU B 700      31.854  86.803  23.285  1.00  0.00           O  
ATOM   1211  OE2 GLU B 700      32.565  88.797  23.764  1.00  0.00           O  
ATOM   1212  N   GLN B 703      30.093  89.533  27.137  1.00  0.00           N  
ATOM   1213  CA  GLN B 703      29.833  90.770  27.877  1.00  0.00           C  
ATOM   1214  C   GLN B 703      29.179  91.832  26.982  1.00  0.00           C  
ATOM   1215  O   GLN B 703      28.210  92.472  27.396  1.00  0.00           O  
ATOM   1216  CB  GLN B 703      31.088  91.325  28.540  1.00  0.00           C  
ATOM   1217  CG  GLN B 703      30.834  92.521  29.463  1.00  0.00           C  
ATOM   1218  CD  GLN B 703      32.137  93.080  29.982  1.00  0.00           C  
ATOM   1219  OE1 GLN B 703      33.205  92.715  29.501  1.00  0.00           O  
ATOM   1220  NE2 GLN B 703      32.061  93.939  30.985  1.00  0.00           N  
ATOM   1221  N   ARG B 710      29.707  91.972  25.764  1.00  0.00           N  
ATOM   1222  CA  ARG B 710      29.228  92.927  24.771  1.00  0.00           C  
ATOM   1223  C   ARG B 710      28.943  92.249  23.441  1.00  0.00           C  
ATOM   1224  O   ARG B 710      29.785  92.240  22.541  1.00  0.00           O  
ATOM   1225  CB  ARG B 710      30.210  94.109  24.616  1.00  0.00           C  
ATOM   1226  CG  ARG B 710      30.014  95.071  25.806  1.00  0.00           C  
ATOM   1227  CD  ARG B 710      31.228  95.803  26.226  1.00  0.00           C  
ATOM   1228  NE  ARG B 710      30.990  96.403  27.544  1.00  0.00           N  
ATOM   1229  CZ  ARG B 710      31.845  96.338  28.563  1.00  0.00           C  
ATOM   1230  NH1 ARG B 710      33.015  95.703  28.418  1.00  0.00           N  
ATOM   1231  NH2 ARG B 710      31.547  96.920  29.725  1.00  0.00           N  
ATOM   1232  N   PRO B 711      27.740  91.657  23.304  1.00  0.00           N  
ATOM   1233  CA  PRO B 711      27.430  91.065  21.986  1.00  0.00           C  
ATOM   1234  C   PRO B 711      27.567  92.083  20.857  1.00  0.00           C  
ATOM   1235  O   PRO B 711      27.197  93.262  21.003  1.00  0.00           O  
ATOM   1236  CB  PRO B 711      25.995  90.562  22.150  1.00  0.00           C  
ATOM   1237  CG  PRO B 711      25.897  90.302  23.660  1.00  0.00           C  
ATOM   1238  CD  PRO B 711      26.657  91.430  24.280  1.00  0.00           C  
ATOM   1239  N   ARG B 712      28.106  91.628  19.731  1.00  0.00           N  
ATOM   1240  CA  ARG B 712      28.442  92.546  18.651  1.00  0.00           C  
ATOM   1241  C   ARG B 712      28.575  91.776  17.353  1.00  0.00           C  
ATOM   1242  O   ARG B 712      28.778  90.578  17.386  1.00  0.00           O  
ATOM   1243  CB  ARG B 712      29.760  93.266  18.983  1.00  0.00           C  
ATOM   1244  CG  ARG B 712      29.963  94.567  18.237  1.00  0.00           C  
ATOM   1245  CD  ARG B 712      31.196  95.316  18.737  1.00  0.00           C  
ATOM   1246  NE  ARG B 712      31.429  96.519  17.931  1.00  0.00           N  
ATOM   1247  CZ  ARG B 712      32.545  97.238  17.946  1.00  0.00           C  
ATOM   1248  NH1 ARG B 712      33.559  96.869  18.729  1.00  0.00           N  
ATOM   1249  NH2 ARG B 712      32.653  98.308  17.151  1.00  0.00           N  
ATOM   1250  N   PHE B 713      28.453  92.467  16.216  1.00  0.00           N  
ATOM   1251  CA  PHE B 713      28.744  91.896  14.902  1.00  0.00           C  
ATOM   1252  C   PHE B 713      27.794  90.748  14.507  1.00  0.00           C  
ATOM   1253  O   PHE B 713      28.180  89.809  13.812  1.00  0.00           O  
ATOM   1254  CB  PHE B 713      30.233  91.446  14.809  1.00  0.00           C  
ATOM   1255  CG  PHE B 713      31.235  92.547  15.104  1.00  0.00           C  
ATOM   1256  CD1 PHE B 713      31.163  93.773  14.437  1.00  0.00           C  
ATOM   1257  CD2 PHE B 713      32.263  92.359  16.032  1.00  0.00           C  
ATOM   1258  CE1 PHE B 713      32.100  94.807  14.702  1.00  0.00           C  
ATOM   1259  CE2 PHE B 713      33.171  93.399  16.330  1.00  0.00           C  
ATOM   1260  CZ  PHE B 713      33.093  94.603  15.660  1.00  0.00           C  
ATOM   1261  N   GLY B 714      26.551  90.817  14.954  1.00  0.00           N  
ATOM   1262  CA  GLY B 714      25.567  89.822  14.572  1.00  0.00           C  
ATOM   1263  C   GLY B 714      25.975  88.405  14.948  1.00  0.00           C  
ATOM   1264  O   GLY B 714      26.426  88.153  16.080  1.00  0.00           O  
ATOM   1265  N   VAL B 715      25.840  87.484  13.992  1.00  0.00           N  
ATOM   1266  CA  VAL B 715      26.158  86.077  14.258  1.00  0.00           C  
ATOM   1267  C   VAL B 715      27.630  85.802  14.573  1.00  0.00           C  
ATOM   1268  O   VAL B 715      27.956  84.698  14.999  1.00  0.00           O  
ATOM   1269  CB  VAL B 715      25.653  85.103  13.139  1.00  0.00           C  
ATOM   1270  CG1 VAL B 715      24.182  85.336  12.814  1.00  0.00           C  
ATOM   1271  CG2 VAL B 715      26.554  85.184  11.869  1.00  0.00           C  
ATOM   1272  N   MET B 716      28.506  86.792  14.370  1.00  0.00           N  
ATOM   1273  CA  MET B 716      29.955  86.624  14.592  1.00  0.00           C  
ATOM   1274  C   MET B 716      30.447  86.828  16.051  1.00  0.00           C  
ATOM   1275  O   MET B 716      31.509  86.319  16.437  1.00  0.00           O  
ATOM   1276  CB  MET B 716      30.774  87.463  13.571  1.00  0.00           C  
ATOM   1277  CG  MET B 716      30.958  86.757  12.155  1.00  0.00           C  
ATOM   1278  SD  MET B 716      31.660  88.006  11.028  1.00  0.00           S  
ATOM   1279  CE  MET B 716      32.982  88.659  12.084  1.00  0.00           C  
ATOM   1280  N   ARG B 718      29.678  87.527  16.878  1.00  0.00           N  
ATOM   1281  CA  ARG B 718      30.043  87.640  18.302  1.00  0.00           C  
ATOM   1282  C   ARG B 718      28.792  87.747  19.191  1.00  0.00           C  
ATOM   1283  O   ARG B 718      28.654  88.680  19.989  1.00  0.00           O  
ATOM   1284  CB  ARG B 718      31.008  88.829  18.554  1.00  0.00           C  
ATOM   1285  CG  ARG B 718      31.740  88.754  19.884  1.00  0.00           C  
ATOM   1286  CD  ARG B 718      31.826  90.098  20.613  1.00  0.00           C  
ATOM   1287  NE  ARG B 718      32.869  90.950  20.062  1.00  0.00           N  
ATOM   1288  CZ  ARG B 718      33.136  92.195  20.461  1.00  0.00           C  
ATOM   1289  NH1 ARG B 718      32.428  92.778  21.436  1.00  0.00           N  
ATOM   1290  NH2 ARG B 718      34.129  92.858  19.868  1.00  0.00           N  
ATOM   1291  N   GLY B 723      27.884  86.789  19.028  1.00  0.00           N  
ATOM   1292  CA  GLY B 723      26.669  86.718  19.818  1.00  0.00           C  
ATOM   1293  C   GLY B 723      26.722  85.858  21.063  1.00  0.00           C  
ATOM   1294  O   GLY B 723      27.793  85.546  21.564  1.00  0.00           O  
ATOM   1295  N   ARG B 724      25.541  85.520  21.589  1.00  0.00           N  
ATOM   1296  CA  ARG B 724      25.404  84.742  22.823  1.00  0.00           C  
ATOM   1297  C   ARG B 724      24.861  83.314  22.619  1.00  0.00           C  
ATOM   1298  O   ARG B 724      25.467  82.334  23.104  1.00  0.00           O  
ATOM   1299  CB  ARG B 724      24.543  85.525  23.850  1.00  0.00           C  
ATOM   1300  CG  ARG B 724      25.226  86.804  24.306  1.00  0.00           C  
ATOM   1301  CD  ARG B 724      24.597  87.352  25.585  1.00  0.00           C  
ATOM   1302  NE  ARG B 724      23.281  87.880  25.270  1.00  0.00           N  
ATOM   1303  CZ  ARG B 724      22.399  88.207  26.200  1.00  0.00           C  
ATOM   1304  NH1 ARG B 724      22.716  88.014  27.482  1.00  0.00           N  
ATOM   1305  NH2 ARG B 724      21.219  88.727  25.848  1.00  0.00           N  
ATOM   1306  N   GLU B 725      23.762  83.202  21.865  1.00  0.00           N  
ATOM   1307  CA  GLU B 725      23.172  81.891  21.571  1.00  0.00           C  
ATOM   1308  C   GLU B 725      23.644  81.508  20.165  1.00  0.00           C  
ATOM   1309  O   GLU B 725      23.412  82.248  19.196  1.00  0.00           O  
ATOM   1310  CB  GLU B 725      21.647  81.944  21.672  1.00  0.00           C  
ATOM   1311  CG  GLU B 725      20.972  80.576  21.380  1.00  0.00           C  
ATOM   1312  CD  GLU B 725      19.498  80.504  21.806  1.00  0.00           C  
ATOM   1313  OE1 GLU B 725      18.998  81.408  22.532  1.00  0.00           O  
ATOM   1314  OE2 GLU B 725      18.845  79.521  21.397  1.00  0.00           O  
ATOM   1315  N   PHE B 726      24.353  80.391  20.083  1.00  0.00           N  
ATOM   1316  CA  PHE B 726      25.071  79.977  18.866  1.00  0.00           C  
ATOM   1317  C   PHE B 726      25.042  78.461  18.678  1.00  0.00           C  
ATOM   1318  O   PHE B 726      24.862  77.714  19.629  1.00  0.00           O  
ATOM   1319  CB  PHE B 726      26.529  80.532  18.838  1.00  0.00           C  
ATOM   1320  CG  PHE B 726      27.430  79.983  19.922  1.00  0.00           C  
ATOM   1321  CD1 PHE B 726      28.302  78.943  19.654  1.00  0.00           C  
ATOM   1322  CD2 PHE B 726      27.422  80.524  21.189  1.00  0.00           C  
ATOM   1323  CE1 PHE B 726      29.122  78.423  20.653  1.00  0.00           C  
ATOM   1324  CE2 PHE B 726      28.223  80.018  22.196  1.00  0.00           C  
ATOM   1325  CZ  PHE B 726      29.102  78.969  21.927  1.00  0.00           C  
ATOM   1326  N   LEU B 728      25.205  78.029  17.429  1.00  0.00           N  
ATOM   1327  CA  LEU B 728      25.120  76.637  17.038  1.00  0.00           C  
ATOM   1328  C   LEU B 728      26.517  76.184  16.726  1.00  0.00           C  
ATOM   1329  O   LEU B 728      27.243  76.846  15.979  1.00  0.00           O  
ATOM   1330  CB  LEU B 728      24.227  76.465  15.784  1.00  0.00           C  
ATOM   1331  CG  LEU B 728      23.889  75.023  15.382  1.00  0.00           C  
ATOM   1332  CD1 LEU B 728      23.183  74.246  16.520  1.00  0.00           C  
ATOM   1333  CD2 LEU B 728      23.025  75.041  14.114  1.00  0.00           C  
ATOM   1334  N   MET B 730      26.914  75.085  17.355  1.00  0.00           N  
ATOM   1335  CA  MET B 730      28.232  74.541  17.164  1.00  0.00           C  
ATOM   1336  C   MET B 730      28.104  73.043  16.910  1.00  0.00           C  
ATOM   1337  O   MET B 730      27.243  72.423  17.515  1.00  0.00           O  
ATOM   1338  CB  MET B 730      29.048  74.793  18.442  1.00  0.00           C  
ATOM   1339  CG  MET B 730      30.388  74.064  18.466  1.00  0.00           C  
ATOM   1340  SD  MET B 730      31.603  75.022  19.402  1.00  0.00           S  
ATOM   1341  CE  MET B 730      31.496  76.424  18.283  1.00  0.00           C  
ATOM   1342  N   LYS B 731      28.916  72.484  15.991  1.00  0.00           N  
ATOM   1343  CA  LYS B 731      29.212  71.075  16.011  1.00  0.00           C  
ATOM   1344  C   LYS B 731      30.406  70.897  16.954  1.00  0.00           C  
ATOM   1345  O   LYS B 731      31.486  71.458  16.704  1.00  0.00           O  
ATOM   1346  CB  LYS B 731      29.534  70.545  14.609  1.00  0.00           C  
ATOM   1347  CG  LYS B 731      29.757  69.009  14.499  1.00  0.00           C  
ATOM   1348  CD  LYS B 731      31.093  68.475  15.082  1.00  0.00           C  
ATOM   1349  CE  LYS B 731      32.312  69.053  14.333  1.00  0.00           C  
ATOM   1350  NZ  LYS B 731      33.611  68.771  15.002  1.00  0.00           N  
ATOM   1351  N   ASP B 732      30.207  70.168  18.054  1.00  0.00           N  
ATOM   1352  CA  ASP B 732      31.328  69.810  18.945  1.00  0.00           C  
ATOM   1353  C   ASP B 732      31.490  68.313  19.080  1.00  0.00           C  
ATOM   1354  O   ASP B 732      30.524  67.582  19.420  1.00  0.00           O  
ATOM   1355  CB  ASP B 732      31.286  70.537  20.300  1.00  0.00           C  
ATOM   1356  CG  ASP B 732      29.892  70.560  20.920  1.00  0.00           C  
ATOM   1357  OD1 ASP B 732      28.885  70.881  20.228  1.00  0.00           O  
ATOM   1358  OD2 ASP B 732      29.817  70.283  22.116  1.00  0.00           O  
ATOM   1359  N   ALA B 733      32.696  67.864  18.719  1.00  0.00           N  
ATOM   1360  CA  ALA B 733      33.109  66.461  18.767  1.00  0.00           C  
ATOM   1361  C   ALA B 733      34.160  66.263  19.813  1.00  0.00           C  
ATOM   1362  O   ALA B 733      34.948  67.181  20.120  1.00  0.00           O  
ATOM   1363  CB  ALA B 733      33.667  66.008  17.408  1.00  0.00           C  
ATOM   1364  N   TYR B 734      34.219  65.030  20.314  1.00  0.00           N  
ATOM   1365  CA  TYR B 734      35.087  64.659  21.442  1.00  0.00           C  
ATOM   1366  C   TYR B 734      35.643  63.253  21.199  1.00  0.00           C  
ATOM   1367  O   TYR B 734      34.880  62.294  21.034  1.00  0.00           O  
ATOM   1368  CB  TYR B 734      34.290  64.755  22.780  1.00  0.00           C  
ATOM   1369  CG  TYR B 734      33.649  66.113  22.998  1.00  0.00           C  
ATOM   1370  CD1 TYR B 734      34.361  67.171  23.614  1.00  0.00           C  
ATOM   1371  CD2 TYR B 734      32.334  66.350  22.609  1.00  0.00           C  
ATOM   1372  CE1 TYR B 734      33.760  68.436  23.789  1.00  0.00           C  
ATOM   1373  CE2 TYR B 734      31.740  67.596  22.785  1.00  0.00           C  
ATOM   1374  CZ  TYR B 734      32.455  68.622  23.376  1.00  0.00           C  
ATOM   1375  OH  TYR B 734      31.825  69.831  23.508  1.00  0.00           O  
ATOM   1376  N   SER B 735      36.963  63.144  21.109  1.00  0.00           N  
ATOM   1377  CA  SER B 735      37.640  61.869  20.896  1.00  0.00           C  
ATOM   1378  C   SER B 735      38.093  61.271  22.218  1.00  0.00           C  
ATOM   1379  O   SER B 735      38.371  62.005  23.198  1.00  0.00           O  
ATOM   1380  CB  SER B 735      38.823  62.005  19.907  1.00  0.00           C  
ATOM   1381  OG  SER B 735      39.878  62.798  20.467  1.00  0.00           O  
ATOM   1382  N   PHE B 736      38.110  59.932  22.240  1.00  0.00           N  
ATOM   1383  CA  PHE B 736      38.578  59.138  23.365  1.00  0.00           C  
ATOM   1384  C   PHE B 736      39.594  58.094  22.879  1.00  0.00           C  
ATOM   1385  O   PHE B 736      39.300  57.304  21.981  1.00  0.00           O  
ATOM   1386  CB  PHE B 736      37.400  58.406  24.059  1.00  0.00           C  
ATOM   1387  CG  PHE B 736      36.317  59.328  24.559  1.00  0.00           C  
ATOM   1388  CD1 PHE B 736      36.267  59.715  25.903  1.00  0.00           C  
ATOM   1389  CD2 PHE B 736      35.371  59.849  23.673  1.00  0.00           C  
ATOM   1390  CE1 PHE B 736      35.244  60.580  26.378  1.00  0.00           C  
ATOM   1391  CE2 PHE B 736      34.345  60.736  24.127  1.00  0.00           C  
ATOM   1392  CZ  PHE B 736      34.284  61.089  25.466  1.00  0.00           C  
ATOM   1393  N   ASP B 737      40.758  58.075  23.518  1.00  0.00           N  
ATOM   1394  CA  ASP B 737      41.844  57.161  23.151  1.00  0.00           C  
ATOM   1395  C   ASP B 737      42.558  56.639  24.369  1.00  0.00           C  
ATOM   1396  O   ASP B 737      42.429  57.212  25.452  1.00  0.00           O  
ATOM   1397  CB  ASP B 737      42.850  57.862  22.223  1.00  0.00           C  
ATOM   1398  CG  ASP B 737      42.338  57.951  20.823  1.00  0.00           C  
ATOM   1399  OD1 ASP B 737      42.391  56.919  20.123  1.00  0.00           O  
ATOM   1400  OD2 ASP B 737      41.871  59.050  20.431  1.00  0.00           O  
ATOM   1401  N   VAL B 738      43.280  55.533  24.195  1.00  0.00           N  
ATOM   1402  CA  VAL B 738      43.990  54.863  25.298  1.00  0.00           C  
ATOM   1403  C   VAL B 738      45.127  55.740  25.830  1.00  0.00           C  
ATOM   1404  O   VAL B 738      45.375  55.785  27.037  1.00  0.00           O  
ATOM   1405  CB  VAL B 738      44.589  53.504  24.863  1.00  0.00           C  
ATOM   1406  CG1 VAL B 738      45.215  52.772  26.067  1.00  0.00           C  
ATOM   1407  CG2 VAL B 738      43.526  52.592  24.221  1.00  0.00           C  
ATOM   1408  N   ASP B 739      45.815  56.423  24.926  1.00  0.00           N  
ATOM   1409  CA  ASP B 739      47.007  57.190  25.268  1.00  0.00           C  
ATOM   1410  C   ASP B 739      47.203  58.367  24.290  1.00  0.00           C  
ATOM   1411  O   ASP B 739      46.364  58.595  23.406  1.00  0.00           O  
ATOM   1412  CB  ASP B 739      48.227  56.265  25.296  1.00  0.00           C  
ATOM   1413  CG  ASP B 739      48.476  55.565  23.964  1.00  0.00           C  
ATOM   1414  OD1 ASP B 739      47.879  55.966  22.933  1.00  0.00           O  
ATOM   1415  OD2 ASP B 739      49.292  54.613  23.939  1.00  0.00           O  
ATOM   1416  N   GLU B 741      48.289  59.119  24.448  1.00  0.00           N  
ATOM   1417  CA  GLU B 741      48.516  60.304  23.611  1.00  0.00           C  
ATOM   1418  C   GLU B 741      48.682  59.980  22.128  1.00  0.00           C  
ATOM   1419  O   GLU B 741      48.144  60.694  21.269  1.00  0.00           O  
ATOM   1420  CB  GLU B 741      49.722  61.108  24.114  1.00  0.00           C  
ATOM   1421  CG  GLU B 741      49.884  62.467  23.429  1.00  0.00           C  
ATOM   1422  CD  GLU B 741      51.250  63.065  23.656  1.00  0.00           C  
ATOM   1423  OE1 GLU B 741      51.762  63.010  24.803  1.00  0.00           O  
ATOM   1424  OE2 GLU B 741      51.816  63.593  22.674  1.00  0.00           O  
ATOM   1425  N   ALA B 742      49.423  58.909  21.830  1.00  0.00           N  
ATOM   1426  CA  ALA B 742      49.623  58.411  20.447  1.00  0.00           C  
ATOM   1427  C   ALA B 742      48.308  58.146  19.682  1.00  0.00           C  
ATOM   1428  O   ALA B 742      48.126  58.601  18.542  1.00  0.00           O  
ATOM   1429  CB  ALA B 742      50.491  57.162  20.453  1.00  0.00           C  
ATOM   1430  N   GLY B 743      47.394  57.415  20.304  1.00  0.00           N  
ATOM   1431  CA  GLY B 743      46.079  57.226  19.733  1.00  0.00           C  
ATOM   1432  C   GLY B 743      45.358  58.568  19.592  1.00  0.00           C  
ATOM   1433  O   GLY B 743      44.694  58.790  18.588  1.00  0.00           O  
ATOM   1434  N   ALA B 786      45.474  59.456  20.583  1.00  0.00           N  
ATOM   1435  CA  ALA B 786      44.756  60.750  20.534  1.00  0.00           C  
ATOM   1436  C   ALA B 786      45.248  61.629  19.379  1.00  0.00           C  
ATOM   1437  O   ALA B 786      44.483  62.382  18.787  1.00  0.00           O  
ATOM   1438  CB  ALA B 786      44.872  61.495  21.859  1.00  0.00           C  
ATOM   1439  N   ARG B 787      46.538  61.535  19.074  1.00  0.00           N  
ATOM   1440  CA  ARG B 787      47.119  62.246  17.935  1.00  0.00           C  
ATOM   1441  C   ARG B 787      46.556  61.762  16.590  1.00  0.00           C  
ATOM   1442  O   ARG B 787      46.290  62.575  15.693  1.00  0.00           O  
ATOM   1443  CB  ARG B 787      48.649  62.158  17.965  1.00  0.00           C  
ATOM   1444  CG  ARG B 787      49.247  62.951  16.853  1.00  0.00           C  
ATOM   1445  CD  ARG B 787      50.764  62.914  16.888  1.00  0.00           C  
ATOM   1446  NE  ARG B 787      51.303  63.468  18.133  1.00  0.00           N  
ATOM   1447  CZ  ARG B 787      51.704  64.732  18.274  1.00  0.00           C  
ATOM   1448  NH1 ARG B 787      51.574  65.576  17.266  1.00  0.00           N  
ATOM   1449  NH2 ARG B 787      52.202  65.157  19.432  1.00  0.00           N  
ATOM   1450  N   LYS B 788      46.340  60.443  16.464  1.00  0.00           N  
ATOM   1451  CA  LYS B 788      45.653  59.872  15.298  1.00  0.00           C  
ATOM   1452  C   LYS B 788      44.212  60.363  15.192  1.00  0.00           C  
ATOM   1453  O   LYS B 788      43.761  60.658  14.103  1.00  0.00           O  
ATOM   1454  CB  LYS B 788      45.662  58.318  15.328  1.00  0.00           C  
ATOM   1455  CG  LYS B 788      47.052  57.719  15.107  1.00  0.00           C  
ATOM   1456  CD  LYS B 788      47.115  56.203  15.270  1.00  0.00           C  
ATOM   1457  CE  LYS B 788      48.486  55.713  14.726  1.00  0.00           C  
ATOM   1458  NZ  LYS B 788      49.024  54.439  15.336  1.00  0.00           N  
ATOM   1459  N   SER B 789      43.483  60.388  16.311  1.00  0.00           N  
ATOM   1460  CA  SER B 789      42.118  60.940  16.341  1.00  0.00           C  
ATOM   1461  C   SER B 789      42.075  62.427  15.910  1.00  0.00           C  
ATOM   1462  O   SER B 789      41.195  62.860  15.143  1.00  0.00           O  
ATOM   1463  CB  SER B 789      41.522  60.780  17.740  1.00  0.00           C  
ATOM   1464  OG  SER B 789      41.214  59.433  18.011  1.00  0.00           O  
ATOM   1465  N   TYR B 790      43.001  63.198  16.447  1.00  0.00           N  
ATOM   1466  CA  TYR B 790      43.193  64.606  16.097  1.00  0.00           C  
ATOM   1467  C   TYR B 790      43.462  64.827  14.598  1.00  0.00           C  
ATOM   1468  O   TYR B 790      42.855  65.714  13.957  1.00  0.00           O  
ATOM   1469  CB  TYR B 790      44.377  65.137  16.930  1.00  0.00           C  
ATOM   1470  CG  TYR B 790      44.647  66.615  16.853  1.00  0.00           C  
ATOM   1471  CD1 TYR B 790      44.180  67.467  17.859  1.00  0.00           C  
ATOM   1472  CD2 TYR B 790      45.459  67.156  15.839  1.00  0.00           C  
ATOM   1473  CE1 TYR B 790      44.447  68.826  17.841  1.00  0.00           C  
ATOM   1474  CE2 TYR B 790      45.759  68.544  15.807  1.00  0.00           C  
ATOM   1475  CZ  TYR B 790      45.248  69.361  16.829  1.00  0.00           C  
ATOM   1476  OH  TYR B 790      45.508  70.705  16.846  1.00  0.00           O  
ATOM   1477  N   ASN B 791      44.376  64.044  14.034  1.00  0.00           N  
ATOM   1478  CA  ASN B 791      44.664  64.140  12.596  1.00  0.00           C  
ATOM   1479  C   ASN B 791      43.464  63.920  11.704  1.00  0.00           C  
ATOM   1480  O   ASN B 791      43.285  64.605  10.693  1.00  0.00           O  
ATOM   1481  CB  ASN B 791      45.746  63.145  12.216  1.00  0.00           C  
ATOM   1482  CG  ASN B 791      47.095  63.552  12.726  1.00  0.00           C  
ATOM   1483  OD1 ASN B 791      47.250  64.635  13.266  1.00  0.00           O  
ATOM   1484  ND2 ASN B 791      48.088  62.700  12.527  1.00  0.00           N  
ATOM   1485  N   LYS B 792      42.618  62.964  12.091  1.00  0.00           N  
ATOM   1486  CA  LYS B 792      41.381  62.691  11.364  1.00  0.00           C  
ATOM   1487  C   LYS B 792      40.468  63.944  11.348  1.00  0.00           C  
ATOM   1488  O   LYS B 792      39.916  64.296  10.318  1.00  0.00           O  
ATOM   1489  CB  LYS B 792      40.643  61.485  11.973  1.00  0.00           C  
ATOM   1490  CG  LYS B 792      41.259  60.081  11.808  1.00  0.00           C  
ATOM   1491  CD  LYS B 792      40.388  59.106  12.676  1.00  0.00           C  
ATOM   1492  CE  LYS B 792      40.982  57.667  12.959  1.00  0.00           C  
ATOM   1493  NZ  LYS B 792      41.357  57.379  14.446  1.00  0.00           N  
ATOM   1494  N   MET B 793      40.316  64.611  12.484  1.00  0.00           N  
ATOM   1495  CA  MET B 793      39.528  65.849  12.562  1.00  0.00           C  
ATOM   1496  C   MET B 793      40.164  67.003  11.787  1.00  0.00           C  
ATOM   1497  O   MET B 793      39.461  67.751  11.101  1.00  0.00           O  
ATOM   1498  CB  MET B 793      39.305  66.271  14.027  1.00  0.00           C  
ATOM   1499  CG  MET B 793      38.400  65.280  14.851  1.00  0.00           C  
ATOM   1500  SD  MET B 793      36.677  65.477  14.375  1.00  0.00           S  
ATOM   1501  CE  MET B 793      36.445  64.022  13.336  1.00  0.00           C  
ATOM   1502  N   PHE B 794      41.482  67.133  11.885  1.00  0.00           N  
ATOM   1503  CA  PHE B 794      42.239  68.117  11.061  1.00  0.00           C  
ATOM   1504  C   PHE B 794      41.890  67.953   9.560  1.00  0.00           C  
ATOM   1505  O   PHE B 794      41.512  68.906   8.870  1.00  0.00           O  
ATOM   1506  CB  PHE B 794      43.740  67.895  11.296  1.00  0.00           C  
ATOM   1507  CG  PHE B 794      44.653  69.008  10.734  1.00  0.00           C  
ATOM   1508  CD1 PHE B 794      45.435  69.773  11.597  1.00  0.00           C  
ATOM   1509  CD2 PHE B 794      44.766  69.231   9.349  1.00  0.00           C  
ATOM   1510  CE1 PHE B 794      46.307  70.785  11.085  1.00  0.00           C  
ATOM   1511  CE2 PHE B 794      45.617  70.262   8.825  1.00  0.00           C  
ATOM   1512  CZ  PHE B 794      46.395  71.016   9.720  1.00  0.00           C  
ATOM   1513  N   VAL B 795      42.002  66.737   9.047  1.00  0.00           N  
ATOM   1514  CA  VAL B 795      41.638  66.468   7.658  1.00  0.00           C  
ATOM   1515  C   VAL B 795      40.143  66.750   7.397  1.00  0.00           C  
ATOM   1516  O   VAL B 795      39.821  67.407   6.411  1.00  0.00           O  
ATOM   1517  CB  VAL B 795      42.079  65.039   7.236  1.00  0.00           C  
ATOM   1518  CG1 VAL B 795      41.586  64.670   5.818  1.00  0.00           C  
ATOM   1519  CG2 VAL B 795      43.604  64.927   7.344  1.00  0.00           C  
ATOM   1520  N   ALA B 796      39.243  66.279   8.276  1.00  0.00           N  
ATOM   1521  CA  ALA B 796      37.783  66.563   8.146  1.00  0.00           C  
ATOM   1522  C   ALA B 796      37.467  68.055   8.025  1.00  0.00           C  
ATOM   1523  O   ALA B 796      36.596  68.454   7.224  1.00  0.00           O  
ATOM   1524  CB  ALA B 796      36.987  65.935   9.297  1.00  0.00           C  
ATOM   1525  N   TYR B 797      38.184  68.871   8.801  1.00  0.00           N  
ATOM   1526  CA  TYR B 797      37.983  70.307   8.780  1.00  0.00           C  
ATOM   1527  C   TYR B 797      38.440  70.934   7.488  1.00  0.00           C  
ATOM   1528  O   TYR B 797      37.741  71.808   6.949  1.00  0.00           O  
ATOM   1529  CB  TYR B 797      38.664  70.997   9.982  1.00  0.00           C  
ATOM   1530  CG  TYR B 797      37.851  70.882  11.244  1.00  0.00           C  
ATOM   1531  CD1 TYR B 797      36.951  69.807  11.428  1.00  0.00           C  
ATOM   1532  CD2 TYR B 797      37.970  71.829  12.266  1.00  0.00           C  
ATOM   1533  CE1 TYR B 797      36.186  69.711  12.584  1.00  0.00           C  
ATOM   1534  CE2 TYR B 797      37.215  71.730  13.424  1.00  0.00           C  
ATOM   1535  CZ  TYR B 797      36.337  70.674  13.585  1.00  0.00           C  
ATOM   1536  OH  TYR B 797      35.602  70.563  14.753  1.00  0.00           O  
ATOM   1537  N   LEU B 798      39.580  70.501   6.964  1.00  0.00           N  
ATOM   1538  CA  LEU B 798      40.016  71.029   5.660  1.00  0.00           C  
ATOM   1539  C   LEU B 798      38.939  70.782   4.602  1.00  0.00           C  
ATOM   1540  O   LEU B 798      38.583  71.679   3.808  1.00  0.00           O  
ATOM   1541  CB  LEU B 798      41.341  70.382   5.237  1.00  0.00           C  
ATOM   1542  CG  LEU B 798      42.614  70.729   6.006  1.00  0.00           C  
ATOM   1543  CD1 LEU B 798      43.755  69.758   5.595  1.00  0.00           C  
ATOM   1544  CD2 LEU B 798      43.041  72.241   5.820  1.00  0.00           C  
ATOM   1545  N   ARG B 799      38.393  69.564   4.605  1.00  0.00           N  
ATOM   1546  CA  ARG B 799      37.343  69.196   3.649  1.00  0.00           C  
ATOM   1547  C   ARG B 799      36.056  69.969   3.917  1.00  0.00           C  
ATOM   1548  O   ARG B 799      35.417  70.426   2.987  1.00  0.00           O  
ATOM   1549  CB  ARG B 799      37.098  67.692   3.671  1.00  0.00           C  
ATOM   1550  CG  ARG B 799      38.281  66.863   3.080  1.00  0.00           C  
ATOM   1551  CD  ARG B 799      37.817  65.420   2.799  1.00  0.00           C  
ATOM   1552  NE  ARG B 799      36.414  65.373   2.344  1.00  0.00           N  
ATOM   1553  CZ  ARG B 799      35.984  65.749   1.139  1.00  0.00           C  
ATOM   1554  NH1 ARG B 799      36.838  66.170   0.218  1.00  0.00           N  
ATOM   1555  NH2 ARG B 799      34.694  65.670   0.844  1.00  0.00           N  
ATOM   1556  N   THR B 800      35.702  70.115   5.190  1.00  0.00           N  
ATOM   1557  CA  THR B 800      34.467  70.808   5.592  1.00  0.00           C  
ATOM   1558  C   THR B 800      34.412  72.228   5.024  1.00  0.00           C  
ATOM   1559  O   THR B 800      33.442  72.598   4.385  1.00  0.00           O  
ATOM   1560  CB  THR B 800      34.298  70.800   7.139  1.00  0.00           C  
ATOM   1561  OG1 THR B 800      34.173  69.451   7.570  1.00  0.00           O  
ATOM   1562  CG2 THR B 800      33.071  71.564   7.612  1.00  0.00           C  
ATOM   1563  N   PHE B 801      35.452  73.008   5.270  1.00  0.00           N  
ATOM   1564  CA  PHE B 801      35.452  74.421   4.903  1.00  0.00           C  
ATOM   1565  C   PHE B 801      35.669  74.633   3.418  1.00  0.00           C  
ATOM   1566  O   PHE B 801      35.111  75.579   2.848  1.00  0.00           O  
ATOM   1567  CB  PHE B 801      36.492  75.186   5.747  1.00  0.00           C  
ATOM   1568  CG  PHE B 801      36.242  75.072   7.241  1.00  0.00           C  
ATOM   1569  CD1 PHE B 801      35.008  75.425   7.771  1.00  0.00           C  
ATOM   1570  CD2 PHE B 801      37.231  74.613   8.111  1.00  0.00           C  
ATOM   1571  CE1 PHE B 801      34.760  75.291   9.150  1.00  0.00           C  
ATOM   1572  CE2 PHE B 801      36.997  74.496   9.496  1.00  0.00           C  
ATOM   1573  CZ  PHE B 801      35.760  74.838  10.008  1.00  0.00           C  
ATOM   1574  N   ALA B 802      36.474  73.766   2.789  1.00  0.00           N  
ATOM   1575  CA  ALA B 802      36.630  73.801   1.329  1.00  0.00           C  
ATOM   1576  C   ALA B 802      35.274  73.564   0.616  1.00  0.00           C  
ATOM   1577  O   ALA B 802      34.989  74.222  -0.390  1.00  0.00           O  
ATOM   1578  CB  ALA B 802      37.638  72.782   0.875  1.00  0.00           C  
ATOM   1579  N   ARG B 803      34.429  72.662   1.160  1.00  0.00           N  
ATOM   1580  CA  ARG B 803      33.115  72.370   0.576  1.00  0.00           C  
ATOM   1581  C   ARG B 803      32.165  73.589   0.655  1.00  0.00           C  
ATOM   1582  O   ARG B 803      31.186  73.677  -0.104  1.00  0.00           O  
ATOM   1583  CB  ARG B 803      32.485  71.142   1.238  1.00  0.00           C  
ATOM   1584  CG  ARG B 803      33.068  69.788   0.743  1.00  0.00           C  
ATOM   1585  CD  ARG B 803      32.232  68.599   1.207  1.00  0.00           C  
ATOM   1586  NE  ARG B 803      30.860  68.648   0.706  1.00  0.00           N  
ATOM   1587  CZ  ARG B 803      29.848  67.943   1.200  1.00  0.00           C  
ATOM   1588  NH1 ARG B 803      30.051  67.120   2.219  1.00  0.00           N  
ATOM   1589  NH2 ARG B 803      28.628  68.044   0.663  1.00  0.00           N  
ATOM   1590  N   MET B 807      32.471  74.535   1.545  1.00  0.00           N  
ATOM   1591  CA  MET B 807      31.662  75.754   1.666  1.00  0.00           C  
ATOM   1592  C   MET B 807      32.212  76.911   0.847  1.00  0.00           C  
ATOM   1593  O   MET B 807      31.717  78.032   0.958  1.00  0.00           O  
ATOM   1594  CB  MET B 807      31.562  76.175   3.125  1.00  0.00           C  
ATOM   1595  CG  MET B 807      30.832  75.160   3.975  1.00  0.00           C  
ATOM   1596  SD  MET B 807      31.004  75.581   5.703  1.00  0.00           S  
ATOM   1597  CE  MET B 807      30.477  74.017   6.403  1.00  0.00           C  
ATOM   1598  N   GLY B 808      33.246  76.650   0.049  1.00  0.00           N  
ATOM   1599  CA  GLY B 808      33.833  77.700  -0.794  1.00  0.00           C  
ATOM   1600  C   GLY B 808      34.753  78.633  -0.030  1.00  0.00           C  
ATOM   1601  O   GLY B 808      34.972  79.782  -0.448  1.00  0.00           O  
ATOM   1602  N   LEU B1153      35.298  78.134   1.084  1.00  0.00           N  
ATOM   1603  CA  LEU B1153      36.141  78.922   1.993  1.00  0.00           C  
ATOM   1604  C   LEU B1153      37.575  78.438   2.014  1.00  0.00           C  
ATOM   1605  O   LEU B1153      37.806  77.255   1.857  1.00  0.00           O  
ATOM   1606  CB  LEU B1153      35.620  78.819   3.447  1.00  0.00           C  
ATOM   1607  CG  LEU B1153      34.267  79.429   3.780  1.00  0.00           C  
ATOM   1608  CD1 LEU B1153      33.804  78.976   5.149  1.00  0.00           C  
ATOM   1609  CD2 LEU B1153      34.312  80.942   3.693  1.00  0.00           C  
ATOM   1610  N   LYS B1154      38.520  79.354   2.273  1.00  0.00           N  
ATOM   1611  CA  LYS B1154      39.876  78.999   2.723  1.00  0.00           C  
ATOM   1612  C   LYS B1154      40.006  79.276   4.211  1.00  0.00           C  
ATOM   1613  O   LYS B1154      40.385  80.372   4.638  1.00  0.00           O  
ATOM   1614  CB  LYS B1154      40.982  79.741   1.927  1.00  0.00           C  
ATOM   1615  CG  LYS B1154      41.067  79.263   0.500  1.00  0.00           C  
ATOM   1616  CD  LYS B1154      42.178  79.942  -0.302  1.00  0.00           C  
ATOM   1617  CE  LYS B1154      42.229  79.343  -1.676  1.00  0.00           C  
ATOM   1618  NZ  LYS B1154      43.323  79.957  -2.485  1.00  0.00           N  
ATOM   1619  N   ALA B1155      39.678  78.273   5.014  1.00  0.00           N  
ATOM   1620  CA  ALA B1155      39.773  78.394   6.431  1.00  0.00           C  
ATOM   1621  C   ALA B1155      41.120  77.781   6.740  1.00  0.00           C  
ATOM   1622  O   ALA B1155      41.282  76.580   6.691  1.00  0.00           O  
ATOM   1623  CB  ALA B1155      38.631  77.640   7.116  1.00  0.00           C  
ATOM   1624  N   ILE B1156      42.099  78.624   7.017  1.00  0.00           N  
ATOM   1625  CA  ILE B1156      43.488  78.192   7.173  1.00  0.00           C  
ATOM   1626  C   ILE B1156      43.767  77.608   8.569  1.00  0.00           C  
ATOM   1627  O   ILE B1156      43.434  78.266   9.564  1.00  0.00           O  
ATOM   1628  CB  ILE B1156      44.454  79.414   6.920  1.00  0.00           C  
ATOM   1629  CG1 ILE B1156      44.224  80.029   5.538  1.00  0.00           C  
ATOM   1630  CG2 ILE B1156      45.931  79.027   7.088  1.00  0.00           C  
ATOM   1631  CD1 ILE B1156      44.198  79.034   4.385  1.00  0.00           C  
ATOM   1632  N   PRO B1157      44.391  76.389   8.654  1.00  0.00           N  
ATOM   1633  CA  PRO B1157      44.778  75.857   9.955  1.00  0.00           C  
ATOM   1634  C   PRO B1157      45.987  76.627  10.467  1.00  0.00           C  
ATOM   1635  O   PRO B1157      46.917  76.884   9.704  1.00  0.00           O  
ATOM   1636  CB  PRO B1157      45.178  74.409   9.655  1.00  0.00           C  
ATOM   1637  CG  PRO B1157      45.639  74.443   8.230  1.00  0.00           C  
ATOM   1638  CD  PRO B1157      44.795  75.486   7.557  1.00  0.00           C  
ATOM   1639  N   MET B1158      45.957  77.029  11.732  1.00  0.00           N  
ATOM   1640  CA  MET B1158      47.091  77.784  12.298  1.00  0.00           C  
ATOM   1641  C   MET B1158      47.329  77.309  13.692  1.00  0.00           C  
ATOM   1642  O   MET B1158      46.375  77.008  14.382  1.00  0.00           O  
ATOM   1643  CB  MET B1158      46.722  79.272  12.398  1.00  0.00           C  
ATOM   1644  CG  MET B1158      46.451  79.919  11.061  1.00  0.00           C  
ATOM   1645  SD  MET B1158      46.010  81.596  11.371  1.00  0.00           S  
ATOM   1646  CE  MET B1158      45.263  81.997   9.780  1.00  0.00           C  
ATOM   1647  N   ARG B1159      48.576  77.325  14.150  1.00  0.00           N  
ATOM   1648  CA  ARG B1159      48.820  76.967  15.549  1.00  0.00           C  
ATOM   1649  C   ARG B1159      48.104  77.956  16.479  1.00  0.00           C  
ATOM   1650  O   ARG B1159      48.019  79.157  16.184  1.00  0.00           O  
ATOM   1651  CB  ARG B1159      50.296  76.923  15.854  1.00  0.00           C  
ATOM   1652  CG  ARG B1159      51.070  75.789  15.114  1.00  0.00           C  
ATOM   1653  CD  ARG B1159      52.534  75.821  15.545  1.00  0.00           C  
ATOM   1654  NE  ARG B1159      53.218  76.985  14.993  1.00  0.00           N  
ATOM   1655  CZ  ARG B1159      53.559  78.086  15.668  1.00  0.00           C  
ATOM   1656  NH1 ARG B1159      53.304  78.232  16.979  1.00  0.00           N  
ATOM   1657  NH2 ARG B1159      54.165  79.049  15.014  1.00  0.00           N  
ATOM   1658  N   ALA B1160      47.614  77.444  17.606  1.00  0.00           N  
ATOM   1659  CA  ALA B1160      46.775  78.213  18.496  1.00  0.00           C  
ATOM   1660  C   ALA B1160      47.198  77.990  19.956  1.00  0.00           C  
ATOM   1661  O   ALA B1160      48.047  77.161  20.235  1.00  0.00           O  
ATOM   1662  CB  ALA B1160      45.332  77.803  18.291  1.00  0.00           C  
ATOM   1663  N   GLU B1161      46.554  78.712  20.877  1.00  0.00           N  
ATOM   1664  CA  GLU B1161      46.861  78.642  22.324  1.00  0.00           C  
ATOM   1665  C   GLU B1161      46.898  77.177  22.762  1.00  0.00           C  
ATOM   1666  O   GLU B1161      45.954  76.430  22.476  1.00  0.00           O  
ATOM   1667  CB  GLU B1161      45.754  79.374  23.103  1.00  0.00           C  
ATOM   1668  CG  GLU B1161      46.062  79.590  24.561  1.00  0.00           C  
ATOM   1669  CD  GLU B1161      46.868  80.861  24.797  1.00  0.00           C  
ATOM   1670  OE1 GLU B1161      47.923  80.794  25.426  1.00  0.00           O  
ATOM   1671  OE2 GLU B1161      46.452  81.932  24.356  1.00  0.00           O  
ATOM   1672  N   THR B1162      47.956  76.767  23.457  1.00  0.00           N  
ATOM   1673  CA  THR B1162      47.989  75.445  24.079  1.00  0.00           C  
ATOM   1674  C   THR B1162      47.642  75.544  25.569  1.00  0.00           C  
ATOM   1675  O   THR B1162      47.685  76.630  26.162  1.00  0.00           O  
ATOM   1676  CB  THR B1162      49.368  74.802  24.010  1.00  0.00           C  
ATOM   1677  OG1 THR B1162      50.358  75.798  24.281  1.00  0.00           O  
ATOM   1678  CG2 THR B1162      49.602  74.162  22.642  1.00  0.00           C  
ATOM   1679  N   GLY B1437      47.343  74.394  26.173  1.00  0.00           N  
ATOM   1680  CA  GLY B1437      47.159  74.331  27.611  1.00  0.00           C  
ATOM   1681  C   GLY B1437      48.465  74.321  28.390  1.00  0.00           C  
ATOM   1682  O   GLY B1437      49.545  74.461  27.805  1.00  0.00           O  
ATOM   1683  N   PRO B1438      48.368  74.128  29.723  1.00  0.00           N  
ATOM   1684  CA  PRO B1438      49.442  74.104  30.722  1.00  0.00           C  
ATOM   1685  C   PRO B1438      50.770  73.466  30.283  1.00  0.00           C  
ATOM   1686  O   PRO B1438      51.828  74.084  30.442  1.00  0.00           O  
ATOM   1687  CB  PRO B1438      48.833  73.272  31.867  1.00  0.00           C  
ATOM   1688  CG  PRO B1438      47.360  73.427  31.739  1.00  0.00           C  
ATOM   1689  CD  PRO B1438      47.041  73.933  30.354  1.00  0.00           C  
ATOM   1690  N   ILE B1443      50.703  72.241  29.760  1.00  0.00           N  
ATOM   1691  CA  ILE B1443      51.898  71.472  29.364  1.00  0.00           C  
ATOM   1692  C   ILE B1443      52.329  71.712  27.891  1.00  0.00           C  
ATOM   1693  O   ILE B1443      53.194  70.989  27.364  1.00  0.00           O  
ATOM   1694  CB  ILE B1443      51.693  69.935  29.633  1.00  0.00           C  
ATOM   1695  CG1 ILE B1443      51.018  69.696  31.005  1.00  0.00           C  
ATOM   1696  CG2 ILE B1443      53.031  69.168  29.530  1.00  0.00           C  
ATOM   1697  CD1 ILE B1443      50.398  68.284  31.201  1.00  0.00           C  
ATOM   1698  N   GLY B1444      51.731  72.718  27.239  1.00  0.00           N  
ATOM   1699  CA  GLY B1444      52.085  73.083  25.863  1.00  0.00           C  
ATOM   1700  C   GLY B1444      51.849  71.951  24.872  1.00  0.00           C  
ATOM   1701  O   GLY B1444      50.859  71.208  24.970  1.00  0.00           O  
ATOM   1702  N   GLY B1448      52.772  71.809  23.929  1.00  0.00           N  
ATOM   1703  CA  GLY B1448      52.673  70.784  22.898  1.00  0.00           C  
ATOM   1704  C   GLY B1448      52.275  71.331  21.533  1.00  0.00           C  
ATOM   1705  O   GLY B1448      52.276  72.546  21.299  1.00  0.00           O  
ATOM   1706  N   ASP B1456      51.958  70.422  20.618  1.00  0.00           N  
ATOM   1707  CA  ASP B1456      51.688  70.783  19.237  1.00  0.00           C  
ATOM   1708  C   ASP B1456      50.276  70.400  18.776  1.00  0.00           C  
ATOM   1709  O   ASP B1456      50.010  70.299  17.572  1.00  0.00           O  
ATOM   1710  CB  ASP B1456      52.757  70.190  18.292  1.00  0.00           C  
ATOM   1711  CG  ASP B1456      52.817  68.670  18.347  1.00  0.00           C  
ATOM   1712  OD1 ASP B1456      52.357  68.092  19.364  1.00  0.00           O  
ATOM   1713  OD2 ASP B1456      53.335  68.059  17.377  1.00  0.00           O  
ATOM   1714  N   LEU B1457      49.372  70.190  19.724  1.00  0.00           N  
ATOM   1715  CA  LEU B1457      48.042  69.727  19.348  1.00  0.00           C  
ATOM   1716  C   LEU B1457      46.966  70.785  19.701  1.00  0.00           C  
ATOM   1717  O   LEU B1457      46.029  70.518  20.449  1.00  0.00           O  
ATOM   1718  CB  LEU B1457      47.726  68.342  19.906  1.00  0.00           C  
ATOM   1719  CG  LEU B1457      48.556  67.125  19.434  1.00  0.00           C  
ATOM   1720  CD1 LEU B1457      48.089  65.837  20.139  1.00  0.00           C  
ATOM   1721  CD2 LEU B1457      48.520  66.917  17.920  1.00  0.00           C  
ATOM   1722  N   SER B1458      47.139  71.976  19.135  1.00  0.00           N  
ATOM   1723  CA  SER B1458      46.113  73.019  19.164  1.00  0.00           C  
ATOM   1724  C   SER B1458      46.180  73.787  17.871  1.00  0.00           C  
ATOM   1725  O   SER B1458      47.206  74.416  17.585  1.00  0.00           O  
ATOM   1726  CB  SER B1458      46.350  73.988  20.332  1.00  0.00           C  
ATOM   1727  OG  SER B1458      45.327  74.973  20.385  1.00  0.00           O  
ATOM   1728  N   HIS B1459      45.079  73.782  17.102  1.00  0.00           N  
ATOM   1729  CA  HIS B1459      44.995  74.608  15.886  1.00  0.00           C  
ATOM   1730  C   HIS B1459      43.637  75.297  15.801  1.00  0.00           C  
ATOM   1731  O   HIS B1459      42.634  74.786  16.315  1.00  0.00           O  
ATOM   1732  CB  HIS B1459      45.168  73.745  14.628  1.00  0.00           C  
ATOM   1733  CG  HIS B1459      46.549  73.223  14.454  1.00  0.00           C  
ATOM   1734  ND1 HIS B1459      46.965  72.037  15.009  1.00  0.00           N  
ATOM   1735  CD2 HIS B1459      47.620  73.733  13.796  1.00  0.00           C  
ATOM   1736  CE1 HIS B1459      48.243  71.851  14.731  1.00  0.00           C  
ATOM   1737  NE2 HIS B1459      48.662  72.864  13.996  1.00  0.00           N  
ATOM   1738  N   GLU B1460      43.600  76.460  15.155  1.00  0.00           N  
ATOM   1739  CA  GLU B1460      42.320  77.054  14.757  1.00  0.00           C  
ATOM   1740  C   GLU B1460      42.298  77.203  13.264  1.00  0.00           C  
ATOM   1741  O   GLU B1460      43.332  77.477  12.659  1.00  0.00           O  
ATOM   1742  CB  GLU B1460      42.136  78.437  15.389  1.00  0.00           C  
ATOM   1743  CG  GLU B1460      41.916  78.417  16.890  1.00  0.00           C  
ATOM   1744  CD  GLU B1460      41.972  79.820  17.494  1.00  0.00           C  
ATOM   1745  OE1 GLU B1460      41.703  80.807  16.774  1.00  0.00           O  
ATOM   1746  OE2 GLU B1460      42.287  79.939  18.691  1.00  0.00           O  
ATOM   1747  N   PHE B1461      41.102  77.070  12.691  1.00  0.00           N  
ATOM   1748  CA  PHE B1461      40.867  77.236  11.260  1.00  0.00           C  
ATOM   1749  C   PHE B1461      40.185  78.576  11.087  1.00  0.00           C  
ATOM   1750  O   PHE B1461      39.077  78.811  11.603  1.00  0.00           O  
ATOM   1751  CB  PHE B1461      39.980  76.086  10.685  1.00  0.00           C  
ATOM   1752  CG  PHE B1461      40.683  74.765  10.610  1.00  0.00           C  
ATOM   1753  CD1 PHE B1461      41.020  74.204   9.370  1.00  0.00           C  
ATOM   1754  CD2 PHE B1461      41.026  74.076  11.775  1.00  0.00           C  
ATOM   1755  CE1 PHE B1461      41.694  72.951   9.296  1.00  0.00           C  
ATOM   1756  CE2 PHE B1461      41.707  72.838  11.726  1.00  0.00           C  
ATOM   1757  CZ  PHE B1461      42.046  72.267  10.483  1.00  0.00           C  
ATOM   1758  N   ILE B1462      40.868  79.445  10.351  1.00  0.00           N  
ATOM   1759  CA  ILE B1462      40.566  80.867  10.325  1.00  0.00           C  
ATOM   1760  C   ILE B1462      40.375  81.375   8.891  1.00  0.00           C  
ATOM   1761  O   ILE B1462      41.242  81.225   8.025  1.00  0.00           O  
ATOM   1762  CB  ILE B1462      41.631  81.705  11.145  1.00  0.00           C  
ATOM   1763  CG1 ILE B1462      41.343  81.571  12.651  1.00  0.00           C  
ATOM   1764  CG2 ILE B1462      41.572  83.171  10.761  1.00  0.00           C  
ATOM   1765  CD1 ILE B1462      42.492  81.714  13.547  1.00  0.00           C  
ATOM   1766  N   VAL B1463      39.208  81.950   8.646  1.00  0.00           N  
ATOM   1767  CA  VAL B1463      38.900  82.543   7.357  1.00  0.00           C  
ATOM   1768  C   VAL B1463      39.396  83.987   7.405  1.00  0.00           C  
ATOM   1769  O   VAL B1463      38.975  84.740   8.270  1.00  0.00           O  
ATOM   1770  CB  VAL B1463      37.374  82.519   7.079  1.00  0.00           C  
ATOM   1771  CG1 VAL B1463      37.020  83.349   5.776  1.00  0.00           C  
ATOM   1772  CG2 VAL B1463      36.849  81.071   7.015  1.00  0.00           C  
ATOM   1773  N   LEU B1464      40.300  84.361   6.499  1.00  0.00           N  
ATOM   1774  CA  LEU B1464      40.786  85.733   6.435  1.00  0.00           C  
ATOM   1775  C   LEU B1464      39.673  86.676   6.009  1.00  0.00           C  
ATOM   1776  O   LEU B1464      38.879  86.363   5.099  1.00  0.00           O  
ATOM   1777  CB  LEU B1464      41.986  85.848   5.487  1.00  0.00           C  
ATOM   1778  CG  LEU B1464      43.172  84.915   5.744  1.00  0.00           C  
ATOM   1779  CD1 LEU B1464      44.306  85.290   4.769  1.00  0.00           C  
ATOM   1780  CD2 LEU B1464      43.641  84.945   7.195  1.00  0.00           C  
ATOM   1781  N   ALA B1465      39.579  87.797   6.705  1.00  0.00           N  
ATOM   1782  CA  ALA B1465      38.556  88.808   6.429  1.00  0.00           C  
ATOM   1783  C   ALA B1465      38.899  90.053   7.234  1.00  0.00           C  
ATOM   1784  O   ALA B1465      39.300  89.940   8.406  1.00  0.00           O  
ATOM   1785  CB  ALA B1465      37.151  88.290   6.756  1.00  0.00           C  
ATOM   1786  N   GLU B1475      38.775  91.224   6.598  1.00  0.00           N  
ATOM   1787  CA  GLU B1475      39.087  92.544   7.227  1.00  0.00           C  
ATOM   1788  C   GLU B1475      38.484  92.732   8.616  1.00  0.00           C  
ATOM   1789  O   GLU B1475      39.125  93.282   9.532  1.00  0.00           O  
ATOM   1790  CB  GLU B1475      38.591  93.703   6.327  1.00  0.00           C  
ATOM   1791  CG  GLU B1475      39.453  93.978   5.075  1.00  0.00           C  
ATOM   1792  CD  GLU B1475      39.040  95.258   4.323  1.00  0.00           C  
ATOM   1793  OE1 GLU B1475      37.998  95.232   3.607  1.00  0.00           O  
ATOM   1794  OE2 GLU B1475      39.770  96.288   4.442  1.00  0.00           O  
ATOM   1795  N   THR B1476      37.240  92.269   8.758  1.00  0.00           N  
ATOM   1796  CA  THR B1476      36.413  92.546   9.930  1.00  0.00           C  
ATOM   1797  C   THR B1476      36.496  91.477  11.023  1.00  0.00           C  
ATOM   1798  O   THR B1476      35.753  91.539  12.009  1.00  0.00           O  
ATOM   1799  CB  THR B1476      34.932  92.666   9.526  1.00  0.00           C  
ATOM   1800  OG1 THR B1476      34.532  91.466   8.837  1.00  0.00           O  
ATOM   1801  CG2 THR B1476      34.716  93.883   8.635  1.00  0.00           C  
ATOM   1802  N   GLY B1477      37.375  90.492  10.843  1.00  0.00           N  
ATOM   1803  CA  GLY B1477      37.557  89.436  11.818  1.00  0.00           C  
ATOM   1804  C   GLY B1477      38.241  89.830  13.119  1.00  0.00           C  
ATOM   1805  O   GLY B1477      39.077  90.729  13.155  1.00  0.00           O  
ATOM   1806  N   GLU B1478      37.910  89.106  14.184  1.00  0.00           N  
ATOM   1807  CA  GLU B1478      38.419  89.394  15.498  1.00  0.00           C  
ATOM   1808  C   GLU B1478      39.700  88.667  15.881  1.00  0.00           C  
ATOM   1809  O   GLU B1478      40.314  88.989  16.918  1.00  0.00           O  
ATOM   1810  CB  GLU B1478      37.326  89.156  16.539  1.00  0.00           C  
ATOM   1811  CG  GLU B1478      36.156  90.122  16.351  1.00  0.00           C  
ATOM   1812  CD  GLU B1478      35.458  90.412  17.644  1.00  0.00           C  
ATOM   1813  OE1 GLU B1478      35.972  91.279  18.379  1.00  0.00           O  
ATOM   1814  OE2 GLU B1478      34.407  89.771  17.929  1.00  0.00           O  
ATOM   1815  N   SER B1479      40.124  87.711  15.059  1.00  0.00           N  
ATOM   1816  CA  SER B1479      41.385  87.006  15.310  1.00  0.00           C  
ATOM   1817  C   SER B1479      42.520  87.696  14.549  1.00  0.00           C  
ATOM   1818  O   SER B1479      42.401  87.937  13.348  1.00  0.00           O  
ATOM   1819  CB  SER B1479      41.289  85.547  14.860  1.00  0.00           C  
ATOM   1820  OG  SER B1479      40.254  84.876  15.575  1.00  0.00           O  
ATOM   1821  N   GLY B1480      43.607  87.995  15.244  1.00  0.00           N  
ATOM   1822  CA  GLY B1480      44.821  88.451  14.590  1.00  0.00           C  
ATOM   1823  C   GLY B1480      45.716  87.269  14.294  1.00  0.00           C  
ATOM   1824  O   GLY B1480      45.913  86.407  15.143  1.00  0.00           O  
ATOM   1825  N   VAL B1481      46.212  87.204  13.060  1.00  0.00           N  
ATOM   1826  CA  VAL B1481      46.978  86.068  12.588  1.00  0.00           C  
ATOM   1827  C   VAL B1481      48.243  86.502  11.844  1.00  0.00           C  
ATOM   1828  O   VAL B1481      48.295  87.612  11.324  1.00  0.00           O  
ATOM   1829  CB  VAL B1481      46.100  85.114  11.706  1.00  0.00           C  
ATOM   1830  CG1 VAL B1481      44.845  84.761  12.438  1.00  0.00           C  
ATOM   1831  CG2 VAL B1481      45.732  85.776  10.350  1.00  0.00           C  
ATOM   1832  N   TYR B1482      49.244  85.603  11.826  1.00  0.00           N  
ATOM   1833  CA  TYR B1482      50.543  85.813  11.228  1.00  0.00           C  
ATOM   1834  C   TYR B1482      50.893  84.531  10.448  1.00  0.00           C  
ATOM   1835  O   TYR B1482      51.077  83.463  11.050  1.00  0.00           O  
ATOM   1836  CB  TYR B1482      51.597  86.063  12.306  1.00  0.00           C  
ATOM   1837  CG  TYR B1482      51.252  87.256  13.205  1.00  0.00           C  
ATOM   1838  CD1 TYR B1482      51.863  88.508  12.992  1.00  0.00           C  
ATOM   1839  CD2 TYR B1482      50.317  87.135  14.259  1.00  0.00           C  
ATOM   1840  CE1 TYR B1482      51.571  89.600  13.804  1.00  0.00           C  
ATOM   1841  CE2 TYR B1482      50.002  88.249  15.092  1.00  0.00           C  
ATOM   1842  CZ  TYR B1482      50.628  89.471  14.844  1.00  0.00           C  
ATOM   1843  OH  TYR B1482      50.339  90.580  15.633  1.00  0.00           O  
ATOM   1844  N   ILE B1483      50.982  84.649   9.111  1.00  0.00           N  
ATOM   1845  CA  ILE B1483      51.117  83.474   8.225  1.00  0.00           C  
ATOM   1846  C   ILE B1483      52.099  83.732   7.099  1.00  0.00           C  
ATOM   1847  O   ILE B1483      52.398  84.872   6.760  1.00  0.00           O  
ATOM   1848  CB  ILE B1483      49.776  83.031   7.601  1.00  0.00           C  
ATOM   1849  CG1 ILE B1483      49.239  84.075   6.589  1.00  0.00           C  
ATOM   1850  CG2 ILE B1483      48.757  82.709   8.702  1.00  0.00           C  
ATOM   1851  CD1 ILE B1483      47.949  83.616   5.761  1.00  0.00           C  
ATOM   1852  N   ASP B1484      52.638  82.639   6.590  1.00  0.00           N  
ATOM   1853  CA  ASP B1484      53.310  82.610   5.312  1.00  0.00           C  
ATOM   1854  C   ASP B1484      52.187  82.463   4.280  1.00  0.00           C  
ATOM   1855  O   ASP B1484      51.398  81.520   4.335  1.00  0.00           O  
ATOM   1856  CB  ASP B1484      54.204  81.406   5.259  1.00  0.00           C  
ATOM   1857  CG  ASP B1484      55.068  81.379   4.023  1.00  0.00           C  
ATOM   1858  OD1 ASP B1484      54.608  81.832   2.937  1.00  0.00           O  
ATOM   1859  OD2 ASP B1484      56.204  80.893   4.164  1.00  0.00           O  
ATOM   1860  N   ARG B1485      52.116  83.416   3.360  1.00  0.00           N  
ATOM   1861  CA  ARG B1485      51.112  83.401   2.274  1.00  0.00           C  
ATOM   1862  C   ARG B1485      51.032  82.088   1.460  1.00  0.00           C  
ATOM   1863  O   ARG B1485      49.971  81.789   0.893  1.00  0.00           O  
ATOM   1864  CB  ARG B1485      51.375  84.553   1.306  1.00  0.00           C  
ATOM   1865  CG  ARG B1485      50.840  85.898   1.767  1.00  0.00           C  
ATOM   1866  CD  ARG B1485      51.097  86.978   0.670  1.00  0.00           C  
ATOM   1867  NE  ARG B1485      50.613  88.307   1.085  1.00  0.00           N  
ATOM   1868  CZ  ARG B1485      51.389  89.288   1.576  1.00  0.00           C  
ATOM   1869  NH1 ARG B1485      52.698  89.118   1.708  1.00  0.00           N  
ATOM   1870  NH2 ARG B1485      50.851  90.458   1.937  1.00  0.00           N  
ATOM   1871  N   ASP B1486      52.128  81.318   1.409  1.00  0.00           N  
ATOM   1872  CA  ASP B1486      52.113  80.007   0.781  1.00  0.00           C  
ATOM   1873  C   ASP B1486      50.998  79.054   1.298  1.00  0.00           C  
ATOM   1874  O   ASP B1486      50.462  78.240   0.528  1.00  0.00           O  
ATOM   1875  CB  ASP B1486      53.501  79.340   0.842  1.00  0.00           C  
ATOM   1876  CG  ASP B1486      54.533  79.983  -0.118  1.00  0.00           C  
ATOM   1877  OD1 ASP B1486      54.189  80.911  -0.902  1.00  0.00           O  
ATOM   1878  OD2 ASP B1486      55.735  79.589  -0.031  1.00  0.00           O  
ATOM   1879  N   VAL B1487      50.614  79.162   2.569  1.00  0.00           N  
ATOM   1880  CA  VAL B1487      49.590  78.268   3.142  1.00  0.00           C  
ATOM   1881  C   VAL B1487      48.228  78.400   2.408  1.00  0.00           C  
ATOM   1882  O   VAL B1487      47.350  77.523   2.501  1.00  0.00           O  
ATOM   1883  CB  VAL B1487      49.419  78.504   4.707  1.00  0.00           C  
ATOM   1884  CG1 VAL B1487      48.709  79.826   4.988  1.00  0.00           C  
ATOM   1885  CG2 VAL B1487      48.688  77.283   5.376  1.00  0.00           C  
ATOM   1886  N   LEU B1488      48.074  79.512   1.687  1.00  0.00           N  
ATOM   1887  CA  LEU B1488      46.814  79.865   1.035  1.00  0.00           C  
ATOM   1888  C   LEU B1488      46.564  79.066  -0.251  1.00  0.00           C  
ATOM   1889  O   LEU B1488      45.463  79.114  -0.796  1.00  0.00           O  
ATOM   1890  CB  LEU B1488      46.804  81.367   0.700  1.00  0.00           C  
ATOM   1891  CG  LEU B1488      46.657  82.354   1.862  1.00  0.00           C  
ATOM   1892  CD1 LEU B1488      46.778  83.793   1.364  1.00  0.00           C  
ATOM   1893  CD2 LEU B1488      45.308  82.114   2.543  1.00  0.00           C  
ATOM   1894  N   ASN B1489      47.593  78.360  -0.734  1.00  0.00           N  
ATOM   1895  CA  ASN B1489      47.530  77.599  -1.989  1.00  0.00           C  
ATOM   1896  C   ASN B1489      47.747  76.076  -1.826  1.00  0.00           C  
ATOM   1897  O   ASN B1489      48.116  75.409  -2.794  1.00  0.00           O  
ATOM   1898  CB  ASN B1489      48.589  78.116  -2.996  1.00  0.00           C  
ATOM   1899  CG  ASN B1489      48.657  79.628  -3.097  1.00  0.00           C  
ATOM   1900  OD1 ASN B1489      49.761  80.212  -3.074  1.00  0.00           O  
ATOM   1901  ND2 ASN B1489      47.496  80.282  -3.226  1.00  0.00           N  
ATOM   1902  N   LEU B1490      47.558  75.523  -0.623  1.00  0.00           N  
ATOM   1903  CA  LEU B1490      47.838  74.090  -0.410  1.00  0.00           C  
ATOM   1904  C   LEU B1490      46.641  73.216  -0.798  1.00  0.00           C  
ATOM   1905  O   LEU B1490      45.516  73.710  -0.833  1.00  0.00           O  
ATOM   1906  CB  LEU B1490      48.274  73.807   1.032  1.00  0.00           C  
ATOM   1907  CG  LEU B1490      49.536  74.494   1.536  1.00  0.00           C  
ATOM   1908  CD1 LEU B1490      49.667  74.352   3.073  1.00  0.00           C  
ATOM   1909  CD2 LEU B1490      50.761  73.948   0.810  1.00  0.00           C  
ATOM   1910  N   PRO B1491      46.887  71.921  -1.123  1.00  0.00           N  
ATOM   1911  CA  PRO B1491      45.786  71.076  -1.630  1.00  0.00           C  
ATOM   1912  C   PRO B1491      44.962  70.386  -0.555  1.00  0.00           C  
ATOM   1913  O   PRO B1491      45.505  69.794   0.367  1.00  0.00           O  
ATOM   1914  CB  PRO B1491      46.516  70.039  -2.505  1.00  0.00           C  
ATOM   1915  CG  PRO B1491      47.861  69.856  -1.827  1.00  0.00           C  
ATOM   1916  CD  PRO B1491      48.175  71.194  -1.104  1.00  0.00           C  
ATOM   1917  N   VAL B1492      43.649  70.457  -0.700  1.00  0.00           N  
ATOM   1918  CA  VAL B1492      42.712  69.856   0.248  1.00  0.00           C  
ATOM   1919  C   VAL B1492      42.474  68.389  -0.152  1.00  0.00           C  
ATOM   1920  O   VAL B1492      42.203  68.109  -1.327  1.00  0.00           O  
ATOM   1921  CB  VAL B1492      41.390  70.640   0.245  1.00  0.00           C  
ATOM   1922  CG1 VAL B1492      40.295  69.934   1.091  1.00  0.00           C  
ATOM   1923  CG2 VAL B1492      41.636  72.085   0.701  1.00  0.00           C  
ATOM   1924  N   PRO B1493      42.603  67.447   0.806  1.00  0.00           N  
ATOM   1925  CA  PRO B1493      42.352  66.028   0.478  1.00  0.00           C  
ATOM   1926  C   PRO B1493      40.981  65.796  -0.125  1.00  0.00           C  
ATOM   1927  O   PRO B1493      40.006  66.429   0.303  1.00  0.00           O  
ATOM   1928  CB  PRO B1493      42.432  65.338   1.843  1.00  0.00           C  
ATOM   1929  CG  PRO B1493      43.361  66.195   2.631  1.00  0.00           C  
ATOM   1930  CD  PRO B1493      43.014  67.610   2.220  1.00  0.00           C  
ATOM   1931  N   ASP B1494      40.885  64.890  -1.095  1.00  0.00           N  
ATOM   1932  CA  ASP B1494      39.597  64.644  -1.732  1.00  0.00           C  
ATOM   1933  C   ASP B1494      38.746  63.711  -0.878  1.00  0.00           C  
ATOM   1934  O   ASP B1494      39.179  63.299   0.202  1.00  0.00           O  
ATOM   1935  CB  ASP B1494      39.759  64.161  -3.184  1.00  0.00           C  
ATOM   1936  CG  ASP B1494      40.506  62.840  -3.297  1.00  0.00           C  
ATOM   1937  OD1 ASP B1494      40.315  61.929  -2.468  1.00  0.00           O  
ATOM   1938  OD2 ASP B1494      41.279  62.711  -4.259  1.00  0.00           O  
ATOM   1939  N   GLU B1495      37.542  63.384  -1.351  1.00  0.00           N  
ATOM   1940  CA  GLU B1495      36.577  62.575  -0.578  1.00  0.00           C  
ATOM   1941  C   GLU B1495      37.000  61.117  -0.355  1.00  0.00           C  
ATOM   1942  O   GLU B1495      36.413  60.411   0.472  1.00  0.00           O  
ATOM   1943  CB  GLU B1495      35.208  62.610  -1.260  1.00  0.00           C  
ATOM   1944  CG  GLU B1495      35.314  62.598  -2.801  1.00  0.00           C  
ATOM   1945  CD  GLU B1495      34.001  62.257  -3.490  1.00  0.00           C  
ATOM   1946  OE1 GLU B1495      32.971  62.085  -2.784  1.00  0.00           O  
ATOM   1947  OE2 GLU B1495      34.002  62.166  -4.746  1.00  0.00           O  
ATOM   1948  N   ASN B1496      38.006  60.665  -1.096  1.00  0.00           N  
ATOM   1949  CA  ASN B1496      38.500  59.295  -0.958  1.00  0.00           C  
ATOM   1950  C   ASN B1496      39.669  59.143   0.018  1.00  0.00           C  
ATOM   1951  O   ASN B1496      40.328  58.102   0.043  1.00  0.00           O  
ATOM   1952  CB  ASN B1496      38.898  58.723  -2.336  1.00  0.00           C  
ATOM   1953  CG  ASN B1496      37.731  58.660  -3.309  1.00  0.00           C  
ATOM   1954  OD1 ASN B1496      37.868  59.047  -4.479  1.00  0.00           O  
ATOM   1955  ND2 ASN B1496      36.581  58.173  -2.839  1.00  0.00           N  
ATOM   1956  N   VAL B1497      39.939  60.179   0.808  1.00  0.00           N  
ATOM   1957  CA  VAL B1497      41.028  60.121   1.771  1.00  0.00           C  
ATOM   1958  C   VAL B1497      40.840  58.902   2.697  1.00  0.00           C  
ATOM   1959  O   VAL B1497      39.732  58.634   3.172  1.00  0.00           O  
ATOM   1960  CB  VAL B1497      41.241  61.516   2.524  1.00  0.00           C  
ATOM   1961  CG1 VAL B1497      39.953  62.041   3.186  1.00  0.00           C  
ATOM   1962  CG2 VAL B1497      42.405  61.459   3.529  1.00  0.00           C  
ATOM   1963  N   ASP B1498      41.901  58.128   2.916  1.00  0.00           N  
ATOM   1964  CA  ASP B1498      41.769  56.944   3.793  1.00  0.00           C  
ATOM   1965  C   ASP B1498      41.945  57.308   5.258  1.00  0.00           C  
ATOM   1966  O   ASP B1498      43.068  57.462   5.746  1.00  0.00           O  
ATOM   1967  CB  ASP B1498      42.702  55.783   3.364  1.00  0.00           C  
ATOM   1968  CG  ASP B1498      42.525  54.527   4.221  1.00  0.00           C  
ATOM   1969  OD1 ASP B1498      41.564  54.435   5.015  1.00  0.00           O  
ATOM   1970  OD2 ASP B1498      43.355  53.607   4.098  1.00  0.00           O  
ATOM   1971  N   TYR B1499      40.816  57.448   5.958  1.00  0.00           N  
ATOM   1972  CA  TYR B1499      40.816  57.895   7.347  1.00  0.00           C  
ATOM   1973  C   TYR B1499      41.431  56.896   8.338  1.00  0.00           C  
ATOM   1974  O   TYR B1499      41.831  57.271   9.451  1.00  0.00           O  
ATOM   1975  CB  TYR B1499      39.412  58.316   7.781  1.00  0.00           C  
ATOM   1976  CG  TYR B1499      39.058  59.726   7.380  1.00  0.00           C  
ATOM   1977  CD1 TYR B1499      39.636  60.804   8.045  1.00  0.00           C  
ATOM   1978  CD2 TYR B1499      38.142  59.984   6.346  1.00  0.00           C  
ATOM   1979  CE1 TYR B1499      39.326  62.109   7.702  1.00  0.00           C  
ATOM   1980  CE2 TYR B1499      37.824  61.296   5.991  1.00  0.00           C  
ATOM   1981  CZ  TYR B1499      38.429  62.346   6.683  1.00  0.00           C  
ATOM   1982  OH  TYR B1499      38.143  63.643   6.379  1.00  0.00           O  
ATOM   1983  N   ASP B1500      41.537  55.633   7.922  1.00  0.00           N  
ATOM   1984  CA  ASP B1500      42.212  54.619   8.732  1.00  0.00           C  
ATOM   1985  C   ASP B1500      43.728  54.503   8.459  1.00  0.00           C  
ATOM   1986  O   ASP B1500      44.418  53.772   9.152  1.00  0.00           O  
ATOM   1987  CB  ASP B1500      41.476  53.259   8.623  1.00  0.00           C  
ATOM   1988  CG  ASP B1500      40.015  53.326   9.144  1.00  0.00           C  
ATOM   1989  OD1 ASP B1500      39.756  53.988  10.184  1.00  0.00           O  
ATOM   1990  OD2 ASP B1500      39.122  52.695   8.525  1.00  0.00           O  
ATOM   1991  N   GLY B1501      44.242  55.265   7.488  1.00  0.00           N  
ATOM   1992  CA  GLY B1501      45.675  55.272   7.150  1.00  0.00           C  
ATOM   1993  C   GLY B1501      46.532  56.298   7.894  1.00  0.00           C  
ATOM   1994  O   GLY B1501      46.099  56.904   8.866  1.00  0.00           O  
ATOM   1995  N   ASP B1502      47.775  56.465   7.453  1.00  0.00           N  
ATOM   1996  CA  ASP B1502      48.653  57.481   8.016  1.00  0.00           C  
ATOM   1997  C   ASP B1502      48.250  58.812   7.395  1.00  0.00           C  
ATOM   1998  O   ASP B1502      48.416  59.006   6.183  1.00  0.00           O  
ATOM   1999  CB  ASP B1502      50.133  57.156   7.713  1.00  0.00           C  
ATOM   2000  CG  ASP B1502      51.110  58.051   8.479  1.00  0.00           C  
ATOM   2001  OD1 ASP B1502      50.732  58.638   9.530  1.00  0.00           O  
ATOM   2002  OD2 ASP B1502      52.275  58.156   8.027  1.00  0.00           O  
ATOM   2003  N   LEU B1503      47.682  59.708   8.201  1.00  0.00           N  
ATOM   2004  CA  LEU B1503      47.383  61.056   7.705  1.00  0.00           C  
ATOM   2005  C   LEU B1503      48.507  62.056   7.951  1.00  0.00           C  
ATOM   2006  O   LEU B1503      48.368  63.228   7.577  1.00  0.00           O  
ATOM   2007  CB  LEU B1503      46.083  61.596   8.310  1.00  0.00           C  
ATOM   2008  CG  LEU B1503      44.880  60.681   8.102  1.00  0.00           C  
ATOM   2009  CD1 LEU B1503      43.706  61.190   8.975  1.00  0.00           C  
ATOM   2010  CD2 LEU B1503      44.521  60.594   6.614  1.00  0.00           C  
ATOM   2011  N   THR B1504      49.600  61.596   8.568  1.00  0.00           N  
ATOM   2012  CA  THR B1504      50.747  62.460   8.904  1.00  0.00           C  
ATOM   2013  C   THR B1504      51.277  63.261   7.708  1.00  0.00           C  
ATOM   2014  O   THR B1504      51.572  64.430   7.871  1.00  0.00           O  
ATOM   2015  CB  THR B1504      51.919  61.679   9.549  1.00  0.00           C  
ATOM   2016  OG1 THR B1504      51.435  60.963  10.687  1.00  0.00           O  
ATOM   2017  CG2 THR B1504      53.032  62.640  10.009  1.00  0.00           C  
ATOM   2018  N   PRO B1505      51.374  62.651   6.498  1.00  0.00           N  
ATOM   2019  CA  PRO B1505      51.809  63.461   5.344  1.00  0.00           C  
ATOM   2020  C   PRO B1505      50.898  64.668   5.006  1.00  0.00           C  
ATOM   2021  O   PRO B1505      51.383  65.688   4.556  1.00  0.00           O  
ATOM   2022  CB  PRO B1505      51.791  62.461   4.184  1.00  0.00           C  
ATOM   2023  CG  PRO B1505      51.826  61.082   4.834  1.00  0.00           C  
ATOM   2024  CD  PRO B1505      51.110  61.244   6.118  1.00  0.00           C  
ATOM   2025  N   ILE B1506      49.587  64.542   5.197  1.00  0.00           N  
ATOM   2026  CA  ILE B1506      48.664  65.668   4.943  1.00  0.00           C  
ATOM   2027  C   ILE B1506      48.880  66.771   6.001  1.00  0.00           C  
ATOM   2028  O   ILE B1506      48.971  67.958   5.670  1.00  0.00           O  
ATOM   2029  CB  ILE B1506      47.183  65.200   4.933  1.00  0.00           C  
ATOM   2030  CG1 ILE B1506      46.937  64.230   3.762  1.00  0.00           C  
ATOM   2031  CG2 ILE B1506      46.201  66.432   4.895  1.00  0.00           C  
ATOM   2032  CD1 ILE B1506      45.722  63.285   3.973  1.00  0.00           C  
ATOM   2033  N   ILE B1507      48.969  66.365   7.268  1.00  0.00           N  
ATOM   2034  CA  ILE B1507      49.167  67.314   8.361  1.00  0.00           C  
ATOM   2035  C   ILE B1507      50.508  68.023   8.198  1.00  0.00           C  
ATOM   2036  O   ILE B1507      50.588  69.236   8.298  1.00  0.00           O  
ATOM   2037  CB  ILE B1507      49.123  66.626   9.751  1.00  0.00           C  
ATOM   2038  CG1 ILE B1507      47.819  65.809   9.983  1.00  0.00           C  
ATOM   2039  CG2 ILE B1507      49.429  67.617  10.866  1.00  0.00           C  
ATOM   2040  CD1 ILE B1507      46.576  66.332   9.386  1.00  0.00           C  
ATOM   2041  N   LYS B1508      51.559  67.248   7.971  1.00  0.00           N  
ATOM   2042  CA  LYS B1508      52.869  67.809   7.688  1.00  0.00           C  
ATOM   2043  C   LYS B1508      52.821  68.864   6.568  1.00  0.00           C  
ATOM   2044  O   LYS B1508      53.352  69.949   6.734  1.00  0.00           O  
ATOM   2045  CB  LYS B1508      53.869  66.702   7.355  1.00  0.00           C  
ATOM   2046  CG  LYS B1508      55.292  67.212   7.091  1.00  0.00           C  
ATOM   2047  CD  LYS B1508      56.260  66.024   6.810  1.00  0.00           C  
ATOM   2048  CE  LYS B1508      57.722  66.516   6.725  1.00  0.00           C  
ATOM   2049  NZ  LYS B1508      58.703  65.382   6.964  1.00  0.00           N  
ATOM   2050  N   GLN B1509      52.218  68.557   5.423  1.00  0.00           N  
ATOM   2051  CA  GLN B1509      52.111  69.551   4.377  1.00  0.00           C  
ATOM   2052  C   GLN B1509      51.398  70.849   4.828  1.00  0.00           C  
ATOM   2053  O   GLN B1509      51.817  71.961   4.479  1.00  0.00           O  
ATOM   2054  CB  GLN B1509      51.384  68.965   3.185  1.00  0.00           C  
ATOM   2055  CG  GLN B1509      51.111  69.941   2.059  1.00  0.00           C  
ATOM   2056  CD  GLN B1509      50.542  69.236   0.836  1.00  0.00           C  
ATOM   2057  OE1 GLN B1509      49.651  68.368   0.942  1.00  0.00           O  
ATOM   2058  NE2 GLN B1509      51.050  69.604  -0.331  1.00  0.00           N  
ATOM   2059  N   TRP B1510      50.310  70.697   5.578  1.00  0.00           N  
ATOM   2060  CA  TRP B1510      49.524  71.865   6.034  1.00  0.00           C  
ATOM   2061  C   TRP B1510      50.121  72.573   7.246  1.00  0.00           C  
ATOM   2062  O   TRP B1510      49.591  73.606   7.680  1.00  0.00           O  
ATOM   2063  CB  TRP B1510      48.059  71.475   6.282  1.00  0.00           C  
ATOM   2064  CG  TRP B1510      47.263  71.394   5.022  1.00  0.00           C  
ATOM   2065  CD1 TRP B1510      47.151  70.321   4.193  1.00  0.00           C  
ATOM   2066  CD2 TRP B1510      46.501  72.452   4.423  1.00  0.00           C  
ATOM   2067  NE1 TRP B1510      46.344  70.632   3.118  1.00  0.00           N  
ATOM   2068  CE2 TRP B1510      45.935  71.938   3.235  1.00  0.00           C  
ATOM   2069  CE3 TRP B1510      46.248  73.798   4.775  1.00  0.00           C  
ATOM   2070  CZ2 TRP B1510      45.097  72.706   2.404  1.00  0.00           C  
ATOM   2071  CZ3 TRP B1510      45.416  74.573   3.937  1.00  0.00           C  
ATOM   2072  CH2 TRP B1510      44.846  74.018   2.774  1.00  0.00           C  
ATOM   2073  N   THR B1511      51.211  72.027   7.786  1.00  0.00           N  
ATOM   2074  CA  THR B1511      51.940  72.639   8.920  1.00  0.00           C  
ATOM   2075  C   THR B1511      53.424  72.855   8.602  1.00  0.00           C  
ATOM   2076  O   THR B1511      54.235  73.081   9.502  1.00  0.00           O  
ATOM   2077  CB  THR B1511      51.824  71.802  10.222  1.00  0.00           C  
ATOM   2078  OG1 THR B1511      52.383  70.507  10.007  1.00  0.00           O  
ATOM   2079  CG2 THR B1511      50.326  71.637  10.690  1.00  0.00           C  
ATOM   2080  N   SER B1512      53.764  72.801   7.315  1.00  0.00           N  
ATOM   2081  CA  SER B1512      55.144  72.950   6.883  1.00  0.00           C  
ATOM   2082  C   SER B1512      55.546  74.419   6.749  1.00  0.00           C  
ATOM   2083  O   SER B1512      56.747  74.722   6.740  1.00  0.00           O  
ATOM   2084  CB  SER B1512      55.396  72.200   5.562  1.00  0.00           C  
ATOM   2085  OG  SER B1512      54.546  72.714   4.519  1.00  0.00           O  
ATOM   2086  N   VAL B1513      54.572  75.328   6.629  1.00  0.00           N  
ATOM   2087  CA  VAL B1513      54.884  76.767   6.639  1.00  0.00           C  
ATOM   2088  C   VAL B1513      54.297  77.431   7.889  1.00  0.00           C  
ATOM   2089  O   VAL B1513      53.336  76.922   8.486  1.00  0.00           O  
ATOM   2090  CB  VAL B1513      54.440  77.549   5.315  1.00  0.00           C  
ATOM   2091  CG1 VAL B1513      55.225  77.074   4.065  1.00  0.00           C  
ATOM   2092  CG2 VAL B1513      52.938  77.444   5.076  1.00  0.00           C  
ATOM   2093  N   TYR B1514      54.878  78.562   8.275  1.00  0.00           N  
ATOM   2094  CA  TYR B1514      54.455  79.300   9.477  1.00  0.00           C  
ATOM   2095  C   TYR B1514      53.019  79.759   9.366  1.00  0.00           C  
ATOM   2096  O   TYR B1514      52.622  80.361   8.373  1.00  0.00           O  
ATOM   2097  CB  TYR B1514      55.376  80.515   9.713  1.00  0.00           C  
ATOM   2098  CG  TYR B1514      55.154  81.194  11.070  1.00  0.00           C  
ATOM   2099  CD1 TYR B1514      55.993  80.920  12.148  1.00  0.00           C  
ATOM   2100  CD2 TYR B1514      54.098  82.095  11.253  1.00  0.00           C  
ATOM   2101  CE1 TYR B1514      55.803  81.536  13.368  1.00  0.00           C  
ATOM   2102  CE2 TYR B1514      53.891  82.710  12.483  1.00  0.00           C  
ATOM   2103  CZ  TYR B1514      54.761  82.422  13.534  1.00  0.00           C  
ATOM   2104  OH  TYR B1514      54.553  83.005  14.768  1.00  0.00           O  
ATOM   2105  N   ALA B1515      52.226  79.479  10.411  1.00  0.00           N  
ATOM   2106  CA  ALA B1515      50.865  79.972  10.493  1.00  0.00           C  
ATOM   2107  C   ALA B1515      50.532  79.924  11.987  1.00  0.00           C  
ATOM   2108  O   ALA B1515      50.565  78.843  12.582  1.00  0.00           O  
ATOM   2109  CB  ALA B1515      49.896  79.086   9.687  1.00  0.00           C  
ATOM   2110  N   ALA B1516      50.263  81.082  12.587  1.00  0.00           N  
ATOM   2111  CA  ALA B1516      49.967  81.150  14.030  1.00  0.00           C  
ATOM   2112  C   ALA B1516      48.969  82.251  14.313  1.00  0.00           C  
ATOM   2113  O   ALA B1516      49.047  83.316  13.708  1.00  0.00           O  
ATOM   2114  CB  ALA B1516      51.259  81.414  14.821  1.00  0.00           C  
ATOM   2115  N   THR B1517      48.085  82.027  15.288  1.00  0.00           N  
ATOM   2116  CA  THR B1517      47.256  83.111  15.813  1.00  0.00           C  
ATOM   2117  C   THR B1517      48.102  83.981  16.729  1.00  0.00           C  
ATOM   2118  O   THR B1517      49.187  83.568  17.176  1.00  0.00           O  
ATOM   2119  CB  THR B1517      46.072  82.593  16.652  1.00  0.00           C  
ATOM   2120  OG1 THR B1517      46.578  82.114  17.899  1.00  0.00           O  
ATOM   2121  CG2 THR B1517      45.342  81.468  15.927  1.00  0.00           C  
ATOM   2122  N   GLU B1518      47.603  85.191  17.015  1.00  0.00           N  
ATOM   2123  CA  GLU B1518      48.286  86.124  17.920  1.00  0.00           C  
ATOM   2124  C   GLU B1518      48.618  85.508  19.280  1.00  0.00           C  
ATOM   2125  O   GLU B1518      49.591  85.925  19.934  1.00  0.00           O  
ATOM   2126  CB  GLU B1518      47.434  87.399  18.091  1.00  0.00           C  
ATOM   2127  CG  GLU B1518      45.992  87.117  18.588  1.00  0.00           C  
ATOM   2128  CD  GLU B1518      45.002  88.285  18.307  1.00  0.00           C  
ATOM   2129  OE1 GLU B1518      45.393  89.443  18.363  1.00  0.00           O  
ATOM   2130  OE2 GLU B1518      43.823  88.014  18.090  1.00  0.00           O  
ATOM   2131  N   ASP B1519      47.839  84.493  19.699  1.00  0.00           N  
ATOM   2132  CA  ASP B1519      47.999  83.910  21.052  1.00  0.00           C  
ATOM   2133  C   ASP B1519      49.322  83.172  21.179  1.00  0.00           C  
ATOM   2134  O   ASP B1519      49.874  83.071  22.276  1.00  0.00           O  
ATOM   2135  CB  ASP B1519      46.845  82.938  21.435  1.00  0.00           C  
ATOM   2136  CG  ASP B1519      45.445  83.587  21.440  1.00  0.00           C  
ATOM   2137  OD1 ASP B1519      45.303  84.808  21.712  1.00  0.00           O  
ATOM   2138  OD2 ASP B1519      44.450  82.832  21.231  1.00  0.00           O  
ATOM   2139  N   VAL B1520      49.858  82.675  20.059  1.00  0.00           N  
ATOM   2140  CA  VAL B1520      51.110  81.883  20.088  1.00  0.00           C  
ATOM   2141  C   VAL B1520      52.199  82.395  19.117  1.00  0.00           C  
ATOM   2142  O   VAL B1520      53.308  81.846  19.056  1.00  0.00           O  
ATOM   2143  CB  VAL B1520      50.846  80.353  19.842  1.00  0.00           C  
ATOM   2144  CG1 VAL B1520      49.952  79.794  20.929  1.00  0.00           C  
ATOM   2145  CG2 VAL B1520      50.243  80.070  18.414  1.00  0.00           C  
ATOM   2146  N   HIS B1521      51.852  83.424  18.351  1.00  0.00           N  
ATOM   2147  CA  HIS B1521      52.784  84.032  17.400  1.00  0.00           C  
ATOM   2148  C   HIS B1521      54.095  84.398  18.103  1.00  0.00           C  
ATOM   2149  O   HIS B1521      54.080  84.890  19.237  1.00  0.00           O  
ATOM   2150  CB  HIS B1521      52.143  85.266  16.749  1.00  0.00           C  
ATOM   2151  CG  HIS B1521      53.107  86.109  15.952  1.00  0.00           C  
ATOM   2152  ND1 HIS B1521      53.787  85.629  14.845  1.00  0.00           N  
ATOM   2153  CD2 HIS B1521      53.463  87.408  16.072  1.00  0.00           C  
ATOM   2154  CE1 HIS B1521      54.537  86.595  14.334  1.00  0.00           C  
ATOM   2155  NE2 HIS B1521      54.359  87.685  15.059  1.00  0.00           N  
ATOM   2156  N   GLU B1522      55.227  84.084  17.470  1.00  0.00           N  
ATOM   2157  CA  GLU B1522      56.522  84.565  17.938  1.00  0.00           C  
ATOM   2158  C   GLU B1522      57.294  85.261  16.801  1.00  0.00           C  
ATOM   2159  O   GLU B1522      57.726  84.600  15.850  1.00  0.00           O  
ATOM   2160  CB  GLU B1522      57.333  83.425  18.560  1.00  0.00           C  
ATOM   2161  CG  GLU B1522      56.655  82.851  19.852  1.00  0.00           C  
ATOM   2162  CD  GLU B1522      56.640  83.852  21.044  1.00  0.00           C  
ATOM   2163  OE1 GLU B1522      57.398  84.845  21.029  1.00  0.00           O  
ATOM   2164  OE2 GLU B1522      55.859  83.629  21.996  1.00  0.00           O  
ATOM   2165  N   PRO B1523      57.457  86.601  16.908  1.00  0.00           N  
ATOM   2166  CA  PRO B1523      58.106  87.406  15.867  1.00  0.00           C  
ATOM   2167  C   PRO B1523      59.431  86.828  15.362  1.00  0.00           C  
ATOM   2168  O   PRO B1523      59.649  86.770  14.155  1.00  0.00           O  
ATOM   2169  CB  PRO B1523      58.305  88.770  16.553  1.00  0.00           C  
ATOM   2170  CG  PRO B1523      57.116  88.855  17.522  1.00  0.00           C  
ATOM   2171  CD  PRO B1523      56.979  87.441  18.042  1.00  0.00           C  
ATOM   2172  N   ALA B1676      60.316  86.418  16.267  1.00  0.00           N  
ATOM   2173  CA  ALA B1676      61.627  85.897  15.857  1.00  0.00           C  
ATOM   2174  C   ALA B1676      61.475  84.708  14.922  1.00  0.00           C  
ATOM   2175  O   ALA B1676      62.082  84.681  13.841  1.00  0.00           O  
ATOM   2176  CB  ALA B1676      62.462  85.517  17.065  1.00  0.00           C  
ATOM   2177  N   ARG B1677      60.656  83.728  15.328  1.00  0.00           N  
ATOM   2178  CA  ARG B1677      60.437  82.519  14.550  1.00  0.00           C  
ATOM   2179  C   ARG B1677      59.817  82.886  13.180  1.00  0.00           C  
ATOM   2180  O   ARG B1677      60.238  82.367  12.158  1.00  0.00           O  
ATOM   2181  CB  ARG B1677      59.520  81.562  15.328  1.00  0.00           C  
ATOM   2182  CG  ARG B1677      59.216  80.236  14.599  1.00  0.00           C  
ATOM   2183  CD  ARG B1677      58.440  79.291  15.499  1.00  0.00           C  
ATOM   2184  NE  ARG B1677      57.950  78.131  14.758  1.00  0.00           N  
ATOM   2185  CZ  ARG B1677      57.181  77.172  15.286  1.00  0.00           C  
ATOM   2186  NH1 ARG B1677      56.830  77.219  16.574  1.00  0.00           N  
ATOM   2187  NH2 ARG B1677      56.791  76.159  14.534  1.00  0.00           N  
ATOM   2188  N   TYR B1678      58.803  83.749  13.183  1.00  0.00           N  
ATOM   2189  CA  TYR B1678      58.163  84.253  11.974  1.00  0.00           C  
ATOM   2190  C   TYR B1678      59.194  84.809  10.986  1.00  0.00           C  
ATOM   2191  O   TYR B1678      59.238  84.405   9.818  1.00  0.00           O  
ATOM   2192  CB  TYR B1678      57.304  85.401  12.405  1.00  0.00           C  
ATOM   2193  CG  TYR B1678      56.366  86.042  11.411  1.00  0.00           C  
ATOM   2194  CD1 TYR B1678      55.500  85.283  10.628  1.00  0.00           C  
ATOM   2195  CD2 TYR B1678      56.284  87.424  11.337  1.00  0.00           C  
ATOM   2196  CE1 TYR B1678      54.595  85.884   9.788  1.00  0.00           C  
ATOM   2197  CE2 TYR B1678      55.356  88.043  10.501  1.00  0.00           C  
ATOM   2198  CZ  TYR B1678      54.525  87.249   9.726  1.00  0.00           C  
ATOM   2199  OH  TYR B1678      53.593  87.834   8.911  1.00  0.00           O  
ATOM   2200  N   GLU B1679      60.042  85.717  11.478  1.00  0.00           N  
ATOM   2201  CA  GLU B1679      60.996  86.408  10.625  1.00  0.00           C  
ATOM   2202  C   GLU B1679      61.973  85.406  10.065  1.00  0.00           C  
ATOM   2203  O   GLU B1679      62.376  85.519   8.909  1.00  0.00           O  
ATOM   2204  CB  GLU B1679      61.682  87.537  11.393  1.00  0.00           C  
ATOM   2205  CG  GLU B1679      60.673  88.664  11.738  1.00  0.00           C  
ATOM   2206  CD  GLU B1679      61.228  89.747  12.673  1.00  0.00           C  
ATOM   2207  OE1 GLU B1679      62.456  89.972  12.687  1.00  0.00           O  
ATOM   2208  OE2 GLU B1679      60.416  90.398  13.375  1.00  0.00           O  
ATOM   2209  N   SER B1680      62.285  84.387  10.866  1.00  0.00           N  
ATOM   2210  CA  SER B1680      63.211  83.315  10.489  1.00  0.00           C  
ATOM   2211  C   SER B1680      62.624  82.302   9.488  1.00  0.00           C  
ATOM   2212  O   SER B1680      63.313  81.825   8.599  1.00  0.00           O  
ATOM   2213  CB  SER B1680      63.672  82.562  11.741  1.00  0.00           C  
ATOM   2214  OG  SER B1680      64.507  81.488  11.353  1.00  0.00           O  
ATOM   2215  N   GLU B1681      61.352  81.968   9.632  1.00  0.00           N  
ATOM   2216  CA  GLU B1681      60.761  80.972   8.768  1.00  0.00           C  
ATOM   2217  C   GLU B1681      60.061  81.620   7.556  1.00  0.00           C  
ATOM   2218  O   GLU B1681      59.807  80.939   6.569  1.00  0.00           O  
ATOM   2219  CB  GLU B1681      59.752  80.096   9.540  1.00  0.00           C  
ATOM   2220  CG  GLU B1681      60.306  79.313  10.740  1.00  0.00           C  
ATOM   2221  CD  GLU B1681      59.226  78.453  11.396  1.00  0.00           C  
ATOM   2222  OE1 GLU B1681      58.094  78.431  10.847  1.00  0.00           O  
ATOM   2223  OE2 GLU B1681      59.503  77.769  12.418  1.00  0.00           O  
ATOM   2224  N   VAL B1682      59.680  82.890   7.640  1.00  0.00           N  
ATOM   2225  CA  VAL B1682      58.914  83.489   6.531  1.00  0.00           C  
ATOM   2226  C   VAL B1682      59.720  84.572   5.766  1.00  0.00           C  
ATOM   2227  O   VAL B1682      60.080  85.598   6.341  1.00  0.00           O  
ATOM   2228  CB  VAL B1682      57.541  83.994   6.960  1.00  0.00           C  
ATOM   2229  CG1 VAL B1682      56.662  84.270   5.739  1.00  0.00           C  
ATOM   2230  CG2 VAL B1682      56.841  82.969   7.878  1.00  0.00           C  
ATOM   2231  N   PRO B1683      60.000  84.341   4.460  1.00  0.00           N  
ATOM   2232  CA  PRO B1683      60.618  85.412   3.659  1.00  0.00           C  
ATOM   2233  C   PRO B1683      59.756  86.663   3.743  1.00  0.00           C  
ATOM   2234  O   PRO B1683      58.517  86.535   3.742  1.00  0.00           O  
ATOM   2235  CB  PRO B1683      60.588  84.854   2.221  1.00  0.00           C  
ATOM   2236  CG  PRO B1683      60.364  83.405   2.324  1.00  0.00           C  
ATOM   2237  CD  PRO B1683      59.783  83.097   3.690  1.00  0.00           C  
ATOM   2238  N   GLU B1684      60.381  87.845   3.817  1.00  0.00           N  
ATOM   2239  CA  GLU B1684      59.687  89.106   4.109  1.00  0.00           C  
ATOM   2240  C   GLU B1684      58.445  89.317   3.238  1.00  0.00           C  
ATOM   2241  O   GLU B1684      57.398  89.731   3.740  1.00  0.00           O  
ATOM   2242  CB  GLU B1684      60.629  90.333   3.966  1.00  0.00           C  
ATOM   2243  CG  GLU B1684      59.922  91.667   4.303  1.00  0.00           C  
ATOM   2244  CD  GLU B1684      60.829  92.900   4.359  1.00  0.00           C  
ATOM   2245  OE1 GLU B1684      61.971  92.862   3.848  1.00  0.00           O  
ATOM   2246  OE2 GLU B1684      60.380  93.928   4.938  1.00  0.00           O  
ATOM   2247  N   ALA B1685      58.561  89.006   1.945  1.00  0.00           N  
ATOM   2248  CA  ALA B1685      57.468  89.272   0.989  1.00  0.00           C  
ATOM   2249  C   ALA B1685      56.303  88.293   1.137  1.00  0.00           C  
ATOM   2250  O   ALA B1685      55.211  88.525   0.570  1.00  0.00           O  
ATOM   2251  CB  ALA B1685      57.989  89.261  -0.459  1.00  0.00           C  
ATOM   2252  N   ASN B1686      56.530  87.219   1.892  1.00  0.00           N  
ATOM   2253  CA  ASN B1686      55.499  86.187   2.135  1.00  0.00           C  
ATOM   2254  C   ASN B1686      54.705  86.385   3.409  1.00  0.00           C  
ATOM   2255  O   ASN B1686      53.694  85.696   3.645  1.00  0.00           O  
ATOM   2256  CB  ASN B1686      56.134  84.796   2.190  1.00  0.00           C  
ATOM   2257  CG  ASN B1686      56.356  84.214   0.830  1.00  0.00           C  
ATOM   2258  OD1 ASN B1686      56.649  84.931  -0.133  1.00  0.00           O  
ATOM   2259  ND2 ASN B1686      56.222  82.906   0.734  1.00  0.00           N  
ATOM   2260  N   ARG B1687      55.165  87.339   4.210  1.00  0.00           N  
ATOM   2261  CA  ARG B1687      54.614  87.604   5.529  1.00  0.00           C  
ATOM   2262  C   ARG B1687      53.287  88.311   5.396  1.00  0.00           C  
ATOM   2263  O   ARG B1687      53.181  89.326   4.710  1.00  0.00           O  
ATOM   2264  CB  ARG B1687      55.598  88.442   6.361  1.00  0.00           C  
ATOM   2265  CG  ARG B1687      56.839  87.687   6.707  1.00  0.00           C  
ATOM   2266  CD  ARG B1687      57.780  88.511   7.576  1.00  0.00           C  
ATOM   2267  NE  ARG B1687      59.108  87.920   7.508  1.00  0.00           N  
ATOM   2268  CZ  ARG B1687      60.244  88.591   7.655  1.00  0.00           C  
ATOM   2269  NH1 ARG B1687      60.232  89.891   7.918  1.00  0.00           N  
ATOM   2270  NH2 ARG B1687      61.400  87.949   7.510  1.00  0.00           N  
ATOM   2271  N   LEU B1688      52.267  87.766   6.045  1.00  0.00           N  
ATOM   2272  CA  LEU B1688      50.978  88.416   6.022  1.00  0.00           C  
ATOM   2273  C   LEU B1688      50.442  88.425   7.450  1.00  0.00           C  
ATOM   2274  O   LEU B1688      50.171  87.368   8.030  1.00  0.00           O  
ATOM   2275  CB  LEU B1688      50.018  87.669   5.064  1.00  0.00           C  
ATOM   2276  CG  LEU B1688      48.570  88.214   5.057  1.00  0.00           C  
ATOM   2277  CD1 LEU B1688      48.516  89.676   4.624  1.00  0.00           C  
ATOM   2278  CD2 LEU B1688      47.625  87.389   4.201  1.00  0.00           C  
ATOM   2279  N   ASN B1689      50.291  89.621   8.004  1.00  0.00           N  
ATOM   2280  CA  ASN B1689      49.611  89.797   9.288  1.00  0.00           C  
ATOM   2281  C   ASN B1689      48.263  90.403   8.971  1.00  0.00           C  
ATOM   2282  O   ASN B1689      48.174  91.521   8.443  1.00  0.00           O  
ATOM   2283  CB  ASN B1689      50.418  90.717  10.222  1.00  0.00           C  
ATOM   2284  CG  ASN B1689      49.601  91.226  11.428  1.00  0.00           C  
ATOM   2285  OD1 ASN B1689      48.719  90.505  12.000  1.00  0.00           O  
ATOM   2286  ND2 ASN B1689      49.886  92.464  11.833  1.00  0.00           N  
ATOM   2287  N   THR B1690      47.199  89.675   9.267  1.00  0.00           N  
ATOM   2288  CA  THR B1690      45.874  90.198   8.964  1.00  0.00           C  
ATOM   2289  C   THR B1690      44.851  89.695   9.976  1.00  0.00           C  
ATOM   2290  O   THR B1690      45.219  89.046  10.930  1.00  0.00           O  
ATOM   2291  CB  THR B1690      45.478  89.902   7.464  1.00  0.00           C  
ATOM   2292  OG1 THR B1690      44.330  90.680   7.105  1.00  0.00           O  
ATOM   2293  CG2 THR B1690      45.221  88.406   7.230  1.00  0.00           C  
ATOM   2294  N   ARG B1692      43.592  90.059   9.776  1.00  0.00           N  
ATOM   2295  CA  ARG B1692      42.485  89.646  10.626  1.00  0.00           C  
ATOM   2296  C   ARG B1692      41.787  88.404  10.035  1.00  0.00           C  
ATOM   2297  O   ARG B1692      41.833  88.186   8.829  1.00  0.00           O  
ATOM   2298  CB  ARG B1692      41.502  90.833  10.764  1.00  0.00           C  
ATOM   2299  CG  ARG B1692      42.100  92.019  11.611  1.00  0.00           C  
ATOM   2300  CD  ARG B1692      42.046  91.669  13.100  1.00  0.00           C  
ATOM   2301  NE  ARG B1692      43.196  92.195  13.827  1.00  0.00           N  
ATOM   2302  CZ  ARG B1692      43.462  91.879  15.078  1.00  0.00           C  
ATOM   2303  NH1 ARG B1692      42.628  91.074  15.705  1.00  0.00           N  
ATOM   2304  NH2 ARG B1692      44.526  92.377  15.716  1.00  0.00           N  
ATOM   2305  N   GLY B1693      41.096  87.633  10.868  1.00  0.00           N  
ATOM   2306  CA  GLY B1693      40.308  86.521  10.385  1.00  0.00           C  
ATOM   2307  C   GLY B1693      39.223  86.108  11.366  1.00  0.00           C  
ATOM   2308  O   GLY B1693      39.209  86.544  12.514  1.00  0.00           O  
ATOM   2309  N   ILE B1700      38.343  85.226  10.903  1.00  0.00           N  
ATOM   2310  CA  ILE B1700      37.214  84.715  11.684  1.00  0.00           C  
ATOM   2311  C   ILE B1700      37.477  83.243  11.998  1.00  0.00           C  
ATOM   2312  O   ILE B1700      37.690  82.442  11.066  1.00  0.00           O  
ATOM   2313  CB  ILE B1700      35.899  84.836  10.885  1.00  0.00           C  
ATOM   2314  CG1 ILE B1700      35.713  86.311  10.437  1.00  0.00           C  
ATOM   2315  CG2 ILE B1700      34.739  84.294  11.693  1.00  0.00           C  
ATOM   2316  CD1 ILE B1700      34.959  86.441   9.129  1.00  0.00           C  
ATOM   2317  N   GLU B1701      37.540  82.916  13.292  1.00  0.00           N  
ATOM   2318  CA  GLU B1701      37.758  81.535  13.704  1.00  0.00           C  
ATOM   2319  C   GLU B1701      36.483  80.710  13.520  1.00  0.00           C  
ATOM   2320  O   GLU B1701      35.470  80.941  14.204  1.00  0.00           O  
ATOM   2321  CB  GLU B1701      38.269  81.412  15.134  1.00  0.00           C  
ATOM   2322  CG  GLU B1701      38.585  79.955  15.511  1.00  0.00           C  
ATOM   2323  CD  GLU B1701      37.591  79.368  16.484  1.00  0.00           C  
ATOM   2324  OE1 GLU B1701      37.691  79.712  17.686  1.00  0.00           O  
ATOM   2325  OE2 GLU B1701      36.724  78.557  16.075  1.00  0.00           O  
ATOM   2326  N   VAL B1702      36.570  79.727  12.636  1.00  0.00           N  
ATOM   2327  CA  VAL B1702      35.418  78.877  12.300  1.00  0.00           C  
ATOM   2328  C   VAL B1702      35.570  77.431  12.762  1.00  0.00           C  
ATOM   2329  O   VAL B1702      34.587  76.692  12.826  1.00  0.00           O  
ATOM   2330  CB  VAL B1702      35.007  78.975  10.788  1.00  0.00           C  
ATOM   2331  CG1 VAL B1702      34.505  80.404  10.459  1.00  0.00           C  
ATOM   2332  CG2 VAL B1702      36.128  78.541   9.818  1.00  0.00           C  
ATOM   2333  N   GLY B1703      36.798  77.030  13.077  1.00  0.00           N  
ATOM   2334  CA  GLY B1703      37.062  75.663  13.566  1.00  0.00           C  
ATOM   2335  C   GLY B1703      38.157  75.688  14.613  1.00  0.00           C  
ATOM   2336  O   GLY B1703      39.073  76.518  14.535  1.00  0.00           O  
ATOM   2337  N   GLN B1704      38.066  74.804  15.593  1.00  0.00           N  
ATOM   2338  CA  GLN B1704      39.054  74.771  16.698  1.00  0.00           C  
ATOM   2339  C   GLN B1704      39.228  73.328  17.088  1.00  0.00           C  
ATOM   2340  O   GLN B1704      38.231  72.659  17.428  1.00  0.00           O  
ATOM   2341  CB  GLN B1704      38.504  75.550  17.914  1.00  0.00           C  
ATOM   2342  CG  GLN B1704      39.452  75.724  19.129  1.00  0.00           C  
ATOM   2343  CD  GLN B1704      38.771  76.518  20.277  1.00  0.00           C  
ATOM   2344  OE1 GLN B1704      37.568  76.353  20.537  1.00  0.00           O  
ATOM   2345  NE2 GLN B1704      39.544  77.369  20.964  1.00  0.00           N  
ATOM   2346  N   ILE B1705      40.469  72.859  17.071  1.00  0.00           N  
ATOM   2347  CA  ILE B1705      40.805  71.464  17.415  1.00  0.00           C  
ATOM   2348  C   ILE B1705      41.849  71.460  18.519  1.00  0.00           C  
ATOM   2349  O   ILE B1705      42.801  72.218  18.488  1.00  0.00           O  
ATOM   2350  CB  ILE B1705      41.216  70.575  16.167  1.00  0.00           C  
ATOM   2351  CG1 ILE B1705      42.480  71.107  15.465  1.00  0.00           C  
ATOM   2352  CG2 ILE B1705      40.038  70.508  15.144  1.00  0.00           C  
ATOM   2353  CD1 ILE B1705      42.953  70.190  14.312  1.00  0.00           C  
ATOM   2354  N   PHE B1706      41.648  70.638  19.533  1.00  0.00           N  
ATOM   2355  CA  PHE B1706      42.442  70.805  20.757  1.00  0.00           C  
ATOM   2356  C   PHE B1706      42.557  69.527  21.531  1.00  0.00           C  
ATOM   2357  O   PHE B1706      41.533  68.970  21.946  1.00  0.00           O  
ATOM   2358  CB  PHE B1706      41.764  71.854  21.680  1.00  0.00           C  
ATOM   2359  CG  PHE B1706      42.561  72.178  22.910  1.00  0.00           C  
ATOM   2360  CD1 PHE B1706      43.723  72.940  22.816  1.00  0.00           C  
ATOM   2361  CD2 PHE B1706      42.149  71.710  24.179  1.00  0.00           C  
ATOM   2362  CE1 PHE B1706      44.465  73.256  23.959  1.00  0.00           C  
ATOM   2363  CE2 PHE B1706      42.895  72.017  25.342  1.00  0.00           C  
ATOM   2364  CZ  PHE B1706      44.046  72.780  25.232  1.00  0.00           C  
ATOM   2365  N   TYR B1707      43.788  69.077  21.770  1.00  0.00           N  
ATOM   2366  CA  TYR B1707      44.024  67.881  22.560  1.00  0.00           C  
ATOM   2367  C   TYR B1707      44.130  68.302  24.009  1.00  0.00           C  
ATOM   2368  O   TYR B1707      44.963  69.162  24.364  1.00  0.00           O  
ATOM   2369  CB  TYR B1707      45.344  67.244  22.140  1.00  0.00           C  
ATOM   2370  CG  TYR B1707      45.929  66.219  23.128  1.00  0.00           C  
ATOM   2371  CD1 TYR B1707      45.399  64.917  23.206  1.00  0.00           C  
ATOM   2372  CD2 TYR B1707      47.043  66.540  23.948  1.00  0.00           C  
ATOM   2373  CE1 TYR B1707      45.930  63.967  24.082  1.00  0.00           C  
ATOM   2374  CE2 TYR B1707      47.588  65.586  24.832  1.00  0.00           C  
ATOM   2375  CZ  TYR B1707      47.019  64.306  24.890  1.00  0.00           C  
ATOM   2376  OH  TYR B1707      47.544  63.341  25.751  1.00  0.00           O  
ATOM   2377  N   PHE B1708      43.331  67.678  24.868  1.00  0.00           N  
ATOM   2378  CA  PHE B1708      43.397  68.009  26.291  1.00  0.00           C  
ATOM   2379  C   PHE B1708      43.840  66.848  27.190  1.00  0.00           C  
ATOM   2380  O   PHE B1708      43.883  66.986  28.420  1.00  0.00           O  
ATOM   2381  CB  PHE B1708      42.089  68.642  26.786  1.00  0.00           C  
ATOM   2382  CG  PHE B1708      40.851  67.839  26.461  1.00  0.00           C  
ATOM   2383  CD1 PHE B1708      40.578  66.625  27.128  1.00  0.00           C  
ATOM   2384  CD2 PHE B1708      39.939  68.304  25.521  1.00  0.00           C  
ATOM   2385  CE1 PHE B1708      39.433  65.891  26.839  1.00  0.00           C  
ATOM   2386  CE2 PHE B1708      38.795  67.559  25.224  1.00  0.00           C  
ATOM   2387  CZ  PHE B1708      38.549  66.345  25.878  1.00  0.00           C  
ATOM   2388  N   GLY B1709      44.197  65.714  26.584  1.00  0.00           N  
ATOM   2389  CA  GLY B1709      44.763  64.603  27.354  1.00  0.00           C  
ATOM   2390  C   GLY B1709      43.783  64.098  28.394  1.00  0.00           C  
ATOM   2391  O   GLY B1709      42.626  63.854  28.087  1.00  0.00           O  
ATOM   2392  N   THR B1710      44.253  64.003  29.631  1.00  0.00           N  
ATOM   2393  CA  THR B1710      43.491  63.442  30.752  1.00  0.00           C  
ATOM   2394  C   THR B1710      42.831  64.512  31.652  1.00  0.00           C  
ATOM   2395  O   THR B1710      42.484  64.252  32.798  1.00  0.00           O  
ATOM   2396  CB  THR B1710      44.390  62.496  31.617  1.00  0.00           C  
ATOM   2397  OG1 THR B1710      45.445  63.273  32.198  1.00  0.00           O  
ATOM   2398  CG2 THR B1710      45.013  61.365  30.769  1.00  0.00           C  
ATOM   2399  N   LYS B1711      42.629  65.705  31.116  1.00  0.00           N  
ATOM   2400  CA  LYS B1711      42.085  66.814  31.895  1.00  0.00           C  
ATOM   2401  C   LYS B1711      40.748  66.499  32.589  1.00  0.00           C  
ATOM   2402  O   LYS B1711      40.558  66.869  33.740  1.00  0.00           O  
ATOM   2403  CB  LYS B1711      41.996  68.066  31.019  1.00  0.00           C  
ATOM   2404  CG  LYS B1711      41.229  69.233  31.627  1.00  0.00           C  
ATOM   2405  CD  LYS B1711      41.360  70.468  30.740  1.00  0.00           C  
ATOM   2406  CE  LYS B1711      40.528  71.621  31.311  1.00  0.00           C  
ATOM   2407  NZ  LYS B1711      40.655  71.750  32.818  1.00  0.00           N  
ATOM   2408  N   TYR B1712      39.836  65.829  31.885  1.00  0.00           N  
ATOM   2409  CA  TYR B1712      38.519  65.465  32.411  1.00  0.00           C  
ATOM   2410  C   TYR B1712      38.504  64.016  32.942  1.00  0.00           C  
ATOM   2411  O   TYR B1712      37.879  63.728  33.952  1.00  0.00           O  
ATOM   2412  CB  TYR B1712      37.413  65.687  31.339  1.00  0.00           C  
ATOM   2413  CG  TYR B1712      37.417  67.128  30.866  1.00  0.00           C  
ATOM   2414  CD1 TYR B1712      36.707  68.100  31.547  1.00  0.00           C  
ATOM   2415  CD2 TYR B1712      38.217  67.519  29.779  1.00  0.00           C  
ATOM   2416  CE1 TYR B1712      36.774  69.442  31.120  1.00  0.00           C  
ATOM   2417  CE2 TYR B1712      38.301  68.831  29.364  1.00  0.00           C  
ATOM   2418  CZ  TYR B1712      37.585  69.782  30.035  1.00  0.00           C  
ATOM   2419  OH  TYR B1712      37.664  71.074  29.593  1.00  0.00           O  
ATOM   2420  N   SER B1726      39.219  63.118  32.277  1.00  0.00           N  
ATOM   2421  CA  SER B1726      39.244  61.704  32.686  1.00  0.00           C  
ATOM   2422  C   SER B1726      39.976  61.449  34.024  1.00  0.00           C  
ATOM   2423  O   SER B1726      39.689  60.477  34.716  1.00  0.00           O  
ATOM   2424  CB  SER B1726      39.828  60.861  31.562  1.00  0.00           C  
ATOM   2425  OG  SER B1726      41.164  61.239  31.323  1.00  0.00           O  
ATOM   2426  N   ASP B1727      40.893  62.343  34.383  1.00  0.00           N  
ATOM   2427  CA  ASP B1727      41.577  62.333  35.683  1.00  0.00           C  
ATOM   2428  C   ASP B1727      40.579  62.675  36.781  1.00  0.00           C  
ATOM   2429  O   ASP B1727      40.340  61.887  37.688  1.00  0.00           O  
ATOM   2430  CB  ASP B1727      42.734  63.365  35.711  1.00  0.00           C  
ATOM   2431  CG  ASP B1727      44.076  62.799  35.219  1.00  0.00           C  
ATOM   2432  OD1 ASP B1727      44.935  63.606  34.758  1.00  0.00           O  
ATOM   2433  OD2 ASP B1727      44.302  61.564  35.293  1.00  0.00           O  
ATOM   2434  N   SER B1728      39.977  63.857  36.668  1.00  0.00           N  
ATOM   2435  CA  SER B1728      39.052  64.380  37.670  1.00  0.00           C  
ATOM   2436  C   SER B1728      37.712  63.636  37.725  1.00  0.00           C  
ATOM   2437  O   SER B1728      37.069  63.572  38.777  1.00  0.00           O  
ATOM   2438  CB  SER B1728      38.828  65.871  37.429  1.00  0.00           C  
ATOM   2439  OG  SER B1728      38.243  66.110  36.145  1.00  0.00           O  
ATOM   2440  N   MET B1729      37.293  63.076  36.594  1.00  0.00           N  
ATOM   2441  CA  MET B1729      35.988  62.429  36.503  1.00  0.00           C  
ATOM   2442  C   MET B1729      36.067  60.911  36.434  1.00  0.00           C  
ATOM   2443  O   MET B1729      35.051  60.238  36.269  1.00  0.00           O  
ATOM   2444  CB  MET B1729      35.228  62.984  35.305  1.00  0.00           C  
ATOM   2445  CG  MET B1729      35.030  64.487  35.377  1.00  0.00           C  
ATOM   2446  SD  MET B1729      34.072  65.120  34.010  1.00  0.00           S  
ATOM   2447  CE  MET B1729      32.524  64.229  34.206  1.00  0.00           C  
ATOM   2448  N   LYS B1730      37.278  60.376  36.545  1.00  0.00           N  
ATOM   2449  CA  LYS B1730      37.499  58.932  36.673  1.00  0.00           C  
ATOM   2450  C   LYS B1730      36.950  58.114  35.490  1.00  0.00           C  
ATOM   2451  O   LYS B1730      36.194  57.149  35.654  1.00  0.00           O  
ATOM   2452  CB  LYS B1730      37.015  58.452  38.044  1.00  0.00           C  
ATOM   2453  CG  LYS B1730      38.058  58.792  39.124  1.00  0.00           C  
ATOM   2454  CD  LYS B1730      37.461  59.304  40.427  1.00  0.00           C  
ATOM   2455  CE  LYS B1730      38.557  59.953  41.315  1.00  0.00           C  
ATOM   2456  NZ  LYS B1730      39.474  60.909  40.552  1.00  0.00           N  
ATOM   2457  N   ALA B1731      37.357  58.530  34.292  1.00  0.00           N  
ATOM   2458  CA  ALA B1731      37.002  57.828  33.065  1.00  0.00           C  
ATOM   2459  C   ALA B1731      38.200  57.000  32.607  1.00  0.00           C  
ATOM   2460  O   ALA B1731      38.973  57.404  31.738  1.00  0.00           O  
ATOM   2461  CB  ALA B1731      36.541  58.809  31.981  1.00  0.00           C  
ATOM   2462  N   ASN B1732      38.342  55.826  33.216  1.00  0.00           N  
ATOM   2463  CA  ASN B1732      39.449  54.916  32.920  1.00  0.00           C  
ATOM   2464  C   ASN B1732      38.979  53.787  32.005  1.00  0.00           C  
ATOM   2465  O   ASN B1732      37.788  53.463  31.957  1.00  0.00           O  
ATOM   2466  CB  ASN B1732      40.047  54.331  34.215  1.00  0.00           C  
ATOM   2467  CG  ASN B1732      40.489  55.405  35.224  1.00  0.00           C  
ATOM   2468  OD1 ASN B1732      40.396  55.202  36.428  1.00  0.00           O  
ATOM   2469  ND2 ASN B1732      40.949  56.515  34.751  1.00  0.00           N  
ATOM   2470  N   VAL B1758      39.913  53.211  31.260  1.00  0.00           N  
ATOM   2471  CA  VAL B1758      39.684  51.947  30.579  1.00  0.00           C  
ATOM   2472  C   VAL B1758      40.854  50.996  30.849  1.00  0.00           C  
ATOM   2473  O   VAL B1758      41.982  51.440  31.051  1.00  0.00           O  
ATOM   2474  CB  VAL B1758      39.436  52.086  29.034  1.00  0.00           C  
ATOM   2475  CG1 VAL B1758      38.237  53.015  28.715  1.00  0.00           C  
ATOM   2476  CG2 VAL B1758      40.716  52.480  28.285  1.00  0.00           C  
ATOM   2477  N   THR B1759      40.562  49.695  30.866  1.00  0.00           N  
ATOM   2478  CA  THR B1759      41.587  48.636  30.856  1.00  0.00           C  
ATOM   2479  C   THR B1759      42.308  48.672  29.513  1.00  0.00           C  
ATOM   2480  O   THR B1759      41.664  48.565  28.454  1.00  0.00           O  
ATOM   2481  CB  THR B1759      40.949  47.237  31.058  1.00  0.00           C  
ATOM   2482  OG1 THR B1759      40.266  47.208  32.316  1.00  0.00           O  
ATOM   2483  CG2 THR B1759      42.016  46.107  31.000  1.00  0.00           C  
ATOM   2484  N   GLY B1760      43.629  48.839  29.567  1.00  0.00           N  
ATOM   2485  CA  GLY B1760      44.459  48.895  28.372  1.00  0.00           C  
ATOM   2486  C   GLY B1760      45.007  47.546  27.925  1.00  0.00           C  
ATOM   2487  O   GLY B1760      44.634  46.511  28.476  1.00  0.00           O  
ATOM   2488  N   PRO B1764      45.888  47.551  26.907  1.00  0.00           N  
ATOM   2489  CA  PRO B1764      46.504  46.342  26.371  1.00  0.00           C  
ATOM   2490  C   PRO B1764      47.295  45.559  27.429  1.00  0.00           C  
ATOM   2491  O   PRO B1764      47.281  44.328  27.409  1.00  0.00           O  
ATOM   2492  CB  PRO B1764      47.438  46.885  25.279  1.00  0.00           C  
ATOM   2493  CG  PRO B1764      46.828  48.194  24.887  1.00  0.00           C  
ATOM   2494  CD  PRO B1764      46.357  48.754  26.188  1.00  0.00           C  
ATOM   2495  N   ASP B1765      47.955  46.273  28.346  1.00  0.00           N  
ATOM   2496  CA  ASP B1765      48.718  45.652  29.443  1.00  0.00           C  
ATOM   2497  C   ASP B1765      47.879  45.112  30.608  1.00  0.00           C  
ATOM   2498  O   ASP B1765      48.436  44.622  31.593  1.00  0.00           O  
ATOM   2499  CB  ASP B1765      49.829  46.588  29.960  1.00  0.00           C  
ATOM   2500  CG  ASP B1765      49.375  48.046  30.130  1.00  0.00           C  
ATOM   2501  OD1 ASP B1765      48.167  48.361  29.980  1.00  0.00           O  
ATOM   2502  OD2 ASP B1765      50.250  48.896  30.413  1.00  0.00           O  
ATOM   2503  N   GLY B1767      46.553  45.183  30.488  1.00  0.00           N  
ATOM   2504  CA  GLY B1767      45.636  44.711  31.536  1.00  0.00           C  
ATOM   2505  C   GLY B1767      45.408  45.666  32.698  1.00  0.00           C  
ATOM   2506  O   GLY B1767      44.605  45.382  33.596  1.00  0.00           O  
ATOM   2507  N   THR B1768      46.114  46.794  32.680  1.00  0.00           N  
ATOM   2508  CA  THR B1768      45.991  47.845  33.696  1.00  0.00           C  
ATOM   2509  C   THR B1768      44.920  48.880  33.309  1.00  0.00           C  
ATOM   2510  O   THR B1768      44.629  49.048  32.127  1.00  0.00           O  
ATOM   2511  CB  THR B1768      47.327  48.602  33.861  1.00  0.00           C  
ATOM   2512  OG1 THR B1768      48.415  47.754  33.467  1.00  0.00           O  
ATOM   2513  CG2 THR B1768      47.525  49.046  35.320  1.00  0.00           C  
ATOM   2514  N   ASP B1770      44.350  49.560  34.309  1.00  0.00           N  
ATOM   2515  CA  ASP B1770      43.410  50.674  34.101  1.00  0.00           C  
ATOM   2516  C   ASP B1770      44.089  52.058  34.108  1.00  0.00           C  
ATOM   2517  O   ASP B1770      44.885  52.376  35.000  1.00  0.00           O  
ATOM   2518  CB  ASP B1770      42.305  50.656  35.158  1.00  0.00           C  
ATOM   2519  CG  ASP B1770      41.092  49.859  34.721  1.00  0.00           C  
ATOM   2520  OD1 ASP B1770      41.223  48.632  34.455  1.00  0.00           O  
ATOM   2521  OD2 ASP B1770      39.987  50.469  34.650  1.00  0.00           O  
ATOM   2522  N   ALA B1771      43.758  52.885  33.120  1.00  0.00           N  
ATOM   2523  CA  ALA B1771      44.321  54.226  33.055  1.00  0.00           C  
ATOM   2524  C   ALA B1771      43.319  55.234  32.488  1.00  0.00           C  
ATOM   2525  O   ALA B1771      42.470  54.865  31.664  1.00  0.00           O  
ATOM   2526  CB  ALA B1771      45.626  54.219  32.250  1.00  0.00           C  
ATOM   2527  N   PRO B1772      43.395  56.508  32.936  1.00  0.00           N  
ATOM   2528  CA  PRO B1772      42.496  57.515  32.344  1.00  0.00           C  
ATOM   2529  C   PRO B1772      42.642  57.607  30.816  1.00  0.00           C  
ATOM   2530  O   PRO B1772      43.725  57.372  30.263  1.00  0.00           O  
ATOM   2531  CB  PRO B1772      42.908  58.826  33.030  1.00  0.00           C  
ATOM   2532  CG  PRO B1772      44.238  58.565  33.651  1.00  0.00           C  
ATOM   2533  CD  PRO B1772      44.276  57.088  33.964  1.00  0.00           C  
ATOM   2534  N   ILE B1773      41.540  57.919  30.135  1.00  0.00           N  
ATOM   2535  CA  ILE B1773      41.597  58.084  28.680  1.00  0.00           C  
ATOM   2536  C   ILE B1773      42.229  59.444  28.279  1.00  0.00           C  
ATOM   2537  O   ILE B1773      42.360  60.332  29.107  1.00  0.00           O  
ATOM   2538  CB  ILE B1773      40.211  57.769  27.996  1.00  0.00           C  
ATOM   2539  CG1 ILE B1773      39.091  58.755  28.392  1.00  0.00           C  
ATOM   2540  CG2 ILE B1773      39.795  56.305  28.247  1.00  0.00           C  
ATOM   2541  CD1 ILE B1773      39.112  60.035  27.578  1.00  0.00           C  
ATOM   2542  N   HIS B1774      42.618  59.570  27.008  1.00  0.00           N  
ATOM   2543  CA  HIS B1774      43.139  60.794  26.424  1.00  0.00           C  
ATOM   2544  C   HIS B1774      42.112  61.336  25.442  1.00  0.00           C  
ATOM   2545  O   HIS B1774      41.690  60.622  24.530  1.00  0.00           O  
ATOM   2546  CB  HIS B1774      44.476  60.531  25.725  1.00  0.00           C  
ATOM   2547  CG  HIS B1774      45.595  60.306  26.691  1.00  0.00           C  
ATOM   2548  ND1 HIS B1774      46.665  61.168  26.813  1.00  0.00           N  
ATOM   2549  CD2 HIS B1774      45.773  59.350  27.632  1.00  0.00           C  
ATOM   2550  CE1 HIS B1774      47.464  60.739  27.773  1.00  0.00           C  
ATOM   2551  NE2 HIS B1774      46.946  59.636  28.286  1.00  0.00           N  
ATOM   2552  N   GLY B1775      41.706  62.590  25.650  1.00  0.00           N  
ATOM   2553  CA  GLY B1775      40.677  63.207  24.839  1.00  0.00           C  
ATOM   2554  C   GLY B1775      41.084  64.442  24.080  1.00  0.00           C  
ATOM   2555  O   GLY B1775      42.146  65.046  24.344  1.00  0.00           O  
ATOM   2556  N   GLY B1776      40.211  64.846  23.153  1.00  0.00           N  
ATOM   2557  CA  GLY B1776      40.426  66.030  22.314  1.00  0.00           C  
ATOM   2558  C   GLY B1776      39.048  66.561  21.974  1.00  0.00           C  
ATOM   2559  O   GLY B1776      38.053  65.804  22.043  1.00  0.00           O  
ATOM   2560  N   SER B1777      38.958  67.854  21.666  1.00  0.00           N  
ATOM   2561  CA  SER B1777      37.672  68.456  21.317  1.00  0.00           C  
ATOM   2562  C   SER B1777      37.837  69.148  19.995  1.00  0.00           C  
ATOM   2563  O   SER B1777      38.926  69.666  19.671  1.00  0.00           O  
ATOM   2564  CB  SER B1777      37.199  69.447  22.381  1.00  0.00           C  
ATOM   2565  OG  SER B1777      38.169  70.489  22.589  1.00  0.00           O  
ATOM   2566  N   TYR B1778      36.761  69.146  19.225  1.00  0.00           N  
ATOM   2567  CA  TYR B1778      36.775  69.689  17.877  1.00  0.00           C  
ATOM   2568  C   TYR B1778      35.466  70.456  17.657  1.00  0.00           C  
ATOM   2569  O   TYR B1778      34.407  69.852  17.622  1.00  0.00           O  
ATOM   2570  CB  TYR B1778      36.998  68.523  16.866  1.00  0.00           C  
ATOM   2571  CG  TYR B1778      38.018  67.504  17.413  1.00  0.00           C  
ATOM   2572  CD1 TYR B1778      39.377  67.680  17.202  1.00  0.00           C  
ATOM   2573  CD2 TYR B1778      37.612  66.373  18.160  1.00  0.00           C  
ATOM   2574  CE1 TYR B1778      40.331  66.755  17.700  1.00  0.00           C  
ATOM   2575  CE2 TYR B1778      38.559  65.435  18.644  1.00  0.00           C  
ATOM   2576  CZ  TYR B1778      39.927  65.671  18.425  1.00  0.00           C  
ATOM   2577  OH  TYR B1778      40.899  64.800  18.886  1.00  0.00           O  
ATOM   2578  N   GLY B1779      35.545  71.778  17.527  1.00  0.00           N  
ATOM   2579  CA  GLY B1779      34.341  72.608  17.334  1.00  0.00           C  
ATOM   2580  C   GLY B1779      34.304  73.310  16.001  1.00  0.00           C  
ATOM   2581  O   GLY B1779      35.305  73.883  15.581  1.00  0.00           O  
ATOM   2582  N   VAL B1782      33.149  73.270  15.338  1.00  0.00           N  
ATOM   2583  CA  VAL B1782      32.873  74.058  14.125  1.00  0.00           C  
ATOM   2584  C   VAL B1782      31.737  75.023  14.488  1.00  0.00           C  
ATOM   2585  O   VAL B1782      30.739  74.586  15.028  1.00  0.00           O  
ATOM   2586  CB  VAL B1782      32.417  73.166  12.928  1.00  0.00           C  
ATOM   2587  CG1 VAL B1782      31.984  74.013  11.754  1.00  0.00           C  
ATOM   2588  CG2 VAL B1782      33.551  72.195  12.480  1.00  0.00           C  
ATOM   2589  N   GLY B1783      31.902  76.316  14.169  1.00  0.00           N  
ATOM   2590  CA  GLY B1783      30.909  77.350  14.513  1.00  0.00           C  
ATOM   2591  C   GLY B1783      29.926  77.436  13.371  1.00  0.00           C  
ATOM   2592  O   GLY B1783      30.128  78.204  12.450  1.00  0.00           O  
ATOM   2593  N   VAL B1784      28.904  76.582  13.406  1.00  0.00           N  
ATOM   2594  CA  VAL B1784      27.889  76.514  12.350  1.00  0.00           C  
ATOM   2595  C   VAL B1784      27.174  77.848  12.079  1.00  0.00           C  
ATOM   2596  O   VAL B1784      27.108  78.296  10.916  1.00  0.00           O  
ATOM   2597  CB  VAL B1784      26.885  75.309  12.642  1.00  0.00           C  
ATOM   2598  CG1 VAL B1784      25.814  75.162  11.556  1.00  0.00           C  
ATOM   2599  CG2 VAL B1784      27.675  73.987  12.792  1.00  0.00           C  
ATOM   2600  N   SER B1785      26.630  78.491  13.118  1.00  0.00           N  
ATOM   2601  CA  SER B1785      25.937  79.759  12.916  1.00  0.00           C  
ATOM   2602  C   SER B1785      26.906  80.898  12.573  1.00  0.00           C  
ATOM   2603  O   SER B1785      26.605  81.742  11.753  1.00  0.00           O  
ATOM   2604  CB  SER B1785      25.039  80.144  14.104  1.00  0.00           C  
ATOM   2605  OG  SER B1785      25.742  80.092  15.306  1.00  0.00           O  
ATOM   2606  N   ARG B1786      28.075  80.900  13.180  1.00  0.00           N  
ATOM   2607  CA  ARG B1786      29.081  81.885  12.831  1.00  0.00           C  
ATOM   2608  C   ARG B1786      29.498  81.832  11.348  1.00  0.00           C  
ATOM   2609  O   ARG B1786      29.850  82.861  10.744  1.00  0.00           O  
ATOM   2610  CB  ARG B1786      30.310  81.703  13.732  1.00  0.00           C  
ATOM   2611  CG  ARG B1786      31.485  82.581  13.293  1.00  0.00           C  
ATOM   2612  CD  ARG B1786      32.700  82.404  14.190  1.00  0.00           C  
ATOM   2613  NE  ARG B1786      32.431  83.080  15.435  1.00  0.00           N  
ATOM   2614  CZ  ARG B1786      33.299  83.206  16.444  1.00  0.00           C  
ATOM   2615  NH1 ARG B1786      34.526  82.684  16.394  1.00  0.00           N  
ATOM   2616  NH2 ARG B1786      32.930  83.874  17.526  1.00  0.00           N  
ATOM   2617  N   LEU B1787      29.472  80.640  10.776  1.00  0.00           N  
ATOM   2618  CA  LEU B1787      29.847  80.427   9.378  1.00  0.00           C  
ATOM   2619  C   LEU B1787      28.971  81.204   8.404  1.00  0.00           C  
ATOM   2620  O   LEU B1787      29.485  81.619   7.401  1.00  0.00           O  
ATOM   2621  CB  LEU B1787      29.840  78.939   8.987  1.00  0.00           C  
ATOM   2622  CG  LEU B1787      31.133  78.160   9.240  1.00  0.00           C  
ATOM   2623  CD1 LEU B1787      30.874  76.647   9.289  1.00  0.00           C  
ATOM   2624  CD2 LEU B1787      32.197  78.480   8.202  1.00  0.00           C  
ATOM   2625  N   LEU B1788      27.692  81.453   8.706  1.00  0.00           N  
ATOM   2626  CA  LEU B1788      26.905  82.331   7.798  1.00  0.00           C  
ATOM   2627  C   LEU B1788      27.569  83.670   7.678  1.00  0.00           C  
ATOM   2628  O   LEU B1788      27.740  84.173   6.564  1.00  0.00           O  
ATOM   2629  CB  LEU B1788      25.437  82.503   8.210  1.00  0.00           C  
ATOM   2630  CG  LEU B1788      24.560  81.298   7.896  1.00  0.00           C  
ATOM   2631  CD1 LEU B1788      24.665  80.347   9.091  1.00  0.00           C  
ATOM   2632  CD2 LEU B1788      23.131  81.685   7.637  1.00  0.00           C  
ATOM   2633  N   GLY B1789      27.973  84.232   8.812  1.00  0.00           N  
ATOM   2634  CA  GLY B1789      28.704  85.499   8.828  1.00  0.00           C  
ATOM   2635  C   GLY B1789      30.037  85.440   8.100  1.00  0.00           C  
ATOM   2636  O   GLY B1789      30.341  86.325   7.304  1.00  0.00           O  
ATOM   2637  N   ALA B1790      30.859  84.435   8.409  1.00  0.00           N  
ATOM   2638  CA  ALA B1790      32.154  84.278   7.741  1.00  0.00           C  
ATOM   2639  C   ALA B1790      32.035  84.089   6.227  1.00  0.00           C  
ATOM   2640  O   ALA B1790      32.818  84.662   5.467  1.00  0.00           O  
ATOM   2641  CB  ALA B1790      32.972  83.107   8.374  1.00  0.00           C  
ATOM   2642  N   ILE B1791      31.055  83.297   5.791  1.00  0.00           N  
ATOM   2643  CA  ILE B1791      30.843  83.074   4.365  1.00  0.00           C  
ATOM   2644  C   ILE B1791      30.517  84.381   3.652  1.00  0.00           C  
ATOM   2645  O   ILE B1791      31.139  84.699   2.631  1.00  0.00           O  
ATOM   2646  CB  ILE B1791      29.817  81.940   4.063  1.00  0.00           C  
ATOM   2647  CG1 ILE B1791      30.414  80.550   4.392  1.00  0.00           C  
ATOM   2648  CG2 ILE B1791      29.386  81.966   2.579  1.00  0.00           C  
ATOM   2649  CD1 ILE B1791      29.328  79.449   4.774  1.00  0.00           C  
ATOM   2650  N   ILE B1792      29.601  85.175   4.214  1.00  0.00           N  
ATOM   2651  CA  ILE B1792      29.232  86.453   3.584  1.00  0.00           C  
ATOM   2652  C   ILE B1792      30.388  87.448   3.579  1.00  0.00           C  
ATOM   2653  O   ILE B1792      30.607  88.129   2.572  1.00  0.00           O  
ATOM   2654  CB  ILE B1792      27.946  87.074   4.207  1.00  0.00           C  
ATOM   2655  CG1 ILE B1792      26.753  86.151   3.932  1.00  0.00           C  
ATOM   2656  CG2 ILE B1792      27.698  88.486   3.655  1.00  0.00           C  
ATOM   2657  CD1 ILE B1792      25.546  86.388   4.878  1.00  0.00           C  
ATOM   2658  N   GLU B1793      31.154  87.523   4.669  1.00  0.00           N  
ATOM   2659  CA  GLU B1793      32.326  88.394   4.670  1.00  0.00           C  
ATOM   2660  C   GLU B1793      33.268  88.095   3.481  1.00  0.00           C  
ATOM   2661  O   GLU B1793      33.826  89.001   2.865  1.00  0.00           O  
ATOM   2662  CB  GLU B1793      33.084  88.325   6.014  1.00  0.00           C  
ATOM   2663  CG  GLU B1793      32.340  88.915   7.237  1.00  0.00           C  
ATOM   2664  CD  GLU B1793      32.129  90.438   7.156  1.00  0.00           C  
ATOM   2665  OE1 GLU B1793      32.962  91.138   6.550  1.00  0.00           O  
ATOM   2666  OE2 GLU B1793      31.116  90.947   7.698  1.00  0.00           O  
ATOM   2667  N   ALA B1794      33.450  86.816   3.189  1.00  0.00           N  
ATOM   2668  CA  ALA B1794      34.367  86.318   2.160  1.00  0.00           C  
ATOM   2669  C   ALA B1794      33.720  86.329   0.774  1.00  0.00           C  
ATOM   2670  O   ALA B1794      34.431  86.232  -0.247  1.00  0.00           O  
ATOM   2671  CB  ALA B1794      34.763  84.879   2.506  1.00  0.00           C  
ATOM   2672  N   CYS B1795      32.390  86.432   0.734  1.00  0.00           N  
ATOM   2673  CA  CYS B1795      31.595  86.201  -0.488  1.00  0.00           C  
ATOM   2674  C   CYS B1795      30.460  87.195  -0.653  1.00  0.00           C  
ATOM   2675  O   CYS B1795      29.295  86.875  -0.371  1.00  0.00           O  
ATOM   2676  CB  CYS B1795      31.031  84.770  -0.514  1.00  0.00           C  
ATOM   2677  SG  CYS B1795      32.302  83.467  -0.309  1.00  0.00           S  
ATOM   2678  N   HIS B1796      30.818  88.399  -1.103  1.00  0.00           N  
ATOM   2679  CA  HIS B1796      29.888  89.496  -1.354  1.00  0.00           C  
ATOM   2680  C   HIS B1796      30.515  90.508  -2.320  1.00  0.00           C  
ATOM   2681  O   HIS B1796      31.726  90.505  -2.543  1.00  0.00           O  
ATOM   2682  CB  HIS B1796      29.505  90.219  -0.053  1.00  0.00           C  
ATOM   2683  CG  HIS B1796      30.621  91.030   0.541  1.00  0.00           C  
ATOM   2684  ND1 HIS B1796      31.553  90.493   1.402  1.00  0.00           N  
ATOM   2685  CD2 HIS B1796      30.961  92.335   0.384  1.00  0.00           C  
ATOM   2686  CE1 HIS B1796      32.408  91.436   1.766  1.00  0.00           C  
ATOM   2687  NE2 HIS B1796      32.083  92.556   1.147  1.00  0.00           N  
ATOM   2688  N   ASP B1797      29.686  91.391  -2.870  1.00  0.00           N  
ATOM   2689  CA  ASP B1797      30.194  92.565  -3.590  1.00  0.00           C  
ATOM   2690  C   ASP B1797      29.260  93.718  -3.234  1.00  0.00           C  
ATOM   2691  O   ASP B1797      28.429  93.571  -2.305  1.00  0.00           O  
ATOM   2692  CB  ASP B1797      30.274  92.297  -5.098  1.00  0.00           C  
ATOM   2693  CG  ASP B1797      28.912  91.989  -5.725  1.00  0.00           C  
ATOM   2694  OD1 ASP B1797      27.872  92.265  -5.112  1.00  0.00           O  
ATOM   2695  OD2 ASP B1797      28.873  91.450  -6.846  1.00  0.00           O  
ATOM   2696  N   ASP B1798      29.366  94.832  -3.966  1.00  0.00           N  
ATOM   2697  CA  ASP B1798      28.580  96.050  -3.683  1.00  0.00           C  
ATOM   2698  C   ASP B1798      27.070  95.822  -3.826  1.00  0.00           C  
ATOM   2699  O   ASP B1798      26.276  96.573  -3.251  1.00  0.00           O  
ATOM   2700  CB  ASP B1798      29.016  97.229  -4.597  1.00  0.00           C  
ATOM   2701  CG  ASP B1798      30.366  97.894  -4.166  1.00  0.00           C  
ATOM   2702  OD1 ASP B1798      30.949  97.553  -3.095  1.00  0.00           O  
ATOM   2703  OD2 ASP B1798      30.846  98.784  -4.918  1.00  0.00           O  
ATOM   2704  N   ASN B1799      26.682  94.804  -4.596  1.00  0.00           N  
ATOM   2705  CA  ASN B1799      25.259  94.482  -4.810  1.00  0.00           C  
ATOM   2706  C   ASN B1799      24.625  93.424  -3.870  1.00  0.00           C  
ATOM   2707  O   ASN B1799      23.425  93.134  -3.957  1.00  0.00           O  
ATOM   2708  CB  ASN B1799      25.002  94.173  -6.281  1.00  0.00           C  
ATOM   2709  CG  ASN B1799      25.329  95.362  -7.172  1.00  0.00           C  
ATOM   2710  OD1 ASN B1799      26.255  95.306  -7.990  1.00  0.00           O  
ATOM   2711  ND2 ASN B1799      24.604  96.465  -6.978  1.00  0.00           N  
ATOM   2712  N   GLY B1800      25.434  92.875  -2.964  1.00  0.00           N  
ATOM   2713  CA  GLY B1800      24.928  91.983  -1.934  1.00  0.00           C  
ATOM   2714  C   GLY B1800      25.736  90.703  -1.809  1.00  0.00           C  
ATOM   2715  O   GLY B1800      26.928  90.696  -2.071  1.00  0.00           O  
ATOM   2716  N   ILE B1801      25.054  89.626  -1.413  1.00  0.00           N  
ATOM   2717  CA  ILE B1801      25.685  88.355  -1.077  1.00  0.00           C  
ATOM   2718  C   ILE B1801      25.986  87.605  -2.373  1.00  0.00           C  
ATOM   2719  O   ILE B1801      25.293  87.815  -3.375  1.00  0.00           O  
ATOM   2720  CB  ILE B1801      24.759  87.469  -0.176  1.00  0.00           C  
ATOM   2721  CG1 ILE B1801      24.358  88.181   1.139  1.00  0.00           C  
ATOM   2722  CG2 ILE B1801      25.453  86.116   0.116  1.00  0.00           C  
ATOM   2723  CD1 ILE B1801      23.073  87.600   1.866  1.00  0.00           C  
ATOM   2724  N   ILE B1802      27.036  86.776  -2.361  1.00  0.00           N  
ATOM   2725  CA  ILE B1802      27.343  85.823  -3.448  1.00  0.00           C  
ATOM   2726  C   ILE B1802      27.549  84.405  -2.853  1.00  0.00           C  
ATOM   2727  O   ILE B1802      28.665  84.035  -2.496  1.00  0.00           O  
ATOM   2728  CB  ILE B1802      28.629  86.245  -4.259  1.00  0.00           C  
ATOM   2729  CG1 ILE B1802      28.535  87.682  -4.752  1.00  0.00           C  
ATOM   2730  CG2 ILE B1802      28.855  85.309  -5.461  1.00  0.00           C  
ATOM   2731  CD1 ILE B1802      29.861  88.268  -5.166  1.00  0.00           C  
ATOM   2732  N   TRP B1803      26.475  83.643  -2.671  1.00  0.00           N  
ATOM   2733  CA  TRP B1803      26.581  82.326  -2.016  1.00  0.00           C  
ATOM   2734  C   TRP B1803      27.402  81.350  -2.851  1.00  0.00           C  
ATOM   2735  O   TRP B1803      27.136  81.209  -4.048  1.00  0.00           O  
ATOM   2736  CB  TRP B1803      25.198  81.702  -1.782  1.00  0.00           C  
ATOM   2737  CG  TRP B1803      24.392  82.388  -0.708  1.00  0.00           C  
ATOM   2738  CD1 TRP B1803      23.213  83.073  -0.877  1.00  0.00           C  
ATOM   2739  CD2 TRP B1803      24.759  82.558   0.665  1.00  0.00           C  
ATOM   2740  NE1 TRP B1803      22.800  83.608   0.315  1.00  0.00           N  
ATOM   2741  CE2 TRP B1803      23.722  83.302   1.283  1.00  0.00           C  
ATOM   2742  CE3 TRP B1803      25.843  82.125   1.445  1.00  0.00           C  
ATOM   2743  CZ2 TRP B1803      23.743  83.625   2.651  1.00  0.00           C  
ATOM   2744  CZ3 TRP B1803      25.858  82.440   2.802  1.00  0.00           C  
ATOM   2745  CH2 TRP B1803      24.811  83.182   3.390  1.00  0.00           C  
ATOM   2746  N   PRO B1804      28.396  80.676  -2.237  1.00  0.00           N  
ATOM   2747  CA  PRO B1804      28.906  79.458  -2.876  1.00  0.00           C  
ATOM   2748  C   PRO B1804      27.745  78.468  -3.063  1.00  0.00           C  
ATOM   2749  O   PRO B1804      26.863  78.387  -2.213  1.00  0.00           O  
ATOM   2750  CB  PRO B1804      29.921  78.932  -1.860  1.00  0.00           C  
ATOM   2751  CG  PRO B1804      30.350  80.126  -1.101  1.00  0.00           C  
ATOM   2752  CD  PRO B1804      29.113  80.965  -0.980  1.00  0.00           C  
ATOM   2753  N   GLU B1805      27.722  77.759  -4.186  1.00  0.00           N  
ATOM   2754  CA  GLU B1805      26.594  76.891  -4.513  1.00  0.00           C  
ATOM   2755  C   GLU B1805      26.225  75.873  -3.450  1.00  0.00           C  
ATOM   2756  O   GLU B1805      25.051  75.555  -3.295  1.00  0.00           O  
ATOM   2757  CB  GLU B1805      26.854  76.123  -5.803  1.00  0.00           C  
ATOM   2758  CG  GLU B1805      26.377  76.837  -7.007  1.00  0.00           C  
ATOM   2759  CD  GLU B1805      26.270  75.912  -8.185  1.00  0.00           C  
ATOM   2760  OE1 GLU B1805      25.509  74.908  -8.095  1.00  0.00           O  
ATOM   2761  OE2 GLU B1805      26.964  76.197  -9.178  1.00  0.00           O  
ATOM   2762  N   ALA B1806      27.220  75.346  -2.741  1.00  0.00           N  
ATOM   2763  CA  ALA B1806      26.967  74.287  -1.762  1.00  0.00           C  
ATOM   2764  C   ALA B1806      26.164  74.769  -0.548  1.00  0.00           C  
ATOM   2765  O   ALA B1806      25.466  73.973   0.086  1.00  0.00           O  
ATOM   2766  CB  ALA B1806      28.271  73.616  -1.344  1.00  0.00           C  
ATOM   2767  N   VAL B1807      26.226  76.065  -0.246  1.00  0.00           N  
ATOM   2768  CA  VAL B1807      25.472  76.601   0.908  1.00  0.00           C  
ATOM   2769  C   VAL B1807      24.320  77.543   0.543  1.00  0.00           C  
ATOM   2770  O   VAL B1807      23.573  77.971   1.416  1.00  0.00           O  
ATOM   2771  CB  VAL B1807      26.408  77.244   1.971  1.00  0.00           C  
ATOM   2772  CG1 VAL B1807      27.454  76.214   2.448  1.00  0.00           C  
ATOM   2773  CG2 VAL B1807      27.090  78.545   1.426  1.00  0.00           C  
ATOM   2774  N   ALA B1808      24.145  77.817  -0.754  1.00  0.00           N  
ATOM   2775  CA  ALA B1808      23.084  78.702  -1.230  1.00  0.00           C  
ATOM   2776  C   ALA B1808      21.700  78.197  -0.807  1.00  0.00           C  
ATOM   2777  O   ALA B1808      21.467  76.982  -0.785  1.00  0.00           O  
ATOM   2778  CB  ALA B1808      23.178  78.859  -2.753  1.00  0.00           C  
ATOM   2779  N   PRO B1809      20.774  79.118  -0.465  1.00  0.00           N  
ATOM   2780  CA  PRO B1809      19.449  78.657  -0.075  1.00  0.00           C  
ATOM   2781  C   PRO B1809      18.657  78.097  -1.266  1.00  0.00           C  
ATOM   2782  O   PRO B1809      17.846  77.186  -1.107  1.00  0.00           O  
ATOM   2783  CB  PRO B1809      18.804  79.918   0.515  1.00  0.00           C  
ATOM   2784  CG  PRO B1809      19.507  81.059  -0.207  1.00  0.00           C  
ATOM   2785  CD  PRO B1809      20.905  80.585  -0.381  1.00  0.00           C  
ATOM   2786  N   PHE B1810      18.902  78.646  -2.451  1.00  0.00           N  
ATOM   2787  CA  PHE B1810      18.371  78.120  -3.690  1.00  0.00           C  
ATOM   2788  C   PHE B1810      19.502  78.250  -4.692  1.00  0.00           C  
ATOM   2789  O   PHE B1810      20.333  79.132  -4.560  1.00  0.00           O  
ATOM   2790  CB  PHE B1810      17.162  78.935  -4.152  1.00  0.00           C  
ATOM   2791  CG  PHE B1810      15.982  78.881  -3.193  1.00  0.00           C  
ATOM   2792  CD1 PHE B1810      15.023  77.859  -3.295  1.00  0.00           C  
ATOM   2793  CD2 PHE B1810      15.829  79.841  -2.205  1.00  0.00           C  
ATOM   2794  CE1 PHE B1810      13.936  77.809  -2.413  1.00  0.00           C  
ATOM   2795  CE2 PHE B1810      14.745  79.798  -1.313  1.00  0.00           C  
ATOM   2796  CZ  PHE B1810      13.788  78.782  -1.425  1.00  0.00           C  
ATOM   2797  N   ARG B1811      19.538  77.366  -5.681  1.00  0.00           N  
ATOM   2798  CA  ARG B1811      20.581  77.403  -6.729  1.00  0.00           C  
ATOM   2799  C   ARG B1811      20.260  78.383  -7.878  1.00  0.00           C  
ATOM   2800  O   ARG B1811      21.153  79.033  -8.420  1.00  0.00           O  
ATOM   2801  CB  ARG B1811      20.868  75.980  -7.249  1.00  0.00           C  
ATOM   2802  CG  ARG B1811      21.902  75.894  -8.368  1.00  0.00           C  
ATOM   2803  CD  ARG B1811      22.212  74.451  -8.792  1.00  0.00           C  
ATOM   2804  NE  ARG B1811      23.423  74.433  -9.621  1.00  0.00           N  
ATOM   2805  CZ  ARG B1811      23.448  74.240 -10.939  1.00  0.00           C  
ATOM   2806  NH1 ARG B1811      22.314  73.996 -11.591  1.00  0.00           N  
ATOM   2807  NH2 ARG B1811      24.613  74.272 -11.604  1.00  0.00           N  
ATOM   2808  N   VAL B1812      18.983  78.486  -8.228  1.00  0.00           N  
ATOM   2809  CA  VAL B1812      18.518  79.369  -9.309  1.00  0.00           C  
ATOM   2810  C   VAL B1812      17.261  80.113  -8.894  1.00  0.00           C  
ATOM   2811  O   VAL B1812      16.447  79.588  -8.152  1.00  0.00           O  
ATOM   2812  CB  VAL B1812      18.288  78.613 -10.670  1.00  0.00           C  
ATOM   2813  CG1 VAL B1812      17.464  77.383 -10.482  1.00  0.00           C  
ATOM   2814  CG2 VAL B1812      17.624  79.539 -11.715  1.00  0.00           C  
ATOM   2815  N   THR B1813      17.122  81.349  -9.360  1.00  0.00           N  
ATOM   2816  CA  THR B1813      15.899  82.098  -9.165  1.00  0.00           C  
ATOM   2817  C   THR B1813      15.368  82.569 -10.531  1.00  0.00           C  
ATOM   2818  O   THR B1813      16.142  83.026 -11.389  1.00  0.00           O  
ATOM   2819  CB  THR B1813      16.081  83.272  -8.182  1.00  0.00           C  
ATOM   2820  OG1 THR B1813      14.831  83.940  -7.966  1.00  0.00           O  
ATOM   2821  CG2 THR B1813      17.134  84.247  -8.676  1.00  0.00           C  
ATOM   2822  N   ILE B1814      14.058  82.418 -10.717  1.00  0.00           N  
ATOM   2823  CA  ILE B1814      13.364  82.821 -11.948  1.00  0.00           C  
ATOM   2824  C   ILE B1814      12.729  84.178 -11.728  1.00  0.00           C  
ATOM   2825  O   ILE B1814      11.857  84.339 -10.864  1.00  0.00           O  
ATOM   2826  CB  ILE B1814      12.302  81.788 -12.378  1.00  0.00           C  
ATOM   2827  CG1 ILE B1814      12.954  80.425 -12.627  1.00  0.00           C  
ATOM   2828  CG2 ILE B1814      11.577  82.248 -13.660  1.00  0.00           C  
ATOM   2829  CD1 ILE B1814      11.976  79.256 -12.440  1.00  0.00           C  
ATOM   2830  N   LEU B1815      13.206  85.146 -12.498  1.00  0.00           N  
ATOM   2831  CA  LEU B1815      12.736  86.524 -12.438  1.00  0.00           C  
ATOM   2832  C   LEU B1815      11.725  86.797 -13.581  1.00  0.00           C  
ATOM   2833  O   LEU B1815      12.126  86.936 -14.729  1.00  0.00           O  
ATOM   2834  CB  LEU B1815      13.933  87.496 -12.508  1.00  0.00           C  
ATOM   2835  CG  LEU B1815      15.090  87.329 -11.482  1.00  0.00           C  
ATOM   2836  CD1 LEU B1815      15.984  88.574 -11.447  1.00  0.00           C  
ATOM   2837  CD2 LEU B1815      14.575  87.056 -10.109  1.00  0.00           C  
ATOM   2838  N   ASN B1816      10.430  86.845 -13.250  1.00  0.00           N  
ATOM   2839  CA  ASN B1816       9.357  87.201 -14.206  1.00  0.00           C  
ATOM   2840  C   ASN B1816       9.307  88.731 -14.347  1.00  0.00           C  
ATOM   2841  O   ASN B1816       8.977  89.455 -13.393  1.00  0.00           O  
ATOM   2842  CB  ASN B1816       8.009  86.601 -13.758  1.00  0.00           C  
ATOM   2843  CG  ASN B1816       6.836  86.908 -14.723  1.00  0.00           C  
ATOM   2844  OD1 ASN B1816       6.858  87.872 -15.492  1.00  0.00           O  
ATOM   2845  ND2 ASN B1816       5.787  86.081 -14.649  1.00  0.00           N  
ATOM   2846  N   LEU B1817       9.652  89.212 -15.540  1.00  0.00           N  
ATOM   2847  CA  LEU B1817       9.863  90.644 -15.785  1.00  0.00           C  
ATOM   2848  C   LEU B1817       8.604  91.376 -16.288  1.00  0.00           C  
ATOM   2849  O   LEU B1817       8.640  92.589 -16.554  1.00  0.00           O  
ATOM   2850  CB  LEU B1817      11.054  90.860 -16.744  1.00  0.00           C  
ATOM   2851  CG  LEU B1817      12.376  90.126 -16.447  1.00  0.00           C  
ATOM   2852  CD1 LEU B1817      13.473  90.503 -17.421  1.00  0.00           C  
ATOM   2853  CD2 LEU B1817      12.853  90.383 -15.033  1.00  0.00           C  
ATOM   2854  N   LYS B1818       7.500  90.642 -16.399  1.00  0.00           N  
ATOM   2855  CA  LYS B1818       6.201  91.236 -16.689  1.00  0.00           C  
ATOM   2856  C   LYS B1818       5.140  90.380 -16.009  1.00  0.00           C  
ATOM   2857  O   LYS B1818       4.418  89.629 -16.674  1.00  0.00           O  
ATOM   2858  CB  LYS B1818       5.953  91.309 -18.203  1.00  0.00           C  
ATOM   2859  CG  LYS B1818       4.849  92.294 -18.620  1.00  0.00           C  
ATOM   2860  CD  LYS B1818       4.659  92.297 -20.130  1.00  0.00           C  
ATOM   2861  CE  LYS B1818       3.783  93.442 -20.596  1.00  0.00           C  
ATOM   2862  NZ  LYS B1818       3.824  93.565 -22.095  1.00  0.00           N  
ATOM   2863  N   GLN B1819       5.073  90.470 -14.680  1.00  0.00           N  
ATOM   2864  CA  GLN B1819       4.156  89.623 -13.905  1.00  0.00           C  
ATOM   2865  C   GLN B1819       2.686  89.891 -14.237  1.00  0.00           C  
ATOM   2866  O   GLN B1819       2.192  91.002 -14.028  1.00  0.00           O  
ATOM   2867  CB  GLN B1819       4.381  89.771 -12.395  1.00  0.00           C  
ATOM   2868  CG  GLN B1819       3.827  88.594 -11.606  1.00  0.00           C  
ATOM   2869  CD  GLN B1819       4.713  87.353 -11.731  1.00  0.00           C  
ATOM   2870  OE1 GLN B1819       5.943  87.455 -11.689  1.00  0.00           O  
ATOM   2871  NE2 GLN B1819       4.089  86.176 -11.877  1.00  0.00           N  
ATOM   2872  N   GLY B1820       2.007  88.862 -14.738  1.00  0.00           N  
ATOM   2873  CA  GLY B1820       0.601  88.964 -15.144  1.00  0.00           C  
ATOM   2874  C   GLY B1820       0.418  88.706 -16.628  1.00  0.00           C  
ATOM   2875  O   GLY B1820      -0.683  88.339 -17.080  1.00  0.00           O  
ATOM   2876  N   ASP B1821       1.498  88.897 -17.389  1.00  0.00           N  
ATOM   2877  CA  ASP B1821       1.503  88.600 -18.821  1.00  0.00           C  
ATOM   2878  C   ASP B1821       1.377  87.094 -19.020  1.00  0.00           C  
ATOM   2879  O   ASP B1821       2.192  86.329 -18.509  1.00  0.00           O  
ATOM   2880  CB  ASP B1821       2.779  89.137 -19.487  1.00  0.00           C  
ATOM   2881  CG  ASP B1821       2.793  88.925 -20.992  1.00  0.00           C  
ATOM   2882  OD1 ASP B1821       1.903  89.475 -21.700  1.00  0.00           O  
ATOM   2883  OD2 ASP B1821       3.707  88.211 -21.470  1.00  0.00           O  
ATOM   2884  N   ALA B1829       0.344  86.689 -19.762  1.00  0.00           N  
ATOM   2885  CA  ALA B1829       0.009  85.282 -20.006  1.00  0.00           C  
ATOM   2886  C   ALA B1829       1.202  84.418 -20.437  1.00  0.00           C  
ATOM   2887  O   ALA B1829       1.372  83.304 -19.927  1.00  0.00           O  
ATOM   2888  CB  ALA B1829      -1.136  85.182 -21.046  1.00  0.00           C  
ATOM   2889  N   ALA B1830       2.018  84.937 -21.363  1.00  0.00           N  
ATOM   2890  CA  ALA B1830       3.182  84.216 -21.906  1.00  0.00           C  
ATOM   2891  C   ALA B1830       4.414  84.185 -20.977  1.00  0.00           C  
ATOM   2892  O   ALA B1830       5.120  83.168 -20.909  1.00  0.00           O  
ATOM   2893  CB  ALA B1830       3.564  84.771 -23.277  1.00  0.00           C  
ATOM   2894  N   THR B1831       4.692  85.290 -20.283  1.00  0.00           N  
ATOM   2895  CA  THR B1831       5.795  85.297 -19.312  1.00  0.00           C  
ATOM   2896  C   THR B1831       5.463  84.429 -18.103  1.00  0.00           C  
ATOM   2897  O   THR B1831       6.329  83.699 -17.635  1.00  0.00           O  
ATOM   2898  CB  THR B1831       6.242  86.716 -18.856  1.00  0.00           C  
ATOM   2899  OG1 THR B1831       5.248  87.286 -17.994  1.00  0.00           O  
ATOM   2900  CG2 THR B1831       6.480  87.638 -20.060  1.00  0.00           C  
ATOM   2901  N   ASP B1832       4.223  84.498 -17.607  1.00  0.00           N  
ATOM   2902  CA  ASP B1832       3.777  83.605 -16.524  1.00  0.00           C  
ATOM   2903  C   ASP B1832       3.951  82.143 -16.941  1.00  0.00           C  
ATOM   2904  O   ASP B1832       4.557  81.357 -16.223  1.00  0.00           O  
ATOM   2905  CB  ASP B1832       2.312  83.837 -16.127  1.00  0.00           C  
ATOM   2906  CG  ASP B1832       2.070  85.158 -15.391  1.00  0.00           C  
ATOM   2907  OD1 ASP B1832       2.947  86.050 -15.349  1.00  0.00           O  
ATOM   2908  OD2 ASP B1832       0.955  85.304 -14.847  1.00  0.00           O  
ATOM   2909  N   ALA B1833       3.432  81.793 -18.117  1.00  0.00           N  
ATOM   2910  CA  ALA B1833       3.453  80.414 -18.616  1.00  0.00           C  
ATOM   2911  C   ALA B1833       4.862  79.848 -18.769  1.00  0.00           C  
ATOM   2912  O   ALA B1833       5.111  78.697 -18.396  1.00  0.00           O  
ATOM   2913  CB  ALA B1833       2.687  80.315 -19.950  1.00  0.00           C  
ATOM   2914  N   ALA B1834       5.766  80.648 -19.341  1.00  0.00           N  
ATOM   2915  CA  ALA B1834       7.169  80.251 -19.515  1.00  0.00           C  
ATOM   2916  C   ALA B1834       7.872  80.087 -18.157  1.00  0.00           C  
ATOM   2917  O   ALA B1834       8.675  79.169 -17.967  1.00  0.00           O  
ATOM   2918  CB  ALA B1834       7.919  81.266 -20.380  1.00  0.00           C  
ATOM   2919  N   CYS B1835       7.565  80.987 -17.227  1.00  0.00           N  
ATOM   2920  CA  CYS B1835       8.133  80.940 -15.872  1.00  0.00           C  
ATOM   2921  C   CYS B1835       7.620  79.720 -15.106  1.00  0.00           C  
ATOM   2922  O   CYS B1835       8.408  78.967 -14.530  1.00  0.00           O  
ATOM   2923  CB  CYS B1835       7.836  82.235 -15.122  1.00  0.00           C  
ATOM   2924  SG  CYS B1835       8.906  83.596 -15.633  1.00  0.00           S  
ATOM   2925  N   ASP B1836       6.302  79.518 -15.158  1.00  0.00           N  
ATOM   2926  CA  ASP B1836       5.637  78.345 -14.569  1.00  0.00           C  
ATOM   2927  C   ASP B1836       6.242  77.023 -15.034  1.00  0.00           C  
ATOM   2928  O   ASP B1836       6.375  76.100 -14.235  1.00  0.00           O  
ATOM   2929  CB  ASP B1836       4.134  78.342 -14.894  1.00  0.00           C  
ATOM   2930  CG  ASP B1836       3.328  79.322 -14.037  1.00  0.00           C  
ATOM   2931  OD1 ASP B1836       3.824  79.750 -12.963  1.00  0.00           O  
ATOM   2932  OD2 ASP B1836       2.181  79.657 -14.451  1.00  0.00           O  
ATOM   2933  N   GLN B1837       6.588  76.928 -16.320  1.00  0.00           N  
ATOM   2934  CA  GLN B1837       7.112  75.677 -16.873  1.00  0.00           C  
ATOM   2935  C   GLN B1837       8.615  75.465 -16.613  1.00  0.00           C  
ATOM   2936  O   GLN B1837       9.060  74.331 -16.443  1.00  0.00           O  
ATOM   2937  CB  GLN B1837       6.703  75.476 -18.351  1.00  0.00           C  
ATOM   2938  CG  GLN B1837       7.643  76.033 -19.415  1.00  0.00           C  
ATOM   2939  CD  GLN B1837       7.469  75.337 -20.771  1.00  0.00           C  
ATOM   2940  OE1 GLN B1837       8.432  74.801 -21.331  1.00  0.00           O  
ATOM   2941  NE2 GLN B1837       6.239  75.336 -21.298  1.00  0.00           N  
ATOM   2942  N   LEU B1838       9.382  76.556 -16.561  1.00  0.00           N  
ATOM   2943  CA  LEU B1838      10.774  76.504 -16.097  1.00  0.00           C  
ATOM   2944  C   LEU B1838      10.856  76.100 -14.630  1.00  0.00           C  
ATOM   2945  O   LEU B1838      11.796  75.412 -14.227  1.00  0.00           O  
ATOM   2946  CB  LEU B1838      11.460  77.857 -16.269  1.00  0.00           C  
ATOM   2947  CG  LEU B1838      11.992  78.178 -17.658  1.00  0.00           C  
ATOM   2948  CD1 LEU B1838      12.492  79.612 -17.710  1.00  0.00           C  
ATOM   2949  CD2 LEU B1838      13.098  77.195 -17.991  1.00  0.00           C  
ATOM   2950  N   TYR B1839       9.866  76.528 -13.847  1.00  0.00           N  
ATOM   2951  CA  TYR B1839       9.822  76.282 -12.399  1.00  0.00           C  
ATOM   2952  C   TYR B1839       9.494  74.824 -12.101  1.00  0.00           C  
ATOM   2953  O   TYR B1839      10.167  74.183 -11.297  1.00  0.00           O  
ATOM   2954  CB  TYR B1839       8.814  77.226 -11.733  1.00  0.00           C  
ATOM   2955  CG  TYR B1839       8.559  76.984 -10.251  1.00  0.00           C  
ATOM   2956  CD1 TYR B1839       9.555  77.228  -9.295  1.00  0.00           C  
ATOM   2957  CD2 TYR B1839       7.317  76.525  -9.811  1.00  0.00           C  
ATOM   2958  CE1 TYR B1839       9.319  77.007  -7.945  1.00  0.00           C  
ATOM   2959  CE2 TYR B1839       7.066  76.306  -8.459  1.00  0.00           C  
ATOM   2960  CZ  TYR B1839       8.073  76.553  -7.527  1.00  0.00           C  
ATOM   2961  OH  TYR B1839       7.826  76.346  -6.194  1.00  0.00           O  
ATOM   2962  N   ARG B1840       8.466  74.308 -12.773  1.00  0.00           N  
ATOM   2963  CA  ARG B1840       8.109  72.891 -12.710  1.00  0.00           C  
ATOM   2964  C   ARG B1840       9.238  71.976 -13.225  1.00  0.00           C  
ATOM   2965  O   ARG B1840       9.608  71.019 -12.551  1.00  0.00           O  
ATOM   2966  CB  ARG B1840       6.769  72.645 -13.431  1.00  0.00           C  
ATOM   2967  CG  ARG B1840       5.595  73.443 -12.805  1.00  0.00           C  
ATOM   2968  CD  ARG B1840       4.203  73.077 -13.369  1.00  0.00           C  
ATOM   2969  NE  ARG B1840       3.818  73.842 -14.568  1.00  0.00           N  
ATOM   2970  CZ  ARG B1840       3.997  73.439 -15.831  1.00  0.00           C  
ATOM   2971  NH1 ARG B1840       4.567  72.266 -16.104  1.00  0.00           N  
ATOM   2972  NH2 ARG B1840       3.610  74.220 -16.835  1.00  0.00           N  
ATOM   2973  N   GLU B1841       9.807  72.279 -14.391  1.00  0.00           N  
ATOM   2974  CA  GLU B1841      10.883  71.435 -14.948  1.00  0.00           C  
ATOM   2975  C   GLU B1841      12.137  71.376 -14.053  1.00  0.00           C  
ATOM   2976  O   GLU B1841      12.661  70.284 -13.789  1.00  0.00           O  
ATOM   2977  CB  GLU B1841      11.220  71.810 -16.401  1.00  0.00           C  
ATOM   2978  CG  GLU B1841      10.181  71.284 -17.430  1.00  0.00           C  
ATOM   2979  CD  GLU B1841      10.421  71.740 -18.886  1.00  0.00           C  
ATOM   2980  OE1 GLU B1841      11.551  72.181 -19.217  1.00  0.00           O  
ATOM   2981  OE2 GLU B1841       9.469  71.633 -19.712  1.00  0.00           O  
ATOM   2982  N   LEU B1842      12.590  72.531 -13.561  1.00  0.00           N  
ATOM   2983  CA  LEU B1842      13.750  72.580 -12.656  1.00  0.00           C  
ATOM   2984  C   LEU B1842      13.542  71.827 -11.322  1.00  0.00           C  
ATOM   2985  O   LEU B1842      14.437  71.099 -10.901  1.00  0.00           O  
ATOM   2986  CB  LEU B1842      14.244  74.022 -12.438  1.00  0.00           C  
ATOM   2987  CG  LEU B1842      15.070  74.660 -13.573  1.00  0.00           C  
ATOM   2988  CD1 LEU B1842      15.086  76.177 -13.478  1.00  0.00           C  
ATOM   2989  CD2 LEU B1842      16.500  74.117 -13.643  1.00  0.00           C  
ATOM   2990  N   SER B1843      12.372  71.987 -10.687  1.00  0.00           N  
ATOM   2991  CA  SER B1843      11.974  71.183  -9.508  1.00  0.00           C  
ATOM   2992  C   SER B1843      12.147  69.677  -9.761  1.00  0.00           C  
ATOM   2993  O   SER B1843      12.887  68.999  -9.046  1.00  0.00           O  
ATOM   2994  CB  SER B1843      10.510  71.437  -9.118  1.00  0.00           C  
ATOM   2995  OG  SER B1843      10.174  72.814  -9.065  1.00  0.00           O  
ATOM   2996  N   ALA B1844      11.451  69.178 -10.789  1.00  0.00           N  
ATOM   2997  CA  ALA B1844      11.553  67.785 -11.266  1.00  0.00           C  
ATOM   2998  C   ALA B1844      13.000  67.257 -11.423  1.00  0.00           C  
ATOM   2999  O   ALA B1844      13.305  66.142 -10.978  1.00  0.00           O  
ATOM   3000  CB  ALA B1844      10.770  67.618 -12.574  1.00  0.00           C  
ATOM   3001  N   LYS B1845      13.881  68.057 -12.035  1.00  0.00           N  
ATOM   3002  CA  LYS B1845      15.295  67.686 -12.200  1.00  0.00           C  
ATOM   3003  C   LYS B1845      16.123  67.800 -10.904  1.00  0.00           C  
ATOM   3004  O   LYS B1845      17.352  67.627 -10.927  1.00  0.00           O  
ATOM   3005  CB  LYS B1845      15.960  68.497 -13.330  1.00  0.00           C  
ATOM   3006  CG  LYS B1845      15.237  68.467 -14.687  1.00  0.00           C  
ATOM   3007  CD  LYS B1845      15.412  67.146 -15.468  1.00  0.00           C  
ATOM   3008  CE  LYS B1845      16.505  67.257 -16.539  1.00  0.00           C  
ATOM   3009  NZ  LYS B1845      16.467  66.128 -17.517  1.00  0.00           N  
ATOM   3010  N   GLY B1847      15.457  68.091  -9.784  1.00  0.00           N  
ATOM   3011  CA  GLY B1847      16.119  68.130  -8.481  1.00  0.00           C  
ATOM   3012  C   GLY B1847      16.947  69.378  -8.181  1.00  0.00           C  
ATOM   3013  O   GLY B1847      17.953  69.305  -7.461  1.00  0.00           O  
ATOM   3014  N   VAL B1848      16.523  70.522  -8.718  1.00  0.00           N  
ATOM   3015  CA  VAL B1848      17.242  71.791  -8.536  1.00  0.00           C  
ATOM   3016  C   VAL B1848      16.529  72.658  -7.489  1.00  0.00           C  
ATOM   3017  O   VAL B1848      15.302  72.814  -7.538  1.00  0.00           O  
ATOM   3018  CB  VAL B1848      17.404  72.541  -9.899  1.00  0.00           C  
ATOM   3019  CG1 VAL B1848      17.913  73.964  -9.711  1.00  0.00           C  
ATOM   3020  CG2 VAL B1848      18.340  71.773 -10.817  1.00  0.00           C  
ATOM   3021  N   ASP B1849      17.289  73.176  -6.515  1.00  0.00           N  
ATOM   3022  CA  ASP B1849      16.765  74.168  -5.592  1.00  0.00           C  
ATOM   3023  C   ASP B1849      16.427  75.447  -6.377  1.00  0.00           C  
ATOM   3024  O   ASP B1849      17.326  76.185  -6.803  1.00  0.00           O  
ATOM   3025  CB  ASP B1849      17.770  74.484  -4.482  1.00  0.00           C  
ATOM   3026  CG  ASP B1849      17.949  73.341  -3.481  1.00  0.00           C  
ATOM   3027  OD1 ASP B1849      17.271  72.288  -3.609  1.00  0.00           O  
ATOM   3028  OD2 ASP B1849      18.776  73.514  -2.549  1.00  0.00           O  
ATOM   3029  N   VAL B1850      15.132  75.702  -6.558  1.00  0.00           N  
ATOM   3030  CA  VAL B1850      14.680  76.797  -7.423  1.00  0.00           C  
ATOM   3031  C   VAL B1850      13.696  77.728  -6.735  1.00  0.00           C  
ATOM   3032  O   VAL B1850      12.742  77.280  -6.108  1.00  0.00           O  
ATOM   3033  CB  VAL B1850      14.111  76.251  -8.793  1.00  0.00           C  
ATOM   3034  CG1 VAL B1850      12.988  75.238  -8.570  1.00  0.00           C  
ATOM   3035  CG2 VAL B1850      13.678  77.400  -9.734  1.00  0.00           C  
ATOM   3036  N   LEU B1851      13.948  79.029  -6.833  1.00  0.00           N  
ATOM   3037  CA  LEU B1851      13.006  80.042  -6.356  1.00  0.00           C  
ATOM   3038  C   LEU B1851      12.427  80.817  -7.547  1.00  0.00           C  
ATOM   3039  O   LEU B1851      13.162  81.230  -8.447  1.00  0.00           O  
ATOM   3040  CB  LEU B1851      13.673  81.007  -5.343  1.00  0.00           C  
ATOM   3041  CG  LEU B1851      12.880  82.215  -4.784  1.00  0.00           C  
ATOM   3042  CD1 LEU B1851      11.934  81.842  -3.674  1.00  0.00           C  
ATOM   3043  CD2 LEU B1851      13.842  83.311  -4.292  1.00  0.00           C  
ATOM   3044  N   TYR B1852      11.113  80.993  -7.572  1.00  0.00           N  
ATOM   3045  CA  TYR B1852      10.487  81.787  -8.620  1.00  0.00           C  
ATOM   3046  C   TYR B1852       9.994  83.094  -8.020  1.00  0.00           C  
ATOM   3047  O   TYR B1852       9.073  83.086  -7.207  1.00  0.00           O  
ATOM   3048  CB  TYR B1852       9.364  80.980  -9.313  1.00  0.00           C  
ATOM   3049  CG  TYR B1852       8.445  81.734 -10.265  1.00  0.00           C  
ATOM   3050  CD1 TYR B1852       8.849  82.922 -10.908  1.00  0.00           C  
ATOM   3051  CD2 TYR B1852       7.170  81.225 -10.560  1.00  0.00           C  
ATOM   3052  CE1 TYR B1852       7.976  83.599 -11.782  1.00  0.00           C  
ATOM   3053  CE2 TYR B1852       6.302  81.882 -11.435  1.00  0.00           C  
ATOM   3054  CZ  TYR B1852       6.703  83.063 -12.038  1.00  0.00           C  
ATOM   3055  OH  TYR B1852       5.820  83.708 -12.885  1.00  0.00           O  
ATOM   3056  N   ASP B1853      10.633  84.212  -8.394  1.00  0.00           N  
ATOM   3057  CA  ASP B1853      10.128  85.524  -8.013  1.00  0.00           C  
ATOM   3058  C   ASP B1853       8.913  85.845  -8.881  1.00  0.00           C  
ATOM   3059  O   ASP B1853       9.058  86.419  -9.963  1.00  0.00           O  
ATOM   3060  CB  ASP B1853      11.192  86.623  -8.131  1.00  0.00           C  
ATOM   3061  CG  ASP B1853      10.705  87.967  -7.582  1.00  0.00           C  
ATOM   3062  OD1 ASP B1853       9.460  88.154  -7.417  1.00  0.00           O  
ATOM   3063  OD2 ASP B1853      11.555  88.840  -7.298  1.00  0.00           O  
ATOM   3064  N   ASP B1854       7.728  85.447  -8.397  1.00  0.00           N  
ATOM   3065  CA  ASP B1854       6.460  85.631  -9.093  1.00  0.00           C  
ATOM   3066  C   ASP B1854       5.708  86.813  -8.489  1.00  0.00           C  
ATOM   3067  O   ASP B1854       4.487  86.899  -8.588  1.00  0.00           O  
ATOM   3068  CB  ASP B1854       5.596  84.364  -8.980  1.00  0.00           C  
ATOM   3069  CG  ASP B1854       5.274  84.005  -7.538  1.00  0.00           C  
ATOM   3070  OD1 ASP B1854       6.033  84.412  -6.647  1.00  0.00           O  
ATOM   3071  OD2 ASP B1854       4.262  83.330  -7.281  1.00  0.00           O  
ATOM   3072  N   THR B1855       6.434  87.717  -7.840  1.00  0.00           N  
ATOM   3073  CA  THR B1855       5.779  88.854  -7.200  1.00  0.00           C  
ATOM   3074  C   THR B1855       5.410  89.955  -8.182  1.00  0.00           C  
ATOM   3075  O   THR B1855       5.969  90.059  -9.282  1.00  0.00           O  
ATOM   3076  CB  THR B1855       6.607  89.451  -6.051  1.00  0.00           C  
ATOM   3077  OG1 THR B1855       7.776  90.099  -6.571  1.00  0.00           O  
ATOM   3078  CG2 THR B1855       6.968  88.388  -5.049  1.00  0.00           C  
ATOM   3079  N   ASP B1857       4.464  90.777  -7.747  1.00  0.00           N  
ATOM   3080  CA  ASP B1857       3.944  91.889  -8.515  1.00  0.00           C  
ATOM   3081  C   ASP B1857       4.848  93.108  -8.291  1.00  0.00           C  
ATOM   3082  O   ASP B1857       4.517  94.044  -7.527  1.00  0.00           O  
ATOM   3083  CB  ASP B1857       2.493  92.152  -8.086  1.00  0.00           C  
ATOM   3084  CG  ASP B1857       1.892  93.379  -8.742  1.00  0.00           C  
ATOM   3085  OD1 ASP B1857       2.018  93.527  -9.989  1.00  0.00           O  
ATOM   3086  OD2 ASP B1857       1.294  94.194  -7.990  1.00  0.00           O  
ATOM   3087  N   GLN B1859       6.015  93.056  -8.935  1.00  0.00           N  
ATOM   3088  CA  GLN B1859       7.048  94.079  -8.801  1.00  0.00           C  
ATOM   3089  C   GLN B1859       7.767  94.254 -10.121  1.00  0.00           C  
ATOM   3090  O   GLN B1859       7.788  93.336 -10.951  1.00  0.00           O  
ATOM   3091  CB  GLN B1859       8.038  93.732  -7.689  1.00  0.00           C  
ATOM   3092  CG  GLN B1859       7.572  94.225  -6.331  1.00  0.00           C  
ATOM   3093  CD  GLN B1859       8.562  93.971  -5.217  1.00  0.00           C  
ATOM   3094  OE1 GLN B1859       9.706  93.538  -5.447  1.00  0.00           O  
ATOM   3095  NE2 GLN B1859       8.127  94.244  -3.979  1.00  0.00           N  
ATOM   3096  N   ARG B1860       8.323  95.447 -10.314  1.00  0.00           N  
ATOM   3097  CA  ARG B1860       8.995  95.820 -11.567  1.00  0.00           C  
ATOM   3098  C   ARG B1860      10.371  95.154 -11.679  1.00  0.00           C  
ATOM   3099  O   ARG B1860      10.966  94.768 -10.666  1.00  0.00           O  
ATOM   3100  CB  ARG B1860       9.131  97.342 -11.675  1.00  0.00           C  
ATOM   3101  CG  ARG B1860       7.823  98.121 -11.615  1.00  0.00           C  
ATOM   3102  CD  ARG B1860       8.093  99.622 -11.650  1.00  0.00           C  
ATOM   3103  NE  ARG B1860       8.333 100.111 -13.011  1.00  0.00           N  
ATOM   3104  CZ  ARG B1860       9.131 101.135 -13.320  1.00  0.00           C  
ATOM   3105  NH1 ARG B1860       9.791 101.782 -12.363  1.00  0.00           N  
ATOM   3106  NH2 ARG B1860       9.282 101.510 -14.594  1.00  0.00           N  
ATOM   3107  N   ALA B1861      10.860  95.031 -12.913  1.00  0.00           N  
ATOM   3108  CA  ALA B1861      12.138  94.387 -13.227  1.00  0.00           C  
ATOM   3109  C   ALA B1861      13.300  94.829 -12.328  1.00  0.00           C  
ATOM   3110  O   ALA B1861      14.036  93.990 -11.802  1.00  0.00           O  
ATOM   3111  CB  ALA B1861      12.489  94.625 -14.682  1.00  0.00           C  
ATOM   3112  N   GLY B1862      13.458  96.146 -12.168  1.00  0.00           N  
ATOM   3113  CA  GLY B1862      14.528  96.734 -11.353  1.00  0.00           C  
ATOM   3114  C   GLY B1862      14.502  96.209  -9.938  1.00  0.00           C  
ATOM   3115  O   GLY B1862      15.565  95.886  -9.357  1.00  0.00           O  
ATOM   3116  N   ALA B1863      13.286  96.105  -9.382  1.00  0.00           N  
ATOM   3117  CA  ALA B1863      13.091  95.635  -8.012  1.00  0.00           C  
ATOM   3118  C   ALA B1863      13.510  94.177  -7.892  1.00  0.00           C  
ATOM   3119  O   ALA B1863      14.237  93.802  -6.973  1.00  0.00           O  
ATOM   3120  CB  ALA B1863      11.614  95.818  -7.580  1.00  0.00           C  
ATOM   3121  N   LYS B1864      13.049  93.360  -8.836  1.00  0.00           N  
ATOM   3122  CA  LYS B1864      13.435  91.953  -8.881  1.00  0.00           C  
ATOM   3123  C   LYS B1864      14.945  91.750  -9.062  1.00  0.00           C  
ATOM   3124  O   LYS B1864      15.534  90.907  -8.383  1.00  0.00           O  
ATOM   3125  CB  LYS B1864      12.655  91.214  -9.970  1.00  0.00           C  
ATOM   3126  CG  LYS B1864      11.158  91.111  -9.642  1.00  0.00           C  
ATOM   3127  CD  LYS B1864      10.419  90.063 -10.448  1.00  0.00           C  
ATOM   3128  CE  LYS B1864       8.946  90.093 -10.040  1.00  0.00           C  
ATOM   3129  NZ  LYS B1864       8.075  89.099 -10.753  1.00  0.00           N  
ATOM   3130  N   PHE B1865      15.572  92.521  -9.956  1.00  0.00           N  
ATOM   3131  CA  PHE B1865      17.023  92.408 -10.125  1.00  0.00           C  
ATOM   3132  C   PHE B1865      17.752  92.716  -8.811  1.00  0.00           C  
ATOM   3133  O   PHE B1865      18.682  92.004  -8.434  1.00  0.00           O  
ATOM   3134  CB  PHE B1865      17.558  93.350 -11.196  1.00  0.00           C  
ATOM   3135  CG  PHE B1865      17.017  93.105 -12.583  1.00  0.00           C  
ATOM   3136  CD1 PHE B1865      16.696  91.823 -13.025  1.00  0.00           C  
ATOM   3137  CD2 PHE B1865      16.864  94.176 -13.464  1.00  0.00           C  
ATOM   3138  CE1 PHE B1865      16.212  91.621 -14.332  1.00  0.00           C  
ATOM   3139  CE2 PHE B1865      16.384  93.985 -14.754  1.00  0.00           C  
ATOM   3140  CZ  PHE B1865      16.054  92.698 -15.188  1.00  0.00           C  
ATOM   3141  N   ALA B1866      17.347  93.789  -8.133  1.00  0.00           N  
ATOM   3142  CA  ALA B1866      18.009  94.197  -6.877  1.00  0.00           C  
ATOM   3143  C   ALA B1866      17.918  93.133  -5.768  1.00  0.00           C  
ATOM   3144  O   ALA B1866      18.923  92.828  -5.088  1.00  0.00           O  
ATOM   3145  CB  ALA B1866      17.459  95.514  -6.400  1.00  0.00           C  
ATOM   3146  N   THR B1867      16.724  92.570  -5.600  1.00  0.00           N  
ATOM   3147  CA  THR B1867      16.483  91.542  -4.599  1.00  0.00           C  
ATOM   3148  C   THR B1867      17.262  90.253  -4.880  1.00  0.00           C  
ATOM   3149  O   THR B1867      17.865  89.677  -3.974  1.00  0.00           O  
ATOM   3150  CB  THR B1867      14.966  91.286  -4.427  1.00  0.00           C  
ATOM   3151  OG1 THR B1867      14.387  92.435  -3.797  1.00  0.00           O  
ATOM   3152  CG2 THR B1867      14.699  90.066  -3.550  1.00  0.00           C  
ATOM   3153  N   ALA B1878      17.267  89.817  -6.141  1.00  0.00           N  
ATOM   3154  CA  ALA B1878      18.009  88.612  -6.538  1.00  0.00           C  
ATOM   3155  C   ALA B1878      19.515  88.756  -6.288  1.00  0.00           C  
ATOM   3156  O   ALA B1878      20.141  87.826  -5.769  1.00  0.00           O  
ATOM   3157  CB  ALA B1878      17.733  88.284  -8.010  1.00  0.00           C  
ATOM   3158  N   ASP B1879      20.094  89.901  -6.663  1.00  0.00           N  
ATOM   3159  CA  ASP B1879      21.524  90.172  -6.412  1.00  0.00           C  
ATOM   3160  C   ASP B1879      21.819  90.158  -4.915  1.00  0.00           C  
ATOM   3161  O   ASP B1879      22.779  89.530  -4.468  1.00  0.00           O  
ATOM   3162  CB  ASP B1879      21.960  91.529  -6.988  1.00  0.00           C  
ATOM   3163  CG  ASP B1879      22.051  91.545  -8.505  1.00  0.00           C  
ATOM   3164  OD1 ASP B1879      21.907  90.474  -9.166  1.00  0.00           O  
ATOM   3165  OD2 ASP B1879      22.235  92.675  -9.028  1.00  0.00           O  
ATOM   3166  N   LEU B1880      20.961  90.843  -4.148  1.00  0.00           N  
ATOM   3167  CA  LEU B1880      21.109  90.964  -2.680  1.00  0.00           C  
ATOM   3168  C   LEU B1880      21.191  89.608  -1.951  1.00  0.00           C  
ATOM   3169  O   LEU B1880      22.086  89.385  -1.137  1.00  0.00           O  
ATOM   3170  CB  LEU B1880      19.964  91.832  -2.074  1.00  0.00           C  
ATOM   3171  CG  LEU B1880      19.782  91.889  -0.531  1.00  0.00           C  
ATOM   3172  CD1 LEU B1880      21.019  92.421   0.188  1.00  0.00           C  
ATOM   3173  CD2 LEU B1880      18.569  92.720  -0.139  1.00  0.00           C  
ATOM   3174  N   ILE B1881      20.226  88.722  -2.221  1.00  0.00           N  
ATOM   3175  CA  ILE B1881      20.109  87.461  -1.490  1.00  0.00           C  
ATOM   3176  C   ILE B1881      21.102  86.391  -1.965  1.00  0.00           C  
ATOM   3177  O   ILE B1881      21.242  85.346  -1.337  1.00  0.00           O  
ATOM   3178  CB  ILE B1881      18.655  86.921  -1.485  1.00  0.00           C  
ATOM   3179  CG1 ILE B1881      18.244  86.405  -2.882  1.00  0.00           C  
ATOM   3180  CG2 ILE B1881      17.663  87.989  -0.931  1.00  0.00           C  
ATOM   3181  CD1 ILE B1881      16.822  85.889  -2.951  1.00  0.00           C  
ATOM   3182  N   GLY B1882      21.765  86.641  -3.085  1.00  0.00           N  
ATOM   3183  CA  GLY B1882      22.971  85.893  -3.457  1.00  0.00           C  
ATOM   3184  C   GLY B1882      22.791  84.567  -4.172  1.00  0.00           C  
ATOM   3185  O   GLY B1882      23.715  83.749  -4.178  1.00  0.00           O  
ATOM   3186  N   ILE B1883      21.635  84.355  -4.796  1.00  0.00           N  
ATOM   3187  CA  ILE B1883      21.352  83.117  -5.518  1.00  0.00           C  
ATOM   3188  C   ILE B1883      22.338  83.026  -6.700  1.00  0.00           C  
ATOM   3189  O   ILE B1883      22.466  83.994  -7.451  1.00  0.00           O  
ATOM   3190  CB  ILE B1883      19.873  83.064  -6.047  1.00  0.00           C  
ATOM   3191  CG1 ILE B1883      18.844  83.297  -4.922  1.00  0.00           C  
ATOM   3192  CG2 ILE B1883      19.605  81.740  -6.761  1.00  0.00           C  
ATOM   3193  CD1 ILE B1883      19.091  82.450  -3.698  1.00  0.00           C  
ATOM   3194  N   PRO B1884      23.081  81.898  -6.817  1.00  0.00           N  
ATOM   3195  CA  PRO B1884      24.137  81.707  -7.832  1.00  0.00           C  
ATOM   3196  C   PRO B1884      23.739  81.959  -9.310  1.00  0.00           C  
ATOM   3197  O   PRO B1884      24.574  82.431 -10.092  1.00  0.00           O  
ATOM   3198  CB  PRO B1884      24.561  80.240  -7.619  1.00  0.00           C  
ATOM   3199  CG  PRO B1884      24.274  79.976  -6.189  1.00  0.00           C  
ATOM   3200  CD  PRO B1884      22.972  80.708  -5.946  1.00  0.00           C  
ATOM   3201  N   TRP B1885      22.508  81.611  -9.693  1.00  0.00           N  
ATOM   3202  CA  TRP B1885      22.015  81.791 -11.070  1.00  0.00           C  
ATOM   3203  C   TRP B1885      20.687  82.520 -11.065  1.00  0.00           C  
ATOM   3204  O   TRP B1885      19.872  82.327 -10.143  1.00  0.00           O  
ATOM   3205  CB  TRP B1885      21.851  80.438 -11.755  1.00  0.00           C  
ATOM   3206  CG  TRP B1885      23.152  79.681 -11.907  1.00  0.00           C  
ATOM   3207  CD1 TRP B1885      23.647  78.710 -11.062  1.00  0.00           C  
ATOM   3208  CD2 TRP B1885      24.138  79.857 -12.938  1.00  0.00           C  
ATOM   3209  NE1 TRP B1885      24.866  78.254 -11.530  1.00  0.00           N  
ATOM   3210  CE2 TRP B1885      25.187  78.939 -12.678  1.00  0.00           C  
ATOM   3211  CE3 TRP B1885      24.224  80.680 -14.076  1.00  0.00           C  
ATOM   3212  CZ2 TRP B1885      26.317  78.836 -13.506  1.00  0.00           C  
ATOM   3213  CZ3 TRP B1885      25.345  80.575 -14.905  1.00  0.00           C  
ATOM   3214  CH2 TRP B1885      26.378  79.662 -14.612  1.00  0.00           C  
ATOM   3215  N   GLN B1886      20.496  83.376 -12.073  1.00  0.00           N  
ATOM   3216  CA  GLN B1886      19.208  84.057 -12.340  1.00  0.00           C  
ATOM   3217  C   GLN B1886      18.725  83.749 -13.762  1.00  0.00           C  
ATOM   3218  O   GLN B1886      19.522  83.737 -14.713  1.00  0.00           O  
ATOM   3219  CB  GLN B1886      19.324  85.579 -12.174  1.00  0.00           C  
ATOM   3220  CG  GLN B1886      19.865  86.074 -10.812  1.00  0.00           C  
ATOM   3221  CD  GLN B1886      20.215  87.576 -10.797  1.00  0.00           C  
ATOM   3222  OE1 GLN B1886      19.759  88.371 -11.656  1.00  0.00           O  
ATOM   3223  NE2 GLN B1886      21.036  87.971  -9.824  1.00  0.00           N  
ATOM   3224  N   ILE B1887      17.439  83.467 -13.913  1.00  0.00           N  
ATOM   3225  CA  ILE B1887      16.850  83.376 -15.255  1.00  0.00           C  
ATOM   3226  C   ILE B1887      15.891  84.547 -15.416  1.00  0.00           C  
ATOM   3227  O   ILE B1887      14.914  84.662 -14.660  1.00  0.00           O  
ATOM   3228  CB  ILE B1887      16.123  82.025 -15.521  1.00  0.00           C  
ATOM   3229  CG1 ILE B1887      17.061  80.835 -15.224  1.00  0.00           C  
ATOM   3230  CG2 ILE B1887      15.621  81.980 -16.985  1.00  0.00           C  
ATOM   3231  CD1 ILE B1887      16.407  79.438 -15.305  1.00  0.00           C  
ATOM   3232  N   HIS B1888      16.196  85.431 -16.369  1.00  0.00           N  
ATOM   3233  CA  HIS B1888      15.373  86.611 -16.624  1.00  0.00           C  
ATOM   3234  C   HIS B1888      14.455  86.319 -17.786  1.00  0.00           C  
ATOM   3235  O   HIS B1888      14.923  86.089 -18.906  1.00  0.00           O  
ATOM   3236  CB  HIS B1888      16.226  87.838 -16.956  1.00  0.00           C  
ATOM   3237  CG  HIS B1888      17.235  88.187 -15.912  1.00  0.00           C  
ATOM   3238  ND1 HIS B1888      18.237  89.110 -16.131  1.00  0.00           N  
ATOM   3239  CD2 HIS B1888      17.400  87.746 -14.646  1.00  0.00           C  
ATOM   3240  CE1 HIS B1888      18.976  89.221 -15.044  1.00  0.00           C  
ATOM   3241  NE2 HIS B1888      18.491  88.401 -14.129  1.00  0.00           N  
ATOM   3242  N   VAL B1889      13.155  86.334 -17.504  1.00  0.00           N  
ATOM   3243  CA  VAL B1889      12.130  85.918 -18.458  1.00  0.00           C  
ATOM   3244  C   VAL B1889      11.213  87.107 -18.701  1.00  0.00           C  
ATOM   3245  O   VAL B1889      10.581  87.604 -17.772  1.00  0.00           O  
ATOM   3246  CB  VAL B1889      11.314  84.704 -17.925  1.00  0.00           C  
ATOM   3247  CG1 VAL B1889      10.389  84.150 -18.987  1.00  0.00           C  
ATOM   3248  CG2 VAL B1889      12.243  83.588 -17.389  1.00  0.00           C  
ATOM   3249  N   GLY B1890      11.157  87.571 -19.949  1.00  0.00           N  
ATOM   3250  CA  GLY B1890      10.396  88.773 -20.270  1.00  0.00           C  
ATOM   3251  C   GLY B1890       9.763  88.703 -21.649  1.00  0.00           C  
ATOM   3252  O   GLY B1890      10.087  87.805 -22.427  1.00  0.00           O  
ATOM   3253  N   PRO B1891       8.835  89.637 -21.950  1.00  0.00           N  
ATOM   3254  CA  PRO B1891       8.224  89.756 -23.296  1.00  0.00           C  
ATOM   3255  C   PRO B1891       9.251  89.857 -24.431  1.00  0.00           C  
ATOM   3256  O   PRO B1891       9.156  89.111 -25.398  1.00  0.00           O  
ATOM   3257  CB  PRO B1891       7.420  91.056 -23.209  1.00  0.00           C  
ATOM   3258  CG  PRO B1891       7.136  91.233 -21.775  1.00  0.00           C  
ATOM   3259  CD  PRO B1891       8.282  90.628 -21.004  1.00  0.00           C  
ATOM   3260  N   ARG B1892      10.230  90.754 -24.286  1.00  0.00           N  
ATOM   3261  CA  ARG B1892      11.218  91.041 -25.337  1.00  0.00           C  
ATOM   3262  C   ARG B1892      12.121  89.845 -25.651  1.00  0.00           C  
ATOM   3263  O   ARG B1892      12.415  89.564 -26.814  1.00  0.00           O  
ATOM   3264  CB  ARG B1892      12.034  92.306 -24.994  1.00  0.00           C  
ATOM   3265  CG  ARG B1892      11.447  93.594 -25.611  1.00  0.00           C  
ATOM   3266  CD  ARG B1892      11.921  94.896 -24.933  1.00  0.00           C  
ATOM   3267  NE  ARG B1892      13.210  95.423 -25.423  1.00  0.00           N  
ATOM   3268  CZ  ARG B1892      14.356  95.354 -24.743  1.00  0.00           C  
ATOM   3269  NH1 ARG B1892      14.382  94.768 -23.542  1.00  0.00           N  
ATOM   3270  NH2 ARG B1892      15.475  95.875 -25.249  1.00  0.00           N  
ATOM   3271  N   GLY B1893      12.552  89.141 -24.611  1.00  0.00           N  
ATOM   3272  CA  GLY B1893      13.273  87.888 -24.793  1.00  0.00           C  
ATOM   3273  C   GLY B1893      12.409  86.805 -25.429  1.00  0.00           C  
ATOM   3274  O   GLY B1893      12.813  86.188 -26.416  1.00  0.00           O  
ATOM   3275  N   LEU B1894      11.217  86.589 -24.873  1.00  0.00           N  
ATOM   3276  CA  LEU B1894      10.307  85.533 -25.338  1.00  0.00           C  
ATOM   3277  C   LEU B1894       9.853  85.676 -26.810  1.00  0.00           C  
ATOM   3278  O   LEU B1894       9.619  84.670 -27.495  1.00  0.00           O  
ATOM   3279  CB  LEU B1894       9.109  85.409 -24.386  1.00  0.00           C  
ATOM   3280  CG  LEU B1894       9.119  84.314 -23.302  1.00  0.00           C  
ATOM   3281  CD1 LEU B1894      10.505  83.776 -22.934  1.00  0.00           C  
ATOM   3282  CD2 LEU B1894       8.346  84.748 -22.066  1.00  0.00           C  
ATOM   3283  N   ALA B1895       9.751  86.916 -27.290  1.00  0.00           N  
ATOM   3284  CA  ALA B1895       9.483  87.191 -28.711  1.00  0.00           C  
ATOM   3285  C   ALA B1895      10.486  86.463 -29.610  1.00  0.00           C  
ATOM   3286  O   ALA B1895      10.115  85.980 -30.680  1.00  0.00           O  
ATOM   3287  CB  ALA B1895       9.503  88.698 -28.984  1.00  0.00           C  
ATOM   3288  N   GLU B1896      11.742  86.380 -29.155  1.00  0.00           N  
ATOM   3289  CA  GLU B1896      12.810  85.614 -29.821  1.00  0.00           C  
ATOM   3290  C   GLU B1896      12.943  84.161 -29.331  1.00  0.00           C  
ATOM   3291  O   GLU B1896      13.882  83.460 -29.725  1.00  0.00           O  
ATOM   3292  CB  GLU B1896      14.169  86.313 -29.653  1.00  0.00           C  
ATOM   3293  CG  GLU B1896      14.289  87.689 -30.297  1.00  0.00           C  
ATOM   3294  CD  GLU B1896      15.744  88.140 -30.479  1.00  0.00           C  
ATOM   3295  OE1 GLU B1896      16.613  87.734 -29.664  1.00  0.00           O  
ATOM   3296  OE2 GLU B1896      16.016  88.906 -31.437  1.00  0.00           O  
ATOM   3297  N   GLY B1898      12.017  83.716 -28.480  1.00  0.00           N  
ATOM   3298  CA  GLY B1898      12.080  82.382 -27.858  1.00  0.00           C  
ATOM   3299  C   GLY B1898      13.254  82.234 -26.891  1.00  0.00           C  
ATOM   3300  O   GLY B1898      13.707  81.116 -26.599  1.00  0.00           O  
ATOM   3301  N   LYS B1899      13.740  83.371 -26.394  1.00  0.00           N  
ATOM   3302  CA  LYS B1899      14.964  83.434 -25.601  1.00  0.00           C  
ATOM   3303  C   LYS B1899      14.728  83.824 -24.129  1.00  0.00           C  
ATOM   3304  O   LYS B1899      13.719  84.446 -23.792  1.00  0.00           O  
ATOM   3305  CB  LYS B1899      15.950  84.411 -26.250  1.00  0.00           C  
ATOM   3306  CG  LYS B1899      16.677  83.825 -27.434  1.00  0.00           C  
ATOM   3307  CD  LYS B1899      17.422  84.887 -28.219  1.00  0.00           C  
ATOM   3308  CE  LYS B1899      17.726  84.399 -29.652  1.00  0.00           C  
ATOM   3309  NZ  LYS B1899      18.487  83.102 -29.669  1.00  0.00           N  
ATOM   3310  N   VAL B1900      15.662  83.420 -23.266  1.00  0.00           N  
ATOM   3311  CA  VAL B1900      15.725  83.877 -21.878  1.00  0.00           C  
ATOM   3312  C   VAL B1900      17.172  84.275 -21.612  1.00  0.00           C  
ATOM   3313  O   VAL B1900      18.068  83.930 -22.397  1.00  0.00           O  
ATOM   3314  CB  VAL B1900      15.251  82.806 -20.829  1.00  0.00           C  
ATOM   3315  CG1 VAL B1900      13.785  82.446 -21.036  1.00  0.00           C  
ATOM   3316  CG2 VAL B1900      16.145  81.562 -20.840  1.00  0.00           C  
ATOM   3317  N   GLU B1901      17.403  85.015 -20.529  1.00  0.00           N  
ATOM   3318  CA  GLU B1901      18.756  85.391 -20.153  1.00  0.00           C  
ATOM   3319  C   GLU B1901      19.155  84.678 -18.867  1.00  0.00           C  
ATOM   3320  O   GLU B1901      18.401  84.688 -17.883  1.00  0.00           O  
ATOM   3321  CB  GLU B1901      18.897  86.910 -20.012  1.00  0.00           C  
ATOM   3322  CG  GLU B1901      20.333  87.375 -19.912  1.00  0.00           C  
ATOM   3323  CD  GLU B1901      20.470  88.850 -19.567  1.00  0.00           C  
ATOM   3324  OE1 GLU B1901      19.811  89.311 -18.599  1.00  0.00           O  
ATOM   3325  OE2 GLU B1901      21.256  89.548 -20.260  1.00  0.00           O  
ATOM   3326  N   LEU B1902      20.320  84.028 -18.906  1.00  0.00           N  
ATOM   3327  CA  LEU B1902      20.901  83.361 -17.750  1.00  0.00           C  
ATOM   3328  C   LEU B1902      22.083  84.219 -17.277  1.00  0.00           C  
ATOM   3329  O   LEU B1902      23.012  84.452 -18.041  1.00  0.00           O  
ATOM   3330  CB  LEU B1902      21.325  81.914 -18.099  1.00  0.00           C  
ATOM   3331  CG  LEU B1902      21.905  80.994 -16.995  1.00  0.00           C  
ATOM   3332  CD1 LEU B1902      20.900  80.710 -15.875  1.00  0.00           C  
ATOM   3333  CD2 LEU B1902      22.447  79.678 -17.556  1.00  0.00           C  
ATOM   3334  N   LYS B1903      22.013  84.705 -16.031  1.00  0.00           N  
ATOM   3335  CA  LYS B1903      23.064  85.528 -15.412  1.00  0.00           C  
ATOM   3336  C   LYS B1903      23.705  84.749 -14.240  1.00  0.00           C  
ATOM   3337  O   LYS B1903      22.986  84.140 -13.428  1.00  0.00           O  
ATOM   3338  CB  LYS B1903      22.455  86.851 -14.921  1.00  0.00           C  
ATOM   3339  CG  LYS B1903      23.421  87.839 -14.250  1.00  0.00           C  
ATOM   3340  CD  LYS B1903      22.767  89.227 -14.075  1.00  0.00           C  
ATOM   3341  CE  LYS B1903      23.699  90.244 -13.391  1.00  0.00           C  
ATOM   3342  NZ  LYS B1903      23.694  90.204 -11.871  1.00  0.00           N  
ATOM   3343  N   ARG B1904      25.038  84.745 -14.192  1.00  0.00           N  
ATOM   3344  CA  ARG B1904      25.809  84.136 -13.094  1.00  0.00           C  
ATOM   3345  C   ARG B1904      26.118  85.230 -12.084  1.00  0.00           C  
ATOM   3346  O   ARG B1904      26.721  86.248 -12.439  1.00  0.00           O  
ATOM   3347  CB  ARG B1904      27.119  83.523 -13.619  1.00  0.00           C  
ATOM   3348  CG  ARG B1904      27.913  82.698 -12.586  1.00  0.00           C  
ATOM   3349  CD  ARG B1904      28.929  81.792 -13.286  1.00  0.00           C  
ATOM   3350  NE  ARG B1904      29.901  82.546 -14.074  1.00  0.00           N  
ATOM   3351  CZ  ARG B1904      30.409  82.135 -15.244  1.00  0.00           C  
ATOM   3352  NH1 ARG B1904      30.030  80.969 -15.775  1.00  0.00           N  
ATOM   3353  NH2 ARG B1904      31.287  82.897 -15.896  1.00  0.00           N  
ATOM   3354  N   ARG B1905      25.736  85.004 -10.826  1.00  0.00           N  
ATOM   3355  CA  ARG B1905      25.824  86.022  -9.784  1.00  0.00           C  
ATOM   3356  C   ARG B1905      27.267  86.410  -9.476  1.00  0.00           C  
ATOM   3357  O   ARG B1905      27.571  87.590  -9.243  1.00  0.00           O  
ATOM   3358  CB  ARG B1905      25.095  85.550  -8.505  1.00  0.00           C  
ATOM   3359  CG  ARG B1905      25.234  86.463  -7.271  1.00  0.00           C  
ATOM   3360  CD  ARG B1905      24.478  87.782  -7.463  1.00  0.00           C  
ATOM   3361  NE  ARG B1905      24.665  88.756  -6.374  1.00  0.00           N  
ATOM   3362  CZ  ARG B1905      25.617  89.689  -6.328  1.00  0.00           C  
ATOM   3363  NH1 ARG B1905      26.522  89.816  -7.304  1.00  0.00           N  
ATOM   3364  NH2 ARG B1905      25.669  90.514  -5.299  1.00  0.00           N  
ATOM   3365  N   SER B1906      28.148  85.412  -9.484  1.00  0.00           N  
ATOM   3366  CA  SER B1906      29.532  85.572  -9.055  1.00  0.00           C  
ATOM   3367  C   SER B1906      30.303  86.654  -9.830  1.00  0.00           C  
ATOM   3368  O   SER B1906      30.996  87.470  -9.208  1.00  0.00           O  
ATOM   3369  CB  SER B1906      30.272  84.231  -9.118  1.00  0.00           C  
ATOM   3370  OG  SER B1906      30.402  83.763 -10.461  1.00  0.00           O  
ATOM   3371  N   ASP B1907      30.172  86.650 -11.167  1.00  0.00           N  
ATOM   3372  CA  ASP B1907      30.856  87.618 -12.030  1.00  0.00           C  
ATOM   3373  C   ASP B1907      29.935  88.464 -12.916  1.00  0.00           C  
ATOM   3374  O   ASP B1907      30.413  89.324 -13.661  1.00  0.00           O  
ATOM   3375  CB  ASP B1907      31.880  86.899 -12.912  1.00  0.00           C  
ATOM   3376  CG  ASP B1907      31.255  85.777 -13.741  1.00  0.00           C  
ATOM   3377  OD1 ASP B1907      29.999  85.651 -13.772  1.00  0.00           O  
ATOM   3378  OD2 ASP B1907      32.030  85.017 -14.373  1.00  0.00           O  
ATOM   3379  N   GLY B1909      28.628  88.216 -12.861  1.00  0.00           N  
ATOM   3380  CA  GLY B1909      27.667  88.953 -13.693  1.00  0.00           C  
ATOM   3381  C   GLY B1909      27.640  88.573 -15.169  1.00  0.00           C  
ATOM   3382  O   GLY B1909      27.022  89.269 -15.972  1.00  0.00           O  
ATOM   3383  N   ALA B1910      28.315  87.478 -15.523  1.00  0.00           N  
ATOM   3384  CA  ALA B1910      28.282  86.908 -16.863  1.00  0.00           C  
ATOM   3385  C   ALA B1910      26.856  86.566 -17.260  1.00  0.00           C  
ATOM   3386  O   ALA B1910      26.158  85.872 -16.523  1.00  0.00           O  
ATOM   3387  CB  ALA B1910      29.152  85.663 -16.931  1.00  0.00           C  
ATOM   3388  N   ARG B1913      26.445  87.052 -18.432  1.00  0.00           N  
ATOM   3389  CA  ARG B1913      25.081  86.908 -18.959  1.00  0.00           C  
ATOM   3390  C   ARG B1913      25.049  86.072 -20.244  1.00  0.00           C  
ATOM   3391  O   ARG B1913      26.036  86.011 -20.985  1.00  0.00           O  
ATOM   3392  CB  ARG B1913      24.478  88.296 -19.239  1.00  0.00           C  
ATOM   3393  CG  ARG B1913      24.614  89.286 -18.078  1.00  0.00           C  
ATOM   3394  CD  ARG B1913      24.122  90.692 -18.411  1.00  0.00           C  
ATOM   3395  NE  ARG B1913      24.134  91.535 -17.213  1.00  0.00           N  
ATOM   3396  CZ  ARG B1913      23.048  92.005 -16.594  1.00  0.00           C  
ATOM   3397  NH1 ARG B1913      21.827  91.748 -17.064  1.00  0.00           N  
ATOM   3398  NH2 ARG B1913      23.185  92.756 -15.505  1.00  0.00           N  
ATOM   3399  N   GLU B1914      23.910  85.446 -20.515  1.00  0.00           N  
ATOM   3400  CA  GLU B1914      23.756  84.609 -21.703  1.00  0.00           C  
ATOM   3401  C   GLU B1914      22.300  84.507 -22.170  1.00  0.00           C  
ATOM   3402  O   GLU B1914      21.426  84.028 -21.429  1.00  0.00           O  
ATOM   3403  CB  GLU B1914      24.322  83.214 -21.424  1.00  0.00           C  
ATOM   3404  CG  GLU B1914      24.515  82.322 -22.635  1.00  0.00           C  
ATOM   3405  CD  GLU B1914      25.332  81.073 -22.304  1.00  0.00           C  
ATOM   3406  OE1 GLU B1914      26.155  80.663 -23.157  1.00  0.00           O  
ATOM   3407  OE2 GLU B1914      25.163  80.509 -21.191  1.00  0.00           O  
ATOM   3408  N   ASN B1915      22.044  84.962 -23.399  1.00  0.00           N  
ATOM   3409  CA  ASN B1915      20.756  84.717 -24.041  1.00  0.00           C  
ATOM   3410  C   ASN B1915      20.790  83.361 -24.706  1.00  0.00           C  
ATOM   3411  O   ASN B1915      21.679  83.084 -25.519  1.00  0.00           O  
ATOM   3412  CB  ASN B1915      20.411  85.804 -25.060  1.00  0.00           C  
ATOM   3413  CG  ASN B1915      20.006  87.112 -24.406  1.00  0.00           C  
ATOM   3414  OD1 ASN B1915      18.975  87.195 -23.727  1.00  0.00           O  
ATOM   3415  ND2 ASN B1915      20.811  88.148 -24.617  1.00  0.00           N  
ATOM   3416  N   LEU B1916      19.837  82.512 -24.344  1.00  0.00           N  
ATOM   3417  CA  LEU B1916      19.756  81.170 -24.904  1.00  0.00           C  
ATOM   3418  C   LEU B1916      18.311  80.649 -24.964  1.00  0.00           C  
ATOM   3419  O   LEU B1916      17.446  81.101 -24.211  1.00  0.00           O  
ATOM   3420  CB  LEU B1916      20.701  80.209 -24.155  1.00  0.00           C  
ATOM   3421  CG  LEU B1916      20.409  79.770 -22.719  1.00  0.00           C  
ATOM   3422  CD1 LEU B1916      19.846  78.381 -22.718  1.00  0.00           C  
ATOM   3423  CD2 LEU B1916      21.685  79.793 -21.896  1.00  0.00           C  
ATOM   3424  N   ALA B1917      18.067  79.706 -25.875  1.00  0.00           N  
ATOM   3425  CA  ALA B1917      16.742  79.109 -26.081  1.00  0.00           C  
ATOM   3426  C   ALA B1917      16.065  78.651 -24.789  1.00  0.00           C  
ATOM   3427  O   ALA B1917      16.715  78.146 -23.876  1.00  0.00           O  
ATOM   3428  CB  ALA B1917      16.830  77.946 -27.067  1.00  0.00           C  
ATOM   3429  N   LEU B1918      14.748  78.818 -24.744  1.00  0.00           N  
ATOM   3430  CA  LEU B1918      13.936  78.443 -23.593  1.00  0.00           C  
ATOM   3431  C   LEU B1918      14.034  76.948 -23.257  1.00  0.00           C  
ATOM   3432  O   LEU B1918      14.031  76.574 -22.078  1.00  0.00           O  
ATOM   3433  CB  LEU B1918      12.480  78.877 -23.827  1.00  0.00           C  
ATOM   3434  CG  LEU B1918      11.389  78.662 -22.769  1.00  0.00           C  
ATOM   3435  CD1 LEU B1918      11.780  79.213 -21.392  1.00  0.00           C  
ATOM   3436  CD2 LEU B1918      10.079  79.280 -23.249  1.00  0.00           C  
ATOM   3437  N   ALA B1929      14.139  76.101 -24.283  1.00  0.00           N  
ATOM   3438  CA  ALA B1929      14.317  74.659 -24.071  1.00  0.00           C  
ATOM   3439  C   ALA B1929      15.713  74.315 -23.519  1.00  0.00           C  
ATOM   3440  O   ALA B1929      15.839  73.556 -22.541  1.00  0.00           O  
ATOM   3441  CB  ALA B1929      14.024  73.887 -25.348  1.00  0.00           C  
ATOM   3442  N   ASP B1930      16.749  74.910 -24.111  1.00  0.00           N  
ATOM   3443  CA  ASP B1930      18.145  74.620 -23.737  1.00  0.00           C  
ATOM   3444  C   ASP B1930      18.573  75.047 -22.327  1.00  0.00           C  
ATOM   3445  O   ASP B1930      19.685  74.724 -21.902  1.00  0.00           O  
ATOM   3446  CB  ASP B1930      19.124  75.273 -24.723  1.00  0.00           C  
ATOM   3447  CG  ASP B1930      18.791  74.997 -26.175  1.00  0.00           C  
ATOM   3448  OD1 ASP B1930      17.926  74.139 -26.466  1.00  0.00           O  
ATOM   3449  OD2 ASP B1930      19.416  75.661 -27.025  1.00  0.00           O  
ATOM   3450  N   VAL B1931      17.723  75.787 -21.618  1.00  0.00           N  
ATOM   3451  CA  VAL B1931      18.150  76.421 -20.360  1.00  0.00           C  
ATOM   3452  C   VAL B1931      18.235  75.464 -19.160  1.00  0.00           C  
ATOM   3453  O   VAL B1931      19.202  75.514 -18.398  1.00  0.00           O  
ATOM   3454  CB  VAL B1931      17.364  77.751 -20.051  1.00  0.00           C  
ATOM   3455  CG1 VAL B1931      15.970  77.478 -19.547  1.00  0.00           C  
ATOM   3456  CG2 VAL B1931      18.139  78.635 -19.066  1.00  0.00           C  
ATOM   3457  N   VAL B1932      17.249  74.581 -19.019  1.00  0.00           N  
ATOM   3458  CA  VAL B1932      17.281  73.527 -18.003  1.00  0.00           C  
ATOM   3459  C   VAL B1932      18.512  72.638 -18.213  1.00  0.00           C  
ATOM   3460  O   VAL B1932      19.279  72.394 -17.278  1.00  0.00           O  
ATOM   3461  CB  VAL B1932      15.990  72.676 -18.032  1.00  0.00           C  
ATOM   3462  CG1 VAL B1932      16.062  71.520 -17.028  1.00  0.00           C  
ATOM   3463  CG2 VAL B1932      14.775  73.546 -17.770  1.00  0.00           C  
ATOM   3464  N   ALA B1950      18.706  72.188 -19.453  1.00  0.00           N  
ATOM   3465  CA  ALA B1950      19.826  71.326 -19.817  1.00  0.00           C  
ATOM   3466  C   ALA B1950      21.197  71.911 -19.464  1.00  0.00           C  
ATOM   3467  O   ALA B1950      22.120  71.155 -19.165  1.00  0.00           O  
ATOM   3468  CB  ALA B1950      19.757  70.958 -21.302  1.00  0.00           C  
ATOM   3469  N   ARG B1951      21.335  73.239 -19.492  1.00  0.00           N  
ATOM   3470  CA  ARG B1951      22.603  73.874 -19.096  1.00  0.00           C  
ATOM   3471  C   ARG B1951      22.845  73.858 -17.579  1.00  0.00           C  
ATOM   3472  O   ARG B1951      23.994  73.781 -17.130  1.00  0.00           O  
ATOM   3473  CB  ARG B1951      22.736  75.301 -19.653  1.00  0.00           C  
ATOM   3474  CG  ARG B1951      24.182  75.834 -19.572  1.00  0.00           C  
ATOM   3475  CD  ARG B1951      24.529  76.885 -20.614  1.00  0.00           C  
ATOM   3476  NE  ARG B1951      24.217  76.446 -21.973  1.00  0.00           N  
ATOM   3477  CZ  ARG B1951      24.920  76.771 -23.058  1.00  0.00           C  
ATOM   3478  NH1 ARG B1951      26.008  77.533 -22.960  1.00  0.00           N  
ATOM   3479  NH2 ARG B1951      24.540  76.320 -24.249  1.00  0.00           N  
ATOM   3480  N   LEU B1952      21.759  73.912 -16.805  1.00  0.00           N  
ATOM   3481  CA  LEU B1952      21.819  73.945 -15.330  1.00  0.00           C  
ATOM   3482  C   LEU B1952      21.731  72.561 -14.673  1.00  0.00           C  
ATOM   3483  O   LEU B1952      22.036  72.405 -13.486  1.00  0.00           O  
ATOM   3484  CB  LEU B1952      20.714  74.851 -14.765  1.00  0.00           C  
ATOM   3485  CG  LEU B1952      20.746  76.328 -15.160  1.00  0.00           C  
ATOM   3486  CD1 LEU B1952      19.413  76.989 -14.836  1.00  0.00           C  
ATOM   3487  CD2 LEU B1952      21.911  77.055 -14.492  1.00  0.00           C  
ATOM   3488  N   THR B1953      21.311  71.563 -15.448  1.00  0.00           N  
ATOM   3489  CA  THR B1953      21.145  70.202 -14.941  1.00  0.00           C  
ATOM   3490  C   THR B1953      22.076  69.215 -15.649  1.00  0.00           C  
ATOM   3491  O   THR B1953      22.682  69.535 -16.681  1.00  0.00           O  
ATOM   3492  CB  THR B1953      19.683  69.725 -15.071  1.00  0.00           C  
ATOM   3493  OG1 THR B1953      19.253  69.843 -16.434  1.00  0.00           O  
ATOM   3494  CG2 THR B1953      18.776  70.564 -14.194  1.00  0.00           C  
ATOM   3495  OXT THR B1953      22.242  68.076 -15.199  1.00  0.00           O  
TER
END
