# Supplementary material for: Backbone Brackets and Arginine Tweezers delineate Class I and Class II aminoacyl tRNA synthetases
Source: PLoS Comput Biol. 2018 Apr 16;14(4):e1006101. doi: 10.1371/journal.pcbi.1006101 (PMC5919687; doi:10.1371/journal.pcbi.1006101)
Supplement: S12 File — All structures of Class II aaRS with residues renumbered according to the MSA. (GZ) [file pcbi.1006101.s024.tar.gz › 2i4l_C_renum.pdb]

ATOM      1  N   GLY C 261      58.935 128.709  30.474  1.00  0.00           N  
ATOM      2  CA  GLY C 261      58.311 128.115  29.232  1.00  0.00           C  
ATOM      3  C   GLY C 261      59.184 127.040  28.601  1.00  0.00           C  
ATOM      4  O   GLY C 261      60.316 127.340  28.166  1.00  0.00           O  
ATOM      5  N   SER C 262      58.681 125.794  28.552  1.00  0.00           N  
ATOM      6  CA  SER C 262      59.484 124.650  28.062  1.00  0.00           C  
ATOM      7  C   SER C 262      60.003 124.865  26.631  1.00  0.00           C  
ATOM      8  O   SER C 262      59.311 125.426  25.798  1.00  0.00           O  
ATOM      9  CB  SER C 262      58.704 123.339  28.169  1.00  0.00           C  
ATOM     10  OG  SER C 262      59.070 122.473  27.099  1.00  0.00           O  
ATOM     11  N   HIS C 263      61.232 124.467  26.351  1.00  0.00           N  
ATOM     12  CA  HIS C 263      61.813 124.817  25.063  1.00  0.00           C  
ATOM     13  C   HIS C 263      62.694 123.716  24.585  1.00  0.00           C  
ATOM     14  O   HIS C 263      63.420 123.133  25.381  1.00  0.00           O  
ATOM     15  CB  HIS C 263      62.571 126.164  25.091  1.00  0.00           C  
ATOM     16  CG  HIS C 263      63.713 126.210  26.071  1.00  0.00           C  
ATOM     17  ND1 HIS C 263      63.650 126.912  27.256  1.00  0.00           N  
ATOM     18  CD2 HIS C 263      64.937 125.633  26.043  1.00  0.00           C  
ATOM     19  CE1 HIS C 263      64.788 126.772  27.912  1.00  0.00           C  
ATOM     20  NE2 HIS C 263      65.582 125.989  27.206  1.00  0.00           N  
ATOM     21  N   MET C 264      62.629 123.429  23.286  1.00  0.00           N  
ATOM     22  CA  MET C 264      63.501 122.444  22.703  1.00  0.00           C  
ATOM     23  C   MET C 264      63.875 122.804  21.276  1.00  0.00           C  
ATOM     24  O   MET C 264      63.040 123.326  20.521  1.00  0.00           O  
ATOM     25  CB  MET C 264      62.778 121.089  22.716  1.00  0.00           C  
ATOM     26  CG  MET C 264      63.505 119.927  22.091  1.00  0.00           C  
ATOM     27  SD  MET C 264      65.034 119.493  22.948  1.00  0.00           S  
ATOM     28  CE  MET C 264      64.508 119.606  24.678  1.00  0.00           C  
ATOM     29  N   ARG C 266      65.118 122.490  20.906  1.00  0.00           N  
ATOM     30  CA  ARG C 266      65.535 122.509  19.518  1.00  0.00           C  
ATOM     31  C   ARG C 266      65.466 121.087  19.062  1.00  0.00           C  
ATOM     32  O   ARG C 266      65.997 120.200  19.740  1.00  0.00           O  
ATOM     33  CB  ARG C 266      66.983 123.005  19.366  1.00  0.00           C  
ATOM     34  CG  ARG C 266      67.180 124.474  19.683  1.00  0.00           C  
ATOM     35  CD  ARG C 266      68.663 124.872  19.784  1.00  0.00           C  
ATOM     36  NE  ARG C 266      68.819 126.228  20.346  1.00  0.00           N  
ATOM     37  CZ  ARG C 266      68.853 127.359  19.639  1.00  0.00           C  
ATOM     38  NH1 ARG C 266      68.768 127.350  18.311  1.00  0.00           N  
ATOM     39  NH2 ARG C 266      68.981 128.518  20.274  1.00  0.00           N  
ATOM     40  N   LEU C 267      64.892 120.868  17.887  1.00  0.00           N  
ATOM     41  CA  LEU C 267      64.744 119.507  17.355  1.00  0.00           C  
ATOM     42  C   LEU C 267      66.067 118.743  17.166  1.00  0.00           C  
ATOM     43  O   LEU C 267      66.138 117.525  17.372  1.00  0.00           O  
ATOM     44  CB  LEU C 267      63.937 119.530  16.049  1.00  0.00           C  
ATOM     45  CG  LEU C 267      63.310 118.222  15.566  1.00  0.00           C  
ATOM     46  CD1 LEU C 267      62.549 117.447  16.753  1.00  0.00           C  
ATOM     47  CD2 LEU C 267      62.360 118.543  14.391  1.00  0.00           C  
ATOM     48  N   SER C 268      67.116 119.468  16.780  1.00  0.00           N  
ATOM     49  CA  SER C 268      68.464 118.927  16.660  1.00  0.00           C  
ATOM     50  C   SER C 268      68.987 118.354  17.988  1.00  0.00           C  
ATOM     51  O   SER C 268      69.885 117.526  18.001  1.00  0.00           O  
ATOM     52  CB  SER C 268      69.433 120.038  16.157  1.00  0.00           C  
ATOM     53  OG  SER C 268      69.609 121.063  17.150  1.00  0.00           O  
ATOM     54  N   ARG C 269      68.449 118.811  19.100  1.00  0.00           N  
ATOM     55  CA  ARG C 269      68.848 118.318  20.413  1.00  0.00           C  
ATOM     56  C   ARG C 269      67.794 117.368  21.052  1.00  0.00           C  
ATOM     57  O   ARG C 269      67.861 117.100  22.258  1.00  0.00           O  
ATOM     58  CB  ARG C 269      69.059 119.497  21.364  1.00  0.00           C  
ATOM     59  CG  ARG C 269      70.210 120.472  21.002  1.00  0.00           C  
ATOM     60  CD  ARG C 269      70.148 121.680  21.974  1.00  0.00           C  
ATOM     61  NE  ARG C 269      69.521 121.273  23.242  1.00  0.00           N  
ATOM     62  CZ  ARG C 269      68.281 121.600  23.655  1.00  0.00           C  
ATOM     63  NH1 ARG C 269      67.484 122.398  22.931  1.00  0.00           N  
ATOM     64  NH2 ARG C 269      67.842 121.130  24.828  1.00  0.00           N  
ATOM     65  N   PHE C 270      66.834 116.894  20.251  1.00  0.00           N  
ATOM     66  CA  PHE C 270      65.690 116.103  20.721  1.00  0.00           C  
ATOM     67  C   PHE C 270      65.796 114.690  20.135  1.00  0.00           C  
ATOM     68  O   PHE C 270      66.763 114.361  19.479  1.00  0.00           O  
ATOM     69  CB  PHE C 270      64.388 116.784  20.269  1.00  0.00           C  
ATOM     70  CG  PHE C 270      63.124 116.382  21.052  1.00  0.00           C  
ATOM     71  CD1 PHE C 270      63.117 116.272  22.452  1.00  0.00           C  
ATOM     72  CD2 PHE C 270      61.915 116.192  20.361  1.00  0.00           C  
ATOM     73  CE1 PHE C 270      61.925 115.967  23.144  1.00  0.00           C  
ATOM     74  CE2 PHE C 270      60.725 115.876  21.043  1.00  0.00           C  
ATOM     75  CZ  PHE C 270      60.734 115.777  22.442  1.00  0.00           C  
ATOM     76  N   PHE C 271      64.815 113.839  20.408  1.00  0.00           N  
ATOM     77  CA  PHE C 271      64.792 112.519  19.818  1.00  0.00           C  
ATOM     78  C   PHE C 271      63.360 112.292  19.364  1.00  0.00           C  
ATOM     79  O   PHE C 271      62.487 112.059  20.182  1.00  0.00           O  
ATOM     80  CB  PHE C 271      65.243 111.476  20.840  1.00  0.00           C  
ATOM     81  CG  PHE C 271      65.054 110.059  20.380  1.00  0.00           C  
ATOM     82  CD1 PHE C 271      65.849 109.531  19.363  1.00  0.00           C  
ATOM     83  CD2 PHE C 271      64.100 109.239  20.976  1.00  0.00           C  
ATOM     84  CE1 PHE C 271      65.667 108.215  18.937  1.00  0.00           C  
ATOM     85  CE2 PHE C 271      63.913 107.928  20.557  1.00  0.00           C  
ATOM     86  CZ  PHE C 271      64.700 107.415  19.551  1.00  0.00           C  
ATOM     87  N   LEU C 272      63.116 112.415  18.063  1.00  0.00           N  
ATOM     88  CA  LEU C 272      61.769 112.371  17.491  1.00  0.00           C  
ATOM     89  C   LEU C 272      61.810 111.566  16.189  1.00  0.00           C  
ATOM     90  O   LEU C 272      61.996 112.140  15.088  1.00  0.00           O  
ATOM     91  CB  LEU C 272      61.209 113.786  17.262  1.00  0.00           C  
ATOM     92  CG  LEU C 272      59.807 113.928  16.619  1.00  0.00           C  
ATOM     93  CD1 LEU C 272      58.678 113.501  17.545  1.00  0.00           C  
ATOM     94  CD2 LEU C 272      59.548 115.347  16.095  1.00  0.00           C  
ATOM     95  N   PRO C 273      61.663 110.225  16.305  1.00  0.00           N  
ATOM     96  CA  PRO C 273      61.826 109.364  15.133  1.00  0.00           C  
ATOM     97  C   PRO C 273      60.566 109.247  14.290  1.00  0.00           C  
ATOM     98  O   PRO C 273      59.713 108.394  14.553  1.00  0.00           O  
ATOM     99  CB  PRO C 273      62.205 108.011  15.745  1.00  0.00           C  
ATOM    100  CG  PRO C 273      61.651 108.035  17.131  1.00  0.00           C  
ATOM    101  CD  PRO C 273      61.410 109.458  17.542  1.00  0.00           C  
ATOM    102  N   ILE C 274      60.450 110.078  13.261  1.00  0.00           N  
ATOM    103  CA  ILE C 274      59.239 110.124  12.444  1.00  0.00           C  
ATOM    104  C   ILE C 274      59.256 108.958  11.466  1.00  0.00           C  
ATOM    105  O   ILE C 274      60.293 108.665  10.895  1.00  0.00           O  
ATOM    106  CB  ILE C 274      59.127 111.473  11.656  1.00  0.00           C  
ATOM    107  CG1 ILE C 274      59.018 112.664  12.609  1.00  0.00           C  
ATOM    108  CG2 ILE C 274      57.932 111.470  10.654  1.00  0.00           C  
ATOM    109  CD1 ILE C 274      57.718 112.654  13.454  1.00  0.00           C  
ATOM    110  N   LEU C 275      58.108 108.298  11.274  1.00  0.00           N  
ATOM    111  CA  LEU C 275      58.004 107.231  10.298  1.00  0.00           C  
ATOM    112  C   LEU C 275      57.277 107.739   9.027  1.00  0.00           C  
ATOM    113  O   LEU C 275      56.142 108.220   9.084  1.00  0.00           O  
ATOM    114  CB  LEU C 275      57.242 106.015  10.848  1.00  0.00           C  
ATOM    115  CG  LEU C 275      57.575 105.432  12.228  1.00  0.00           C  
ATOM    116  CD1 LEU C 275      56.627 104.269  12.535  1.00  0.00           C  
ATOM    117  CD2 LEU C 275      59.041 104.990  12.341  1.00  0.00           C  
ATOM    118  N   LYS C 276      57.946 107.548   7.901  1.00  0.00           N  
ATOM    119  CA  LYS C 276      57.477 107.920   6.540  1.00  0.00           C  
ATOM    120  C   LYS C 276      56.170 107.233   6.134  1.00  0.00           C  
ATOM    121  O   LYS C 276      55.183 107.889   5.770  1.00  0.00           O  
ATOM    122  CB  LYS C 276      58.584 107.584   5.536  1.00  0.00           C  
ATOM    123  CG  LYS C 276      59.949 107.315   6.199  1.00  0.00           C  
ATOM    124  CD  LYS C 276      59.756 106.241   7.295  1.00  0.00           C  
ATOM    125  CE  LYS C 276      60.928 105.963   8.202  1.00  0.00           C  
ATOM    126  NZ  LYS C 276      60.545 104.735   8.964  1.00  0.00           N  
ATOM    127  N   GLU C 277      56.136 105.911   6.239  1.00  0.00           N  
ATOM    128  CA  GLU C 277      54.950 105.151   5.828  1.00  0.00           C  
ATOM    129  C   GLU C 277      54.041 104.877   7.009  1.00  0.00           C  
ATOM    130  O   GLU C 277      54.492 104.914   8.151  1.00  0.00           O  
ATOM    131  CB  GLU C 277      55.374 103.826   5.177  1.00  0.00           C  
ATOM    132  CG  GLU C 277      56.499 103.932   4.118  1.00  0.00           C  
ATOM    133  CD  GLU C 277      56.043 104.569   2.804  1.00  0.00           C  
ATOM    134  OE1 GLU C 277      56.922 104.929   1.971  1.00  0.00           O  
ATOM    135  OE2 GLU C 277      54.807 104.705   2.602  1.00  0.00           O  
ATOM    136  N   ASN C 278      52.766 104.616   6.731  1.00  0.00           N  
ATOM    137  CA  ASN C 278      51.821 104.100   7.729  1.00  0.00           C  
ATOM    138  C   ASN C 278      52.211 102.687   8.187  1.00  0.00           C  
ATOM    139  O   ASN C 278      52.383 101.782   7.342  1.00  0.00           O  
ATOM    140  CB  ASN C 278      50.386 104.049   7.193  1.00  0.00           C  
ATOM    141  CG  ASN C 278      49.744 105.427   7.046  1.00  0.00           C  
ATOM    142  OD1 ASN C 278      50.265 106.438   7.528  1.00  0.00           O  
ATOM    143  ND2 ASN C 278      48.577 105.463   6.385  1.00  0.00           N  
ATOM    144  N   PRO C 279      52.369 102.490   9.527  1.00  0.00           N  
ATOM    145  CA  PRO C 279      52.716 101.156  10.031  1.00  0.00           C  
ATOM    146  C   PRO C 279      51.574 100.157   9.798  1.00  0.00           C  
ATOM    147  O   PRO C 279      50.429 100.421  10.151  1.00  0.00           O  
ATOM    148  CB  PRO C 279      52.961 101.382  11.535  1.00  0.00           C  
ATOM    149  CG  PRO C 279      52.927 102.817  11.759  1.00  0.00           C  
ATOM    150  CD  PRO C 279      52.223 103.468  10.616  1.00  0.00           C  
ATOM    151  N   LYS C 281      51.889  99.021   9.193  1.00  0.00           N  
ATOM    152  CA  LYS C 281      50.835  98.031   8.845  1.00  0.00           C  
ATOM    153  C   LYS C 281      50.141  97.387  10.045  1.00  0.00           C  
ATOM    154  O   LYS C 281      48.993  96.929   9.930  1.00  0.00           O  
ATOM    155  CB  LYS C 281      51.420  96.939   7.945  1.00  0.00           C  
ATOM    156  CG  LYS C 281      51.821  97.440   6.559  1.00  0.00           C  
ATOM    157  CD  LYS C 281      52.002  96.255   5.595  1.00  0.00           C  
ATOM    158  CE  LYS C 281      52.499  96.713   4.229  1.00  0.00           C  
ATOM    159  NZ  LYS C 281      52.742  95.520   3.328  1.00  0.00           N  
ATOM    160  N   GLU C 282      50.819  97.361  11.200  1.00  0.00           N  
ATOM    161  CA  GLU C 282      50.223  96.784  12.421  1.00  0.00           C  
ATOM    162  C   GLU C 282      49.144  97.680  13.060  1.00  0.00           C  
ATOM    163  O   GLU C 282      48.348  97.221  13.868  1.00  0.00           O  
ATOM    164  CB  GLU C 282      51.330  96.418  13.436  1.00  0.00           C  
ATOM    165  CG  GLU C 282      52.046  97.634  14.050  1.00  0.00           C  
ATOM    166  CD  GLU C 282      53.286  98.130  13.296  1.00  0.00           C  
ATOM    167  OE1 GLU C 282      53.400  97.894  12.073  1.00  0.00           O  
ATOM    168  OE2 GLU C 282      54.163  98.790  13.938  1.00  0.00           O  
ATOM    169  N   ALA C 283      49.118  98.962  12.697  1.00  0.00           N  
ATOM    170  CA  ALA C 283      48.119  99.899  13.218  1.00  0.00           C  
ATOM    171  C   ALA C 283      46.818  99.789  12.443  1.00  0.00           C  
ATOM    172  O   ALA C 283      46.796  99.930  11.226  1.00  0.00           O  
ATOM    173  CB  ALA C 283      48.638 101.363  13.159  1.00  0.00           C  
ATOM    174  N   GLU C 291      45.728  99.588  13.164  1.00  0.00           N  
ATOM    175  CA  GLU C 291      44.434  99.356  12.553  1.00  0.00           C  
ATOM    176  C   GLU C 291      43.541 100.606  12.594  1.00  0.00           C  
ATOM    177  O   GLU C 291      42.537 100.694  11.860  1.00  0.00           O  
ATOM    178  CB  GLU C 291      43.707  98.250  13.324  1.00  0.00           C  
ATOM    179  CG  GLU C 291      44.288  96.829  13.233  1.00  0.00           C  
ATOM    180  CD  GLU C 291      43.378  95.860  13.986  1.00  0.00           C  
ATOM    181  OE1 GLU C 291      42.298  95.457  13.470  1.00  0.00           O  
ATOM    182  OE2 GLU C 291      43.686  95.561  15.144  1.00  0.00           O  
ATOM    183  N   ILE C 292      43.844 101.522  13.516  1.00  0.00           N  
ATOM    184  CA  ILE C 292      43.030 102.720  13.746  1.00  0.00           C  
ATOM    185  C   ILE C 292      43.939 103.933  13.702  1.00  0.00           C  
ATOM    186  O   ILE C 292      45.144 103.801  13.853  1.00  0.00           O  
ATOM    187  CB  ILE C 292      42.212 102.677  15.072  1.00  0.00           C  
ATOM    188  CG1 ILE C 292      43.143 102.514  16.309  1.00  0.00           C  
ATOM    189  CG2 ILE C 292      41.189 101.529  15.032  1.00  0.00           C  
ATOM    190  CD1 ILE C 292      42.374 102.572  17.642  1.00  0.00           C  
ATOM    191  N   VAL C 293      43.361 105.104  13.479  1.00  0.00           N  
ATOM    192  CA  VAL C 293      44.111 106.344  13.297  1.00  0.00           C  
ATOM    193  C   VAL C 293      45.015 106.716  14.494  1.00  0.00           C  
ATOM    194  O   VAL C 293      46.186 107.038  14.306  1.00  0.00           O  
ATOM    195  CB  VAL C 293      43.117 107.509  12.972  1.00  0.00           C  
ATOM    196  CG1 VAL C 293      43.848 108.773  12.676  1.00  0.00           C  
ATOM    197  CG2 VAL C 293      42.280 107.134  11.752  1.00  0.00           C  
ATOM    198  N   SER C 296      44.478 106.711  15.710  1.00  0.00           N  
ATOM    199  CA  SER C 296      45.306 107.078  16.893  1.00  0.00           C  
ATOM    200  C   SER C 296      46.591 106.253  17.015  1.00  0.00           C  
ATOM    201  O   SER C 296      47.689 106.810  17.284  1.00  0.00           O  
ATOM    202  CB  SER C 296      44.484 107.047  18.190  1.00  0.00           C  
ATOM    203  OG  SER C 296      43.847 105.779  18.355  1.00  0.00           O  
ATOM    204  N   HIS C 297      46.479 104.947  16.771  1.00  0.00           N  
ATOM    205  CA  HIS C 297      47.630 104.039  16.940  1.00  0.00           C  
ATOM    206  C   HIS C 297      48.633 104.338  15.822  1.00  0.00           C  
ATOM    207  O   HIS C 297      49.851 104.530  16.068  1.00  0.00           O  
ATOM    208  CB  HIS C 297      47.115 102.579  16.899  1.00  0.00           C  
ATOM    209  CG  HIS C 297      48.185 101.540  17.141  1.00  0.00           C  
ATOM    210  ND1 HIS C 297      47.997 100.205  16.856  1.00  0.00           N  
ATOM    211  CD2 HIS C 297      49.421 101.632  17.698  1.00  0.00           C  
ATOM    212  CE1 HIS C 297      49.080  99.525  17.183  1.00  0.00           C  
ATOM    213  NE2 HIS C 297      49.958 100.368  17.702  1.00  0.00           N  
ATOM    214  N   ARG C 298      48.111 104.432  14.593  1.00  0.00           N  
ATOM    215  CA  ARG C 298      48.941 104.790  13.429  1.00  0.00           C  
ATOM    216  C   ARG C 298      49.758 106.065  13.625  1.00  0.00           C  
ATOM    217  O   ARG C 298      50.951 106.104  13.340  1.00  0.00           O  
ATOM    218  CB  ARG C 298      48.002 104.952  12.227  1.00  0.00           C  
ATOM    219  CG  ARG C 298      48.652 105.049  10.867  1.00  0.00           C  
ATOM    220  CD  ARG C 298      47.513 104.966   9.746  1.00  0.00           C  
ATOM    221  NE  ARG C 298      46.886 103.616   9.779  1.00  0.00           N  
ATOM    222  CZ  ARG C 298      45.585 103.348   9.884  1.00  0.00           C  
ATOM    223  NH1 ARG C 298      44.664 104.314   9.918  1.00  0.00           N  
ATOM    224  NH2 ARG C 298      45.202 102.086   9.907  1.00  0.00           N  
ATOM    225  N   LEU C 303      49.070 107.117  14.050  1.00  0.00           N  
ATOM    226  CA  LEU C 303      49.638 108.452  14.198  1.00  0.00           C  
ATOM    227  C   LEU C 303      50.589 108.527  15.390  1.00  0.00           C  
ATOM    228  O   LEU C 303      51.622 109.150  15.282  1.00  0.00           O  
ATOM    229  CB  LEU C 303      48.536 109.524  14.318  1.00  0.00           C  
ATOM    230  CG  LEU C 303      47.654 109.818  13.070  1.00  0.00           C  
ATOM    231  CD1 LEU C 303      46.586 110.903  13.408  1.00  0.00           C  
ATOM    232  CD2 LEU C 303      48.494 110.200  11.848  1.00  0.00           C  
ATOM    233  N   MET C 305      50.254 107.884  16.510  1.00  0.00           N  
ATOM    234  CA  MET C 305      51.217 107.828  17.642  1.00  0.00           C  
ATOM    235  C   MET C 305      52.522 107.170  17.236  1.00  0.00           C  
ATOM    236  O   MET C 305      53.595 107.609  17.645  1.00  0.00           O  
ATOM    237  CB  MET C 305      50.622 107.104  18.864  1.00  0.00           C  
ATOM    238  CG  MET C 305      49.600 107.991  19.566  1.00  0.00           C  
ATOM    239  SD  MET C 305      48.782 107.177  20.957  1.00  0.00           S  
ATOM    240  CE  MET C 305      50.077 107.417  22.202  1.00  0.00           C  
ATOM    241  N   LEU C 306      52.444 106.128  16.414  1.00  0.00           N  
ATOM    242  CA  LEU C 306      53.681 105.478  15.873  1.00  0.00           C  
ATOM    243  C   LEU C 306      54.392 106.361  14.851  1.00  0.00           C  
ATOM    244  O   LEU C 306      55.597 106.563  14.942  1.00  0.00           O  
ATOM    245  CB  LEU C 306      53.394 104.094  15.263  1.00  0.00           C  
ATOM    246  CG  LEU C 306      52.888 102.965  16.190  1.00  0.00           C  
ATOM    247  CD1 LEU C 306      52.315 101.778  15.387  1.00  0.00           C  
ATOM    248  CD2 LEU C 306      54.007 102.504  17.111  1.00  0.00           C  
ATOM    249  N   ARG C 307      53.645 106.929  13.911  1.00  0.00           N  
ATOM    250  CA  ARG C 307      54.252 107.773  12.869  1.00  0.00           C  
ATOM    251  C   ARG C 307      54.860 109.057  13.427  1.00  0.00           C  
ATOM    252  O   ARG C 307      55.928 109.474  12.988  1.00  0.00           O  
ATOM    253  CB  ARG C 307      53.209 108.132  11.800  1.00  0.00           C  
ATOM    254  CG  ARG C 307      52.903 107.051  10.810  1.00  0.00           C  
ATOM    255  CD  ARG C 307      52.294 107.686   9.550  1.00  0.00           C  
ATOM    256  NE  ARG C 307      53.380 108.427   8.912  1.00  0.00           N  
ATOM    257  CZ  ARG C 307      53.261 109.628   8.353  1.00  0.00           C  
ATOM    258  NH1 ARG C 307      52.080 110.240   8.305  1.00  0.00           N  
ATOM    259  NH2 ARG C 307      54.342 110.209   7.840  1.00  0.00           N  
ATOM    260  N   ALA C 308      54.166 109.677  14.392  1.00  0.00           N  
ATOM    261  CA  ALA C 308      54.633 110.913  15.038  1.00  0.00           C  
ATOM    262  C   ALA C 308      55.746 110.752  16.083  1.00  0.00           C  
ATOM    263  O   ALA C 308      56.054 111.698  16.810  1.00  0.00           O  
ATOM    264  CB  ALA C 308      53.474 111.686  15.614  1.00  0.00           C  
ATOM    265  N   GLY C 309      56.372 109.589  16.152  1.00  0.00           N  
ATOM    266  CA  GLY C 309      57.518 109.397  17.087  1.00  0.00           C  
ATOM    267  C   GLY C 309      57.145 109.484  18.561  1.00  0.00           C  
ATOM    268  O   GLY C 309      57.934 109.997  19.398  1.00  0.00           O  
ATOM    269  N   MET C 310      55.938 109.009  18.887  1.00  0.00           N  
ATOM    270  CA  MET C 310      55.402 109.098  20.242  1.00  0.00           C  
ATOM    271  C   MET C 310      55.424 107.792  21.043  1.00  0.00           C  
ATOM    272  O   MET C 310      55.376 107.809  22.273  1.00  0.00           O  
ATOM    273  CB  MET C 310      53.960 109.597  20.213  1.00  0.00           C  
ATOM    274  CG  MET C 310      53.832 111.036  19.735  1.00  0.00           C  
ATOM    275  SD  MET C 310      52.130 111.432  19.498  1.00  0.00           S  
ATOM    276  CE  MET C 310      51.525 111.441  21.199  1.00  0.00           C  
ATOM    277  N   LEU C 311      55.472 106.675  20.328  1.00  0.00           N  
ATOM    278  CA  LEU C 311      55.180 105.372  20.887  1.00  0.00           C  
ATOM    279  C   LEU C 311      56.014 104.300  20.192  1.00  0.00           C  
ATOM    280  O   LEU C 311      56.268 104.390  18.977  1.00  0.00           O  
ATOM    281  CB  LEU C 311      53.662 105.100  20.737  1.00  0.00           C  
ATOM    282  CG  LEU C 311      53.025 103.981  21.565  1.00  0.00           C  
ATOM    283  CD1 LEU C 311      52.957 104.389  23.075  1.00  0.00           C  
ATOM    284  CD2 LEU C 311      51.597 103.653  21.015  1.00  0.00           C  
ATOM    285  N   ARG C 312      56.501 103.326  20.960  1.00  0.00           N  
ATOM    286  CA  ARG C 312      57.157 102.096  20.435  1.00  0.00           C  
ATOM    287  C   ARG C 312      56.615 100.884  21.198  1.00  0.00           C  
ATOM    288  O   ARG C 312      56.633 100.868  22.443  1.00  0.00           O  
ATOM    289  CB  ARG C 312      58.680 102.120  20.587  1.00  0.00           C  
ATOM    290  CG  ARG C 312      59.365 100.904  19.921  1.00  0.00           C  
ATOM    291  CD  ARG C 312      60.906 100.908  20.026  1.00  0.00           C  
ATOM    292  NE  ARG C 312      61.477  99.697  19.425  1.00  0.00           N  
ATOM    293  CZ  ARG C 312      61.434  99.390  18.111  1.00  0.00           C  
ATOM    294  NH1 ARG C 312      60.856 100.191  17.222  1.00  0.00           N  
ATOM    295  NH2 ARG C 312      61.944  98.260  17.674  1.00  0.00           N  
ATOM    296  N   GLN C 313      56.124  99.889  20.464  1.00  0.00           N  
ATOM    297  CA  GLN C 313      55.716  98.639  21.103  1.00  0.00           C  
ATOM    298  C   GLN C 313      56.916  97.823  21.615  1.00  0.00           C  
ATOM    299  O   GLN C 313      57.890  97.591  20.886  1.00  0.00           O  
ATOM    300  CB  GLN C 313      54.884  97.814  20.141  1.00  0.00           C  
ATOM    301  CG  GLN C 313      54.269  96.550  20.825  1.00  0.00           C  
ATOM    302  CD  GLN C 313      53.308  95.834  19.946  1.00  0.00           C  
ATOM    303  OE1 GLN C 313      52.293  96.404  19.517  1.00  0.00           O  
ATOM    304  NE2 GLN C 313      53.554  94.551  19.737  1.00  0.00           N  
ATOM    305  N   GLU C 314      56.849  97.406  22.880  1.00  0.00           N  
ATOM    306  CA  GLU C 314      57.878  96.520  23.462  1.00  0.00           C  
ATOM    307  C   GLU C 314      57.456  95.063  23.658  1.00  0.00           C  
ATOM    308  O   GLU C 314      58.297  94.162  23.638  1.00  0.00           O  
ATOM    309  CB  GLU C 314      58.461  97.097  24.765  1.00  0.00           C  
ATOM    310  CG  GLU C 314      59.303  98.402  24.527  1.00  0.00           C  
ATOM    311  CD  GLU C 314      60.494  98.195  23.604  1.00  0.00           C  
ATOM    312  OE1 GLU C 314      61.091  97.099  23.605  1.00  0.00           O  
ATOM    313  OE2 GLU C 314      60.911  99.157  22.931  1.00  0.00           O  
ATOM    314  N   ALA C 315      56.176  94.841  23.883  1.00  0.00           N  
ATOM    315  CA  ALA C 315      55.577  93.485  23.827  1.00  0.00           C  
ATOM    316  C   ALA C 315      54.145  93.745  23.495  1.00  0.00           C  
ATOM    317  O   ALA C 315      53.762  94.906  23.417  1.00  0.00           O  
ATOM    318  CB  ALA C 315      55.688  92.791  25.198  1.00  0.00           C  
ATOM    319  N   ALA C 316      53.322  92.699  23.312  1.00  0.00           N  
ATOM    320  CA  ALA C 316      51.901  92.912  23.067  1.00  0.00           C  
ATOM    321  C   ALA C 316      51.234  93.738  24.194  1.00  0.00           C  
ATOM    322  O   ALA C 316      51.368  93.414  25.375  1.00  0.00           O  
ATOM    323  CB  ALA C 316      51.191  91.527  22.882  1.00  0.00           C  
ATOM    324  N   GLY C 317      50.531  94.819  23.836  1.00  0.00           N  
ATOM    325  CA  GLY C 317      49.929  95.712  24.816  1.00  0.00           C  
ATOM    326  C   GLY C 317      50.860  96.441  25.791  1.00  0.00           C  
ATOM    327  O   GLY C 317      50.377  97.014  26.772  1.00  0.00           O  
ATOM    328  N   ILE C 318      52.171  96.464  25.496  1.00  0.00           N  
ATOM    329  CA  ILE C 318      53.193  97.046  26.397  1.00  0.00           C  
ATOM    330  C   ILE C 318      54.113  97.977  25.590  1.00  0.00           C  
ATOM    331  O   ILE C 318      54.744  97.556  24.595  1.00  0.00           O  
ATOM    332  CB  ILE C 318      54.012  95.957  27.155  1.00  0.00           C  
ATOM    333  CG1 ILE C 318      53.092  94.991  27.985  1.00  0.00           C  
ATOM    334  CG2 ILE C 318      55.076  96.618  28.076  1.00  0.00           C  
ATOM    335  CD1 ILE C 318      53.951  93.851  28.696  1.00  0.00           C  
ATOM    336  N   TYR C 319      54.220  99.224  26.029  1.00  0.00           N  
ATOM    337  CA  TYR C 319      54.805 100.302  25.191  1.00  0.00           C  
ATOM    338  C   TYR C 319      55.845 101.125  25.930  1.00  0.00           C  
ATOM    339  O   TYR C 319      55.764 101.344  27.156  1.00  0.00           O  
ATOM    340  CB  TYR C 319      53.683 101.279  24.703  1.00  0.00           C  
ATOM    341  CG  TYR C 319      52.681 100.579  23.855  1.00  0.00           C  
ATOM    342  CD1 TYR C 319      52.886 100.408  22.487  1.00  0.00           C  
ATOM    343  CD2 TYR C 319      51.541 100.012  24.442  1.00  0.00           C  
ATOM    344  CE1 TYR C 319      51.964  99.664  21.712  1.00  0.00           C  
ATOM    345  CE2 TYR C 319      50.636  99.292  23.683  1.00  0.00           C  
ATOM    346  CZ  TYR C 319      50.862  99.115  22.333  1.00  0.00           C  
ATOM    347  OH  TYR C 319      49.947  98.380  21.598  1.00  0.00           O  
ATOM    348  N   ALA C 320      56.813 101.599  25.166  1.00  0.00           N  
ATOM    349  CA  ALA C 320      57.665 102.688  25.585  1.00  0.00           C  
ATOM    350  C   ALA C 320      57.051 103.985  25.031  1.00  0.00           C  
ATOM    351  O   ALA C 320      56.472 104.002  23.929  1.00  0.00           O  
ATOM    352  CB  ALA C 320      59.064 102.494  25.029  1.00  0.00           C  
ATOM    353  N   TRP C 321      57.231 105.059  25.792  1.00  0.00           N  
ATOM    354  CA  TRP C 321      56.676 106.376  25.502  1.00  0.00           C  
ATOM    355  C   TRP C 321      57.862 107.190  25.065  1.00  0.00           C  
ATOM    356  O   TRP C 321      58.740 107.501  25.856  1.00  0.00           O  
ATOM    357  CB  TRP C 321      55.997 106.996  26.729  1.00  0.00           C  
ATOM    358  CG  TRP C 321      54.885 106.113  27.204  1.00  0.00           C  
ATOM    359  CD1 TRP C 321      55.000 105.005  27.995  1.00  0.00           C  
ATOM    360  CD2 TRP C 321      53.505 106.211  26.846  1.00  0.00           C  
ATOM    361  NE1 TRP C 321      53.768 104.409  28.156  1.00  0.00           N  
ATOM    362  CE2 TRP C 321      52.830 105.138  27.482  1.00  0.00           C  
ATOM    363  CE3 TRP C 321      52.759 107.133  26.084  1.00  0.00           C  
ATOM    364  CZ2 TRP C 321      51.439 104.926  27.339  1.00  0.00           C  
ATOM    365  CZ3 TRP C 321      51.379 106.932  25.948  1.00  0.00           C  
ATOM    366  CH2 TRP C 321      50.735 105.841  26.582  1.00  0.00           C  
ATOM    367  N   LEU C 322      57.899 107.498  23.781  1.00  0.00           N  
ATOM    368  CA  LEU C 322      59.032 108.225  23.246  1.00  0.00           C  
ATOM    369  C   LEU C 322      58.868 109.674  23.711  1.00  0.00           C  
ATOM    370  O   LEU C 322      57.782 110.052  24.162  1.00  0.00           O  
ATOM    371  CB  LEU C 322      59.149 108.018  21.711  1.00  0.00           C  
ATOM    372  CG  LEU C 322      59.288 106.550  21.254  1.00  0.00           C  
ATOM    373  CD1 LEU C 322      59.343 106.320  19.706  1.00  0.00           C  
ATOM    374  CD2 LEU C 322      60.528 105.887  21.904  1.00  0.00           C  
ATOM    375  N   PRO C 323      59.939 110.486  23.644  1.00  0.00           N  
ATOM    376  CA  PRO C 323      59.947 111.842  24.257  1.00  0.00           C  
ATOM    377  C   PRO C 323      58.703 112.738  24.000  1.00  0.00           C  
ATOM    378  O   PRO C 323      58.103 113.258  24.950  1.00  0.00           O  
ATOM    379  CB  PRO C 323      61.270 112.443  23.732  1.00  0.00           C  
ATOM    380  CG  PRO C 323      62.155 111.232  23.574  1.00  0.00           C  
ATOM    381  CD  PRO C 323      61.227 110.196  22.986  1.00  0.00           C  
ATOM    382  N   LEU C 324      58.244 112.839  22.757  1.00  0.00           N  
ATOM    383  CA  LEU C 324      57.069 113.651  22.478  1.00  0.00           C  
ATOM    384  C   LEU C 324      55.791 113.035  23.065  1.00  0.00           C  
ATOM    385  O   LEU C 324      54.909 113.751  23.540  1.00  0.00           O  
ATOM    386  CB  LEU C 324      56.929 113.833  20.949  1.00  0.00           C  
ATOM    387  CG  LEU C 324      56.016 115.000  20.547  1.00  0.00           C  
ATOM    388  CD1 LEU C 324      56.778 116.294  20.741  1.00  0.00           C  
ATOM    389  CD2 LEU C 324      55.553 114.847  19.048  1.00  0.00           C  
ATOM    390  N   GLY C 325      55.675 111.710  23.032  1.00  0.00           N  
ATOM    391  CA  GLY C 325      54.509 111.057  23.667  1.00  0.00           C  
ATOM    392  C   GLY C 325      54.533 111.161  25.190  1.00  0.00           C  
ATOM    393  O   GLY C 325      53.515 111.364  25.831  1.00  0.00           O  
ATOM    394  N   HIS C 332      55.719 111.025  25.763  1.00  0.00           N  
ATOM    395  CA  HIS C 332      55.861 111.238  27.200  1.00  0.00           C  
ATOM    396  C   HIS C 332      55.450 112.645  27.658  1.00  0.00           C  
ATOM    397  O   HIS C 332      54.763 112.785  28.656  1.00  0.00           O  
ATOM    398  CB  HIS C 332      57.260 110.829  27.701  1.00  0.00           C  
ATOM    399  CG  HIS C 332      57.332 110.735  29.197  1.00  0.00           C  
ATOM    400  ND1 HIS C 332      58.137 111.558  29.952  1.00  0.00           N  
ATOM    401  CD2 HIS C 332      56.642 109.966  30.080  1.00  0.00           C  
ATOM    402  CE1 HIS C 332      57.959 111.284  31.236  1.00  0.00           C  
ATOM    403  NE2 HIS C 332      57.053 110.326  31.339  1.00  0.00           N  
ATOM    404  N   ARG C 333      55.852 113.680  26.924  1.00  0.00           N  
ATOM    405  CA  ARG C 333      55.407 115.052  27.209  1.00  0.00           C  
ATOM    406  C   ARG C 333      53.920 115.214  27.269  1.00  0.00           C  
ATOM    407  O   ARG C 333      53.393 115.860  28.156  1.00  0.00           O  
ATOM    408  CB  ARG C 333      56.011 116.048  26.213  1.00  0.00           C  
ATOM    409  CG  ARG C 333      57.463 116.280  26.473  1.00  0.00           C  
ATOM    410  CD  ARG C 333      58.170 117.006  25.349  1.00  0.00           C  
ATOM    411  NE  ARG C 333      59.606 116.879  25.617  1.00  0.00           N  
ATOM    412  CZ  ARG C 333      60.363 117.831  26.162  1.00  0.00           C  
ATOM    413  NH1 ARG C 333      59.832 119.031  26.441  1.00  0.00           N  
ATOM    414  NH2 ARG C 333      61.654 117.582  26.397  1.00  0.00           N  
ATOM    415  N   VAL C 334      53.235 114.654  26.280  1.00  0.00           N  
ATOM    416  CA  VAL C 334      51.773 114.615  26.314  1.00  0.00           C  
ATOM    417  C   VAL C 334      51.173 113.855  27.503  1.00  0.00           C  
ATOM    418  O   VAL C 334      50.249 114.354  28.172  1.00  0.00           O  
ATOM    419  CB  VAL C 334      51.164 114.058  24.984  1.00  0.00           C  
ATOM    420  CG1 VAL C 334      49.604 114.075  25.093  1.00  0.00           C  
ATOM    421  CG2 VAL C 334      51.626 114.894  23.790  1.00  0.00           C  
ATOM    422  N   LEU C 335      51.657 112.644  27.762  1.00  0.00           N  
ATOM    423  CA  LEU C 335      51.198 111.881  28.945  1.00  0.00           C  
ATOM    424  C   LEU C 335      51.297 112.758  30.233  1.00  0.00           C  
ATOM    425  O   LEU C 335      50.368 112.792  31.021  1.00  0.00           O  
ATOM    426  CB  LEU C 335      52.072 110.619  29.111  1.00  0.00           C  
ATOM    427  CG  LEU C 335      51.664 109.548  30.130  1.00  0.00           C  
ATOM    428  CD1 LEU C 335      50.395 108.853  29.644  1.00  0.00           C  
ATOM    429  CD2 LEU C 335      52.775 108.518  30.358  1.00  0.00           C  
ATOM    430  N   LYS C 336      52.448 113.397  30.456  1.00  0.00           N  
ATOM    431  CA  LYS C 336      52.634 114.263  31.641  1.00  0.00           C  
ATOM    432  C   LYS C 336      51.658 115.472  31.725  1.00  0.00           C  
ATOM    433  O   LYS C 336      51.185 115.813  32.826  1.00  0.00           O  
ATOM    434  CB  LYS C 336      54.075 114.785  31.714  1.00  0.00           C  
ATOM    435  CG  LYS C 336      55.111 113.706  32.127  1.00  0.00           C  
ATOM    436  CD  LYS C 336      54.970 113.462  33.660  1.00  0.00           C  
ATOM    437  CE  LYS C 336      55.826 112.316  34.198  1.00  0.00           C  
ATOM    438  NZ  LYS C 336      55.160 111.671  35.425  1.00  0.00           N  
ATOM    439  N   LYS C 337      51.394 116.123  30.588  1.00  0.00           N  
ATOM    440  CA  LYS C 337      50.343 117.199  30.532  1.00  0.00           C  
ATOM    441  C   LYS C 337      49.006 116.707  31.027  1.00  0.00           C  
ATOM    442  O   LYS C 337      48.320 117.400  31.793  1.00  0.00           O  
ATOM    443  CB  LYS C 337      50.147 117.722  29.110  1.00  0.00           C  
ATOM    444  CG  LYS C 337      51.368 118.476  28.466  1.00  0.00           C  
ATOM    445  CD  LYS C 337      51.593 119.809  29.083  1.00  0.00           C  
ATOM    446  CE  LYS C 337      52.688 120.593  28.331  1.00  0.00           C  
ATOM    447  NZ  LYS C 337      52.834 121.932  29.024  1.00  0.00           N  
ATOM    448  N   ILE C 338      48.611 115.526  30.549  1.00  0.00           N  
ATOM    449  CA  ILE C 338      47.317 114.939  30.879  1.00  0.00           C  
ATOM    450  C   ILE C 338      47.302 114.595  32.347  1.00  0.00           C  
ATOM    451  O   ILE C 338      46.357 114.899  33.060  1.00  0.00           O  
ATOM    452  CB  ILE C 338      47.037 113.673  29.993  1.00  0.00           C  
ATOM    453  CG1 ILE C 338      46.782 114.065  28.513  1.00  0.00           C  
ATOM    454  CG2 ILE C 338      45.851 112.867  30.532  1.00  0.00           C  
ATOM    455  CD1 ILE C 338      47.011 112.866  27.465  1.00  0.00           C  
ATOM    456  N   GLU C 339      48.361 113.944  32.813  1.00  0.00           N  
ATOM    457  CA  GLU C 339      48.416 113.572  34.224  1.00  0.00           C  
ATOM    458  C   GLU C 339      48.229 114.806  35.137  1.00  0.00           C  
ATOM    459  O   GLU C 339      47.520 114.737  36.146  1.00  0.00           O  
ATOM    460  CB  GLU C 339      49.767 112.895  34.473  1.00  0.00           C  
ATOM    461  CG  GLU C 339      50.090 112.608  35.892  1.00  0.00           C  
ATOM    462  CD  GLU C 339      51.573 112.320  36.072  1.00  0.00           C  
ATOM    463  OE1 GLU C 339      52.263 113.139  36.748  1.00  0.00           O  
ATOM    464  OE2 GLU C 339      52.036 111.320  35.485  1.00  0.00           O  
ATOM    465  N   GLN C 340      48.891 115.910  34.790  1.00  0.00           N  
ATOM    466  CA  GLN C 340      48.832 117.136  35.600  1.00  0.00           C  
ATOM    467  C   GLN C 340      47.430 117.806  35.621  1.00  0.00           C  
ATOM    468  O   GLN C 340      46.981 118.238  36.645  1.00  0.00           O  
ATOM    469  CB  GLN C 340      49.921 118.121  35.138  1.00  0.00           C  
ATOM    470  CG  GLN C 340      49.985 119.439  35.955  1.00  0.00           C  
ATOM    471  CD  GLN C 340      50.315 119.228  37.430  1.00  0.00           C  
ATOM    472  OE1 GLN C 340      50.987 118.257  37.815  1.00  0.00           O  
ATOM    473  NE2 GLN C 340      49.846 120.161  38.266  1.00  0.00           N  
ATOM    474  N   ILE C 341      46.729 117.832  34.487  1.00  0.00           N  
ATOM    475  CA  ILE C 341      45.321 118.261  34.464  1.00  0.00           C  
ATOM    476  C   ILE C 341      44.480 117.410  35.417  1.00  0.00           C  
ATOM    477  O   ILE C 341      43.671 117.936  36.208  1.00  0.00           O  
ATOM    478  CB  ILE C 341      44.744 118.137  33.011  1.00  0.00           C  
ATOM    479  CG1 ILE C 341      45.435 119.167  32.104  1.00  0.00           C  
ATOM    480  CG2 ILE C 341      43.212 118.303  33.025  1.00  0.00           C  
ATOM    481  CD1 ILE C 341      45.197 118.977  30.617  1.00  0.00           C  
ATOM    482  N   VAL C 342      44.679 116.087  35.359  1.00  0.00           N  
ATOM    483  CA  VAL C 342      43.885 115.156  36.174  1.00  0.00           C  
ATOM    484  C   VAL C 342      44.197 115.417  37.647  1.00  0.00           C  
ATOM    485  O   VAL C 342      43.280 115.491  38.471  1.00  0.00           O  
ATOM    486  CB  VAL C 342      44.165 113.642  35.784  1.00  0.00           C  
ATOM    487  CG1 VAL C 342      43.507 112.664  36.762  1.00  0.00           C  
ATOM    488  CG2 VAL C 342      43.671 113.324  34.324  1.00  0.00           C  
ATOM    489  N   ARG C 343      45.482 115.559  37.958  1.00  0.00           N  
ATOM    490  CA  ARG C 343      45.915 115.829  39.350  1.00  0.00           C  
ATOM    491  C   ARG C 343      45.281 117.147  39.817  1.00  0.00           C  
ATOM    492  O   ARG C 343      44.654 117.207  40.872  1.00  0.00           O  
ATOM    493  CB  ARG C 343      47.459 115.948  39.382  1.00  0.00           C  
ATOM    494  CG  ARG C 343      48.025 116.544  40.708  1.00  0.00           C  
ATOM    495  CD  ARG C 343      49.559 116.520  40.751  1.00  0.00           C  
ATOM    496  NE  ARG C 343      50.049 115.143  40.725  1.00  0.00           N  
ATOM    497  CZ  ARG C 343      50.705 114.561  39.713  1.00  0.00           C  
ATOM    498  NH1 ARG C 343      50.989 115.244  38.610  1.00  0.00           N  
ATOM    499  NH2 ARG C 343      51.088 113.285  39.818  1.00  0.00           N  
ATOM    500  N   GLU C 344      45.391 118.193  39.002  1.00  0.00           N  
ATOM    501  CA  GLU C 344      44.819 119.505  39.418  1.00  0.00           C  
ATOM    502  C   GLU C 344      43.349 119.443  39.767  1.00  0.00           C  
ATOM    503  O   GLU C 344      42.920 120.007  40.795  1.00  0.00           O  
ATOM    504  CB  GLU C 344      45.059 120.566  38.359  1.00  0.00           C  
ATOM    505  CG  GLU C 344      46.510 120.989  38.295  1.00  0.00           C  
ATOM    506  CD  GLU C 344      46.811 121.887  37.104  1.00  0.00           C  
ATOM    507  OE1 GLU C 344      45.864 122.256  36.372  1.00  0.00           O  
ATOM    508  OE2 GLU C 344      47.985 122.237  36.900  1.00  0.00           O  
ATOM    509  N   GLU C 345      42.560 118.745  38.935  1.00  0.00           N  
ATOM    510  CA  GLU C 345      41.130 118.624  39.216  1.00  0.00           C  
ATOM    511  C   GLU C 345      40.733 117.733  40.408  1.00  0.00           C  
ATOM    512  O   GLU C 345      39.753 118.028  41.110  1.00  0.00           O  
ATOM    513  CB  GLU C 345      40.326 118.249  37.948  1.00  0.00           C  
ATOM    514  CG  GLU C 345      40.498 119.257  36.809  1.00  0.00           C  
ATOM    515  CD  GLU C 345      40.043 120.681  37.214  1.00  0.00           C  
ATOM    516  OE1 GLU C 345      39.123 120.811  38.054  1.00  0.00           O  
ATOM    517  OE2 GLU C 345      40.619 121.656  36.684  1.00  0.00           O  
ATOM    518  N   GLN C 347      41.488 116.658  40.625  1.00  0.00           N  
ATOM    519  CA  GLN C 347      41.351 115.849  41.819  1.00  0.00           C  
ATOM    520  C   GLN C 347      41.656 116.668  43.079  1.00  0.00           C  
ATOM    521  O   GLN C 347      40.926 116.582  44.060  1.00  0.00           O  
ATOM    522  CB  GLN C 347      42.315 114.623  41.789  1.00  0.00           C  
ATOM    523  CG  GLN C 347      41.920 113.518  40.774  1.00  0.00           C  
ATOM    524  CD  GLN C 347      40.538 112.957  41.030  1.00  0.00           C  
ATOM    525  OE1 GLN C 347      39.552 113.226  40.266  1.00  0.00           O  
ATOM    526  NE2 GLN C 347      40.422 112.211  42.110  1.00  0.00           N  
ATOM    527  N   ASN C 348      42.750 117.421  43.043  1.00  0.00           N  
ATOM    528  CA  ASN C 348      43.102 118.334  44.159  1.00  0.00           C  
ATOM    529  C   ASN C 348      42.020 119.397  44.422  1.00  0.00           C  
ATOM    530  O   ASN C 348      41.593 119.599  45.574  1.00  0.00           O  
ATOM    531  CB  ASN C 348      44.491 118.943  43.937  1.00  0.00           C  
ATOM    532  CG  ASN C 348      45.590 117.895  44.003  1.00  0.00           C  
ATOM    533  OD1 ASN C 348      45.318 116.756  44.360  1.00  0.00           O  
ATOM    534  ND2 ASN C 348      46.820 118.265  43.648  1.00  0.00           N  
ATOM    535  N   ARG C 349      41.500 119.993  43.352  1.00  0.00           N  
ATOM    536  CA  ARG C 349      40.406 120.990  43.483  1.00  0.00           C  
ATOM    537  C   ARG C 349      39.183 120.399  44.194  1.00  0.00           C  
ATOM    538  O   ARG C 349      38.548 121.035  45.050  1.00  0.00           O  
ATOM    539  CB  ARG C 349      40.050 121.544  42.092  1.00  0.00           C  
ATOM    540  CG  ARG C 349      39.219 122.846  42.111  1.00  0.00           C  
ATOM    541  CD  ARG C 349      38.877 123.325  40.695  1.00  0.00           C  
ATOM    542  NE  ARG C 349      39.942 123.135  39.684  1.00  0.00           N  
ATOM    543  CZ  ARG C 349      40.953 123.964  39.463  1.00  0.00           C  
ATOM    544  NH1 ARG C 349      41.110 125.063  40.206  1.00  0.00           N  
ATOM    545  NH2 ARG C 349      41.823 123.682  38.496  1.00  0.00           N  
ATOM    546  N   ALA C 352      38.903 119.126  43.903  1.00  0.00           N  
ATOM    547  CA  ALA C 352      37.742 118.448  44.453  1.00  0.00           C  
ATOM    548  C   ALA C 352      37.946 117.894  45.876  1.00  0.00           C  
ATOM    549  O   ALA C 352      37.013 117.354  46.478  1.00  0.00           O  
ATOM    550  CB  ALA C 352      37.274 117.345  43.473  1.00  0.00           C  
ATOM    551  N   GLY C 361      39.154 118.050  46.425  1.00  0.00           N  
ATOM    552  CA  GLY C 361      39.423 117.692  47.816  1.00  0.00           C  
ATOM    553  C   GLY C 361      40.112 116.337  48.012  1.00  0.00           C  
ATOM    554  O   GLY C 361      40.359 115.935  49.144  1.00  0.00           O  
ATOM    555  N   ALA C 362      40.447 115.630  46.927  1.00  0.00           N  
ATOM    556  CA  ALA C 362      41.150 114.337  47.034  1.00  0.00           C  
ATOM    557  C   ALA C 362      42.650 114.555  47.307  1.00  0.00           C  
ATOM    558  O   ALA C 362      43.229 115.564  46.885  1.00  0.00           O  
ATOM    559  CB  ALA C 362      40.952 113.526  45.761  1.00  0.00           C  
ATOM    560  N   ILE C 363      43.286 113.561  47.932  1.00  0.00           N  
ATOM    561  CA  ILE C 363      44.647 113.669  48.457  1.00  0.00           C  
ATOM    562  C   ILE C 363      45.513 112.595  47.797  1.00  0.00           C  
ATOM    563  O   ILE C 363      45.202 111.409  47.880  1.00  0.00           O  
ATOM    564  CB  ILE C 363      44.653 113.473  50.000  1.00  0.00           C  
ATOM    565  CG1 ILE C 363      43.684 114.475  50.689  1.00  0.00           C  
ATOM    566  CG2 ILE C 363      46.074 113.590  50.596  1.00  0.00           C  
ATOM    567  CD1 ILE C 363      43.006 113.864  51.987  1.00  0.00           C  
ATOM    568  N   GLU C 364      46.595 113.048  47.154  1.00  0.00           N  
ATOM    569  CA  GLU C 364      47.471 112.178  46.393  1.00  0.00           C  
ATOM    570  C   GLU C 364      48.435 111.383  47.282  1.00  0.00           C  
ATOM    571  O   GLU C 364      49.069 111.945  48.173  1.00  0.00           O  
ATOM    572  CB  GLU C 364      48.247 112.970  45.349  1.00  0.00           C  
ATOM    573  CG  GLU C 364      49.045 112.068  44.416  1.00  0.00           C  
ATOM    574  CD  GLU C 364      49.710 112.760  43.251  1.00  0.00           C  
ATOM    575  OE1 GLU C 364      49.901 113.989  43.310  1.00  0.00           O  
ATOM    576  OE2 GLU C 364      50.114 112.054  42.270  1.00  0.00           O  
ATOM    577  N   LEU C 365      48.573 110.092  46.971  1.00  0.00           N  
ATOM    578  CA  LEU C 365      49.646 109.259  47.532  1.00  0.00           C  
ATOM    579  C   LEU C 365      50.142 108.330  46.413  1.00  0.00           C  
ATOM    580  O   LEU C 365      49.882 108.603  45.230  1.00  0.00           O  
ATOM    581  CB  LEU C 365      49.158 108.510  48.803  1.00  0.00           C  
ATOM    582  CG  LEU C 365      47.771 107.820  48.825  1.00  0.00           C  
ATOM    583  CD1 LEU C 365      47.702 106.635  47.858  1.00  0.00           C  
ATOM    584  CD2 LEU C 365      47.448 107.301  50.240  1.00  0.00           C  
ATOM    585  N   LEU C 366      50.904 107.283  46.746  1.00  0.00           N  
ATOM    586  CA  LEU C 366      51.296 106.333  45.707  1.00  0.00           C  
ATOM    587  C   LEU C 366      51.371 104.920  46.261  1.00  0.00           C  
ATOM    588  O   LEU C 366      52.095 104.672  47.218  1.00  0.00           O  
ATOM    589  CB  LEU C 366      52.623 106.723  45.029  1.00  0.00           C  
ATOM    590  CG  LEU C 366      53.098 105.840  43.880  1.00  0.00           C  
ATOM    591  CD1 LEU C 366      52.085 105.946  42.710  1.00  0.00           C  
ATOM    592  CD2 LEU C 366      54.500 106.231  43.443  1.00  0.00           C  
ATOM    593  N   MET C 368      50.586 104.020  45.687  1.00  0.00           N  
ATOM    594  CA  MET C 368      50.655 102.600  46.044  1.00  0.00           C  
ATOM    595  C   MET C 368      51.626 101.898  45.096  1.00  0.00           C  
ATOM    596  O   MET C 368      51.762 102.285  43.930  1.00  0.00           O  
ATOM    597  CB  MET C 368      49.269 101.975  45.993  1.00  0.00           C  
ATOM    598  CG  MET C 368      48.405 102.437  47.219  1.00  0.00           C  
ATOM    599  SD  MET C 368      46.694 101.908  47.189  1.00  0.00           S  
ATOM    600  CE  MET C 368      46.056 103.196  46.104  1.00  0.00           C  
ATOM    601  N   PRO C 370      52.306 100.860  45.590  1.00  0.00           N  
ATOM    602  CA  PRO C 370      53.222 100.104  44.758  1.00  0.00           C  
ATOM    603  C   PRO C 370      52.498  99.322  43.677  1.00  0.00           C  
ATOM    604  O   PRO C 370      51.291  99.017  43.782  1.00  0.00           O  
ATOM    605  CB  PRO C 370      53.897  99.129  45.747  1.00  0.00           C  
ATOM    606  CG  PRO C 370      52.796  98.936  46.834  1.00  0.00           C  
ATOM    607  CD  PRO C 370      52.194 100.308  46.953  1.00  0.00           C  
ATOM    608  N   THR C 371      53.239  99.003  42.625  1.00  0.00           N  
ATOM    609  CA  THR C 371      52.699  98.176  41.533  1.00  0.00           C  
ATOM    610  C   THR C 371      52.410  96.743  41.920  1.00  0.00           C  
ATOM    611  O   THR C 371      51.444  96.157  41.401  1.00  0.00           O  
ATOM    612  CB  THR C 371      53.577  98.271  40.228  1.00  0.00           C  
ATOM    613  OG1 THR C 371      54.924  97.871  40.504  1.00  0.00           O  
ATOM    614  CG2 THR C 371      53.594  99.693  39.761  1.00  0.00           C  
ATOM    615  N   LEU C 372      53.216  96.169  42.836  1.00  0.00           N  
ATOM    616  CA  LEU C 372      53.087  94.759  43.197  1.00  0.00           C  
ATOM    617  C   LEU C 372      52.355  94.630  44.529  1.00  0.00           C  
ATOM    618  O   LEU C 372      52.607  95.420  45.462  1.00  0.00           O  
ATOM    619  CB  LEU C 372      54.463  94.091  43.298  1.00  0.00           C  
ATOM    620  CG  LEU C 372      55.269  94.060  41.984  1.00  0.00           C  
ATOM    621  CD1 LEU C 372      56.507  93.206  42.175  1.00  0.00           C  
ATOM    622  CD2 LEU C 372      54.442  93.458  40.839  1.00  0.00           C  
ATOM    623  N   GLN C 373      51.425  93.675  44.581  1.00  0.00           N  
ATOM    624  CA  GLN C 373      50.576  93.450  45.749  1.00  0.00           C  
ATOM    625  C   GLN C 373      50.640  91.996  46.156  1.00  0.00           C  
ATOM    626  O   GLN C 373      50.849  91.121  45.319  1.00  0.00           O  
ATOM    627  CB  GLN C 373      49.115  93.818  45.442  1.00  0.00           C  
ATOM    628  CG  GLN C 373      48.920  95.262  44.890  1.00  0.00           C  
ATOM    629  CD  GLN C 373      47.487  95.630  44.755  1.00  0.00           C  
ATOM    630  OE1 GLN C 373      46.649  95.159  45.516  1.00  0.00           O  
ATOM    631  NE2 GLN C 373      47.175  96.456  43.765  1.00  0.00           N  
ATOM    632  N   LEU C 374      50.352  91.724  47.421  1.00  0.00           N  
ATOM    633  CA  LEU C 374      50.277  90.324  47.908  1.00  0.00           C  
ATOM    634  C   LEU C 374      48.975  89.648  47.558  1.00  0.00           C  
ATOM    635  O   LEU C 374      47.902  90.244  47.705  1.00  0.00           O  
ATOM    636  CB  LEU C 374      50.427  90.274  49.445  1.00  0.00           C  
ATOM    637  CG  LEU C 374      51.776  90.642  50.054  1.00  0.00           C  
ATOM    638  CD1 LEU C 374      51.598  90.770  51.573  1.00  0.00           C  
ATOM    639  CD2 LEU C 374      52.862  89.591  49.715  1.00  0.00           C  
ATOM    640  N   ALA C 375      49.066  88.400  47.099  1.00  0.00           N  
ATOM    641  CA  ALA C 375      47.876  87.573  46.849  1.00  0.00           C  
ATOM    642  C   ALA C 375      46.989  87.499  48.097  1.00  0.00           C  
ATOM    643  O   ALA C 375      45.779  87.518  47.989  1.00  0.00           O  
ATOM    644  CB  ALA C 375      48.275  86.208  46.408  1.00  0.00           C  
ATOM    645  N   ASP C 376      47.608  87.449  49.273  1.00  0.00           N  
ATOM    646  CA  ASP C 376      46.884  87.288  50.535  1.00  0.00           C  
ATOM    647  C   ASP C 376      45.950  88.453  50.824  1.00  0.00           C  
ATOM    648  O   ASP C 376      44.886  88.266  51.386  1.00  0.00           O  
ATOM    649  CB  ASP C 376      47.881  87.092  51.689  1.00  0.00           C  
ATOM    650  CG  ASP C 376      48.370  85.655  51.796  1.00  0.00           C  
ATOM    651  OD1 ASP C 376      47.789  84.765  51.138  1.00  0.00           O  
ATOM    652  OD2 ASP C 376      49.343  85.411  52.521  1.00  0.00           O  
ATOM    653  N   LEU C 377      46.358  89.664  50.437  1.00  0.00           N  
ATOM    654  CA  LEU C 377      45.473  90.824  50.474  1.00  0.00           C  
ATOM    655  C   LEU C 377      44.164  90.600  49.689  1.00  0.00           C  
ATOM    656  O   LEU C 377      43.066  90.939  50.156  1.00  0.00           O  
ATOM    657  CB  LEU C 377      46.215  92.038  49.903  1.00  0.00           C  
ATOM    658  CG  LEU C 377      45.468  93.367  49.844  1.00  0.00           C  
ATOM    659  CD1 LEU C 377      45.005  93.848  51.289  1.00  0.00           C  
ATOM    660  CD2 LEU C 377      46.339  94.414  49.131  1.00  0.00           C  
ATOM    661  N   TRP C 378      44.305  90.042  48.486  1.00  0.00           N  
ATOM    662  CA  TRP C 378      43.198  89.784  47.589  1.00  0.00           C  
ATOM    663  C   TRP C 378      42.355  88.568  48.016  1.00  0.00           C  
ATOM    664  O   TRP C 378      41.184  88.463  47.658  1.00  0.00           O  
ATOM    665  CB  TRP C 378      43.754  89.611  46.177  1.00  0.00           C  
ATOM    666  CG  TRP C 378      44.154  90.916  45.569  1.00  0.00           C  
ATOM    667  CD1 TRP C 378      45.185  91.758  45.957  1.00  0.00           C  
ATOM    668  CD2 TRP C 378      43.488  91.565  44.489  1.00  0.00           C  
ATOM    669  NE1 TRP C 378      45.181  92.882  45.166  1.00  0.00           N  
ATOM    670  CE2 TRP C 378      44.166  92.776  44.245  1.00  0.00           C  
ATOM    671  CE3 TRP C 378      42.405  91.210  43.670  1.00  0.00           C  
ATOM    672  CZ2 TRP C 378      43.781  93.658  43.227  1.00  0.00           C  
ATOM    673  CZ3 TRP C 378      42.018  92.082  42.662  1.00  0.00           C  
ATOM    674  CH2 TRP C 378      42.724  93.296  42.440  1.00  0.00           C  
ATOM    675  N   ARG C 388      42.948  87.643  48.771  1.00  0.00           N  
ATOM    676  CA  ARG C 388      42.171  86.553  49.433  1.00  0.00           C  
ATOM    677  C   ARG C 388      41.234  87.083  50.537  1.00  0.00           C  
ATOM    678  O   ARG C 388      40.183  86.496  50.757  1.00  0.00           O  
ATOM    679  CB  ARG C 388      43.098  85.444  49.982  1.00  0.00           C  
ATOM    680  CG  ARG C 388      43.783  84.645  48.884  1.00  0.00           C  
ATOM    681  CD  ARG C 388      44.689  83.557  49.487  1.00  0.00           C  
ATOM    682  NE  ARG C 388      45.210  82.654  48.456  1.00  0.00           N  
ATOM    683  CZ  ARG C 388      46.485  82.561  48.113  1.00  0.00           C  
ATOM    684  NH1 ARG C 388      47.396  83.302  48.722  1.00  0.00           N  
ATOM    685  NH2 ARG C 388      46.850  81.716  47.177  1.00  0.00           N  
ATOM    686  N   GLU C 389      41.599  88.195  51.186  1.00  0.00           N  
ATOM    687  CA  GLU C 389      40.739  88.871  52.191  1.00  0.00           C  
ATOM    688  C   GLU C 389      39.418  89.373  51.658  1.00  0.00           C  
ATOM    689  O   GLU C 389      38.372  89.250  52.322  1.00  0.00           O  
ATOM    690  CB  GLU C 389      41.438  90.082  52.810  1.00  0.00           C  
ATOM    691  CG  GLU C 389      42.484  89.774  53.796  1.00  0.00           C  
ATOM    692  CD  GLU C 389      42.794  90.976  54.663  1.00  0.00           C  
ATOM    693  OE1 GLU C 389      41.881  91.412  55.413  1.00  0.00           O  
ATOM    694  OE2 GLU C 389      43.936  91.487  54.595  1.00  0.00           O  
ATOM    695  N   SER C 396      39.458  89.945  50.455  1.00  0.00           N  
ATOM    696  CA  SER C 396      38.257  90.435  49.805  1.00  0.00           C  
ATOM    697  C   SER C 396      37.539  89.339  49.063  1.00  0.00           C  
ATOM    698  O   SER C 396      36.381  89.512  48.666  1.00  0.00           O  
ATOM    699  CB  SER C 396      38.632  91.536  48.804  1.00  0.00           C  
ATOM    700  OG  SER C 396      39.425  90.984  47.764  1.00  0.00           O  
ATOM    701  N   GLY C 397      38.220  88.225  48.813  1.00  0.00           N  
ATOM    702  CA  GLY C 397      37.678  87.202  47.930  1.00  0.00           C  
ATOM    703  C   GLY C 397      37.935  87.421  46.443  1.00  0.00           C  
ATOM    704  O   GLY C 397      37.492  86.620  45.620  1.00  0.00           O  
ATOM    705  N   ARG C 399      38.660  88.473  46.054  1.00  0.00           N  
ATOM    706  CA  ARG C 399      38.842  88.695  44.608  1.00  0.00           C  
ATOM    707  C   ARG C 399      40.009  87.939  43.976  1.00  0.00           C  
ATOM    708  O   ARG C 399      40.133  87.931  42.735  1.00  0.00           O  
ATOM    709  CB  ARG C 399      38.959  90.185  44.258  1.00  0.00           C  
ATOM    710  CG  ARG C 399      37.690  90.972  44.476  1.00  0.00           C  
ATOM    711  CD  ARG C 399      37.637  92.176  43.555  1.00  0.00           C  
ATOM    712  NE  ARG C 399      38.680  93.155  43.870  1.00  0.00           N  
ATOM    713  CZ  ARG C 399      38.861  94.275  43.189  1.00  0.00           C  
ATOM    714  NH1 ARG C 399      38.058  94.547  42.159  1.00  0.00           N  
ATOM    715  NH2 ARG C 399      39.847  95.117  43.534  1.00  0.00           N  
ATOM    716  N   TYR C 404      40.892  87.356  44.788  1.00  0.00           N  
ATOM    717  CA  TYR C 404      42.068  86.691  44.233  1.00  0.00           C  
ATOM    718  C   TYR C 404      41.636  85.634  43.215  1.00  0.00           C  
ATOM    719  O   TYR C 404      42.102  85.609  42.075  1.00  0.00           O  
ATOM    720  CB  TYR C 404      42.910  86.020  45.321  1.00  0.00           C  
ATOM    721  CG  TYR C 404      44.211  85.494  44.790  1.00  0.00           C  
ATOM    722  CD1 TYR C 404      45.096  86.344  44.098  1.00  0.00           C  
ATOM    723  CD2 TYR C 404      44.564  84.135  44.958  1.00  0.00           C  
ATOM    724  CE1 TYR C 404      46.295  85.854  43.587  1.00  0.00           C  
ATOM    725  CE2 TYR C 404      45.764  83.630  44.430  1.00  0.00           C  
ATOM    726  CZ  TYR C 404      46.633  84.497  43.765  1.00  0.00           C  
ATOM    727  OH  TYR C 404      47.862  84.013  43.297  1.00  0.00           O  
ATOM    728  N   ASP C 406      40.689  84.806  43.632  1.00  0.00           N  
ATOM    729  CA  ASP C 406      40.212  83.724  42.786  1.00  0.00           C  
ATOM    730  C   ASP C 406      39.042  84.077  41.895  1.00  0.00           C  
ATOM    731  O   ASP C 406      38.767  83.341  40.972  1.00  0.00           O  
ATOM    732  CB  ASP C 406      39.911  82.511  43.633  1.00  0.00           C  
ATOM    733  CG  ASP C 406      41.179  81.857  44.149  1.00  0.00           C  
ATOM    734  OD1 ASP C 406      42.073  81.549  43.313  1.00  0.00           O  
ATOM    735  OD2 ASP C 406      41.282  81.689  45.380  1.00  0.00           O  
ATOM    736  N   ALA C 486      38.358  85.180  42.173  1.00  0.00           N  
ATOM    737  CA  ALA C 486      37.236  85.623  41.335  1.00  0.00           C  
ATOM    738  C   ALA C 486      37.683  86.522  40.183  1.00  0.00           C  
ATOM    739  O   ALA C 486      37.007  86.583  39.162  1.00  0.00           O  
ATOM    740  CB  ALA C 486      36.190  86.330  42.189  1.00  0.00           C  
ATOM    741  N   TYR C 487      38.809  87.228  40.334  1.00  0.00           N  
ATOM    742  CA  TYR C 487      39.180  88.253  39.354  1.00  0.00           C  
ATOM    743  C   TYR C 487      39.268  87.741  37.915  1.00  0.00           C  
ATOM    744  O   TYR C 487      38.751  88.380  37.009  1.00  0.00           O  
ATOM    745  CB  TYR C 487      40.460  89.024  39.734  1.00  0.00           C  
ATOM    746  CG  TYR C 487      40.583  90.365  38.994  1.00  0.00           C  
ATOM    747  CD1 TYR C 487      39.915  91.496  39.451  1.00  0.00           C  
ATOM    748  CD2 TYR C 487      41.337  90.474  37.804  1.00  0.00           C  
ATOM    749  CE1 TYR C 487      40.025  92.714  38.775  1.00  0.00           C  
ATOM    750  CE2 TYR C 487      41.444  91.680  37.128  1.00  0.00           C  
ATOM    751  CZ  TYR C 487      40.804  92.783  37.616  1.00  0.00           C  
ATOM    752  OH  TYR C 487      40.892  93.961  36.945  1.00  0.00           O  
ATOM    753  N   GLY C 488      39.934  86.613  37.723  1.00  0.00           N  
ATOM    754  CA  GLY C 488      40.074  86.010  36.415  1.00  0.00           C  
ATOM    755  C   GLY C 488      41.467  86.146  35.802  1.00  0.00           C  
ATOM    756  O   GLY C 488      42.391  86.711  36.441  1.00  0.00           O  
ATOM    757  N   PRO C 495      41.632  85.622  34.560  1.00  0.00           N  
ATOM    758  CA  PRO C 495      42.955  85.470  33.944  1.00  0.00           C  
ATOM    759  C   PRO C 495      43.598  86.800  33.497  1.00  0.00           C  
ATOM    760  O   PRO C 495      44.747  86.798  33.107  1.00  0.00           O  
ATOM    761  CB  PRO C 495      42.685  84.542  32.754  1.00  0.00           C  
ATOM    762  CG  PRO C 495      41.299  84.803  32.406  1.00  0.00           C  
ATOM    763  CD  PRO C 495      40.564  85.129  33.671  1.00  0.00           C  
ATOM    764  N   GLU C 496      42.880  87.916  33.607  1.00  0.00           N  
ATOM    765  CA  GLU C 496      43.482  89.221  33.414  1.00  0.00           C  
ATOM    766  C   GLU C 496      44.474  89.626  34.545  1.00  0.00           C  
ATOM    767  O   GLU C 496      45.268  90.544  34.382  1.00  0.00           O  
ATOM    768  CB  GLU C 496      42.407  90.287  33.194  1.00  0.00           C  
ATOM    769  CG  GLU C 496      41.570  90.001  31.937  1.00  0.00           C  
ATOM    770  CD  GLU C 496      40.858  91.229  31.374  1.00  0.00           C  
ATOM    771  OE1 GLU C 496      40.631  92.196  32.136  1.00  0.00           O  
ATOM    772  OE2 GLU C 496      40.502  91.243  30.163  1.00  0.00           O  
ATOM    773  N   MET C 497      44.414  88.933  35.675  1.00  0.00           N  
ATOM    774  CA  MET C 497      45.333  89.216  36.779  1.00  0.00           C  
ATOM    775  C   MET C 497      46.660  88.542  36.492  1.00  0.00           C  
ATOM    776  O   MET C 497      46.706  87.321  36.216  1.00  0.00           O  
ATOM    777  CB  MET C 497      44.816  88.695  38.137  1.00  0.00           C  
ATOM    778  CG  MET C 497      45.841  89.007  39.335  1.00  0.00           C  
ATOM    779  SD  MET C 497      45.288  88.077  40.791  1.00  0.00           S  
ATOM    780  CE  MET C 497      43.942  89.154  41.288  1.00  0.00           C  
ATOM    781  N   LEU C 498      47.734  89.321  36.580  1.00  0.00           N  
ATOM    782  CA  LEU C 498      49.064  88.817  36.297  1.00  0.00           C  
ATOM    783  C   LEU C 498      49.657  88.403  37.623  1.00  0.00           C  
ATOM    784  O   LEU C 498      50.061  89.248  38.399  1.00  0.00           O  
ATOM    785  CB  LEU C 498      49.935  89.917  35.613  1.00  0.00           C  
ATOM    786  CG  LEU C 498      51.364  89.510  35.230  1.00  0.00           C  
ATOM    787  CD1 LEU C 498      51.300  88.431  34.113  1.00  0.00           C  
ATOM    788  CD2 LEU C 498      52.323  90.703  34.832  1.00  0.00           C  
ATOM    789  N   ARG C 499      49.689  87.103  37.866  1.00  0.00           N  
ATOM    790  CA  ARG C 499      50.213  86.498  39.090  1.00  0.00           C  
ATOM    791  C   ARG C 499      51.697  86.278  38.994  1.00  0.00           C  
ATOM    792  O   ARG C 499      52.230  85.948  37.920  1.00  0.00           O  
ATOM    793  CB  ARG C 499      49.516  85.146  39.364  1.00  0.00           C  
ATOM    794  CG  ARG C 499      48.035  85.274  39.629  1.00  0.00           C  
ATOM    795  CD  ARG C 499      47.423  83.887  39.855  1.00  0.00           C  
ATOM    796  NE  ARG C 499      46.054  84.007  40.386  1.00  0.00           N  
ATOM    797  CZ  ARG C 499      45.357  83.006  40.933  1.00  0.00           C  
ATOM    798  NH1 ARG C 499      45.868  81.781  41.025  1.00  0.00           N  
ATOM    799  NH2 ARG C 499      44.148  83.228  41.415  1.00  0.00           N  
ATOM    800  N   ILE C 500      52.378  86.482  40.120  1.00  0.00           N  
ATOM    801  CA  ILE C 500      53.832  86.396  40.164  1.00  0.00           C  
ATOM    802  C   ILE C 500      54.326  85.671  41.422  1.00  0.00           C  
ATOM    803  O   ILE C 500      53.781  85.915  42.502  1.00  0.00           O  
ATOM    804  CB  ILE C 500      54.418  87.864  40.180  1.00  0.00           C  
ATOM    805  CG1 ILE C 500      53.949  88.653  38.945  1.00  0.00           C  
ATOM    806  CG2 ILE C 500      55.951  87.838  40.240  1.00  0.00           C  
ATOM    807  CD1 ILE C 500      54.312  90.170  39.035  1.00  0.00           C  
ATOM    808  N   ALA C 501      55.346  84.821  41.321  1.00  0.00           N  
ATOM    809  CA  ALA C 501      55.977  84.234  42.526  1.00  0.00           C  
ATOM    810  C   ALA C 501      57.371  84.815  42.684  1.00  0.00           C  
ATOM    811  O   ALA C 501      58.127  84.870  41.719  1.00  0.00           O  
ATOM    812  CB  ALA C 501      56.029  82.694  42.439  1.00  0.00           C  
ATOM    813  N   ASP C 502      57.722  85.270  43.885  1.00  0.00           N  
ATOM    814  CA  ASP C 502      59.049  85.818  44.045  1.00  0.00           C  
ATOM    815  C   ASP C 502      60.001  84.671  44.425  1.00  0.00           C  
ATOM    816  O   ASP C 502      59.581  83.507  44.516  1.00  0.00           O  
ATOM    817  CB  ASP C 502      59.090  86.995  45.031  1.00  0.00           C  
ATOM    818  CG  ASP C 502      58.837  86.585  46.504  1.00  0.00           C  
ATOM    819  OD1 ASP C 502      58.890  85.380  46.831  1.00  0.00           O  
ATOM    820  OD2 ASP C 502      58.469  87.476  47.309  1.00  0.00           O  
ATOM    821  N   ARG C 650      61.250  85.008  44.695  1.00  0.00           N  
ATOM    822  CA  ARG C 650      62.293  83.976  44.954  1.00  0.00           C  
ATOM    823  C   ARG C 650      62.038  83.167  46.251  1.00  0.00           C  
ATOM    824  O   ARG C 650      62.620  82.099  46.438  1.00  0.00           O  
ATOM    825  CB  ARG C 650      63.665  84.621  44.990  1.00  0.00           C  
ATOM    826  CG  ARG C 650      63.885  85.507  46.233  1.00  0.00           C  
ATOM    827  CD  ARG C 650      65.206  86.258  46.219  1.00  0.00           C  
ATOM    828  NE  ARG C 650      66.364  85.360  46.351  1.00  0.00           N  
ATOM    829  CZ  ARG C 650      67.609  85.758  46.135  1.00  0.00           C  
ATOM    830  NH1 ARG C 650      67.818  87.002  45.749  1.00  0.00           N  
ATOM    831  NH2 ARG C 650      68.640  84.906  46.241  1.00  0.00           N  
ATOM    832  N   HIS C 651      61.131  83.655  47.103  1.00  0.00           N  
ATOM    833  CA  HIS C 651      60.774  82.937  48.331  1.00  0.00           C  
ATOM    834  C   HIS C 651      59.472  82.195  48.135  1.00  0.00           C  
ATOM    835  O   HIS C 651      58.886  81.695  49.107  1.00  0.00           O  
ATOM    836  CB  HIS C 651      60.733  83.890  49.559  1.00  0.00           C  
ATOM    837  CG  HIS C 651      62.023  84.648  49.770  1.00  0.00           C  
ATOM    838  ND1 HIS C 651      63.204  84.022  50.107  1.00  0.00           N  
ATOM    839  CD2 HIS C 651      62.320  85.966  49.673  1.00  0.00           C  
ATOM    840  CE1 HIS C 651      64.175  84.912  50.191  1.00  0.00           C  
ATOM    841  NE2 HIS C 651      63.666  86.101  49.934  1.00  0.00           N  
ATOM    842  N   LYS C 652      58.999  82.148  46.875  1.00  0.00           N  
ATOM    843  CA  LYS C 652      57.735  81.503  46.525  1.00  0.00           C  
ATOM    844  C   LYS C 652      56.534  82.242  47.076  1.00  0.00           C  
ATOM    845  O   LYS C 652      55.413  81.706  47.065  1.00  0.00           O  
ATOM    846  CB  LYS C 652      57.707  80.032  46.984  1.00  0.00           C  
ATOM    847  CG  LYS C 652      58.866  79.213  46.385  1.00  0.00           C  
ATOM    848  CD  LYS C 652      58.732  77.741  46.759  1.00  0.00           C  
ATOM    849  CE  LYS C 652      59.187  77.502  48.166  1.00  0.00           C  
ATOM    850  NZ  LYS C 652      60.667  77.557  48.177  1.00  0.00           N  
ATOM    851  N   ARG C 653      56.754  83.459  47.584  1.00  0.00           N  
ATOM    852  CA  ARG C 653      55.585  84.251  48.023  1.00  0.00           C  
ATOM    853  C   ARG C 653      54.743  84.716  46.812  1.00  0.00           C  
ATOM    854  O   ARG C 653      55.283  85.076  45.772  1.00  0.00           O  
ATOM    855  CB  ARG C 653      56.018  85.427  48.902  1.00  0.00           C  
ATOM    856  CG  ARG C 653      56.634  84.912  50.219  1.00  0.00           C  
ATOM    857  CD  ARG C 653      56.545  85.952  51.349  1.00  0.00           C  
ATOM    858  NE  ARG C 653      57.189  85.475  52.581  1.00  0.00           N  
ATOM    859  CZ  ARG C 653      58.440  85.744  52.952  1.00  0.00           C  
ATOM    860  NH1 ARG C 653      59.240  86.473  52.187  1.00  0.00           N  
ATOM    861  NH2 ARG C 653      58.904  85.278  54.116  1.00  0.00           N  
ATOM    862  N   GLU C 654      53.422  84.691  46.968  1.00  0.00           N  
ATOM    863  CA  GLU C 654      52.500  85.019  45.897  1.00  0.00           C  
ATOM    864  C   GLU C 654      52.187  86.528  45.786  1.00  0.00           C  
ATOM    865  O   GLU C 654      51.609  87.147  46.688  1.00  0.00           O  
ATOM    866  CB  GLU C 654      51.219  84.220  46.064  1.00  0.00           C  
ATOM    867  CG  GLU C 654      51.432  82.716  46.110  1.00  0.00           C  
ATOM    868  CD  GLU C 654      50.312  82.052  46.913  1.00  0.00           C  
ATOM    869  OE1 GLU C 654      50.353  82.096  48.174  1.00  0.00           O  
ATOM    870  OE2 GLU C 654      49.384  81.528  46.265  1.00  0.00           O  
ATOM    871  N   LEU C 655      52.567  87.090  44.648  1.00  0.00           N  
ATOM    872  CA  LEU C 655      52.358  88.508  44.356  1.00  0.00           C  
ATOM    873  C   LEU C 655      51.497  88.620  43.125  1.00  0.00           C  
ATOM    874  O   LEU C 655      51.197  87.620  42.504  1.00  0.00           O  
ATOM    875  CB  LEU C 655      53.716  89.195  44.114  1.00  0.00           C  
ATOM    876  CG  LEU C 655      54.713  89.293  45.301  1.00  0.00           C  
ATOM    877  CD1 LEU C 655      56.080  89.653  44.765  1.00  0.00           C  
ATOM    878  CD2 LEU C 655      54.267  90.379  46.308  1.00  0.00           C  
ATOM    879  N   LEU C 656      51.057  89.834  42.800  1.00  0.00           N  
ATOM    880  CA  LEU C 656      50.385  90.093  41.520  1.00  0.00           C  
ATOM    881  C   LEU C 656      50.749  91.505  41.126  1.00  0.00           C  
ATOM    882  O   LEU C 656      51.059  92.345  42.003  1.00  0.00           O  
ATOM    883  CB  LEU C 656      48.868  89.941  41.638  1.00  0.00           C  
ATOM    884  CG  LEU C 656      48.234  90.764  42.769  1.00  0.00           C  
ATOM    885  CD1 LEU C 656      47.124  91.670  42.221  1.00  0.00           C  
ATOM    886  CD2 LEU C 656      47.753  89.865  43.892  1.00  0.00           C  
ATOM    887  N   TYR C 657      50.748  91.788  39.827  1.00  0.00           N  
ATOM    888  CA  TYR C 657      50.879  93.161  39.386  1.00  0.00           C  
ATOM    889  C   TYR C 657      49.472  93.768  39.511  1.00  0.00           C  
ATOM    890  O   TYR C 657      48.542  93.282  38.881  1.00  0.00           O  
ATOM    891  CB  TYR C 657      51.327  93.230  37.924  1.00  0.00           C  
ATOM    892  CG  TYR C 657      51.960  94.562  37.510  1.00  0.00           C  
ATOM    893  CD1 TYR C 657      53.251  94.589  37.021  1.00  0.00           C  
ATOM    894  CD2 TYR C 657      51.249  95.788  37.575  1.00  0.00           C  
ATOM    895  CE1 TYR C 657      53.861  95.787  36.628  1.00  0.00           C  
ATOM    896  CE2 TYR C 657      51.848  96.998  37.166  1.00  0.00           C  
ATOM    897  CZ  TYR C 657      53.148  96.972  36.685  1.00  0.00           C  
ATOM    898  OH  TYR C 657      53.812  98.105  36.287  1.00  0.00           O  
ATOM    899  N   GLY C 658      49.303  94.813  40.308  1.00  0.00           N  
ATOM    900  CA  GLY C 658      47.939  95.314  40.587  1.00  0.00           C  
ATOM    901  C   GLY C 658      47.201  95.789  39.334  1.00  0.00           C  
ATOM    902  O   GLY C 658      47.759  96.590  38.586  1.00  0.00           O  
ATOM    903  N   PRO C 659      45.970  95.255  39.061  1.00  0.00           N  
ATOM    904  CA  PRO C 659      45.095  95.811  38.013  1.00  0.00           C  
ATOM    905  C   PRO C 659      44.240  97.006  38.546  1.00  0.00           C  
ATOM    906  O   PRO C 659      43.657  97.749  37.777  1.00  0.00           O  
ATOM    907  CB  PRO C 659      44.176  94.598  37.661  1.00  0.00           C  
ATOM    908  CG  PRO C 659      44.047  93.853  38.938  1.00  0.00           C  
ATOM    909  CD  PRO C 659      45.362  94.062  39.692  1.00  0.00           C  
ATOM    910  N   THR C 660      44.201  97.169  39.872  1.00  0.00           N  
ATOM    911  CA  THR C 660      43.351  98.124  40.569  1.00  0.00           C  
ATOM    912  C   THR C 660      43.726  97.993  42.051  1.00  0.00           C  
ATOM    913  O   THR C 660      44.523  97.085  42.417  1.00  0.00           O  
ATOM    914  CB  THR C 660      41.846  97.881  40.340  1.00  0.00           C  
ATOM    915  OG1 THR C 660      41.092  98.843  41.089  1.00  0.00           O  
ATOM    916  CG2 THR C 660      41.415  96.461  40.743  1.00  0.00           C  
ATOM    917  N   ASN C 661      43.194  98.896  42.881  1.00  0.00           N  
ATOM    918  CA  ASN C 661      43.704  99.043  44.261  1.00  0.00           C  
ATOM    919  C   ASN C 661      42.680  99.106  45.414  1.00  0.00           C  
ATOM    920  O   ASN C 661      43.007  99.618  46.465  1.00  0.00           O  
ATOM    921  CB  ASN C 661      44.711 100.221  44.354  1.00  0.00           C  
ATOM    922  CG  ASN C 661      45.926 100.016  43.508  1.00  0.00           C  
ATOM    923  OD1 ASN C 661      45.853 100.100  42.297  1.00  0.00           O  
ATOM    924  ND2 ASN C 661      47.070  99.737  44.137  1.00  0.00           N  
ATOM    925  N   GLU C 662      41.465  98.582  45.219  1.00  0.00           N  
ATOM    926  CA  GLU C 662      40.419  98.692  46.257  1.00  0.00           C  
ATOM    927  C   GLU C 662      40.842  98.051  47.582  1.00  0.00           C  
ATOM    928  O   GLU C 662      40.693  98.650  48.637  1.00  0.00           O  
ATOM    929  CB  GLU C 662      39.115  98.067  45.786  1.00  0.00           C  
ATOM    930  CG  GLU C 662      38.314  98.876  44.793  1.00  0.00           C  
ATOM    931  CD  GLU C 662      38.742  98.711  43.328  1.00  0.00           C  
ATOM    932  OE1 GLU C 662      39.722  98.019  43.023  1.00  0.00           O  
ATOM    933  OE2 GLU C 662      38.068  99.295  42.470  1.00  0.00           O  
ATOM    934  N   GLU C 663      41.391  96.840  47.533  1.00  0.00           N  
ATOM    935  CA  GLU C 663      41.838  96.149  48.772  1.00  0.00           C  
ATOM    936  C   GLU C 663      42.973  96.914  49.453  1.00  0.00           C  
ATOM    937  O   GLU C 663      42.977  97.084  50.659  1.00  0.00           O  
ATOM    938  CB  GLU C 663      42.373  94.734  48.449  1.00  0.00           C  
ATOM    939  CG  GLU C 663      41.349  93.731  48.039  1.00  0.00           C  
ATOM    940  CD  GLU C 663      40.956  93.797  46.573  1.00  0.00           C  
ATOM    941  OE1 GLU C 663      41.450  94.635  45.787  1.00  0.00           O  
ATOM    942  OE2 GLU C 663      40.142  92.944  46.189  1.00  0.00           O  
ATOM    943  N   MET C 664      43.977  97.295  48.678  1.00  0.00           N  
ATOM    944  CA  MET C 664      45.164  97.949  49.233  1.00  0.00           C  
ATOM    945  C   MET C 664      44.846  99.300  49.857  1.00  0.00           C  
ATOM    946  O   MET C 664      45.364  99.619  50.900  1.00  0.00           O  
ATOM    947  CB  MET C 664      46.277  98.117  48.185  1.00  0.00           C  
ATOM    948  CG  MET C 664      47.530  98.758  48.797  1.00  0.00           C  
ATOM    949  SD  MET C 664      48.924  98.498  47.694  1.00  0.00           S  
ATOM    950  CE  MET C 664      49.446  96.850  48.106  1.00  0.00           C  
ATOM    951  N   ILE C 665      44.015 100.109  49.208  1.00  0.00           N  
ATOM    952  CA  ILE C 665      43.651 101.413  49.792  1.00  0.00           C  
ATOM    953  C   ILE C 665      42.814 101.202  51.055  1.00  0.00           C  
ATOM    954  O   ILE C 665      42.933 101.954  52.017  1.00  0.00           O  
ATOM    955  CB  ILE C 665      42.980 102.388  48.765  1.00  0.00           C  
ATOM    956  CG1 ILE C 665      43.022 103.838  49.256  1.00  0.00           C  
ATOM    957  CG2 ILE C 665      41.534 101.963  48.400  1.00  0.00           C  
ATOM    958  CD1 ILE C 665      44.434 104.435  49.454  1.00  0.00           C  
ATOM    959  N   THR C 666      42.016 100.141  51.068  1.00  0.00           N  
ATOM    960  CA  THR C 666      41.200  99.792  52.235  1.00  0.00           C  
ATOM    961  C   THR C 666      42.085  99.323  53.418  1.00  0.00           C  
ATOM    962  O   THR C 666      41.818  99.668  54.582  1.00  0.00           O  
ATOM    963  CB  THR C 666      40.073  98.783  51.822  1.00  0.00           C  
ATOM    964  OG1 THR C 666      39.221  99.391  50.833  1.00  0.00           O  
ATOM    965  CG2 THR C 666      39.186  98.364  53.035  1.00  0.00           C  
ATOM    966  N   GLU C 667      43.143  98.565  53.124  1.00  0.00           N  
ATOM    967  CA  GLU C 667      44.153  98.098  54.095  1.00  0.00           C  
ATOM    968  C   GLU C 667      44.933  99.287  54.707  1.00  0.00           C  
ATOM    969  O   GLU C 667      45.301  99.272  55.885  1.00  0.00           O  
ATOM    970  CB  GLU C 667      45.163  97.210  53.317  1.00  0.00           C  
ATOM    971  CG  GLU C 667      46.209  96.393  54.123  1.00  0.00           C  
ATOM    972  CD  GLU C 667      47.485  97.190  54.510  1.00  0.00           C  
ATOM    973  OE1 GLU C 667      47.763  98.249  53.945  1.00  0.00           O  
ATOM    974  OE2 GLU C 667      48.258  96.749  55.371  1.00  0.00           O  
ATOM    975  N   ILE C 668      45.277 100.262  53.864  1.00  0.00           N  
ATOM    976  CA  ILE C 668      45.931 101.498  54.283  1.00  0.00           C  
ATOM    977  C   ILE C 668      44.973 102.276  55.215  1.00  0.00           C  
ATOM    978  O   ILE C 668      45.345 102.617  56.338  1.00  0.00           O  
ATOM    979  CB  ILE C 668      46.371 102.368  53.049  1.00  0.00           C  
ATOM    980  CG1 ILE C 668      47.535 101.675  52.289  1.00  0.00           C  
ATOM    981  CG2 ILE C 668      46.709 103.842  53.496  1.00  0.00           C  
ATOM    982  CD1 ILE C 668      47.916 102.316  50.918  1.00  0.00           C  
ATOM    983  N   PHE C 669      43.753 102.508  54.761  1.00  0.00           N  
ATOM    984  CA  PHE C 669      42.729 103.209  55.543  1.00  0.00           C  
ATOM    985  C   PHE C 669      42.521 102.592  56.930  1.00  0.00           C  
ATOM    986  O   PHE C 669      42.601 103.300  57.946  1.00  0.00           O  
ATOM    987  CB  PHE C 669      41.410 103.208  54.777  1.00  0.00           C  
ATOM    988  CG  PHE C 669      40.265 103.873  55.522  1.00  0.00           C  
ATOM    989  CD1 PHE C 669      40.029 105.229  55.368  1.00  0.00           C  
ATOM    990  CD2 PHE C 669      39.406 103.128  56.353  1.00  0.00           C  
ATOM    991  CE1 PHE C 669      38.977 105.851  56.052  1.00  0.00           C  
ATOM    992  CE2 PHE C 669      38.350 103.761  57.019  1.00  0.00           C  
ATOM    993  CZ  PHE C 669      38.139 105.091  56.851  1.00  0.00           C  
ATOM    994  N   ARG C 670      42.285 101.287  56.969  1.00  0.00           N  
ATOM    995  CA  ARG C 670      41.921 100.619  58.215  1.00  0.00           C  
ATOM    996  C   ARG C 670      43.063 100.617  59.246  1.00  0.00           C  
ATOM    997  O   ARG C 670      42.826 100.379  60.423  1.00  0.00           O  
ATOM    998  CB  ARG C 670      41.407  99.196  57.958  1.00  0.00           C  
ATOM    999  CG  ARG C 670      42.512  98.203  57.732  1.00  0.00           C  
ATOM   1000  CD  ARG C 670      42.049  96.752  57.522  1.00  0.00           C  
ATOM   1001  NE  ARG C 670      43.208  95.941  57.146  1.00  0.00           N  
ATOM   1002  CZ  ARG C 670      43.147  94.725  56.634  1.00  0.00           C  
ATOM   1003  NH1 ARG C 670      41.968  94.153  56.461  1.00  0.00           N  
ATOM   1004  NH2 ARG C 670      44.269  94.076  56.344  1.00  0.00           N  
ATOM   1005  N   ALA C 671      44.288 100.872  58.804  1.00  0.00           N  
ATOM   1006  CA  ALA C 671      45.429 100.939  59.709  1.00  0.00           C  
ATOM   1007  C   ALA C 671      45.422 102.232  60.546  1.00  0.00           C  
ATOM   1008  O   ALA C 671      45.980 102.267  61.642  1.00  0.00           O  
ATOM   1009  CB  ALA C 671      46.748 100.817  58.919  1.00  0.00           C  
ATOM   1010  N   TYR C 672      44.801 103.293  60.024  1.00  0.00           N  
ATOM   1011  CA  TYR C 672      45.026 104.633  60.570  1.00  0.00           C  
ATOM   1012  C   TYR C 672      43.735 105.333  60.968  1.00  0.00           C  
ATOM   1013  O   TYR C 672      43.765 106.176  61.830  1.00  0.00           O  
ATOM   1014  CB  TYR C 672      45.780 105.500  59.534  1.00  0.00           C  
ATOM   1015  CG  TYR C 672      47.082 104.890  59.019  1.00  0.00           C  
ATOM   1016  CD1 TYR C 672      48.165 104.673  59.884  1.00  0.00           C  
ATOM   1017  CD2 TYR C 672      47.247 104.561  57.660  1.00  0.00           C  
ATOM   1018  CE1 TYR C 672      49.382 104.130  59.404  1.00  0.00           C  
ATOM   1019  CE2 TYR C 672      48.467 104.001  57.174  1.00  0.00           C  
ATOM   1020  CZ  TYR C 672      49.518 103.790  58.052  1.00  0.00           C  
ATOM   1021  OH  TYR C 672      50.729 103.260  57.616  1.00  0.00           O  
ATOM   1022  N   ILE C 676      42.613 104.986  60.333  1.00  0.00           N  
ATOM   1023  CA  ILE C 676      41.366 105.730  60.518  1.00  0.00           C  
ATOM   1024  C   ILE C 676      40.327 104.932  61.295  1.00  0.00           C  
ATOM   1025  O   ILE C 676      39.898 103.820  60.893  1.00  0.00           O  
ATOM   1026  CB  ILE C 676      40.734 106.250  59.195  1.00  0.00           C  
ATOM   1027  CG1 ILE C 676      41.735 106.985  58.275  1.00  0.00           C  
ATOM   1028  CG2 ILE C 676      39.473 107.102  59.476  1.00  0.00           C  
ATOM   1029  CD1 ILE C 676      42.406 108.265  58.809  1.00  0.00           C  
ATOM   1030  N   LYS C 677      39.897 105.527  62.409  1.00  0.00           N  
ATOM   1031  CA  LYS C 677      38.982 104.848  63.318  1.00  0.00           C  
ATOM   1032  C   LYS C 677      37.756 105.679  63.663  1.00  0.00           C  
ATOM   1033  O   LYS C 677      36.822 105.178  64.264  1.00  0.00           O  
ATOM   1034  CB  LYS C 677      39.750 104.398  64.580  1.00  0.00           C  
ATOM   1035  CG  LYS C 677      40.872 103.391  64.302  1.00  0.00           C  
ATOM   1036  CD  LYS C 677      40.311 102.087  63.702  1.00  0.00           C  
ATOM   1037  CE  LYS C 677      41.358 101.217  62.971  1.00  0.00           C  
ATOM   1038  NZ  LYS C 677      40.684 100.129  62.076  1.00  0.00           N  
ATOM   1039  N   SER C 678      37.728 106.933  63.228  1.00  0.00           N  
ATOM   1040  CA  SER C 678      36.625 107.834  63.559  1.00  0.00           C  
ATOM   1041  C   SER C 678      35.918 108.488  62.368  1.00  0.00           C  
ATOM   1042  O   SER C 678      36.564 108.844  61.380  1.00  0.00           O  
ATOM   1043  CB  SER C 678      37.123 108.934  64.518  1.00  0.00           C  
ATOM   1044  OG  SER C 678      36.134 109.937  64.674  1.00  0.00           O  
ATOM   1045  N   TYR C 681      34.610 108.704  62.503  1.00  0.00           N  
ATOM   1046  CA  TYR C 681      33.793 109.416  61.497  1.00  0.00           C  
ATOM   1047  C   TYR C 681      34.297 110.831  61.267  1.00  0.00           C  
ATOM   1048  O   TYR C 681      34.040 111.418  60.213  1.00  0.00           O  
ATOM   1049  CB  TYR C 681      32.295 109.448  61.893  1.00  0.00           C  
ATOM   1050  CG  TYR C 681      31.978 110.496  62.946  1.00  0.00           C  
ATOM   1051  CD1 TYR C 681      31.529 111.764  62.573  1.00  0.00           C  
ATOM   1052  CD2 TYR C 681      32.193 110.247  64.306  1.00  0.00           C  
ATOM   1053  CE1 TYR C 681      31.283 112.746  63.517  1.00  0.00           C  
ATOM   1054  CE2 TYR C 681      31.925 111.228  65.273  1.00  0.00           C  
ATOM   1055  CZ  TYR C 681      31.469 112.477  64.859  1.00  0.00           C  
ATOM   1056  OH  TYR C 681      31.201 113.482  65.791  1.00  0.00           O  
ATOM   1057  N   LYS C 683      35.020 111.379  62.248  1.00  0.00           N  
ATOM   1058  CA  LYS C 683      35.504 112.771  62.198  1.00  0.00           C  
ATOM   1059  C   LYS C 683      36.565 112.996  61.131  1.00  0.00           C  
ATOM   1060  O   LYS C 683      36.816 114.133  60.722  1.00  0.00           O  
ATOM   1061  CB  LYS C 683      36.061 113.189  63.564  1.00  0.00           C  
ATOM   1062  CG  LYS C 683      34.989 113.257  64.683  1.00  0.00           C  
ATOM   1063  CD  LYS C 683      35.660 113.408  66.057  1.00  0.00           C  
ATOM   1064  CE  LYS C 683      34.726 114.122  67.073  1.00  0.00           C  
ATOM   1065  NZ  LYS C 683      35.492 114.470  68.343  1.00  0.00           N  
ATOM   1066  N   SER C 684      37.169 111.903  60.666  1.00  0.00           N  
ATOM   1067  CA  SER C 684      38.167 111.931  59.603  1.00  0.00           C  
ATOM   1068  C   SER C 684      37.552 111.879  58.210  1.00  0.00           C  
ATOM   1069  O   SER C 684      38.277 112.023  57.209  1.00  0.00           O  
ATOM   1070  CB  SER C 684      39.093 110.713  59.748  1.00  0.00           C  
ATOM   1071  OG  SER C 684      39.821 110.727  60.963  1.00  0.00           O  
ATOM   1072  N   LEU C 685      36.249 111.621  58.130  1.00  0.00           N  
ATOM   1073  CA  LEU C 685      35.534 111.446  56.867  1.00  0.00           C  
ATOM   1074  C   LEU C 685      34.609 112.654  56.521  1.00  0.00           C  
ATOM   1075  O   LEU C 685      34.095 113.317  57.452  1.00  0.00           O  
ATOM   1076  CB  LEU C 685      34.720 110.141  56.959  1.00  0.00           C  
ATOM   1077  CG  LEU C 685      35.502 108.923  57.474  1.00  0.00           C  
ATOM   1078  CD1 LEU C 685      34.626 107.680  57.452  1.00  0.00           C  
ATOM   1079  CD2 LEU C 685      36.807 108.718  56.599  1.00  0.00           C  
ATOM   1080  N   PRO C 686      34.347 112.926  55.210  1.00  0.00           N  
ATOM   1081  CA  PRO C 686      34.812 112.205  53.988  1.00  0.00           C  
ATOM   1082  C   PRO C 686      36.320 112.260  53.780  1.00  0.00           C  
ATOM   1083  O   PRO C 686      36.986 113.235  54.148  1.00  0.00           O  
ATOM   1084  CB  PRO C 686      34.100 112.942  52.835  1.00  0.00           C  
ATOM   1085  CG  PRO C 686      33.773 114.309  53.358  1.00  0.00           C  
ATOM   1086  CD  PRO C 686      33.450 114.048  54.851  1.00  0.00           C  
ATOM   1087  N   LEU C 687      36.854 111.197  53.179  1.00  0.00           N  
ATOM   1088  CA  LEU C 687      38.254 111.159  52.815  1.00  0.00           C  
ATOM   1089  C   LEU C 687      38.312 110.513  51.440  1.00  0.00           C  
ATOM   1090  O   LEU C 687      37.688 109.471  51.220  1.00  0.00           O  
ATOM   1091  CB  LEU C 687      39.029 110.316  53.854  1.00  0.00           C  
ATOM   1092  CG  LEU C 687      40.534 110.091  53.642  1.00  0.00           C  
ATOM   1093  CD1 LEU C 687      41.287 111.430  53.671  1.00  0.00           C  
ATOM   1094  CD2 LEU C 687      41.106 109.174  54.738  1.00  0.00           C  
ATOM   1095  N   ASN C 688      39.026 111.160  50.519  1.00  0.00           N  
ATOM   1096  CA  ASN C 688      39.279 110.594  49.196  1.00  0.00           C  
ATOM   1097  C   ASN C 688      40.772 110.542  48.985  1.00  0.00           C  
ATOM   1098  O   ASN C 688      41.424 111.576  48.959  1.00  0.00           O  
ATOM   1099  CB  ASN C 688      38.571 111.416  48.082  1.00  0.00           C  
ATOM   1100  CG  ASN C 688      38.710 110.794  46.670  1.00  0.00           C  
ATOM   1101  OD1 ASN C 688      37.796 110.902  45.850  1.00  0.00           O  
ATOM   1102  ND2 ASN C 688      39.836 110.191  46.385  1.00  0.00           N  
ATOM   1103  N   LEU C 689      41.305 109.337  48.825  1.00  0.00           N  
ATOM   1104  CA  LEU C 689      42.747 109.143  48.544  1.00  0.00           C  
ATOM   1105  C   LEU C 689      42.927 108.621  47.137  1.00  0.00           C  
ATOM   1106  O   LEU C 689      42.212 107.727  46.723  1.00  0.00           O  
ATOM   1107  CB  LEU C 689      43.347 108.117  49.540  1.00  0.00           C  
ATOM   1108  CG  LEU C 689      43.243 108.425  51.058  1.00  0.00           C  
ATOM   1109  CD1 LEU C 689      43.759 107.193  51.886  1.00  0.00           C  
ATOM   1110  CD2 LEU C 689      44.091 109.687  51.393  1.00  0.00           C  
ATOM   1111  N   TYR C 690      43.900 109.163  46.418  1.00  0.00           N  
ATOM   1112  CA  TYR C 690      44.163 108.748  45.063  1.00  0.00           C  
ATOM   1113  C   TYR C 690      45.640 108.576  44.727  1.00  0.00           C  
ATOM   1114  O   TYR C 690      46.530 109.095  45.401  1.00  0.00           O  
ATOM   1115  CB  TYR C 690      43.511 109.727  44.029  1.00  0.00           C  
ATOM   1116  CG  TYR C 690      44.250 111.001  43.725  1.00  0.00           C  
ATOM   1117  CD1 TYR C 690      45.119 111.103  42.622  1.00  0.00           C  
ATOM   1118  CD2 TYR C 690      44.035 112.154  44.518  1.00  0.00           C  
ATOM   1119  CE1 TYR C 690      45.782 112.296  42.330  1.00  0.00           C  
ATOM   1120  CE2 TYR C 690      44.686 113.360  44.239  1.00  0.00           C  
ATOM   1121  CZ  TYR C 690      45.551 113.435  43.154  1.00  0.00           C  
ATOM   1122  OH  TYR C 690      46.183 114.616  42.852  1.00  0.00           O  
ATOM   1123  N   HIS C 691      45.881 107.852  43.635  1.00  0.00           N  
ATOM   1124  CA  HIS C 691      47.199 107.818  43.030  1.00  0.00           C  
ATOM   1125  C   HIS C 691      47.129 107.779  41.540  1.00  0.00           C  
ATOM   1126  O   HIS C 691      46.093 107.516  41.001  1.00  0.00           O  
ATOM   1127  CB  HIS C 691      48.123 106.708  43.628  1.00  0.00           C  
ATOM   1128  CG  HIS C 691      47.786 105.288  43.274  1.00  0.00           C  
ATOM   1129  ND1 HIS C 691      46.576 104.867  42.741  1.00  0.00           N  
ATOM   1130  CD2 HIS C 691      48.544 104.173  43.397  1.00  0.00           C  
ATOM   1131  CE1 HIS C 691      46.613 103.558  42.547  1.00  0.00           C  
ATOM   1132  NE2 HIS C 691      47.794 103.116  42.937  1.00  0.00           N  
ATOM   1133  N   ILE C 692      48.263 108.031  40.897  1.00  0.00           N  
ATOM   1134  CA  ILE C 692      48.385 107.863  39.437  1.00  0.00           C  
ATOM   1135  C   ILE C 692      49.523 106.868  39.271  1.00  0.00           C  
ATOM   1136  O   ILE C 692      50.714 107.177  39.553  1.00  0.00           O  
ATOM   1137  CB  ILE C 692      48.652 109.226  38.663  1.00  0.00           C  
ATOM   1138  CG1 ILE C 692      47.628 110.295  39.070  1.00  0.00           C  
ATOM   1139  CG2 ILE C 692      48.645 108.984  37.114  1.00  0.00           C  
ATOM   1140  CD1 ILE C 692      47.871 111.694  38.505  1.00  0.00           C  
ATOM   1141  N   GLN C 693      49.141 105.641  38.919  1.00  0.00           N  
ATOM   1142  CA  GLN C 693      50.092 104.541  38.937  1.00  0.00           C  
ATOM   1143  C   GLN C 693      49.880 103.598  37.753  1.00  0.00           C  
ATOM   1144  O   GLN C 693      48.747 103.427  37.258  1.00  0.00           O  
ATOM   1145  CB  GLN C 693      49.996 103.810  40.302  1.00  0.00           C  
ATOM   1146  CG  GLN C 693      50.981 102.587  40.557  1.00  0.00           C  
ATOM   1147  CD  GLN C 693      52.447 102.957  40.449  1.00  0.00           C  
ATOM   1148  OE1 GLN C 693      52.923 103.356  39.363  1.00  0.00           O  
ATOM   1149  NE2 GLN C 693      53.199 102.816  41.577  1.00  0.00           N  
ATOM   1150  N   TRP C 695      50.972 102.987  37.302  1.00  0.00           N  
ATOM   1151  CA  TRP C 695      50.885 101.938  36.279  1.00  0.00           C  
ATOM   1152  C   TRP C 695      50.162 100.698  36.805  1.00  0.00           C  
ATOM   1153  O   TRP C 695      50.343 100.261  37.934  1.00  0.00           O  
ATOM   1154  CB  TRP C 695      52.287 101.598  35.757  1.00  0.00           C  
ATOM   1155  CG  TRP C 695      52.870 102.765  34.994  1.00  0.00           C  
ATOM   1156  CD1 TRP C 695      53.706 103.748  35.476  1.00  0.00           C  
ATOM   1157  CD2 TRP C 695      52.535 103.137  33.657  1.00  0.00           C  
ATOM   1158  NE1 TRP C 695      53.952 104.688  34.477  1.00  0.00           N  
ATOM   1159  CE2 TRP C 695      53.219 104.335  33.364  1.00  0.00           C  
ATOM   1160  CE3 TRP C 695      51.726 102.551  32.656  1.00  0.00           C  
ATOM   1161  CZ2 TRP C 695      53.143 104.944  32.099  1.00  0.00           C  
ATOM   1162  CZ3 TRP C 695      51.651 103.162  31.420  1.00  0.00           C  
ATOM   1163  CH2 TRP C 695      52.348 104.358  31.155  1.00  0.00           C  
ATOM   1164  N   LYS C 696      49.353 100.117  35.946  1.00  0.00           N  
ATOM   1165  CA  LYS C 696      48.598  98.903  36.234  1.00  0.00           C  
ATOM   1166  C   LYS C 696      48.870  97.879  35.127  1.00  0.00           C  
ATOM   1167  O   LYS C 696      49.398  98.214  34.040  1.00  0.00           O  
ATOM   1168  CB  LYS C 696      47.120  99.250  36.230  1.00  0.00           C  
ATOM   1169  CG  LYS C 696      46.716  99.916  37.600  1.00  0.00           C  
ATOM   1170  CD  LYS C 696      45.627 100.885  37.438  1.00  0.00           C  
ATOM   1171  CE  LYS C 696      45.390 101.546  38.813  1.00  0.00           C  
ATOM   1172  NZ  LYS C 696      46.543 102.474  39.091  1.00  0.00           N  
ATOM   1173  N   PHE C 697      48.459  96.636  35.380  1.00  0.00           N  
ATOM   1174  CA  PHE C 697      48.519  95.611  34.358  1.00  0.00           C  
ATOM   1175  C   PHE C 697      47.224  94.853  34.332  1.00  0.00           C  
ATOM   1176  O   PHE C 697      46.742  94.407  35.382  1.00  0.00           O  
ATOM   1177  CB  PHE C 697      49.671  94.648  34.602  1.00  0.00           C  
ATOM   1178  CG  PHE C 697      50.021  93.799  33.397  1.00  0.00           C  
ATOM   1179  CD1 PHE C 697      50.985  94.249  32.497  1.00  0.00           C  
ATOM   1180  CD2 PHE C 697      49.376  92.572  33.160  1.00  0.00           C  
ATOM   1181  CE1 PHE C 697      51.357  93.467  31.364  1.00  0.00           C  
ATOM   1182  CE2 PHE C 697      49.737  91.791  32.016  1.00  0.00           C  
ATOM   1183  CZ  PHE C 697      50.744  92.258  31.150  1.00  0.00           C  
ATOM   1184  N   ARG C 698      46.653  94.713  33.128  1.00  0.00           N  
ATOM   1185  CA  ARG C 698      45.546  93.791  32.886  1.00  0.00           C  
ATOM   1186  C   ARG C 698      46.041  92.879  31.741  1.00  0.00           C  
ATOM   1187  O   ARG C 698      46.469  93.380  30.706  1.00  0.00           O  
ATOM   1188  CB  ARG C 698      44.280  94.591  32.474  1.00  0.00           C  
ATOM   1189  CG  ARG C 698      43.247  93.796  31.645  1.00  0.00           C  
ATOM   1190  CD  ARG C 698      42.057  94.640  31.047  1.00  0.00           C  
ATOM   1191  NE  ARG C 698      40.944  94.657  32.006  1.00  0.00           N  
ATOM   1192  CZ  ARG C 698      39.720  94.131  31.820  1.00  0.00           C  
ATOM   1193  NH1 ARG C 698      39.380  93.522  30.674  1.00  0.00           N  
ATOM   1194  NH2 ARG C 698      38.817  94.222  32.801  1.00  0.00           N  
ATOM   1195  N   ASP C 699      45.980  91.552  31.920  1.00  0.00           N  
ATOM   1196  CA  ASP C 699      46.524  90.610  30.933  1.00  0.00           C  
ATOM   1197  C   ASP C 699      45.369  90.375  29.951  1.00  0.00           C  
ATOM   1198  O   ASP C 699      44.712  89.319  29.918  1.00  0.00           O  
ATOM   1199  CB  ASP C 699      47.021  89.334  31.606  1.00  0.00           C  
ATOM   1200  CG  ASP C 699      48.041  88.536  30.751  1.00  0.00           C  
ATOM   1201  OD1 ASP C 699      48.369  88.921  29.607  1.00  0.00           O  
ATOM   1202  OD2 ASP C 699      48.563  87.541  31.276  1.00  0.00           O  
ATOM   1203  N   GLU C 700      45.085  91.437  29.218  1.00  0.00           N  
ATOM   1204  CA  GLU C 700      44.091  91.450  28.154  1.00  0.00           C  
ATOM   1205  C   GLU C 700      44.416  90.310  27.173  1.00  0.00           C  
ATOM   1206  O   GLU C 700      45.556  90.208  26.647  1.00  0.00           O  
ATOM   1207  CB  GLU C 700      44.163  92.816  27.447  1.00  0.00           C  
ATOM   1208  CG  GLU C 700      43.189  93.028  26.253  1.00  0.00           C  
ATOM   1209  CD  GLU C 700      41.772  93.290  26.740  1.00  0.00           C  
ATOM   1210  OE1 GLU C 700      41.623  94.130  27.659  1.00  0.00           O  
ATOM   1211  OE2 GLU C 700      40.813  92.658  26.228  1.00  0.00           O  
ATOM   1212  N   GLN C 703      43.426  89.450  26.945  1.00  0.00           N  
ATOM   1213  CA  GLN C 703      43.649  88.255  26.145  1.00  0.00           C  
ATOM   1214  C   GLN C 703      44.269  88.548  24.788  1.00  0.00           C  
ATOM   1215  O   GLN C 703      45.230  87.882  24.377  1.00  0.00           O  
ATOM   1216  CB  GLN C 703      42.333  87.483  25.911  1.00  0.00           C  
ATOM   1217  CG  GLN C 703      42.637  86.137  25.276  1.00  0.00           C  
ATOM   1218  CD  GLN C 703      41.406  85.259  25.195  1.00  0.00           C  
ATOM   1219  OE1 GLN C 703      40.288  85.747  25.278  1.00  0.00           O  
ATOM   1220  NE2 GLN C 703      41.619  83.944  25.080  1.00  0.00           N  
ATOM   1221  N   ARG C 710      43.694  89.521  24.086  1.00  0.00           N  
ATOM   1222  CA  ARG C 710      44.193  89.937  22.762  1.00  0.00           C  
ATOM   1223  C   ARG C 710      44.421  91.452  22.753  1.00  0.00           C  
ATOM   1224  O   ARG C 710      43.516  92.181  22.409  1.00  0.00           O  
ATOM   1225  CB  ARG C 710      43.187  89.526  21.662  1.00  0.00           C  
ATOM   1226  CG  ARG C 710      43.300  88.055  21.389  1.00  0.00           C  
ATOM   1227  CD  ARG C 710      41.999  87.339  21.307  1.00  0.00           C  
ATOM   1228  NE  ARG C 710      42.282  85.896  21.382  1.00  0.00           N  
ATOM   1229  CZ  ARG C 710      41.351  84.932  21.392  1.00  0.00           C  
ATOM   1230  NH1 ARG C 710      40.053  85.250  21.332  1.00  0.00           N  
ATOM   1231  NH2 ARG C 710      41.713  83.646  21.456  1.00  0.00           N  
ATOM   1232  N   PRO C 711      45.622  91.926  23.178  1.00  0.00           N  
ATOM   1233  CA  PRO C 711      45.949  93.355  23.128  1.00  0.00           C  
ATOM   1234  C   PRO C 711      45.760  93.877  21.711  1.00  0.00           C  
ATOM   1235  O   PRO C 711      46.078  93.190  20.765  1.00  0.00           O  
ATOM   1236  CB  PRO C 711      47.425  93.390  23.576  1.00  0.00           C  
ATOM   1237  CG  PRO C 711      47.534  92.213  24.493  1.00  0.00           C  
ATOM   1238  CD  PRO C 711      46.752  91.145  23.709  1.00  0.00           C  
ATOM   1239  N   ARG C 712      45.188  95.074  21.586  1.00  0.00           N  
ATOM   1240  CA  ARG C 712      44.757  95.613  20.304  1.00  0.00           C  
ATOM   1241  C   ARG C 712      44.654  97.136  20.378  1.00  0.00           C  
ATOM   1242  O   ARG C 712      44.586  97.686  21.464  1.00  0.00           O  
ATOM   1243  CB  ARG C 712      43.378  95.006  19.931  1.00  0.00           C  
ATOM   1244  CG  ARG C 712      43.084  95.066  18.451  1.00  0.00           C  
ATOM   1245  CD  ARG C 712      41.902  94.173  18.053  1.00  0.00           C  
ATOM   1246  NE  ARG C 712      41.630  94.353  16.627  1.00  0.00           N  
ATOM   1247  CZ  ARG C 712      40.490  93.997  16.050  1.00  0.00           C  
ATOM   1248  NH1 ARG C 712      39.520  93.423  16.771  1.00  0.00           N  
ATOM   1249  NH2 ARG C 712      40.322  94.244  14.767  1.00  0.00           N  
ATOM   1250  N   PHE C 713      44.689  97.817  19.219  1.00  0.00           N  
ATOM   1251  CA  PHE C 713      44.403  99.245  19.161  1.00  0.00           C  
ATOM   1252  C   PHE C 713      45.383 100.123  19.968  1.00  0.00           C  
ATOM   1253  O   PHE C 713      45.003 101.188  20.492  1.00  0.00           O  
ATOM   1254  CB  PHE C 713      42.965  99.495  19.613  1.00  0.00           C  
ATOM   1255  CG  PHE C 713      41.947  98.727  18.808  1.00  0.00           C  
ATOM   1256  CD1 PHE C 713      42.013  98.731  17.425  1.00  0.00           C  
ATOM   1257  CD2 PHE C 713      40.968  97.984  19.436  1.00  0.00           C  
ATOM   1258  CE1 PHE C 713      41.110  98.007  16.659  1.00  0.00           C  
ATOM   1259  CE2 PHE C 713      40.037  97.259  18.679  1.00  0.00           C  
ATOM   1260  CZ  PHE C 713      40.117  97.291  17.278  1.00  0.00           C  
ATOM   1261  N   GLY C 714      46.629  99.687  20.051  1.00  0.00           N  
ATOM   1262  CA  GLY C 714      47.663 100.448  20.781  1.00  0.00           C  
ATOM   1263  C   GLY C 714      47.237 100.768  22.209  1.00  0.00           C  
ATOM   1264  O   GLY C 714      46.809  99.879  22.963  1.00  0.00           O  
ATOM   1265  N   VAL C 715      47.343 102.038  22.590  1.00  0.00           N  
ATOM   1266  CA  VAL C 715      47.090 102.454  24.001  1.00  0.00           C  
ATOM   1267  C   VAL C 715      45.622 102.323  24.438  1.00  0.00           C  
ATOM   1268  O   VAL C 715      45.308 102.495  25.601  1.00  0.00           O  
ATOM   1269  CB  VAL C 715      47.635 103.886  24.294  1.00  0.00           C  
ATOM   1270  CG1 VAL C 715      49.110 103.976  23.849  1.00  0.00           C  
ATOM   1271  CG2 VAL C 715      46.748 105.005  23.629  1.00  0.00           C  
ATOM   1272  N   MET C 716      44.723 102.024  23.496  1.00  0.00           N  
ATOM   1273  CA  MET C 716      43.288 101.902  23.811  1.00  0.00           C  
ATOM   1274  C   MET C 716      42.856 100.492  24.289  1.00  0.00           C  
ATOM   1275  O   MET C 716      41.828 100.341  24.937  1.00  0.00           O  
ATOM   1276  CB  MET C 716      42.430 102.368  22.597  1.00  0.00           C  
ATOM   1277  CG  MET C 716      42.215 103.985  22.547  1.00  0.00           C  
ATOM   1278  SD  MET C 716      41.603 104.468  20.902  1.00  0.00           S  
ATOM   1279  CE  MET C 716      40.202 103.292  20.712  1.00  0.00           C  
ATOM   1280  N   ARG C 718      43.628  99.456  23.978  1.00  0.00           N  
ATOM   1281  CA  ARG C 718      43.316  98.140  24.577  1.00  0.00           C  
ATOM   1282  C   ARG C 718      44.596  97.322  24.823  1.00  0.00           C  
ATOM   1283  O   ARG C 718      44.722  96.176  24.373  1.00  0.00           O  
ATOM   1284  CB  ARG C 718      42.318  97.346  23.704  1.00  0.00           C  
ATOM   1285  CG  ARG C 718      41.682  96.135  24.458  1.00  0.00           C  
ATOM   1286  CD  ARG C 718      41.560  94.920  23.530  1.00  0.00           C  
ATOM   1287  NE  ARG C 718      40.433  95.039  22.562  1.00  0.00           N  
ATOM   1288  CZ  ARG C 718      40.150  94.107  21.656  1.00  0.00           C  
ATOM   1289  NH1 ARG C 718      40.937  93.030  21.550  1.00  0.00           N  
ATOM   1290  NH2 ARG C 718      39.132  94.279  20.824  1.00  0.00           N  
ATOM   1291  N   GLY C 723      45.539  97.927  25.531  1.00  0.00           N  
ATOM   1292  CA  GLY C 723      46.763  97.246  25.928  1.00  0.00           C  
ATOM   1293  C   GLY C 723      46.746  96.525  27.281  1.00  0.00           C  
ATOM   1294  O   GLY C 723      45.700  96.197  27.811  1.00  0.00           O  
ATOM   1295  N   ARG C 724      47.929  96.289  27.833  1.00  0.00           N  
ATOM   1296  CA  ARG C 724      48.074  95.535  29.069  1.00  0.00           C  
ATOM   1297  C   ARG C 724      48.702  96.395  30.163  1.00  0.00           C  
ATOM   1298  O   ARG C 724      48.192  96.430  31.286  1.00  0.00           O  
ATOM   1299  CB  ARG C 724      48.904  94.267  28.817  1.00  0.00           C  
ATOM   1300  CG  ARG C 724      48.144  93.259  27.878  1.00  0.00           C  
ATOM   1301  CD  ARG C 724      48.800  91.899  27.915  1.00  0.00           C  
ATOM   1302  NE  ARG C 724      50.144  91.912  27.324  1.00  0.00           N  
ATOM   1303  CZ  ARG C 724      51.045  90.928  27.467  1.00  0.00           C  
ATOM   1304  NH1 ARG C 724      50.773  89.857  28.209  1.00  0.00           N  
ATOM   1305  NH2 ARG C 724      52.245  91.027  26.888  1.00  0.00           N  
ATOM   1306  N   GLU C 725      49.809  97.063  29.839  1.00  0.00           N  
ATOM   1307  CA  GLU C 725      50.417  97.942  30.832  1.00  0.00           C  
ATOM   1308  C   GLU C 725      49.898  99.375  30.613  1.00  0.00           C  
ATOM   1309  O   GLU C 725      50.174 100.005  29.576  1.00  0.00           O  
ATOM   1310  CB  GLU C 725      51.949  97.858  30.795  1.00  0.00           C  
ATOM   1311  CG  GLU C 725      52.637  98.817  31.824  1.00  0.00           C  
ATOM   1312  CD  GLU C 725      54.113  98.481  32.078  1.00  0.00           C  
ATOM   1313  OE1 GLU C 725      54.566  97.389  31.639  1.00  0.00           O  
ATOM   1314  OE2 GLU C 725      54.820  99.332  32.690  1.00  0.00           O  
ATOM   1315  N   PHE C 726      49.150  99.882  31.581  1.00  0.00           N  
ATOM   1316  CA  PHE C 726      48.426 101.154  31.395  1.00  0.00           C  
ATOM   1317  C   PHE C 726      48.488 102.062  32.628  1.00  0.00           C  
ATOM   1318  O   PHE C 726      48.724 101.609  33.748  1.00  0.00           O  
ATOM   1319  CB  PHE C 726      46.963 100.943  30.891  1.00  0.00           C  
ATOM   1320  CG  PHE C 726      46.066 100.281  31.901  1.00  0.00           C  
ATOM   1321  CD1 PHE C 726      45.224 101.049  32.716  1.00  0.00           C  
ATOM   1322  CD2 PHE C 726      46.121  98.891  32.095  1.00  0.00           C  
ATOM   1323  CE1 PHE C 726      44.400 100.441  33.691  1.00  0.00           C  
ATOM   1324  CE2 PHE C 726      45.310  98.284  33.084  1.00  0.00           C  
ATOM   1325  CZ  PHE C 726      44.447  99.069  33.869  1.00  0.00           C  
ATOM   1326  N   LEU C 728      48.343 103.368  32.396  1.00  0.00           N  
ATOM   1327  CA  LEU C 728      48.442 104.362  33.463  1.00  0.00           C  
ATOM   1328  C   LEU C 728      47.059 104.848  33.807  1.00  0.00           C  
ATOM   1329  O   LEU C 728      46.279 105.218  32.936  1.00  0.00           O  
ATOM   1330  CB  LEU C 728      49.385 105.540  33.083  1.00  0.00           C  
ATOM   1331  CG  LEU C 728      49.612 106.592  34.185  1.00  0.00           C  
ATOM   1332  CD1 LEU C 728      50.370 106.000  35.412  1.00  0.00           C  
ATOM   1333  CD2 LEU C 728      50.434 107.788  33.627  1.00  0.00           C  
ATOM   1334  N   MET C 730      46.736 104.806  35.095  1.00  0.00           N  
ATOM   1335  CA  MET C 730      45.433 105.247  35.570  1.00  0.00           C  
ATOM   1336  C   MET C 730      45.605 106.164  36.781  1.00  0.00           C  
ATOM   1337  O   MET C 730      46.467 105.920  37.641  1.00  0.00           O  
ATOM   1338  CB  MET C 730      44.605 104.009  35.941  1.00  0.00           C  
ATOM   1339  CG  MET C 730      43.263 104.307  36.623  1.00  0.00           C  
ATOM   1340  SD  MET C 730      42.031 103.021  36.282  1.00  0.00           S  
ATOM   1341  CE  MET C 730      42.030 103.211  34.500  1.00  0.00           C  
ATOM   1342  N   LYS C 731      44.798 107.217  36.842  1.00  0.00           N  
ATOM   1343  CA  LYS C 731      44.480 107.835  38.128  1.00  0.00           C  
ATOM   1344  C   LYS C 731      43.294 107.068  38.721  1.00  0.00           C  
ATOM   1345  O   LYS C 731      42.220 107.018  38.115  1.00  0.00           O  
ATOM   1346  CB  LYS C 731      44.124 109.320  37.952  1.00  0.00           C  
ATOM   1347  CG  LYS C 731      43.923 110.151  39.290  1.00  0.00           C  
ATOM   1348  CD  LYS C 731      42.562 109.910  39.995  1.00  0.00           C  
ATOM   1349  CE  LYS C 731      41.316 110.268  39.106  1.00  0.00           C  
ATOM   1350  NZ  LYS C 731      40.087 109.795  39.873  1.00  0.00           N  
ATOM   1351  N   ASP C 732      43.491 106.463  39.884  1.00  0.00           N  
ATOM   1352  CA  ASP C 732      42.405 105.817  40.606  1.00  0.00           C  
ATOM   1353  C   ASP C 732      42.310 106.350  42.025  1.00  0.00           C  
ATOM   1354  O   ASP C 732      43.291 106.415  42.752  1.00  0.00           O  
ATOM   1355  CB  ASP C 732      42.449 104.274  40.546  1.00  0.00           C  
ATOM   1356  CG  ASP C 732      43.861 103.686  40.799  1.00  0.00           C  
ATOM   1357  OD1 ASP C 732      44.873 104.143  40.203  1.00  0.00           O  
ATOM   1358  OD2 ASP C 732      43.934 102.732  41.595  1.00  0.00           O  
ATOM   1359  N   ALA C 733      41.117 106.837  42.337  1.00  0.00           N  
ATOM   1360  CA  ALA C 733      40.806 107.531  43.580  1.00  0.00           C  
ATOM   1361  C   ALA C 733      39.779 106.692  44.275  1.00  0.00           C  
ATOM   1362  O   ALA C 733      38.991 106.009  43.614  1.00  0.00           O  
ATOM   1363  CB  ALA C 733      40.240 108.902  43.293  1.00  0.00           C  
ATOM   1364  N   TYR C 734      39.777 106.742  45.611  1.00  0.00           N  
ATOM   1365  CA  TYR C 734      38.866 105.944  46.413  1.00  0.00           C  
ATOM   1366  C   TYR C 734      38.354 106.767  47.555  1.00  0.00           C  
ATOM   1367  O   TYR C 734      39.149 107.342  48.299  1.00  0.00           O  
ATOM   1368  CB  TYR C 734      39.615 104.714  46.988  1.00  0.00           C  
ATOM   1369  CG  TYR C 734      40.277 103.895  45.870  1.00  0.00           C  
ATOM   1370  CD1 TYR C 734      39.608 102.820  45.290  1.00  0.00           C  
ATOM   1371  CD2 TYR C 734      41.542 104.207  45.408  1.00  0.00           C  
ATOM   1372  CE1 TYR C 734      40.183 102.063  44.233  1.00  0.00           C  
ATOM   1373  CE2 TYR C 734      42.138 103.438  44.341  1.00  0.00           C  
ATOM   1374  CZ  TYR C 734      41.442 102.371  43.788  1.00  0.00           C  
ATOM   1375  OH  TYR C 734      41.990 101.619  42.758  1.00  0.00           O  
ATOM   1376  N   SER C 735      37.037 106.789  47.726  1.00  0.00           N  
ATOM   1377  CA  SER C 735      36.407 107.603  48.783  1.00  0.00           C  
ATOM   1378  C   SER C 735      35.940 106.737  49.931  1.00  0.00           C  
ATOM   1379  O   SER C 735      35.616 105.557  49.721  1.00  0.00           O  
ATOM   1380  CB  SER C 735      35.258 108.465  48.211  1.00  0.00           C  
ATOM   1381  OG  SER C 735      34.125 107.675  47.829  1.00  0.00           O  
ATOM   1382  N   PHE C 736      35.923 107.321  51.146  1.00  0.00           N  
ATOM   1383  CA  PHE C 736      35.512 106.648  52.402  1.00  0.00           C  
ATOM   1384  C   PHE C 736      34.537 107.560  53.128  1.00  0.00           C  
ATOM   1385  O   PHE C 736      34.864 108.731  53.383  1.00  0.00           O  
ATOM   1386  CB  PHE C 736      36.726 106.406  53.331  1.00  0.00           C  
ATOM   1387  CG  PHE C 736      37.819 105.585  52.692  1.00  0.00           C  
ATOM   1388  CD1 PHE C 736      37.906 104.224  52.937  1.00  0.00           C  
ATOM   1389  CD2 PHE C 736      38.769 106.181  51.850  1.00  0.00           C  
ATOM   1390  CE1 PHE C 736      38.932 103.436  52.347  1.00  0.00           C  
ATOM   1391  CE2 PHE C 736      39.766 105.396  51.232  1.00  0.00           C  
ATOM   1392  CZ  PHE C 736      39.849 104.045  51.495  1.00  0.00           C  
ATOM   1393  N   ASP C 737      33.356 107.018  53.456  1.00  0.00           N  
ATOM   1394  CA  ASP C 737      32.305 107.791  54.122  1.00  0.00           C  
ATOM   1395  C   ASP C 737      31.671 106.953  55.199  1.00  0.00           C  
ATOM   1396  O   ASP C 737      31.838 105.745  55.226  1.00  0.00           O  
ATOM   1397  CB  ASP C 737      31.231 108.284  53.094  1.00  0.00           C  
ATOM   1398  CG  ASP C 737      31.676 109.523  52.354  1.00  0.00           C  
ATOM   1399  OD1 ASP C 737      31.581 110.621  52.948  1.00  0.00           O  
ATOM   1400  OD2 ASP C 737      32.177 109.422  51.197  1.00  0.00           O  
ATOM   1401  N   VAL C 738      30.951 107.603  56.116  1.00  0.00           N  
ATOM   1402  CA  VAL C 738      30.327 106.882  57.211  1.00  0.00           C  
ATOM   1403  C   VAL C 738      29.176 106.050  56.686  1.00  0.00           C  
ATOM   1404  O   VAL C 738      28.969 104.924  57.148  1.00  0.00           O  
ATOM   1405  CB  VAL C 738      29.821 107.837  58.336  1.00  0.00           C  
ATOM   1406  CG1 VAL C 738      29.335 107.034  59.563  1.00  0.00           C  
ATOM   1407  CG2 VAL C 738      30.911 108.757  58.792  1.00  0.00           C  
ATOM   1408  N   ASP C 739      28.450 106.578  55.699  1.00  0.00           N  
ATOM   1409  CA  ASP C 739      27.199 105.961  55.251  1.00  0.00           C  
ATOM   1410  C   ASP C 739      26.968 106.183  53.756  1.00  0.00           C  
ATOM   1411  O   ASP C 739      27.793 106.820  53.097  1.00  0.00           O  
ATOM   1412  CB  ASP C 739      26.006 106.493  56.093  1.00  0.00           C  
ATOM   1413  CG  ASP C 739      25.885 108.025  56.066  1.00  0.00           C  
ATOM   1414  OD1 ASP C 739      26.526 108.665  55.192  1.00  0.00           O  
ATOM   1415  OD2 ASP C 739      25.147 108.595  56.918  1.00  0.00           O  
ATOM   1416  N   GLU C 741      25.855 105.669  53.223  1.00  0.00           N  
ATOM   1417  CA  GLU C 741      25.530 105.885  51.807  1.00  0.00           C  
ATOM   1418  C   GLU C 741      25.337 107.354  51.435  1.00  0.00           C  
ATOM   1419  O   GLU C 741      25.805 107.784  50.366  1.00  0.00           O  
ATOM   1420  CB  GLU C 741      24.308 105.058  51.365  1.00  0.00           C  
ATOM   1421  CG  GLU C 741      24.028 105.164  49.858  1.00  0.00           C  
ATOM   1422  CD  GLU C 741      22.814 104.357  49.404  1.00  0.00           C  
ATOM   1423  OE1 GLU C 741      22.570 103.273  49.963  1.00  0.00           O  
ATOM   1424  OE2 GLU C 741      22.105 104.805  48.470  1.00  0.00           O  
ATOM   1425  N   ALA C 742      24.654 108.125  52.295  1.00  0.00           N  
ATOM   1426  CA  ALA C 742      24.391 109.537  52.012  1.00  0.00           C  
ATOM   1427  C   ALA C 742      25.697 110.317  51.777  1.00  0.00           C  
ATOM   1428  O   ALA C 742      25.797 111.130  50.846  1.00  0.00           O  
ATOM   1429  CB  ALA C 742      23.540 110.201  53.183  1.00  0.00           C  
ATOM   1430  N   GLY C 743      26.680 110.081  52.644  1.00  0.00           N  
ATOM   1431  CA  GLY C 743      27.991 110.712  52.516  1.00  0.00           C  
ATOM   1432  C   GLY C 743      28.728 110.240  51.260  1.00  0.00           C  
ATOM   1433  O   GLY C 743      29.345 111.052  50.559  1.00  0.00           O  
ATOM   1434  N   ALA C 786      28.652 108.935  50.975  1.00  0.00           N  
ATOM   1435  CA  ALA C 786      29.218 108.347  49.748  1.00  0.00           C  
ATOM   1436  C   ALA C 786      28.660 108.980  48.476  1.00  0.00           C  
ATOM   1437  O   ALA C 786      29.408 109.247  47.511  1.00  0.00           O  
ATOM   1438  CB  ALA C 786      29.007 106.793  49.756  1.00  0.00           C  
ATOM   1439  N   ARG C 787      27.352 109.264  48.454  1.00  0.00           N  
ATOM   1440  CA  ARG C 787      26.776 110.022  47.318  1.00  0.00           C  
ATOM   1441  C   ARG C 787      27.355 111.444  47.164  1.00  0.00           C  
ATOM   1442  O   ARG C 787      27.616 111.907  46.054  1.00  0.00           O  
ATOM   1443  CB  ARG C 787      25.244 110.051  47.398  1.00  0.00           C  
ATOM   1444  CG  ARG C 787      24.607 110.771  46.222  1.00  0.00           C  
ATOM   1445  CD  ARG C 787      23.080 110.689  46.318  1.00  0.00           C  
ATOM   1446  NE  ARG C 787      22.604 109.298  46.341  1.00  0.00           N  
ATOM   1447  CZ  ARG C 787      22.186 108.634  45.266  1.00  0.00           C  
ATOM   1448  NH1 ARG C 787      22.219 109.236  44.071  1.00  0.00           N  
ATOM   1449  NH2 ARG C 787      21.755 107.366  45.381  1.00  0.00           N  
ATOM   1450  N   LYS C 788      27.603 112.141  48.267  1.00  0.00           N  
ATOM   1451  CA  LYS C 788      28.287 113.461  48.169  1.00  0.00           C  
ATOM   1452  C   LYS C 788      29.691 113.343  47.588  1.00  0.00           C  
ATOM   1453  O   LYS C 788      30.078 114.155  46.724  1.00  0.00           O  
ATOM   1454  CB  LYS C 788      28.345 114.171  49.536  1.00  0.00           C  
ATOM   1455  CG  LYS C 788      26.979 114.568  50.098  1.00  0.00           C  
ATOM   1456  CD  LYS C 788      27.132 115.226  51.460  1.00  0.00           C  
ATOM   1457  CE  LYS C 788      25.827 115.930  51.837  1.00  0.00           C  
ATOM   1458  NZ  LYS C 788      26.073 117.112  52.748  1.00  0.00           N  
ATOM   1459  N   SER C 789      30.451 112.329  48.053  1.00  0.00           N  
ATOM   1460  CA  SER C 789      31.802 112.103  47.548  1.00  0.00           C  
ATOM   1461  C   SER C 789      31.772 111.750  46.064  1.00  0.00           C  
ATOM   1462  O   SER C 789      32.611 112.196  45.314  1.00  0.00           O  
ATOM   1463  CB  SER C 789      32.515 110.986  48.318  1.00  0.00           C  
ATOM   1464  OG  SER C 789      32.750 111.388  49.638  1.00  0.00           O  
ATOM   1465  N   TYR C 790      30.823 110.910  45.684  1.00  0.00           N  
ATOM   1466  CA  TYR C 790      30.577 110.561  44.294  1.00  0.00           C  
ATOM   1467  C   TYR C 790      30.307 111.783  43.410  1.00  0.00           C  
ATOM   1468  O   TYR C 790      30.867 111.909  42.319  1.00  0.00           O  
ATOM   1469  CB  TYR C 790      29.435 109.526  44.257  1.00  0.00           C  
ATOM   1470  CG  TYR C 790      29.120 108.910  42.906  1.00  0.00           C  
ATOM   1471  CD1 TYR C 790      29.631 107.653  42.543  1.00  0.00           C  
ATOM   1472  CD2 TYR C 790      28.258 109.562  42.006  1.00  0.00           C  
ATOM   1473  CE1 TYR C 790      29.311 107.080  41.345  1.00  0.00           C  
ATOM   1474  CE2 TYR C 790      27.935 108.990  40.765  1.00  0.00           C  
ATOM   1475  CZ  TYR C 790      28.466 107.748  40.460  1.00  0.00           C  
ATOM   1476  OH  TYR C 790      28.177 107.174  39.272  1.00  0.00           O  
ATOM   1477  N   ASN C 791      29.443 112.689  43.872  1.00  0.00           N  
ATOM   1478  CA  ASN C 791      29.089 113.895  43.123  1.00  0.00           C  
ATOM   1479  C   ASN C 791      30.286 114.825  42.878  1.00  0.00           C  
ATOM   1480  O   ASN C 791      30.408 115.393  41.806  1.00  0.00           O  
ATOM   1481  CB  ASN C 791      27.968 114.671  43.861  1.00  0.00           C  
ATOM   1482  CG  ASN C 791      26.630 113.963  43.795  1.00  0.00           C  
ATOM   1483  OD1 ASN C 791      26.435 113.007  43.025  1.00  0.00           O  
ATOM   1484  ND2 ASN C 791      25.684 114.444  44.590  1.00  0.00           N  
ATOM   1485  N   LYS C 792      31.201 114.929  43.846  1.00  0.00           N  
ATOM   1486  CA  LYS C 792      32.411 115.734  43.647  1.00  0.00           C  
ATOM   1487  C   LYS C 792      33.247 115.201  42.500  1.00  0.00           C  
ATOM   1488  O   LYS C 792      33.858 115.980  41.749  1.00  0.00           O  
ATOM   1489  CB  LYS C 792      33.288 115.728  44.930  1.00  0.00           C  
ATOM   1490  CG  LYS C 792      32.642 116.382  46.170  1.00  0.00           C  
ATOM   1491  CD  LYS C 792      33.535 116.209  47.440  1.00  0.00           C  
ATOM   1492  CE  LYS C 792      32.904 117.002  48.633  1.00  0.00           C  
ATOM   1493  NZ  LYS C 792      33.357 116.476  49.979  1.00  0.00           N  
ATOM   1494  N   MET C 793      33.347 113.870  42.427  1.00  0.00           N  
ATOM   1495  CA  MET C 793      34.143 113.243  41.384  1.00  0.00           C  
ATOM   1496  C   MET C 793      33.468 113.365  40.038  1.00  0.00           C  
ATOM   1497  O   MET C 793      34.122 113.572  39.044  1.00  0.00           O  
ATOM   1498  CB  MET C 793      34.392 111.776  41.734  1.00  0.00           C  
ATOM   1499  CG  MET C 793      35.303 111.593  42.997  1.00  0.00           C  
ATOM   1500  SD  MET C 793      37.063 111.817  42.576  1.00  0.00           S  
ATOM   1501  CE  MET C 793      37.438 113.451  43.261  1.00  0.00           C  
ATOM   1502  N   PHE C 794      32.145 113.232  40.018  1.00  0.00           N  
ATOM   1503  CA  PHE C 794      31.350 113.442  38.791  1.00  0.00           C  
ATOM   1504  C   PHE C 794      31.673 114.823  38.217  1.00  0.00           C  
ATOM   1505  O   PHE C 794      32.076 114.964  37.057  1.00  0.00           O  
ATOM   1506  CB  PHE C 794      29.865 113.325  39.150  1.00  0.00           C  
ATOM   1507  CG  PHE C 794      28.911 113.275  37.953  1.00  0.00           C  
ATOM   1508  CD1 PHE C 794      28.107 112.136  37.753  1.00  0.00           C  
ATOM   1509  CD2 PHE C 794      28.775 114.362  37.085  1.00  0.00           C  
ATOM   1510  CE1 PHE C 794      27.209 112.077  36.670  1.00  0.00           C  
ATOM   1511  CE2 PHE C 794      27.850 114.337  35.995  1.00  0.00           C  
ATOM   1512  CZ  PHE C 794      27.072 113.205  35.792  1.00  0.00           C  
ATOM   1513  N   VAL C 795      31.535 115.843  39.058  1.00  0.00           N  
ATOM   1514  CA  VAL C 795      31.893 117.217  38.681  1.00  0.00           C  
ATOM   1515  C   VAL C 795      33.374 117.352  38.296  1.00  0.00           C  
ATOM   1516  O   VAL C 795      33.688 117.952  37.278  1.00  0.00           O  
ATOM   1517  CB  VAL C 795      31.484 118.229  39.824  1.00  0.00           C  
ATOM   1518  CG1 VAL C 795      32.055 119.602  39.593  1.00  0.00           C  
ATOM   1519  CG2 VAL C 795      29.949 118.277  39.992  1.00  0.00           C  
ATOM   1520  N   ALA C 796      34.297 116.821  39.110  1.00  0.00           N  
ATOM   1521  CA  ALA C 796      35.728 116.844  38.749  1.00  0.00           C  
ATOM   1522  C   ALA C 796      35.983 116.273  37.362  1.00  0.00           C  
ATOM   1523  O   ALA C 796      36.811 116.772  36.607  1.00  0.00           O  
ATOM   1524  CB  ALA C 796      36.544 116.092  39.790  1.00  0.00           C  
ATOM   1525  N   TYR C 797      35.265 115.212  37.025  1.00  0.00           N  
ATOM   1526  CA  TYR C 797      35.498 114.521  35.755  1.00  0.00           C  
ATOM   1527  C   TYR C 797      34.999 115.331  34.596  1.00  0.00           C  
ATOM   1528  O   TYR C 797      35.652 115.388  33.539  1.00  0.00           O  
ATOM   1529  CB  TYR C 797      34.857 113.140  35.797  1.00  0.00           C  
ATOM   1530  CG  TYR C 797      35.740 112.095  36.445  1.00  0.00           C  
ATOM   1531  CD1 TYR C 797      36.685 112.450  37.424  1.00  0.00           C  
ATOM   1532  CD2 TYR C 797      35.618 110.753  36.092  1.00  0.00           C  
ATOM   1533  CE1 TYR C 797      37.479 111.490  38.038  1.00  0.00           C  
ATOM   1534  CE2 TYR C 797      36.417 109.798  36.666  1.00  0.00           C  
ATOM   1535  CZ  TYR C 797      37.337 110.167  37.651  1.00  0.00           C  
ATOM   1536  OH  TYR C 797      38.136 109.211  38.208  1.00  0.00           O  
ATOM   1537  N   LEU C 798      33.852 116.002  34.787  1.00  0.00           N  
ATOM   1538  CA  LEU C 798      33.383 116.919  33.712  1.00  0.00           C  
ATOM   1539  C   LEU C 798      34.436 117.980  33.390  1.00  0.00           C  
ATOM   1540  O   LEU C 798      34.707 118.262  32.211  1.00  0.00           O  
ATOM   1541  CB  LEU C 798      32.032 117.593  34.094  1.00  0.00           C  
ATOM   1542  CG  LEU C 798      30.759 116.743  34.262  1.00  0.00           C  
ATOM   1543  CD1 LEU C 798      29.675 117.635  34.939  1.00  0.00           C  
ATOM   1544  CD2 LEU C 798      30.289 116.219  32.906  1.00  0.00           C  
ATOM   1545  N   ARG C 799      35.026 118.573  34.437  1.00  0.00           N  
ATOM   1546  CA  ARG C 799      36.045 119.620  34.306  1.00  0.00           C  
ATOM   1547  C   ARG C 799      37.336 119.045  33.707  1.00  0.00           C  
ATOM   1548  O   ARG C 799      37.984 119.658  32.822  1.00  0.00           O  
ATOM   1549  CB  ARG C 799      36.331 120.262  35.686  1.00  0.00           C  
ATOM   1550  CG  ARG C 799      35.161 121.135  36.267  1.00  0.00           C  
ATOM   1551  CD  ARG C 799      35.643 122.086  37.385  1.00  0.00           C  
ATOM   1552  NE  ARG C 799      37.000 122.565  37.093  1.00  0.00           N  
ATOM   1553  CZ  ARG C 799      37.339 123.432  36.136  1.00  0.00           C  
ATOM   1554  NH1 ARG C 799      36.430 123.989  35.352  1.00  0.00           N  
ATOM   1555  NH2 ARG C 799      38.613 123.725  35.948  1.00  0.00           N  
ATOM   1556  N   THR C 800      37.690 117.837  34.160  1.00  0.00           N  
ATOM   1557  CA  THR C 800      38.902 117.150  33.656  1.00  0.00           C  
ATOM   1558  C   THR C 800      38.900 116.940  32.148  1.00  0.00           C  
ATOM   1559  O   THR C 800      39.828 117.362  31.459  1.00  0.00           O  
ATOM   1560  CB  THR C 800      39.105 115.808  34.402  1.00  0.00           C  
ATOM   1561  OG1 THR C 800      39.186 116.056  35.814  1.00  0.00           O  
ATOM   1562  CG2 THR C 800      40.370 115.055  33.911  1.00  0.00           C  
ATOM   1563  N   PHE C 801      37.847 116.296  31.641  1.00  0.00           N  
ATOM   1564  CA  PHE C 801      37.724 116.018  30.205  1.00  0.00           C  
ATOM   1565  C   PHE C 801      37.523 117.263  29.352  1.00  0.00           C  
ATOM   1566  O   PHE C 801      38.064 117.337  28.260  1.00  0.00           O  
ATOM   1567  CB  PHE C 801      36.670 114.901  29.961  1.00  0.00           C  
ATOM   1568  CG  PHE C 801      37.001 113.629  30.748  1.00  0.00           C  
ATOM   1569  CD1 PHE C 801      38.299 113.063  30.639  1.00  0.00           C  
ATOM   1570  CD2 PHE C 801      36.081 113.043  31.638  1.00  0.00           C  
ATOM   1571  CE1 PHE C 801      38.646 111.931  31.374  1.00  0.00           C  
ATOM   1572  CE2 PHE C 801      36.426 111.901  32.376  1.00  0.00           C  
ATOM   1573  CZ  PHE C 801      37.701 111.340  32.236  1.00  0.00           C  
ATOM   1574  N   ALA C 802      36.795 118.254  29.872  1.00  0.00           N  
ATOM   1575  CA  ALA C 802      36.638 119.545  29.180  1.00  0.00           C  
ATOM   1576  C   ALA C 802      37.961 120.295  29.023  1.00  0.00           C  
ATOM   1577  O   ALA C 802      38.213 120.886  27.960  1.00  0.00           O  
ATOM   1578  CB  ALA C 802      35.610 120.415  29.909  1.00  0.00           C  
ATOM   1579  N   ARG C 803      38.809 120.252  30.060  1.00  0.00           N  
ATOM   1580  CA  ARG C 803      40.140 120.864  29.996  1.00  0.00           C  
ATOM   1581  C   ARG C 803      41.016 120.245  28.913  1.00  0.00           C  
ATOM   1582  O   ARG C 803      41.968 120.870  28.472  1.00  0.00           O  
ATOM   1583  CB  ARG C 803      40.871 120.848  31.363  1.00  0.00           C  
ATOM   1584  CG  ARG C 803      40.368 121.935  32.335  1.00  0.00           C  
ATOM   1585  CD  ARG C 803      41.249 122.035  33.579  1.00  0.00           C  
ATOM   1586  NE  ARG C 803      42.602 122.459  33.239  1.00  0.00           N  
ATOM   1587  CZ  ARG C 803      43.638 122.403  34.053  1.00  0.00           C  
ATOM   1588  NH1 ARG C 803      43.469 121.939  35.276  1.00  0.00           N  
ATOM   1589  NH2 ARG C 803      44.835 122.825  33.640  1.00  0.00           N  
ATOM   1590  N   MET C 807      40.694 119.014  28.490  1.00  0.00           N  
ATOM   1591  CA  MET C 807      41.473 118.341  27.444  1.00  0.00           C  
ATOM   1592  C   MET C 807      40.887 118.554  26.048  1.00  0.00           C  
ATOM   1593  O   MET C 807      41.378 117.955  25.085  1.00  0.00           O  
ATOM   1594  CB  MET C 807      41.570 116.853  27.733  1.00  0.00           C  
ATOM   1595  CG  MET C 807      42.388 116.577  29.004  1.00  0.00           C  
ATOM   1596  SD  MET C 807      42.320 114.878  29.484  1.00  0.00           S  
ATOM   1597  CE  MET C 807      42.862 115.036  31.198  1.00  0.00           C  
ATOM   1598  N   GLY C 808      39.860 119.408  25.933  1.00  0.00           N  
ATOM   1599  CA  GLY C 808      39.207 119.642  24.632  1.00  0.00           C  
ATOM   1600  C   GLY C 808      38.347 118.469  24.208  1.00  0.00           C  
ATOM   1601  O   GLY C 808      38.125 118.250  23.007  1.00  0.00           O  
ATOM   1602  N   LEU C1153      37.842 117.712  25.183  1.00  0.00           N  
ATOM   1603  CA  LEU C1153      36.951 116.570  24.903  1.00  0.00           C  
ATOM   1604  C   LEU C1153      35.534 116.791  25.382  1.00  0.00           C  
ATOM   1605  O   LEU C1153      35.312 117.524  26.331  1.00  0.00           O  
ATOM   1606  CB  LEU C1153      37.430 115.301  25.627  1.00  0.00           C  
ATOM   1607  CG  LEU C1153      38.774 114.706  25.293  1.00  0.00           C  
ATOM   1608  CD1 LEU C1153      39.065 113.622  26.342  1.00  0.00           C  
ATOM   1609  CD2 LEU C1153      38.790 114.152  23.882  1.00  0.00           C  
ATOM   1610  N   LYS C1154      34.587 116.105  24.746  1.00  0.00           N  
ATOM   1611  CA  LYS C1154      33.275 115.900  25.343  1.00  0.00           C  
ATOM   1612  C   LYS C1154      33.161 114.438  25.750  1.00  0.00           C  
ATOM   1613  O   LYS C1154      32.730 113.589  24.960  1.00  0.00           O  
ATOM   1614  CB  LYS C1154      32.119 116.303  24.389  1.00  0.00           C  
ATOM   1615  CG  LYS C1154      32.161 117.757  23.949  1.00  0.00           C  
ATOM   1616  CD  LYS C1154      30.907 118.161  23.172  1.00  0.00           C  
ATOM   1617  CE  LYS C1154      30.811 119.682  23.051  1.00  0.00           C  
ATOM   1618  NZ  LYS C1154      29.715 120.111  22.062  1.00  0.00           N  
ATOM   1619  N   ALA C1155      33.573 114.137  26.977  1.00  0.00           N  
ATOM   1620  CA  ALA C1155      33.466 112.777  27.495  1.00  0.00           C  
ATOM   1621  C   ALA C1155      32.168 112.780  28.261  1.00  0.00           C  
ATOM   1622  O   ALA C1155      32.048 113.409  29.288  1.00  0.00           O  
ATOM   1623  CB  ALA C1155      34.636 112.423  28.382  1.00  0.00           C  
ATOM   1624  N   ILE C1156      31.172 112.119  27.710  1.00  0.00           N  
ATOM   1625  CA  ILE C1156      29.794 112.257  28.164  1.00  0.00           C  
ATOM   1626  C   ILE C1156      29.575 111.266  29.284  1.00  0.00           C  
ATOM   1627  O   ILE C1156      29.963 110.119  29.121  1.00  0.00           O  
ATOM   1628  CB  ILE C1156      28.841 111.926  26.980  1.00  0.00           C  
ATOM   1629  CG1 ILE C1156      29.025 112.939  25.851  1.00  0.00           C  
ATOM   1630  CG2 ILE C1156      27.398 111.810  27.445  1.00  0.00           C  
ATOM   1631  CD1 ILE C1156      28.769 114.390  26.262  1.00  0.00           C  
ATOM   1632  N   PRO C1157      28.984 111.711  30.431  1.00  0.00           N  
ATOM   1633  CA  PRO C1157      28.697 110.791  31.531  1.00  0.00           C  
ATOM   1634  C   PRO C1157      27.471 109.960  31.174  1.00  0.00           C  
ATOM   1635  O   PRO C1157      26.473 110.517  30.677  1.00  0.00           O  
ATOM   1636  CB  PRO C1157      28.387 111.715  32.718  1.00  0.00           C  
ATOM   1637  CG  PRO C1157      27.828 113.005  32.036  1.00  0.00           C  
ATOM   1638  CD  PRO C1157      28.599 113.114  30.743  1.00  0.00           C  
ATOM   1639  N   MET C1158      27.544 108.650  31.357  1.00  0.00           N  
ATOM   1640  CA  MET C1158      26.431 107.770  30.918  1.00  0.00           C  
ATOM   1641  C   MET C1158      26.169 106.746  31.970  1.00  0.00           C  
ATOM   1642  O   MET C1158      27.119 106.287  32.608  1.00  0.00           O  
ATOM   1643  CB  MET C1158      26.769 107.054  29.600  1.00  0.00           C  
ATOM   1644  CG  MET C1158      26.943 107.989  28.456  1.00  0.00           C  
ATOM   1645  SD  MET C1158      27.282 107.013  27.051  1.00  0.00           S  
ATOM   1646  CE  MET C1158      28.103 108.202  26.001  1.00  0.00           C  
ATOM   1647  N   ARG C1159      24.893 106.401  32.189  1.00  0.00           N  
ATOM   1648  CA  ARG C1159      24.584 105.319  33.149  1.00  0.00           C  
ATOM   1649  C   ARG C1159      25.327 104.027  32.734  1.00  0.00           C  
ATOM   1650  O   ARG C1159      25.423 103.722  31.539  1.00  0.00           O  
ATOM   1651  CB  ARG C1159      23.072 105.054  33.247  1.00  0.00           C  
ATOM   1652  CG  ARG C1159      22.329 106.154  33.998  1.00  0.00           C  
ATOM   1653  CD  ARG C1159      20.870 105.800  34.149  1.00  0.00           C  
ATOM   1654  NE  ARG C1159      20.225 105.887  32.836  1.00  0.00           N  
ATOM   1655  CZ  ARG C1159      19.835 104.851  32.103  1.00  0.00           C  
ATOM   1656  NH1 ARG C1159      19.973 103.608  32.558  1.00  0.00           N  
ATOM   1657  NH2 ARG C1159      19.275 105.076  30.910  1.00  0.00           N  
ATOM   1658  N   ALA C1160      25.892 103.309  33.706  1.00  0.00           N  
ATOM   1659  CA  ALA C1160      26.701 102.132  33.380  1.00  0.00           C  
ATOM   1660  C   ALA C1160      26.305 100.958  34.264  1.00  0.00           C  
ATOM   1661  O   ALA C1160      25.510 101.121  35.175  1.00  0.00           O  
ATOM   1662  CB  ALA C1160      28.176 102.445  33.521  1.00  0.00           C  
ATOM   1663  N   GLU C1161      26.878  99.784  33.986  1.00  0.00           N  
ATOM   1664  CA  GLU C1161      26.629  98.560  34.764  1.00  0.00           C  
ATOM   1665  C   GLU C1161      26.696  98.827  36.273  1.00  0.00           C  
ATOM   1666  O   GLU C1161      27.641  99.464  36.733  1.00  0.00           O  
ATOM   1667  CB  GLU C1161      27.698  97.510  34.381  1.00  0.00           C  
ATOM   1668  CG  GLU C1161      27.466  96.096  34.908  1.00  0.00           C  
ATOM   1669  CD  GLU C1161      27.042  95.152  33.800  1.00  0.00           C  
ATOM   1670  OE1 GLU C1161      27.931  94.454  33.259  1.00  0.00           O  
ATOM   1671  OE2 GLU C1161      25.843  95.133  33.447  1.00  0.00           O  
ATOM   1672  N   THR C1162      25.704  98.361  37.042  1.00  0.00           N  
ATOM   1673  CA  THR C1162      25.835  98.321  38.515  1.00  0.00           C  
ATOM   1674  C   THR C1162      26.099  96.908  39.022  1.00  0.00           C  
ATOM   1675  O   THR C1162      26.225  95.975  38.231  1.00  0.00           O  
ATOM   1676  CB  THR C1162      24.616  98.906  39.270  1.00  0.00           C  
ATOM   1677  OG1 THR C1162      23.403  98.329  38.762  1.00  0.00           O  
ATOM   1678  CG2 THR C1162      24.577 100.447  39.161  1.00  0.00           C  
ATOM   1679  N   GLY C1437      26.229  96.764  40.340  1.00  0.00           N  
ATOM   1680  CA  GLY C1437      26.229  95.440  40.999  1.00  0.00           C  
ATOM   1681  C   GLY C1437      24.814  94.941  41.268  1.00  0.00           C  
ATOM   1682  O   GLY C1437      23.851  95.556  40.811  1.00  0.00           O  
ATOM   1683  N   PRO C1438      24.676  93.822  42.016  1.00  0.00           N  
ATOM   1684  CA  PRO C1438      23.384  93.205  42.394  1.00  0.00           C  
ATOM   1685  C   PRO C1438      22.336  94.167  42.977  1.00  0.00           C  
ATOM   1686  O   PRO C1438      21.172  94.154  42.540  1.00  0.00           O  
ATOM   1687  CB  PRO C1438      23.775  92.161  43.458  1.00  0.00           C  
ATOM   1688  CG  PRO C1438      25.250  92.372  43.742  1.00  0.00           C  
ATOM   1689  CD  PRO C1438      25.822  93.047  42.531  1.00  0.00           C  
ATOM   1690  N   ILE C1443      22.745  94.986  43.947  1.00  0.00           N  
ATOM   1691  CA  ILE C1443      21.844  95.934  44.632  1.00  0.00           C  
ATOM   1692  C   ILE C1443      21.304  97.032  43.683  1.00  0.00           C  
ATOM   1693  O   ILE C1443      20.251  97.653  43.947  1.00  0.00           O  
ATOM   1694  CB  ILE C1443      22.540  96.552  45.885  1.00  0.00           C  
ATOM   1695  CG1 ILE C1443      23.041  95.434  46.806  1.00  0.00           C  
ATOM   1696  CG2 ILE C1443      21.587  97.474  46.668  1.00  0.00           C  
ATOM   1697  CD1 ILE C1443      24.375  95.745  47.507  1.00  0.00           C  
ATOM   1698  N   GLY C1444      22.024  97.249  42.578  1.00  0.00           N  
ATOM   1699  CA  GLY C1444      21.628  98.214  41.570  1.00  0.00           C  
ATOM   1700  C   GLY C1444      21.864  99.612  42.079  1.00  0.00           C  
ATOM   1701  O   GLY C1444      22.896  99.889  42.696  1.00  0.00           O  
ATOM   1702  N   GLY C1448      20.905 100.497  41.817  1.00  0.00           N  
ATOM   1703  CA  GLY C1448      21.016 101.885  42.248  1.00  0.00           C  
ATOM   1704  C   GLY C1448      21.489 102.789  41.130  1.00  0.00           C  
ATOM   1705  O   GLY C1448      21.583 102.378  39.961  1.00  0.00           O  
ATOM   1706  N   ASP C1456      21.799 104.021  41.487  1.00  0.00           N  
ATOM   1707  CA  ASP C1456      22.019 105.043  40.479  1.00  0.00           C  
ATOM   1708  C   ASP C1456      23.446 105.613  40.494  1.00  0.00           C  
ATOM   1709  O   ASP C1456      23.698 106.688  39.926  1.00  0.00           O  
ATOM   1710  CB  ASP C1456      20.937 106.162  40.587  1.00  0.00           C  
ATOM   1711  CG  ASP C1456      20.999 106.924  41.911  1.00  0.00           C  
ATOM   1712  OD1 ASP C1456      21.699 106.465  42.827  1.00  0.00           O  
ATOM   1713  OD2 ASP C1456      20.348 107.986  42.042  1.00  0.00           O  
ATOM   1714  N   LEU C1457      24.377 104.882  41.110  1.00  0.00           N  
ATOM   1715  CA  LEU C1457      25.724 105.411  41.289  1.00  0.00           C  
ATOM   1716  C   LEU C1457      26.768 104.583  40.483  1.00  0.00           C  
ATOM   1717  O   LEU C1457      27.670 103.978  41.041  1.00  0.00           O  
ATOM   1718  CB  LEU C1457      26.067 105.471  42.782  1.00  0.00           C  
ATOM   1719  CG  LEU C1457      25.262 106.418  43.707  1.00  0.00           C  
ATOM   1720  CD1 LEU C1457      25.718 106.273  45.143  1.00  0.00           C  
ATOM   1721  CD2 LEU C1457      25.390 107.867  43.278  1.00  0.00           C  
ATOM   1722  N   SER C1458      26.575 104.544  39.175  1.00  0.00           N  
ATOM   1723  CA  SER C1458      27.564 103.995  38.262  1.00  0.00           C  
ATOM   1724  C   SER C1458      27.462 104.766  36.969  1.00  0.00           C  
ATOM   1725  O   SER C1458      26.424 104.734  36.295  1.00  0.00           O  
ATOM   1726  CB  SER C1458      27.338 102.486  38.019  1.00  0.00           C  
ATOM   1727  OG  SER C1458      28.315 102.000  37.098  1.00  0.00           O  
ATOM   1728  N   HIS C1459      28.536 105.481  36.639  1.00  0.00           N  
ATOM   1729  CA  HIS C1459      28.610 106.192  35.373  1.00  0.00           C  
ATOM   1730  C   HIS C1459      29.940 105.968  34.716  1.00  0.00           C  
ATOM   1731  O   HIS C1459      30.948 105.821  35.392  1.00  0.00           O  
ATOM   1732  CB  HIS C1459      28.376 107.691  35.559  1.00  0.00           C  
ATOM   1733  CG  HIS C1459      26.984 108.029  35.989  1.00  0.00           C  
ATOM   1734  ND1 HIS C1459      26.584 108.002  37.312  1.00  0.00           N  
ATOM   1735  CD2 HIS C1459      25.896 108.396  35.270  1.00  0.00           C  
ATOM   1736  CE1 HIS C1459      25.310 108.343  37.388  1.00  0.00           C  
ATOM   1737  NE2 HIS C1459      24.870 108.591  36.162  1.00  0.00           N  
ATOM   1738  N   GLU C1460      29.936 105.946  33.390  1.00  0.00           N  
ATOM   1739  CA  GLU C1460      31.175 106.021  32.620  1.00  0.00           C  
ATOM   1740  C   GLU C1460      31.151 107.280  31.796  1.00  0.00           C  
ATOM   1741  O   GLU C1460      30.076 107.694  31.283  1.00  0.00           O  
ATOM   1742  CB  GLU C1460      31.329 104.810  31.689  1.00  0.00           C  
ATOM   1743  CG  GLU C1460      31.378 103.467  32.432  1.00  0.00           C  
ATOM   1744  CD  GLU C1460      31.370 102.253  31.484  1.00  0.00           C  
ATOM   1745  OE1 GLU C1460      31.703 102.457  30.297  1.00  0.00           O  
ATOM   1746  OE2 GLU C1460      31.003 101.125  31.926  1.00  0.00           O  
ATOM   1747  N   PHE C1461      32.337 107.862  31.654  1.00  0.00           N  
ATOM   1748  CA  PHE C1461      32.579 109.044  30.861  1.00  0.00           C  
ATOM   1749  C   PHE C1461      33.164 108.594  29.552  1.00  0.00           C  
ATOM   1750  O   PHE C1461      34.286 108.062  29.492  1.00  0.00           O  
ATOM   1751  CB  PHE C1461      33.513 110.055  31.623  1.00  0.00           C  
ATOM   1752  CG  PHE C1461      32.823 110.735  32.800  1.00  0.00           C  
ATOM   1753  CD1 PHE C1461      32.384 112.061  32.695  1.00  0.00           C  
ATOM   1754  CD2 PHE C1461      32.562 110.043  33.977  1.00  0.00           C  
ATOM   1755  CE1 PHE C1461      31.713 112.701  33.764  1.00  0.00           C  
ATOM   1756  CE2 PHE C1461      31.903 110.663  35.047  1.00  0.00           C  
ATOM   1757  CZ  PHE C1461      31.461 112.006  34.931  1.00  0.00           C  
ATOM   1758  N   ILE C1462      32.410 108.839  28.475  1.00  0.00           N  
ATOM   1759  CA  ILE C1462      32.723 108.243  27.188  1.00  0.00           C  
ATOM   1760  C   ILE C1462      32.908 109.282  26.071  1.00  0.00           C  
ATOM   1761  O   ILE C1462      32.078 110.161  25.889  1.00  0.00           O  
ATOM   1762  CB  ILE C1462      31.627 107.179  26.858  1.00  0.00           C  
ATOM   1763  CG1 ILE C1462      31.840 105.956  27.789  1.00  0.00           C  
ATOM   1764  CG2 ILE C1462      31.624 106.817  25.336  1.00  0.00           C  
ATOM   1765  CD1 ILE C1462      30.688 105.050  27.912  1.00  0.00           C  
ATOM   1766  N   VAL C1463      34.027 109.214  25.361  1.00  0.00           N  
ATOM   1767  CA  VAL C1463      34.304 110.124  24.250  1.00  0.00           C  
ATOM   1768  C   VAL C1463      33.727 109.464  22.988  1.00  0.00           C  
ATOM   1769  O   VAL C1463      34.151 108.379  22.622  1.00  0.00           O  
ATOM   1770  CB  VAL C1463      35.829 110.328  24.085  1.00  0.00           C  
ATOM   1771  CG1 VAL C1463      36.201 110.945  22.702  1.00  0.00           C  
ATOM   1772  CG2 VAL C1463      36.428 111.149  25.272  1.00  0.00           C  
ATOM   1773  N   LEU C1464      32.787 110.109  22.300  1.00  0.00           N  
ATOM   1774  CA  LEU C1464      32.279 109.506  21.060  1.00  0.00           C  
ATOM   1775  C   LEU C1464      33.371 109.400  19.995  1.00  0.00           C  
ATOM   1776  O   LEU C1464      34.150 110.350  19.775  1.00  0.00           O  
ATOM   1777  CB  LEU C1464      31.079 110.279  20.515  1.00  0.00           C  
ATOM   1778  CG  LEU C1464      29.951 110.494  21.520  1.00  0.00           C  
ATOM   1779  CD1 LEU C1464      28.765 111.141  20.808  1.00  0.00           C  
ATOM   1780  CD2 LEU C1464      29.558 109.168  22.122  1.00  0.00           C  
ATOM   1781  N   ALA C1465      33.448 108.237  19.359  1.00  0.00           N  
ATOM   1782  CA  ALA C1465      34.450 108.020  18.324  1.00  0.00           C  
ATOM   1783  C   ALA C1465      34.078 106.773  17.539  1.00  0.00           C  
ATOM   1784  O   ALA C1465      33.686 105.769  18.135  1.00  0.00           O  
ATOM   1785  CB  ALA C1465      35.856 107.868  18.937  1.00  0.00           C  
ATOM   1786  N   GLU C1475      34.222 106.829  16.210  1.00  0.00           N  
ATOM   1787  CA  GLU C1475      33.818 105.715  15.330  1.00  0.00           C  
ATOM   1788  C   GLU C1475      34.477 104.382  15.719  1.00  0.00           C  
ATOM   1789  O   GLU C1475      33.832 103.340  15.675  1.00  0.00           O  
ATOM   1790  CB  GLU C1475      34.087 106.076  13.859  1.00  0.00           C  
ATOM   1791  CG  GLU C1475      35.560 105.900  13.406  1.00  0.00           C  
ATOM   1792  CD  GLU C1475      36.149 107.145  12.743  1.00  0.00           C  
ATOM   1793  OE1 GLU C1475      35.393 107.853  12.009  1.00  0.00           O  
ATOM   1794  OE2 GLU C1475      37.373 107.410  12.960  1.00  0.00           O  
ATOM   1795  N   THR C1476      35.740 104.453  16.152  1.00  0.00           N  
ATOM   1796  CA  THR C1476      36.575 103.273  16.490  1.00  0.00           C  
ATOM   1797  C   THR C1476      36.497 102.813  17.962  1.00  0.00           C  
ATOM   1798  O   THR C1476      37.304 101.967  18.399  1.00  0.00           O  
ATOM   1799  CB  THR C1476      38.066 103.560  16.201  1.00  0.00           C  
ATOM   1800  OG1 THR C1476      38.464 104.728  16.938  1.00  0.00           O  
ATOM   1801  CG2 THR C1476      38.303 103.809  14.720  1.00  0.00           C  
ATOM   1802  N   GLY C1477      35.575 103.364  18.737  1.00  0.00           N  
ATOM   1803  CA  GLY C1477      35.487 103.009  20.155  1.00  0.00           C  
ATOM   1804  C   GLY C1477      34.837 101.661  20.464  1.00  0.00           C  
ATOM   1805  O   GLY C1477      33.943 101.223  19.746  1.00  0.00           O  
ATOM   1806  N   GLU C1478      35.282 100.997  21.535  1.00  0.00           N  
ATOM   1807  CA  GLU C1478      34.754  99.682  21.863  1.00  0.00           C  
ATOM   1808  C   GLU C1478      33.484  99.672  22.705  1.00  0.00           C  
ATOM   1809  O   GLU C1478      32.867  98.609  22.907  1.00  0.00           O  
ATOM   1810  CB  GLU C1478      35.833  98.808  22.494  1.00  0.00           C  
ATOM   1811  CG  GLU C1478      37.000  98.576  21.528  1.00  0.00           C  
ATOM   1812  CD  GLU C1478      37.784  97.333  21.876  1.00  0.00           C  
ATOM   1813  OE1 GLU C1478      37.334  96.235  21.492  1.00  0.00           O  
ATOM   1814  OE2 GLU C1478      38.843  97.458  22.537  1.00  0.00           O  
ATOM   1815  N   SER C1479      33.067 100.841  23.178  1.00  0.00           N  
ATOM   1816  CA  SER C1479      31.844 100.938  23.962  1.00  0.00           C  
ATOM   1817  C   SER C1479      30.697 101.338  23.038  1.00  0.00           C  
ATOM   1818  O   SER C1479      30.775 102.367  22.357  1.00  0.00           O  
ATOM   1819  CB  SER C1479      31.994 102.008  25.041  1.00  0.00           C  
ATOM   1820  OG  SER C1479      32.951 101.613  26.005  1.00  0.00           O  
ATOM   1821  N   GLY C1480      29.655 100.527  23.011  1.00  0.00           N  
ATOM   1822  CA  GLY C1480      28.386 100.920  22.367  1.00  0.00           C  
ATOM   1823  C   GLY C1480      27.542 101.759  23.322  1.00  0.00           C  
ATOM   1824  O   GLY C1480      27.381 101.416  24.510  1.00  0.00           O  
ATOM   1825  N   VAL C1481      27.003 102.868  22.806  1.00  0.00           N  
ATOM   1826  CA  VAL C1481      26.276 103.837  23.622  1.00  0.00           C  
ATOM   1827  C   VAL C1481      24.997 104.329  22.922  1.00  0.00           C  
ATOM   1828  O   VAL C1481      24.882 104.280  21.706  1.00  0.00           O  
ATOM   1829  CB  VAL C1481      27.177 105.083  24.023  1.00  0.00           C  
ATOM   1830  CG1 VAL C1481      28.455 104.622  24.683  1.00  0.00           C  
ATOM   1831  CG2 VAL C1481      27.538 105.960  22.822  1.00  0.00           C  
ATOM   1832  N   TYR C1482      24.065 104.832  23.726  1.00  0.00           N  
ATOM   1833  CA  TYR C1482      22.778 105.318  23.254  1.00  0.00           C  
ATOM   1834  C   TYR C1482      22.492 106.612  23.990  1.00  0.00           C  
ATOM   1835  O   TYR C1482      22.376 106.594  25.223  1.00  0.00           O  
ATOM   1836  CB  TYR C1482      21.705 104.266  23.605  1.00  0.00           C  
ATOM   1837  CG  TYR C1482      21.972 102.943  22.939  1.00  0.00           C  
ATOM   1838  CD1 TYR C1482      21.341 102.599  21.728  1.00  0.00           C  
ATOM   1839  CD2 TYR C1482      22.867 102.017  23.509  1.00  0.00           C  
ATOM   1840  CE1 TYR C1482      21.596 101.358  21.109  1.00  0.00           C  
ATOM   1841  CE2 TYR C1482      23.141 100.792  22.905  1.00  0.00           C  
ATOM   1842  CZ  TYR C1482      22.509 100.465  21.707  1.00  0.00           C  
ATOM   1843  OH  TYR C1482      22.814  99.243  21.115  1.00  0.00           O  
ATOM   1844  N   ILE C1483      22.433 107.730  23.260  1.00  0.00           N  
ATOM   1845  CA  ILE C1483      22.242 109.031  23.891  1.00  0.00           C  
ATOM   1846  C   ILE C1483      21.159 109.918  23.216  1.00  0.00           C  
ATOM   1847  O   ILE C1483      20.814 109.704  22.045  1.00  0.00           O  
ATOM   1848  CB  ILE C1483      23.580 109.819  23.997  1.00  0.00           C  
ATOM   1849  CG1 ILE C1483      24.046 110.284  22.607  1.00  0.00           C  
ATOM   1850  CG2 ILE C1483      24.646 108.954  24.721  1.00  0.00           C  
ATOM   1851  CD1 ILE C1483      25.121 111.333  22.617  1.00  0.00           C  
ATOM   1852  N   ASP C1484      20.662 110.893  23.980  1.00  0.00           N  
ATOM   1853  CA  ASP C1484      19.961 112.053  23.455  1.00  0.00           C  
ATOM   1854  C   ASP C1484      21.077 113.026  23.127  1.00  0.00           C  
ATOM   1855  O   ASP C1484      21.908 113.341  24.000  1.00  0.00           O  
ATOM   1856  CB  ASP C1484      19.071 112.623  24.554  1.00  0.00           C  
ATOM   1857  CG  ASP C1484      18.204 113.814  24.094  1.00  0.00           C  
ATOM   1858  OD1 ASP C1484      18.675 114.698  23.358  1.00  0.00           O  
ATOM   1859  OD2 ASP C1484      17.049 113.872  24.537  1.00  0.00           O  
ATOM   1860  N   ARG C1485      21.126 113.461  21.872  1.00  0.00           N  
ATOM   1861  CA  ARG C1485      22.122 114.433  21.387  1.00  0.00           C  
ATOM   1862  C   ARG C1485      22.215 115.709  22.216  1.00  0.00           C  
ATOM   1863  O   ARG C1485      23.235 116.386  22.176  1.00  0.00           O  
ATOM   1864  CB  ARG C1485      21.854 114.800  19.916  1.00  0.00           C  
ATOM   1865  CG  ARG C1485      22.311 113.765  18.898  1.00  0.00           C  
ATOM   1866  CD  ARG C1485      22.010 114.249  17.445  1.00  0.00           C  
ATOM   1867  NE  ARG C1485      22.529 113.348  16.403  1.00  0.00           N  
ATOM   1868  CZ  ARG C1485      21.803 112.421  15.757  1.00  0.00           C  
ATOM   1869  NH1 ARG C1485      20.503 112.245  16.033  1.00  0.00           N  
ATOM   1870  NH2 ARG C1485      22.389 111.654  14.829  1.00  0.00           N  
ATOM   1871  N   ASP C1486      21.155 116.061  22.943  1.00  0.00           N  
ATOM   1872  CA  ASP C1486      21.203 117.243  23.806  1.00  0.00           C  
ATOM   1873  C   ASP C1486      22.325 117.210  24.867  1.00  0.00           C  
ATOM   1874  O   ASP C1486      22.829 118.270  25.281  1.00  0.00           O  
ATOM   1875  CB  ASP C1486      19.845 117.499  24.457  1.00  0.00           C  
ATOM   1876  CG  ASP C1486      18.808 118.128  23.477  1.00  0.00           C  
ATOM   1877  OD1 ASP C1486      19.165 118.471  22.317  1.00  0.00           O  
ATOM   1878  OD2 ASP C1486      17.628 118.269  23.885  1.00  0.00           O  
ATOM   1879  N   VAL C1487      22.749 115.997  25.263  1.00  0.00           N  
ATOM   1880  CA  VAL C1487      23.802 115.852  26.266  1.00  0.00           C  
ATOM   1881  C   VAL C1487      25.107 116.516  25.799  1.00  0.00           C  
ATOM   1882  O   VAL C1487      25.912 116.967  26.625  1.00  0.00           O  
ATOM   1883  CB  VAL C1487      23.995 114.351  26.727  1.00  0.00           C  
ATOM   1884  CG1 VAL C1487      24.697 113.499  25.653  1.00  0.00           C  
ATOM   1885  CG2 VAL C1487      24.717 114.289  28.078  1.00  0.00           C  
ATOM   1886  N   LEU C1488      25.269 116.644  24.476  1.00  0.00           N  
ATOM   1887  CA  LEU C1488      26.503 117.177  23.872  1.00  0.00           C  
ATOM   1888  C   LEU C1488      26.654 118.683  24.006  1.00  0.00           C  
ATOM   1889  O   LEU C1488      27.708 119.235  23.662  1.00  0.00           O  
ATOM   1890  CB  LEU C1488      26.589 116.770  22.388  1.00  0.00           C  
ATOM   1891  CG  LEU C1488      26.743 115.281  22.049  1.00  0.00           C  
ATOM   1892  CD1 LEU C1488      26.412 114.977  20.561  1.00  0.00           C  
ATOM   1893  CD2 LEU C1488      28.163 114.818  22.388  1.00  0.00           C  
ATOM   1894  N   ASN C1489      25.610 119.350  24.496  1.00  0.00           N  
ATOM   1895  CA  ASN C1489      25.592 120.820  24.607  1.00  0.00           C  
ATOM   1896  C   ASN C1489      25.398 121.341  26.044  1.00  0.00           C  
ATOM   1897  O   ASN C1489      25.033 122.502  26.240  1.00  0.00           O  
ATOM   1898  CB  ASN C1489      24.473 121.377  23.721  1.00  0.00           C  
ATOM   1899  CG  ASN C1489      24.664 121.034  22.266  1.00  0.00           C  
ATOM   1900  OD1 ASN C1489      23.807 120.360  21.648  1.00  0.00           O  
ATOM   1901  ND2 ASN C1489      25.800 121.464  21.698  1.00  0.00           N  
ATOM   1902  N   LEU C1490      25.611 120.482  27.041  1.00  0.00           N  
ATOM   1903  CA  LEU C1490      25.401 120.871  28.423  1.00  0.00           C  
ATOM   1904  C   LEU C1490      26.615 121.633  28.979  1.00  0.00           C  
ATOM   1905  O   LEU C1490      27.750 121.434  28.509  1.00  0.00           O  
ATOM   1906  CB  LEU C1490      25.020 119.662  29.280  1.00  0.00           C  
ATOM   1907  CG  LEU C1490      23.684 118.972  28.996  1.00  0.00           C  
ATOM   1908  CD1 LEU C1490      23.590 117.685  29.773  1.00  0.00           C  
ATOM   1909  CD2 LEU C1490      22.506 119.887  29.339  1.00  0.00           C  
ATOM   1910  N   PRO C1491      26.380 122.522  29.970  1.00  0.00           N  
ATOM   1911  CA  PRO C1491      27.460 123.382  30.490  1.00  0.00           C  
ATOM   1912  C   PRO C1491      28.361 122.678  31.538  1.00  0.00           C  
ATOM   1913  O   PRO C1491      27.867 122.067  32.491  1.00  0.00           O  
ATOM   1914  CB  PRO C1491      26.697 124.536  31.152  1.00  0.00           C  
ATOM   1915  CG  PRO C1491      25.391 123.890  31.607  1.00  0.00           C  
ATOM   1916  CD  PRO C1491      25.079 122.793  30.629  1.00  0.00           C  
ATOM   1917  N   VAL C1492      29.665 122.784  31.336  1.00  0.00           N  
ATOM   1918  CA  VAL C1492      30.637 122.306  32.309  1.00  0.00           C  
ATOM   1919  C   VAL C1492      30.898 123.373  33.392  1.00  0.00           C  
ATOM   1920  O   VAL C1492      31.199 124.520  33.065  1.00  0.00           O  
ATOM   1921  CB  VAL C1492      31.957 121.902  31.580  1.00  0.00           C  
ATOM   1922  CG1 VAL C1492      33.001 121.459  32.563  1.00  0.00           C  
ATOM   1923  CG2 VAL C1492      31.671 120.791  30.554  1.00  0.00           C  
ATOM   1924  N   PRO C1493      30.808 122.995  34.689  1.00  0.00           N  
ATOM   1925  CA  PRO C1493      31.113 123.965  35.774  1.00  0.00           C  
ATOM   1926  C   PRO C1493      32.525 124.576  35.691  1.00  0.00           C  
ATOM   1927  O   PRO C1493      33.481 123.882  35.297  1.00  0.00           O  
ATOM   1928  CB  PRO C1493      30.983 123.116  37.049  1.00  0.00           C  
ATOM   1929  CG  PRO C1493      30.088 121.973  36.659  1.00  0.00           C  
ATOM   1930  CD  PRO C1493      30.417 121.671  35.227  1.00  0.00           C  
ATOM   1931  N   ASP C1494      32.665 125.848  36.061  1.00  0.00           N  
ATOM   1932  CA  ASP C1494      33.973 126.514  35.981  1.00  0.00           C  
ATOM   1933  C   ASP C1494      34.811 126.184  37.207  1.00  0.00           C  
ATOM   1934  O   ASP C1494      34.341 125.472  38.098  1.00  0.00           O  
ATOM   1935  CB  ASP C1494      33.838 128.037  35.792  1.00  0.00           C  
ATOM   1936  CG  ASP C1494      33.045 128.718  36.923  1.00  0.00           C  
ATOM   1937  OD1 ASP C1494      33.339 128.488  38.115  1.00  0.00           O  
ATOM   1938  OD2 ASP C1494      32.124 129.504  36.613  1.00  0.00           O  
ATOM   1939  N   GLU C1495      36.027 126.728  37.259  1.00  0.00           N  
ATOM   1940  CA  GLU C1495      37.002 126.434  38.315  1.00  0.00           C  
ATOM   1941  C   GLU C1495      36.553 126.882  39.715  1.00  0.00           C  
ATOM   1942  O   GLU C1495      37.137 126.464  40.720  1.00  0.00           O  
ATOM   1943  CB  GLU C1495      38.365 127.059  37.979  1.00  0.00           C  
ATOM   1944  CG  GLU C1495      38.369 128.584  38.109  1.00  0.00           C  
ATOM   1945  CD  GLU C1495      39.629 129.251  37.586  1.00  0.00           C  
ATOM   1946  OE1 GLU C1495      40.729 128.614  37.596  1.00  0.00           O  
ATOM   1947  OE2 GLU C1495      39.497 130.442  37.174  1.00  0.00           O  
ATOM   1948  N   ASN C1496      35.513 127.720  39.787  1.00  0.00           N  
ATOM   1949  CA  ASN C1496      35.057 128.235  41.095  1.00  0.00           C  
ATOM   1950  C   ASN C1496      33.863 127.486  41.656  1.00  0.00           C  
ATOM   1951  O   ASN C1496      33.256 127.914  42.655  1.00  0.00           O  
ATOM   1952  CB  ASN C1496      34.773 129.735  41.032  1.00  0.00           C  
ATOM   1953  CG  ASN C1496      35.975 130.527  40.604  1.00  0.00           C  
ATOM   1954  OD1 ASN C1496      35.921 131.255  39.599  1.00  0.00           O  
ATOM   1955  ND2 ASN C1496      37.084 130.386  41.346  1.00  0.00           N  
ATOM   1956  N   VAL C1497      33.545 126.348  41.033  1.00  0.00           N  
ATOM   1957  CA  VAL C1497      32.474 125.491  41.536  1.00  0.00           C  
ATOM   1958  C   VAL C1497      32.749 125.168  43.008  1.00  0.00           C  
ATOM   1959  O   VAL C1497      33.884 124.925  43.393  1.00  0.00           O  
ATOM   1960  CB  VAL C1497      32.222 124.232  40.623  1.00  0.00           C  
ATOM   1961  CG1 VAL C1497      33.430 123.282  40.608  1.00  0.00           C  
ATOM   1962  CG2 VAL C1497      30.994 123.489  41.087  1.00  0.00           C  
ATOM   1963  N   ASP C1498      31.728 125.247  43.848  1.00  0.00           N  
ATOM   1964  CA  ASP C1498      31.940 125.041  45.260  1.00  0.00           C  
ATOM   1965  C   ASP C1498      31.730 123.562  45.641  1.00  0.00           C  
ATOM   1966  O   ASP C1498      30.612 123.064  45.703  1.00  0.00           O  
ATOM   1967  CB  ASP C1498      31.053 125.995  46.092  1.00  0.00           C  
ATOM   1968  CG  ASP C1498      31.090 125.689  47.579  1.00  0.00           C  
ATOM   1969  OD1 ASP C1498      32.125 125.185  48.070  1.00  0.00           O  
ATOM   1970  OD2 ASP C1498      30.066 125.950  48.267  1.00  0.00           O  
ATOM   1971  N   TYR C1499      32.836 122.878  45.910  1.00  0.00           N  
ATOM   1972  CA  TYR C1499      32.777 121.456  46.178  1.00  0.00           C  
ATOM   1973  C   TYR C1499      32.205 121.080  47.529  1.00  0.00           C  
ATOM   1974  O   TYR C1499      31.854 119.928  47.750  1.00  0.00           O  
ATOM   1975  CB  TYR C1499      34.146 120.845  45.993  1.00  0.00           C  
ATOM   1976  CG  TYR C1499      34.483 120.585  44.541  1.00  0.00           C  
ATOM   1977  CD1 TYR C1499      33.925 119.501  43.871  1.00  0.00           C  
ATOM   1978  CD2 TYR C1499      35.367 121.413  43.847  1.00  0.00           C  
ATOM   1979  CE1 TYR C1499      34.240 119.242  42.545  1.00  0.00           C  
ATOM   1980  CE2 TYR C1499      35.685 121.157  42.526  1.00  0.00           C  
ATOM   1981  CZ  TYR C1499      35.126 120.069  41.894  1.00  0.00           C  
ATOM   1982  OH  TYR C1499      35.456 119.823  40.577  1.00  0.00           O  
ATOM   1983  N   ASP C1500      32.095 122.051  48.423  1.00  0.00           N  
ATOM   1984  CA  ASP C1500      31.463 121.828  49.725  1.00  0.00           C  
ATOM   1985  C   ASP C1500      29.963 122.131  49.729  1.00  0.00           C  
ATOM   1986  O   ASP C1500      29.275 121.835  50.708  1.00  0.00           O  
ATOM   1987  CB  ASP C1500      32.204 122.626  50.805  1.00  0.00           C  
ATOM   1988  CG  ASP C1500      33.597 122.094  51.040  1.00  0.00           C  
ATOM   1989  OD1 ASP C1500      33.752 120.850  51.162  1.00  0.00           O  
ATOM   1990  OD2 ASP C1500      34.547 122.910  51.084  1.00  0.00           O  
ATOM   1991  N   GLY C1501      29.468 122.688  48.623  1.00  0.00           N  
ATOM   1992  CA  GLY C1501      28.038 122.937  48.430  1.00  0.00           C  
ATOM   1993  C   GLY C1501      27.260 121.726  47.925  1.00  0.00           C  
ATOM   1994  O   GLY C1501      27.827 120.659  47.704  1.00  0.00           O  
ATOM   1995  N   ASP C1502      25.947 121.885  47.783  1.00  0.00           N  
ATOM   1996  CA  ASP C1502      25.105 120.871  47.185  1.00  0.00           C  
ATOM   1997  C   ASP C1502      25.411 120.864  45.683  1.00  0.00           C  
ATOM   1998  O   ASP C1502      25.286 121.887  45.011  1.00  0.00           O  
ATOM   1999  CB  ASP C1502      23.632 121.181  47.463  1.00  0.00           C  
ATOM   2000  CG  ASP C1502      22.686 120.120  46.910  1.00  0.00           C  
ATOM   2001  OD1 ASP C1502      23.090 118.943  46.749  1.00  0.00           O  
ATOM   2002  OD2 ASP C1502      21.511 120.458  46.664  1.00  0.00           O  
ATOM   2003  N   LEU C1503      25.855 119.724  45.169  1.00  0.00           N  
ATOM   2004  CA  LEU C1503      26.198 119.618  43.769  1.00  0.00           C  
ATOM   2005  C   LEU C1503      25.071 118.977  42.986  1.00  0.00           C  
ATOM   2006  O   LEU C1503      25.176 118.823  41.769  1.00  0.00           O  
ATOM   2007  CB  LEU C1503      27.503 118.809  43.578  1.00  0.00           C  
ATOM   2008  CG  LEU C1503      28.786 119.421  44.130  1.00  0.00           C  
ATOM   2009  CD1 LEU C1503      29.933 118.414  43.987  1.00  0.00           C  
ATOM   2010  CD2 LEU C1503      29.129 120.790  43.463  1.00  0.00           C  
ATOM   2011  N   THR C1504      24.017 118.579  43.690  1.00  0.00           N  
ATOM   2012  CA  THR C1504      22.856 117.926  43.087  1.00  0.00           C  
ATOM   2013  C   THR C1504      22.335 118.615  41.811  1.00  0.00           C  
ATOM   2014  O   THR C1504      22.049 117.918  40.835  1.00  0.00           O  
ATOM   2015  CB  THR C1504      21.684 117.711  44.104  1.00  0.00           C  
ATOM   2016  OG1 THR C1504      22.134 116.906  45.199  1.00  0.00           O  
ATOM   2017  CG2 THR C1504      20.504 117.008  43.441  1.00  0.00           C  
ATOM   2018  N   PRO C1505      22.200 119.963  41.811  1.00  0.00           N  
ATOM   2019  CA  PRO C1505      21.774 120.656  40.581  1.00  0.00           C  
ATOM   2020  C   PRO C1505      22.618 120.368  39.314  1.00  0.00           C  
ATOM   2021  O   PRO C1505      22.056 120.257  38.219  1.00  0.00           O  
ATOM   2022  CB  PRO C1505      21.821 122.144  40.977  1.00  0.00           C  
ATOM   2023  CG  PRO C1505      21.549 122.123  42.456  1.00  0.00           C  
ATOM   2024  CD  PRO C1505      22.319 120.907  42.936  1.00  0.00           C  
ATOM   2025  N   ILE C1506      23.936 120.214  39.479  1.00  0.00           N  
ATOM   2026  CA  ILE C1506      24.829 119.882  38.352  1.00  0.00           C  
ATOM   2027  C   ILE C1506      24.645 118.424  37.887  1.00  0.00           C  
ATOM   2028  O   ILE C1506      24.595 118.143  36.682  1.00  0.00           O  
ATOM   2029  CB  ILE C1506      26.305 120.155  38.704  1.00  0.00           C  
ATOM   2030  CG1 ILE C1506      26.493 121.632  39.080  1.00  0.00           C  
ATOM   2031  CG2 ILE C1506      27.209 119.801  37.523  1.00  0.00           C  
ATOM   2032  CD1 ILE C1506      27.825 121.938  39.795  1.00  0.00           C  
ATOM   2033  N   ILE C1507      24.510 117.512  38.844  1.00  0.00           N  
ATOM   2034  CA  ILE C1507      24.298 116.109  38.536  1.00  0.00           C  
ATOM   2035  C   ILE C1507      22.961 115.909  37.814  1.00  0.00           C  
ATOM   2036  O   ILE C1507      22.883 115.191  36.812  1.00  0.00           O  
ATOM   2037  CB  ILE C1507      24.326 115.241  39.791  1.00  0.00           C  
ATOM   2038  CG1 ILE C1507      25.614 115.463  40.633  1.00  0.00           C  
ATOM   2039  CG2 ILE C1507      24.070 113.762  39.417  1.00  0.00           C  
ATOM   2040  CD1 ILE C1507      26.932 115.556  39.932  1.00  0.00           C  
ATOM   2041  N   LYS C1508      21.926 116.563  38.348  1.00  0.00           N  
ATOM   2042  CA  LYS C1508      20.579 116.564  37.785  1.00  0.00           C  
ATOM   2043  C   LYS C1508      20.616 117.013  36.336  1.00  0.00           C  
ATOM   2044  O   LYS C1508      20.071 116.344  35.453  1.00  0.00           O  
ATOM   2045  CB  LYS C1508      19.665 117.473  38.637  1.00  0.00           C  
ATOM   2046  CG  LYS C1508      18.157 117.325  38.387  1.00  0.00           C  
ATOM   2047  CD  LYS C1508      17.373 118.508  39.007  1.00  0.00           C  
ATOM   2048  CE  LYS C1508      15.977 118.658  38.384  1.00  0.00           C  
ATOM   2049  NZ  LYS C1508      15.139 117.417  38.600  1.00  0.00           N  
ATOM   2050  N   GLN C1509      21.253 118.144  36.080  1.00  0.00           N  
ATOM   2051  CA  GLN C1509      21.329 118.670  34.724  1.00  0.00           C  
ATOM   2052  C   GLN C1509      22.032 117.707  33.760  1.00  0.00           C  
ATOM   2053  O   GLN C1509      21.570 117.478  32.640  1.00  0.00           O  
ATOM   2054  CB  GLN C1509      22.026 120.011  34.734  1.00  0.00           C  
ATOM   2055  CG  GLN C1509      22.365 120.487  33.354  1.00  0.00           C  
ATOM   2056  CD  GLN C1509      22.579 121.950  33.299  1.00  0.00           C  
ATOM   2057  OE1 GLN C1509      23.361 122.483  34.077  1.00  0.00           O  
ATOM   2058  NE2 GLN C1509      21.877 122.636  32.369  1.00  0.00           N  
ATOM   2059  N   TRP C1510      23.125 117.096  34.221  1.00  0.00           N  
ATOM   2060  CA  TRP C1510      23.878 116.182  33.366  1.00  0.00           C  
ATOM   2061  C   TRP C1510      23.279 114.788  33.285  1.00  0.00           C  
ATOM   2062  O   TRP C1510      23.805 113.947  32.538  1.00  0.00           O  
ATOM   2063  CB  TRP C1510      25.344 116.111  33.803  1.00  0.00           C  
ATOM   2064  CG  TRP C1510      26.135 117.271  33.293  1.00  0.00           C  
ATOM   2065  CD1 TRP C1510      26.301 118.476  33.896  1.00  0.00           C  
ATOM   2066  CD2 TRP C1510      26.836 117.333  32.057  1.00  0.00           C  
ATOM   2067  NE1 TRP C1510      27.086 119.293  33.121  1.00  0.00           N  
ATOM   2068  CE2 TRP C1510      27.435 118.607  31.983  1.00  0.00           C  
ATOM   2069  CE3 TRP C1510      27.048 116.416  31.009  1.00  0.00           C  
ATOM   2070  CZ2 TRP C1510      28.240 118.992  30.906  1.00  0.00           C  
ATOM   2071  CZ3 TRP C1510      27.819 116.801  29.942  1.00  0.00           C  
ATOM   2072  CH2 TRP C1510      28.417 118.079  29.894  1.00  0.00           C  
ATOM   2073  N   THR C1511      22.234 114.516  34.068  1.00  0.00           N  
ATOM   2074  CA  THR C1511      21.518 113.253  33.973  1.00  0.00           C  
ATOM   2075  C   THR C1511      20.034 113.433  33.598  1.00  0.00           C  
ATOM   2076  O   THR C1511      19.248 112.512  33.714  1.00  0.00           O  
ATOM   2077  CB  THR C1511      21.640 112.412  35.270  1.00  0.00           C  
ATOM   2078  OG1 THR C1511      21.186 113.171  36.400  1.00  0.00           O  
ATOM   2079  CG2 THR C1511      23.125 111.953  35.507  1.00  0.00           C  
ATOM   2080  N   SER C1512      19.693 114.614  33.104  1.00  0.00           N  
ATOM   2081  CA  SER C1512      18.307 114.989  32.797  1.00  0.00           C  
ATOM   2082  C   SER C1512      17.918 114.512  31.415  1.00  0.00           C  
ATOM   2083  O   SER C1512      16.736 114.596  31.037  1.00  0.00           O  
ATOM   2084  CB  SER C1512      18.129 116.518  32.907  1.00  0.00           C  
ATOM   2085  OG  SER C1512      18.943 117.226  31.948  1.00  0.00           O  
ATOM   2086  N   VAL C1513      18.905 114.080  30.623  1.00  0.00           N  
ATOM   2087  CA  VAL C1513      18.626 113.470  29.303  1.00  0.00           C  
ATOM   2088  C   VAL C1513      19.211 112.049  29.230  1.00  0.00           C  
ATOM   2089  O   VAL C1513      20.195 111.752  29.900  1.00  0.00           O  
ATOM   2090  CB  VAL C1513      19.052 114.353  28.063  1.00  0.00           C  
ATOM   2091  CG1 VAL C1513      18.247 115.664  27.997  1.00  0.00           C  
ATOM   2092  CG2 VAL C1513      20.535 114.632  28.015  1.00  0.00           C  
ATOM   2093  N   TYR C1514      18.567 111.179  28.459  1.00  0.00           N  
ATOM   2094  CA  TYR C1514      18.994 109.778  28.288  1.00  0.00           C  
ATOM   2095  C   TYR C1514      20.438 109.643  27.819  1.00  0.00           C  
ATOM   2096  O   TYR C1514      20.840 110.235  26.823  1.00  0.00           O  
ATOM   2097  CB  TYR C1514      18.079 109.057  27.285  1.00  0.00           C  
ATOM   2098  CG  TYR C1514      18.258 107.561  27.287  1.00  0.00           C  
ATOM   2099  CD1 TYR C1514      17.421 106.754  28.046  1.00  0.00           C  
ATOM   2100  CD2 TYR C1514      19.297 106.953  26.543  1.00  0.00           C  
ATOM   2101  CE1 TYR C1514      17.582 105.359  28.062  1.00  0.00           C  
ATOM   2102  CE2 TYR C1514      19.467 105.577  26.549  1.00  0.00           C  
ATOM   2103  CZ  TYR C1514      18.609 104.787  27.320  1.00  0.00           C  
ATOM   2104  OH  TYR C1514      18.776 103.423  27.337  1.00  0.00           O  
ATOM   2105  N   ALA C1515      21.212 108.843  28.543  1.00  0.00           N  
ATOM   2106  CA  ALA C1515      22.563 108.446  28.129  1.00  0.00           C  
ATOM   2107  C   ALA C1515      22.884 107.164  28.891  1.00  0.00           C  
ATOM   2108  O   ALA C1515      22.844 107.136  30.120  1.00  0.00           O  
ATOM   2109  CB  ALA C1515      23.634 109.568  28.393  1.00  0.00           C  
ATOM   2110  N   ALA C1516      23.139 106.101  28.143  1.00  0.00           N  
ATOM   2111  CA  ALA C1516      23.376 104.788  28.719  1.00  0.00           C  
ATOM   2112  C   ALA C1516      24.348 104.034  27.843  1.00  0.00           C  
ATOM   2113  O   ALA C1516      24.309 104.145  26.598  1.00  0.00           O  
ATOM   2114  CB  ALA C1516      22.053 104.005  28.864  1.00  0.00           C  
ATOM   2115  N   THR C1517      25.251 103.284  28.489  1.00  0.00           N  
ATOM   2116  CA  THR C1517      26.063 102.321  27.751  1.00  0.00           C  
ATOM   2117  C   THR C1517      25.167 101.112  27.393  1.00  0.00           C  
ATOM   2118  O   THR C1517      24.088 100.942  27.974  1.00  0.00           O  
ATOM   2119  CB  THR C1517      27.282 101.811  28.564  1.00  0.00           C  
ATOM   2120  OG1 THR C1517      26.837 100.881  29.538  1.00  0.00           O  
ATOM   2121  CG2 THR C1517      28.035 102.943  29.247  1.00  0.00           C  
ATOM   2122  N   GLU C1518      25.643 100.277  26.463  1.00  0.00           N  
ATOM   2123  CA  GLU C1518      24.946  99.051  26.038  1.00  0.00           C  
ATOM   2124  C   GLU C1518      24.686  98.090  27.192  1.00  0.00           C  
ATOM   2125  O   GLU C1518      23.747  97.287  27.112  1.00  0.00           O  
ATOM   2126  CB  GLU C1518      25.734  98.341  24.905  1.00  0.00           C  
ATOM   2127  CG  GLU C1518      27.134  97.821  25.344  1.00  0.00           C  
ATOM   2128  CD  GLU C1518      28.063  97.552  24.166  1.00  0.00           C  
ATOM   2129  OE1 GLU C1518      27.625  96.875  23.215  1.00  0.00           O  
ATOM   2130  OE2 GLU C1518      29.228  98.014  24.192  1.00  0.00           O  
ATOM   2131  N   ASP C1519      25.484  98.172  28.278  1.00  0.00           N  
ATOM   2132  CA  ASP C1519      25.336  97.239  29.396  1.00  0.00           C  
ATOM   2133  C   ASP C1519      24.040  97.490  30.134  1.00  0.00           C  
ATOM   2134  O   ASP C1519      23.502  96.577  30.752  1.00  0.00           O  
ATOM   2135  CB  ASP C1519      26.492  97.297  30.429  1.00  0.00           C  
ATOM   2136  CG  ASP C1519      27.872  96.958  29.845  1.00  0.00           C  
ATOM   2137  OD1 ASP C1519      27.986  96.133  28.901  1.00  0.00           O  
ATOM   2138  OD2 ASP C1519      28.877  97.498  30.400  1.00  0.00           O  
ATOM   2139  N   VAL C1520      23.522  98.713  30.077  1.00  0.00           N  
ATOM   2140  CA  VAL C1520      22.289  99.057  30.810  1.00  0.00           C  
ATOM   2141  C   VAL C1520      21.195  99.713  29.943  1.00  0.00           C  
ATOM   2142  O   VAL C1520      20.156 100.098  30.433  1.00  0.00           O  
ATOM   2143  CB  VAL C1520      22.571  99.952  32.060  1.00  0.00           C  
ATOM   2144  CG1 VAL C1520      23.441  99.204  33.042  1.00  0.00           C  
ATOM   2145  CG2 VAL C1520      23.208 101.307  31.677  1.00  0.00           C  
ATOM   2146  N   HIS C1521      21.452  99.831  28.665  1.00  0.00           N  
ATOM   2147  CA  HIS C1521      20.496 100.394  27.730  1.00  0.00           C  
ATOM   2148  C   HIS C1521      19.204  99.565  27.675  1.00  0.00           C  
ATOM   2149  O   HIS C1521      19.254  98.325  27.646  1.00  0.00           O  
ATOM   2150  CB  HIS C1521      21.144 100.491  26.351  1.00  0.00           C  
ATOM   2151  CG  HIS C1521      20.187 100.814  25.239  1.00  0.00           C  
ATOM   2152  ND1 HIS C1521      19.539 102.029  25.136  1.00  0.00           N  
ATOM   2153  CD2 HIS C1521      19.806 100.091  24.155  1.00  0.00           C  
ATOM   2154  CE1 HIS C1521      18.785 102.034  24.047  1.00  0.00           C  
ATOM   2155  NE2 HIS C1521      18.939 100.872  23.430  1.00  0.00           N  
ATOM   2156  N   GLU C1522      18.072 100.287  27.710  1.00  0.00           N  
ATOM   2157  CA  GLU C1522      16.729  99.738  27.552  1.00  0.00           C  
ATOM   2158  C   GLU C1522      15.995 100.461  26.402  1.00  0.00           C  
ATOM   2159  O   GLU C1522      15.596 101.616  26.548  1.00  0.00           O  
ATOM   2160  CB  GLU C1522      15.929  99.846  28.861  1.00  0.00           C  
ATOM   2161  CG  GLU C1522      16.315  98.791  29.957  1.00  0.00           C  
ATOM   2162  CD  GLU C1522      16.566  97.337  29.422  1.00  0.00           C  
ATOM   2163  OE1 GLU C1522      15.856  96.877  28.488  1.00  0.00           O  
ATOM   2164  OE2 GLU C1522      17.438  96.633  29.983  1.00  0.00           O  
ATOM   2165  N   PRO C1523      15.839  99.779  25.246  1.00  0.00           N  
ATOM   2166  CA  PRO C1523      15.186 100.362  24.056  1.00  0.00           C  
ATOM   2167  C   PRO C1523      13.864 101.095  24.319  1.00  0.00           C  
ATOM   2168  O   PRO C1523      13.666 102.187  23.812  1.00  0.00           O  
ATOM   2169  CB  PRO C1523      14.981  99.149  23.149  1.00  0.00           C  
ATOM   2170  CG  PRO C1523      16.127  98.256  23.494  1.00  0.00           C  
ATOM   2171  CD  PRO C1523      16.293  98.396  24.990  1.00  0.00           C  
ATOM   2172  N   ALA C1676      12.990 100.526  25.131  1.00  0.00           N  
ATOM   2173  CA  ALA C1676      11.684 101.149  25.433  1.00  0.00           C  
ATOM   2174  C   ALA C1676      11.830 102.519  26.062  1.00  0.00           C  
ATOM   2175  O   ALA C1676      11.218 103.487  25.604  1.00  0.00           O  
ATOM   2176  CB  ALA C1676      10.852 100.231  26.336  1.00  0.00           C  
ATOM   2177  N   ARG C1677      12.650 102.601  27.117  1.00  0.00           N  
ATOM   2178  CA  ARG C1677      12.917 103.854  27.831  1.00  0.00           C  
ATOM   2179  C   ARG C1677      13.517 104.920  26.900  1.00  0.00           C  
ATOM   2180  O   ARG C1677      13.133 106.088  26.934  1.00  0.00           O  
ATOM   2181  CB  ARG C1677      13.876 103.562  28.990  1.00  0.00           C  
ATOM   2182  CG  ARG C1677      14.187 104.755  29.887  1.00  0.00           C  
ATOM   2183  CD  ARG C1677      15.111 104.365  31.063  1.00  0.00           C  
ATOM   2184  NE  ARG C1677      15.612 105.565  31.733  1.00  0.00           N  
ATOM   2185  CZ  ARG C1677      16.291 105.569  32.880  1.00  0.00           C  
ATOM   2186  NH1 ARG C1677      16.556 104.422  33.509  1.00  0.00           N  
ATOM   2187  NH2 ARG C1677      16.714 106.724  33.387  1.00  0.00           N  
ATOM   2188  N   TYR C1678      14.457 104.484  26.071  1.00  0.00           N  
ATOM   2189  CA  TYR C1678      15.164 105.316  25.103  1.00  0.00           C  
ATOM   2190  C   TYR C1678      14.204 105.987  24.121  1.00  0.00           C  
ATOM   2191  O   TYR C1678      14.278 107.189  23.912  1.00  0.00           O  
ATOM   2192  CB  TYR C1678      16.110 104.407  24.322  1.00  0.00           C  
ATOM   2193  CG  TYR C1678      16.986 105.042  23.274  1.00  0.00           C  
ATOM   2194  CD1 TYR C1678      17.787 106.143  23.558  1.00  0.00           C  
ATOM   2195  CD2 TYR C1678      17.063 104.484  22.007  1.00  0.00           C  
ATOM   2196  CE1 TYR C1678      18.621 106.682  22.583  1.00  0.00           C  
ATOM   2197  CE2 TYR C1678      17.881 104.994  21.054  1.00  0.00           C  
ATOM   2198  CZ  TYR C1678      18.667 106.078  21.346  1.00  0.00           C  
ATOM   2199  OH  TYR C1678      19.475 106.530  20.357  1.00  0.00           O  
ATOM   2200  N   GLU C1679      13.330 105.191  23.509  1.00  0.00           N  
ATOM   2201  CA  GLU C1679      12.310 105.685  22.582  1.00  0.00           C  
ATOM   2202  C   GLU C1679      11.320 106.608  23.289  1.00  0.00           C  
ATOM   2203  O   GLU C1679      11.010 107.672  22.780  1.00  0.00           O  
ATOM   2204  CB  GLU C1679      11.607 104.511  21.901  1.00  0.00           C  
ATOM   2205  CG  GLU C1679      12.504 103.845  20.862  1.00  0.00           C  
ATOM   2206  CD  GLU C1679      12.091 102.414  20.534  1.00  0.00           C  
ATOM   2207  OE1 GLU C1679      10.910 102.061  20.783  1.00  0.00           O  
ATOM   2208  OE2 GLU C1679      12.963 101.651  20.030  1.00  0.00           O  
ATOM   2209  N   SER C1680      10.893 106.227  24.487  1.00  0.00           N  
ATOM   2210  CA  SER C1680      10.040 107.062  25.316  1.00  0.00           C  
ATOM   2211  C   SER C1680      10.638 108.439  25.636  1.00  0.00           C  
ATOM   2212  O   SER C1680       9.960 109.477  25.482  1.00  0.00           O  
ATOM   2213  CB  SER C1680       9.682 106.315  26.605  1.00  0.00           C  
ATOM   2214  OG  SER C1680       9.072 107.201  27.518  1.00  0.00           O  
ATOM   2215  N   GLU C1681      11.903 108.453  26.064  1.00  0.00           N  
ATOM   2216  CA  GLU C1681      12.546 109.664  26.564  1.00  0.00           C  
ATOM   2217  C   GLU C1681      13.147 110.537  25.471  1.00  0.00           C  
ATOM   2218  O   GLU C1681      13.207 111.753  25.620  1.00  0.00           O  
ATOM   2219  CB  GLU C1681      13.664 109.317  27.568  1.00  0.00           C  
ATOM   2220  CG  GLU C1681      13.211 108.662  28.883  1.00  0.00           C  
ATOM   2221  CD  GLU C1681      14.326 108.584  29.931  1.00  0.00           C  
ATOM   2222  OE1 GLU C1681      15.419 109.189  29.727  1.00  0.00           O  
ATOM   2223  OE2 GLU C1681      14.097 107.936  30.970  1.00  0.00           O  
ATOM   2224  N   VAL C1682      13.617 109.920  24.390  1.00  0.00           N  
ATOM   2225  CA  VAL C1682      14.393 110.641  23.398  1.00  0.00           C  
ATOM   2226  C   VAL C1682      13.603 110.836  22.092  1.00  0.00           C  
ATOM   2227  O   VAL C1682      13.245 109.860  21.446  1.00  0.00           O  
ATOM   2228  CB  VAL C1682      15.730 109.945  23.080  1.00  0.00           C  
ATOM   2229  CG1 VAL C1682      16.579 110.840  22.169  1.00  0.00           C  
ATOM   2230  CG2 VAL C1682      16.481 109.597  24.386  1.00  0.00           C  
ATOM   2231  N   PRO C1683      13.366 112.101  21.703  1.00  0.00           N  
ATOM   2232  CA  PRO C1683      12.708 112.361  20.424  1.00  0.00           C  
ATOM   2233  C   PRO C1683      13.532 111.733  19.296  1.00  0.00           C  
ATOM   2234  O   PRO C1683      14.784 111.713  19.366  1.00  0.00           O  
ATOM   2235  CB  PRO C1683      12.731 113.884  20.322  1.00  0.00           C  
ATOM   2236  CG  PRO C1683      12.829 114.352  21.715  1.00  0.00           C  
ATOM   2237  CD  PRO C1683      13.684 113.346  22.419  1.00  0.00           C  
ATOM   2238  N   GLU C1684      12.848 111.204  18.289  1.00  0.00           N  
ATOM   2239  CA  GLU C1684      13.517 110.489  17.217  1.00  0.00           C  
ATOM   2240  C   GLU C1684      14.715 111.245  16.616  1.00  0.00           C  
ATOM   2241  O   GLU C1684      15.749 110.628  16.318  1.00  0.00           O  
ATOM   2242  CB  GLU C1684      12.529 110.112  16.123  1.00  0.00           C  
ATOM   2243  CG  GLU C1684      13.115 109.189  15.057  1.00  0.00           C  
ATOM   2244  CD  GLU C1684      12.117 108.817  13.957  1.00  0.00           C  
ATOM   2245  OE1 GLU C1684      10.885 108.876  14.210  1.00  0.00           O  
ATOM   2246  OE2 GLU C1684      12.582 108.435  12.858  1.00  0.00           O  
ATOM   2247  N   ALA C1685      14.589 112.560  16.447  1.00  0.00           N  
ATOM   2248  CA  ALA C1685      15.675 113.349  15.837  1.00  0.00           C  
ATOM   2249  C   ALA C1685      16.927 113.546  16.712  1.00  0.00           C  
ATOM   2250  O   ALA C1685      18.016 113.906  16.192  1.00  0.00           O  
ATOM   2251  CB  ALA C1685      15.158 114.695  15.321  1.00  0.00           C  
ATOM   2252  N   ASN C1686      16.760 113.344  18.020  1.00  0.00           N  
ATOM   2253  CA  ASN C1686      17.833 113.504  19.027  1.00  0.00           C  
ATOM   2254  C   ASN C1686      18.598 112.207  19.299  1.00  0.00           C  
ATOM   2255  O   ASN C1686      19.648 112.232  19.959  1.00  0.00           O  
ATOM   2256  CB  ASN C1686      17.249 113.964  20.367  1.00  0.00           C  
ATOM   2257  CG  ASN C1686      16.823 115.433  20.371  1.00  0.00           C  
ATOM   2258  OD1 ASN C1686      16.356 115.966  19.358  1.00  0.00           O  
ATOM   2259  ND2 ASN C1686      16.955 116.083  21.540  1.00  0.00           N  
ATOM   2260  N   ARG C1687      18.066 111.092  18.804  1.00  0.00           N  
ATOM   2261  CA  ARG C1687      18.588 109.755  19.079  1.00  0.00           C  
ATOM   2262  C   ARG C1687      19.915 109.496  18.394  1.00  0.00           C  
ATOM   2263  O   ARG C1687      20.077 109.771  17.192  1.00  0.00           O  
ATOM   2264  CB  ARG C1687      17.599 108.657  18.661  1.00  0.00           C  
ATOM   2265  CG  ARG C1687      16.408 108.563  19.584  1.00  0.00           C  
ATOM   2266  CD  ARG C1687      15.407 107.477  19.190  1.00  0.00           C  
ATOM   2267  NE  ARG C1687      14.086 107.875  19.681  1.00  0.00           N  
ATOM   2268  CZ  ARG C1687      12.920 107.380  19.252  1.00  0.00           C  
ATOM   2269  NH1 ARG C1687      12.879 106.439  18.318  1.00  0.00           N  
ATOM   2270  NH2 ARG C1687      11.789 107.831  19.771  1.00  0.00           N  
ATOM   2271  N   LEU C1688      20.867 108.970  19.167  1.00  0.00           N  
ATOM   2272  CA  LEU C1688      22.132 108.601  18.595  1.00  0.00           C  
ATOM   2273  C   LEU C1688      22.651 107.301  19.208  1.00  0.00           C  
ATOM   2274  O   LEU C1688      22.908 107.229  20.402  1.00  0.00           O  
ATOM   2275  CB  LEU C1688      23.127 109.747  18.746  1.00  0.00           C  
ATOM   2276  CG  LEU C1688      24.556 109.606  18.235  1.00  0.00           C  
ATOM   2277  CD1 LEU C1688      24.633 109.342  16.735  1.00  0.00           C  
ATOM   2278  CD2 LEU C1688      25.270 110.892  18.576  1.00  0.00           C  
ATOM   2279  N   ASN C1689      22.799 106.290  18.357  1.00  0.00           N  
ATOM   2280  CA  ASN C1689      23.450 105.036  18.723  1.00  0.00           C  
ATOM   2281  C   ASN C1689      24.783 105.087  18.015  1.00  0.00           C  
ATOM   2282  O   ASN C1689      24.848 105.199  16.780  1.00  0.00           O  
ATOM   2283  CB  ASN C1689      22.626 103.824  18.275  1.00  0.00           C  
ATOM   2284  CG  ASN C1689      23.343 102.460  18.524  1.00  0.00           C  
ATOM   2285  OD1 ASN C1689      23.106 101.512  17.786  1.00  0.00           O  
ATOM   2286  ND2 ASN C1689      24.208 102.367  19.569  1.00  0.00           N  
ATOM   2287  N   THR C1690      25.853 105.066  18.801  1.00  0.00           N  
ATOM   2288  CA  THR C1690      27.165 105.249  18.246  1.00  0.00           C  
ATOM   2289  C   THR C1690      28.210 104.532  19.126  1.00  0.00           C  
ATOM   2290  O   THR C1690      27.842 103.831  20.034  1.00  0.00           O  
ATOM   2291  CB  THR C1690      27.439 106.751  18.035  1.00  0.00           C  
ATOM   2292  OG1 THR C1690      28.617 106.920  17.245  1.00  0.00           O  
ATOM   2293  CG2 THR C1690      27.555 107.478  19.354  1.00  0.00           C  
ATOM   2294  N   ARG C1692      29.490 104.677  18.785  1.00  0.00           N  
ATOM   2295  CA  ARG C1692      30.587 104.029  19.490  1.00  0.00           C  
ATOM   2296  C   ARG C1692      31.336 105.086  20.317  1.00  0.00           C  
ATOM   2297  O   ARG C1692      31.294 106.294  19.983  1.00  0.00           O  
ATOM   2298  CB  ARG C1692      31.567 103.395  18.492  1.00  0.00           C  
ATOM   2299  CG  ARG C1692      30.938 102.495  17.388  1.00  0.00           C  
ATOM   2300  CD  ARG C1692      30.135 101.354  17.980  1.00  0.00           C  
ATOM   2301  NE  ARG C1692      30.945 100.610  18.927  1.00  0.00           N  
ATOM   2302  CZ  ARG C1692      30.561  99.507  19.542  1.00  0.00           C  
ATOM   2303  NH1 ARG C1692      29.370  98.963  19.320  1.00  0.00           N  
ATOM   2304  NH2 ARG C1692      31.402  98.938  20.392  1.00  0.00           N  
ATOM   2305  N   GLY C1693      32.062 104.625  21.358  1.00  0.00           N  
ATOM   2306  CA  GLY C1693      32.902 105.537  22.109  1.00  0.00           C  
ATOM   2307  C   GLY C1693      33.979 104.876  22.946  1.00  0.00           C  
ATOM   2308  O   GLY C1693      34.057 103.658  23.028  1.00  0.00           O  
ATOM   2309  N   ILE C1700      34.826 105.710  23.538  1.00  0.00           N  
ATOM   2310  CA  ILE C1700      35.968 105.252  24.335  1.00  0.00           C  
ATOM   2311  C   ILE C1700      35.725 105.661  25.790  1.00  0.00           C  
ATOM   2312  O   ILE C1700      35.542 106.855  26.083  1.00  0.00           O  
ATOM   2313  CB  ILE C1700      37.300 105.850  23.760  1.00  0.00           C  
ATOM   2314  CG1 ILE C1700      37.350 105.622  22.217  1.00  0.00           C  
ATOM   2315  CG2 ILE C1700      38.541 105.296  24.460  1.00  0.00           C  
ATOM   2316  CD1 ILE C1700      38.364 106.495  21.459  1.00  0.00           C  
ATOM   2317  N   GLU C1701      35.730 104.680  26.700  1.00  0.00           N  
ATOM   2318  CA  GLU C1701      35.577 104.953  28.105  1.00  0.00           C  
ATOM   2319  C   GLU C1701      36.868 105.517  28.676  1.00  0.00           C  
ATOM   2320  O   GLU C1701      37.895 104.838  28.677  1.00  0.00           O  
ATOM   2321  CB  GLU C1701      35.142 103.687  28.855  1.00  0.00           C  
ATOM   2322  CG  GLU C1701      34.811 103.944  30.310  1.00  0.00           C  
ATOM   2323  CD  GLU C1701      35.790 103.331  31.232  1.00  0.00           C  
ATOM   2324  OE1 GLU C1701      35.678 102.084  31.453  1.00  0.00           O  
ATOM   2325  OE2 GLU C1701      36.639 104.096  31.773  1.00  0.00           O  
ATOM   2326  N   VAL C1702      36.820 106.767  29.143  1.00  0.00           N  
ATOM   2327  CA  VAL C1702      38.010 107.429  29.708  1.00  0.00           C  
ATOM   2328  C   VAL C1702      37.903 107.708  31.189  1.00  0.00           C  
ATOM   2329  O   VAL C1702      38.920 108.002  31.814  1.00  0.00           O  
ATOM   2330  CB  VAL C1702      38.394 108.746  28.961  1.00  0.00           C  
ATOM   2331  CG1 VAL C1702      38.918 108.418  27.544  1.00  0.00           C  
ATOM   2332  CG2 VAL C1702      37.180 109.707  28.907  1.00  0.00           C  
ATOM   2333  N   GLY C1703      36.692 107.593  31.740  1.00  0.00           N  
ATOM   2334  CA  GLY C1703      36.444 107.854  33.164  1.00  0.00           C  
ATOM   2335  C   GLY C1703      35.375 106.872  33.620  1.00  0.00           C  
ATOM   2336  O   GLY C1703      34.428 106.560  32.872  1.00  0.00           O  
ATOM   2337  N   GLN C1704      35.505 106.377  34.831  1.00  0.00           N  
ATOM   2338  CA  GLN C1704      34.532 105.429  35.353  1.00  0.00           C  
ATOM   2339  C   GLN C1704      34.348 105.756  36.825  1.00  0.00           C  
ATOM   2340  O   GLN C1704      35.322 105.785  37.546  1.00  0.00           O  
ATOM   2341  CB  GLN C1704      35.091 104.020  35.206  1.00  0.00           C  
ATOM   2342  CG  GLN C1704      34.159 102.887  35.632  1.00  0.00           C  
ATOM   2343  CD  GLN C1704      34.854 101.508  35.521  1.00  0.00           C  
ATOM   2344  OE1 GLN C1704      36.079 101.411  35.579  1.00  0.00           O  
ATOM   2345  NE2 GLN C1704      34.062 100.447  35.339  1.00  0.00           N  
ATOM   2346  N   ILE C1705      33.111 105.988  37.272  1.00  0.00           N  
ATOM   2347  CA  ILE C1705      32.856 106.268  38.691  1.00  0.00           C  
ATOM   2348  C   ILE C1705      31.860 105.271  39.235  1.00  0.00           C  
ATOM   2349  O   ILE C1705      30.934 104.878  38.548  1.00  0.00           O  
ATOM   2350  CB  ILE C1705      32.446 107.779  38.934  1.00  0.00           C  
ATOM   2351  CG1 ILE C1705      31.162 108.147  38.174  1.00  0.00           C  
ATOM   2352  CG2 ILE C1705      33.624 108.682  38.480  1.00  0.00           C  
ATOM   2353  CD1 ILE C1705      30.618 109.566  38.443  1.00  0.00           C  
ATOM   2354  N   PHE C1706      32.085 104.785  40.441  1.00  0.00           N  
ATOM   2355  CA  PHE C1706      31.360 103.585  40.901  1.00  0.00           C  
ATOM   2356  C   PHE C1706      31.275 103.516  42.407  1.00  0.00           C  
ATOM   2357  O   PHE C1706      32.290 103.488  43.083  1.00  0.00           O  
ATOM   2358  CB  PHE C1706      32.046 102.302  40.357  1.00  0.00           C  
ATOM   2359  CG  PHE C1706      31.260 101.049  40.581  1.00  0.00           C  
ATOM   2360  CD1 PHE C1706      30.157 100.749  39.763  1.00  0.00           C  
ATOM   2361  CD2 PHE C1706      31.605 100.159  41.603  1.00  0.00           C  
ATOM   2362  CE1 PHE C1706      29.410  99.563  39.961  1.00  0.00           C  
ATOM   2363  CE2 PHE C1706      30.860  98.967  41.818  1.00  0.00           C  
ATOM   2364  CZ  PHE C1706      29.763  98.669  40.986  1.00  0.00           C  
ATOM   2365  N   TYR C1707      30.047 103.476  42.938  1.00  0.00           N  
ATOM   2366  CA  TYR C1707      29.819 103.314  44.364  1.00  0.00           C  
ATOM   2367  C   TYR C1707      29.786 101.822  44.678  1.00  0.00           C  
ATOM   2368  O   TYR C1707      29.009 101.070  44.075  1.00  0.00           O  
ATOM   2369  CB  TYR C1707      28.471 103.990  44.759  1.00  0.00           C  
ATOM   2370  CG  TYR C1707      27.962 103.615  46.148  1.00  0.00           C  
ATOM   2371  CD1 TYR C1707      28.580 104.102  47.299  1.00  0.00           C  
ATOM   2372  CD2 TYR C1707      26.864 102.750  46.303  1.00  0.00           C  
ATOM   2373  CE1 TYR C1707      28.099 103.736  48.602  1.00  0.00           C  
ATOM   2374  CE2 TYR C1707      26.363 102.416  47.589  1.00  0.00           C  
ATOM   2375  CZ  TYR C1707      26.976 102.916  48.716  1.00  0.00           C  
ATOM   2376  OH  TYR C1707      26.473 102.561  49.953  1.00  0.00           O  
ATOM   2377  N   PHE C1708      30.635 101.361  45.591  1.00  0.00           N  
ATOM   2378  CA  PHE C1708      30.614  99.938  45.958  1.00  0.00           C  
ATOM   2379  C   PHE C1708      30.246  99.679  47.407  1.00  0.00           C  
ATOM   2380  O   PHE C1708      30.264  98.533  47.842  1.00  0.00           O  
ATOM   2381  CB  PHE C1708      31.923  99.227  45.568  1.00  0.00           C  
ATOM   2382  CG  PHE C1708      33.162  99.900  46.075  1.00  0.00           C  
ATOM   2383  CD1 PHE C1708      33.470  99.891  47.444  1.00  0.00           C  
ATOM   2384  CD2 PHE C1708      34.046 100.515  45.185  1.00  0.00           C  
ATOM   2385  CE1 PHE C1708      34.653 100.530  47.930  1.00  0.00           C  
ATOM   2386  CE2 PHE C1708      35.247 101.131  45.653  1.00  0.00           C  
ATOM   2387  CZ  PHE C1708      35.531 101.156  47.014  1.00  0.00           C  
ATOM   2388  N   GLY C1709      29.900 100.741  48.151  1.00  0.00           N  
ATOM   2389  CA  GLY C1709      29.506 100.620  49.581  1.00  0.00           C  
ATOM   2390  C   GLY C1709      30.480  99.898  50.477  1.00  0.00           C  
ATOM   2391  O   GLY C1709      31.670 100.288  50.587  1.00  0.00           O  
ATOM   2392  N   THR C1710      29.989  98.825  51.107  1.00  0.00           N  
ATOM   2393  CA  THR C1710      30.735  98.086  52.131  1.00  0.00           C  
ATOM   2394  C   THR C1710      31.379  96.841  51.537  1.00  0.00           C  
ATOM   2395  O   THR C1710      31.765  95.943  52.273  1.00  0.00           O  
ATOM   2396  CB  THR C1710      29.823  97.677  53.355  1.00  0.00           C  
ATOM   2397  OG1 THR C1710      28.816  96.751  52.919  1.00  0.00           O  
ATOM   2398  CG2 THR C1710      29.104  98.902  53.954  1.00  0.00           C  
ATOM   2399  N   LYS C1711      31.519  96.798  50.209  1.00  0.00           N  
ATOM   2400  CA  LYS C1711      32.079  95.609  49.564  1.00  0.00           C  
ATOM   2401  C   LYS C1711      33.406  95.167  50.192  1.00  0.00           C  
ATOM   2402  O   LYS C1711      33.566  93.986  50.476  1.00  0.00           O  
ATOM   2403  CB  LYS C1711      32.226  95.799  48.045  1.00  0.00           C  
ATOM   2404  CG  LYS C1711      32.734  94.541  47.299  1.00  0.00           C  
ATOM   2405  CD  LYS C1711      32.869  94.845  45.804  1.00  0.00           C  
ATOM   2406  CE  LYS C1711      33.702  93.785  45.075  1.00  0.00           C  
ATOM   2407  NZ  LYS C1711      33.416  92.419  45.539  1.00  0.00           N  
ATOM   2408  N   TYR C1712      34.347  96.104  50.394  1.00  0.00           N  
ATOM   2409  CA  TYR C1712      35.656  95.783  50.968  1.00  0.00           C  
ATOM   2410  C   TYR C1712      35.660  96.010  52.487  1.00  0.00           C  
ATOM   2411  O   TYR C1712      36.253  95.244  53.235  1.00  0.00           O  
ATOM   2412  CB  TYR C1712      36.795  96.566  50.249  1.00  0.00           C  
ATOM   2413  CG  TYR C1712      36.724  96.335  48.754  1.00  0.00           C  
ATOM   2414  CD1 TYR C1712      37.407  95.276  48.161  1.00  0.00           C  
ATOM   2415  CD2 TYR C1712      35.913  97.156  47.945  1.00  0.00           C  
ATOM   2416  CE1 TYR C1712      37.277  95.007  46.772  1.00  0.00           C  
ATOM   2417  CE2 TYR C1712      35.783  96.908  46.579  1.00  0.00           C  
ATOM   2418  CZ  TYR C1712      36.464  95.846  46.006  1.00  0.00           C  
ATOM   2419  OH  TYR C1712      36.305  95.660  44.662  1.00  0.00           O  
ATOM   2420  N   SER C1726      34.966  97.029  52.950  1.00  0.00           N  
ATOM   2421  CA  SER C1726      34.933  97.274  54.396  1.00  0.00           C  
ATOM   2422  C   SER C1726      34.313  96.169  55.251  1.00  0.00           C  
ATOM   2423  O   SER C1726      34.751  95.954  56.392  1.00  0.00           O  
ATOM   2424  CB  SER C1726      34.347  98.643  54.717  1.00  0.00           C  
ATOM   2425  OG  SER C1726      33.061  98.775  54.198  1.00  0.00           O  
ATOM   2426  N   ASP C1727      33.363  95.424  54.678  1.00  0.00           N  
ATOM   2427  CA  ASP C1727      32.771  94.246  55.328  1.00  0.00           C  
ATOM   2428  C   ASP C1727      33.791  93.109  55.485  1.00  0.00           C  
ATOM   2429  O   ASP C1727      34.059  92.663  56.595  1.00  0.00           O  
ATOM   2430  CB  ASP C1727      31.584  93.722  54.529  1.00  0.00           C  
ATOM   2431  CG  ASP C1727      30.302  94.493  54.801  1.00  0.00           C  
ATOM   2432  OD1 ASP C1727      30.183  95.084  55.898  1.00  0.00           O  
ATOM   2433  OD2 ASP C1727      29.391  94.465  53.930  1.00  0.00           O  
ATOM   2434  N   SER C1728      34.369  92.665  54.379  1.00  0.00           N  
ATOM   2435  CA  SER C1728      35.320  91.550  54.404  1.00  0.00           C  
ATOM   2436  C   SER C1728      36.679  91.893  55.038  1.00  0.00           C  
ATOM   2437  O   SER C1728      37.329  91.038  55.684  1.00  0.00           O  
ATOM   2438  CB  SER C1728      35.492  90.988  52.983  1.00  0.00           C  
ATOM   2439  OG  SER C1728      36.050  91.964  52.116  1.00  0.00           O  
ATOM   2440  N   MET C1729      37.102  93.143  54.873  1.00  0.00           N  
ATOM   2441  CA  MET C1729      38.390  93.590  55.414  1.00  0.00           C  
ATOM   2442  C   MET C1729      38.288  94.329  56.740  1.00  0.00           C  
ATOM   2443  O   MET C1729      39.279  94.800  57.254  1.00  0.00           O  
ATOM   2444  CB  MET C1729      39.099  94.437  54.361  1.00  0.00           C  
ATOM   2445  CG  MET C1729      39.322  93.619  53.098  1.00  0.00           C  
ATOM   2446  SD  MET C1729      40.148  94.617  51.880  1.00  0.00           S  
ATOM   2447  CE  MET C1729      41.758  94.658  52.708  1.00  0.00           C  
ATOM   2448  N   LYS C1730      37.079  94.415  57.296  1.00  0.00           N  
ATOM   2449  CA  LYS C1730      36.873  94.951  58.639  1.00  0.00           C  
ATOM   2450  C   LYS C1730      37.460  96.363  58.792  1.00  0.00           C  
ATOM   2451  O   LYS C1730      38.304  96.636  59.652  1.00  0.00           O  
ATOM   2452  CB  LYS C1730      37.407  93.952  59.675  1.00  0.00           C  
ATOM   2453  CG  LYS C1730      36.502  92.704  59.793  1.00  0.00           C  
ATOM   2454  CD  LYS C1730      37.291  91.397  59.803  1.00  0.00           C  
ATOM   2455  CE  LYS C1730      36.352  90.162  59.752  1.00  0.00           C  
ATOM   2456  NZ  LYS C1730      35.656  89.923  58.419  1.00  0.00           N  
ATOM   2457  N   ALA C1731      36.996  97.246  57.915  1.00  0.00           N  
ATOM   2458  CA  ALA C1731      37.385  98.639  57.918  1.00  0.00           C  
ATOM   2459  C   ALA C1731      36.209  99.451  58.436  1.00  0.00           C  
ATOM   2460  O   ALA C1731      35.401  99.950  57.666  1.00  0.00           O  
ATOM   2461  CB  ALA C1731      37.804  99.096  56.487  1.00  0.00           C  
ATOM   2462  N   ASN C1732      36.109  99.551  59.761  1.00  0.00           N  
ATOM   2463  CA  ASN C1732      35.012 100.243  60.449  1.00  0.00           C  
ATOM   2464  C   ASN C1732      35.494 101.546  61.047  1.00  0.00           C  
ATOM   2465  O   ASN C1732      36.694 101.689  61.336  1.00  0.00           O  
ATOM   2466  CB  ASN C1732      34.513  99.392  61.629  1.00  0.00           C  
ATOM   2467  CG  ASN C1732      34.280  97.945  61.262  1.00  0.00           C  
ATOM   2468  OD1 ASN C1732      34.784  97.038  61.939  1.00  0.00           O  
ATOM   2469  ND2 ASN C1732      33.564  97.706  60.186  1.00  0.00           N  
ATOM   2470  N   VAL C1758      34.568 102.497  61.223  1.00  0.00           N  
ATOM   2471  CA  VAL C1758      34.814 103.692  62.048  1.00  0.00           C  
ATOM   2472  C   VAL C1758      33.713 103.856  63.123  1.00  0.00           C  
ATOM   2473  O   VAL C1758      32.569 103.399  62.951  1.00  0.00           O  
ATOM   2474  CB  VAL C1758      34.928 105.015  61.246  1.00  0.00           C  
ATOM   2475  CG1 VAL C1758      36.125 104.987  60.208  1.00  0.00           C  
ATOM   2476  CG2 VAL C1758      33.598 105.390  60.577  1.00  0.00           C  
ATOM   2477  N   THR C1759      34.071 104.536  64.206  1.00  0.00           N  
ATOM   2478  CA  THR C1759      33.065 104.982  65.181  1.00  0.00           C  
ATOM   2479  C   THR C1759      32.240 106.128  64.598  1.00  0.00           C  
ATOM   2480  O   THR C1759      32.787 107.160  64.149  1.00  0.00           O  
ATOM   2481  CB  THR C1759      33.682 105.342  66.531  1.00  0.00           C  
ATOM   2482  OG1 THR C1759      34.418 104.209  66.992  1.00  0.00           O  
ATOM   2483  CG2 THR C1759      32.565 105.656  67.559  1.00  0.00           C  
ATOM   2484  N   GLY C1760      30.931 105.892  64.539  1.00  0.00           N  
ATOM   2485  CA  GLY C1760      29.975 106.878  64.027  1.00  0.00           C  
ATOM   2486  C   GLY C1760      29.535 107.851  65.110  1.00  0.00           C  
ATOM   2487  O   GLY C1760      29.912 107.685  66.267  1.00  0.00           O  
ATOM   2488  N   PRO C1764      28.768 108.898  64.726  1.00  0.00           N  
ATOM   2489  CA  PRO C1764      28.192 109.874  65.670  1.00  0.00           C  
ATOM   2490  C   PRO C1764      27.418 109.270  66.862  1.00  0.00           C  
ATOM   2491  O   PRO C1764      27.560 109.778  67.978  1.00  0.00           O  
ATOM   2492  CB  PRO C1764      27.276 110.717  64.786  1.00  0.00           C  
ATOM   2493  CG  PRO C1764      27.936 110.665  63.429  1.00  0.00           C  
ATOM   2494  CD  PRO C1764      28.448 109.245  63.325  1.00  0.00           C  
ATOM   2495  N   ASP C1765      26.642 108.201  66.648  1.00  0.00           N  
ATOM   2496  CA  ASP C1765      25.930 107.521  67.759  1.00  0.00           C  
ATOM   2497  C   ASP C1765      26.863 106.695  68.658  1.00  0.00           C  
ATOM   2498  O   ASP C1765      26.448 106.186  69.703  1.00  0.00           O  
ATOM   2499  CB  ASP C1765      24.784 106.633  67.237  1.00  0.00           C  
ATOM   2500  CG  ASP C1765      25.255 105.594  66.215  1.00  0.00           C  
ATOM   2501  OD1 ASP C1765      26.349 105.012  66.417  1.00  0.00           O  
ATOM   2502  OD2 ASP C1765      24.540 105.358  65.209  1.00  0.00           O  
ATOM   2503  N   GLY C1767      28.117 106.539  68.243  1.00  0.00           N  
ATOM   2504  CA  GLY C1767      29.109 105.857  69.074  1.00  0.00           C  
ATOM   2505  C   GLY C1767      29.206 104.382  68.764  1.00  0.00           C  
ATOM   2506  O   GLY C1767      29.993 103.666  69.392  1.00  0.00           O  
ATOM   2507  N   THR C1768      28.396 103.939  67.799  1.00  0.00           N  
ATOM   2508  CA  THR C1768      28.457 102.582  67.257  1.00  0.00           C  
ATOM   2509  C   THR C1768      29.534 102.506  66.159  1.00  0.00           C  
ATOM   2510  O   THR C1768      29.806 103.492  65.488  1.00  0.00           O  
ATOM   2511  CB  THR C1768      27.093 102.136  66.641  1.00  0.00           C  
ATOM   2512  OG1 THR C1768      27.048 100.707  66.549  1.00  0.00           O  
ATOM   2513  CG2 THR C1768      26.867 102.712  65.214  1.00  0.00           C  
ATOM   2514  N   ASP C1770      30.119 101.328  65.994  1.00  0.00           N  
ATOM   2515  CA  ASP C1770      31.022 101.039  64.879  1.00  0.00           C  
ATOM   2516  C   ASP C1770      30.281 100.441  63.708  1.00  0.00           C  
ATOM   2517  O   ASP C1770      29.414  99.571  63.865  1.00  0.00           O  
ATOM   2518  CB  ASP C1770      32.125 100.095  65.310  1.00  0.00           C  
ATOM   2519  CG  ASP C1770      33.198 100.804  66.082  1.00  0.00           C  
ATOM   2520  OD1 ASP C1770      34.350 100.315  66.086  1.00  0.00           O  
ATOM   2521  OD2 ASP C1770      32.909 101.877  66.665  1.00  0.00           O  
ATOM   2522  N   ALA C1771      30.635 100.907  62.520  1.00  0.00           N  
ATOM   2523  CA  ALA C1771      30.001 100.432  61.319  1.00  0.00           C  
ATOM   2524  C   ALA C1771      31.026 100.452  60.162  1.00  0.00           C  
ATOM   2525  O   ALA C1771      31.925 101.301  60.124  1.00  0.00           O  
ATOM   2526  CB  ALA C1771      28.795 101.279  60.997  1.00  0.00           C  
ATOM   2527  N   PRO C1772      30.908  99.491  59.238  1.00  0.00           N  
ATOM   2528  CA  PRO C1772      31.818  99.514  58.058  1.00  0.00           C  
ATOM   2529  C   PRO C1772      31.623 100.780  57.225  1.00  0.00           C  
ATOM   2530  O   PRO C1772      30.484 101.255  57.050  1.00  0.00           O  
ATOM   2531  CB  PRO C1772      31.433  98.258  57.256  1.00  0.00           C  
ATOM   2532  CG  PRO C1772      30.170  97.712  57.874  1.00  0.00           C  
ATOM   2533  CD  PRO C1772      29.970  98.351  59.240  1.00  0.00           C  
ATOM   2534  N   ILE C1773      32.731 101.326  56.724  1.00  0.00           N  
ATOM   2535  CA  ILE C1773      32.696 102.497  55.865  1.00  0.00           C  
ATOM   2536  C   ILE C1773      32.028 102.205  54.519  1.00  0.00           C  
ATOM   2537  O   ILE C1773      31.837 101.037  54.156  1.00  0.00           O  
ATOM   2538  CB  ILE C1773      34.080 103.215  55.751  1.00  0.00           C  
ATOM   2539  CG1 ILE C1773      35.163 102.358  55.049  1.00  0.00           C  
ATOM   2540  CG2 ILE C1773      34.554 103.676  57.156  1.00  0.00           C  
ATOM   2541  CD1 ILE C1773      35.051 102.329  53.499  1.00  0.00           C  
ATOM   2542  N   HIS C1774      31.648 103.269  53.815  1.00  0.00           N  
ATOM   2543  CA  HIS C1774      31.055 103.158  52.480  1.00  0.00           C  
ATOM   2544  C   HIS C1774      32.015 103.786  51.485  1.00  0.00           C  
ATOM   2545  O   HIS C1774      32.371 104.938  51.639  1.00  0.00           O  
ATOM   2546  CB  HIS C1774      29.734 103.889  52.437  1.00  0.00           C  
ATOM   2547  CG  HIS C1774      28.632 103.121  53.080  1.00  0.00           C  
ATOM   2548  ND1 HIS C1774      27.558 102.636  52.367  1.00  0.00           N  
ATOM   2549  CD2 HIS C1774      28.490 102.673  54.347  1.00  0.00           C  
ATOM   2550  CE1 HIS C1774      26.776 101.954  53.188  1.00  0.00           C  
ATOM   2551  NE2 HIS C1774      27.333 101.944  54.387  1.00  0.00           N  
ATOM   2552  N   GLY C1775      32.441 103.019  50.480  1.00  0.00           N  
ATOM   2553  CA  GLY C1775      33.420 103.503  49.480  1.00  0.00           C  
ATOM   2554  C   GLY C1775      32.912 103.648  48.050  1.00  0.00           C  
ATOM   2555  O   GLY C1775      31.869 103.105  47.684  1.00  0.00           O  
ATOM   2556  N   GLY C1776      33.679 104.386  47.246  1.00  0.00           N  
ATOM   2557  CA  GLY C1776      33.476 104.457  45.793  1.00  0.00           C  
ATOM   2558  C   GLY C1776      34.850 104.485  45.131  1.00  0.00           C  
ATOM   2559  O   GLY C1776      35.853 104.795  45.793  1.00  0.00           O  
ATOM   2560  N   SER C1777      34.903 104.154  43.843  1.00  0.00           N  
ATOM   2561  CA  SER C1777      36.180 104.201  43.103  1.00  0.00           C  
ATOM   2562  C   SER C1777      35.962 105.077  41.899  1.00  0.00           C  
ATOM   2563  O   SER C1777      34.882 105.072  41.338  1.00  0.00           O  
ATOM   2564  CB  SER C1777      36.628 102.780  42.670  1.00  0.00           C  
ATOM   2565  OG  SER C1777      35.656 102.212  41.769  1.00  0.00           O  
ATOM   2566  N   TYR C1778      37.009 105.797  41.490  1.00  0.00           N  
ATOM   2567  CA  TYR C1778      36.950 106.708  40.389  1.00  0.00           C  
ATOM   2568  C   TYR C1778      38.240 106.553  39.576  1.00  0.00           C  
ATOM   2569  O   TYR C1778      39.318 106.823  40.083  1.00  0.00           O  
ATOM   2570  CB  TYR C1778      36.774 108.146  40.944  1.00  0.00           C  
ATOM   2571  CG  TYR C1778      35.813 108.169  42.141  1.00  0.00           C  
ATOM   2572  CD1 TYR C1778      34.412 108.218  41.952  1.00  0.00           C  
ATOM   2573  CD2 TYR C1778      36.301 108.058  43.451  1.00  0.00           C  
ATOM   2574  CE1 TYR C1778      33.520 108.174  43.035  1.00  0.00           C  
ATOM   2575  CE2 TYR C1778      35.408 108.057  44.550  1.00  0.00           C  
ATOM   2576  CZ  TYR C1778      34.016 108.112  44.318  1.00  0.00           C  
ATOM   2577  OH  TYR C1778      33.117 108.083  45.395  1.00  0.00           O  
ATOM   2578  N   GLY C1779      38.127 106.077  38.336  1.00  0.00           N  
ATOM   2579  CA  GLY C1779      39.323 105.851  37.503  1.00  0.00           C  
ATOM   2580  C   GLY C1779      39.326 106.748  36.296  1.00  0.00           C  
ATOM   2581  O   GLY C1779      38.285 106.888  35.622  1.00  0.00           O  
ATOM   2582  N   VAL C1782      40.476 107.358  36.003  1.00  0.00           N  
ATOM   2583  CA  VAL C1782      40.692 108.023  34.698  1.00  0.00           C  
ATOM   2584  C   VAL C1782      41.782 107.259  33.934  1.00  0.00           C  
ATOM   2585  O   VAL C1782      42.858 107.015  34.496  1.00  0.00           O  
ATOM   2586  CB  VAL C1782      41.107 109.509  34.857  1.00  0.00           C  
ATOM   2587  CG1 VAL C1782      41.473 110.145  33.496  1.00  0.00           C  
ATOM   2588  CG2 VAL C1782      39.964 110.350  35.518  1.00  0.00           C  
ATOM   2589  N   GLY C1783      41.519 106.862  32.688  1.00  0.00           N  
ATOM   2590  CA  GLY C1783      42.571 106.229  31.870  1.00  0.00           C  
ATOM   2591  C   GLY C1783      43.514 107.235  31.229  1.00  0.00           C  
ATOM   2592  O   GLY C1783      43.328 107.636  30.078  1.00  0.00           O  
ATOM   2593  N   VAL C1784      44.530 107.655  31.990  1.00  0.00           N  
ATOM   2594  CA  VAL C1784      45.545 108.596  31.535  1.00  0.00           C  
ATOM   2595  C   VAL C1784      46.282 108.231  30.251  1.00  0.00           C  
ATOM   2596  O   VAL C1784      46.344 109.062  29.329  1.00  0.00           O  
ATOM   2597  CB  VAL C1784      46.566 108.943  32.711  1.00  0.00           C  
ATOM   2598  CG1 VAL C1784      47.643 109.983  32.269  1.00  0.00           C  
ATOM   2599  CG2 VAL C1784      45.771 109.499  33.918  1.00  0.00           C  
ATOM   2600  N   SER C1785      46.814 107.006  30.160  1.00  0.00           N  
ATOM   2601  CA  SER C1785      47.494 106.565  28.942  1.00  0.00           C  
ATOM   2602  C   SER C1785      46.476 106.368  27.773  1.00  0.00           C  
ATOM   2603  O   SER C1785      46.751 106.738  26.627  1.00  0.00           O  
ATOM   2604  CB  SER C1785      48.356 105.307  29.179  1.00  0.00           C  
ATOM   2605  OG  SER C1785      47.610 104.236  29.707  1.00  0.00           O  
ATOM   2606  N   ARG C1786      45.310 105.804  28.068  1.00  0.00           N  
ATOM   2607  CA  ARG C1786      44.262 105.603  27.061  1.00  0.00           C  
ATOM   2608  C   ARG C1786      43.823 106.940  26.435  1.00  0.00           C  
ATOM   2609  O   ARG C1786      43.444 106.989  25.248  1.00  0.00           O  
ATOM   2610  CB  ARG C1786      43.017 104.900  27.688  1.00  0.00           C  
ATOM   2611  CG  ARG C1786      41.789 104.846  26.727  1.00  0.00           C  
ATOM   2612  CD  ARG C1786      40.546 104.164  27.342  1.00  0.00           C  
ATOM   2613  NE  ARG C1786      40.775 102.733  27.339  1.00  0.00           N  
ATOM   2614  CZ  ARG C1786      39.917 101.805  27.727  1.00  0.00           C  
ATOM   2615  NH1 ARG C1786      38.705 102.110  28.191  1.00  0.00           N  
ATOM   2616  NH2 ARG C1786      40.300 100.539  27.670  1.00  0.00           N  
ATOM   2617  N   LEU C1787      43.816 107.997  27.257  1.00  0.00           N  
ATOM   2618  CA  LEU C1787      43.438 109.362  26.807  1.00  0.00           C  
ATOM   2619  C   LEU C1787      44.244 109.888  25.615  1.00  0.00           C  
ATOM   2620  O   LEU C1787      43.684 110.594  24.782  1.00  0.00           O  
ATOM   2621  CB  LEU C1787      43.409 110.383  27.960  1.00  0.00           C  
ATOM   2622  CG  LEU C1787      42.142 110.505  28.816  1.00  0.00           C  
ATOM   2623  CD1 LEU C1787      42.455 111.190  30.161  1.00  0.00           C  
ATOM   2624  CD2 LEU C1787      41.060 111.317  28.071  1.00  0.00           C  
ATOM   2625  N   LEU C1788      45.509 109.511  25.464  1.00  0.00           N  
ATOM   2626  CA  LEU C1788      46.226 109.952  24.268  1.00  0.00           C  
ATOM   2627  C   LEU C1788      45.583 109.415  23.000  1.00  0.00           C  
ATOM   2628  O   LEU C1788      45.484 110.172  22.041  1.00  0.00           O  
ATOM   2629  CB  LEU C1788      47.698 109.555  24.236  1.00  0.00           C  
ATOM   2630  CG  LEU C1788      48.690 110.366  25.094  1.00  0.00           C  
ATOM   2631  CD1 LEU C1788      48.797 109.746  26.517  1.00  0.00           C  
ATOM   2632  CD2 LEU C1788      50.041 110.320  24.451  1.00  0.00           C  
ATOM   2633  N   GLY C1789      45.232 108.113  23.001  1.00  0.00           N  
ATOM   2634  CA  GLY C1789      44.434 107.457  21.941  1.00  0.00           C  
ATOM   2635  C   GLY C1789      43.097 108.148  21.710  1.00  0.00           C  
ATOM   2636  O   GLY C1789      42.763 108.512  20.583  1.00  0.00           O  
ATOM   2637  N   ALA C1790      42.312 108.288  22.765  1.00  0.00           N  
ATOM   2638  CA  ALA C1790      41.011 108.902  22.689  1.00  0.00           C  
ATOM   2639  C   ALA C1790      41.054 110.341  22.126  1.00  0.00           C  
ATOM   2640  O   ALA C1790      40.225 110.728  21.293  1.00  0.00           O  
ATOM   2641  CB  ALA C1790      40.352 108.889  24.047  1.00  0.00           C  
ATOM   2642  N   ILE C1791      42.015 111.129  22.601  1.00  0.00           N  
ATOM   2643  CA  ILE C1791      42.164 112.498  22.126  1.00  0.00           C  
ATOM   2644  C   ILE C1791      42.516 112.542  20.630  1.00  0.00           C  
ATOM   2645  O   ILE C1791      41.938 113.324  19.893  1.00  0.00           O  
ATOM   2646  CB  ILE C1791      43.208 113.313  22.983  1.00  0.00           C  
ATOM   2647  CG1 ILE C1791      42.638 113.625  24.378  1.00  0.00           C  
ATOM   2648  CG2 ILE C1791      43.587 114.630  22.256  1.00  0.00           C  
ATOM   2649  CD1 ILE C1791      43.751 113.898  25.485  1.00  0.00           C  
ATOM   2650  N   ILE C1792      43.459 111.719  20.191  1.00  0.00           N  
ATOM   2651  CA  ILE C1792      43.818 111.699  18.765  1.00  0.00           C  
ATOM   2652  C   ILE C1792      42.632 111.240  17.911  1.00  0.00           C  
ATOM   2653  O   ILE C1792      42.377 111.819  16.840  1.00  0.00           O  
ATOM   2654  CB  ILE C1792      45.099 110.851  18.497  1.00  0.00           C  
ATOM   2655  CG1 ILE C1792      46.317 111.480  19.209  1.00  0.00           C  
ATOM   2656  CG2 ILE C1792      45.369 110.728  16.983  1.00  0.00           C  
ATOM   2657  CD1 ILE C1792      47.586 110.512  19.220  1.00  0.00           C  
ATOM   2658  N   GLU C1793      41.881 110.249  18.400  1.00  0.00           N  
ATOM   2659  CA  GLU C1793      40.719 109.746  17.659  1.00  0.00           C  
ATOM   2660  C   GLU C1793      39.730 110.885  17.474  1.00  0.00           C  
ATOM   2661  O   GLU C1793      39.143 111.007  16.393  1.00  0.00           O  
ATOM   2662  CB  GLU C1793      40.014 108.578  18.416  1.00  0.00           C  
ATOM   2663  CG  GLU C1793      40.766 107.231  18.397  1.00  0.00           C  
ATOM   2664  CD  GLU C1793      40.856 106.623  16.988  1.00  0.00           C  
ATOM   2665  OE1 GLU C1793      39.966 106.865  16.153  1.00  0.00           O  
ATOM   2666  OE2 GLU C1793      41.825 105.947  16.701  1.00  0.00           O  
ATOM   2667  N   ALA C1794      39.504 111.681  18.529  1.00  0.00           N  
ATOM   2668  CA  ALA C1794      38.651 112.874  18.432  1.00  0.00           C  
ATOM   2669  C   ALA C1794      39.243 114.100  17.690  1.00  0.00           C  
ATOM   2670  O   ALA C1794      38.462 114.948  17.216  1.00  0.00           O  
ATOM   2671  CB  ALA C1794      38.060 113.285  19.833  1.00  0.00           C  
ATOM   2672  N   CYS C1795      40.575 114.175  17.552  1.00  0.00           N  
ATOM   2673  CA  CYS C1795      41.287 115.400  17.135  1.00  0.00           C  
ATOM   2674  C   CYS C1795      42.416 115.099  16.173  1.00  0.00           C  
ATOM   2675  O   CYS C1795      43.567 114.957  16.576  1.00  0.00           O  
ATOM   2676  CB  CYS C1795      41.866 116.151  18.377  1.00  0.00           C  
ATOM   2677  SG  CYS C1795      40.699 116.536  19.749  1.00  0.00           S  
ATOM   2678  N   HIS C1796      42.084 114.919  14.895  1.00  0.00           N  
ATOM   2679  CA  HIS C1796      43.052 114.629  13.860  1.00  0.00           C  
ATOM   2680  C   HIS C1796      42.388 115.008  12.523  1.00  0.00           C  
ATOM   2681  O   HIS C1796      41.182 115.247  12.478  1.00  0.00           O  
ATOM   2682  CB  HIS C1796      43.416 113.122  13.858  1.00  0.00           C  
ATOM   2683  CG  HIS C1796      42.325 112.244  13.327  1.00  0.00           C  
ATOM   2684  ND1 HIS C1796      41.344 111.702  14.125  1.00  0.00           N  
ATOM   2685  CD2 HIS C1796      42.056 111.820  12.067  1.00  0.00           C  
ATOM   2686  CE1 HIS C1796      40.503 110.999  13.386  1.00  0.00           C  
ATOM   2687  NE2 HIS C1796      40.916 111.053  12.131  1.00  0.00           N  
ATOM   2688  N   ASP C1797      43.186 115.017  11.463  1.00  0.00           N  
ATOM   2689  CA  ASP C1797      42.676 115.130  10.090  1.00  0.00           C  
ATOM   2690  C   ASP C1797      43.603 114.340   9.232  1.00  0.00           C  
ATOM   2691  O   ASP C1797      44.438 113.559   9.758  1.00  0.00           O  
ATOM   2692  CB  ASP C1797      42.530 116.618   9.632  1.00  0.00           C  
ATOM   2693  CG  ASP C1797      43.858 117.390   9.631  1.00  0.00           C  
ATOM   2694  OD1 ASP C1797      44.935 116.780   9.627  1.00  0.00           O  
ATOM   2695  OD2 ASP C1797      43.846 118.646   9.611  1.00  0.00           O  
ATOM   2696  N   ASP C1798      43.488 114.491   7.909  1.00  0.00           N  
ATOM   2697  CA  ASP C1798      44.321 113.695   6.981  1.00  0.00           C  
ATOM   2698  C   ASP C1798      45.823 113.964   7.085  1.00  0.00           C  
ATOM   2699  O   ASP C1798      46.632 113.142   6.648  1.00  0.00           O  
ATOM   2700  CB  ASP C1798      43.889 113.952   5.518  1.00  0.00           C  
ATOM   2701  CG  ASP C1798      42.535 113.328   5.185  1.00  0.00           C  
ATOM   2702  OD1 ASP C1798      41.969 112.580   6.025  1.00  0.00           O  
ATOM   2703  OD2 ASP C1798      42.032 113.613   4.071  1.00  0.00           O  
ATOM   2704  N   ASN C1799      46.186 115.105   7.656  1.00  0.00           N  
ATOM   2705  CA  ASN C1799      47.585 115.503   7.805  1.00  0.00           C  
ATOM   2706  C   ASN C1799      48.215 115.192   9.168  1.00  0.00           C  
ATOM   2707  O   ASN C1799      49.388 115.419   9.357  1.00  0.00           O  
ATOM   2708  CB  ASN C1799      47.765 116.989   7.444  1.00  0.00           C  
ATOM   2709  CG  ASN C1799      47.391 117.263   5.986  1.00  0.00           C  
ATOM   2710  OD1 ASN C1799      46.529 118.096   5.700  1.00  0.00           O  
ATOM   2711  ND2 ASN C1799      47.973 116.494   5.077  1.00  0.00           N  
ATOM   2712  N   GLY C1800      47.422 114.706  10.105  1.00  0.00           N  
ATOM   2713  CA  GLY C1800      47.961 114.167  11.353  1.00  0.00           C  
ATOM   2714  C   GLY C1800      47.140 114.579  12.544  1.00  0.00           C  
ATOM   2715  O   GLY C1800      45.938 114.789  12.436  1.00  0.00           O  
ATOM   2716  N   ILE C1801      47.820 114.707  13.680  1.00  0.00           N  
ATOM   2717  CA  ILE C1801      47.188 115.014  14.952  1.00  0.00           C  
ATOM   2718  C   ILE C1801      46.827 116.523  15.020  1.00  0.00           C  
ATOM   2719  O   ILE C1801      47.497 117.330  14.426  1.00  0.00           O  
ATOM   2720  CB  ILE C1801      48.161 114.640  16.117  1.00  0.00           C  
ATOM   2721  CG1 ILE C1801      48.532 113.133  16.036  1.00  0.00           C  
ATOM   2722  CG2 ILE C1801      47.563 115.061  17.482  1.00  0.00           C  
ATOM   2723  CD1 ILE C1801      49.712 112.717  16.873  1.00  0.00           C  
ATOM   2724  N   ILE C1802      45.794 116.884  15.765  1.00  0.00           N  
ATOM   2725  CA  ILE C1802      45.498 118.298  16.076  1.00  0.00           C  
ATOM   2726  C   ILE C1802      45.337 118.361  17.591  1.00  0.00           C  
ATOM   2727  O   ILE C1802      44.243 118.103  18.115  1.00  0.00           O  
ATOM   2728  CB  ILE C1802      44.173 118.777  15.356  1.00  0.00           C  
ATOM   2729  CG1 ILE C1802      44.274 118.579  13.822  1.00  0.00           C  
ATOM   2730  CG2 ILE C1802      43.789 120.230  15.819  1.00  0.00           C  
ATOM   2731  CD1 ILE C1802      42.914 118.809  13.058  1.00  0.00           C  
ATOM   2732  N   TRP C1803      46.424 118.625  18.320  1.00  0.00           N  
ATOM   2733  CA  TRP C1803      46.316 118.565  19.789  1.00  0.00           C  
ATOM   2734  C   TRP C1803      45.538 119.778  20.294  1.00  0.00           C  
ATOM   2735  O   TRP C1803      45.875 120.908  19.920  1.00  0.00           O  
ATOM   2736  CB  TRP C1803      47.687 118.592  20.483  1.00  0.00           C  
ATOM   2737  CG  TRP C1803      48.553 117.333  20.340  1.00  0.00           C  
ATOM   2738  CD1 TRP C1803      49.770 117.242  19.717  1.00  0.00           C  
ATOM   2739  CD2 TRP C1803      48.275 116.034  20.866  1.00  0.00           C  
ATOM   2740  NE1 TRP C1803      50.262 115.947  19.804  1.00  0.00           N  
ATOM   2741  CE2 TRP C1803      49.353 115.188  20.500  1.00  0.00           C  
ATOM   2742  CE3 TRP C1803      47.216 115.495  21.594  1.00  0.00           C  
ATOM   2743  CZ2 TRP C1803      49.389 113.827  20.847  1.00  0.00           C  
ATOM   2744  CZ3 TRP C1803      47.243 114.150  21.916  1.00  0.00           C  
ATOM   2745  CH2 TRP C1803      48.318 113.335  21.548  1.00  0.00           C  
ATOM   2746  N   PRO C1804      44.545 119.548  21.191  1.00  0.00           N  
ATOM   2747  CA  PRO C1804      44.017 120.623  22.016  1.00  0.00           C  
ATOM   2748  C   PRO C1804      45.200 121.304  22.742  1.00  0.00           C  
ATOM   2749  O   PRO C1804      46.186 120.631  23.092  1.00  0.00           O  
ATOM   2750  CB  PRO C1804      43.114 119.885  22.993  1.00  0.00           C  
ATOM   2751  CG  PRO C1804      42.610 118.699  22.186  1.00  0.00           C  
ATOM   2752  CD  PRO C1804      43.893 118.252  21.511  1.00  0.00           C  
ATOM   2753  N   GLU C1805      45.132 122.619  22.935  1.00  0.00           N  
ATOM   2754  CA  GLU C1805      46.309 123.345  23.467  1.00  0.00           C  
ATOM   2755  C   GLU C1805      46.720 122.867  24.871  1.00  0.00           C  
ATOM   2756  O   GLU C1805      47.910 122.806  25.185  1.00  0.00           O  
ATOM   2757  CB  GLU C1805      46.068 124.852  23.502  1.00  0.00           C  
ATOM   2758  CG  GLU C1805      46.288 125.500  22.170  1.00  0.00           C  
ATOM   2759  CD  GLU C1805      45.943 126.993  22.142  1.00  0.00           C  
ATOM   2760  OE1 GLU C1805      46.124 127.665  23.175  1.00  0.00           O  
ATOM   2761  OE2 GLU C1805      45.492 127.488  21.075  1.00  0.00           O  
ATOM   2762  N   ALA C1806      45.743 122.507  25.700  1.00  0.00           N  
ATOM   2763  CA  ALA C1806      46.057 122.079  27.059  1.00  0.00           C  
ATOM   2764  C   ALA C1806      46.920 120.789  27.131  1.00  0.00           C  
ATOM   2765  O   ALA C1806      47.671 120.617  28.077  1.00  0.00           O  
ATOM   2766  CB  ALA C1806      44.791 121.972  27.896  1.00  0.00           C  
ATOM   2767  N   VAL C1807      46.864 119.922  26.125  1.00  0.00           N  
ATOM   2768  CA  VAL C1807      47.628 118.650  26.173  1.00  0.00           C  
ATOM   2769  C   VAL C1807      48.786 118.572  25.181  1.00  0.00           C  
ATOM   2770  O   VAL C1807      49.588 117.616  25.206  1.00  0.00           O  
ATOM   2771  CB  VAL C1807      46.706 117.381  26.040  1.00  0.00           C  
ATOM   2772  CG1 VAL C1807      45.693 117.336  27.151  1.00  0.00           C  
ATOM   2773  CG2 VAL C1807      46.022 117.340  24.654  1.00  0.00           C  
ATOM   2774  N   ALA C1808      48.858 119.554  24.288  1.00  0.00           N  
ATOM   2775  CA  ALA C1808      49.923 119.586  23.257  1.00  0.00           C  
ATOM   2776  C   ALA C1808      51.318 119.483  23.886  1.00  0.00           C  
ATOM   2777  O   ALA C1808      51.523 120.045  24.942  1.00  0.00           O  
ATOM   2778  CB  ALA C1808      49.806 120.850  22.420  1.00  0.00           C  
ATOM   2779  N   PRO C1809      52.285 118.775  23.232  1.00  0.00           N  
ATOM   2780  CA  PRO C1809      53.596 118.669  23.866  1.00  0.00           C  
ATOM   2781  C   PRO C1809      54.345 120.038  23.834  1.00  0.00           C  
ATOM   2782  O   PRO C1809      55.150 120.322  24.726  1.00  0.00           O  
ATOM   2783  CB  PRO C1809      54.316 117.632  23.022  1.00  0.00           C  
ATOM   2784  CG  PRO C1809      53.611 117.724  21.608  1.00  0.00           C  
ATOM   2785  CD  PRO C1809      52.202 118.059  21.943  1.00  0.00           C  
ATOM   2786  N   PHE C1810      54.072 120.859  22.820  1.00  0.00           N  
ATOM   2787  CA  PHE C1810      54.531 122.267  22.730  1.00  0.00           C  
ATOM   2788  C   PHE C1810      53.343 123.080  22.170  1.00  0.00           C  
ATOM   2789  O   PHE C1810      52.495 122.515  21.454  1.00  0.00           O  
ATOM   2790  CB  PHE C1810      55.736 122.384  21.773  1.00  0.00           C  
ATOM   2791  CG  PHE C1810      56.953 121.582  22.201  1.00  0.00           C  
ATOM   2792  CD1 PHE C1810      57.890 122.135  23.077  1.00  0.00           C  
ATOM   2793  CD2 PHE C1810      57.159 120.276  21.727  1.00  0.00           C  
ATOM   2794  CE1 PHE C1810      59.010 121.430  23.452  1.00  0.00           C  
ATOM   2795  CE2 PHE C1810      58.275 119.534  22.144  1.00  0.00           C  
ATOM   2796  CZ  PHE C1810      59.212 120.128  22.996  1.00  0.00           C  
ATOM   2797  N   ARG C1811      53.282 124.376  22.458  1.00  0.00           N  
ATOM   2798  CA  ARG C1811      52.198 125.257  21.991  1.00  0.00           C  
ATOM   2799  C   ARG C1811      52.491 125.749  20.588  1.00  0.00           C  
ATOM   2800  O   ARG C1811      51.578 125.918  19.804  1.00  0.00           O  
ATOM   2801  CB  ARG C1811      51.986 126.484  22.935  1.00  0.00           C  
ATOM   2802  CG  ARG C1811      50.655 127.261  22.677  1.00  0.00           C  
ATOM   2803  CD  ARG C1811      50.218 128.138  23.865  1.00  0.00           C  
ATOM   2804  NE  ARG C1811      49.245 129.133  23.396  1.00  0.00           N  
ATOM   2805  CZ  ARG C1811      49.544 130.396  23.095  1.00  0.00           C  
ATOM   2806  NH1 ARG C1811      50.785 130.835  23.272  1.00  0.00           N  
ATOM   2807  NH2 ARG C1811      48.594 131.232  22.649  1.00  0.00           N  
ATOM   2808  N   VAL C1812      53.772 125.965  20.288  1.00  0.00           N  
ATOM   2809  CA  VAL C1812      54.203 126.544  19.012  1.00  0.00           C  
ATOM   2810  C   VAL C1812      55.464 125.840  18.505  1.00  0.00           C  
ATOM   2811  O   VAL C1812      56.347 125.474  19.281  1.00  0.00           O  
ATOM   2812  CB  VAL C1812      54.378 128.131  19.084  1.00  0.00           C  
ATOM   2813  CG1 VAL C1812      55.357 128.526  20.150  1.00  0.00           C  
ATOM   2814  CG2 VAL C1812      54.835 128.740  17.723  1.00  0.00           C  
ATOM   2815  N   THR C1813      55.511 125.605  17.197  1.00  0.00           N  
ATOM   2816  CA  THR C1813      56.748 125.179  16.536  1.00  0.00           C  
ATOM   2817  C   THR C1813      57.232 126.243  15.516  1.00  0.00           C  
ATOM   2818  O   THR C1813      56.435 126.774  14.750  1.00  0.00           O  
ATOM   2819  CB  THR C1813      56.658 123.717  15.952  1.00  0.00           C  
ATOM   2820  OG1 THR C1813      57.937 123.324  15.437  1.00  0.00           O  
ATOM   2821  CG2 THR C1813      55.616 123.612  14.842  1.00  0.00           C  
ATOM   2822  N   ILE C1814      58.529 126.557  15.567  1.00  0.00           N  
ATOM   2823  CA  ILE C1814      59.164 127.480  14.642  1.00  0.00           C  
ATOM   2824  C   ILE C1814      59.872 126.694  13.575  1.00  0.00           C  
ATOM   2825  O   ILE C1814      60.788 125.925  13.871  1.00  0.00           O  
ATOM   2826  CB  ILE C1814      60.258 128.343  15.338  1.00  0.00           C  
ATOM   2827  CG1 ILE C1814      59.671 129.167  16.484  1.00  0.00           C  
ATOM   2828  CG2 ILE C1814      60.910 129.252  14.309  1.00  0.00           C  
ATOM   2829  CD1 ILE C1814      60.763 129.611  17.471  1.00  0.00           C  
ATOM   2830  N   LEU C1815      59.442 126.894  12.332  1.00  0.00           N  
ATOM   2831  CA  LEU C1815      60.045 126.185  11.199  1.00  0.00           C  
ATOM   2832  C   LEU C1815      60.989 127.106  10.414  1.00  0.00           C  
ATOM   2833  O   LEU C1815      60.561 128.085   9.810  1.00  0.00           O  
ATOM   2834  CB  LEU C1815      58.950 125.553  10.300  1.00  0.00           C  
ATOM   2835  CG  LEU C1815      57.809 124.797  11.012  1.00  0.00           C  
ATOM   2836  CD1 LEU C1815      56.861 124.149   9.965  1.00  0.00           C  
ATOM   2837  CD2 LEU C1815      58.345 123.785  11.968  1.00  0.00           C  
ATOM   2838  N   ASN C1816      62.276 126.801  10.462  1.00  0.00           N  
ATOM   2839  CA  ASN C1816      63.259 127.542   9.667  1.00  0.00           C  
ATOM   2840  C   ASN C1816      63.343 126.913   8.285  1.00  0.00           C  
ATOM   2841  O   ASN C1816      63.861 125.790   8.115  1.00  0.00           O  
ATOM   2842  CB  ASN C1816      64.616 127.560  10.367  1.00  0.00           C  
ATOM   2843  CG  ASN C1816      65.668 128.379   9.614  1.00  0.00           C  
ATOM   2844  OD1 ASN C1816      65.498 128.683   8.440  1.00  0.00           O  
ATOM   2845  ND2 ASN C1816      66.761 128.700  10.286  1.00  0.00           N  
ATOM   2846  N   LEU C1817      62.811 127.635   7.303  1.00  0.00           N  
ATOM   2847  CA  LEU C1817      62.697 127.140   5.945  1.00  0.00           C  
ATOM   2848  C   LEU C1817      63.958 127.295   5.119  1.00  0.00           C  
ATOM   2849  O   LEU C1817      63.944 126.991   3.939  1.00  0.00           O  
ATOM   2850  CB  LEU C1817      61.477 127.747   5.235  1.00  0.00           C  
ATOM   2851  CG  LEU C1817      60.173 127.618   6.056  1.00  0.00           C  
ATOM   2852  CD1 LEU C1817      58.972 128.260   5.348  1.00  0.00           C  
ATOM   2853  CD2 LEU C1817      59.844 126.166   6.468  1.00  0.00           C  
ATOM   2854  N   LYS C1818      65.049 127.739   5.734  1.00  0.00           N  
ATOM   2855  CA  LYS C1818      66.348 127.716   5.068  1.00  0.00           C  
ATOM   2856  C   LYS C1818      67.434 127.569   6.100  1.00  0.00           C  
ATOM   2857  O   LYS C1818      68.162 128.525   6.418  1.00  0.00           O  
ATOM   2858  CB  LYS C1818      66.556 128.957   4.164  1.00  0.00           C  
ATOM   2859  CG  LYS C1818      67.770 128.797   3.228  1.00  0.00           C  
ATOM   2860  CD  LYS C1818      67.698 129.672   1.979  1.00  0.00           C  
ATOM   2861  CE  LYS C1818      69.049 129.651   1.214  1.00  0.00           C  
ATOM   2862  NZ  LYS C1818      70.153 130.383   1.959  1.00  0.00           N  
ATOM   2863  N   GLN C1819      67.534 126.367   6.661  1.00  0.00           N  
ATOM   2864  CA  GLN C1819      68.446 126.166   7.757  1.00  0.00           C  
ATOM   2865  C   GLN C1819      69.861 126.482   7.266  1.00  0.00           C  
ATOM   2866  O   GLN C1819      70.266 126.035   6.187  1.00  0.00           O  
ATOM   2867  CB  GLN C1819      68.367 124.739   8.322  1.00  0.00           C  
ATOM   2868  CG  GLN C1819      68.909 124.611   9.739  1.00  0.00           C  
ATOM   2869  CD  GLN C1819      68.051 125.355  10.746  1.00  0.00           C  
ATOM   2870  OE1 GLN C1819      66.825 125.298  10.674  1.00  0.00           O  
ATOM   2871  NE2 GLN C1819      68.686 126.053  11.694  1.00  0.00           N  
ATOM   2872  N   GLY C1820      70.595 127.262   8.042  1.00  0.00           N  
ATOM   2873  CA  GLY C1820      71.968 127.604   7.674  1.00  0.00           C  
ATOM   2874  C   GLY C1820      72.073 128.995   7.072  1.00  0.00           C  
ATOM   2875  O   GLY C1820      73.167 129.547   6.997  1.00  0.00           O  
ATOM   2876  N   ASP C1821      70.950 129.544   6.620  1.00  0.00           N  
ATOM   2877  CA  ASP C1821      70.845 130.953   6.191  1.00  0.00           C  
ATOM   2878  C   ASP C1821      71.034 131.887   7.406  1.00  0.00           C  
ATOM   2879  O   ASP C1821      70.305 131.787   8.396  1.00  0.00           O  
ATOM   2880  CB  ASP C1821      69.504 131.170   5.475  1.00  0.00           C  
ATOM   2881  CG  ASP C1821      69.313 132.609   4.914  1.00  0.00           C  
ATOM   2882  OD1 ASP C1821      69.338 132.805   3.667  1.00  0.00           O  
ATOM   2883  OD2 ASP C1821      69.074 133.534   5.715  1.00  0.00           O  
ATOM   2884  N   ALA C1829      72.013 132.796   7.350  1.00  0.00           N  
ATOM   2885  CA  ALA C1829      72.326 133.599   8.543  1.00  0.00           C  
ATOM   2886  C   ALA C1829      71.141 134.471   8.982  1.00  0.00           C  
ATOM   2887  O   ALA C1829      70.974 134.724  10.167  1.00  0.00           O  
ATOM   2888  CB  ALA C1829      73.611 134.434   8.350  1.00  0.00           C  
ATOM   2889  N   ALA C1830      70.307 134.882   8.030  1.00  0.00           N  
ATOM   2890  CA  ALA C1830      69.106 135.657   8.328  1.00  0.00           C  
ATOM   2891  C   ALA C1830      67.990 134.858   9.020  1.00  0.00           C  
ATOM   2892  O   ALA C1830      67.478 135.303  10.055  1.00  0.00           O  
ATOM   2893  CB  ALA C1830      68.577 136.324   7.088  1.00  0.00           C  
ATOM   2894  N   THR C1831      67.571 133.732   8.420  1.00  0.00           N  
ATOM   2895  CA  THR C1831      66.502 132.901   9.012  1.00  0.00           C  
ATOM   2896  C   THR C1831      66.953 132.336  10.335  1.00  0.00           C  
ATOM   2897  O   THR C1831      66.183 132.352  11.298  1.00  0.00           O  
ATOM   2898  CB  THR C1831      65.938 131.783   8.061  1.00  0.00           C  
ATOM   2899  OG1 THR C1831      67.001 130.982   7.558  1.00  0.00           O  
ATOM   2900  CG2 THR C1831      65.222 132.381   6.897  1.00  0.00           C  
ATOM   2901  N   ASP C1832      68.201 131.865  10.396  1.00  0.00           N  
ATOM   2902  CA  ASP C1832      68.754 131.365  11.653  1.00  0.00           C  
ATOM   2903  C   ASP C1832      68.681 132.418  12.763  1.00  0.00           C  
ATOM   2904  O   ASP C1832      68.307 132.117  13.887  1.00  0.00           O  
ATOM   2905  CB  ASP C1832      70.197 130.858  11.515  1.00  0.00           C  
ATOM   2906  CG  ASP C1832      70.341 129.578  10.643  1.00  0.00           C  
ATOM   2907  OD1 ASP C1832      69.374 129.116  10.013  1.00  0.00           O  
ATOM   2908  OD2 ASP C1832      71.472 129.018  10.592  1.00  0.00           O  
ATOM   2909  N   ALA C1833      69.027 133.669  12.445  1.00  0.00           N  
ATOM   2910  CA  ALA C1833      69.021 134.724  13.451  1.00  0.00           C  
ATOM   2911  C   ALA C1833      67.596 135.054  13.913  1.00  0.00           C  
ATOM   2912  O   ALA C1833      67.351 135.198  15.131  1.00  0.00           O  
ATOM   2913  CB  ALA C1833      69.741 135.979  12.913  1.00  0.00           C  
ATOM   2914  N   ALA C1834      66.673 135.205  12.961  1.00  0.00           N  
ATOM   2915  CA  ALA C1834      65.274 135.480  13.292  1.00  0.00           C  
ATOM   2916  C   ALA C1834      64.625 134.352  14.110  1.00  0.00           C  
ATOM   2917  O   ALA C1834      63.818 134.605  15.026  1.00  0.00           O  
ATOM   2918  CB  ALA C1834      64.480 135.728  12.043  1.00  0.00           C  
ATOM   2919  N   CYS C1835      64.962 133.110  13.762  1.00  0.00           N  
ATOM   2920  CA  CYS C1835      64.433 131.923  14.467  1.00  0.00           C  
ATOM   2921  C   CYS C1835      64.952 131.829  15.881  1.00  0.00           C  
ATOM   2922  O   CYS C1835      64.183 131.591  16.783  1.00  0.00           O  
ATOM   2923  CB  CYS C1835      64.729 130.618  13.699  1.00  0.00           C  
ATOM   2924  SG  CYS C1835      63.716 130.473  12.250  1.00  0.00           S  
ATOM   2925  N   ASP C1836      66.253 132.028  16.067  1.00  0.00           N  
ATOM   2926  CA  ASP C1836      66.864 132.102  17.408  1.00  0.00           C  
ATOM   2927  C   ASP C1836      66.226 133.180  18.293  1.00  0.00           C  
ATOM   2928  O   ASP C1836      65.985 132.946  19.486  1.00  0.00           O  
ATOM   2929  CB  ASP C1836      68.344 132.411  17.267  1.00  0.00           C  
ATOM   2930  CG  ASP C1836      69.156 131.205  16.995  1.00  0.00           C  
ATOM   2931  OD1 ASP C1836      68.829 130.128  17.538  1.00  0.00           O  
ATOM   2932  OD2 ASP C1836      70.143 131.321  16.244  1.00  0.00           O  
ATOM   2933  N   GLN C1837      65.963 134.350  17.706  1.00  0.00           N  
ATOM   2934  CA  GLN C1837      65.277 135.464  18.385  1.00  0.00           C  
ATOM   2935  C   GLN C1837      63.895 135.063  18.852  1.00  0.00           C  
ATOM   2936  O   GLN C1837      63.587 135.220  20.019  1.00  0.00           O  
ATOM   2937  CB  GLN C1837      65.174 136.698  17.458  1.00  0.00           C  
ATOM   2938  CG  GLN C1837      64.270 137.845  17.991  1.00  0.00           C  
ATOM   2939  CD  GLN C1837      63.851 138.858  16.908  1.00  0.00           C  
ATOM   2940  OE1 GLN C1837      62.673 139.291  16.846  1.00  0.00           O  
ATOM   2941  NE2 GLN C1837      64.807 139.234  16.043  1.00  0.00           N  
ATOM   2942  N   LEU C1838      63.052 134.583  17.928  1.00  0.00           N  
ATOM   2943  CA  LEU C1838      61.700 134.102  18.262  1.00  0.00           C  
ATOM   2944  C   LEU C1838      61.721 133.039  19.335  1.00  0.00           C  
ATOM   2945  O   LEU C1838      60.887 133.041  20.231  1.00  0.00           O  
ATOM   2946  CB  LEU C1838      60.949 133.564  17.026  1.00  0.00           C  
ATOM   2947  CG  LEU C1838      60.445 134.622  16.068  1.00  0.00           C  
ATOM   2948  CD1 LEU C1838      59.861 133.984  14.790  1.00  0.00           C  
ATOM   2949  CD2 LEU C1838      59.382 135.442  16.764  1.00  0.00           C  
ATOM   2950  N   TYR C1839      62.681 132.137  19.218  1.00  0.00           N  
ATOM   2951  CA  TYR C1839      62.827 131.015  20.132  1.00  0.00           C  
ATOM   2952  C   TYR C1839      63.137 131.479  21.578  1.00  0.00           C  
ATOM   2953  O   TYR C1839      62.515 131.002  22.525  1.00  0.00           O  
ATOM   2954  CB  TYR C1839      63.902 130.053  19.598  1.00  0.00           C  
ATOM   2955  CG  TYR C1839      64.181 128.832  20.458  1.00  0.00           C  
ATOM   2956  CD1 TYR C1839      63.185 127.864  20.707  1.00  0.00           C  
ATOM   2957  CD2 TYR C1839      65.441 128.639  21.028  1.00  0.00           C  
ATOM   2958  CE1 TYR C1839      63.461 126.739  21.482  1.00  0.00           C  
ATOM   2959  CE2 TYR C1839      65.715 127.528  21.820  1.00  0.00           C  
ATOM   2960  CZ  TYR C1839      64.727 126.587  22.037  1.00  0.00           C  
ATOM   2961  OH  TYR C1839      65.029 125.481  22.809  1.00  0.00           O  
ATOM   2962  N   ARG C1840      64.106 132.385  21.719  1.00  0.00           N  
ATOM   2963  CA  ARG C1840      64.478 132.961  23.002  1.00  0.00           C  
ATOM   2964  C   ARG C1840      63.333 133.821  23.572  1.00  0.00           C  
ATOM   2965  O   ARG C1840      62.998 133.691  24.743  1.00  0.00           O  
ATOM   2966  CB  ARG C1840      65.796 133.768  22.884  1.00  0.00           C  
ATOM   2967  CG  ARG C1840      67.006 133.009  22.266  1.00  0.00           C  
ATOM   2968  CD  ARG C1840      68.336 133.829  22.270  1.00  0.00           C  
ATOM   2969  NE  ARG C1840      68.719 134.462  20.989  1.00  0.00           N  
ATOM   2970  CZ  ARG C1840      68.456 135.731  20.627  1.00  0.00           C  
ATOM   2971  NH1 ARG C1840      67.773 136.566  21.426  1.00  0.00           N  
ATOM   2972  NH2 ARG C1840      68.864 136.171  19.438  1.00  0.00           N  
ATOM   2973  N   GLU C1841      62.698 134.653  22.743  1.00  0.00           N  
ATOM   2974  CA  GLU C1841      61.593 135.515  23.226  1.00  0.00           C  
ATOM   2975  C   GLU C1841      60.339 134.759  23.658  1.00  0.00           C  
ATOM   2976  O   GLU C1841      59.729 135.112  24.671  1.00  0.00           O  
ATOM   2977  CB  GLU C1841      61.234 136.615  22.224  1.00  0.00           C  
ATOM   2978  CG  GLU C1841      62.391 137.598  21.931  1.00  0.00           C  
ATOM   2979  CD  GLU C1841      62.032 138.666  20.893  1.00  0.00           C  
ATOM   2980  OE1 GLU C1841      60.881 138.655  20.386  1.00  0.00           O  
ATOM   2981  OE2 GLU C1841      62.897 139.525  20.576  1.00  0.00           O  
ATOM   2982  N   LEU C1842      59.961 133.709  22.921  1.00  0.00           N  
ATOM   2983  CA  LEU C1842      58.816 132.891  23.306  1.00  0.00           C  
ATOM   2984  C   LEU C1842      59.037 132.141  24.627  1.00  0.00           C  
ATOM   2985  O   LEU C1842      58.190 132.155  25.522  1.00  0.00           O  
ATOM   2986  CB  LEU C1842      58.432 131.908  22.175  1.00  0.00           C  
ATOM   2987  CG  LEU C1842      57.738 132.503  20.927  1.00  0.00           C  
ATOM   2988  CD1 LEU C1842      57.741 131.555  19.716  1.00  0.00           C  
ATOM   2989  CD2 LEU C1842      56.331 132.936  21.251  1.00  0.00           C  
ATOM   2990  N   SER C1843      60.150 131.447  24.724  1.00  0.00           N  
ATOM   2991  CA  SER C1843      60.488 130.741  25.947  1.00  0.00           C  
ATOM   2992  C   SER C1843      60.461 131.661  27.199  1.00  0.00           C  
ATOM   2993  O   SER C1843      59.816 131.331  28.203  1.00  0.00           O  
ATOM   2994  CB  SER C1843      61.845 130.062  25.802  1.00  0.00           C  
ATOM   2995  OG  SER C1843      61.927 128.992  26.740  1.00  0.00           O  
ATOM   2996  N   ALA C1844      61.121 132.817  27.099  1.00  0.00           N  
ATOM   2997  CA  ALA C1844      61.121 133.862  28.147  1.00  0.00           C  
ATOM   2998  C   ALA C1844      59.722 134.310  28.567  1.00  0.00           C  
ATOM   2999  O   ALA C1844      59.492 134.619  29.749  1.00  0.00           O  
ATOM   3000  CB  ALA C1844      61.934 135.063  27.690  1.00  0.00           C  
ATOM   3001  N   LYS C1845      58.789 134.339  27.610  1.00  0.00           N  
ATOM   3002  CA  LYS C1845      57.412 134.720  27.886  1.00  0.00           C  
ATOM   3003  C   LYS C1845      56.537 133.568  28.399  1.00  0.00           C  
ATOM   3004  O   LYS C1845      55.301 133.697  28.466  1.00  0.00           O  
ATOM   3005  CB  LYS C1845      56.776 135.338  26.650  1.00  0.00           C  
ATOM   3006  CG  LYS C1845      57.459 136.586  26.161  1.00  0.00           C  
ATOM   3007  CD  LYS C1845      56.742 137.842  26.586  1.00  0.00           C  
ATOM   3008  CE  LYS C1845      57.362 139.067  25.909  1.00  0.00           C  
ATOM   3009  NZ  LYS C1845      56.592 140.301  26.258  1.00  0.00           N  
ATOM   3010  N   GLY C1847      57.166 132.451  28.757  1.00  0.00           N  
ATOM   3011  CA  GLY C1847      56.435 131.312  29.304  1.00  0.00           C  
ATOM   3012  C   GLY C1847      55.819 130.332  28.308  1.00  0.00           C  
ATOM   3013  O   GLY C1847      55.026 129.456  28.693  1.00  0.00           O  
ATOM   3014  N   VAL C1848      56.191 130.455  27.036  1.00  0.00           N  
ATOM   3015  CA  VAL C1848      55.571 129.650  25.966  1.00  0.00           C  
ATOM   3016  C   VAL C1848      56.376 128.359  25.745  1.00  0.00           C  
ATOM   3017  O   VAL C1848      57.598 128.413  25.616  1.00  0.00           O  
ATOM   3018  CB  VAL C1848      55.391 130.466  24.656  1.00  0.00           C  
ATOM   3019  CG1 VAL C1848      54.786 129.587  23.525  1.00  0.00           C  
ATOM   3020  CG2 VAL C1848      54.458 131.676  24.891  1.00  0.00           C  
ATOM   3021  N   ASP C1849      55.695 127.202  25.751  1.00  0.00           N  
ATOM   3022  CA  ASP C1849      56.316 125.914  25.342  1.00  0.00           C  
ATOM   3023  C   ASP C1849      56.612 125.940  23.843  1.00  0.00           C  
ATOM   3024  O   ASP C1849      55.704 125.826  23.041  1.00  0.00           O  
ATOM   3025  CB  ASP C1849      55.394 124.713  25.608  1.00  0.00           C  
ATOM   3026  CG  ASP C1849      55.252 124.355  27.108  1.00  0.00           C  
ATOM   3027  OD1 ASP C1849      55.858 125.052  27.976  1.00  0.00           O  
ATOM   3028  OD2 ASP C1849      54.506 123.366  27.390  1.00  0.00           O  
ATOM   3029  N   VAL C1850      57.878 126.052  23.474  1.00  0.00           N  
ATOM   3030  CA  VAL C1850      58.249 126.285  22.082  1.00  0.00           C  
ATOM   3031  C   VAL C1850      59.201 125.190  21.565  1.00  0.00           C  
ATOM   3032  O   VAL C1850      60.187 124.809  22.239  1.00  0.00           O  
ATOM   3033  CB  VAL C1850      58.782 127.748  21.858  1.00  0.00           C  
ATOM   3034  CG1 VAL C1850      59.902 128.119  22.880  1.00  0.00           C  
ATOM   3035  CG2 VAL C1850      59.238 127.980  20.396  1.00  0.00           C  
ATOM   3036  N   LEU C1851      58.892 124.672  20.382  1.00  0.00           N  
ATOM   3037  CA  LEU C1851      59.814 123.776  19.692  1.00  0.00           C  
ATOM   3038  C   LEU C1851      60.389 124.517  18.490  1.00  0.00           C  
ATOM   3039  O   LEU C1851      59.659 125.163  17.734  1.00  0.00           O  
ATOM   3040  CB  LEU C1851      59.133 122.473  19.265  1.00  0.00           C  
ATOM   3041  CG  LEU C1851      59.919 121.445  18.422  1.00  0.00           C  
ATOM   3042  CD1 LEU C1851      61.030 120.791  19.251  1.00  0.00           C  
ATOM   3043  CD2 LEU C1851      58.967 120.394  17.747  1.00  0.00           C  
ATOM   3044  N   TYR C1852      61.700 124.467  18.349  1.00  0.00           N  
ATOM   3045  CA  TYR C1852      62.355 125.015  17.162  1.00  0.00           C  
ATOM   3046  C   TYR C1852      62.875 123.860  16.306  1.00  0.00           C  
ATOM   3047  O   TYR C1852      63.822 123.180  16.681  1.00  0.00           O  
ATOM   3048  CB  TYR C1852      63.473 126.013  17.585  1.00  0.00           C  
ATOM   3049  CG  TYR C1852      64.374 126.555  16.472  1.00  0.00           C  
ATOM   3050  CD1 TYR C1852      64.014 126.487  15.120  1.00  0.00           C  
ATOM   3051  CD2 TYR C1852      65.589 127.170  16.796  1.00  0.00           C  
ATOM   3052  CE1 TYR C1852      64.877 126.990  14.098  1.00  0.00           C  
ATOM   3053  CE2 TYR C1852      66.441 127.663  15.808  1.00  0.00           C  
ATOM   3054  CZ  TYR C1852      66.078 127.579  14.475  1.00  0.00           C  
ATOM   3055  OH  TYR C1852      66.951 128.078  13.541  1.00  0.00           O  
ATOM   3056  N   ASP C1853      62.240 123.652  15.152  1.00  0.00           N  
ATOM   3057  CA  ASP C1853      62.773 122.770  14.134  1.00  0.00           C  
ATOM   3058  C   ASP C1853      63.931 123.441  13.387  1.00  0.00           C  
ATOM   3059  O   ASP C1853      63.747 124.125  12.353  1.00  0.00           O  
ATOM   3060  CB  ASP C1853      61.664 122.288  13.173  1.00  0.00           C  
ATOM   3061  CG  ASP C1853      62.154 121.249  12.186  1.00  0.00           C  
ATOM   3062  OD1 ASP C1853      63.377 121.102  12.029  1.00  0.00           O  
ATOM   3063  OD2 ASP C1853      61.309 120.575  11.549  1.00  0.00           O  
ATOM   3064  N   ASP C1854      65.108 123.230  13.950  1.00  0.00           N  
ATOM   3065  CA  ASP C1854      66.348 123.767  13.444  1.00  0.00           C  
ATOM   3066  C   ASP C1854      67.141 122.686  12.709  1.00  0.00           C  
ATOM   3067  O   ASP C1854      68.343 122.785  12.613  1.00  0.00           O  
ATOM   3068  CB  ASP C1854      67.188 124.290  14.619  1.00  0.00           C  
ATOM   3069  CG  ASP C1854      67.567 123.196  15.603  1.00  0.00           C  
ATOM   3070  OD1 ASP C1854      66.882 122.134  15.666  1.00  0.00           O  
ATOM   3071  OD2 ASP C1854      68.538 123.411  16.347  1.00  0.00           O  
ATOM   3072  N   THR C1855      66.465 121.653  12.205  1.00  0.00           N  
ATOM   3073  CA  THR C1855      67.141 120.560  11.514  1.00  0.00           C  
ATOM   3074  C   THR C1855      67.457 120.905  10.063  1.00  0.00           C  
ATOM   3075  O   THR C1855      66.800 121.743   9.422  1.00  0.00           O  
ATOM   3076  CB  THR C1855      66.328 119.225  11.487  1.00  0.00           C  
ATOM   3077  OG1 THR C1855      65.074 119.448  10.841  1.00  0.00           O  
ATOM   3078  CG2 THR C1855      66.121 118.637  12.897  1.00  0.00           C  
ATOM   3079  N   ASP C1857      68.437 120.191   9.537  1.00  0.00           N  
ATOM   3080  CA  ASP C1857      68.863 120.346   8.170  1.00  0.00           C  
ATOM   3081  C   ASP C1857      67.960 119.494   7.267  1.00  0.00           C  
ATOM   3082  O   ASP C1857      68.432 118.605   6.539  1.00  0.00           O  
ATOM   3083  CB  ASP C1857      70.337 119.925   8.087  1.00  0.00           C  
ATOM   3084  CG  ASP C1857      70.968 120.279   6.777  1.00  0.00           C  
ATOM   3085  OD1 ASP C1857      70.396 121.136   6.052  1.00  0.00           O  
ATOM   3086  OD2 ASP C1857      72.041 119.690   6.468  1.00  0.00           O  
ATOM   3087  N   GLN C1859      66.657 119.737   7.369  1.00  0.00           N  
ATOM   3088  CA  GLN C1859      65.652 119.150   6.508  1.00  0.00           C  
ATOM   3089  C   GLN C1859      65.075 120.274   5.656  1.00  0.00           C  
ATOM   3090  O   GLN C1859      65.071 121.454   6.060  1.00  0.00           O  
ATOM   3091  CB  GLN C1859      64.496 118.582   7.310  1.00  0.00           C  
ATOM   3092  CG  GLN C1859      64.815 117.488   8.332  1.00  0.00           C  
ATOM   3093  CD  GLN C1859      63.514 116.946   8.949  1.00  0.00           C  
ATOM   3094  OE1 GLN C1859      62.993 115.946   8.466  1.00  0.00           O  
ATOM   3095  NE2 GLN C1859      62.936 117.664   9.953  1.00  0.00           N  
ATOM   3096  N   ARG C1860      64.583 119.903   4.483  1.00  0.00           N  
ATOM   3097  CA  ARG C1860      63.952 120.843   3.552  1.00  0.00           C  
ATOM   3098  C   ARG C1860      62.581 121.291   4.064  1.00  0.00           C  
ATOM   3099  O   ARG C1860      61.965 120.593   4.864  1.00  0.00           O  
ATOM   3100  CB  ARG C1860      63.822 120.193   2.180  1.00  0.00           C  
ATOM   3101  CG  ARG C1860      65.180 119.840   1.559  1.00  0.00           C  
ATOM   3102  CD  ARG C1860      65.061 119.611   0.068  1.00  0.00           C  
ATOM   3103  NE  ARG C1860      64.670 120.858  -0.587  1.00  0.00           N  
ATOM   3104  CZ  ARG C1860      64.119 120.939  -1.797  1.00  0.00           C  
ATOM   3105  NH1 ARG C1860      63.893 119.831  -2.503  1.00  0.00           N  
ATOM   3106  NH2 ARG C1860      63.789 122.137  -2.294  1.00  0.00           N  
ATOM   3107  N   ALA C1861      62.117 122.448   3.591  1.00  0.00           N  
ATOM   3108  CA  ALA C1861      60.852 123.046   3.999  1.00  0.00           C  
ATOM   3109  C   ALA C1861      59.720 122.044   3.982  1.00  0.00           C  
ATOM   3110  O   ALA C1861      58.911 122.013   4.911  1.00  0.00           O  
ATOM   3111  CB  ALA C1861      60.499 124.239   3.102  1.00  0.00           C  
ATOM   3112  N   GLY C1862      59.628 121.252   2.916  1.00  0.00           N  
ATOM   3113  CA  GLY C1862      58.479 120.340   2.765  1.00  0.00           C  
ATOM   3114  C   GLY C1862      58.410 119.274   3.844  1.00  0.00           C  
ATOM   3115  O   GLY C1862      57.342 118.970   4.346  1.00  0.00           O  
ATOM   3116  N   ALA C1863      59.578 118.723   4.196  1.00  0.00           N  
ATOM   3117  CA  ALA C1863      59.710 117.775   5.299  1.00  0.00           C  
ATOM   3118  C   ALA C1863      59.329 118.426   6.631  1.00  0.00           C  
ATOM   3119  O   ALA C1863      58.612 117.815   7.437  1.00  0.00           O  
ATOM   3120  CB  ALA C1863      61.157 117.250   5.352  1.00  0.00           C  
ATOM   3121  N   LYS C1864      59.804 119.657   6.862  1.00  0.00           N  
ATOM   3122  CA  LYS C1864      59.428 120.431   8.055  1.00  0.00           C  
ATOM   3123  C   LYS C1864      57.941 120.665   8.177  1.00  0.00           C  
ATOM   3124  O   LYS C1864      57.376 120.474   9.256  1.00  0.00           O  
ATOM   3125  CB  LYS C1864      60.229 121.751   8.177  1.00  0.00           C  
ATOM   3126  CG  LYS C1864      61.751 121.517   8.326  1.00  0.00           C  
ATOM   3127  CD  LYS C1864      62.456 122.776   8.809  1.00  0.00           C  
ATOM   3128  CE  LYS C1864      63.952 122.518   8.987  1.00  0.00           C  
ATOM   3129  NZ  LYS C1864      64.599 123.603   9.808  1.00  0.00           N  
ATOM   3130  N   PHE C1865      57.275 121.001   7.071  1.00  0.00           N  
ATOM   3131  CA  PHE C1865      55.844 121.236   7.119  1.00  0.00           C  
ATOM   3132  C   PHE C1865      55.061 119.931   7.440  1.00  0.00           C  
ATOM   3133  O   PHE C1865      54.066 119.961   8.154  1.00  0.00           O  
ATOM   3134  CB  PHE C1865      55.293 121.754   5.780  1.00  0.00           C  
ATOM   3135  CG  PHE C1865      55.743 123.162   5.372  1.00  0.00           C  
ATOM   3136  CD1 PHE C1865      55.929 124.176   6.306  1.00  0.00           C  
ATOM   3137  CD2 PHE C1865      55.916 123.461   3.997  1.00  0.00           C  
ATOM   3138  CE1 PHE C1865      56.335 125.484   5.876  1.00  0.00           C  
ATOM   3139  CE2 PHE C1865      56.305 124.743   3.551  1.00  0.00           C  
ATOM   3140  CZ  PHE C1865      56.515 125.757   4.488  1.00  0.00           C  
ATOM   3141  N   ALA C1866      55.478 118.816   6.847  1.00  0.00           N  
ATOM   3142  CA  ALA C1866      54.714 117.569   6.991  1.00  0.00           C  
ATOM   3143  C   ALA C1866      54.861 117.098   8.445  1.00  0.00           C  
ATOM   3144  O   ALA C1866      53.887 116.715   9.075  1.00  0.00           O  
ATOM   3145  CB  ALA C1866      55.217 116.522   5.998  1.00  0.00           C  
ATOM   3146  N   THR C1867      56.075 117.160   8.979  1.00  0.00           N  
ATOM   3147  CA  THR C1867      56.297 116.776  10.365  1.00  0.00           C  
ATOM   3148  C   THR C1867      55.534 117.666  11.345  1.00  0.00           C  
ATOM   3149  O   THR C1867      54.834 117.149  12.238  1.00  0.00           O  
ATOM   3150  CB  THR C1867      57.777 116.687  10.687  1.00  0.00           C  
ATOM   3151  OG1 THR C1867      58.346 115.650   9.875  1.00  0.00           O  
ATOM   3152  CG2 THR C1867      58.003 116.386  12.204  1.00  0.00           C  
ATOM   3153  N   ALA C1878      55.590 118.987  11.151  1.00  0.00           N  
ATOM   3154  CA  ALA C1878      54.836 119.909  12.029  1.00  0.00           C  
ATOM   3155  C   ALA C1878      53.366 119.543  12.079  1.00  0.00           C  
ATOM   3156  O   ALA C1878      52.753 119.528  13.154  1.00  0.00           O  
ATOM   3157  CB  ALA C1878      54.994 121.400  11.570  1.00  0.00           C  
ATOM   3158  N   ASP C1879      52.775 119.330  10.908  1.00  0.00           N  
ATOM   3159  CA  ASP C1879      51.348 118.959  10.829  1.00  0.00           C  
ATOM   3160  C   ASP C1879      51.083 117.617  11.502  1.00  0.00           C  
ATOM   3161  O   ASP C1879      50.142 117.496  12.249  1.00  0.00           O  
ATOM   3162  CB  ASP C1879      50.896 118.847   9.365  1.00  0.00           C  
ATOM   3163  CG  ASP C1879      50.611 120.201   8.708  1.00  0.00           C  
ATOM   3164  OD1 ASP C1879      50.516 121.242   9.409  1.00  0.00           O  
ATOM   3165  OD2 ASP C1879      50.428 120.206   7.458  1.00  0.00           O  
ATOM   3166  N   LEU C1880      51.921 116.617  11.181  1.00  0.00           N  
ATOM   3167  CA  LEU C1880      51.825 115.273  11.752  1.00  0.00           C  
ATOM   3168  C   LEU C1880      51.770 115.289  13.298  1.00  0.00           C  
ATOM   3169  O   LEU C1880      50.869 114.708  13.906  1.00  0.00           O  
ATOM   3170  CB  LEU C1880      52.980 114.385  11.246  1.00  0.00           C  
ATOM   3171  CG  LEU C1880      53.117 112.971  11.849  1.00  0.00           C  
ATOM   3172  CD1 LEU C1880      51.851 112.112  11.568  1.00  0.00           C  
ATOM   3173  CD2 LEU C1880      54.348 112.263  11.311  1.00  0.00           C  
ATOM   3174  N   ILE C1881      52.761 115.928  13.922  1.00  0.00           N  
ATOM   3175  CA  ILE C1881      52.875 115.929  15.393  1.00  0.00           C  
ATOM   3176  C   ILE C1881      51.834 116.810  16.124  1.00  0.00           C  
ATOM   3177  O   ILE C1881      51.714 116.767  17.351  1.00  0.00           O  
ATOM   3178  CB  ILE C1881      54.328 116.204  15.835  1.00  0.00           C  
ATOM   3179  CG1 ILE C1881      54.684 117.687  15.640  1.00  0.00           C  
ATOM   3180  CG2 ILE C1881      55.270 115.224  15.112  1.00  0.00           C  
ATOM   3181  CD1 ILE C1881      56.144 118.045  16.016  1.00  0.00           C  
ATOM   3182  N   GLY C1882      51.034 117.568  15.389  1.00  0.00           N  
ATOM   3183  CA  GLY C1882      49.857 118.227  16.019  1.00  0.00           C  
ATOM   3184  C   GLY C1882      50.033 119.496  16.837  1.00  0.00           C  
ATOM   3185  O   GLY C1882      49.088 119.894  17.551  1.00  0.00           O  
ATOM   3186  N   ILE C1883      51.208 120.152  16.732  1.00  0.00           N  
ATOM   3187  CA  ILE C1883      51.479 121.397  17.491  1.00  0.00           C  
ATOM   3188  C   ILE C1883      50.396 122.427  17.103  1.00  0.00           C  
ATOM   3189  O   ILE C1883      50.159 122.638  15.911  1.00  0.00           O  
ATOM   3190  CB  ILE C1883      52.909 121.988  17.218  1.00  0.00           C  
ATOM   3191  CG1 ILE C1883      54.028 120.947  17.448  1.00  0.00           C  
ATOM   3192  CG2 ILE C1883      53.195 123.205  18.104  1.00  0.00           C  
ATOM   3193  CD1 ILE C1883      53.806 120.121  18.662  1.00  0.00           C  
ATOM   3194  N   PRO C1884      49.730 123.041  18.090  1.00  0.00           N  
ATOM   3195  CA  PRO C1884      48.618 123.957  17.778  1.00  0.00           C  
ATOM   3196  C   PRO C1884      48.968 125.169  16.873  1.00  0.00           C  
ATOM   3197  O   PRO C1884      48.136 125.575  16.078  1.00  0.00           O  
ATOM   3198  CB  PRO C1884      48.168 124.437  19.148  1.00  0.00           C  
ATOM   3199  CG  PRO C1884      48.673 123.373  20.135  1.00  0.00           C  
ATOM   3200  CD  PRO C1884      49.942 122.904  19.548  1.00  0.00           C  
ATOM   3201  N   TRP C1885      50.170 125.724  17.017  1.00  0.00           N  
ATOM   3202  CA  TRP C1885      50.653 126.831  16.174  1.00  0.00           C  
ATOM   3203  C   TRP C1885      51.958 126.514  15.513  1.00  0.00           C  
ATOM   3204  O   TRP C1885      52.800 125.869  16.103  1.00  0.00           O  
ATOM   3205  CB  TRP C1885      50.828 128.116  17.004  1.00  0.00           C  
ATOM   3206  CG  TRP C1885      49.551 128.522  17.684  1.00  0.00           C  
ATOM   3207  CD1 TRP C1885      49.140 128.190  18.957  1.00  0.00           C  
ATOM   3208  CD2 TRP C1885      48.503 129.322  17.116  1.00  0.00           C  
ATOM   3209  NE1 TRP C1885      47.888 128.725  19.197  1.00  0.00           N  
ATOM   3210  CE2 TRP C1885      47.481 129.428  18.089  1.00  0.00           C  
ATOM   3211  CE3 TRP C1885      48.328 129.949  15.869  1.00  0.00           C  
ATOM   3212  CZ2 TRP C1885      46.306 130.156  17.863  1.00  0.00           C  
ATOM   3213  CZ3 TRP C1885      47.169 130.667  15.643  1.00  0.00           C  
ATOM   3214  CH2 TRP C1885      46.177 130.780  16.645  1.00  0.00           C  
ATOM   3215  N   GLN C1886      52.123 127.000  14.279  1.00  0.00           N  
ATOM   3216  CA  GLN C1886      53.396 126.974  13.571  1.00  0.00           C  
ATOM   3217  C   GLN C1886      53.789 128.395  13.159  1.00  0.00           C  
ATOM   3218  O   GLN C1886      52.941 129.169  12.729  1.00  0.00           O  
ATOM   3219  CB  GLN C1886      53.324 126.116  12.293  1.00  0.00           C  
ATOM   3220  CG  GLN C1886      52.709 124.702  12.520  1.00  0.00           C  
ATOM   3221  CD  GLN C1886      52.447 123.945  11.243  1.00  0.00           C  
ATOM   3222  OE1 GLN C1886      52.971 124.287  10.161  1.00  0.00           O  
ATOM   3223  NE2 GLN C1886      51.677 122.869  11.354  1.00  0.00           N  
ATOM   3224  N   ILE C1887      55.071 128.706  13.272  1.00  0.00           N  
ATOM   3225  CA  ILE C1887      55.618 129.947  12.722  1.00  0.00           C  
ATOM   3226  C   ILE C1887      56.547 129.565  11.603  1.00  0.00           C  
ATOM   3227  O   ILE C1887      57.518 128.808  11.822  1.00  0.00           O  
ATOM   3228  CB  ILE C1887      56.408 130.796  13.789  1.00  0.00           C  
ATOM   3229  CG1 ILE C1887      55.506 131.136  14.982  1.00  0.00           C  
ATOM   3230  CG2 ILE C1887      57.024 132.084  13.089  1.00  0.00           C  
ATOM   3231  CD1 ILE C1887      56.236 131.805  16.176  1.00  0.00           C  
ATOM   3232  N   HIS C1888      56.229 130.029  10.392  1.00  0.00           N  
ATOM   3233  CA  HIS C1888      57.099 129.774   9.227  1.00  0.00           C  
ATOM   3234  C   HIS C1888      58.028 130.936   8.940  1.00  0.00           C  
ATOM   3235  O   HIS C1888      57.585 132.038   8.635  1.00  0.00           O  
ATOM   3236  CB  HIS C1888      56.285 129.430   7.996  1.00  0.00           C  
ATOM   3237  CG  HIS C1888      55.309 128.307   8.214  1.00  0.00           C  
ATOM   3238  ND1 HIS C1888      54.302 128.015   7.329  1.00  0.00           N  
ATOM   3239  CD2 HIS C1888      55.174 127.429   9.237  1.00  0.00           C  
ATOM   3240  CE1 HIS C1888      53.608 126.982   7.774  1.00  0.00           C  
ATOM   3241  NE2 HIS C1888      54.110 126.618   8.942  1.00  0.00           N  
ATOM   3242  N   VAL C1889      59.319 130.667   9.013  1.00  0.00           N  
ATOM   3243  CA  VAL C1889      60.338 131.687   8.798  1.00  0.00           C  
ATOM   3244  C   VAL C1889      61.131 131.322   7.549  1.00  0.00           C  
ATOM   3245  O   VAL C1889      61.999 130.445   7.607  1.00  0.00           O  
ATOM   3246  CB  VAL C1889      61.249 131.873  10.034  1.00  0.00           C  
ATOM   3247  CG1 VAL C1889      62.269 133.044   9.845  1.00  0.00           C  
ATOM   3248  CG2 VAL C1889      60.400 132.061  11.316  1.00  0.00           C  
ATOM   3249  N   GLY C1890      60.788 131.993   6.435  1.00  0.00           N  
ATOM   3250  CA  GLY C1890      61.475 131.855   5.138  1.00  0.00           C  
ATOM   3251  C   GLY C1890      62.150 133.160   4.665  1.00  0.00           C  
ATOM   3252  O   GLY C1890      61.809 134.243   5.145  1.00  0.00           O  
ATOM   3253  N   PRO C1891      63.136 133.055   3.742  1.00  0.00           N  
ATOM   3254  CA  PRO C1891      63.887 134.242   3.271  1.00  0.00           C  
ATOM   3255  C   PRO C1891      63.023 135.371   2.702  1.00  0.00           C  
ATOM   3256  O   PRO C1891      63.327 136.519   2.941  1.00  0.00           O  
ATOM   3257  CB  PRO C1891      64.818 133.683   2.198  1.00  0.00           C  
ATOM   3258  CG  PRO C1891      64.916 132.231   2.460  1.00  0.00           C  
ATOM   3259  CD  PRO C1891      63.630 131.808   3.124  1.00  0.00           C  
ATOM   3260  N   ARG C1892      61.935 135.059   2.007  1.00  0.00           N  
ATOM   3261  CA  ARG C1892      61.108 136.074   1.343  1.00  0.00           C  
ATOM   3262  C   ARG C1892      60.291 136.927   2.305  1.00  0.00           C  
ATOM   3263  O   ARG C1892      60.324 138.166   2.235  1.00  0.00           O  
ATOM   3264  CB  ARG C1892      60.146 135.426   0.350  1.00  0.00           C  
ATOM   3265  CG  ARG C1892      60.674 134.141  -0.283  1.00  0.00           C  
ATOM   3266  CD  ARG C1892      60.560 132.861   0.634  1.00  0.00           C  
ATOM   3267  NE  ARG C1892      61.672 131.910   0.430  1.00  0.00           N  
ATOM   3268  CZ  ARG C1892      62.529 131.891  -0.608  1.00  0.00           C  
ATOM   3269  NH1 ARG C1892      62.421 132.757  -1.618  1.00  0.00           N  
ATOM   3270  NH2 ARG C1892      63.506 130.978  -0.649  1.00  0.00           N  
ATOM   3271  N   GLY C1893      59.526 136.262   3.177  1.00  0.00           N  
ATOM   3272  CA  GLY C1893      58.714 136.944   4.172  1.00  0.00           C  
ATOM   3273  C   GLY C1893      59.599 137.777   5.083  1.00  0.00           C  
ATOM   3274  O   GLY C1893      59.241 138.887   5.485  1.00  0.00           O  
ATOM   3275  N   LEU C1894      60.762 137.236   5.402  1.00  0.00           N  
ATOM   3276  CA  LEU C1894      61.636 137.845   6.376  1.00  0.00           C  
ATOM   3277  C   LEU C1894      62.341 139.122   5.839  1.00  0.00           C  
ATOM   3278  O   LEU C1894      62.617 140.038   6.609  1.00  0.00           O  
ATOM   3279  CB  LEU C1894      62.668 136.838   6.825  1.00  0.00           C  
ATOM   3280  CG  LEU C1894      63.612 137.261   7.919  1.00  0.00           C  
ATOM   3281  CD1 LEU C1894      62.869 137.748   9.190  1.00  0.00           C  
ATOM   3282  CD2 LEU C1894      64.564 136.102   8.218  1.00  0.00           C  
ATOM   3283  N   ALA C1895      62.615 139.159   4.534  1.00  0.00           N  
ATOM   3284  CA  ALA C1895      63.142 140.355   3.877  1.00  0.00           C  
ATOM   3285  C   ALA C1895      62.188 141.547   4.012  1.00  0.00           C  
ATOM   3286  O   ALA C1895      62.618 142.708   3.934  1.00  0.00           O  
ATOM   3287  CB  ALA C1895      63.454 140.063   2.414  1.00  0.00           C  
ATOM   3288  N   GLU C1896      60.912 141.232   4.235  1.00  0.00           N  
ATOM   3289  CA  GLU C1896      59.818 142.174   4.410  1.00  0.00           C  
ATOM   3290  C   GLU C1896      59.412 142.359   5.854  1.00  0.00           C  
ATOM   3291  O   GLU C1896      58.424 143.039   6.100  1.00  0.00           O  
ATOM   3292  CB  GLU C1896      58.567 141.647   3.718  1.00  0.00           C  
ATOM   3293  CG  GLU C1896      58.425 141.883   2.233  1.00  0.00           C  
ATOM   3294  CD  GLU C1896      57.071 141.363   1.698  1.00  0.00           C  
ATOM   3295  OE1 GLU C1896      56.062 141.368   2.463  1.00  0.00           O  
ATOM   3296  OE2 GLU C1896      57.011 140.957   0.503  1.00  0.00           O  
ATOM   3297  N   GLY C1898      60.138 141.754   6.796  1.00  0.00           N  
ATOM   3298  CA  GLY C1898      59.823 141.814   8.236  1.00  0.00           C  
ATOM   3299  C   GLY C1898      58.597 141.007   8.678  1.00  0.00           C  
ATOM   3300  O   GLY C1898      57.921 141.368   9.668  1.00  0.00           O  
ATOM   3301  N   LYS C1899      58.327 139.914   7.955  1.00  0.00           N  
ATOM   3302  CA  LYS C1899      57.084 139.106   8.101  1.00  0.00           C  
ATOM   3303  C   LYS C1899      57.373 137.619   8.293  1.00  0.00           C  
ATOM   3304  O   LYS C1899      58.335 137.074   7.723  1.00  0.00           O  
ATOM   3305  CB  LYS C1899      56.199 139.203   6.855  1.00  0.00           C  
ATOM   3306  CG  LYS C1899      55.765 140.590   6.450  1.00  0.00           C  
ATOM   3307  CD  LYS C1899      54.773 141.174   7.400  1.00  0.00           C  
ATOM   3308  CE  LYS C1899      54.156 142.411   6.790  1.00  0.00           C  
ATOM   3309  NZ  LYS C1899      53.247 143.011   7.796  1.00  0.00           N  
ATOM   3310  N   VAL C1900      56.519 136.989   9.093  1.00  0.00           N  
ATOM   3311  CA  VAL C1900      56.448 135.538   9.201  1.00  0.00           C  
ATOM   3312  C   VAL C1900      55.028 135.084   8.969  1.00  0.00           C  
ATOM   3313  O   VAL C1900      54.076 135.877   9.056  1.00  0.00           O  
ATOM   3314  CB  VAL C1900      56.929 134.984  10.569  1.00  0.00           C  
ATOM   3315  CG1 VAL C1900      58.381 135.276  10.783  1.00  0.00           C  
ATOM   3316  CG2 VAL C1900      56.082 135.503  11.712  1.00  0.00           C  
ATOM   3317  N   GLU C1901      54.893 133.805   8.643  1.00  0.00           N  
ATOM   3318  CA  GLU C1901      53.591 133.203   8.521  1.00  0.00           C  
ATOM   3319  C   GLU C1901      53.252 132.435   9.801  1.00  0.00           C  
ATOM   3320  O   GLU C1901      54.051 131.614  10.283  1.00  0.00           O  
ATOM   3321  CB  GLU C1901      53.521 132.316   7.284  1.00  0.00           C  
ATOM   3322  CG  GLU C1901      52.104 131.886   6.924  1.00  0.00           C  
ATOM   3323  CD  GLU C1901      52.112 130.847   5.825  1.00  0.00           C  
ATOM   3324  OE1 GLU C1901      52.721 131.095   4.763  1.00  0.00           O  
ATOM   3325  OE2 GLU C1901      51.527 129.772   6.028  1.00  0.00           O  
ATOM   3326  N   LEU C1902      52.099 132.773  10.369  1.00  0.00           N  
ATOM   3327  CA  LEU C1902      51.563 132.088  11.515  1.00  0.00           C  
ATOM   3328  C   LEU C1902      50.404 131.196  11.038  1.00  0.00           C  
ATOM   3329  O   LEU C1902      49.423 131.702  10.484  1.00  0.00           O  
ATOM   3330  CB  LEU C1902      51.059 133.093  12.555  1.00  0.00           C  
ATOM   3331  CG  LEU C1902      50.444 132.477  13.822  1.00  0.00           C  
ATOM   3332  CD1 LEU C1902      51.531 131.732  14.658  1.00  0.00           C  
ATOM   3333  CD2 LEU C1902      49.737 133.542  14.635  1.00  0.00           C  
ATOM   3334  N   LYS C1903      50.558 129.886  11.216  1.00  0.00           N  
ATOM   3335  CA  LYS C1903      49.521 128.898  10.888  1.00  0.00           C  
ATOM   3336  C   LYS C1903      48.857 128.283  12.141  1.00  0.00           C  
ATOM   3337  O   LYS C1903      49.544 127.765  13.028  1.00  0.00           O  
ATOM   3338  CB  LYS C1903      50.121 127.789  10.010  1.00  0.00           C  
ATOM   3339  CG  LYS C1903      49.092 126.703   9.591  1.00  0.00           C  
ATOM   3340  CD  LYS C1903      49.754 125.667   8.721  1.00  0.00           C  
ATOM   3341  CE  LYS C1903      48.831 124.474   8.448  1.00  0.00           C  
ATOM   3342  NZ  LYS C1903      49.619 123.419   7.723  1.00  0.00           N  
ATOM   3343  N   ARG C1904      47.534 128.364  12.195  1.00  0.00           N  
ATOM   3344  CA  ARG C1904      46.736 127.670  13.208  1.00  0.00           C  
ATOM   3345  C   ARG C1904      46.437 126.232  12.760  1.00  0.00           C  
ATOM   3346  O   ARG C1904      45.773 126.026  11.746  1.00  0.00           O  
ATOM   3347  CB  ARG C1904      45.423 128.410  13.501  1.00  0.00           C  
ATOM   3348  CG  ARG C1904      44.716 127.905  14.781  1.00  0.00           C  
ATOM   3349  CD  ARG C1904      43.602 128.836  15.221  1.00  0.00           C  
ATOM   3350  NE  ARG C1904      42.704 129.182  14.109  1.00  0.00           N  
ATOM   3351  CZ  ARG C1904      41.998 130.317  14.002  1.00  0.00           C  
ATOM   3352  NH1 ARG C1904      42.078 131.264  14.932  1.00  0.00           N  
ATOM   3353  NH2 ARG C1904      41.200 130.504  12.951  1.00  0.00           N  
ATOM   3354  N   ARG C1905      46.935 125.242  13.509  1.00  0.00           N  
ATOM   3355  CA  ARG C1905      46.785 123.844  13.097  1.00  0.00           C  
ATOM   3356  C   ARG C1905      45.326 123.403  13.002  1.00  0.00           C  
ATOM   3357  O   ARG C1905      44.962 122.729  12.046  1.00  0.00           O  
ATOM   3358  CB  ARG C1905      47.594 122.900  14.014  1.00  0.00           C  
ATOM   3359  CG  ARG C1905      47.466 121.419  13.679  1.00  0.00           C  
ATOM   3360  CD  ARG C1905      48.209 121.059  12.383  1.00  0.00           C  
ATOM   3361  NE  ARG C1905      48.096 119.634  12.142  1.00  0.00           N  
ATOM   3362  CZ  ARG C1905      47.168 119.038  11.396  1.00  0.00           C  
ATOM   3363  NH1 ARG C1905      46.211 119.722  10.753  1.00  0.00           N  
ATOM   3364  NH2 ARG C1905      47.194 117.718  11.318  1.00  0.00           N  
ATOM   3365  N   SER C1906      44.492 123.815  13.954  1.00  0.00           N  
ATOM   3366  CA  SER C1906      43.102 123.335  14.069  1.00  0.00           C  
ATOM   3367  C   SER C1906      42.194 123.580  12.857  1.00  0.00           C  
ATOM   3368  O   SER C1906      41.299 122.760  12.575  1.00  0.00           O  
ATOM   3369  CB  SER C1906      42.430 123.871  15.335  1.00  0.00           C  
ATOM   3370  OG  SER C1906      42.274 125.282  15.290  1.00  0.00           O  
ATOM   3371  N   ASP C1907      42.437 124.679  12.130  1.00  0.00           N  
ATOM   3372  CA  ASP C1907      41.663 124.971  10.915  1.00  0.00           C  
ATOM   3373  C   ASP C1907      42.539 125.271   9.704  1.00  0.00           C  
ATOM   3374  O   ASP C1907      42.048 125.422   8.591  1.00  0.00           O  
ATOM   3375  CB  ASP C1907      40.647 126.083  11.168  1.00  0.00           C  
ATOM   3376  CG  ASP C1907      41.280 127.408  11.630  1.00  0.00           C  
ATOM   3377  OD1 ASP C1907      42.497 127.474  11.939  1.00  0.00           O  
ATOM   3378  OD2 ASP C1907      40.523 128.410  11.690  1.00  0.00           O  
ATOM   3379  N   GLY C1909      43.839 125.322   9.917  1.00  0.00           N  
ATOM   3380  CA  GLY C1909      44.771 125.637   8.835  1.00  0.00           C  
ATOM   3381  C   GLY C1909      44.823 127.106   8.438  1.00  0.00           C  
ATOM   3382  O   GLY C1909      45.442 127.445   7.418  1.00  0.00           O  
ATOM   3383  N   ALA C1910      44.183 127.970   9.228  1.00  0.00           N  
ATOM   3384  CA  ALA C1910      44.175 129.411   8.968  1.00  0.00           C  
ATOM   3385  C   ALA C1910      45.603 129.945   9.035  1.00  0.00           C  
ATOM   3386  O   ALA C1910      46.352 129.597   9.956  1.00  0.00           O  
ATOM   3387  CB  ALA C1910      43.291 130.138   9.964  1.00  0.00           C  
ATOM   3388  N   ARG C1913      45.963 130.737   8.024  1.00  0.00           N  
ATOM   3389  CA  ARG C1913      47.292 131.311   7.851  1.00  0.00           C  
ATOM   3390  C   ARG C1913      47.214 132.834   7.833  1.00  0.00           C  
ATOM   3391  O   ARG C1913      46.274 133.405   7.283  1.00  0.00           O  
ATOM   3392  CB  ARG C1913      47.916 130.833   6.537  1.00  0.00           C  
ATOM   3393  CG  ARG C1913      48.285 129.345   6.503  1.00  0.00           C  
ATOM   3394  CD  ARG C1913      48.625 128.903   5.086  1.00  0.00           C  
ATOM   3395  NE  ARG C1913      48.833 127.452   4.986  1.00  0.00           N  
ATOM   3396  CZ  ARG C1913      50.028 126.854   4.893  1.00  0.00           C  
ATOM   3397  NH1 ARG C1913      51.145 127.560   4.920  1.00  0.00           N  
ATOM   3398  NH2 ARG C1913      50.110 125.535   4.768  1.00  0.00           N  
ATOM   3399  N   GLU C1914      48.196 133.483   8.446  1.00  0.00           N  
ATOM   3400  CA  GLU C1914      48.369 134.925   8.309  1.00  0.00           C  
ATOM   3401  C   GLU C1914      49.820 135.363   8.321  1.00  0.00           C  
ATOM   3402  O   GLU C1914      50.642 134.838   9.090  1.00  0.00           O  
ATOM   3403  CB  GLU C1914      47.572 135.696   9.354  1.00  0.00           C  
ATOM   3404  CG  GLU C1914      47.928 135.442  10.776  1.00  0.00           C  
ATOM   3405  CD  GLU C1914      46.979 136.179  11.702  1.00  0.00           C  
ATOM   3406  OE1 GLU C1914      46.518 135.576  12.701  1.00  0.00           O  
ATOM   3407  OE2 GLU C1914      46.672 137.357  11.413  1.00  0.00           O  
ATOM   3408  N   ASN C1915      50.123 136.304   7.428  1.00  0.00           N  
ATOM   3409  CA  ASN C1915      51.403 137.001   7.427  1.00  0.00           C  
ATOM   3410  C   ASN C1915      51.369 138.073   8.499  1.00  0.00           C  
ATOM   3411  O   ASN C1915      50.454 138.904   8.529  1.00  0.00           O  
ATOM   3412  CB  ASN C1915      51.680 137.668   6.077  1.00  0.00           C  
ATOM   3413  CG  ASN C1915      51.757 136.672   4.937  1.00  0.00           C  
ATOM   3414  OD1 ASN C1915      52.373 135.614   5.059  1.00  0.00           O  
ATOM   3415  ND2 ASN C1915      51.131 137.013   3.818  1.00  0.00           N  
ATOM   3416  N   LEU C1916      52.337 138.055   9.395  1.00  0.00           N  
ATOM   3417  CA  LEU C1916      52.413 139.142  10.342  1.00  0.00           C  
ATOM   3418  C   LEU C1916      53.838 139.484  10.725  1.00  0.00           C  
ATOM   3419  O   LEU C1916      54.755 138.678  10.520  1.00  0.00           O  
ATOM   3420  CB  LEU C1916      51.481 138.929  11.551  1.00  0.00           C  
ATOM   3421  CG  LEU C1916      51.518 137.715  12.453  1.00  0.00           C  
ATOM   3422  CD1 LEU C1916      52.830 137.705  13.138  1.00  0.00           C  
ATOM   3423  CD2 LEU C1916      50.426 137.825  13.480  1.00  0.00           C  
ATOM   3424  N   ALA C1917      54.026 140.696  11.244  1.00  0.00           N  
ATOM   3425  CA  ALA C1917      55.350 141.173  11.600  1.00  0.00           C  
ATOM   3426  C   ALA C1917      55.980 140.286  12.636  1.00  0.00           C  
ATOM   3427  O   ALA C1917      55.309 139.745  13.501  1.00  0.00           O  
ATOM   3428  CB  ALA C1917      55.305 142.635  12.103  1.00  0.00           C  
ATOM   3429  N   LEU C1918      57.292 140.150  12.532  1.00  0.00           N  
ATOM   3430  CA  LEU C1918      58.120 139.517  13.532  1.00  0.00           C  
ATOM   3431  C   LEU C1918      57.763 140.018  14.925  1.00  0.00           C  
ATOM   3432  O   LEU C1918      57.568 139.216  15.849  1.00  0.00           O  
ATOM   3433  CB  LEU C1918      59.566 139.854  13.202  1.00  0.00           C  
ATOM   3434  CG  LEU C1918      60.725 138.897  13.381  1.00  0.00           C  
ATOM   3435  CD1 LEU C1918      60.343 137.438  13.240  1.00  0.00           C  
ATOM   3436  CD2 LEU C1918      61.762 139.308  12.347  1.00  0.00           C  
ATOM   3437  N   ALA C1929      57.652 141.350  15.062  1.00  0.00           N  
ATOM   3438  CA  ALA C1929      57.334 142.011  16.341  1.00  0.00           C  
ATOM   3439  C   ALA C1929      55.984 141.612  16.939  1.00  0.00           C  
ATOM   3440  O   ALA C1929      55.835 141.458  18.159  1.00  0.00           O  
ATOM   3441  CB  ALA C1929      57.405 143.539  16.165  1.00  0.00           C  
ATOM   3442  N   ASP C1930      55.001 141.425  16.073  1.00  0.00           N  
ATOM   3443  CA  ASP C1930      53.630 141.204  16.490  1.00  0.00           C  
ATOM   3444  C   ASP C1930      53.308 139.731  16.778  1.00  0.00           C  
ATOM   3445  O   ASP C1930      52.354 139.452  17.481  1.00  0.00           O  
ATOM   3446  CB  ASP C1930      52.657 141.794  15.450  1.00  0.00           C  
ATOM   3447  CG  ASP C1930      52.874 143.304  15.217  1.00  0.00           C  
ATOM   3448  OD1 ASP C1930      53.553 143.957  16.035  1.00  0.00           O  
ATOM   3449  OD2 ASP C1930      52.357 143.851  14.220  1.00  0.00           O  
ATOM   3450  N   VAL C1931      54.116 138.798  16.261  1.00  0.00           N  
ATOM   3451  CA  VAL C1931      53.837 137.356  16.432  1.00  0.00           C  
ATOM   3452  C   VAL C1931      53.965 136.872  17.892  1.00  0.00           C  
ATOM   3453  O   VAL C1931      53.119 136.130  18.372  1.00  0.00           O  
ATOM   3454  CB  VAL C1931      54.646 136.440  15.401  1.00  0.00           C  
ATOM   3455  CG1 VAL C1931      56.075 136.262  15.833  1.00  0.00           C  
ATOM   3456  CG2 VAL C1931      53.944 135.092  15.197  1.00  0.00           C  
ATOM   3457  N   VAL C1932      54.998 137.311  18.603  1.00  0.00           N  
ATOM   3458  CA  VAL C1932      55.181 136.861  19.976  1.00  0.00           C  
ATOM   3459  C   VAL C1932      54.006 137.333  20.841  1.00  0.00           C  
ATOM   3460  O   VAL C1932      53.481 136.564  21.663  1.00  0.00           O  
ATOM   3461  CB  VAL C1932      56.519 137.312  20.567  1.00  0.00           C  
ATOM   3462  CG1 VAL C1932      56.659 136.827  22.007  1.00  0.00           C  
ATOM   3463  CG2 VAL C1932      57.666 136.786  19.729  1.00  0.00           C  
ATOM   3464  N   ALA C1950      53.571 138.570  20.602  1.00  0.00           N  
ATOM   3465  CA  ALA C1950      52.482 139.183  21.350  1.00  0.00           C  
ATOM   3466  C   ALA C1950      51.171 138.440  21.120  1.00  0.00           C  
ATOM   3467  O   ALA C1950      50.424 138.227  22.062  1.00  0.00           O  
ATOM   3468  CB  ALA C1950      52.350 140.663  20.996  1.00  0.00           C  
ATOM   3469  N   ARG C1951      50.913 138.017  19.875  1.00  0.00           N  
ATOM   3470  CA  ARG C1951      49.745 137.168  19.555  1.00  0.00           C  
ATOM   3471  C   ARG C1951      49.725 135.862  20.329  1.00  0.00           C  
ATOM   3472  O   ARG C1951      48.657 135.314  20.574  1.00  0.00           O  
ATOM   3473  CB  ARG C1951      49.701 136.803  18.065  1.00  0.00           C  
ATOM   3474  CG  ARG C1951      49.429 137.927  17.130  1.00  0.00           C  
ATOM   3475  CD  ARG C1951      47.967 138.296  17.129  1.00  0.00           C  
ATOM   3476  NE  ARG C1951      47.586 138.873  15.843  1.00  0.00           N  
ATOM   3477  CZ  ARG C1951      47.078 138.183  14.824  1.00  0.00           C  
ATOM   3478  NH1 ARG C1951      46.866 136.871  14.926  1.00  0.00           N  
ATOM   3479  NH2 ARG C1951      46.769 138.816  13.703  1.00  0.00           N  
ATOM   3480  N   LEU C1952      50.901 135.340  20.667  1.00  0.00           N  
ATOM   3481  CA  LEU C1952      51.012 134.020  21.287  1.00  0.00           C  
ATOM   3482  C   LEU C1952      51.171 134.065  22.808  1.00  0.00           C  
ATOM   3483  O   LEU C1952      51.069 133.040  23.474  1.00  0.00           O  
ATOM   3484  CB  LEU C1952      52.145 133.197  20.644  1.00  0.00           C  
ATOM   3485  CG  LEU C1952      51.998 132.797  19.157  1.00  0.00           C  
ATOM   3486  CD1 LEU C1952      53.290 132.193  18.579  1.00  0.00           C  
ATOM   3487  CD2 LEU C1952      50.808 131.856  18.952  1.00  0.00           C  
ATOM   3488  N   THR C1953      51.407 135.248  23.360  1.00  0.00           N  
ATOM   3489  CA  THR C1953      51.625 135.379  24.812  1.00  0.00           C  
ATOM   3490  C   THR C1953      50.379 135.861  25.581  1.00  0.00           C  
ATOM   3491  O   THR C1953      49.369 136.305  24.994  1.00  0.00           O  
ATOM   3492  CB  THR C1953      52.915 136.193  25.146  1.00  0.00           C  
ATOM   3493  OG1 THR C1953      52.923 137.444  24.439  1.00  0.00           O  
ATOM   3494  CG2 THR C1953      54.125 135.404  24.735  1.00  0.00           C  
ATOM   3495  OXT THR C1953      50.337 135.779  26.816  1.00  0.00           O  
TER
END
