# Supplementary material for: Backbone Brackets and Arginine Tweezers delineate Class I and Class II aminoacyl tRNA synthetases
Source: PLoS Comput Biol. 2018 Apr 16;14(4):e1006101. doi: 10.1371/journal.pcbi.1006101 (PMC5919687; doi:10.1371/journal.pcbi.1006101)
Supplement: S12 File — All structures of Class II aaRS with residues renumbered according to the MSA. (GZ) [file pcbi.1006101.s024.tar.gz › 2i4m_A_renum.pdb]

ATOM      1  N   GLY A 261      22.521  56.447   0.563  1.00  0.00           N  
ATOM      2  CA  GLY A 261      21.684  56.004   1.744  1.00  0.00           C  
ATOM      3  C   GLY A 261      22.489  55.478   2.934  1.00  0.00           C  
ATOM      4  O   GLY A 261      23.275  54.530   2.788  1.00  0.00           O  
ATOM      5  N   SER A 262      22.270  56.080   4.109  1.00  0.00           N  
ATOM      6  CA  SER A 262      23.127  55.890   5.305  1.00  0.00           C  
ATOM      7  C   SER A 262      23.364  54.424   5.713  1.00  0.00           C  
ATOM      8  O   SER A 262      22.521  53.565   5.475  1.00  0.00           O  
ATOM      9  CB  SER A 262      22.614  56.739   6.489  1.00  0.00           C  
ATOM     10  OG  SER A 262      21.639  56.058   7.254  1.00  0.00           O  
ATOM     11  N   HIS A 263      24.512  54.140   6.320  1.00  0.00           N  
ATOM     12  CA  HIS A 263      24.958  52.759   6.458  1.00  0.00           C  
ATOM     13  C   HIS A 263      25.993  52.642   7.563  1.00  0.00           C  
ATOM     14  O   HIS A 263      26.987  53.347   7.562  1.00  0.00           O  
ATOM     15  CB  HIS A 263      25.550  52.277   5.130  1.00  0.00           C  
ATOM     16  CG  HIS A 263      26.696  53.114   4.646  1.00  0.00           C  
ATOM     17  ND1 HIS A 263      26.529  54.189   3.796  1.00  0.00           N  
ATOM     18  CD2 HIS A 263      28.022  53.061   4.927  1.00  0.00           C  
ATOM     19  CE1 HIS A 263      27.702  54.756   3.569  1.00  0.00           C  
ATOM     20  NE2 HIS A 263      28.625  54.092   4.245  1.00  0.00           N  
ATOM     21  N   MET A 264      25.775  51.736   8.501  1.00  0.00           N  
ATOM     22  CA  MET A 264      26.638  51.636   9.675  1.00  0.00           C  
ATOM     23  C   MET A 264      27.032  50.178   9.981  1.00  0.00           C  
ATOM     24  O   MET A 264      26.307  49.244   9.623  1.00  0.00           O  
ATOM     25  CB  MET A 264      25.921  52.298  10.861  1.00  0.00           C  
ATOM     26  CG  MET A 264      26.775  52.611  12.098  1.00  0.00           C  
ATOM     27  SD  MET A 264      28.246  53.662  11.871  1.00  0.00           S  
ATOM     28  CE  MET A 264      27.585  55.074  10.971  1.00  0.00           C  
ATOM     29  N   ARG A 266      28.190  49.987  10.608  1.00  0.00           N  
ATOM     30  CA  ARG A 266      28.589  48.673  11.118  1.00  0.00           C  
ATOM     31  C   ARG A 266      28.649  48.777  12.616  1.00  0.00           C  
ATOM     32  O   ARG A 266      29.271  49.695  13.146  1.00  0.00           O  
ATOM     33  CB  ARG A 266      29.981  48.259  10.640  1.00  0.00           C  
ATOM     34  CG  ARG A 266      30.186  48.190   9.149  1.00  0.00           C  
ATOM     35  CD  ARG A 266      31.684  48.220   8.859  1.00  0.00           C  
ATOM     36  NE  ARG A 266      31.960  47.983   7.449  1.00  0.00           N  
ATOM     37  CZ  ARG A 266      32.256  46.792   6.949  1.00  0.00           C  
ATOM     38  NH1 ARG A 266      32.330  45.730   7.749  1.00  0.00           N  
ATOM     39  NH2 ARG A 266      32.479  46.666   5.650  1.00  0.00           N  
ATOM     40  N   LEU A 267      28.043  47.821  13.305  1.00  0.00           N  
ATOM     41  CA  LEU A 267      27.912  47.908  14.758  1.00  0.00           C  
ATOM     42  C   LEU A 267      29.252  48.114  15.463  1.00  0.00           C  
ATOM     43  O   LEU A 267      29.304  48.758  16.507  1.00  0.00           O  
ATOM     44  CB  LEU A 267      27.189  46.679  15.319  1.00  0.00           C  
ATOM     45  CG  LEU A 267      26.117  46.884  16.397  1.00  0.00           C  
ATOM     46  CD1 LEU A 267      25.276  45.628  16.536  1.00  0.00           C  
ATOM     47  CD2 LEU A 267      26.694  47.258  17.764  1.00  0.00           C  
ATOM     48  N   SER A 268      30.334  47.586  14.895  1.00  0.00           N  
ATOM     49  CA  SER A 268      31.634  47.626  15.577  1.00  0.00           C  
ATOM     50  C   SER A 268      32.269  49.000  15.417  1.00  0.00           C  
ATOM     51  O   SER A 268      33.349  49.279  15.952  1.00  0.00           O  
ATOM     52  CB  SER A 268      32.558  46.548  15.026  1.00  0.00           C  
ATOM     53  OG  SER A 268      32.634  46.660  13.617  1.00  0.00           O  
ATOM     54  N   ARG A 269      31.595  49.846  14.648  1.00  0.00           N  
ATOM     55  CA  ARG A 269      32.036  51.198  14.427  1.00  0.00           C  
ATOM     56  C   ARG A 269      31.012  52.138  15.020  1.00  0.00           C  
ATOM     57  O   ARG A 269      31.136  53.341  14.897  1.00  0.00           O  
ATOM     58  CB  ARG A 269      32.198  51.478  12.928  1.00  0.00           C  
ATOM     59  CG  ARG A 269      33.385  50.769  12.277  1.00  0.00           C  
ATOM     60  CD  ARG A 269      33.889  51.502  11.022  1.00  0.00           C  
ATOM     61  NE  ARG A 269      34.586  50.586  10.118  1.00  0.00           N  
ATOM     62  CZ  ARG A 269      35.319  50.945   9.062  1.00  0.00           C  
ATOM     63  NH1 ARG A 269      35.488  52.232   8.747  1.00  0.00           N  
ATOM     64  NH2 ARG A 269      35.901  49.998   8.321  1.00  0.00           N  
ATOM     65  N   PHE A 270      29.998  51.587  15.659  1.00  0.00           N  
ATOM     66  CA  PHE A 270      28.862  52.374  16.095  1.00  0.00           C  
ATOM     67  C   PHE A 270      28.948  52.531  17.593  1.00  0.00           C  
ATOM     68  O   PHE A 270      29.897  52.040  18.208  1.00  0.00           O  
ATOM     69  CB  PHE A 270      27.577  51.649  15.719  1.00  0.00           C  
ATOM     70  CG  PHE A 270      26.359  52.535  15.649  1.00  0.00           C  
ATOM     71  CD1 PHE A 270      26.437  53.812  15.147  1.00  0.00           C  
ATOM     72  CD2 PHE A 270      25.127  52.058  16.054  1.00  0.00           C  
ATOM     73  CE1 PHE A 270      25.314  54.596  15.061  1.00  0.00           C  
ATOM     74  CE2 PHE A 270      24.015  52.826  15.964  1.00  0.00           C  
ATOM     75  CZ  PHE A 270      24.100  54.102  15.467  1.00  0.00           C  
ATOM     76  N   PHE A 271      27.974  53.223  18.179  1.00  0.00           N  
ATOM     77  CA  PHE A 271      27.859  53.332  19.627  1.00  0.00           C  
ATOM     78  C   PHE A 271      26.440  52.976  19.957  1.00  0.00           C  
ATOM     79  O   PHE A 271      25.538  53.728  19.611  1.00  0.00           O  
ATOM     80  CB  PHE A 271      28.156  54.764  20.051  1.00  0.00           C  
ATOM     81  CG  PHE A 271      28.100  55.002  21.534  1.00  0.00           C  
ATOM     82  CD1 PHE A 271      29.031  54.430  22.383  1.00  0.00           C  
ATOM     83  CD2 PHE A 271      27.151  55.861  22.068  1.00  0.00           C  
ATOM     84  CE1 PHE A 271      28.975  54.682  23.735  1.00  0.00           C  
ATOM     85  CE2 PHE A 271      27.098  56.116  23.418  1.00  0.00           C  
ATOM     86  CZ  PHE A 271      28.000  55.527  24.246  1.00  0.00           C  
ATOM     87  N   LEU A 272      26.231  51.820  20.586  1.00  0.00           N  
ATOM     88  CA  LEU A 272      24.866  51.301  20.836  1.00  0.00           C  
ATOM     89  C   LEU A 272      24.818  50.505  22.148  1.00  0.00           C  
ATOM     90  O   LEU A 272      24.846  49.273  22.140  1.00  0.00           O  
ATOM     91  CB  LEU A 272      24.401  50.465  19.642  1.00  0.00           C  
ATOM     92  CG  LEU A 272      23.094  49.674  19.678  1.00  0.00           C  
ATOM     93  CD1 LEU A 272      21.870  50.577  19.781  1.00  0.00           C  
ATOM     94  CD2 LEU A 272      22.991  48.781  18.446  1.00  0.00           C  
ATOM     95  N   PRO A 273      24.758  51.212  23.294  1.00  0.00           N  
ATOM     96  CA  PRO A 273      24.946  50.473  24.532  1.00  0.00           C  
ATOM     97  C   PRO A 273      23.676  49.716  24.958  1.00  0.00           C  
ATOM     98  O   PRO A 273      22.733  50.311  25.505  1.00  0.00           O  
ATOM     99  CB  PRO A 273      25.340  51.563  25.531  1.00  0.00           C  
ATOM    100  CG  PRO A 273      24.839  52.828  24.960  1.00  0.00           C  
ATOM    101  CD  PRO A 273      24.502  52.649  23.533  1.00  0.00           C  
ATOM    102  N   ILE A 274      23.649  48.416  24.678  1.00  0.00           N  
ATOM    103  CA  ILE A 274      22.506  47.582  25.056  1.00  0.00           C  
ATOM    104  C   ILE A 274      22.555  47.249  26.549  1.00  0.00           C  
ATOM    105  O   ILE A 274      23.617  47.000  27.108  1.00  0.00           O  
ATOM    106  CB  ILE A 274      22.429  46.277  24.216  1.00  0.00           C  
ATOM    107  CG1 ILE A 274      22.373  46.588  22.721  1.00  0.00           C  
ATOM    108  CG2 ILE A 274      21.238  45.437  24.628  1.00  0.00           C  
ATOM    109  CD1 ILE A 274      21.099  47.285  22.284  1.00  0.00           C  
ATOM    110  N   LEU A 275      21.401  47.275  27.192  1.00  0.00           N  
ATOM    111  CA  LEU A 275      21.310  46.875  28.579  1.00  0.00           C  
ATOM    112  C   LEU A 275      20.590  45.528  28.618  1.00  0.00           C  
ATOM    113  O   LEU A 275      19.493  45.394  28.059  1.00  0.00           O  
ATOM    114  CB  LEU A 275      20.523  47.919  29.373  1.00  0.00           C  
ATOM    115  CG  LEU A 275      20.851  49.405  29.247  1.00  0.00           C  
ATOM    116  CD1 LEU A 275      19.780  50.192  29.973  1.00  0.00           C  
ATOM    117  CD2 LEU A 275      22.217  49.732  29.809  1.00  0.00           C  
ATOM    118  N   LYS A 276      21.183  44.527  29.263  1.00  0.00           N  
ATOM    119  CA  LYS A 276      20.562  43.201  29.237  1.00  0.00           C  
ATOM    120  C   LYS A 276      19.250  43.170  30.007  1.00  0.00           C  
ATOM    121  O   LYS A 276      18.298  42.511  29.580  1.00  0.00           O  
ATOM    122  CB  LYS A 276      21.515  42.064  29.654  1.00  0.00           C  
ATOM    123  CG  LYS A 276      22.279  42.270  30.953  1.00  0.00           C  
ATOM    124  CD  LYS A 276      23.447  41.264  31.074  1.00  0.00           C  
ATOM    125  CE  LYS A 276      22.998  39.879  31.605  1.00  0.00           C  
ATOM    126  NZ  LYS A 276      22.854  39.864  33.100  1.00  0.00           N  
ATOM    127  N   GLU A 277      19.175  43.924  31.098  1.00  0.00           N  
ATOM    128  CA  GLU A 277      17.987  43.887  31.952  1.00  0.00           C  
ATOM    129  C   GLU A 277      17.212  45.200  32.028  1.00  0.00           C  
ATOM    130  O   GLU A 277      17.765  46.278  31.797  1.00  0.00           O  
ATOM    131  CB  GLU A 277      18.328  43.366  33.370  1.00  0.00           C  
ATOM    132  CG  GLU A 277      19.350  44.205  34.177  1.00  0.00           C  
ATOM    133  CD  GLU A 277      20.734  44.286  33.516  1.00  0.00           C  
ATOM    134  OE1 GLU A 277      20.879  45.027  32.504  1.00  0.00           O  
ATOM    135  OE2 GLU A 277      21.669  43.611  34.016  1.00  0.00           O  
ATOM    136  N   ASN A 278      15.925  45.077  32.357  1.00  0.00           N  
ATOM    137  CA  ASN A 278      15.048  46.212  32.628  1.00  0.00           C  
ATOM    138  C   ASN A 278      15.541  47.136  33.751  1.00  0.00           C  
ATOM    139  O   ASN A 278      15.820  46.672  34.851  1.00  0.00           O  
ATOM    140  CB  ASN A 278      13.640  45.713  32.953  1.00  0.00           C  
ATOM    141  CG  ASN A 278      12.876  45.261  31.712  1.00  0.00           C  
ATOM    142  OD1 ASN A 278      13.254  45.560  30.571  1.00  0.00           O  
ATOM    143  ND2 ASN A 278      11.778  44.552  31.934  1.00  0.00           N  
ATOM    144  N   PRO A 279      15.658  48.447  33.464  1.00  0.00           N  
ATOM    145  CA  PRO A 279      16.066  49.432  34.453  1.00  0.00           C  
ATOM    146  C   PRO A 279      14.947  49.760  35.423  1.00  0.00           C  
ATOM    147  O   PRO A 279      13.845  50.111  35.009  1.00  0.00           O  
ATOM    148  CB  PRO A 279      16.404  50.661  33.607  1.00  0.00           C  
ATOM    149  CG  PRO A 279      16.362  50.201  32.185  1.00  0.00           C  
ATOM    150  CD  PRO A 279      15.431  49.073  32.154  1.00  0.00           C  
ATOM    151  N   LYS A 281      15.249  49.651  36.711  1.00  0.00           N  
ATOM    152  CA  LYS A 281      14.294  49.934  37.780  1.00  0.00           C  
ATOM    153  C   LYS A 281      13.548  51.242  37.563  1.00  0.00           C  
ATOM    154  O   LYS A 281      12.333  51.291  37.739  1.00  0.00           O  
ATOM    155  CB  LYS A 281      15.000  49.969  39.138  1.00  0.00           C  
ATOM    156  CG  LYS A 281      15.453  48.603  39.624  1.00  0.00           C  
ATOM    157  CD  LYS A 281      16.493  48.712  40.773  1.00  0.00           C  
ATOM    158  CE  LYS A 281      17.324  47.414  40.925  1.00  0.00           C  
ATOM    159  NZ  LYS A 281      16.518  46.159  40.674  1.00  0.00           N  
ATOM    160  N   GLU A 282      14.278  52.277  37.150  1.00  0.00           N  
ATOM    161  CA  GLU A 282      13.755  53.632  37.079  1.00  0.00           C  
ATOM    162  C   GLU A 282      12.692  53.859  35.996  1.00  0.00           C  
ATOM    163  O   GLU A 282      12.129  54.950  35.894  1.00  0.00           O  
ATOM    164  CB  GLU A 282      14.908  54.631  36.927  1.00  0.00           C  
ATOM    165  CG  GLU A 282      15.566  54.680  35.543  1.00  0.00           C  
ATOM    166  CD  GLU A 282      16.835  53.829  35.413  1.00  0.00           C  
ATOM    167  OE1 GLU A 282      16.987  52.820  36.149  1.00  0.00           O  
ATOM    168  OE2 GLU A 282      17.678  54.187  34.549  1.00  0.00           O  
ATOM    169  N   ALA A 283      12.411  52.825  35.204  1.00  0.00           N  
ATOM    170  CA  ALA A 283      11.437  52.933  34.122  1.00  0.00           C  
ATOM    171  C   ALA A 283      10.140  52.164  34.397  1.00  0.00           C  
ATOM    172  O   ALA A 283      10.163  50.944  34.627  1.00  0.00           O  
ATOM    173  CB  ALA A 283      12.059  52.480  32.818  1.00  0.00           C  
ATOM    174  N   GLU A 291       9.017  52.886  34.350  1.00  0.00           N  
ATOM    175  CA  GLU A 291       7.704  52.299  34.618  1.00  0.00           C  
ATOM    176  C   GLU A 291       7.066  51.768  33.344  1.00  0.00           C  
ATOM    177  O   GLU A 291       6.959  50.560  33.167  1.00  0.00           O  
ATOM    178  CB  GLU A 291       6.770  53.305  35.287  1.00  0.00           C  
ATOM    179  CG  GLU A 291       7.202  53.743  36.677  1.00  0.00           C  
ATOM    180  CD  GLU A 291       6.665  55.122  37.040  1.00  0.00           C  
ATOM    181  OE1 GLU A 291       5.446  55.366  36.848  1.00  0.00           O  
ATOM    182  OE2 GLU A 291       7.461  55.971  37.503  1.00  0.00           O  
ATOM    183  N   ILE A 292       6.656  52.673  32.456  1.00  0.00           N  
ATOM    184  CA  ILE A 292       5.971  52.293  31.219  1.00  0.00           C  
ATOM    185  C   ILE A 292       6.943  51.601  30.280  1.00  0.00           C  
ATOM    186  O   ILE A 292       8.153  51.745  30.455  1.00  0.00           O  
ATOM    187  CB  ILE A 292       5.301  53.496  30.511  1.00  0.00           C  
ATOM    188  CG1 ILE A 292       6.292  54.627  30.286  1.00  0.00           C  
ATOM    189  CG2 ILE A 292       4.115  53.997  31.314  1.00  0.00           C  
ATOM    190  CD1 ILE A 292       5.754  55.697  29.372  1.00  0.00           C  
ATOM    191  N   VAL A 293       6.412  50.857  29.301  1.00  0.00           N  
ATOM    192  CA  VAL A 293       7.217  50.022  28.403  1.00  0.00           C  
ATOM    193  C   VAL A 293       8.177  50.812  27.501  1.00  0.00           C  
ATOM    194  O   VAL A 293       9.305  50.385  27.279  1.00  0.00           O  
ATOM    195  CB  VAL A 293       6.323  49.034  27.565  1.00  0.00           C  
ATOM    196  CG1 VAL A 293       5.483  49.766  26.537  1.00  0.00           C  
ATOM    197  CG2 VAL A 293       7.162  47.944  26.872  1.00  0.00           C  
ATOM    198  N   SER A 296       7.744  51.959  26.987  1.00  0.00           N  
ATOM    199  CA  SER A 296       8.574  52.682  26.015  1.00  0.00           C  
ATOM    200  C   SER A 296       9.846  53.249  26.627  1.00  0.00           C  
ATOM    201  O   SER A 296      10.901  53.197  25.997  1.00  0.00           O  
ATOM    202  CB  SER A 296       7.789  53.785  25.321  1.00  0.00           C  
ATOM    203  OG  SER A 296       7.156  54.590  26.284  1.00  0.00           O  
ATOM    204  N   HIS A 297       9.748  53.787  27.843  1.00  0.00           N  
ATOM    205  CA  HIS A 297      10.916  54.251  28.556  1.00  0.00           C  
ATOM    206  C   HIS A 297      11.763  53.021  28.755  1.00  0.00           C  
ATOM    207  O   HIS A 297      12.914  52.957  28.336  1.00  0.00           O  
ATOM    208  CB  HIS A 297      10.528  54.852  29.912  1.00  0.00           C  
ATOM    209  CG  HIS A 297      11.648  55.565  30.626  1.00  0.00           C  
ATOM    210  ND1 HIS A 297      11.449  56.272  31.797  1.00  0.00           N  
ATOM    211  CD2 HIS A 297      12.968  55.695  30.333  1.00  0.00           C  
ATOM    212  CE1 HIS A 297      12.594  56.802  32.191  1.00  0.00           C  
ATOM    213  NE2 HIS A 297      13.533  56.466  31.323  1.00  0.00           N  
ATOM    214  N   ARG A 298      11.169  52.015  29.365  1.00  0.00           N  
ATOM    215  CA  ARG A 298      11.875  50.795  29.684  1.00  0.00           C  
ATOM    216  C   ARG A 298      12.660  50.349  28.460  1.00  0.00           C  
ATOM    217  O   ARG A 298      13.823  49.982  28.563  1.00  0.00           O  
ATOM    218  CB  ARG A 298      10.864  49.741  30.167  1.00  0.00           C  
ATOM    219  CG  ARG A 298      11.434  48.375  30.523  1.00  0.00           C  
ATOM    220  CD  ARG A 298      10.334  47.426  31.042  1.00  0.00           C  
ATOM    221  NE  ARG A 298       9.917  47.778  32.398  1.00  0.00           N  
ATOM    222  CZ  ARG A 298       8.670  48.071  32.759  1.00  0.00           C  
ATOM    223  NH1 ARG A 298       7.676  48.050  31.873  1.00  0.00           N  
ATOM    224  NH2 ARG A 298       8.421  48.380  34.024  1.00  0.00           N  
ATOM    225  N   LEU A 303      12.037  50.454  27.290  1.00  0.00           N  
ATOM    226  CA  LEU A 303      12.617  49.922  26.061  1.00  0.00           C  
ATOM    227  C   LEU A 303      13.628  50.819  25.372  1.00  0.00           C  
ATOM    228  O   LEU A 303      14.567  50.333  24.748  1.00  0.00           O  
ATOM    229  CB  LEU A 303      11.524  49.506  25.089  1.00  0.00           C  
ATOM    230  CG  LEU A 303      10.870  48.130  25.275  1.00  0.00           C  
ATOM    231  CD1 LEU A 303       9.929  47.915  24.098  1.00  0.00           C  
ATOM    232  CD2 LEU A 303      11.904  47.025  25.328  1.00  0.00           C  
ATOM    233  N   MET A 305      13.446  52.129  25.489  1.00  0.00           N  
ATOM    234  CA  MET A 305      14.387  53.099  24.894  1.00  0.00           C  
ATOM    235  C   MET A 305      15.750  53.066  25.575  1.00  0.00           C  
ATOM    236  O   MET A 305      16.773  53.289  24.935  1.00  0.00           O  
ATOM    237  CB  MET A 305      13.790  54.512  24.925  1.00  0.00           C  
ATOM    238  CG  MET A 305      12.748  54.734  23.833  1.00  0.00           C  
ATOM    239  SD  MET A 305      12.154  56.422  23.741  1.00  0.00           S  
ATOM    240  CE  MET A 305      13.568  57.265  23.032  1.00  0.00           C  
ATOM    241  N   LEU A 306      15.743  52.780  26.876  1.00  0.00           N  
ATOM    242  CA  LEU A 306      16.968  52.629  27.659  1.00  0.00           C  
ATOM    243  C   LEU A 306      17.694  51.341  27.333  1.00  0.00           C  
ATOM    244  O   LEU A 306      18.897  51.358  27.158  1.00  0.00           O  
ATOM    245  CB  LEU A 306      16.665  52.675  29.153  1.00  0.00           C  
ATOM    246  CG  LEU A 306      16.064  53.975  29.686  1.00  0.00           C  
ATOM    247  CD1 LEU A 306      15.534  53.711  31.062  1.00  0.00           C  
ATOM    248  CD2 LEU A 306      17.114  55.114  29.674  1.00  0.00           C  
ATOM    249  N   ARG A 307      16.974  50.226  27.250  1.00  0.00           N  
ATOM    250  CA  ARG A 307      17.619  48.952  26.935  1.00  0.00           C  
ATOM    251  C   ARG A 307      18.130  48.927  25.497  1.00  0.00           C  
ATOM    252  O   ARG A 307      19.188  48.349  25.217  1.00  0.00           O  
ATOM    253  CB  ARG A 307      16.679  47.766  27.166  1.00  0.00           C  
ATOM    254  CG  ARG A 307      16.576  47.324  28.621  1.00  0.00           C  
ATOM    255  CD  ARG A 307      15.991  45.900  28.757  1.00  0.00           C  
ATOM    256  NE  ARG A 307      16.873  44.902  28.146  1.00  0.00           N  
ATOM    257  CZ  ARG A 307      16.521  44.059  27.174  1.00  0.00           C  
ATOM    258  NH1 ARG A 307      15.276  44.055  26.698  1.00  0.00           N  
ATOM    259  NH2 ARG A 307      17.420  43.204  26.689  1.00  0.00           N  
ATOM    260  N   ALA A 308      17.382  49.565  24.601  1.00  0.00           N  
ATOM    261  CA  ALA A 308      17.695  49.565  23.181  1.00  0.00           C  
ATOM    262  C   ALA A 308      18.791  50.558  22.793  1.00  0.00           C  
ATOM    263  O   ALA A 308      18.949  50.863  21.609  1.00  0.00           O  
ATOM    264  CB  ALA A 308      16.446  49.844  22.389  1.00  0.00           C  
ATOM    265  N   GLY A 309      19.521  51.063  23.796  1.00  0.00           N  
ATOM    266  CA  GLY A 309      20.646  51.976  23.617  1.00  0.00           C  
ATOM    267  C   GLY A 309      20.242  53.268  22.937  1.00  0.00           C  
ATOM    268  O   GLY A 309      20.995  53.833  22.152  1.00  0.00           O  
ATOM    269  N   MET A 310      19.045  53.750  23.219  1.00  0.00           N  
ATOM    270  CA  MET A 310      18.553  54.925  22.514  1.00  0.00           C  
ATOM    271  C   MET A 310      18.536  56.223  23.337  1.00  0.00           C  
ATOM    272  O   MET A 310      18.183  57.285  22.804  1.00  0.00           O  
ATOM    273  CB  MET A 310      17.157  54.654  21.992  1.00  0.00           C  
ATOM    274  CG  MET A 310      17.079  53.568  20.970  1.00  0.00           C  
ATOM    275  SD  MET A 310      15.343  53.349  20.560  1.00  0.00           S  
ATOM    276  CE  MET A 310      14.907  54.982  19.966  1.00  0.00           C  
ATOM    277  N   LEU A 311      18.916  56.154  24.613  1.00  0.00           N  
ATOM    278  CA  LEU A 311      18.619  57.233  25.525  1.00  0.00           C  
ATOM    279  C   LEU A 311      19.476  57.194  26.787  1.00  0.00           C  
ATOM    280  O   LEU A 311      19.785  56.124  27.322  1.00  0.00           O  
ATOM    281  CB  LEU A 311      17.149  57.146  25.892  1.00  0.00           C  
ATOM    282  CG  LEU A 311      16.373  58.425  26.179  1.00  0.00           C  
ATOM    283  CD1 LEU A 311      16.402  59.332  24.967  1.00  0.00           C  
ATOM    284  CD2 LEU A 311      14.939  58.114  26.563  1.00  0.00           C  
ATOM    285  N   ARG A 312      19.880  58.365  27.261  1.00  0.00           N  
ATOM    286  CA  ARG A 312      20.413  58.477  28.615  1.00  0.00           C  
ATOM    287  C   ARG A 312      19.828  59.697  29.319  1.00  0.00           C  
ATOM    288  O   ARG A 312      19.773  60.807  28.756  1.00  0.00           O  
ATOM    289  CB  ARG A 312      21.930  58.547  28.624  1.00  0.00           C  
ATOM    290  CG  ARG A 312      22.494  58.313  30.004  1.00  0.00           C  
ATOM    291  CD  ARG A 312      23.924  58.820  30.138  1.00  0.00           C  
ATOM    292  NE  ARG A 312      24.423  58.679  31.506  1.00  0.00           N  
ATOM    293  CZ  ARG A 312      24.622  57.505  32.091  1.00  0.00           C  
ATOM    294  NH1 ARG A 312      24.358  56.393  31.428  1.00  0.00           N  
ATOM    295  NH2 ARG A 312      25.086  57.429  33.321  1.00  0.00           N  
ATOM    296  N   GLN A 313      19.380  59.490  30.547  1.00  0.00           N  
ATOM    297  CA  GLN A 313      18.941  60.598  31.377  1.00  0.00           C  
ATOM    298  C   GLN A 313      20.137  61.434  31.822  1.00  0.00           C  
ATOM    299  O   GLN A 313      21.110  60.902  32.327  1.00  0.00           O  
ATOM    300  CB  GLN A 313      18.155  60.086  32.588  1.00  0.00           C  
ATOM    301  CG  GLN A 313      18.020  61.100  33.673  1.00  0.00           C  
ATOM    302  CD  GLN A 313      16.718  60.995  34.378  1.00  0.00           C  
ATOM    303  OE1 GLN A 313      15.778  60.385  33.870  1.00  0.00           O  
ATOM    304  NE2 GLN A 313      16.630  61.606  35.551  1.00  0.00           N  
ATOM    305  N   GLU A 314      20.060  62.744  31.636  1.00  0.00           N  
ATOM    306  CA  GLU A 314      21.124  63.621  32.128  1.00  0.00           C  
ATOM    307  C   GLU A 314      20.732  64.353  33.409  1.00  0.00           C  
ATOM    308  O   GLU A 314      21.533  64.474  34.339  1.00  0.00           O  
ATOM    309  CB  GLU A 314      21.560  64.580  31.041  1.00  0.00           C  
ATOM    310  CG  GLU A 314      22.303  63.870  29.923  1.00  0.00           C  
ATOM    311  CD  GLU A 314      23.556  63.193  30.425  1.00  0.00           C  
ATOM    312  OE1 GLU A 314      24.200  63.745  31.350  1.00  0.00           O  
ATOM    313  OE2 GLU A 314      23.902  62.117  29.891  1.00  0.00           O  
ATOM    314  N   ALA A 315      19.503  64.844  33.440  1.00  0.00           N  
ATOM    315  CA  ALA A 315      18.863  65.240  34.667  1.00  0.00           C  
ATOM    316  C   ALA A 315      17.428  64.726  34.570  1.00  0.00           C  
ATOM    317  O   ALA A 315      17.021  64.187  33.519  1.00  0.00           O  
ATOM    318  CB  ALA A 315      18.885  66.719  34.817  1.00  0.00           C  
ATOM    319  N   ALA A 316      16.656  64.889  35.647  1.00  0.00           N  
ATOM    320  CA  ALA A 316      15.243  64.554  35.607  1.00  0.00           C  
ATOM    321  C   ALA A 316      14.619  65.287  34.438  1.00  0.00           C  
ATOM    322  O   ALA A 316      14.767  66.492  34.309  1.00  0.00           O  
ATOM    323  CB  ALA A 316      14.556  64.928  36.914  1.00  0.00           C  
ATOM    324  N   GLY A 317      13.958  64.540  33.568  1.00  0.00           N  
ATOM    325  CA  GLY A 317      13.233  65.113  32.449  1.00  0.00           C  
ATOM    326  C   GLY A 317      14.113  65.551  31.290  1.00  0.00           C  
ATOM    327  O   GLY A 317      13.593  65.996  30.256  1.00  0.00           O  
ATOM    328  N   ILE A 318      15.433  65.438  31.453  1.00  0.00           N  
ATOM    329  CA  ILE A 318      16.356  65.928  30.439  1.00  0.00           C  
ATOM    330  C   ILE A 318      17.304  64.831  29.935  1.00  0.00           C  
ATOM    331  O   ILE A 318      18.078  64.224  30.697  1.00  0.00           O  
ATOM    332  CB  ILE A 318      17.124  67.185  30.912  1.00  0.00           C  
ATOM    333  CG1 ILE A 318      16.186  68.158  31.645  1.00  0.00           C  
ATOM    334  CG2 ILE A 318      17.721  67.903  29.722  1.00  0.00           C  
ATOM    335  CD1 ILE A 318      16.871  69.143  32.557  1.00  0.00           C  
ATOM    336  N   TYR A 319      17.233  64.606  28.626  1.00  0.00           N  
ATOM    337  CA  TYR A 319      17.812  63.431  27.988  1.00  0.00           C  
ATOM    338  C   TYR A 319      18.840  63.750  26.928  1.00  0.00           C  
ATOM    339  O   TYR A 319      18.643  64.640  26.083  1.00  0.00           O  
ATOM    340  CB  TYR A 319      16.695  62.608  27.337  1.00  0.00           C  
ATOM    341  CG  TYR A 319      15.787  62.036  28.366  1.00  0.00           C  
ATOM    342  CD1 TYR A 319      16.143  60.885  29.069  1.00  0.00           C  
ATOM    343  CD2 TYR A 319      14.607  62.676  28.700  1.00  0.00           C  
ATOM    344  CE1 TYR A 319      15.338  60.374  30.038  1.00  0.00           C  
ATOM    345  CE2 TYR A 319      13.796  62.169  29.669  1.00  0.00           C  
ATOM    346  CZ  TYR A 319      14.166  61.012  30.332  1.00  0.00           C  
ATOM    347  OH  TYR A 319      13.350  60.519  31.318  1.00  0.00           O  
ATOM    348  N   ALA A 320      19.930  62.989  26.969  1.00  0.00           N  
ATOM    349  CA  ALA A 320      20.769  62.832  25.794  1.00  0.00           C  
ATOM    350  C   ALA A 320      20.115  61.764  24.903  1.00  0.00           C  
ATOM    351  O   ALA A 320      19.582  60.771  25.408  1.00  0.00           O  
ATOM    352  CB  ALA A 320      22.157  62.421  26.189  1.00  0.00           C  
ATOM    353  N   TRP A 321      20.140  61.986  23.595  1.00  0.00           N  
ATOM    354  CA  TRP A 321      19.621  61.031  22.638  1.00  0.00           C  
ATOM    355  C   TRP A 321      20.814  60.340  22.062  1.00  0.00           C  
ATOM    356  O   TRP A 321      21.607  60.959  21.360  1.00  0.00           O  
ATOM    357  CB  TRP A 321      18.819  61.745  21.544  1.00  0.00           C  
ATOM    358  CG  TRP A 321      17.746  62.583  22.136  1.00  0.00           C  
ATOM    359  CD1 TRP A 321      17.893  63.778  22.812  1.00  0.00           C  
ATOM    360  CD2 TRP A 321      16.353  62.269  22.184  1.00  0.00           C  
ATOM    361  NE1 TRP A 321      16.663  64.236  23.245  1.00  0.00           N  
ATOM    362  CE2 TRP A 321      15.705  63.324  22.877  1.00  0.00           C  
ATOM    363  CE3 TRP A 321      15.589  61.210  21.698  1.00  0.00           C  
ATOM    364  CZ2 TRP A 321      14.333  63.335  23.095  1.00  0.00           C  
ATOM    365  CZ3 TRP A 321      14.232  61.226  21.915  1.00  0.00           C  
ATOM    366  CH2 TRP A 321      13.613  62.281  22.607  1.00  0.00           C  
ATOM    367  N   LEU A 322      20.969  59.061  22.394  1.00  0.00           N  
ATOM    368  CA  LEU A 322      22.105  58.276  21.909  1.00  0.00           C  
ATOM    369  C   LEU A 322      21.943  57.950  20.430  1.00  0.00           C  
ATOM    370  O   LEU A 322      20.853  58.086  19.888  1.00  0.00           O  
ATOM    371  CB  LEU A 322      22.288  57.026  22.758  1.00  0.00           C  
ATOM    372  CG  LEU A 322      22.538  57.170  24.280  1.00  0.00           C  
ATOM    373  CD1 LEU A 322      22.988  55.841  24.863  1.00  0.00           C  
ATOM    374  CD2 LEU A 322      23.550  58.227  24.654  1.00  0.00           C  
ATOM    375  N   PRO A 323      23.033  57.559  19.753  1.00  0.00           N  
ATOM    376  CA  PRO A 323      23.016  57.482  18.279  1.00  0.00           C  
ATOM    377  C   PRO A 323      21.787  56.844  17.662  1.00  0.00           C  
ATOM    378  O   PRO A 323      21.188  57.429  16.758  1.00  0.00           O  
ATOM    379  CB  PRO A 323      24.277  56.694  17.961  1.00  0.00           C  
ATOM    380  CG  PRO A 323      25.258  57.178  19.044  1.00  0.00           C  
ATOM    381  CD  PRO A 323      24.361  57.207  20.299  1.00  0.00           C  
ATOM    382  N   LEU A 324      21.390  55.668  18.139  1.00  0.00           N  
ATOM    383  CA  LEU A 324      20.208  55.010  17.578  1.00  0.00           C  
ATOM    384  C   LEU A 324      18.967  55.888  17.741  1.00  0.00           C  
ATOM    385  O   LEU A 324      18.260  56.121  16.775  1.00  0.00           O  
ATOM    386  CB  LEU A 324      20.004  53.598  18.164  1.00  0.00           C  
ATOM    387  CG  LEU A 324      19.033  52.647  17.414  1.00  0.00           C  
ATOM    388  CD1 LEU A 324      19.585  52.100  16.098  1.00  0.00           C  
ATOM    389  CD2 LEU A 324      18.588  51.506  18.272  1.00  0.00           C  
ATOM    390  N   GLY A 325      18.724  56.398  18.944  1.00  0.00           N  
ATOM    391  CA  GLY A 325      17.575  57.266  19.217  1.00  0.00           C  
ATOM    392  C   GLY A 325      17.542  58.537  18.375  1.00  0.00           C  
ATOM    393  O   GLY A 325      16.491  58.974  17.901  1.00  0.00           O  
ATOM    394  N   HIS A 332      18.700  59.141  18.176  1.00  0.00           N  
ATOM    395  CA  HIS A 332      18.759  60.364  17.408  1.00  0.00           C  
ATOM    396  C   HIS A 332      18.345  60.145  15.941  1.00  0.00           C  
ATOM    397  O   HIS A 332      17.702  61.002  15.309  1.00  0.00           O  
ATOM    398  CB  HIS A 332      20.157  60.964  17.499  1.00  0.00           C  
ATOM    399  CG  HIS A 332      20.229  62.337  16.942  1.00  0.00           C  
ATOM    400  ND1 HIS A 332      21.041  62.662  15.879  1.00  0.00           N  
ATOM    401  CD2 HIS A 332      19.534  63.454  17.252  1.00  0.00           C  
ATOM    402  CE1 HIS A 332      20.847  63.930  15.560  1.00  0.00           C  
ATOM    403  NE2 HIS A 332      19.937  64.434  16.377  1.00  0.00           N  
ATOM    404  N   ARG A 333      18.711  58.981  15.414  1.00  0.00           N  
ATOM    405  CA  ARG A 333      18.340  58.603  14.064  1.00  0.00           C  
ATOM    406  C   ARG A 333      16.833  58.534  13.896  1.00  0.00           C  
ATOM    407  O   ARG A 333      16.300  59.022  12.886  1.00  0.00           O  
ATOM    408  CB  ARG A 333      19.027  57.303  13.662  1.00  0.00           C  
ATOM    409  CG  ARG A 333      20.401  57.576  13.149  1.00  0.00           C  
ATOM    410  CD  ARG A 333      21.336  56.449  13.384  1.00  0.00           C  
ATOM    411  NE  ARG A 333      22.592  56.646  12.655  1.00  0.00           N  
ATOM    412  CZ  ARG A 333      22.723  56.504  11.335  1.00  0.00           C  
ATOM    413  NH1 ARG A 333      21.664  56.176  10.574  1.00  0.00           N  
ATOM    414  NH2 ARG A 333      23.913  56.691  10.774  1.00  0.00           N  
ATOM    415  N   VAL A 334      16.159  57.957  14.891  1.00  0.00           N  
ATOM    416  CA  VAL A 334      14.709  57.866  14.862  1.00  0.00           C  
ATOM    417  C   VAL A 334      14.138  59.278  14.974  1.00  0.00           C  
ATOM    418  O   VAL A 334      13.240  59.661  14.182  1.00  0.00           O  
ATOM    419  CB  VAL A 334      14.138  56.945  15.978  1.00  0.00           C  
ATOM    420  CG1 VAL A 334      12.639  57.005  16.020  1.00  0.00           C  
ATOM    421  CG2 VAL A 334      14.537  55.515  15.758  1.00  0.00           C  
ATOM    422  N   LEU A 335      14.669  60.048  15.936  1.00  0.00           N  
ATOM    423  CA  LEU A 335      14.227  61.425  16.180  1.00  0.00           C  
ATOM    424  C   LEU A 335      14.333  62.271  14.911  1.00  0.00           C  
ATOM    425  O   LEU A 335      13.402  63.025  14.570  1.00  0.00           O  
ATOM    426  CB  LEU A 335      15.013  62.068  17.309  1.00  0.00           C  
ATOM    427  CG  LEU A 335      14.583  63.506  17.614  1.00  0.00           C  
ATOM    428  CD1 LEU A 335      13.338  63.555  18.449  1.00  0.00           C  
ATOM    429  CD2 LEU A 335      15.675  64.317  18.310  1.00  0.00           C  
ATOM    430  N   LYS A 336      15.447  62.124  14.198  1.00  0.00           N  
ATOM    431  CA  LYS A 336      15.602  62.804  12.921  1.00  0.00           C  
ATOM    432  C   LYS A 336      14.517  62.433  11.891  1.00  0.00           C  
ATOM    433  O   LYS A 336      13.952  63.308  11.256  1.00  0.00           O  
ATOM    434  CB  LYS A 336      17.018  62.598  12.378  1.00  0.00           C  
ATOM    435  CG  LYS A 336      18.064  63.496  13.043  1.00  0.00           C  
ATOM    436  CD  LYS A 336      18.071  64.911  12.405  1.00  0.00           C  
ATOM    437  CE  LYS A 336      18.189  66.040  13.469  1.00  0.00           C  
ATOM    438  NZ  LYS A 336      17.756  67.386  12.918  1.00  0.00           N  
ATOM    439  N   LYS A 337      14.200  61.144  11.768  1.00  0.00           N  
ATOM    440  CA  LYS A 337      13.184  60.664  10.816  1.00  0.00           C  
ATOM    441  C   LYS A 337      11.800  61.189  11.100  1.00  0.00           C  
ATOM    442  O   LYS A 337      11.061  61.534  10.184  1.00  0.00           O  
ATOM    443  CB  LYS A 337      13.097  59.144  10.815  1.00  0.00           C  
ATOM    444  CG  LYS A 337      14.373  58.414  10.473  1.00  0.00           C  
ATOM    445  CD  LYS A 337      14.567  58.224   8.998  1.00  0.00           C  
ATOM    446  CE  LYS A 337      15.601  57.149   8.807  1.00  0.00           C  
ATOM    447  NZ  LYS A 337      16.065  57.073   7.415  1.00  0.00           N  
ATOM    448  N   ILE A 338      11.433  61.210  12.372  1.00  0.00           N  
ATOM    449  CA  ILE A 338      10.143  61.760  12.769  1.00  0.00           C  
ATOM    450  C   ILE A 338      10.142  63.235  12.431  1.00  0.00           C  
ATOM    451  O   ILE A 338       9.148  63.764  11.953  1.00  0.00           O  
ATOM    452  CB  ILE A 338       9.857  61.555  14.275  1.00  0.00           C  
ATOM    453  CG1 ILE A 338       9.649  60.075  14.584  1.00  0.00           C  
ATOM    454  CG2 ILE A 338       8.629  62.303  14.678  1.00  0.00           C  
ATOM    455  CD1 ILE A 338      10.330  59.627  15.816  1.00  0.00           C  
ATOM    456  N   GLU A 339      11.278  63.886  12.655  1.00  0.00           N  
ATOM    457  CA  GLU A 339      11.408  65.321  12.404  1.00  0.00           C  
ATOM    458  C   GLU A 339      11.163  65.615  10.923  1.00  0.00           C  
ATOM    459  O   GLU A 339      10.392  66.510  10.582  1.00  0.00           O  
ATOM    460  CB  GLU A 339      12.787  65.827  12.864  1.00  0.00           C  
ATOM    461  CG  GLU A 339      12.889  67.326  13.024  1.00  0.00           C  
ATOM    462  CD  GLU A 339      14.333  67.810  13.248  1.00  0.00           C  
ATOM    463  OE1 GLU A 339      14.899  67.533  14.348  1.00  0.00           O  
ATOM    464  OE2 GLU A 339      14.900  68.476  12.328  1.00  0.00           O  
ATOM    465  N   GLN A 340      11.801  64.835  10.057  1.00  0.00           N  
ATOM    466  CA  GLN A 340      11.663  64.992   8.612  1.00  0.00           C  
ATOM    467  C   GLN A 340      10.231  64.789   8.083  1.00  0.00           C  
ATOM    468  O   GLN A 340       9.790  65.521   7.172  1.00  0.00           O  
ATOM    469  CB  GLN A 340      12.628  64.050   7.887  1.00  0.00           C  
ATOM    470  CG  GLN A 340      12.573  64.112   6.356  1.00  0.00           C  
ATOM    471  CD  GLN A 340      12.750  65.518   5.797  1.00  0.00           C  
ATOM    472  OE1 GLN A 340      13.253  66.430   6.475  1.00  0.00           O  
ATOM    473  NE2 GLN A 340      12.331  65.702   4.546  1.00  0.00           N  
ATOM    474  N   ILE A 341       9.519  63.804   8.646  1.00  0.00           N  
ATOM    475  CA  ILE A 341       8.166  63.488   8.194  1.00  0.00           C  
ATOM    476  C   ILE A 341       7.276  64.670   8.540  1.00  0.00           C  
ATOM    477  O   ILE A 341       6.535  65.182   7.692  1.00  0.00           O  
ATOM    478  CB  ILE A 341       7.621  62.172   8.820  1.00  0.00           C  
ATOM    479  CG1 ILE A 341       8.307  60.949   8.202  1.00  0.00           C  
ATOM    480  CG2 ILE A 341       6.100  62.057   8.630  1.00  0.00           C  
ATOM    481  CD1 ILE A 341       8.213  59.709   9.021  1.00  0.00           C  
ATOM    482  N   VAL A 342       7.398  65.122   9.786  1.00  0.00           N  
ATOM    483  CA  VAL A 342       6.604  66.203  10.304  1.00  0.00           C  
ATOM    484  C   VAL A 342       6.826  67.425   9.445  1.00  0.00           C  
ATOM    485  O   VAL A 342       5.865  68.092   9.053  1.00  0.00           O  
ATOM    486  CB  VAL A 342       6.994  66.502  11.721  1.00  0.00           C  
ATOM    487  CG1 VAL A 342       6.394  67.819  12.164  1.00  0.00           C  
ATOM    488  CG2 VAL A 342       6.537  65.378  12.620  1.00  0.00           C  
ATOM    489  N   ARG A 343       8.089  67.710   9.140  1.00  0.00           N  
ATOM    490  CA  ARG A 343       8.441  68.807   8.242  1.00  0.00           C  
ATOM    491  C   ARG A 343       7.782  68.640   6.865  1.00  0.00           C  
ATOM    492  O   ARG A 343       7.175  69.590   6.360  1.00  0.00           O  
ATOM    493  CB  ARG A 343       9.967  68.966   8.123  1.00  0.00           C  
ATOM    494  CG  ARG A 343      10.426  69.962   7.030  1.00  0.00           C  
ATOM    495  CD  ARG A 343      11.973  69.993   6.804  1.00  0.00           C  
ATOM    496  NE  ARG A 343      12.724  70.438   7.987  1.00  0.00           N  
ATOM    497  CZ  ARG A 343      13.274  69.607   8.871  1.00  0.00           C  
ATOM    498  NH1 ARG A 343      13.180  68.286   8.709  1.00  0.00           N  
ATOM    499  NH2 ARG A 343      13.918  70.088   9.927  1.00  0.00           N  
ATOM    500  N   GLU A 344       7.864  67.441   6.277  1.00  0.00           N  
ATOM    501  CA  GLU A 344       7.319  67.228   4.929  1.00  0.00           C  
ATOM    502  C   GLU A 344       5.835  67.567   4.867  1.00  0.00           C  
ATOM    503  O   GLU A 344       5.390  68.307   3.976  1.00  0.00           O  
ATOM    504  CB  GLU A 344       7.579  65.815   4.426  1.00  0.00           C  
ATOM    505  CG  GLU A 344       8.973  65.627   3.803  1.00  0.00           C  
ATOM    506  CD  GLU A 344       9.313  64.158   3.565  1.00  0.00           C  
ATOM    507  OE1 GLU A 344       8.384  63.358   3.304  1.00  0.00           O  
ATOM    508  OE2 GLU A 344      10.512  63.794   3.656  1.00  0.00           O  
ATOM    509  N   GLU A 345       5.074  67.065   5.840  1.00  0.00           N  
ATOM    510  CA  GLU A 345       3.653  67.386   5.900  1.00  0.00           C  
ATOM    511  C   GLU A 345       3.351  68.866   6.183  1.00  0.00           C  
ATOM    512  O   GLU A 345       2.416  69.405   5.598  1.00  0.00           O  
ATOM    513  CB  GLU A 345       2.880  66.445   6.818  1.00  0.00           C  
ATOM    514  CG  GLU A 345       2.845  64.973   6.372  1.00  0.00           C  
ATOM    515  CD  GLU A 345       2.577  64.773   4.875  1.00  0.00           C  
ATOM    516  OE1 GLU A 345       1.683  65.462   4.292  1.00  0.00           O  
ATOM    517  OE2 GLU A 345       3.282  63.912   4.287  1.00  0.00           O  
ATOM    518  N   GLN A 347       4.129  69.542   7.023  1.00  0.00           N  
ATOM    519  CA  GLN A 347       3.938  70.988   7.152  1.00  0.00           C  
ATOM    520  C   GLN A 347       4.129  71.738   5.825  1.00  0.00           C  
ATOM    521  O   GLN A 347       3.327  72.613   5.477  1.00  0.00           O  
ATOM    522  CB  GLN A 347       4.862  71.601   8.210  1.00  0.00           C  
ATOM    523  CG  GLN A 347       4.459  71.327   9.629  1.00  0.00           C  
ATOM    524  CD  GLN A 347       3.070  71.807   9.964  1.00  0.00           C  
ATOM    525  OE1 GLN A 347       2.119  71.031   9.975  1.00  0.00           O  
ATOM    526  NE2 GLN A 347       2.949  73.079  10.273  1.00  0.00           N  
ATOM    527  N   ASN A 348       5.206  71.415   5.107  1.00  0.00           N  
ATOM    528  CA  ASN A 348       5.504  72.087   3.845  1.00  0.00           C  
ATOM    529  C   ASN A 348       4.455  71.756   2.800  1.00  0.00           C  
ATOM    530  O   ASN A 348       4.059  72.628   2.022  1.00  0.00           O  
ATOM    531  CB  ASN A 348       6.882  71.714   3.314  1.00  0.00           C  
ATOM    532  CG  ASN A 348       7.989  72.065   4.264  1.00  0.00           C  
ATOM    533  OD1 ASN A 348       7.885  73.005   5.046  1.00  0.00           O  
ATOM    534  ND2 ASN A 348       9.070  71.312   4.201  1.00  0.00           N  
ATOM    535  N   ARG A 349       3.998  70.502   2.800  1.00  0.00           N  
ATOM    536  CA  ARG A 349       2.990  70.043   1.854  1.00  0.00           C  
ATOM    537  C   ARG A 349       1.695  70.829   2.029  1.00  0.00           C  
ATOM    538  O   ARG A 349       0.906  70.964   1.087  1.00  0.00           O  
ATOM    539  CB  ARG A 349       2.707  68.553   2.069  1.00  0.00           C  
ATOM    540  CG  ARG A 349       2.273  67.824   0.816  1.00  0.00           C  
ATOM    541  CD  ARG A 349       1.761  66.407   1.100  1.00  0.00           C  
ATOM    542  NE  ARG A 349       2.758  65.507   1.691  1.00  0.00           N  
ATOM    543  CZ  ARG A 349       3.845  65.057   1.063  1.00  0.00           C  
ATOM    544  NH1 ARG A 349       4.103  65.441  -0.181  1.00  0.00           N  
ATOM    545  NH2 ARG A 349       4.691  64.232   1.677  1.00  0.00           N  
ATOM    546  N   ALA A 352       1.480  71.337   3.241  1.00  0.00           N  
ATOM    547  CA  ALA A 352       0.292  72.072   3.577  1.00  0.00           C  
ATOM    548  C   ALA A 352       0.531  73.568   3.449  1.00  0.00           C  
ATOM    549  O   ALA A 352      -0.342  74.372   3.775  1.00  0.00           O  
ATOM    550  CB  ALA A 352      -0.120  71.729   4.971  1.00  0.00           C  
ATOM    551  N   GLY A 361       1.722  73.949   3.006  1.00  0.00           N  
ATOM    552  CA  GLY A 361       1.994  75.343   2.675  1.00  0.00           C  
ATOM    553  C   GLY A 361       2.669  76.153   3.760  1.00  0.00           C  
ATOM    554  O   GLY A 361       3.043  77.311   3.540  1.00  0.00           O  
ATOM    555  N   ALA A 362       2.831  75.556   4.934  1.00  0.00           N  
ATOM    556  CA  ALA A 362       3.519  76.231   6.021  1.00  0.00           C  
ATOM    557  C   ALA A 362       4.995  76.447   5.692  1.00  0.00           C  
ATOM    558  O   ALA A 362       5.624  75.652   4.975  1.00  0.00           O  
ATOM    559  CB  ALA A 362       3.373  75.453   7.295  1.00  0.00           C  
ATOM    560  N   ILE A 363       5.539  77.537   6.221  1.00  0.00           N  
ATOM    561  CA  ILE A 363       6.900  77.926   5.902  1.00  0.00           C  
ATOM    562  C   ILE A 363       7.749  77.785   7.141  1.00  0.00           C  
ATOM    563  O   ILE A 363       7.340  78.226   8.222  1.00  0.00           O  
ATOM    564  CB  ILE A 363       6.970  79.352   5.372  1.00  0.00           C  
ATOM    565  CG1 ILE A 363       5.966  79.537   4.236  1.00  0.00           C  
ATOM    566  CG2 ILE A 363       8.372  79.640   4.858  1.00  0.00           C  
ATOM    567  CD1 ILE A 363       5.395  80.923   4.163  1.00  0.00           C  
ATOM    568  N   GLU A 364       8.919  77.162   6.978  1.00  0.00           N  
ATOM    569  CA  GLU A 364       9.799  76.871   8.097  1.00  0.00           C  
ATOM    570  C   GLU A 364      10.832  77.946   8.351  1.00  0.00           C  
ATOM    571  O   GLU A 364      11.533  78.375   7.423  1.00  0.00           O  
ATOM    572  CB  GLU A 364      10.524  75.560   7.874  1.00  0.00           C  
ATOM    573  CG  GLU A 364      11.046  74.968   9.157  1.00  0.00           C  
ATOM    574  CD  GLU A 364      12.174  74.018   8.918  1.00  0.00           C  
ATOM    575  OE1 GLU A 364      12.778  74.099   7.837  1.00  0.00           O  
ATOM    576  OE2 GLU A 364      12.471  73.198   9.803  1.00  0.00           O  
ATOM    577  N   LEU A 365      10.924  78.354   9.616  1.00  0.00           N  
ATOM    578  CA  LEU A 365      11.979  79.246  10.099  1.00  0.00           C  
ATOM    579  C   LEU A 365      12.509  78.651  11.399  1.00  0.00           C  
ATOM    580  O   LEU A 365      12.268  77.482  11.660  1.00  0.00           O  
ATOM    581  CB  LEU A 365      11.458  80.689  10.307  1.00  0.00           C  
ATOM    582  CG  LEU A 365      10.080  81.013  10.927  1.00  0.00           C  
ATOM    583  CD1 LEU A 365      10.022  80.780  12.424  1.00  0.00           C  
ATOM    584  CD2 LEU A 365       9.732  82.428  10.645  1.00  0.00           C  
ATOM    585  N   LEU A 366      13.222  79.438  12.207  1.00  0.00           N  
ATOM    586  CA  LEU A 366      13.676  78.975  13.520  1.00  0.00           C  
ATOM    587  C   LEU A 366      13.741  80.081  14.583  1.00  0.00           C  
ATOM    588  O   LEU A 366      14.476  81.059  14.436  1.00  0.00           O  
ATOM    589  CB  LEU A 366      15.023  78.250  13.405  1.00  0.00           C  
ATOM    590  CG  LEU A 366      15.627  77.619  14.671  1.00  0.00           C  
ATOM    591  CD1 LEU A 366      14.710  76.634  15.347  1.00  0.00           C  
ATOM    592  CD2 LEU A 366      16.933  76.952  14.354  1.00  0.00           C  
ATOM    593  N   MET A 368      12.968  79.927  15.652  1.00  0.00           N  
ATOM    594  CA  MET A 368      13.048  80.856  16.759  1.00  0.00           C  
ATOM    595  C   MET A 368      14.027  80.334  17.803  1.00  0.00           C  
ATOM    596  O   MET A 368      14.197  79.124  17.934  1.00  0.00           O  
ATOM    597  CB  MET A 368      11.673  81.115  17.356  1.00  0.00           C  
ATOM    598  CG  MET A 368      10.871  82.084  16.530  1.00  0.00           C  
ATOM    599  SD  MET A 368       9.132  82.179  16.991  1.00  0.00           S  
ATOM    600  CE  MET A 368       8.460  80.674  16.267  1.00  0.00           C  
ATOM    601  N   PRO A 370      14.713  81.241  18.517  1.00  0.00           N  
ATOM    602  CA  PRO A 370      15.646  80.833  19.561  1.00  0.00           C  
ATOM    603  C   PRO A 370      15.002  80.192  20.812  1.00  0.00           C  
ATOM    604  O   PRO A 370      13.792  80.367  21.101  1.00  0.00           O  
ATOM    605  CB  PRO A 370      16.321  82.144  19.937  1.00  0.00           C  
ATOM    606  CG  PRO A 370      15.342  83.184  19.589  1.00  0.00           C  
ATOM    607  CD  PRO A 370      14.685  82.706  18.360  1.00  0.00           C  
ATOM    608  N   THR A 371      15.824  79.448  21.547  1.00  0.00           N  
ATOM    609  CA  THR A 371      15.382  78.828  22.775  1.00  0.00           C  
ATOM    610  C   THR A 371      15.078  79.901  23.805  1.00  0.00           C  
ATOM    611  O   THR A 371      14.091  79.801  24.532  1.00  0.00           O  
ATOM    612  CB  THR A 371      16.425  77.844  23.340  1.00  0.00           C  
ATOM    613  OG1 THR A 371      17.690  78.500  23.466  1.00  0.00           O  
ATOM    614  CG2 THR A 371      16.573  76.633  22.421  1.00  0.00           C  
ATOM    615  N   LEU A 372      15.898  80.948  23.843  1.00  0.00           N  
ATOM    616  CA  LEU A 372      15.749  81.964  24.876  1.00  0.00           C  
ATOM    617  C   LEU A 372      14.965  83.172  24.452  1.00  0.00           C  
ATOM    618  O   LEU A 372      15.263  83.802  23.455  1.00  0.00           O  
ATOM    619  CB  LEU A 372      17.108  82.385  25.405  1.00  0.00           C  
ATOM    620  CG  LEU A 372      17.786  81.187  26.043  1.00  0.00           C  
ATOM    621  CD1 LEU A 372      19.113  81.613  26.500  1.00  0.00           C  
ATOM    622  CD2 LEU A 372      16.949  80.641  27.190  1.00  0.00           C  
ATOM    623  N   GLN A 373      13.968  83.505  25.249  1.00  0.00           N  
ATOM    624  CA  GLN A 373      13.106  84.650  24.993  1.00  0.00           C  
ATOM    625  C   GLN A 373      13.200  85.675  26.148  1.00  0.00           C  
ATOM    626  O   GLN A 373      13.395  85.288  27.304  1.00  0.00           O  
ATOM    627  CB  GLN A 373      11.657  84.162  24.820  1.00  0.00           C  
ATOM    628  CG  GLN A 373      11.459  83.145  23.692  1.00  0.00           C  
ATOM    629  CD  GLN A 373      10.021  82.643  23.560  1.00  0.00           C  
ATOM    630  OE1 GLN A 373       9.056  83.310  23.967  1.00  0.00           O  
ATOM    631  NE2 GLN A 373       9.876  81.450  22.981  1.00  0.00           N  
ATOM    632  N   LEU A 374      13.066  86.967  25.826  1.00  0.00           N  
ATOM    633  CA  LEU A 374      12.931  88.043  26.837  1.00  0.00           C  
ATOM    634  C   LEU A 374      11.602  87.976  27.590  1.00  0.00           C  
ATOM    635  O   LEU A 374      10.538  87.846  26.988  1.00  0.00           O  
ATOM    636  CB  LEU A 374      13.032  89.436  26.185  1.00  0.00           C  
ATOM    637  CG  LEU A 374      14.302  89.900  25.472  1.00  0.00           C  
ATOM    638  CD1 LEU A 374      14.098  91.246  24.799  1.00  0.00           C  
ATOM    639  CD2 LEU A 374      15.465  89.964  26.441  1.00  0.00           C  
ATOM    640  N   ALA A 375      11.672  88.101  28.907  1.00  0.00           N  
ATOM    641  CA  ALA A 375      10.491  88.309  29.744  1.00  0.00           C  
ATOM    642  C   ALA A 375       9.587  89.432  29.237  1.00  0.00           C  
ATOM    643  O   ALA A 375       8.380  89.294  29.262  1.00  0.00           O  
ATOM    644  CB  ALA A 375      10.916  88.611  31.158  1.00  0.00           C  
ATOM    645  N   ASP A 376      10.167  90.545  28.787  1.00  0.00           N  
ATOM    646  CA  ASP A 376       9.374  91.723  28.423  1.00  0.00           C  
ATOM    647  C   ASP A 376       8.368  91.365  27.373  1.00  0.00           C  
ATOM    648  O   ASP A 376       7.234  91.833  27.399  1.00  0.00           O  
ATOM    649  CB  ASP A 376      10.255  92.880  27.934  1.00  0.00           C  
ATOM    650  CG  ASP A 376      10.893  93.666  29.078  1.00  0.00           C  
ATOM    651  OD1 ASP A 376      11.765  94.524  28.792  1.00  0.00           O  
ATOM    652  OD2 ASP A 376      10.530  93.439  30.260  1.00  0.00           O  
ATOM    653  N   LEU A 377       8.791  90.509  26.455  1.00  0.00           N  
ATOM    654  CA  LEU A 377       7.935  90.079  25.365  1.00  0.00           C  
ATOM    655  C   LEU A 377       6.680  89.446  25.932  1.00  0.00           C  
ATOM    656  O   LEU A 377       5.567  89.746  25.508  1.00  0.00           O  
ATOM    657  CB  LEU A 377       8.683  89.089  24.489  1.00  0.00           C  
ATOM    658  CG  LEU A 377       8.056  88.805  23.138  1.00  0.00           C  
ATOM    659  CD1 LEU A 377       7.844  90.118  22.378  1.00  0.00           C  
ATOM    660  CD2 LEU A 377       8.948  87.864  22.359  1.00  0.00           C  
ATOM    661  N   TRP A 378       6.882  88.594  26.924  1.00  0.00           N  
ATOM    662  CA  TRP A 378       5.796  87.912  27.589  1.00  0.00           C  
ATOM    663  C   TRP A 378       4.931  88.850  28.453  1.00  0.00           C  
ATOM    664  O   TRP A 378       3.721  88.629  28.604  1.00  0.00           O  
ATOM    665  CB  TRP A 378       6.367  86.751  28.379  1.00  0.00           C  
ATOM    666  CG  TRP A 378       6.785  85.626  27.485  1.00  0.00           C  
ATOM    667  CD1 TRP A 378       7.834  85.609  26.596  1.00  0.00           C  
ATOM    668  CD2 TRP A 378       6.158  84.353  27.386  1.00  0.00           C  
ATOM    669  NE1 TRP A 378       7.887  84.396  25.953  1.00  0.00           N  
ATOM    670  CE2 TRP A 378       6.867  83.610  26.420  1.00  0.00           C  
ATOM    671  CE3 TRP A 378       5.065  83.762  28.026  1.00  0.00           C  
ATOM    672  CZ2 TRP A 378       6.508  82.308  26.076  1.00  0.00           C  
ATOM    673  CZ3 TRP A 378       4.709  82.465  27.687  1.00  0.00           C  
ATOM    674  CH2 TRP A 378       5.423  81.757  26.717  1.00  0.00           C  
ATOM    675  N   ARG A 388       5.548  89.903  28.991  1.00  0.00           N  
ATOM    676  CA  ARG A 388       4.809  90.981  29.652  1.00  0.00           C  
ATOM    677  C   ARG A 388       3.828  91.692  28.711  1.00  0.00           C  
ATOM    678  O   ARG A 388       2.735  92.037  29.135  1.00  0.00           O  
ATOM    679  CB  ARG A 388       5.752  91.990  30.313  1.00  0.00           C  
ATOM    680  CG  ARG A 388       6.105  91.649  31.759  1.00  0.00           C  
ATOM    681  CD  ARG A 388       7.311  92.461  32.242  1.00  0.00           C  
ATOM    682  NE  ARG A 388       7.864  91.937  33.495  1.00  0.00           N  
ATOM    683  CZ  ARG A 388       9.167  91.825  33.766  1.00  0.00           C  
ATOM    684  NH1 ARG A 388      10.086  92.183  32.872  1.00  0.00           N  
ATOM    685  NH2 ARG A 388       9.558  91.337  34.936  1.00  0.00           N  
ATOM    686  N   GLU A 389       4.201  91.891  27.445  1.00  0.00           N  
ATOM    687  CA  GLU A 389       3.293  92.511  26.470  1.00  0.00           C  
ATOM    688  C   GLU A 389       1.956  91.810  26.360  1.00  0.00           C  
ATOM    689  O   GLU A 389       0.930  92.460  26.197  1.00  0.00           O  
ATOM    690  CB  GLU A 389       3.904  92.540  25.079  1.00  0.00           C  
ATOM    691  CG  GLU A 389       4.919  93.634  24.852  1.00  0.00           C  
ATOM    692  CD  GLU A 389       5.194  93.835  23.387  1.00  0.00           C  
ATOM    693  OE1 GLU A 389       4.286  94.320  22.665  1.00  0.00           O  
ATOM    694  OE2 GLU A 389       6.319  93.500  22.964  1.00  0.00           O  
ATOM    695  N   SER A 396       1.971  90.484  26.440  1.00  0.00           N  
ATOM    696  CA  SER A 396       0.770  89.678  26.265  1.00  0.00           C  
ATOM    697  C   SER A 396       0.091  89.313  27.592  1.00  0.00           C  
ATOM    698  O   SER A 396      -0.987  88.727  27.602  1.00  0.00           O  
ATOM    699  CB  SER A 396       1.145  88.404  25.537  1.00  0.00           C  
ATOM    700  OG  SER A 396       2.053  87.657  26.333  1.00  0.00           O  
ATOM    701  N   GLY A 397       0.732  89.637  28.707  1.00  0.00           N  
ATOM    702  CA  GLY A 397       0.201  89.271  30.021  1.00  0.00           C  
ATOM    703  C   GLY A 397       0.278  87.782  30.330  1.00  0.00           C  
ATOM    704  O   GLY A 397      -0.492  87.263  31.143  1.00  0.00           O  
ATOM    705  N   ARG A 399       1.201  87.080  29.685  1.00  0.00           N  
ATOM    706  CA  ARG A 399       1.400  85.682  30.029  1.00  0.00           C  
ATOM    707  C   ARG A 399       2.562  85.479  31.003  1.00  0.00           C  
ATOM    708  O   ARG A 399       2.620  84.468  31.702  1.00  0.00           O  
ATOM    709  CB  ARG A 399       1.525  84.804  28.777  1.00  0.00           C  
ATOM    710  CG  ARG A 399       0.225  84.749  27.962  1.00  0.00           C  
ATOM    711  CD  ARG A 399      -0.044  83.381  27.339  1.00  0.00           C  
ATOM    712  NE  ARG A 399       0.999  83.013  26.389  1.00  0.00           N  
ATOM    713  CZ  ARG A 399       1.143  81.805  25.852  1.00  0.00           C  
ATOM    714  NH1 ARG A 399       0.296  80.829  26.167  1.00  0.00           N  
ATOM    715  NH2 ARG A 399       2.136  81.581  24.997  1.00  0.00           N  
ATOM    716  N   TYR A 404       3.451  86.464  31.087  1.00  0.00           N  
ATOM    717  CA  TYR A 404       4.666  86.317  31.886  1.00  0.00           C  
ATOM    718  C   TYR A 404       4.381  85.669  33.251  1.00  0.00           C  
ATOM    719  O   TYR A 404       4.721  84.492  33.463  1.00  0.00           O  
ATOM    720  CB  TYR A 404       5.434  87.650  32.011  1.00  0.00           C  
ATOM    721  CG  TYR A 404       6.800  87.513  32.670  1.00  0.00           C  
ATOM    722  CD1 TYR A 404       7.729  86.563  32.219  1.00  0.00           C  
ATOM    723  CD2 TYR A 404       7.167  88.330  33.757  1.00  0.00           C  
ATOM    724  CE1 TYR A 404       8.996  86.425  32.845  1.00  0.00           C  
ATOM    725  CE2 TYR A 404       8.431  88.206  34.383  1.00  0.00           C  
ATOM    726  CZ  TYR A 404       9.341  87.255  33.925  1.00  0.00           C  
ATOM    727  OH  TYR A 404      10.584  87.128  34.523  1.00  0.00           O  
ATOM    728  N   ASP A 406       3.723  86.417  34.145  1.00  0.00           N  
ATOM    729  CA  ASP A 406       3.399  85.936  35.513  1.00  0.00           C  
ATOM    730  C   ASP A 406       2.277  84.899  35.502  1.00  0.00           C  
ATOM    731  O   ASP A 406       2.082  84.172  36.481  1.00  0.00           O  
ATOM    732  CB  ASP A 406       3.027  87.097  36.454  1.00  0.00           C  
ATOM    733  CG  ASP A 406       3.784  88.390  36.131  1.00  0.00           C  
ATOM    734  OD1 ASP A 406       4.818  88.670  36.791  1.00  0.00           O  
ATOM    735  OD2 ASP A 406       3.347  89.115  35.202  1.00  0.00           O  
ATOM    736  N   ALA A 486       1.565  84.830  34.380  1.00  0.00           N  
ATOM    737  CA  ALA A 486       0.368  84.019  34.260  1.00  0.00           C  
ATOM    738  C   ALA A 486       0.655  82.569  33.851  1.00  0.00           C  
ATOM    739  O   ALA A 486      -0.042  81.660  34.304  1.00  0.00           O  
ATOM    740  CB  ALA A 486      -0.622  84.678  33.294  1.00  0.00           C  
ATOM    741  N   TYR A 487       1.671  82.350  33.013  1.00  0.00           N  
ATOM    742  CA  TYR A 487       1.984  80.993  32.527  1.00  0.00           C  
ATOM    743  C   TYR A 487       2.131  79.975  33.661  1.00  0.00           C  
ATOM    744  O   TYR A 487       1.507  78.917  33.612  1.00  0.00           O  
ATOM    745  CB  TYR A 487       3.235  80.956  31.625  1.00  0.00           C  
ATOM    746  CG  TYR A 487       3.319  79.697  30.763  1.00  0.00           C  
ATOM    747  CD1 TYR A 487       2.728  79.658  29.488  1.00  0.00           C  
ATOM    748  CD2 TYR A 487       3.979  78.548  31.219  1.00  0.00           C  
ATOM    749  CE1 TYR A 487       2.779  78.512  28.699  1.00  0.00           C  
ATOM    750  CE2 TYR A 487       4.041  77.397  30.429  1.00  0.00           C  
ATOM    751  CZ  TYR A 487       3.439  77.393  29.174  1.00  0.00           C  
ATOM    752  OH  TYR A 487       3.486  76.268  28.397  1.00  0.00           O  
ATOM    753  N   GLY A 488       2.943  80.303  34.667  1.00  0.00           N  
ATOM    754  CA  GLY A 488       3.145  79.435  35.821  1.00  0.00           C  
ATOM    755  C   GLY A 488       4.601  79.112  36.128  1.00  0.00           C  
ATOM    756  O   GLY A 488       5.495  79.518  35.394  1.00  0.00           O  
ATOM    757  N   PRO A 495       4.846  78.369  37.223  1.00  0.00           N  
ATOM    758  CA  PRO A 495       6.173  77.921  37.667  1.00  0.00           C  
ATOM    759  C   PRO A 495       6.912  76.967  36.716  1.00  0.00           C  
ATOM    760  O   PRO A 495       8.088  76.658  36.929  1.00  0.00           O  
ATOM    761  CB  PRO A 495       5.860  77.186  38.971  1.00  0.00           C  
ATOM    762  CG  PRO A 495       4.421  76.772  38.835  1.00  0.00           C  
ATOM    763  CD  PRO A 495       3.784  77.915  38.143  1.00  0.00           C  
ATOM    764  N   GLU A 496       6.220  76.492  35.690  1.00  0.00           N  
ATOM    765  CA  GLU A 496       6.784  75.550  34.731  1.00  0.00           C  
ATOM    766  C   GLU A 496       7.643  76.283  33.710  1.00  0.00           C  
ATOM    767  O   GLU A 496       8.317  75.675  32.880  1.00  0.00           O  
ATOM    768  CB  GLU A 496       5.658  74.792  34.028  1.00  0.00           C  
ATOM    769  CG  GLU A 496       4.448  74.545  34.924  1.00  0.00           C  
ATOM    770  CD  GLU A 496       3.949  73.114  34.843  1.00  0.00           C  
ATOM    771  OE1 GLU A 496       3.861  72.581  33.709  1.00  0.00           O  
ATOM    772  OE2 GLU A 496       3.656  72.521  35.915  1.00  0.00           O  
ATOM    773  N   MET A 497       7.591  77.603  33.769  1.00  0.00           N  
ATOM    774  CA  MET A 497       8.421  78.419  32.933  1.00  0.00           C  
ATOM    775  C   MET A 497       9.744  78.633  33.618  1.00  0.00           C  
ATOM    776  O   MET A 497       9.807  79.188  34.702  1.00  0.00           O  
ATOM    777  CB  MET A 497       7.775  79.758  32.676  1.00  0.00           C  
ATOM    778  CG  MET A 497       8.690  80.688  31.961  1.00  0.00           C  
ATOM    779  SD  MET A 497       8.090  82.350  32.160  1.00  0.00           S  
ATOM    780  CE  MET A 497       6.895  82.424  30.811  1.00  0.00           C  
ATOM    781  N   LEU A 498      10.806  78.182  32.973  1.00  0.00           N  
ATOM    782  CA  LEU A 498      12.134  78.331  33.508  1.00  0.00           C  
ATOM    783  C   LEU A 498      12.594  79.763  33.265  1.00  0.00           C  
ATOM    784  O   LEU A 498      12.668  80.203  32.116  1.00  0.00           O  
ATOM    785  CB  LEU A 498      13.060  77.339  32.827  1.00  0.00           C  
ATOM    786  CG  LEU A 498      14.460  77.199  33.372  1.00  0.00           C  
ATOM    787  CD1 LEU A 498      14.416  76.472  34.708  1.00  0.00           C  
ATOM    788  CD2 LEU A 498      15.264  76.429  32.359  1.00  0.00           C  
ATOM    789  N   ARG A 499      12.884  80.488  34.345  1.00  0.00           N  
ATOM    790  CA  ARG A 499      13.324  81.873  34.229  1.00  0.00           C  
ATOM    791  C   ARG A 499      14.814  81.982  34.382  1.00  0.00           C  
ATOM    792  O   ARG A 499      15.402  81.336  35.230  1.00  0.00           O  
ATOM    793  CB  ARG A 499      12.619  82.742  35.251  1.00  0.00           C  
ATOM    794  CG  ARG A 499      11.153  82.755  35.016  1.00  0.00           C  
ATOM    795  CD  ARG A 499      10.444  83.668  35.936  1.00  0.00           C  
ATOM    796  NE  ARG A 499       9.055  83.734  35.511  1.00  0.00           N  
ATOM    797  CZ  ARG A 499       8.184  84.656  35.911  1.00  0.00           C  
ATOM    798  NH1 ARG A 499       8.548  85.620  36.755  1.00  0.00           N  
ATOM    799  NH2 ARG A 499       6.940  84.616  35.453  1.00  0.00           N  
ATOM    800  N   ILE A 500      15.422  82.806  33.550  1.00  0.00           N  
ATOM    801  CA  ILE A 500      16.862  82.970  33.567  1.00  0.00           C  
ATOM    802  C   ILE A 500      17.247  84.436  33.675  1.00  0.00           C  
ATOM    803  O   ILE A 500      16.528  85.313  33.209  1.00  0.00           O  
ATOM    804  CB  ILE A 500      17.465  82.400  32.288  1.00  0.00           C  
ATOM    805  CG1 ILE A 500      17.014  80.950  32.102  1.00  0.00           C  
ATOM    806  CG2 ILE A 500      18.979  82.474  32.329  1.00  0.00           C  
ATOM    807  CD1 ILE A 500      16.802  80.579  30.664  1.00  0.00           C  
ATOM    808  N   ALA A 501      18.388  84.692  34.297  1.00  0.00           N  
ATOM    809  CA  ALA A 501      18.929  86.031  34.392  1.00  0.00           C  
ATOM    810  C   ALA A 501      20.307  86.018  33.768  1.00  0.00           C  
ATOM    811  O   ALA A 501      21.141  85.244  34.173  1.00  0.00           O  
ATOM    812  CB  ALA A 501      18.997  86.450  35.840  1.00  0.00           C  
ATOM    813  N   ASP A 502      20.553  86.859  32.769  1.00  0.00           N  
ATOM    814  CA  ASP A 502      21.902  86.930  32.185  1.00  0.00           C  
ATOM    815  C   ASP A 502      22.829  87.808  33.015  1.00  0.00           C  
ATOM    816  O   ASP A 502      22.401  88.423  33.989  1.00  0.00           O  
ATOM    817  CB  ASP A 502      21.885  87.370  30.707  1.00  0.00           C  
ATOM    818  CG  ASP A 502      21.374  88.800  30.498  1.00  0.00           C  
ATOM    819  OD1 ASP A 502      21.509  89.667  31.401  1.00  0.00           O  
ATOM    820  OD2 ASP A 502      20.837  89.066  29.389  1.00  0.00           O  
ATOM    821  N   ARG A 650      24.093  87.896  32.602  1.00  0.00           N  
ATOM    822  CA  ARG A 650      25.097  88.667  33.350  1.00  0.00           C  
ATOM    823  C   ARG A 650      24.746  90.127  33.568  1.00  0.00           C  
ATOM    824  O   ARG A 650      25.223  90.726  34.510  1.00  0.00           O  
ATOM    825  CB  ARG A 650      26.466  88.543  32.713  1.00  0.00           C  
ATOM    826  CG  ARG A 650      26.517  88.949  31.277  1.00  0.00           C  
ATOM    827  CD  ARG A 650      27.845  88.527  30.663  1.00  0.00           C  
ATOM    828  NE  ARG A 650      28.946  89.177  31.347  1.00  0.00           N  
ATOM    829  CZ  ARG A 650      30.221  88.978  31.068  1.00  0.00           C  
ATOM    830  NH1 ARG A 650      30.574  88.130  30.107  1.00  0.00           N  
ATOM    831  NH2 ARG A 650      31.155  89.631  31.755  1.00  0.00           N  
ATOM    832  N   HIS A 651      23.907  90.687  32.710  1.00  0.00           N  
ATOM    833  CA  HIS A 651      23.468  92.073  32.825  1.00  0.00           C  
ATOM    834  C   HIS A 651      22.121  92.169  33.537  1.00  0.00           C  
ATOM    835  O   HIS A 651      21.482  93.204  33.509  1.00  0.00           O  
ATOM    836  CB  HIS A 651      23.370  92.712  31.426  1.00  0.00           C  
ATOM    837  CG  HIS A 651      24.630  92.604  30.615  1.00  0.00           C  
ATOM    838  ND1 HIS A 651      25.778  93.307  30.918  1.00  0.00           N  
ATOM    839  CD2 HIS A 651      24.927  91.868  29.519  1.00  0.00           C  
ATOM    840  CE1 HIS A 651      26.722  93.017  30.039  1.00  0.00           C  
ATOM    841  NE2 HIS A 651      26.232  92.147  29.178  1.00  0.00           N  
ATOM    842  N   LYS A 652      21.684  91.081  34.169  1.00  0.00           N  
ATOM    843  CA  LYS A 652      20.416  91.041  34.914  1.00  0.00           C  
ATOM    844  C   LYS A 652      19.207  91.297  34.031  1.00  0.00           C  
ATOM    845  O   LYS A 652      18.210  91.846  34.508  1.00  0.00           O  
ATOM    846  CB  LYS A 652      20.390  92.081  36.048  1.00  0.00           C  
ATOM    847  CG  LYS A 652      21.439  91.924  37.124  1.00  0.00           C  
ATOM    848  CD  LYS A 652      21.439  93.136  38.037  1.00  0.00           C  
ATOM    849  CE  LYS A 652      22.300  94.279  37.491  1.00  0.00           C  
ATOM    850  NZ  LYS A 652      22.210  95.490  38.376  1.00  0.00           N  
ATOM    851  N   ARG A 653      19.278  90.940  32.752  1.00  0.00           N  
ATOM    852  CA  ARG A 653      18.087  91.033  31.902  1.00  0.00           C  
ATOM    853  C   ARG A 653      17.267  89.772  32.084  1.00  0.00           C  
ATOM    854  O   ARG A 653      17.830  88.689  32.275  1.00  0.00           O  
ATOM    855  CB  ARG A 653      18.464  91.250  30.443  1.00  0.00           C  
ATOM    856  CG  ARG A 653      19.237  92.550  30.231  1.00  0.00           C  
ATOM    857  CD  ARG A 653      18.858  93.250  28.946  1.00  0.00           C  
ATOM    858  NE  ARG A 653      19.411  94.603  28.890  1.00  0.00           N  
ATOM    859  CZ  ARG A 653      20.632  94.907  28.446  1.00  0.00           C  
ATOM    860  NH1 ARG A 653      21.463  93.955  28.017  1.00  0.00           N  
ATOM    861  NH2 ARG A 653      21.025  96.170  28.422  1.00  0.00           N  
ATOM    862  N   GLU A 654      15.946  89.895  32.083  1.00  0.00           N  
ATOM    863  CA  GLU A 654      15.127  88.716  32.361  1.00  0.00           C  
ATOM    864  C   GLU A 654      14.793  87.960  31.083  1.00  0.00           C  
ATOM    865  O   GLU A 654      14.079  88.476  30.216  1.00  0.00           O  
ATOM    866  CB  GLU A 654      13.867  89.084  33.125  1.00  0.00           C  
ATOM    867  CG  GLU A 654      14.127  89.636  34.523  1.00  0.00           C  
ATOM    868  CD  GLU A 654      13.236  90.849  34.862  1.00  0.00           C  
ATOM    869  OE1 GLU A 654      12.830  91.596  33.924  1.00  0.00           O  
ATOM    870  OE2 GLU A 654      12.961  91.068  36.071  1.00  0.00           O  
ATOM    871  N   LEU A 655      15.337  86.747  30.973  1.00  0.00           N  
ATOM    872  CA  LEU A 655      15.017  85.809  29.891  1.00  0.00           C  
ATOM    873  C   LEU A 655      14.378  84.557  30.456  1.00  0.00           C  
ATOM    874  O   LEU A 655      14.475  84.278  31.647  1.00  0.00           O  
ATOM    875  CB  LEU A 655      16.276  85.391  29.134  1.00  0.00           C  
ATOM    876  CG  LEU A 655      17.349  86.436  28.838  1.00  0.00           C  
ATOM    877  CD1 LEU A 655      18.712  85.820  28.997  1.00  0.00           C  
ATOM    878  CD2 LEU A 655      17.149  86.978  27.447  1.00  0.00           C  
ATOM    879  N   LEU A 656      13.730  83.800  29.585  1.00  0.00           N  
ATOM    880  CA  LEU A 656      13.172  82.498  29.937  1.00  0.00           C  
ATOM    881  C   LEU A 656      13.510  81.484  28.842  1.00  0.00           C  
ATOM    882  O   LEU A 656      13.800  81.859  27.696  1.00  0.00           O  
ATOM    883  CB  LEU A 656      11.655  82.596  30.099  1.00  0.00           C  
ATOM    884  CG  LEU A 656      10.891  83.232  28.930  1.00  0.00           C  
ATOM    885  CD1 LEU A 656       9.878  82.248  28.389  1.00  0.00           C  
ATOM    886  CD2 LEU A 656      10.223  84.517  29.349  1.00  0.00           C  
ATOM    887  N   TYR A 657      13.490  80.203  29.186  1.00  0.00           N  
ATOM    888  CA  TYR A 657      13.526  79.162  28.165  1.00  0.00           C  
ATOM    889  C   TYR A 657      12.088  79.023  27.698  1.00  0.00           C  
ATOM    890  O   TYR A 657      11.194  78.721  28.500  1.00  0.00           O  
ATOM    891  CB  TYR A 657      14.026  77.839  28.745  1.00  0.00           C  
ATOM    892  CG  TYR A 657      14.649  76.896  27.739  1.00  0.00           C  
ATOM    893  CD1 TYR A 657      15.941  76.399  27.926  1.00  0.00           C  
ATOM    894  CD2 TYR A 657      13.953  76.497  26.603  1.00  0.00           C  
ATOM    895  CE1 TYR A 657      16.514  75.539  26.997  1.00  0.00           C  
ATOM    896  CE2 TYR A 657      14.512  75.638  25.680  1.00  0.00           C  
ATOM    897  CZ  TYR A 657      15.782  75.163  25.876  1.00  0.00           C  
ATOM    898  OH  TYR A 657      16.319  74.303  24.945  1.00  0.00           O  
ATOM    899  N   GLY A 658      11.857  79.280  26.415  1.00  0.00           N  
ATOM    900  CA  GLY A 658      10.508  79.316  25.862  1.00  0.00           C  
ATOM    901  C   GLY A 658       9.816  77.979  25.972  1.00  0.00           C  
ATOM    902  O   GLY A 658      10.367  76.955  25.571  1.00  0.00           O  
ATOM    903  N   PRO A 659       8.625  77.963  26.577  1.00  0.00           N  
ATOM    904  CA  PRO A 659       7.810  76.746  26.573  1.00  0.00           C  
ATOM    905  C   PRO A 659       6.987  76.626  25.297  1.00  0.00           C  
ATOM    906  O   PRO A 659       6.305  75.620  25.094  1.00  0.00           O  
ATOM    907  CB  PRO A 659       6.867  76.972  27.752  1.00  0.00           C  
ATOM    908  CG  PRO A 659       6.638  78.438  27.735  1.00  0.00           C  
ATOM    909  CD  PRO A 659       7.989  79.045  27.348  1.00  0.00           C  
ATOM    910  N   THR A 660       7.059  77.666  24.468  1.00  0.00           N  
ATOM    911  CA  THR A 660       6.148  77.887  23.330  1.00  0.00           C  
ATOM    912  C   THR A 660       6.460  79.270  22.725  1.00  0.00           C  
ATOM    913  O   THR A 660       7.343  79.987  23.220  1.00  0.00           O  
ATOM    914  CB  THR A 660       4.641  77.724  23.724  1.00  0.00           C  
ATOM    915  OG1 THR A 660       3.831  77.707  22.545  1.00  0.00           O  
ATOM    916  CG2 THR A 660       4.172  78.834  24.672  1.00  0.00           C  
ATOM    917  N   ASN A 661       5.775  79.650  21.655  1.00  0.00           N  
ATOM    918  CA  ASN A 661       6.294  80.771  20.857  1.00  0.00           C  
ATOM    919  C   ASN A 661       5.281  81.748  20.231  1.00  0.00           C  
ATOM    920  O   ASN A 661       5.612  82.446  19.264  1.00  0.00           O  
ATOM    921  CB  ASN A 661       7.242  80.247  19.772  1.00  0.00           C  
ATOM    922  CG  ASN A 661       8.564  79.775  20.319  1.00  0.00           C  
ATOM    923  OD1 ASN A 661       8.716  78.650  20.795  1.00  0.00           O  
ATOM    924  ND2 ASN A 661       9.554  80.623  20.195  1.00  0.00           N  
ATOM    925  N   GLU A 662       4.074  81.815  20.781  1.00  0.00           N  
ATOM    926  CA  GLU A 662       3.056  82.730  20.237  1.00  0.00           C  
ATOM    927  C   GLU A 662       3.464  84.205  20.241  1.00  0.00           C  
ATOM    928  O   GLU A 662       3.401  84.879  19.209  1.00  0.00           O  
ATOM    929  CB  GLU A 662       1.697  82.560  20.929  1.00  0.00           C  
ATOM    930  CG  GLU A 662       0.939  81.318  20.499  1.00  0.00           C  
ATOM    931  CD  GLU A 662       1.274  80.078  21.336  1.00  0.00           C  
ATOM    932  OE1 GLU A 662       2.282  80.070  22.100  1.00  0.00           O  
ATOM    933  OE2 GLU A 662       0.501  79.100  21.222  1.00  0.00           O  
ATOM    934  N   GLU A 663       3.874  84.703  21.397  1.00  0.00           N  
ATOM    935  CA  GLU A 663       4.347  86.076  21.481  1.00  0.00           C  
ATOM    936  C   GLU A 663       5.483  86.269  20.488  1.00  0.00           C  
ATOM    937  O   GLU A 663       5.458  87.199  19.679  1.00  0.00           O  
ATOM    938  CB  GLU A 663       4.808  86.438  22.900  1.00  0.00           C  
ATOM    939  CG  GLU A 663       3.728  86.354  23.963  1.00  0.00           C  
ATOM    940  CD  GLU A 663       3.548  84.952  24.540  1.00  0.00           C  
ATOM    941  OE1 GLU A 663       4.229  84.001  24.080  1.00  0.00           O  
ATOM    942  OE2 GLU A 663       2.720  84.793  25.464  1.00  0.00           O  
ATOM    943  N   MET A 664       6.471  85.380  20.522  1.00  0.00           N  
ATOM    944  CA  MET A 664       7.631  85.614  19.688  1.00  0.00           C  
ATOM    945  C   MET A 664       7.236  85.689  18.229  1.00  0.00           C  
ATOM    946  O   MET A 664       7.626  86.634  17.530  1.00  0.00           O  
ATOM    947  CB  MET A 664       8.746  84.605  19.902  1.00  0.00           C  
ATOM    948  CG  MET A 664       9.929  84.912  19.017  1.00  0.00           C  
ATOM    949  SD  MET A 664      11.519  84.469  19.702  1.00  0.00           S  
ATOM    950  CE  MET A 664      11.651  85.617  21.090  1.00  0.00           C  
ATOM    951  N   ILE A 665       6.454  84.706  17.777  1.00  0.00           N  
ATOM    952  CA  ILE A 665       6.037  84.670  16.382  1.00  0.00           C  
ATOM    953  C   ILE A 665       5.257  85.949  15.989  1.00  0.00           C  
ATOM    954  O   ILE A 665       5.587  86.603  14.999  1.00  0.00           O  
ATOM    955  CB  ILE A 665       5.311  83.360  16.030  1.00  0.00           C  
ATOM    956  CG1 ILE A 665       5.360  83.112  14.527  1.00  0.00           C  
ATOM    957  CG2 ILE A 665       3.899  83.361  16.531  1.00  0.00           C  
ATOM    958  CD1 ILE A 665       6.767  82.982  13.969  1.00  0.00           C  
ATOM    959  N   THR A 666       4.271  86.326  16.799  1.00  0.00           N  
ATOM    960  CA  THR A 666       3.542  87.568  16.597  1.00  0.00           C  
ATOM    961  C   THR A 666       4.509  88.751  16.433  1.00  0.00           C  
ATOM    962  O   THR A 666       4.383  89.509  15.466  1.00  0.00           O  
ATOM    963  CB  THR A 666       2.532  87.805  17.737  1.00  0.00           C  
ATOM    964  OG1 THR A 666       1.806  86.597  17.953  1.00  0.00           O  
ATOM    965  CG2 THR A 666       1.540  88.887  17.382  1.00  0.00           C  
ATOM    966  N   GLU A 667       5.468  88.889  17.360  1.00  0.00           N  
ATOM    967  CA  GLU A 667       6.488  89.940  17.300  1.00  0.00           C  
ATOM    968  C   GLU A 667       7.097  89.974  15.902  1.00  0.00           C  
ATOM    969  O   GLU A 667       7.214  91.033  15.274  1.00  0.00           O  
ATOM    970  CB  GLU A 667       7.584  89.671  18.343  1.00  0.00           C  
ATOM    971  CG  GLU A 667       8.501  90.875  18.727  1.00  0.00           C  
ATOM    972  CD  GLU A 667       9.626  91.186  17.722  1.00  0.00           C  
ATOM    973  OE1 GLU A 667      10.409  90.293  17.341  1.00  0.00           O  
ATOM    974  OE2 GLU A 667       9.735  92.358  17.331  1.00  0.00           O  
ATOM    975  N   ILE A 668       7.470  88.798  15.419  1.00  0.00           N  
ATOM    976  CA  ILE A 668       8.136  88.668  14.147  1.00  0.00           C  
ATOM    977  C   ILE A 668       7.216  89.106  13.021  1.00  0.00           C  
ATOM    978  O   ILE A 668       7.636  89.833  12.108  1.00  0.00           O  
ATOM    979  CB  ILE A 668       8.601  87.232  13.921  1.00  0.00           C  
ATOM    980  CG1 ILE A 668       9.545  86.823  15.046  1.00  0.00           C  
ATOM    981  CG2 ILE A 668       9.284  87.110  12.569  1.00  0.00           C  
ATOM    982  CD1 ILE A 668      10.129  85.439  14.905  1.00  0.00           C  
ATOM    983  N   PHE A 669       5.965  88.672  13.117  1.00  0.00           N  
ATOM    984  CA  PHE A 669       4.936  88.977  12.151  1.00  0.00           C  
ATOM    985  C   PHE A 669       4.709  90.482  12.004  1.00  0.00           C  
ATOM    986  O   PHE A 669       4.784  91.029  10.889  1.00  0.00           O  
ATOM    987  CB  PHE A 669       3.652  88.317  12.605  1.00  0.00           C  
ATOM    988  CG  PHE A 669       2.503  88.559  11.702  1.00  0.00           C  
ATOM    989  CD1 PHE A 669       2.273  87.722  10.615  1.00  0.00           C  
ATOM    990  CD2 PHE A 669       1.639  89.624  11.930  1.00  0.00           C  
ATOM    991  CE1 PHE A 669       1.205  87.946   9.762  1.00  0.00           C  
ATOM    992  CE2 PHE A 669       0.563  89.855  11.080  1.00  0.00           C  
ATOM    993  CZ  PHE A 669       0.344  89.010   9.999  1.00  0.00           C  
ATOM    994  N   ARG A 670       4.449  91.147  13.135  1.00  0.00           N  
ATOM    995  CA  ARG A 670       4.072  92.562  13.143  1.00  0.00           C  
ATOM    996  C   ARG A 670       5.206  93.466  12.679  1.00  0.00           C  
ATOM    997  O   ARG A 670       4.973  94.596  12.228  1.00  0.00           O  
ATOM    998  CB  ARG A 670       3.534  93.016  14.508  1.00  0.00           C  
ATOM    999  CG  ARG A 670       4.470  92.804  15.676  1.00  0.00           C  
ATOM   1000  CD  ARG A 670       4.620  94.083  16.498  1.00  0.00           C  
ATOM   1001  NE  ARG A 670       5.626  93.950  17.552  1.00  0.00           N  
ATOM   1002  CZ  ARG A 670       5.346  93.904  18.854  1.00  0.00           C  
ATOM   1003  NH1 ARG A 670       4.085  93.984  19.271  1.00  0.00           N  
ATOM   1004  NH2 ARG A 670       6.322  93.784  19.748  1.00  0.00           N  
ATOM   1005  N   ALA A 671       6.429  92.959  12.770  1.00  0.00           N  
ATOM   1006  CA  ALA A 671       7.578  93.727  12.334  1.00  0.00           C  
ATOM   1007  C   ALA A 671       7.641  93.791  10.814  1.00  0.00           C  
ATOM   1008  O   ALA A 671       8.257  94.696  10.257  1.00  0.00           O  
ATOM   1009  CB  ALA A 671       8.848  93.134  12.893  1.00  0.00           C  
ATOM   1010  N   TYR A 672       7.003  92.848  10.133  1.00  0.00           N  
ATOM   1011  CA  TYR A 672       7.246  92.745   8.704  1.00  0.00           C  
ATOM   1012  C   TYR A 672       6.008  92.781   7.841  1.00  0.00           C  
ATOM   1013  O   TYR A 672       6.061  93.262   6.730  1.00  0.00           O  
ATOM   1014  CB  TYR A 672       8.018  91.468   8.386  1.00  0.00           C  
ATOM   1015  CG  TYR A 672       9.333  91.306   9.104  1.00  0.00           C  
ATOM   1016  CD1 TYR A 672      10.371  92.194   8.882  1.00  0.00           C  
ATOM   1017  CD2 TYR A 672       9.548  90.244   9.986  1.00  0.00           C  
ATOM   1018  CE1 TYR A 672      11.583  92.045   9.523  1.00  0.00           C  
ATOM   1019  CE2 TYR A 672      10.767  90.088  10.632  1.00  0.00           C  
ATOM   1020  CZ  TYR A 672      11.780  90.999  10.391  1.00  0.00           C  
ATOM   1021  OH  TYR A 672      13.007  90.892  10.999  1.00  0.00           O  
ATOM   1022  N   ILE A 676       4.911  92.227   8.341  1.00  0.00           N  
ATOM   1023  CA  ILE A 676       3.712  92.034   7.528  1.00  0.00           C  
ATOM   1024  C   ILE A 676       2.697  93.143   7.745  1.00  0.00           C  
ATOM   1025  O   ILE A 676       2.297  93.435   8.885  1.00  0.00           O  
ATOM   1026  CB  ILE A 676       3.046  90.668   7.796  1.00  0.00           C  
ATOM   1027  CG1 ILE A 676       3.918  89.529   7.256  1.00  0.00           C  
ATOM   1028  CG2 ILE A 676       1.654  90.618   7.184  1.00  0.00           C  
ATOM   1029  CD1 ILE A 676       4.306  89.648   5.761  1.00  0.00           C  
ATOM   1030  N   LYS A 677       2.263  93.758   6.650  1.00  0.00           N  
ATOM   1031  CA  LYS A 677       1.372  94.904   6.783  1.00  0.00           C  
ATOM   1032  C   LYS A 677       0.001  94.815   6.099  1.00  0.00           C  
ATOM   1033  O   LYS A 677      -0.925  95.498   6.543  1.00  0.00           O  
ATOM   1034  CB  LYS A 677       2.104  96.213   6.435  1.00  0.00           C  
ATOM   1035  CG  LYS A 677       3.063  96.684   7.536  1.00  0.00           C  
ATOM   1036  CD  LYS A 677       2.392  96.724   8.928  1.00  0.00           C  
ATOM   1037  CE  LYS A 677       3.422  96.681  10.077  1.00  0.00           C  
ATOM   1038  NZ  LYS A 677       2.788  96.493  11.431  1.00  0.00           N  
ATOM   1039  N   SER A 678      -0.143  93.989   5.056  1.00  0.00           N  
ATOM   1040  CA  SER A 678      -1.397  93.977   4.289  1.00  0.00           C  
ATOM   1041  C   SER A 678      -2.053  92.604   4.193  1.00  0.00           C  
ATOM   1042  O   SER A 678      -1.371  91.582   4.046  1.00  0.00           O  
ATOM   1043  CB  SER A 678      -1.218  94.621   2.893  1.00  0.00           C  
ATOM   1044  OG  SER A 678      -1.416  93.719   1.803  1.00  0.00           O  
ATOM   1045  N   TYR A 681      -3.382  92.603   4.268  1.00  0.00           N  
ATOM   1046  CA  TYR A 681      -4.186  91.392   4.150  1.00  0.00           C  
ATOM   1047  C   TYR A 681      -3.717  90.488   3.013  1.00  0.00           C  
ATOM   1048  O   TYR A 681      -3.943  89.286   3.064  1.00  0.00           O  
ATOM   1049  CB  TYR A 681      -5.672  91.743   3.970  1.00  0.00           C  
ATOM   1050  CG  TYR A 681      -6.027  92.233   2.581  1.00  0.00           C  
ATOM   1051  CD1 TYR A 681      -6.817  91.459   1.725  1.00  0.00           C  
ATOM   1052  CD2 TYR A 681      -5.548  93.458   2.111  1.00  0.00           C  
ATOM   1053  CE1 TYR A 681      -7.129  91.905   0.428  1.00  0.00           C  
ATOM   1054  CE2 TYR A 681      -5.848  93.916   0.833  1.00  0.00           C  
ATOM   1055  CZ  TYR A 681      -6.641  93.144  -0.012  1.00  0.00           C  
ATOM   1056  OH  TYR A 681      -6.927  93.616  -1.287  1.00  0.00           O  
ATOM   1057  N   LYS A 683      -3.073  91.067   1.997  1.00  0.00           N  
ATOM   1058  CA  LYS A 683      -2.591  90.310   0.830  1.00  0.00           C  
ATOM   1059  C   LYS A 683      -1.516  89.259   1.151  1.00  0.00           C  
ATOM   1060  O   LYS A 683      -1.448  88.219   0.486  1.00  0.00           O  
ATOM   1061  CB  LYS A 683      -2.083  91.250  -0.274  1.00  0.00           C  
ATOM   1062  CG  LYS A 683      -3.100  91.563  -1.407  1.00  0.00           C  
ATOM   1063  CD  LYS A 683      -2.600  92.684  -2.367  1.00  0.00           C  
ATOM   1064  CE  LYS A 683      -2.841  94.107  -1.798  1.00  0.00           C  
ATOM   1065  NZ  LYS A 683      -2.133  95.198  -2.557  1.00  0.00           N  
ATOM   1066  N   SER A 684      -0.682  89.521   2.161  1.00  0.00           N  
ATOM   1067  CA  SER A 684       0.356  88.561   2.577  1.00  0.00           C  
ATOM   1068  C   SER A 684      -0.209  87.285   3.218  1.00  0.00           C  
ATOM   1069  O   SER A 684       0.500  86.281   3.328  1.00  0.00           O  
ATOM   1070  CB  SER A 684       1.348  89.223   3.530  1.00  0.00           C  
ATOM   1071  OG  SER A 684       2.023  90.297   2.903  1.00  0.00           O  
ATOM   1072  N   LEU A 685      -1.481  87.330   3.627  1.00  0.00           N  
ATOM   1073  CA  LEU A 685      -2.145  86.224   4.332  1.00  0.00           C  
ATOM   1074  C   LEU A 685      -2.987  85.362   3.394  1.00  0.00           C  
ATOM   1075  O   LEU A 685      -3.279  85.789   2.289  1.00  0.00           O  
ATOM   1076  CB  LEU A 685      -3.023  86.760   5.458  1.00  0.00           C  
ATOM   1077  CG  LEU A 685      -2.348  87.670   6.477  1.00  0.00           C  
ATOM   1078  CD1 LEU A 685      -3.289  87.966   7.642  1.00  0.00           C  
ATOM   1079  CD2 LEU A 685      -1.030  87.069   6.959  1.00  0.00           C  
ATOM   1080  N   PRO A 686      -3.331  84.121   3.801  1.00  0.00           N  
ATOM   1081  CA  PRO A 686      -2.899  83.373   4.995  1.00  0.00           C  
ATOM   1082  C   PRO A 686      -1.379  83.220   5.079  1.00  0.00           C  
ATOM   1083  O   PRO A 686      -0.678  83.256   4.060  1.00  0.00           O  
ATOM   1084  CB  PRO A 686      -3.543  81.993   4.796  1.00  0.00           C  
ATOM   1085  CG  PRO A 686      -3.837  81.911   3.337  1.00  0.00           C  
ATOM   1086  CD  PRO A 686      -4.240  83.309   2.980  1.00  0.00           C  
ATOM   1087  N   LEU A 687      -0.877  83.076   6.293  1.00  0.00           N  
ATOM   1088  CA  LEU A 687       0.539  82.831   6.484  1.00  0.00           C  
ATOM   1089  C   LEU A 687       0.694  81.816   7.592  1.00  0.00           C  
ATOM   1090  O   LEU A 687       0.126  81.989   8.674  1.00  0.00           O  
ATOM   1091  CB  LEU A 687       1.271  84.140   6.821  1.00  0.00           C  
ATOM   1092  CG  LEU A 687       2.802  84.269   6.775  1.00  0.00           C  
ATOM   1093  CD1 LEU A 687       3.459  83.539   5.609  1.00  0.00           C  
ATOM   1094  CD2 LEU A 687       3.140  85.741   6.705  1.00  0.00           C  
ATOM   1095  N   ASN A 688       1.423  80.740   7.311  1.00  0.00           N  
ATOM   1096  CA  ASN A 688       1.737  79.763   8.343  1.00  0.00           C  
ATOM   1097  C   ASN A 688       3.224  79.608   8.549  1.00  0.00           C  
ATOM   1098  O   ASN A 688       3.927  79.011   7.726  1.00  0.00           O  
ATOM   1099  CB  ASN A 688       1.121  78.406   8.055  1.00  0.00           C  
ATOM   1100  CG  ASN A 688       1.258  77.454   9.225  1.00  0.00           C  
ATOM   1101  OD1 ASN A 688       0.302  76.763   9.593  1.00  0.00           O  
ATOM   1102  ND2 ASN A 688       2.442  77.424   9.835  1.00  0.00           N  
ATOM   1103  N   LEU A 689       3.680  80.133   9.681  1.00  0.00           N  
ATOM   1104  CA  LEU A 689       5.076  80.124  10.055  1.00  0.00           C  
ATOM   1105  C   LEU A 689       5.359  79.106  11.148  1.00  0.00           C  
ATOM   1106  O   LEU A 689       4.692  79.102  12.181  1.00  0.00           O  
ATOM   1107  CB  LEU A 689       5.444  81.510  10.552  1.00  0.00           C  
ATOM   1108  CG  LEU A 689       5.509  82.523   9.433  1.00  0.00           C  
ATOM   1109  CD1 LEU A 689       6.104  83.809   9.946  1.00  0.00           C  
ATOM   1110  CD2 LEU A 689       6.380  81.935   8.332  1.00  0.00           C  
ATOM   1111  N   TYR A 690       6.361  78.260  10.939  1.00  0.00           N  
ATOM   1112  CA  TYR A 690       6.665  77.207  11.918  1.00  0.00           C  
ATOM   1113  C   TYR A 690       8.146  76.941  12.065  1.00  0.00           C  
ATOM   1114  O   TYR A 690       8.950  77.326  11.200  1.00  0.00           O  
ATOM   1115  CB  TYR A 690       5.958  75.894  11.552  1.00  0.00           C  
ATOM   1116  CG  TYR A 690       6.669  75.032  10.503  1.00  0.00           C  
ATOM   1117  CD1 TYR A 690       7.482  73.954  10.883  1.00  0.00           C  
ATOM   1118  CD2 TYR A 690       6.493  75.272   9.135  1.00  0.00           C  
ATOM   1119  CE1 TYR A 690       8.100  73.145   9.930  1.00  0.00           C  
ATOM   1120  CE2 TYR A 690       7.114  74.468   8.172  1.00  0.00           C  
ATOM   1121  CZ  TYR A 690       7.908  73.407   8.577  1.00  0.00           C  
ATOM   1122  OH  TYR A 690       8.520  72.629   7.632  1.00  0.00           O  
ATOM   1123  N   HIS A 691       8.489  76.263  13.158  1.00  0.00           N  
ATOM   1124  CA  HIS A 691       9.865  75.817  13.403  1.00  0.00           C  
ATOM   1125  C   HIS A 691       9.822  74.538  14.207  1.00  0.00           C  
ATOM   1126  O   HIS A 691       8.794  74.216  14.803  1.00  0.00           O  
ATOM   1127  CB  HIS A 691      10.693  76.888  14.134  1.00  0.00           C  
ATOM   1128  CG  HIS A 691      10.268  77.119  15.549  1.00  0.00           C  
ATOM   1129  ND1 HIS A 691      11.137  77.567  16.523  1.00  0.00           N  
ATOM   1130  CD2 HIS A 691       9.063  76.961  16.158  1.00  0.00           C  
ATOM   1131  CE1 HIS A 691      10.479  77.687  17.665  1.00  0.00           C  
ATOM   1132  NE2 HIS A 691       9.220  77.321  17.470  1.00  0.00           N  
ATOM   1133  N   ILE A 692      10.923  73.799  14.203  1.00  0.00           N  
ATOM   1134  CA  ILE A 692      11.045  72.622  15.047  1.00  0.00           C  
ATOM   1135  C   ILE A 692      12.163  72.882  16.016  1.00  0.00           C  
ATOM   1136  O   ILE A 692      13.317  73.057  15.609  1.00  0.00           O  
ATOM   1137  CB  ILE A 692      11.339  71.398  14.230  1.00  0.00           C  
ATOM   1138  CG1 ILE A 692      10.155  71.149  13.294  1.00  0.00           C  
ATOM   1139  CG2 ILE A 692      11.612  70.218  15.149  1.00  0.00           C  
ATOM   1140  CD1 ILE A 692      10.523  70.507  12.010  1.00  0.00           C  
ATOM   1141  N   GLN A 693      11.817  72.923  17.298  1.00  0.00           N  
ATOM   1142  CA  GLN A 693      12.718  73.505  18.278  1.00  0.00           C  
ATOM   1143  C   GLN A 693      12.465  73.069  19.724  1.00  0.00           C  
ATOM   1144  O   GLN A 693      11.325  72.764  20.111  1.00  0.00           O  
ATOM   1145  CB  GLN A 693      12.628  75.028  18.166  1.00  0.00           C  
ATOM   1146  CG  GLN A 693      13.292  75.784  19.267  1.00  0.00           C  
ATOM   1147  CD  GLN A 693      14.773  75.730  19.135  1.00  0.00           C  
ATOM   1148  OE1 GLN A 693      15.356  74.665  18.966  1.00  0.00           O  
ATOM   1149  NE2 GLN A 693      15.398  76.883  19.193  1.00  0.00           N  
ATOM   1150  N   TRP A 695      13.535  73.087  20.517  1.00  0.00           N  
ATOM   1151  CA  TRP A 695      13.500  72.608  21.884  1.00  0.00           C  
ATOM   1152  C   TRP A 695      12.798  73.582  22.832  1.00  0.00           C  
ATOM   1153  O   TRP A 695      12.912  74.807  22.706  1.00  0.00           O  
ATOM   1154  CB  TRP A 695      14.919  72.304  22.363  1.00  0.00           C  
ATOM   1155  CG  TRP A 695      15.524  71.181  21.629  1.00  0.00           C  
ATOM   1156  CD1 TRP A 695      16.335  71.258  20.532  1.00  0.00           C  
ATOM   1157  CD2 TRP A 695      15.347  69.795  21.908  1.00  0.00           C  
ATOM   1158  NE1 TRP A 695      16.675  69.997  20.107  1.00  0.00           N  
ATOM   1159  CE2 TRP A 695      16.080  69.077  20.934  1.00  0.00           C  
ATOM   1160  CE3 TRP A 695      14.637  69.084  22.888  1.00  0.00           C  
ATOM   1161  CZ2 TRP A 695      16.125  67.671  20.908  1.00  0.00           C  
ATOM   1162  CZ3 TRP A 695      14.670  67.681  22.865  1.00  0.00           C  
ATOM   1163  CH2 TRP A 695      15.421  66.988  21.883  1.00  0.00           C  
ATOM   1164  N   LYS A 696      12.069  73.024  23.789  1.00  0.00           N  
ATOM   1165  CA  LYS A 696      11.250  73.805  24.695  1.00  0.00           C  
ATOM   1166  C   LYS A 696      11.535  73.357  26.119  1.00  0.00           C  
ATOM   1167  O   LYS A 696      12.133  72.300  26.345  1.00  0.00           O  
ATOM   1168  CB  LYS A 696       9.771  73.633  24.347  1.00  0.00           C  
ATOM   1169  CG  LYS A 696       9.552  73.626  22.866  1.00  0.00           C  
ATOM   1170  CD  LYS A 696       8.511  74.597  22.396  1.00  0.00           C  
ATOM   1171  CE  LYS A 696       8.657  74.787  20.883  1.00  0.00           C  
ATOM   1172  NZ  LYS A 696       9.518  75.962  20.502  1.00  0.00           N  
ATOM   1173  N   PHE A 697      11.133  74.161  27.089  1.00  0.00           N  
ATOM   1174  CA  PHE A 697      11.262  73.725  28.455  1.00  0.00           C  
ATOM   1175  C   PHE A 697       9.955  73.935  29.183  1.00  0.00           C  
ATOM   1176  O   PHE A 697       9.282  74.926  28.976  1.00  0.00           O  
ATOM   1177  CB  PHE A 697      12.421  74.442  29.162  1.00  0.00           C  
ATOM   1178  CG  PHE A 697      12.952  73.692  30.348  1.00  0.00           C  
ATOM   1179  CD1 PHE A 697      13.971  72.754  30.194  1.00  0.00           C  
ATOM   1180  CD2 PHE A 697      12.413  73.893  31.612  1.00  0.00           C  
ATOM   1181  CE1 PHE A 697      14.437  72.032  31.282  1.00  0.00           C  
ATOM   1182  CE2 PHE A 697      12.893  73.190  32.708  1.00  0.00           C  
ATOM   1183  CZ  PHE A 697      13.903  72.260  32.549  1.00  0.00           C  
ATOM   1184  N   ARG A 698       9.563  72.973  29.996  1.00  0.00           N  
ATOM   1185  CA  ARG A 698       8.507  73.193  30.963  1.00  0.00           C  
ATOM   1186  C   ARG A 698       9.042  72.522  32.180  1.00  0.00           C  
ATOM   1187  O   ARG A 698       9.358  71.341  32.134  1.00  0.00           O  
ATOM   1188  CB  ARG A 698       7.189  72.547  30.540  1.00  0.00           C  
ATOM   1189  CG  ARG A 698       6.728  72.969  29.189  1.00  0.00           C  
ATOM   1190  CD  ARG A 698       5.250  73.250  29.134  1.00  0.00           C  
ATOM   1191  NE  ARG A 698       4.979  74.026  27.914  1.00  0.00           N  
ATOM   1192  CZ  ARG A 698       4.423  73.548  26.796  1.00  0.00           C  
ATOM   1193  NH1 ARG A 698       4.018  72.283  26.729  1.00  0.00           N  
ATOM   1194  NH2 ARG A 698       4.243  74.351  25.748  1.00  0.00           N  
ATOM   1195  N   ASP A 699       9.193  73.279  33.257  1.00  0.00           N  
ATOM   1196  CA  ASP A 699       9.736  72.744  34.484  1.00  0.00           C  
ATOM   1197  C   ASP A 699       8.659  71.924  35.150  1.00  0.00           C  
ATOM   1198  O   ASP A 699       8.212  72.236  36.236  1.00  0.00           O  
ATOM   1199  CB  ASP A 699      10.186  73.878  35.379  1.00  0.00           C  
ATOM   1200  CG  ASP A 699      11.377  73.511  36.243  1.00  0.00           C  
ATOM   1201  OD1 ASP A 699      11.791  72.323  36.244  1.00  0.00           O  
ATOM   1202  OD2 ASP A 699      11.895  74.428  36.926  1.00  0.00           O  
ATOM   1203  N   GLU A 700       8.226  70.893  34.438  1.00  0.00           N  
ATOM   1204  CA  GLU A 700       7.307  69.864  34.894  1.00  0.00           C  
ATOM   1205  C   GLU A 700       7.519  69.500  36.365  1.00  0.00           C  
ATOM   1206  O   GLU A 700       8.657  69.379  36.812  1.00  0.00           O  
ATOM   1207  CB  GLU A 700       7.502  68.632  34.002  1.00  0.00           C  
ATOM   1208  CG  GLU A 700       6.552  67.456  34.264  1.00  0.00           C  
ATOM   1209  CD  GLU A 700       5.088  67.867  34.227  1.00  0.00           C  
ATOM   1210  OE1 GLU A 700       4.671  68.423  33.172  1.00  0.00           O  
ATOM   1211  OE2 GLU A 700       4.386  67.650  35.262  1.00  0.00           O  
ATOM   1212  N   GLN A 703       6.431  69.346  37.124  1.00  0.00           N  
ATOM   1213  CA  GLN A 703       6.586  69.088  38.561  1.00  0.00           C  
ATOM   1214  C   GLN A 703       7.236  67.724  38.812  1.00  0.00           C  
ATOM   1215  O   GLN A 703       8.219  67.642  39.535  1.00  0.00           O  
ATOM   1216  CB  GLN A 703       5.276  69.285  39.341  1.00  0.00           C  
ATOM   1217  CG  GLN A 703       5.490  69.584  40.843  1.00  0.00           C  
ATOM   1218  CD  GLN A 703       4.232  70.124  41.581  1.00  0.00           C  
ATOM   1219  OE1 GLN A 703       3.071  69.977  41.128  1.00  0.00           O  
ATOM   1220  NE2 GLN A 703       4.474  70.750  42.733  1.00  0.00           N  
ATOM   1221  N   ARG A 710       6.709  66.666  38.199  1.00  0.00           N  
ATOM   1222  CA  ARG A 710       7.400  65.377  38.223  1.00  0.00           C  
ATOM   1223  C   ARG A 710       7.783  64.929  36.812  1.00  0.00           C  
ATOM   1224  O   ARG A 710       7.034  64.193  36.153  1.00  0.00           O  
ATOM   1225  CB  ARG A 710       6.593  64.265  38.921  1.00  0.00           C  
ATOM   1226  CG  ARG A 710       5.683  64.691  40.087  1.00  0.00           C  
ATOM   1227  CD  ARG A 710       6.408  64.864  41.445  1.00  0.00           C  
ATOM   1228  NE  ARG A 710       6.806  66.254  41.681  1.00  0.00           N  
ATOM   1229  CZ  ARG A 710       7.381  66.701  42.796  1.00  0.00           C  
ATOM   1230  NH1 ARG A 710       7.638  65.861  43.803  1.00  0.00           N  
ATOM   1231  NH2 ARG A 710       7.701  67.993  42.904  1.00  0.00           N  
ATOM   1232  N   PRO A 711       8.942  65.380  36.323  1.00  0.00           N  
ATOM   1233  CA  PRO A 711       9.459  64.742  35.119  1.00  0.00           C  
ATOM   1234  C   PRO A 711       9.200  63.235  35.211  1.00  0.00           C  
ATOM   1235  O   PRO A 711       9.479  62.624  36.243  1.00  0.00           O  
ATOM   1236  CB  PRO A 711      10.962  65.037  35.184  1.00  0.00           C  
ATOM   1237  CG  PRO A 711      11.129  66.109  36.279  1.00  0.00           C  
ATOM   1238  CD  PRO A 711       9.801  66.474  36.800  1.00  0.00           C  
ATOM   1239  N   ARG A 712       8.633  62.645  34.162  1.00  0.00           N  
ATOM   1240  CA  ARG A 712       8.202  61.239  34.236  1.00  0.00           C  
ATOM   1241  C   ARG A 712       8.055  60.589  32.865  1.00  0.00           C  
ATOM   1242  O   ARG A 712       7.957  61.282  31.853  1.00  0.00           O  
ATOM   1243  CB  ARG A 712       6.883  61.116  35.032  1.00  0.00           C  
ATOM   1244  CG  ARG A 712       6.719  59.774  35.739  1.00  0.00           C  
ATOM   1245  CD  ARG A 712       5.483  59.761  36.621  1.00  0.00           C  
ATOM   1246  NE  ARG A 712       5.282  58.476  37.316  1.00  0.00           N  
ATOM   1247  CZ  ARG A 712       4.110  58.051  37.808  1.00  0.00           C  
ATOM   1248  NH1 ARG A 712       3.013  58.800  37.680  1.00  0.00           N  
ATOM   1249  NH2 ARG A 712       4.031  56.876  38.421  1.00  0.00           N  
ATOM   1250  N   PHE A 713       8.040  59.260  32.853  1.00  0.00           N  
ATOM   1251  CA  PHE A 713       7.753  58.467  31.653  1.00  0.00           C  
ATOM   1252  C   PHE A 713       8.784  58.634  30.541  1.00  0.00           C  
ATOM   1253  O   PHE A 713       8.452  58.589  29.354  1.00  0.00           O  
ATOM   1254  CB  PHE A 713       6.331  58.734  31.102  1.00  0.00           C  
ATOM   1255  CG  PHE A 713       5.226  58.548  32.111  1.00  0.00           C  
ATOM   1256  CD1 PHE A 713       5.144  57.394  32.881  1.00  0.00           C  
ATOM   1257  CD2 PHE A 713       4.251  59.525  32.272  1.00  0.00           C  
ATOM   1258  CE1 PHE A 713       4.116  57.229  33.810  1.00  0.00           C  
ATOM   1259  CE2 PHE A 713       3.233  59.367  33.193  1.00  0.00           C  
ATOM   1260  CZ  PHE A 713       3.163  58.218  33.962  1.00  0.00           C  
ATOM   1261  N   GLY A 714      10.041  58.824  30.918  1.00  0.00           N  
ATOM   1262  CA  GLY A 714      11.080  59.056  29.917  1.00  0.00           C  
ATOM   1263  C   GLY A 714      10.696  60.249  29.073  1.00  0.00           C  
ATOM   1264  O   GLY A 714      10.325  61.285  29.616  1.00  0.00           O  
ATOM   1265  N   VAL A 715      10.736  60.075  27.754  1.00  0.00           N  
ATOM   1266  CA  VAL A 715      10.516  61.156  26.782  1.00  0.00           C  
ATOM   1267  C   VAL A 715       9.102  61.781  26.762  1.00  0.00           C  
ATOM   1268  O   VAL A 715       8.906  62.869  26.219  1.00  0.00           O  
ATOM   1269  CB  VAL A 715      10.928  60.719  25.347  1.00  0.00           C  
ATOM   1270  CG1 VAL A 715      12.329  60.157  25.340  1.00  0.00           C  
ATOM   1271  CG2 VAL A 715       9.950  59.717  24.749  1.00  0.00           C  
ATOM   1272  N   MET A 716       8.140  61.106  27.387  1.00  0.00           N  
ATOM   1273  CA  MET A 716       6.723  61.486  27.300  1.00  0.00           C  
ATOM   1274  C   MET A 716       6.200  62.564  28.250  1.00  0.00           C  
ATOM   1275  O   MET A 716       5.174  63.183  27.959  1.00  0.00           O  
ATOM   1276  CB  MET A 716       5.855  60.258  27.457  1.00  0.00           C  
ATOM   1277  CG  MET A 716       6.290  59.130  26.601  1.00  0.00           C  
ATOM   1278  SD  MET A 716       4.799  58.607  25.817  1.00  0.00           S  
ATOM   1279  CE  MET A 716       4.829  56.871  26.209  1.00  0.00           C  
ATOM   1280  N   ARG A 718       6.837  62.742  29.401  1.00  0.00           N  
ATOM   1281  CA  ARG A 718       6.576  63.914  30.218  1.00  0.00           C  
ATOM   1282  C   ARG A 718       7.918  64.402  30.785  1.00  0.00           C  
ATOM   1283  O   ARG A 718       8.228  64.242  31.979  1.00  0.00           O  
ATOM   1284  CB  ARG A 718       5.535  63.623  31.305  1.00  0.00           C  
ATOM   1285  CG  ARG A 718       4.835  64.877  31.832  1.00  0.00           C  
ATOM   1286  CD  ARG A 718       3.550  64.587  32.643  1.00  0.00           C  
ATOM   1287  NE  ARG A 718       3.870  64.298  34.046  1.00  0.00           N  
ATOM   1288  CZ  ARG A 718       3.412  63.264  34.749  1.00  0.00           C  
ATOM   1289  NH1 ARG A 718       2.563  62.393  34.207  1.00  0.00           N  
ATOM   1290  NH2 ARG A 718       3.802  63.114  36.006  1.00  0.00           N  
ATOM   1291  N   GLY A 723       8.726  64.978  29.894  1.00  0.00           N  
ATOM   1292  CA  GLY A 723      10.059  65.458  30.244  1.00  0.00           C  
ATOM   1293  C   GLY A 723      10.054  66.921  30.597  1.00  0.00           C  
ATOM   1294  O   GLY A 723       9.041  67.466  30.988  1.00  0.00           O  
ATOM   1295  N   ARG A 724      11.194  67.572  30.462  1.00  0.00           N  
ATOM   1296  CA  ARG A 724      11.235  69.009  30.683  1.00  0.00           C  
ATOM   1297  C   ARG A 724      11.840  69.694  29.477  1.00  0.00           C  
ATOM   1298  O   ARG A 724      11.316  70.701  29.011  1.00  0.00           O  
ATOM   1299  CB  ARG A 724      12.010  69.331  31.946  1.00  0.00           C  
ATOM   1300  CG  ARG A 724      11.318  68.906  33.224  1.00  0.00           C  
ATOM   1301  CD  ARG A 724      11.992  69.569  34.396  1.00  0.00           C  
ATOM   1302  NE  ARG A 724      13.310  69.009  34.705  1.00  0.00           N  
ATOM   1303  CZ  ARG A 724      14.195  69.611  35.489  1.00  0.00           C  
ATOM   1304  NH1 ARG A 724      13.905  70.796  36.026  1.00  0.00           N  
ATOM   1305  NH2 ARG A 724      15.374  69.044  35.732  1.00  0.00           N  
ATOM   1306  N   GLU A 725      12.923  69.119  28.957  1.00  0.00           N  
ATOM   1307  CA  GLU A 725      13.477  69.544  27.683  1.00  0.00           C  
ATOM   1308  C   GLU A 725      12.947  68.581  26.618  1.00  0.00           C  
ATOM   1309  O   GLU A 725      13.151  67.373  26.711  1.00  0.00           O  
ATOM   1310  CB  GLU A 725      15.009  69.560  27.725  1.00  0.00           C  
ATOM   1311  CG  GLU A 725      15.613  70.374  26.605  1.00  0.00           C  
ATOM   1312  CD  GLU A 725      17.124  70.407  26.622  1.00  0.00           C  
ATOM   1313  OE1 GLU A 725      17.665  70.793  27.663  1.00  0.00           O  
ATOM   1314  OE2 GLU A 725      17.772  70.090  25.589  1.00  0.00           O  
ATOM   1315  N   PHE A 726      12.258  69.116  25.616  1.00  0.00           N  
ATOM   1316  CA  PHE A 726      11.510  68.285  24.685  1.00  0.00           C  
ATOM   1317  C   PHE A 726      11.412  68.932  23.325  1.00  0.00           C  
ATOM   1318  O   PHE A 726      11.567  70.141  23.202  1.00  0.00           O  
ATOM   1319  CB  PHE A 726      10.122  67.969  25.238  1.00  0.00           C  
ATOM   1320  CG  PHE A 726       9.189  69.175  25.365  1.00  0.00           C  
ATOM   1321  CD1 PHE A 726       8.273  69.469  24.375  1.00  0.00           C  
ATOM   1322  CD2 PHE A 726       9.189  69.961  26.503  1.00  0.00           C  
ATOM   1323  CE1 PHE A 726       7.412  70.542  24.497  1.00  0.00           C  
ATOM   1324  CE2 PHE A 726       8.337  71.026  26.624  1.00  0.00           C  
ATOM   1325  CZ  PHE A 726       7.447  71.317  25.623  1.00  0.00           C  
ATOM   1326  N   LEU A 728      11.180  68.136  22.291  1.00  0.00           N  
ATOM   1327  CA  LEU A 728      11.233  68.681  20.942  1.00  0.00           C  
ATOM   1328  C   LEU A 728       9.839  68.835  20.388  1.00  0.00           C  
ATOM   1329  O   LEU A 728       9.062  67.898  20.425  1.00  0.00           O  
ATOM   1330  CB  LEU A 728      12.119  67.832  20.017  1.00  0.00           C  
ATOM   1331  CG  LEU A 728      12.425  68.442  18.642  1.00  0.00           C  
ATOM   1332  CD1 LEU A 728      13.269  69.721  18.722  1.00  0.00           C  
ATOM   1333  CD2 LEU A 728      13.100  67.407  17.762  1.00  0.00           C  
ATOM   1334  N   MET A 730       9.516  70.022  19.899  1.00  0.00           N  
ATOM   1335  CA  MET A 730       8.194  70.273  19.362  1.00  0.00           C  
ATOM   1336  C   MET A 730       8.237  71.070  18.066  1.00  0.00           C  
ATOM   1337  O   MET A 730       8.896  72.097  17.973  1.00  0.00           O  
ATOM   1338  CB  MET A 730       7.347  71.011  20.383  1.00  0.00           C  
ATOM   1339  CG  MET A 730       6.092  71.583  19.812  1.00  0.00           C  
ATOM   1340  SD  MET A 730       5.000  72.186  21.105  1.00  0.00           S  
ATOM   1341  CE  MET A 730       4.190  70.641  21.654  1.00  0.00           C  
ATOM   1342  N   LYS A 731       7.535  70.571  17.062  1.00  0.00           N  
ATOM   1343  CA  LYS A 731       7.235  71.365  15.906  1.00  0.00           C  
ATOM   1344  C   LYS A 731       5.997  72.187  16.247  1.00  0.00           C  
ATOM   1345  O   LYS A 731       4.894  71.631  16.375  1.00  0.00           O  
ATOM   1346  CB  LYS A 731       6.948  70.468  14.709  1.00  0.00           C  
ATOM   1347  CG  LYS A 731       6.867  71.212  13.382  1.00  0.00           C  
ATOM   1348  CD  LYS A 731       5.591  72.029  13.221  1.00  0.00           C  
ATOM   1349  CE  LYS A 731       4.374  71.136  13.197  1.00  0.00           C  
ATOM   1350  NZ  LYS A 731       3.119  71.920  13.210  1.00  0.00           N  
ATOM   1351  N   ASP A 732       6.181  73.495  16.408  1.00  0.00           N  
ATOM   1352  CA  ASP A 732       5.057  74.376  16.653  1.00  0.00           C  
ATOM   1353  C   ASP A 732       4.845  75.334  15.482  1.00  0.00           C  
ATOM   1354  O   ASP A 732       5.791  75.978  14.987  1.00  0.00           O  
ATOM   1355  CB  ASP A 732       5.121  75.096  18.031  1.00  0.00           C  
ATOM   1356  CG  ASP A 732       6.492  75.671  18.360  1.00  0.00           C  
ATOM   1357  OD1 ASP A 732       7.481  74.933  18.429  1.00  0.00           O  
ATOM   1358  OD2 ASP A 732       6.587  76.874  18.598  1.00  0.00           O  
ATOM   1359  N   ALA A 733       3.597  75.406  15.032  1.00  0.00           N  
ATOM   1360  CA  ALA A 733       3.257  76.144  13.842  1.00  0.00           C  
ATOM   1361  C   ALA A 733       2.298  77.267  14.184  1.00  0.00           C  
ATOM   1362  O   ALA A 733       1.507  77.149  15.108  1.00  0.00           O  
ATOM   1363  CB  ALA A 733       2.645  75.219  12.839  1.00  0.00           C  
ATOM   1364  N   TYR A 734       2.365  78.364  13.445  1.00  0.00           N  
ATOM   1365  CA  TYR A 734       1.531  79.506  13.765  1.00  0.00           C  
ATOM   1366  C   TYR A 734       0.930  80.098  12.491  1.00  0.00           C  
ATOM   1367  O   TYR A 734       1.628  80.289  11.487  1.00  0.00           O  
ATOM   1368  CB  TYR A 734       2.326  80.539  14.582  1.00  0.00           C  
ATOM   1369  CG  TYR A 734       2.956  79.945  15.841  1.00  0.00           C  
ATOM   1370  CD1 TYR A 734       2.242  79.869  17.029  1.00  0.00           C  
ATOM   1371  CD2 TYR A 734       4.253  79.433  15.828  1.00  0.00           C  
ATOM   1372  CE1 TYR A 734       2.797  79.309  18.165  1.00  0.00           C  
ATOM   1373  CE2 TYR A 734       4.814  78.862  16.963  1.00  0.00           C  
ATOM   1374  CZ  TYR A 734       4.080  78.805  18.128  1.00  0.00           C  
ATOM   1375  OH  TYR A 734       4.621  78.246  19.268  1.00  0.00           O  
ATOM   1376  N   SER A 735      -0.378  80.348  12.529  1.00  0.00           N  
ATOM   1377  CA  SER A 735      -1.106  80.805  11.357  1.00  0.00           C  
ATOM   1378  C   SER A 735      -1.585  82.225  11.548  1.00  0.00           C  
ATOM   1379  O   SER A 735      -1.902  82.656  12.660  1.00  0.00           O  
ATOM   1380  CB  SER A 735      -2.290  79.888  11.051  1.00  0.00           C  
ATOM   1381  OG  SER A 735      -3.379  80.112  11.944  1.00  0.00           O  
ATOM   1382  N   PHE A 736      -1.643  82.949  10.441  1.00  0.00           N  
ATOM   1383  CA  PHE A 736      -2.028  84.344  10.476  1.00  0.00           C  
ATOM   1384  C   PHE A 736      -3.065  84.628   9.412  1.00  0.00           C  
ATOM   1385  O   PHE A 736      -2.776  84.538   8.215  1.00  0.00           O  
ATOM   1386  CB  PHE A 736      -0.795  85.231  10.297  1.00  0.00           C  
ATOM   1387  CG  PHE A 736       0.217  85.076  11.396  1.00  0.00           C  
ATOM   1388  CD1 PHE A 736       0.082  85.788  12.585  1.00  0.00           C  
ATOM   1389  CD2 PHE A 736       1.290  84.215  11.245  1.00  0.00           C  
ATOM   1390  CE1 PHE A 736       0.996  85.647  13.608  1.00  0.00           C  
ATOM   1391  CE2 PHE A 736       2.208  84.063  12.256  1.00  0.00           C  
ATOM   1392  CZ  PHE A 736       2.059  84.781  13.450  1.00  0.00           C  
ATOM   1393  N   ASP A 737      -4.277  84.950   9.854  1.00  0.00           N  
ATOM   1394  CA  ASP A 737      -5.362  85.286   8.937  1.00  0.00           C  
ATOM   1395  C   ASP A 737      -6.057  86.620   9.234  1.00  0.00           C  
ATOM   1396  O   ASP A 737      -5.807  87.262  10.277  1.00  0.00           O  
ATOM   1397  CB  ASP A 737      -6.375  84.159   8.899  1.00  0.00           C  
ATOM   1398  CG  ASP A 737      -5.803  82.907   8.310  1.00  0.00           C  
ATOM   1399  OD1 ASP A 737      -5.914  82.739   7.069  1.00  0.00           O  
ATOM   1400  OD2 ASP A 737      -5.225  82.114   9.093  1.00  0.00           O  
ATOM   1401  N   VAL A 738      -6.937  87.013   8.312  1.00  0.00           N  
ATOM   1402  CA  VAL A 738      -7.583  88.326   8.344  1.00  0.00           C  
ATOM   1403  C   VAL A 738      -8.808  88.375   9.250  1.00  0.00           C  
ATOM   1404  O   VAL A 738      -8.998  89.353   9.978  1.00  0.00           O  
ATOM   1405  CB  VAL A 738      -8.014  88.781   6.944  1.00  0.00           C  
ATOM   1406  CG1 VAL A 738      -8.139  90.287   6.931  1.00  0.00           C  
ATOM   1407  CG2 VAL A 738      -7.026  88.261   5.855  1.00  0.00           C  
ATOM   1408  N   ASP A 739      -9.628  87.324   9.185  1.00  0.00           N  
ATOM   1409  CA  ASP A 739     -10.874  87.204   9.966  1.00  0.00           C  
ATOM   1410  C   ASP A 739     -10.952  85.818  10.602  1.00  0.00           C  
ATOM   1411  O   ASP A 739     -10.034  85.022  10.428  1.00  0.00           O  
ATOM   1412  CB  ASP A 739     -12.096  87.441   9.065  1.00  0.00           C  
ATOM   1413  CG  ASP A 739     -11.890  86.925   7.624  1.00  0.00           C  
ATOM   1414  OD1 ASP A 739     -11.312  85.832   7.412  1.00  0.00           O  
ATOM   1415  OD2 ASP A 739     -12.325  87.633   6.697  1.00  0.00           O  
ATOM   1416  N   GLU A 741     -12.031  85.518  11.329  1.00  0.00           N  
ATOM   1417  CA  GLU A 741     -12.212  84.156  11.848  1.00  0.00           C  
ATOM   1418  C   GLU A 741     -12.334  83.161  10.684  1.00  0.00           C  
ATOM   1419  O   GLU A 741     -11.853  82.027  10.775  1.00  0.00           O  
ATOM   1420  CB  GLU A 741     -13.401  84.029  12.799  1.00  0.00           C  
ATOM   1421  CG  GLU A 741     -13.508  82.619  13.391  1.00  0.00           C  
ATOM   1422  CD  GLU A 741     -14.846  82.299  14.053  1.00  0.00           C  
ATOM   1423  OE1 GLU A 741     -15.366  83.126  14.848  1.00  0.00           O  
ATOM   1424  OE2 GLU A 741     -15.364  81.193  13.794  1.00  0.00           O  
ATOM   1425  N   ALA A 742     -12.950  83.617   9.589  1.00  0.00           N  
ATOM   1426  CA  ALA A 742     -13.164  82.808   8.381  1.00  0.00           C  
ATOM   1427  C   ALA A 742     -11.863  82.179   7.846  1.00  0.00           C  
ATOM   1428  O   ALA A 742     -11.730  80.953   7.835  1.00  0.00           O  
ATOM   1429  CB  ALA A 742     -13.853  83.646   7.306  1.00  0.00           C  
ATOM   1430  N   GLY A 743     -10.911  83.023   7.431  1.00  0.00           N  
ATOM   1431  CA  GLY A 743      -9.593  82.583   6.979  1.00  0.00           C  
ATOM   1432  C   GLY A 743      -8.877  81.688   7.979  1.00  0.00           C  
ATOM   1433  O   GLY A 743      -8.237  80.711   7.604  1.00  0.00           O  
ATOM   1434  N   ALA A 786      -8.998  82.011   9.260  1.00  0.00           N  
ATOM   1435  CA  ALA A 786      -8.324  81.254  10.304  1.00  0.00           C  
ATOM   1436  C   ALA A 786      -8.777  79.788  10.347  1.00  0.00           C  
ATOM   1437  O   ALA A 786      -7.942  78.870  10.400  1.00  0.00           O  
ATOM   1438  CB  ALA A 786      -8.527  81.927  11.642  1.00  0.00           C  
ATOM   1439  N   ARG A 787     -10.095  79.582  10.308  1.00  0.00           N  
ATOM   1440  CA  ARG A 787     -10.694  78.252  10.277  1.00  0.00           C  
ATOM   1441  C   ARG A 787     -10.267  77.479   9.027  1.00  0.00           C  
ATOM   1442  O   ARG A 787     -10.173  76.250   9.053  1.00  0.00           O  
ATOM   1443  CB  ARG A 787     -12.214  78.376  10.356  1.00  0.00           C  
ATOM   1444  CG  ARG A 787     -13.023  77.074  10.220  1.00  0.00           C  
ATOM   1445  CD  ARG A 787     -14.526  77.378  10.287  1.00  0.00           C  
ATOM   1446  NE  ARG A 787     -14.872  78.159  11.487  1.00  0.00           N  
ATOM   1447  CZ  ARG A 787     -15.202  77.631  12.667  1.00  0.00           C  
ATOM   1448  NH1 ARG A 787     -15.247  76.308  12.826  1.00  0.00           N  
ATOM   1449  NH2 ARG A 787     -15.487  78.428  13.690  1.00  0.00           N  
ATOM   1450  N   LYS A 788     -10.015  78.204   7.937  1.00  0.00           N  
ATOM   1451  CA  LYS A 788      -9.435  77.608   6.719  1.00  0.00           C  
ATOM   1452  C   LYS A 788      -8.002  77.104   6.987  1.00  0.00           C  
ATOM   1453  O   LYS A 788      -7.672  75.957   6.669  1.00  0.00           O  
ATOM   1454  CB  LYS A 788      -9.471  78.590   5.530  1.00  0.00           C  
ATOM   1455  CG  LYS A 788     -10.632  78.386   4.542  1.00  0.00           C  
ATOM   1456  CD  LYS A 788     -10.560  79.354   3.332  1.00  0.00           C  
ATOM   1457  CE  LYS A 788     -11.312  78.809   2.078  1.00  0.00           C  
ATOM   1458  NZ  LYS A 788     -12.827  78.929   2.085  1.00  0.00           N  
ATOM   1459  N   SER A 789      -7.172  77.962   7.586  1.00  0.00           N  
ATOM   1460  CA  SER A 789      -5.829  77.588   8.026  1.00  0.00           C  
ATOM   1461  C   SER A 789      -5.826  76.432   9.049  1.00  0.00           C  
ATOM   1462  O   SER A 789      -4.963  75.542   9.022  1.00  0.00           O  
ATOM   1463  CB  SER A 789      -5.107  78.818   8.568  1.00  0.00           C  
ATOM   1464  OG  SER A 789      -4.646  79.625   7.497  1.00  0.00           O  
ATOM   1465  N   TYR A 790      -6.814  76.452   9.934  1.00  0.00           N  
ATOM   1466  CA  TYR A 790      -7.026  75.378  10.890  1.00  0.00           C  
ATOM   1467  C   TYR A 790      -7.310  74.033  10.204  1.00  0.00           C  
ATOM   1468  O   TYR A 790      -6.905  72.989  10.719  1.00  0.00           O  
ATOM   1469  CB  TYR A 790      -8.173  75.767  11.802  1.00  0.00           C  
ATOM   1470  CG  TYR A 790      -8.388  74.900  13.016  1.00  0.00           C  
ATOM   1471  CD1 TYR A 790      -7.870  75.271  14.257  1.00  0.00           C  
ATOM   1472  CD2 TYR A 790      -9.167  73.754  12.949  1.00  0.00           C  
ATOM   1473  CE1 TYR A 790      -8.099  74.521  15.385  1.00  0.00           C  
ATOM   1474  CE2 TYR A 790      -9.402  72.998  14.071  1.00  0.00           C  
ATOM   1475  CZ  TYR A 790      -8.861  73.386  15.289  1.00  0.00           C  
ATOM   1476  OH  TYR A 790      -9.084  72.620  16.420  1.00  0.00           O  
ATOM   1477  N   ASN A 791      -8.004  74.068   9.060  1.00  0.00           N  
ATOM   1478  CA  ASN A 791      -8.339  72.862   8.305  1.00  0.00           C  
ATOM   1479  C   ASN A 791      -7.103  72.247   7.679  1.00  0.00           C  
ATOM   1480  O   ASN A 791      -6.837  71.053   7.816  1.00  0.00           O  
ATOM   1481  CB  ASN A 791      -9.340  73.172   7.194  1.00  0.00           C  
ATOM   1482  CG  ASN A 791     -10.742  73.415   7.710  1.00  0.00           C  
ATOM   1483  OD1 ASN A 791     -11.043  73.198   8.898  1.00  0.00           O  
ATOM   1484  ND2 ASN A 791     -11.620  73.873   6.812  1.00  0.00           N  
ATOM   1485  N   LYS A 792      -6.372  73.092   6.964  1.00  0.00           N  
ATOM   1486  CA  LYS A 792      -5.072  72.771   6.432  1.00  0.00           C  
ATOM   1487  C   LYS A 792      -4.213  71.999   7.460  1.00  0.00           C  
ATOM   1488  O   LYS A 792      -3.656  70.947   7.125  1.00  0.00           O  
ATOM   1489  CB  LYS A 792      -4.380  74.064   5.956  1.00  0.00           C  
ATOM   1490  CG  LYS A 792      -4.810  74.558   4.569  1.00  0.00           C  
ATOM   1491  CD  LYS A 792      -4.274  75.955   4.207  1.00  0.00           C  
ATOM   1492  CE  LYS A 792      -5.265  77.030   4.691  1.00  0.00           C  
ATOM   1493  NZ  LYS A 792      -5.096  78.428   4.189  1.00  0.00           N  
ATOM   1494  N   MET A 793      -4.125  72.480   8.704  1.00  0.00           N  
ATOM   1495  CA  MET A 793      -3.240  71.821   9.682  1.00  0.00           C  
ATOM   1496  C   MET A 793      -3.837  70.525  10.185  1.00  0.00           C  
ATOM   1497  O   MET A 793      -3.120  69.566  10.421  1.00  0.00           O  
ATOM   1498  CB  MET A 793      -2.855  72.742  10.851  1.00  0.00           C  
ATOM   1499  CG  MET A 793      -1.882  73.878  10.483  1.00  0.00           C  
ATOM   1500  SD  MET A 793      -0.141  73.404  10.267  1.00  0.00           S  
ATOM   1501  CE  MET A 793       0.054  73.518   8.499  1.00  0.00           C  
ATOM   1502  N   PHE A 794      -5.157  70.514  10.336  1.00  0.00           N  
ATOM   1503  CA  PHE A 794      -5.931  69.315  10.663  1.00  0.00           C  
ATOM   1504  C   PHE A 794      -5.625  68.213   9.658  1.00  0.00           C  
ATOM   1505  O   PHE A 794      -5.366  67.072  10.047  1.00  0.00           O  
ATOM   1506  CB  PHE A 794      -7.424  69.652  10.634  1.00  0.00           C  
ATOM   1507  CG  PHE A 794      -8.321  68.571  11.153  1.00  0.00           C  
ATOM   1508  CD1 PHE A 794      -8.962  68.719  12.374  1.00  0.00           C  
ATOM   1509  CD2 PHE A 794      -8.568  67.425  10.408  1.00  0.00           C  
ATOM   1510  CE1 PHE A 794      -9.811  67.725  12.864  1.00  0.00           C  
ATOM   1511  CE2 PHE A 794      -9.424  66.436  10.879  1.00  0.00           C  
ATOM   1512  CZ  PHE A 794     -10.042  66.585  12.110  1.00  0.00           C  
ATOM   1513  N   VAL A 795      -5.646  68.547   8.370  1.00  0.00           N  
ATOM   1514  CA  VAL A 795      -5.353  67.549   7.330  1.00  0.00           C  
ATOM   1515  C   VAL A 795      -3.878  67.094   7.380  1.00  0.00           C  
ATOM   1516  O   VAL A 795      -3.590  65.883   7.438  1.00  0.00           O  
ATOM   1517  CB  VAL A 795      -5.738  68.037   5.905  1.00  0.00           C  
ATOM   1518  CG1 VAL A 795      -5.257  67.061   4.863  1.00  0.00           C  
ATOM   1519  CG2 VAL A 795      -7.244  68.198   5.783  1.00  0.00           C  
ATOM   1520  N   ALA A 796      -2.971  68.073   7.364  1.00  0.00           N  
ATOM   1521  CA  ALA A 796      -1.540  67.839   7.493  1.00  0.00           C  
ATOM   1522  C   ALA A 796      -1.230  66.868   8.626  1.00  0.00           C  
ATOM   1523  O   ALA A 796      -0.311  66.056   8.501  1.00  0.00           O  
ATOM   1524  CB  ALA A 796      -0.818  69.161   7.718  1.00  0.00           C  
ATOM   1525  N   TYR A 797      -2.012  66.945   9.711  1.00  0.00           N  
ATOM   1526  CA  TYR A 797      -1.802  66.123  10.905  1.00  0.00           C  
ATOM   1527  C   TYR A 797      -2.277  64.678  10.749  1.00  0.00           C  
ATOM   1528  O   TYR A 797      -1.618  63.749  11.235  1.00  0.00           O  
ATOM   1529  CB  TYR A 797      -2.479  66.751  12.128  1.00  0.00           C  
ATOM   1530  CG  TYR A 797      -1.626  67.760  12.884  1.00  0.00           C  
ATOM   1531  CD1 TYR A 797      -0.767  68.617  12.217  1.00  0.00           C  
ATOM   1532  CD2 TYR A 797      -1.710  67.873  14.267  1.00  0.00           C  
ATOM   1533  CE1 TYR A 797       0.004  69.546  12.905  1.00  0.00           C  
ATOM   1534  CE2 TYR A 797      -0.943  68.794  14.957  1.00  0.00           C  
ATOM   1535  CZ  TYR A 797      -0.088  69.634  14.274  1.00  0.00           C  
ATOM   1536  OH  TYR A 797       0.699  70.556  14.955  1.00  0.00           O  
ATOM   1537  N   LEU A 798      -3.422  64.473  10.099  1.00  0.00           N  
ATOM   1538  CA  LEU A 798      -3.902  63.109   9.895  1.00  0.00           C  
ATOM   1539  C   LEU A 798      -2.861  62.342   9.103  1.00  0.00           C  
ATOM   1540  O   LEU A 798      -2.553  61.189   9.414  1.00  0.00           O  
ATOM   1541  CB  LEU A 798      -5.193  63.108   9.118  1.00  0.00           C  
ATOM   1542  CG  LEU A 798      -6.371  63.691   9.857  1.00  0.00           C  
ATOM   1543  CD1 LEU A 798      -7.298  64.318   8.832  1.00  0.00           C  
ATOM   1544  CD2 LEU A 798      -7.055  62.604  10.697  1.00  0.00           C  
ATOM   1545  N   ARG A 799      -2.332  63.008   8.078  1.00  0.00           N  
ATOM   1546  CA  ARG A 799      -1.297  62.455   7.231  1.00  0.00           C  
ATOM   1547  C   ARG A 799      -0.042  62.165   8.045  1.00  0.00           C  
ATOM   1548  O   ARG A 799       0.466  61.036   8.031  1.00  0.00           O  
ATOM   1549  CB  ARG A 799      -0.959  63.423   6.102  1.00  0.00           C  
ATOM   1550  CG  ARG A 799      -2.147  63.953   5.287  1.00  0.00           C  
ATOM   1551  CD  ARG A 799      -1.884  63.824   3.778  1.00  0.00           C  
ATOM   1552  NE  ARG A 799      -0.451  63.743   3.437  1.00  0.00           N  
ATOM   1553  CZ  ARG A 799       0.164  62.674   2.929  1.00  0.00           C  
ATOM   1554  NH1 ARG A 799      -0.504  61.557   2.659  1.00  0.00           N  
ATOM   1555  NH2 ARG A 799       1.459  62.730   2.672  1.00  0.00           N  
ATOM   1556  N   THR A 800       0.445  63.183   8.760  1.00  0.00           N  
ATOM   1557  CA  THR A 800       1.637  63.038   9.569  1.00  0.00           C  
ATOM   1558  C   THR A 800       1.592  61.765  10.394  1.00  0.00           C  
ATOM   1559  O   THR A 800       2.395  60.850  10.189  1.00  0.00           O  
ATOM   1560  CB  THR A 800       1.835  64.227  10.480  1.00  0.00           C  
ATOM   1561  OG1 THR A 800       1.858  65.408   9.684  1.00  0.00           O  
ATOM   1562  CG2 THR A 800       3.167  64.116  11.242  1.00  0.00           C  
ATOM   1563  N   PHE A 801       0.633  61.684  11.299  1.00  0.00           N  
ATOM   1564  CA  PHE A 801       0.565  60.543  12.169  1.00  0.00           C  
ATOM   1565  C   PHE A 801       0.371  59.237  11.407  1.00  0.00           C  
ATOM   1566  O   PHE A 801       1.017  58.238  11.734  1.00  0.00           O  
ATOM   1567  CB  PHE A 801      -0.475  60.778  13.258  1.00  0.00           C  
ATOM   1568  CG  PHE A 801      -0.200  62.005  14.062  1.00  0.00           C  
ATOM   1569  CD1 PHE A 801       1.031  62.174  14.681  1.00  0.00           C  
ATOM   1570  CD2 PHE A 801      -1.126  63.014  14.150  1.00  0.00           C  
ATOM   1571  CE1 PHE A 801       1.306  63.289  15.384  1.00  0.00           C  
ATOM   1572  CE2 PHE A 801      -0.838  64.146  14.867  1.00  0.00           C  
ATOM   1573  CZ  PHE A 801       0.374  64.275  15.481  1.00  0.00           C  
ATOM   1574  N   ALA A 802      -0.468  59.239  10.373  1.00  0.00           N  
ATOM   1575  CA  ALA A 802      -0.616  58.058   9.541  1.00  0.00           C  
ATOM   1576  C   ALA A 802       0.746  57.591   9.062  1.00  0.00           C  
ATOM   1577  O   ALA A 802       1.067  56.412   9.160  1.00  0.00           O  
ATOM   1578  CB  ALA A 802      -1.511  58.328   8.375  1.00  0.00           C  
ATOM   1579  N   ARG A 803       1.567  58.516   8.576  1.00  0.00           N  
ATOM   1580  CA  ARG A 803       2.868  58.133   8.016  1.00  0.00           C  
ATOM   1581  C   ARG A 803       3.785  57.495   9.050  1.00  0.00           C  
ATOM   1582  O   ARG A 803       4.800  56.879   8.696  1.00  0.00           O  
ATOM   1583  CB  ARG A 803       3.567  59.323   7.373  1.00  0.00           C  
ATOM   1584  CG  ARG A 803       3.048  59.663   6.011  1.00  0.00           C  
ATOM   1585  CD  ARG A 803       3.779  60.858   5.494  1.00  0.00           C  
ATOM   1586  NE  ARG A 803       5.180  60.570   5.222  1.00  0.00           N  
ATOM   1587  CZ  ARG A 803       6.030  61.466   4.740  1.00  0.00           C  
ATOM   1588  NH1 ARG A 803       5.610  62.700   4.500  1.00  0.00           N  
ATOM   1589  NH2 ARG A 803       7.287  61.130   4.499  1.00  0.00           N  
ATOM   1590  N   MET A 807       3.414  57.643  10.324  1.00  0.00           N  
ATOM   1591  CA  MET A 807       4.154  57.028  11.417  1.00  0.00           C  
ATOM   1592  C   MET A 807       3.491  55.775  11.958  1.00  0.00           C  
ATOM   1593  O   MET A 807       3.740  55.394  13.100  1.00  0.00           O  
ATOM   1594  CB  MET A 807       4.346  58.025  12.540  1.00  0.00           C  
ATOM   1595  CG  MET A 807       5.237  59.137  12.153  1.00  0.00           C  
ATOM   1596  SD  MET A 807       5.174  60.363  13.421  1.00  0.00           S  
ATOM   1597  CE  MET A 807       5.858  61.714  12.486  1.00  0.00           C  
ATOM   1598  N   GLY A 808       2.651  55.135  11.152  1.00  0.00           N  
ATOM   1599  CA  GLY A 808       2.009  53.889  11.560  1.00  0.00           C  
ATOM   1600  C   GLY A 808       1.149  54.035  12.801  1.00  0.00           C  
ATOM   1601  O   GLY A 808       0.904  53.064  13.510  1.00  0.00           O  
ATOM   1602  N   LEU A1153       0.702  55.261  13.060  1.00  0.00           N  
ATOM   1603  CA  LEU A1153      -0.115  55.565  14.222  1.00  0.00           C  
ATOM   1604  C   LEU A1153      -1.495  55.943  13.761  1.00  0.00           C  
ATOM   1605  O   LEU A1153      -1.646  56.783  12.861  1.00  0.00           O  
ATOM   1606  CB  LEU A1153       0.459  56.751  15.001  1.00  0.00           C  
ATOM   1607  CG  LEU A1153       1.727  56.596  15.831  1.00  0.00           C  
ATOM   1608  CD1 LEU A1153       2.235  57.973  16.246  1.00  0.00           C  
ATOM   1609  CD2 LEU A1153       1.455  55.753  17.038  1.00  0.00           C  
ATOM   1610  N   LYS A1154      -2.503  55.333  14.374  1.00  0.00           N  
ATOM   1611  CA  LYS A1154      -3.844  55.868  14.269  1.00  0.00           C  
ATOM   1612  C   LYS A1154      -3.988  56.874  15.388  1.00  0.00           C  
ATOM   1613  O   LYS A1154      -4.296  56.490  16.515  1.00  0.00           O  
ATOM   1614  CB  LYS A1154      -4.901  54.766  14.382  1.00  0.00           C  
ATOM   1615  CG  LYS A1154      -5.131  54.016  13.070  1.00  0.00           C  
ATOM   1616  CD  LYS A1154      -6.222  52.941  13.174  1.00  0.00           C  
ATOM   1617  CE  LYS A1154      -6.275  52.073  11.896  1.00  0.00           C  
ATOM   1618  NZ  LYS A1154      -7.110  50.832  12.084  1.00  0.00           N  
ATOM   1619  N   ALA A1155      -3.710  58.148  15.097  1.00  0.00           N  
ATOM   1620  CA  ALA A1155      -4.007  59.238  16.044  1.00  0.00           C  
ATOM   1621  C   ALA A1155      -5.346  59.853  15.692  1.00  0.00           C  
ATOM   1622  O   ALA A1155      -5.603  60.188  14.531  1.00  0.00           O  
ATOM   1623  CB  ALA A1155      -2.919  60.302  16.033  1.00  0.00           C  
ATOM   1624  N   ILE A1156      -6.203  60.005  16.687  1.00  0.00           N  
ATOM   1625  CA  ILE A1156      -7.559  60.443  16.433  1.00  0.00           C  
ATOM   1626  C   ILE A1156      -7.752  61.910  16.781  1.00  0.00           C  
ATOM   1627  O   ILE A1156      -7.393  62.327  17.870  1.00  0.00           O  
ATOM   1628  CB  ILE A1156      -8.548  59.584  17.245  1.00  0.00           C  
ATOM   1629  CG1 ILE A1156      -8.257  58.089  17.062  1.00  0.00           C  
ATOM   1630  CG2 ILE A1156     -10.006  59.942  16.911  1.00  0.00           C  
ATOM   1631  CD1 ILE A1156      -8.178  57.614  15.609  1.00  0.00           C  
ATOM   1632  N   PRO A1157      -8.329  62.702  15.862  1.00  0.00           N  
ATOM   1633  CA  PRO A1157      -8.721  64.049  16.238  1.00  0.00           C  
ATOM   1634  C   PRO A1157      -9.863  64.023  17.252  1.00  0.00           C  
ATOM   1635  O   PRO A1157     -10.869  63.349  17.048  1.00  0.00           O  
ATOM   1636  CB  PRO A1157      -9.212  64.667  14.923  1.00  0.00           C  
ATOM   1637  CG  PRO A1157      -8.785  63.779  13.876  1.00  0.00           C  
ATOM   1638  CD  PRO A1157      -8.654  62.421  14.462  1.00  0.00           C  
ATOM   1639  N   MET A1158      -9.686  64.744  18.351  1.00  0.00           N  
ATOM   1640  CA  MET A1158     -10.737  64.901  19.345  1.00  0.00           C  
ATOM   1641  C   MET A1158     -10.837  66.338  19.828  1.00  0.00           C  
ATOM   1642  O   MET A1158      -9.831  66.931  20.220  1.00  0.00           O  
ATOM   1643  CB  MET A1158     -10.503  63.983  20.539  1.00  0.00           C  
ATOM   1644  CG  MET A1158     -10.135  62.577  20.160  1.00  0.00           C  
ATOM   1645  SD  MET A1158     -10.283  61.552  21.606  1.00  0.00           S  
ATOM   1646  CE  MET A1158      -9.397  60.105  21.036  1.00  0.00           C  
ATOM   1647  N   ARG A1159     -12.060  66.880  19.772  1.00  0.00           N  
ATOM   1648  CA  ARG A1159     -12.404  68.165  20.370  1.00  0.00           C  
ATOM   1649  C   ARG A1159     -11.832  68.171  21.777  1.00  0.00           C  
ATOM   1650  O   ARG A1159     -12.067  67.249  22.559  1.00  0.00           O  
ATOM   1651  CB  ARG A1159     -13.925  68.359  20.434  1.00  0.00           C  
ATOM   1652  CG  ARG A1159     -14.689  68.085  19.141  1.00  0.00           C  
ATOM   1653  CD  ARG A1159     -16.201  68.374  19.255  1.00  0.00           C  
ATOM   1654  NE  ARG A1159     -16.939  67.443  20.128  1.00  0.00           N  
ATOM   1655  CZ  ARG A1159     -17.478  67.754  21.317  1.00  0.00           C  
ATOM   1656  NH1 ARG A1159     -17.380  68.987  21.830  1.00  0.00           N  
ATOM   1657  NH2 ARG A1159     -18.127  66.819  22.004  1.00  0.00           N  
ATOM   1658  N   ALA A1160     -11.056  69.201  22.082  1.00  0.00           N  
ATOM   1659  CA  ALA A1160     -10.381  69.296  23.363  1.00  0.00           C  
ATOM   1660  C   ALA A1160     -10.558  70.682  23.964  1.00  0.00           C  
ATOM   1661  O   ALA A1160     -11.187  71.557  23.364  1.00  0.00           O  
ATOM   1662  CB  ALA A1160      -8.911  68.954  23.213  1.00  0.00           C  
ATOM   1663  N   GLU A1161      -9.992  70.867  25.151  1.00  0.00           N  
ATOM   1664  CA  GLU A1161     -10.221  72.047  25.961  1.00  0.00           C  
ATOM   1665  C   GLU A1161     -10.040  73.358  25.198  1.00  0.00           C  
ATOM   1666  O   GLU A1161      -8.901  73.740  24.881  1.00  0.00           O  
ATOM   1667  CB  GLU A1161      -9.283  72.015  27.160  1.00  0.00           C  
ATOM   1668  CG  GLU A1161      -9.669  72.965  28.264  1.00  0.00           C  
ATOM   1669  CD  GLU A1161      -9.354  72.379  29.613  1.00  0.00           C  
ATOM   1670  OE1 GLU A1161     -10.284  71.811  30.218  1.00  0.00           O  
ATOM   1671  OE2 GLU A1161      -8.182  72.448  30.052  1.00  0.00           O  
ATOM   1672  N   THR A1162     -11.162  74.030  24.902  1.00  0.00           N  
ATOM   1673  CA  THR A1162     -11.141  75.421  24.405  1.00  0.00           C  
ATOM   1674  C   THR A1162     -10.926  76.409  25.564  1.00  0.00           C  
ATOM   1675  O   THR A1162     -11.061  76.043  26.750  1.00  0.00           O  
ATOM   1676  CB  THR A1162     -12.426  75.822  23.602  1.00  0.00           C  
ATOM   1677  OG1 THR A1162     -13.499  74.922  23.904  1.00  0.00           O  
ATOM   1678  CG2 THR A1162     -12.167  75.822  22.092  1.00  0.00           C  
ATOM   1679  N   GLY A1437     -10.578  77.648  25.211  1.00  0.00           N  
ATOM   1680  CA  GLY A1437     -10.436  78.724  26.195  1.00  0.00           C  
ATOM   1681  C   GLY A1437     -11.708  79.548  26.311  1.00  0.00           C  
ATOM   1682  O   GLY A1437     -12.762  79.134  25.801  1.00  0.00           O  
ATOM   1683  N   PRO A1438     -11.621  80.733  26.961  1.00  0.00           N  
ATOM   1684  CA  PRO A1438     -12.783  81.646  27.137  1.00  0.00           C  
ATOM   1685  C   PRO A1438     -13.515  81.976  25.822  1.00  0.00           C  
ATOM   1686  O   PRO A1438     -14.647  82.458  25.843  1.00  0.00           O  
ATOM   1687  CB  PRO A1438     -12.157  82.918  27.738  1.00  0.00           C  
ATOM   1688  CG  PRO A1438     -10.643  82.761  27.556  1.00  0.00           C  
ATOM   1689  CD  PRO A1438     -10.390  81.282  27.566  1.00  0.00           C  
ATOM   1690  N   ILE A1443     -12.858  81.685  24.700  1.00  0.00           N  
ATOM   1691  CA  ILE A1443     -13.372  81.932  23.346  1.00  0.00           C  
ATOM   1692  C   ILE A1443     -14.637  81.107  22.999  1.00  0.00           C  
ATOM   1693  O   ILE A1443     -15.564  81.617  22.352  1.00  0.00           O  
ATOM   1694  CB  ILE A1443     -12.206  81.788  22.263  1.00  0.00           C  
ATOM   1695  CG1 ILE A1443     -12.683  82.164  20.842  1.00  0.00           C  
ATOM   1696  CG2 ILE A1443     -11.476  80.399  22.357  1.00  0.00           C  
ATOM   1697  CD1 ILE A1443     -11.555  82.477  19.845  1.00  0.00           C  
ATOM   1698  N   GLY A1444     -14.678  79.853  23.459  1.00  0.00           N  
ATOM   1699  CA  GLY A1444     -15.756  78.922  23.104  1.00  0.00           C  
ATOM   1700  C   GLY A1444     -15.637  78.448  21.660  1.00  0.00           C  
ATOM   1701  O   GLY A1444     -14.556  78.510  21.059  1.00  0.00           O  
ATOM   1702  N   GLY A1448     -16.750  77.980  21.095  1.00  0.00           N  
ATOM   1703  CA  GLY A1448     -16.765  77.507  19.709  1.00  0.00           C  
ATOM   1704  C   GLY A1448     -16.327  76.056  19.582  1.00  0.00           C  
ATOM   1705  O   GLY A1448     -16.472  75.272  20.519  1.00  0.00           O  
ATOM   1706  N   ASP A1456     -15.784  75.698  18.419  1.00  0.00           N  
ATOM   1707  CA  ASP A1456     -15.401  74.303  18.124  1.00  0.00           C  
ATOM   1708  C   ASP A1456     -13.886  74.109  17.870  1.00  0.00           C  
ATOM   1709  O   ASP A1456     -13.385  72.971  17.864  1.00  0.00           O  
ATOM   1710  CB  ASP A1456     -16.251  73.728  16.955  1.00  0.00           C  
ATOM   1711  CG  ASP A1456     -16.291  74.652  15.702  1.00  0.00           C  
ATOM   1712  OD1 ASP A1456     -16.310  75.900  15.829  1.00  0.00           O  
ATOM   1713  OD2 ASP A1456     -16.328  74.118  14.573  1.00  0.00           O  
ATOM   1714  N   LEU A1457     -13.166  75.220  17.699  1.00  0.00           N  
ATOM   1715  CA  LEU A1457     -11.802  75.170  17.191  1.00  0.00           C  
ATOM   1716  C   LEU A1457     -10.751  74.872  18.249  1.00  0.00           C  
ATOM   1717  O   LEU A1457     -10.100  75.772  18.771  1.00  0.00           O  
ATOM   1718  CB  LEU A1457     -11.465  76.422  16.370  1.00  0.00           C  
ATOM   1719  CG  LEU A1457     -12.317  76.610  15.098  1.00  0.00           C  
ATOM   1720  CD1 LEU A1457     -11.991  77.923  14.412  1.00  0.00           C  
ATOM   1721  CD2 LEU A1457     -12.222  75.441  14.096  1.00  0.00           C  
ATOM   1722  N   SER A1458     -10.622  73.578  18.550  1.00  0.00           N  
ATOM   1723  CA  SER A1458      -9.534  73.017  19.350  1.00  0.00           C  
ATOM   1724  C   SER A1458      -9.582  71.487  19.289  1.00  0.00           C  
ATOM   1725  O   SER A1458     -10.607  70.883  19.640  1.00  0.00           O  
ATOM   1726  CB  SER A1458      -9.619  73.481  20.796  1.00  0.00           C  
ATOM   1727  OG  SER A1458      -8.617  72.849  21.558  1.00  0.00           O  
ATOM   1728  N   HIS A1459      -8.486  70.868  18.842  1.00  0.00           N  
ATOM   1729  CA  HIS A1459      -8.421  69.413  18.730  1.00  0.00           C  
ATOM   1730  C   HIS A1459      -7.095  68.861  19.201  1.00  0.00           C  
ATOM   1731  O   HIS A1459      -6.043  69.380  18.855  1.00  0.00           O  
ATOM   1732  CB  HIS A1459      -8.638  68.948  17.281  1.00  0.00           C  
ATOM   1733  CG  HIS A1459     -10.051  69.070  16.792  1.00  0.00           C  
ATOM   1734  ND1 HIS A1459     -10.495  70.148  16.056  1.00  0.00           N  
ATOM   1735  CD2 HIS A1459     -11.112  68.237  16.913  1.00  0.00           C  
ATOM   1736  CE1 HIS A1459     -11.769  69.979  15.756  1.00  0.00           C  
ATOM   1737  NE2 HIS A1459     -12.170  68.829  16.268  1.00  0.00           N  
ATOM   1738  N   GLU A1460      -7.158  67.787  19.980  1.00  0.00           N  
ATOM   1739  CA  GLU A1460      -5.986  67.001  20.329  1.00  0.00           C  
ATOM   1740  C   GLU A1460      -5.994  65.711  19.531  1.00  0.00           C  
ATOM   1741  O   GLU A1460      -7.018  65.026  19.465  1.00  0.00           O  
ATOM   1742  CB  GLU A1460      -5.982  66.681  21.812  1.00  0.00           C  
ATOM   1743  CG  GLU A1460      -5.443  67.796  22.654  1.00  0.00           C  
ATOM   1744  CD  GLU A1460      -5.669  67.594  24.144  1.00  0.00           C  
ATOM   1745  OE1 GLU A1460      -5.549  66.454  24.658  1.00  0.00           O  
ATOM   1746  OE2 GLU A1460      -5.953  68.606  24.816  1.00  0.00           O  
ATOM   1747  N   PHE A1461      -4.857  65.385  18.923  1.00  0.00           N  
ATOM   1748  CA  PHE A1461      -4.714  64.144  18.186  1.00  0.00           C  
ATOM   1749  C   PHE A1461      -4.175  63.067  19.083  1.00  0.00           C  
ATOM   1750  O   PHE A1461      -3.044  63.151  19.541  1.00  0.00           O  
ATOM   1751  CB  PHE A1461      -3.799  64.358  17.000  1.00  0.00           C  
ATOM   1752  CG  PHE A1461      -4.430  65.150  15.918  1.00  0.00           C  
ATOM   1753  CD1 PHE A1461      -4.946  64.517  14.797  1.00  0.00           C  
ATOM   1754  CD2 PHE A1461      -4.548  66.527  16.033  1.00  0.00           C  
ATOM   1755  CE1 PHE A1461      -5.552  65.253  13.785  1.00  0.00           C  
ATOM   1756  CE2 PHE A1461      -5.157  67.269  15.037  1.00  0.00           C  
ATOM   1757  CZ  PHE A1461      -5.665  66.633  13.908  1.00  0.00           C  
ATOM   1758  N   ILE A1462      -4.985  62.048  19.331  1.00  0.00           N  
ATOM   1759  CA  ILE A1462      -4.708  61.102  20.407  1.00  0.00           C  
ATOM   1760  C   ILE A1462      -4.586  59.685  19.909  1.00  0.00           C  
ATOM   1761  O   ILE A1462      -5.418  59.216  19.138  1.00  0.00           O  
ATOM   1762  CB  ILE A1462      -5.797  61.174  21.507  1.00  0.00           C  
ATOM   1763  CG1 ILE A1462      -5.735  62.527  22.226  1.00  0.00           C  
ATOM   1764  CG2 ILE A1462      -5.643  60.046  22.514  1.00  0.00           C  
ATOM   1765  CD1 ILE A1462      -6.977  62.859  22.997  1.00  0.00           C  
ATOM   1766  N   VAL A1463      -3.536  59.010  20.354  1.00  0.00           N  
ATOM   1767  CA  VAL A1463      -3.326  57.602  20.037  1.00  0.00           C  
ATOM   1768  C   VAL A1463      -3.891  56.822  21.207  1.00  0.00           C  
ATOM   1769  O   VAL A1463      -3.672  57.192  22.353  1.00  0.00           O  
ATOM   1770  CB  VAL A1463      -1.817  57.295  19.841  1.00  0.00           C  
ATOM   1771  CG1 VAL A1463      -1.538  55.814  19.880  1.00  0.00           C  
ATOM   1772  CG2 VAL A1463      -1.332  57.878  18.544  1.00  0.00           C  
ATOM   1773  N   LEU A1464      -4.618  55.747  20.933  1.00  0.00           N  
ATOM   1774  CA  LEU A1464      -5.264  55.008  22.017  1.00  0.00           C  
ATOM   1775  C   LEU A1464      -4.312  54.091  22.801  1.00  0.00           C  
ATOM   1776  O   LEU A1464      -3.486  53.383  22.214  1.00  0.00           O  
ATOM   1777  CB  LEU A1464      -6.494  54.255  21.495  1.00  0.00           C  
ATOM   1778  CG  LEU A1464      -7.574  55.184  20.925  1.00  0.00           C  
ATOM   1779  CD1 LEU A1464      -8.593  54.450  20.102  1.00  0.00           C  
ATOM   1780  CD2 LEU A1464      -8.251  55.950  22.042  1.00  0.00           C  
ATOM   1781  N   ALA A1465      -4.417  54.132  24.129  1.00  0.00           N  
ATOM   1782  CA  ALA A1465      -3.668  53.219  24.993  1.00  0.00           C  
ATOM   1783  C   ALA A1465      -4.181  53.250  26.429  1.00  0.00           C  
ATOM   1784  O   ALA A1465      -4.490  54.322  26.958  1.00  0.00           O  
ATOM   1785  CB  ALA A1465      -2.176  53.535  24.956  1.00  0.00           C  
ATOM   1786  N   GLU A1475      -4.249  52.077  27.060  1.00  0.00           N  
ATOM   1787  CA  GLU A1475      -4.619  51.966  28.484  1.00  0.00           C  
ATOM   1788  C   GLU A1475      -3.495  52.463  29.413  1.00  0.00           C  
ATOM   1789  O   GLU A1475      -3.723  52.754  30.590  1.00  0.00           O  
ATOM   1790  CB  GLU A1475      -4.987  50.519  28.830  1.00  0.00           C  
ATOM   1791  CG  GLU A1475      -6.028  49.890  27.895  1.00  0.00           C  
ATOM   1792  CD  GLU A1475      -5.989  48.362  27.898  1.00  0.00           C  
ATOM   1793  OE1 GLU A1475      -6.175  47.754  28.983  1.00  0.00           O  
ATOM   1794  OE2 GLU A1475      -5.779  47.772  26.807  1.00  0.00           O  
ATOM   1795  N   THR A1476      -2.281  52.546  28.877  1.00  0.00           N  
ATOM   1796  CA  THR A1476      -1.157  53.143  29.593  1.00  0.00           C  
ATOM   1797  C   THR A1476      -1.212  54.687  29.597  1.00  0.00           C  
ATOM   1798  O   THR A1476      -0.462  55.331  30.344  1.00  0.00           O  
ATOM   1799  CB  THR A1476       0.214  52.677  28.993  1.00  0.00           C  
ATOM   1800  OG1 THR A1476       0.158  52.698  27.554  1.00  0.00           O  
ATOM   1801  CG2 THR A1476       0.585  51.262  29.469  1.00  0.00           C  
ATOM   1802  N   GLY A1477      -2.098  55.266  28.774  1.00  0.00           N  
ATOM   1803  CA  GLY A1477      -2.103  56.715  28.478  1.00  0.00           C  
ATOM   1804  C   GLY A1477      -2.553  57.674  29.574  1.00  0.00           C  
ATOM   1805  O   GLY A1477      -3.163  57.263  30.563  1.00  0.00           O  
ATOM   1806  N   GLU A1478      -2.266  58.961  29.395  1.00  0.00           N  
ATOM   1807  CA  GLU A1478      -2.558  59.946  30.444  1.00  0.00           C  
ATOM   1808  C   GLU A1478      -3.883  60.720  30.271  1.00  0.00           C  
ATOM   1809  O   GLU A1478      -4.510  61.122  31.255  1.00  0.00           O  
ATOM   1810  CB  GLU A1478      -1.360  60.897  30.681  1.00  0.00           C  
ATOM   1811  CG  GLU A1478      -0.902  61.740  29.472  1.00  0.00           C  
ATOM   1812  CD  GLU A1478       0.376  61.218  28.798  1.00  0.00           C  
ATOM   1813  OE1 GLU A1478       0.299  60.814  27.613  1.00  0.00           O  
ATOM   1814  OE2 GLU A1478       1.454  61.224  29.443  1.00  0.00           O  
ATOM   1815  N   SER A1479      -4.300  60.925  29.026  1.00  0.00           N  
ATOM   1816  CA  SER A1479      -5.540  61.640  28.730  1.00  0.00           C  
ATOM   1817  C   SER A1479      -6.674  60.631  28.514  1.00  0.00           C  
ATOM   1818  O   SER A1479      -6.479  59.656  27.792  1.00  0.00           O  
ATOM   1819  CB  SER A1479      -5.360  62.504  27.474  1.00  0.00           C  
ATOM   1820  OG  SER A1479      -4.016  62.945  27.320  1.00  0.00           O  
ATOM   1821  N   GLY A1480      -7.838  60.861  29.136  1.00  0.00           N  
ATOM   1822  CA  GLY A1480      -9.014  59.969  28.999  1.00  0.00           C  
ATOM   1823  C   GLY A1480      -9.997  60.318  27.873  1.00  0.00           C  
ATOM   1824  O   GLY A1480     -10.277  61.497  27.619  1.00  0.00           O  
ATOM   1825  N   VAL A1481     -10.542  59.303  27.197  1.00  0.00           N  
ATOM   1826  CA  VAL A1481     -11.335  59.559  25.982  1.00  0.00           C  
ATOM   1827  C   VAL A1481     -12.639  58.761  25.814  1.00  0.00           C  
ATOM   1828  O   VAL A1481     -12.773  57.639  26.314  1.00  0.00           O  
ATOM   1829  CB  VAL A1481     -10.479  59.417  24.691  1.00  0.00           C  
ATOM   1830  CG1 VAL A1481      -9.381  60.464  24.660  1.00  0.00           C  
ATOM   1831  CG2 VAL A1481      -9.900  58.020  24.563  1.00  0.00           C  
ATOM   1832  N   TYR A1482     -13.591  59.365  25.101  1.00  0.00           N  
ATOM   1833  CA  TYR A1482     -14.851  58.713  24.728  1.00  0.00           C  
ATOM   1834  C   TYR A1482     -15.064  58.845  23.223  1.00  0.00           C  
ATOM   1835  O   TYR A1482     -15.146  59.965  22.703  1.00  0.00           O  
ATOM   1836  CB  TYR A1482     -16.038  59.325  25.475  1.00  0.00           C  
ATOM   1837  CG  TYR A1482     -15.850  59.416  26.965  1.00  0.00           C  
ATOM   1838  CD1 TYR A1482     -16.225  58.373  27.805  1.00  0.00           C  
ATOM   1839  CD2 TYR A1482     -15.296  60.553  27.537  1.00  0.00           C  
ATOM   1840  CE1 TYR A1482     -16.051  58.473  29.182  1.00  0.00           C  
ATOM   1841  CE2 TYR A1482     -15.120  60.658  28.903  1.00  0.00           C  
ATOM   1842  CZ  TYR A1482     -15.495  59.624  29.718  1.00  0.00           C  
ATOM   1843  OH  TYR A1482     -15.301  59.760  31.070  1.00  0.00           O  
ATOM   1844  N   ILE A1483     -15.158  57.705  22.535  1.00  0.00           N  
ATOM   1845  CA  ILE A1483     -15.162  57.685  21.068  1.00  0.00           C  
ATOM   1846  C   ILE A1483     -16.145  56.727  20.373  1.00  0.00           C  
ATOM   1847  O   ILE A1483     -16.408  55.622  20.845  1.00  0.00           O  
ATOM   1848  CB  ILE A1483     -13.736  57.437  20.505  1.00  0.00           C  
ATOM   1849  CG1 ILE A1483     -13.086  56.210  21.150  1.00  0.00           C  
ATOM   1850  CG2 ILE A1483     -12.865  58.661  20.689  1.00  0.00           C  
ATOM   1851  CD1 ILE A1483     -13.149  54.963  20.298  1.00  0.00           C  
ATOM   1852  N   ASP A1484     -16.656  57.175  19.229  1.00  0.00           N  
ATOM   1853  CA  ASP A1484     -17.426  56.355  18.296  1.00  0.00           C  
ATOM   1854  C   ASP A1484     -16.480  55.582  17.358  1.00  0.00           C  
ATOM   1855  O   ASP A1484     -15.883  56.162  16.446  1.00  0.00           O  
ATOM   1856  CB  ASP A1484     -18.364  57.272  17.492  1.00  0.00           C  
ATOM   1857  CG  ASP A1484     -19.190  56.528  16.445  1.00  0.00           C  
ATOM   1858  OD1 ASP A1484     -19.055  55.289  16.282  1.00  0.00           O  
ATOM   1859  OD2 ASP A1484     -19.988  57.212  15.775  1.00  0.00           O  
ATOM   1860  N   ARG A1485     -16.389  54.269  17.569  1.00  0.00           N  
ATOM   1861  CA  ARG A1485     -15.369  53.409  16.951  1.00  0.00           C  
ATOM   1862  C   ARG A1485     -15.238  53.485  15.419  1.00  0.00           C  
ATOM   1863  O   ARG A1485     -14.178  53.154  14.871  1.00  0.00           O  
ATOM   1864  CB  ARG A1485     -15.589  51.962  17.388  1.00  0.00           C  
ATOM   1865  CG  ARG A1485     -14.403  51.027  17.176  1.00  0.00           C  
ATOM   1866  CD  ARG A1485     -14.782  49.611  17.578  1.00  0.00           C  
ATOM   1867  NE  ARG A1485     -15.634  49.625  18.770  1.00  0.00           N  
ATOM   1868  CZ  ARG A1485     -15.190  49.525  20.022  1.00  0.00           C  
ATOM   1869  NH1 ARG A1485     -13.888  49.384  20.262  1.00  0.00           N  
ATOM   1870  NH2 ARG A1485     -16.053  49.561  21.036  1.00  0.00           N  
ATOM   1871  N   ASP A1486     -16.298  53.914  14.731  1.00  0.00           N  
ATOM   1872  CA  ASP A1486     -16.237  54.098  13.273  1.00  0.00           C  
ATOM   1873  C   ASP A1486     -15.044  54.974  12.877  1.00  0.00           C  
ATOM   1874  O   ASP A1486     -14.501  54.833  11.774  1.00  0.00           O  
ATOM   1875  CB  ASP A1486     -17.543  54.699  12.725  1.00  0.00           C  
ATOM   1876  CG  ASP A1486     -18.698  53.695  12.690  1.00  0.00           C  
ATOM   1877  OD1 ASP A1486     -18.556  52.569  13.216  1.00  0.00           O  
ATOM   1878  OD2 ASP A1486     -19.764  54.042  12.137  1.00  0.00           O  
ATOM   1879  N   VAL A1487     -14.638  55.849  13.799  1.00  0.00           N  
ATOM   1880  CA  VAL A1487     -13.504  56.770  13.621  1.00  0.00           C  
ATOM   1881  C   VAL A1487     -12.151  56.064  13.439  1.00  0.00           C  
ATOM   1882  O   VAL A1487     -11.236  56.616  12.831  1.00  0.00           O  
ATOM   1883  CB  VAL A1487     -13.436  57.830  14.775  1.00  0.00           C  
ATOM   1884  CG1 VAL A1487     -12.778  57.265  16.032  1.00  0.00           C  
ATOM   1885  CG2 VAL A1487     -12.735  59.083  14.316  1.00  0.00           C  
ATOM   1886  N   LEU A1488     -12.028  54.844  13.954  1.00  0.00           N  
ATOM   1887  CA  LEU A1488     -10.804  54.066  13.756  1.00  0.00           C  
ATOM   1888  C   LEU A1488     -10.634  53.591  12.305  1.00  0.00           C  
ATOM   1889  O   LEU A1488      -9.539  53.185  11.901  1.00  0.00           O  
ATOM   1890  CB  LEU A1488     -10.746  52.890  14.741  1.00  0.00           C  
ATOM   1891  CG  LEU A1488     -10.257  53.206  16.165  1.00  0.00           C  
ATOM   1892  CD1 LEU A1488     -10.604  52.108  17.165  1.00  0.00           C  
ATOM   1893  CD2 LEU A1488      -8.747  53.475  16.181  1.00  0.00           C  
ATOM   1894  N   ASN A1489     -11.716  53.673  11.530  1.00  0.00           N  
ATOM   1895  CA  ASN A1489     -11.770  53.108  10.184  1.00  0.00           C  
ATOM   1896  C   ASN A1489     -11.715  54.143   9.082  1.00  0.00           C  
ATOM   1897  O   ASN A1489     -11.614  53.797   7.904  1.00  0.00           O  
ATOM   1898  CB  ASN A1489     -13.026  52.249  10.018  1.00  0.00           C  
ATOM   1899  CG  ASN A1489     -12.884  50.880  10.662  1.00  0.00           C  
ATOM   1900  OD1 ASN A1489     -13.880  50.221  10.974  1.00  0.00           O  
ATOM   1901  ND2 ASN A1489     -11.638  50.444  10.868  1.00  0.00           N  
ATOM   1902  N   LEU A1490     -11.783  55.411   9.471  1.00  0.00           N  
ATOM   1903  CA  LEU A1490     -11.766  56.510   8.516  1.00  0.00           C  
ATOM   1904  C   LEU A1490     -10.485  56.549   7.671  1.00  0.00           C  
ATOM   1905  O   LEU A1490      -9.419  56.140   8.130  1.00  0.00           O  
ATOM   1906  CB  LEU A1490     -11.991  57.835   9.234  1.00  0.00           C  
ATOM   1907  CG  LEU A1490     -13.426  58.096   9.681  1.00  0.00           C  
ATOM   1908  CD1 LEU A1490     -13.503  59.288  10.605  1.00  0.00           C  
ATOM   1909  CD2 LEU A1490     -14.332  58.304   8.466  1.00  0.00           C  
ATOM   1910  N   PRO A1491     -10.597  57.031   6.424  1.00  0.00           N  
ATOM   1911  CA  PRO A1491      -9.433  57.020   5.560  1.00  0.00           C  
ATOM   1912  C   PRO A1491      -8.647  58.329   5.653  1.00  0.00           C  
ATOM   1913  O   PRO A1491      -9.215  59.409   5.873  1.00  0.00           O  
ATOM   1914  CB  PRO A1491     -10.038  56.838   4.164  1.00  0.00           C  
ATOM   1915  CG  PRO A1491     -11.439  57.473   4.267  1.00  0.00           C  
ATOM   1916  CD  PRO A1491     -11.778  57.605   5.744  1.00  0.00           C  
ATOM   1917  N   VAL A1492      -7.339  58.212   5.480  1.00  0.00           N  
ATOM   1918  CA  VAL A1492      -6.447  59.334   5.636  1.00  0.00           C  
ATOM   1919  C   VAL A1492      -6.044  59.846   4.276  1.00  0.00           C  
ATOM   1920  O   VAL A1492      -5.333  59.161   3.552  1.00  0.00           O  
ATOM   1921  CB  VAL A1492      -5.182  58.917   6.364  1.00  0.00           C  
ATOM   1922  CG1 VAL A1492      -4.337  60.147   6.678  1.00  0.00           C  
ATOM   1923  CG2 VAL A1492      -5.539  58.122   7.616  1.00  0.00           C  
ATOM   1924  N   PRO A1493      -6.471  61.063   3.937  1.00  0.00           N  
ATOM   1925  CA  PRO A1493      -6.185  61.723   2.672  1.00  0.00           C  
ATOM   1926  C   PRO A1493      -4.807  61.357   2.113  1.00  0.00           C  
ATOM   1927  O   PRO A1493      -3.807  61.445   2.833  1.00  0.00           O  
ATOM   1928  CB  PRO A1493      -6.224  63.212   3.048  1.00  0.00           C  
ATOM   1929  CG  PRO A1493      -6.890  63.296   4.392  1.00  0.00           C  
ATOM   1930  CD  PRO A1493      -7.279  61.916   4.817  1.00  0.00           C  
ATOM   1931  N   ASP A1494      -4.745  60.933   0.856  1.00  0.00           N  
ATOM   1932  CA  ASP A1494      -3.451  60.614   0.263  1.00  0.00           C  
ATOM   1933  C   ASP A1494      -2.649  61.900   0.046  1.00  0.00           C  
ATOM   1934  O   ASP A1494      -3.091  62.983   0.419  1.00  0.00           O  
ATOM   1935  CB  ASP A1494      -3.587  59.777  -1.027  1.00  0.00           C  
ATOM   1936  CG  ASP A1494      -4.215  60.557  -2.199  1.00  0.00           C  
ATOM   1937  OD1 ASP A1494      -4.016  61.792  -2.318  1.00  0.00           O  
ATOM   1938  OD2 ASP A1494      -4.905  59.913  -3.025  1.00  0.00           O  
ATOM   1939  N   GLU A1495      -1.481  61.772  -0.573  1.00  0.00           N  
ATOM   1940  CA  GLU A1495      -0.531  62.877  -0.678  1.00  0.00           C  
ATOM   1941  C   GLU A1495      -0.942  63.976  -1.659  1.00  0.00           C  
ATOM   1942  O   GLU A1495      -0.314  65.027  -1.702  1.00  0.00           O  
ATOM   1943  CB  GLU A1495       0.862  62.337  -1.016  1.00  0.00           C  
ATOM   1944  CG  GLU A1495       1.136  62.086  -2.499  1.00  0.00           C  
ATOM   1945  CD  GLU A1495       2.612  62.264  -2.826  1.00  0.00           C  
ATOM   1946  OE1 GLU A1495       2.947  62.987  -3.799  1.00  0.00           O  
ATOM   1947  OE2 GLU A1495       3.444  61.703  -2.079  1.00  0.00           O  
ATOM   1948  N   ASN A1496      -2.010  63.726  -2.417  1.00  0.00           N  
ATOM   1949  CA  ASN A1496      -2.490  64.623  -3.486  1.00  0.00           C  
ATOM   1950  C   ASN A1496      -3.582  65.599  -3.092  1.00  0.00           C  
ATOM   1951  O   ASN A1496      -4.164  66.253  -3.953  1.00  0.00           O  
ATOM   1952  CB  ASN A1496      -3.009  63.796  -4.663  1.00  0.00           C  
ATOM   1953  CG  ASN A1496      -1.910  63.063  -5.380  1.00  0.00           C  
ATOM   1954  OD1 ASN A1496      -0.952  63.672  -5.873  1.00  0.00           O  
ATOM   1955  ND2 ASN A1496      -2.035  61.742  -5.443  1.00  0.00           N  
ATOM   1956  N   VAL A1497      -3.867  65.691  -1.802  1.00  0.00           N  
ATOM   1957  CA  VAL A1497      -4.937  66.550  -1.327  1.00  0.00           C  
ATOM   1958  C   VAL A1497      -4.680  68.000  -1.720  1.00  0.00           C  
ATOM   1959  O   VAL A1497      -3.567  68.509  -1.590  1.00  0.00           O  
ATOM   1960  CB  VAL A1497      -5.120  66.415   0.188  1.00  0.00           C  
ATOM   1961  CG1 VAL A1497      -6.263  67.294   0.679  1.00  0.00           C  
ATOM   1962  CG2 VAL A1497      -5.410  64.986   0.524  1.00  0.00           C  
ATOM   1963  N   ASP A1498      -5.718  68.647  -2.225  1.00  0.00           N  
ATOM   1964  CA  ASP A1498      -5.608  70.023  -2.664  1.00  0.00           C  
ATOM   1965  C   ASP A1498      -5.762  70.955  -1.466  1.00  0.00           C  
ATOM   1966  O   ASP A1498      -6.834  71.062  -0.880  1.00  0.00           O  
ATOM   1967  CB  ASP A1498      -6.645  70.315  -3.755  1.00  0.00           C  
ATOM   1968  CG  ASP A1498      -6.653  71.779  -4.199  1.00  0.00           C  
ATOM   1969  OD1 ASP A1498      -5.614  72.483  -4.064  1.00  0.00           O  
ATOM   1970  OD2 ASP A1498      -7.721  72.219  -4.696  1.00  0.00           O  
ATOM   1971  N   TYR A1499      -4.670  71.624  -1.112  1.00  0.00           N  
ATOM   1972  CA  TYR A1499      -4.630  72.451   0.089  1.00  0.00           C  
ATOM   1973  C   TYR A1499      -5.080  73.879  -0.158  1.00  0.00           C  
ATOM   1974  O   TYR A1499      -5.222  74.649   0.790  1.00  0.00           O  
ATOM   1975  CB  TYR A1499      -3.233  72.442   0.714  1.00  0.00           C  
ATOM   1976  CG  TYR A1499      -2.956  71.287   1.665  1.00  0.00           C  
ATOM   1977  CD1 TYR A1499      -3.571  71.221   2.919  1.00  0.00           C  
ATOM   1978  CD2 TYR A1499      -2.053  70.275   1.318  1.00  0.00           C  
ATOM   1979  CE1 TYR A1499      -3.299  70.167   3.796  1.00  0.00           C  
ATOM   1980  CE2 TYR A1499      -1.778  69.226   2.180  1.00  0.00           C  
ATOM   1981  CZ  TYR A1499      -2.399  69.176   3.415  1.00  0.00           C  
ATOM   1982  OH  TYR A1499      -2.122  68.137   4.265  1.00  0.00           O  
ATOM   1983  N   ASP A1500      -5.288  74.240  -1.422  1.00  0.00           N  
ATOM   1984  CA  ASP A1500      -5.864  75.546  -1.758  1.00  0.00           C  
ATOM   1985  C   ASP A1500      -7.398  75.451  -1.832  1.00  0.00           C  
ATOM   1986  O   ASP A1500      -8.101  76.468  -1.828  1.00  0.00           O  
ATOM   1987  CB  ASP A1500      -5.272  76.078  -3.067  1.00  0.00           C  
ATOM   1988  CG  ASP A1500      -3.760  76.240  -3.004  1.00  0.00           C  
ATOM   1989  OD1 ASP A1500      -3.267  76.911  -2.067  1.00  0.00           O  
ATOM   1990  OD2 ASP A1500      -3.064  75.699  -3.900  1.00  0.00           O  
ATOM   1991  N   GLY A1501      -7.895  74.213  -1.862  1.00  0.00           N  
ATOM   1992  CA  GLY A1501      -9.317  73.928  -1.988  1.00  0.00           C  
ATOM   1993  C   GLY A1501     -10.101  74.027  -0.697  1.00  0.00           C  
ATOM   1994  O   GLY A1501      -9.724  74.757   0.219  1.00  0.00           O  
ATOM   1995  N   ASP A1502     -11.211  73.292  -0.648  1.00  0.00           N  
ATOM   1996  CA  ASP A1502     -12.110  73.294   0.501  1.00  0.00           C  
ATOM   1997  C   ASP A1502     -12.157  71.925   1.159  1.00  0.00           C  
ATOM   1998  O   ASP A1502     -12.749  70.976   0.638  1.00  0.00           O  
ATOM   1999  CB  ASP A1502     -13.522  73.736   0.103  1.00  0.00           C  
ATOM   2000  CG  ASP A1502     -14.500  73.690   1.279  1.00  0.00           C  
ATOM   2001  OD1 ASP A1502     -14.259  74.414   2.272  1.00  0.00           O  
ATOM   2002  OD2 ASP A1502     -15.499  72.928   1.217  1.00  0.00           O  
ATOM   2003  N   LEU A1503     -11.546  71.850   2.330  1.00  0.00           N  
ATOM   2004  CA  LEU A1503     -11.331  70.586   2.999  1.00  0.00           C  
ATOM   2005  C   LEU A1503     -12.497  70.229   3.896  1.00  0.00           C  
ATOM   2006  O   LEU A1503     -12.502  69.166   4.520  1.00  0.00           O  
ATOM   2007  CB  LEU A1503     -10.040  70.652   3.805  1.00  0.00           C  
ATOM   2008  CG  LEU A1503      -8.874  71.360   3.109  1.00  0.00           C  
ATOM   2009  CD1 LEU A1503      -7.751  71.603   4.089  1.00  0.00           C  
ATOM   2010  CD2 LEU A1503      -8.368  70.580   1.909  1.00  0.00           C  
ATOM   2011  N   THR A1504     -13.495  71.108   3.946  1.00  0.00           N  
ATOM   2012  CA  THR A1504     -14.646  70.902   4.821  1.00  0.00           C  
ATOM   2013  C   THR A1504     -15.154  69.456   4.752  1.00  0.00           C  
ATOM   2014  O   THR A1504     -15.287  68.823   5.801  1.00  0.00           O  
ATOM   2015  CB  THR A1504     -15.787  71.922   4.569  1.00  0.00           C  
ATOM   2016  OG1 THR A1504     -15.232  73.183   4.182  1.00  0.00           O  
ATOM   2017  CG2 THR A1504     -16.632  72.111   5.835  1.00  0.00           C  
ATOM   2018  N   PRO A1505     -15.422  68.927   3.529  1.00  0.00           N  
ATOM   2019  CA  PRO A1505     -15.671  67.501   3.318  1.00  0.00           C  
ATOM   2020  C   PRO A1505     -14.853  66.592   4.229  1.00  0.00           C  
ATOM   2021  O   PRO A1505     -15.420  65.847   5.031  1.00  0.00           O  
ATOM   2022  CB  PRO A1505     -15.228  67.281   1.864  1.00  0.00           C  
ATOM   2023  CG  PRO A1505     -15.069  68.655   1.262  1.00  0.00           C  
ATOM   2024  CD  PRO A1505     -15.547  69.656   2.257  1.00  0.00           C  
ATOM   2025  N   ILE A1506     -13.531  66.665   4.109  1.00  0.00           N  
ATOM   2026  CA  ILE A1506     -12.634  65.819   4.900  1.00  0.00           C  
ATOM   2027  C   ILE A1506     -12.791  66.104   6.396  1.00  0.00           C  
ATOM   2028  O   ILE A1506     -12.838  65.179   7.212  1.00  0.00           O  
ATOM   2029  CB  ILE A1506     -11.159  65.937   4.416  1.00  0.00           C  
ATOM   2030  CG1 ILE A1506     -10.999  65.246   3.053  1.00  0.00           C  
ATOM   2031  CG2 ILE A1506     -10.201  65.305   5.413  1.00  0.00           C  
ATOM   2032  CD1 ILE A1506      -9.844  65.748   2.200  1.00  0.00           C  
ATOM   2033  N   ILE A1507     -12.904  67.385   6.740  1.00  0.00           N  
ATOM   2034  CA  ILE A1507     -13.077  67.793   8.130  1.00  0.00           C  
ATOM   2035  C   ILE A1507     -14.402  67.251   8.671  1.00  0.00           C  
ATOM   2036  O   ILE A1507     -14.439  66.677   9.766  1.00  0.00           O  
ATOM   2037  CB  ILE A1507     -12.976  69.346   8.308  1.00  0.00           C  
ATOM   2038  CG1 ILE A1507     -11.681  69.911   7.689  1.00  0.00           C  
ATOM   2039  CG2 ILE A1507     -13.099  69.761   9.784  1.00  0.00           C  
ATOM   2040  CD1 ILE A1507     -10.407  69.178   8.042  1.00  0.00           C  
ATOM   2041  N   LYS A1508     -15.471  67.404   7.885  1.00  0.00           N  
ATOM   2042  CA  LYS A1508     -16.805  66.903   8.251  1.00  0.00           C  
ATOM   2043  C   LYS A1508     -16.777  65.394   8.468  1.00  0.00           C  
ATOM   2044  O   LYS A1508     -17.399  64.884   9.390  1.00  0.00           O  
ATOM   2045  CB  LYS A1508     -17.847  67.271   7.189  1.00  0.00           C  
ATOM   2046  CG  LYS A1508     -19.297  67.228   7.694  1.00  0.00           C  
ATOM   2047  CD  LYS A1508     -20.172  68.313   7.033  1.00  0.00           C  
ATOM   2048  CE  LYS A1508     -19.882  69.711   7.608  1.00  0.00           C  
ATOM   2049  NZ  LYS A1508     -20.277  70.795   6.668  1.00  0.00           N  
ATOM   2050  N   GLN A1509     -16.025  64.696   7.626  1.00  0.00           N  
ATOM   2051  CA  GLN A1509     -15.886  63.250   7.715  1.00  0.00           C  
ATOM   2052  C   GLN A1509     -15.291  62.802   9.062  1.00  0.00           C  
ATOM   2053  O   GLN A1509     -15.600  61.712   9.554  1.00  0.00           O  
ATOM   2054  CB  GLN A1509     -15.046  62.756   6.531  1.00  0.00           C  
ATOM   2055  CG  GLN A1509     -14.898  61.251   6.412  1.00  0.00           C  
ATOM   2056  CD  GLN A1509     -14.610  60.790   4.987  1.00  0.00           C  
ATOM   2057  OE1 GLN A1509     -14.427  61.600   4.073  1.00  0.00           O  
ATOM   2058  NE2 GLN A1509     -14.574  59.475   4.794  1.00  0.00           N  
ATOM   2059  N   TRP A1510     -14.452  63.648   9.658  1.00  0.00           N  
ATOM   2060  CA  TRP A1510     -13.775  63.291  10.904  1.00  0.00           C  
ATOM   2061  C   TRP A1510     -14.448  63.875  12.136  1.00  0.00           C  
ATOM   2062  O   TRP A1510     -14.364  63.293  13.220  1.00  0.00           O  
ATOM   2063  CB  TRP A1510     -12.290  63.673  10.871  1.00  0.00           C  
ATOM   2064  CG  TRP A1510     -11.445  62.762  10.019  1.00  0.00           C  
ATOM   2065  CD1 TRP A1510     -11.261  62.842   8.669  1.00  0.00           C  
ATOM   2066  CD2 TRP A1510     -10.659  61.644  10.463  1.00  0.00           C  
ATOM   2067  NE1 TRP A1510     -10.418  61.836   8.240  1.00  0.00           N  
ATOM   2068  CE2 TRP A1510     -10.037  61.087   9.322  1.00  0.00           C  
ATOM   2069  CE3 TRP A1510     -10.430  61.052  11.711  1.00  0.00           C  
ATOM   2070  CZ2 TRP A1510      -9.200  59.974   9.393  1.00  0.00           C  
ATOM   2071  CZ3 TRP A1510      -9.596  59.944  11.781  1.00  0.00           C  
ATOM   2072  CH2 TRP A1510      -8.990  59.419  10.630  1.00  0.00           C  
ATOM   2073  N   THR A1511     -15.104  65.023  11.980  1.00  0.00           N  
ATOM   2074  CA  THR A1511     -15.775  65.657  13.118  1.00  0.00           C  
ATOM   2075  C   THR A1511     -17.198  65.193  13.270  1.00  0.00           C  
ATOM   2076  O   THR A1511     -17.725  65.212  14.377  1.00  0.00           O  
ATOM   2077  CB  THR A1511     -15.765  67.207  13.068  1.00  0.00           C  
ATOM   2078  OG1 THR A1511     -16.170  67.669  11.771  1.00  0.00           O  
ATOM   2079  CG2 THR A1511     -14.381  67.752  13.417  1.00  0.00           C  
ATOM   2080  N   SER A1512     -17.811  64.774  12.162  1.00  0.00           N  
ATOM   2081  CA  SER A1512     -19.204  64.294  12.163  1.00  0.00           C  
ATOM   2082  C   SER A1512     -19.391  63.215  13.210  1.00  0.00           C  
ATOM   2083  O   SER A1512     -20.297  63.314  14.047  1.00  0.00           O  
ATOM   2084  CB  SER A1512     -19.613  63.727  10.802  1.00  0.00           C  
ATOM   2085  OG  SER A1512     -18.997  62.462  10.584  1.00  0.00           O  
ATOM   2086  N   VAL A1513     -18.524  62.199  13.159  1.00  0.00           N  
ATOM   2087  CA  VAL A1513     -18.554  61.106  14.131  1.00  0.00           C  
ATOM   2088  C   VAL A1513     -17.929  61.556  15.449  1.00  0.00           C  
ATOM   2089  O   VAL A1513     -16.945  62.301  15.458  1.00  0.00           O  
ATOM   2090  CB  VAL A1513     -17.909  59.790  13.597  1.00  0.00           C  
ATOM   2091  CG1 VAL A1513     -18.447  59.439  12.201  1.00  0.00           C  
ATOM   2092  CG2 VAL A1513     -16.400  59.874  13.582  1.00  0.00           C  
ATOM   2093  N   TYR A1514     -18.525  61.116  16.552  1.00  0.00           N  
ATOM   2094  CA  TYR A1514     -18.183  61.622  17.881  1.00  0.00           C  
ATOM   2095  C   TYR A1514     -16.761  61.277  18.338  1.00  0.00           C  
ATOM   2096  O   TYR A1514     -16.291  60.157  18.144  1.00  0.00           O  
ATOM   2097  CB  TYR A1514     -19.195  61.104  18.887  1.00  0.00           C  
ATOM   2098  CG  TYR A1514     -19.095  61.725  20.248  1.00  0.00           C  
ATOM   2099  CD1 TYR A1514     -19.780  62.899  20.546  1.00  0.00           C  
ATOM   2100  CD2 TYR A1514     -18.334  61.126  21.254  1.00  0.00           C  
ATOM   2101  CE1 TYR A1514     -19.701  63.473  21.817  1.00  0.00           C  
ATOM   2102  CE2 TYR A1514     -18.249  61.694  22.528  1.00  0.00           C  
ATOM   2103  CZ  TYR A1514     -18.938  62.866  22.798  1.00  0.00           C  
ATOM   2104  OH  TYR A1514     -18.867  63.428  24.046  1.00  0.00           O  
ATOM   2105  N   ALA A1515     -16.097  62.255  18.951  1.00  0.00           N  
ATOM   2106  CA  ALA A1515     -14.708  62.146  19.394  1.00  0.00           C  
ATOM   2107  C   ALA A1515     -14.447  63.235  20.426  1.00  0.00           C  
ATOM   2108  O   ALA A1515     -14.508  64.424  20.107  1.00  0.00           O  
ATOM   2109  CB  ALA A1515     -13.765  62.305  18.212  1.00  0.00           C  
ATOM   2110  N   ALA A1516     -14.174  62.837  21.666  1.00  0.00           N  
ATOM   2111  CA  ALA A1516     -13.972  63.812  22.742  1.00  0.00           C  
ATOM   2112  C   ALA A1516     -13.130  63.296  23.900  1.00  0.00           C  
ATOM   2113  O   ALA A1516     -13.136  62.102  24.195  1.00  0.00           O  
ATOM   2114  CB  ALA A1516     -15.311  64.330  23.257  1.00  0.00           C  
ATOM   2115  N   THR A1517     -12.410  64.223  24.535  1.00  0.00           N  
ATOM   2116  CA  THR A1517     -11.627  63.967  25.751  1.00  0.00           C  
ATOM   2117  C   THR A1517     -12.463  64.290  27.001  1.00  0.00           C  
ATOM   2118  O   THR A1517     -13.464  65.014  26.921  1.00  0.00           O  
ATOM   2119  CB  THR A1517     -10.303  64.801  25.796  1.00  0.00           C  
ATOM   2120  OG1 THR A1517     -10.590  66.154  26.160  1.00  0.00           O  
ATOM   2121  CG2 THR A1517      -9.610  64.814  24.461  1.00  0.00           C  
ATOM   2122  N   GLU A1518     -12.039  63.766  28.149  1.00  0.00           N  
ATOM   2123  CA  GLU A1518     -12.752  63.968  29.409  1.00  0.00           C  
ATOM   2124  C   GLU A1518     -13.075  65.443  29.732  1.00  0.00           C  
ATOM   2125  O   GLU A1518     -13.967  65.716  30.534  1.00  0.00           O  
ATOM   2126  CB  GLU A1518     -11.991  63.303  30.565  1.00  0.00           C  
ATOM   2127  CG  GLU A1518     -10.516  63.717  30.667  1.00  0.00           C  
ATOM   2128  CD  GLU A1518      -9.727  62.948  31.727  1.00  0.00           C  
ATOM   2129  OE1 GLU A1518     -10.209  61.898  32.213  1.00  0.00           O  
ATOM   2130  OE2 GLU A1518      -8.612  63.403  32.068  1.00  0.00           O  
ATOM   2131  N   ASP A1519     -12.370  66.376  29.086  1.00  0.00           N  
ATOM   2132  CA  ASP A1519     -12.515  67.822  29.345  1.00  0.00           C  
ATOM   2133  C   ASP A1519     -13.790  68.463  28.786  1.00  0.00           C  
ATOM   2134  O   ASP A1519     -14.352  69.364  29.409  1.00  0.00           O  
ATOM   2135  CB  ASP A1519     -11.300  68.593  28.811  1.00  0.00           C  
ATOM   2136  CG  ASP A1519     -10.010  68.238  29.526  1.00  0.00           C  
ATOM   2137  OD1 ASP A1519     -10.069  67.576  30.576  1.00  0.00           O  
ATOM   2138  OD2 ASP A1519      -8.929  68.627  29.034  1.00  0.00           O  
ATOM   2139  N   VAL A1520     -14.217  68.032  27.601  1.00  0.00           N  
ATOM   2140  CA  VAL A1520     -15.396  68.612  26.945  1.00  0.00           C  
ATOM   2141  C   VAL A1520     -16.431  67.545  26.608  1.00  0.00           C  
ATOM   2142  O   VAL A1520     -17.200  67.689  25.652  1.00  0.00           O  
ATOM   2143  CB  VAL A1520     -15.033  69.405  25.666  1.00  0.00           C  
ATOM   2144  CG1 VAL A1520     -14.401  70.746  26.021  1.00  0.00           C  
ATOM   2145  CG2 VAL A1520     -14.127  68.589  24.766  1.00  0.00           C  
ATOM   2146  N   HIS A1521     -16.454  66.486  27.414  1.00  0.00           N  
ATOM   2147  CA  HIS A1521     -17.348  65.349  27.198  1.00  0.00           C  
ATOM   2148  C   HIS A1521     -18.794  65.547  27.721  1.00  0.00           C  
ATOM   2149  O   HIS A1521     -19.006  65.882  28.900  1.00  0.00           O  
ATOM   2150  CB  HIS A1521     -16.722  64.091  27.800  1.00  0.00           C  
ATOM   2151  CG  HIS A1521     -17.607  62.892  27.730  1.00  0.00           C  
ATOM   2152  ND1 HIS A1521     -18.062  62.375  26.536  1.00  0.00           N  
ATOM   2153  CD2 HIS A1521     -18.129  62.111  28.704  1.00  0.00           C  
ATOM   2154  CE1 HIS A1521     -18.825  61.325  26.779  1.00  0.00           C  
ATOM   2155  NE2 HIS A1521     -18.882  61.143  28.087  1.00  0.00           N  
ATOM   2156  N   GLU A1522     -19.774  65.334  26.832  1.00  0.00           N  
ATOM   2157  CA  GLU A1522     -21.207  65.371  27.181  1.00  0.00           C  
ATOM   2158  C   GLU A1522     -21.829  63.970  27.165  1.00  0.00           C  
ATOM   2159  O   GLU A1522     -22.205  63.483  26.093  1.00  0.00           O  
ATOM   2160  CB  GLU A1522     -22.006  66.251  26.207  1.00  0.00           C  
ATOM   2161  CG  GLU A1522     -21.359  67.544  25.773  1.00  0.00           C  
ATOM   2162  CD  GLU A1522     -21.247  68.529  26.902  1.00  0.00           C  
ATOM   2163  OE1 GLU A1522     -22.091  69.448  26.966  1.00  0.00           O  
ATOM   2164  OE2 GLU A1522     -20.327  68.380  27.735  1.00  0.00           O  
ATOM   2165  N   PRO A1523     -21.938  63.316  28.346  1.00  0.00           N  
ATOM   2166  CA  PRO A1523     -22.707  62.066  28.441  1.00  0.00           C  
ATOM   2167  C   PRO A1523     -24.058  62.121  27.710  1.00  0.00           C  
ATOM   2168  O   PRO A1523     -24.391  61.182  26.987  1.00  0.00           O  
ATOM   2169  CB  PRO A1523     -22.896  61.892  29.948  1.00  0.00           C  
ATOM   2170  CG  PRO A1523     -21.652  62.494  30.527  1.00  0.00           C  
ATOM   2171  CD  PRO A1523     -21.323  63.676  29.642  1.00  0.00           C  
ATOM   2172  N   ALA A1676     -24.798  63.222  27.870  1.00  0.00           N  
ATOM   2173  CA  ALA A1676     -26.099  63.440  27.200  1.00  0.00           C  
ATOM   2174  C   ALA A1676     -26.076  63.474  25.643  1.00  0.00           C  
ATOM   2175  O   ALA A1676     -27.093  63.184  24.989  1.00  0.00           O  
ATOM   2176  CB  ALA A1676     -26.762  64.707  27.751  1.00  0.00           C  
ATOM   2177  N   ARG A1677     -24.925  63.838  25.070  1.00  0.00           N  
ATOM   2178  CA  ARG A1677     -24.721  63.930  23.608  1.00  0.00           C  
ATOM   2179  C   ARG A1677     -24.023  62.663  23.058  1.00  0.00           C  
ATOM   2180  O   ARG A1677     -24.136  62.329  21.874  1.00  0.00           O  
ATOM   2181  CB  ARG A1677     -23.908  65.202  23.286  1.00  0.00           C  
ATOM   2182  CG  ARG A1677     -23.592  65.486  21.810  1.00  0.00           C  
ATOM   2183  CD  ARG A1677     -22.147  65.987  21.675  1.00  0.00           C  
ATOM   2184  NE  ARG A1677     -21.871  66.702  20.424  1.00  0.00           N  
ATOM   2185  CZ  ARG A1677     -21.472  67.974  20.351  1.00  0.00           C  
ATOM   2186  NH1 ARG A1677     -21.290  68.698  21.454  1.00  0.00           N  
ATOM   2187  NH2 ARG A1677     -21.248  68.528  19.169  1.00  0.00           N  
ATOM   2188  N   TYR A1678     -23.300  61.977  23.938  1.00  0.00           N  
ATOM   2189  CA  TYR A1678     -22.621  60.731  23.624  1.00  0.00           C  
ATOM   2190  C   TYR A1678     -23.683  59.670  23.418  1.00  0.00           C  
ATOM   2191  O   TYR A1678     -23.684  58.951  22.416  1.00  0.00           O  
ATOM   2192  CB  TYR A1678     -21.712  60.365  24.803  1.00  0.00           C  
ATOM   2193  CG  TYR A1678     -20.721  59.239  24.601  1.00  0.00           C  
ATOM   2194  CD1 TYR A1678     -20.081  59.041  23.380  1.00  0.00           C  
ATOM   2195  CD2 TYR A1678     -20.385  58.403  25.664  1.00  0.00           C  
ATOM   2196  CE1 TYR A1678     -19.155  58.017  23.212  1.00  0.00           C  
ATOM   2197  CE2 TYR A1678     -19.469  57.383  25.515  1.00  0.00           C  
ATOM   2198  CZ  TYR A1678     -18.856  57.190  24.288  1.00  0.00           C  
ATOM   2199  OH  TYR A1678     -17.942  56.171  24.145  1.00  0.00           O  
ATOM   2200  N   GLU A1679     -24.605  59.607  24.373  1.00  0.00           N  
ATOM   2201  CA  GLU A1679     -25.716  58.668  24.328  1.00  0.00           C  
ATOM   2202  C   GLU A1679     -26.638  58.971  23.150  1.00  0.00           C  
ATOM   2203  O   GLU A1679     -27.242  58.069  22.592  1.00  0.00           O  
ATOM   2204  CB  GLU A1679     -26.485  58.677  25.657  1.00  0.00           C  
ATOM   2205  CG  GLU A1679     -25.661  58.175  26.856  1.00  0.00           C  
ATOM   2206  CD  GLU A1679     -26.227  58.590  28.217  1.00  0.00           C  
ATOM   2207  OE1 GLU A1679     -26.776  59.710  28.343  1.00  0.00           O  
ATOM   2208  OE2 GLU A1679     -26.103  57.794  29.175  1.00  0.00           O  
ATOM   2209  N   SER A1680     -26.714  60.240  22.760  1.00  0.00           N  
ATOM   2210  CA  SER A1680     -27.595  60.663  21.666  1.00  0.00           C  
ATOM   2211  C   SER A1680     -27.032  60.420  20.249  1.00  0.00           C  
ATOM   2212  O   SER A1680     -27.793  60.397  19.283  1.00  0.00           O  
ATOM   2213  CB  SER A1680     -28.048  62.129  21.850  1.00  0.00           C  
ATOM   2214  OG  SER A1680     -27.106  63.065  21.344  1.00  0.00           O  
ATOM   2215  N   GLU A1681     -25.716  60.242  20.127  1.00  0.00           N  
ATOM   2216  CA  GLU A1681     -25.078  60.102  18.811  1.00  0.00           C  
ATOM   2217  C   GLU A1681     -24.546  58.687  18.567  1.00  0.00           C  
ATOM   2218  O   GLU A1681     -24.659  58.145  17.463  1.00  0.00           O  
ATOM   2219  CB  GLU A1681     -23.945  61.141  18.621  1.00  0.00           C  
ATOM   2220  CG  GLU A1681     -24.409  62.590  18.308  1.00  0.00           C  
ATOM   2221  CD  GLU A1681     -23.258  63.592  18.032  1.00  0.00           C  
ATOM   2222  OE1 GLU A1681     -22.160  63.178  17.582  1.00  0.00           O  
ATOM   2223  OE2 GLU A1681     -23.464  64.810  18.254  1.00  0.00           O  
ATOM   2224  N   VAL A1682     -23.972  58.089  19.603  1.00  0.00           N  
ATOM   2225  CA  VAL A1682     -23.206  56.862  19.430  1.00  0.00           C  
ATOM   2226  C   VAL A1682     -23.986  55.634  19.891  1.00  0.00           C  
ATOM   2227  O   VAL A1682     -24.298  55.510  21.081  1.00  0.00           O  
ATOM   2228  CB  VAL A1682     -21.842  56.940  20.152  1.00  0.00           C  
ATOM   2229  CG1 VAL A1682     -20.982  55.745  19.789  1.00  0.00           C  
ATOM   2230  CG2 VAL A1682     -21.126  58.229  19.786  1.00  0.00           C  
ATOM   2231  N   PRO A1683     -24.315  54.731  18.943  1.00  0.00           N  
ATOM   2232  CA  PRO A1683     -24.997  53.475  19.262  1.00  0.00           C  
ATOM   2233  C   PRO A1683     -24.230  52.646  20.289  1.00  0.00           C  
ATOM   2234  O   PRO A1683     -23.022  52.454  20.146  1.00  0.00           O  
ATOM   2235  CB  PRO A1683     -25.047  52.746  17.907  1.00  0.00           C  
ATOM   2236  CG  PRO A1683     -24.996  53.836  16.887  1.00  0.00           C  
ATOM   2237  CD  PRO A1683     -24.075  54.867  17.490  1.00  0.00           C  
ATOM   2238  N   GLU A1684     -24.948  52.188  21.315  1.00  0.00           N  
ATOM   2239  CA  GLU A1684     -24.442  51.301  22.369  1.00  0.00           C  
ATOM   2240  C   GLU A1684     -23.131  50.546  22.031  1.00  0.00           C  
ATOM   2241  O   GLU A1684     -22.143  50.674  22.757  1.00  0.00           O  
ATOM   2242  CB  GLU A1684     -25.562  50.324  22.788  1.00  0.00           C  
ATOM   2243  CG  GLU A1684     -25.299  49.480  24.059  1.00  0.00           C  
ATOM   2244  CD  GLU A1684     -25.812  50.121  25.355  1.00  0.00           C  
ATOM   2245  OE1 GLU A1684     -26.625  51.074  25.293  1.00  0.00           O  
ATOM   2246  OE2 GLU A1684     -25.401  49.657  26.444  1.00  0.00           O  
ATOM   2247  N   ALA A1685     -23.121  49.785  20.931  1.00  0.00           N  
ATOM   2248  CA  ALA A1685     -21.983  48.909  20.572  1.00  0.00           C  
ATOM   2249  C   ALA A1685     -20.757  49.628  19.977  1.00  0.00           C  
ATOM   2250  O   ALA A1685     -19.634  49.112  20.040  1.00  0.00           O  
ATOM   2251  CB  ALA A1685     -22.447  47.772  19.644  1.00  0.00           C  
ATOM   2252  N   ASN A1686     -20.989  50.806  19.395  1.00  0.00           N  
ATOM   2253  CA  ASN A1686     -19.928  51.652  18.825  1.00  0.00           C  
ATOM   2254  C   ASN A1686     -19.098  52.436  19.869  1.00  0.00           C  
ATOM   2255  O   ASN A1686     -17.952  52.815  19.592  1.00  0.00           O  
ATOM   2256  CB  ASN A1686     -20.514  52.623  17.779  1.00  0.00           C  
ATOM   2257  CG  ASN A1686     -20.699  51.985  16.402  1.00  0.00           C  
ATOM   2258  OD1 ASN A1686     -20.341  50.828  16.180  1.00  0.00           O  
ATOM   2259  ND2 ASN A1686     -21.253  52.754  15.469  1.00  0.00           N  
ATOM   2260  N   ARG A1687     -19.683  52.671  21.050  1.00  0.00           N  
ATOM   2261  CA  ARG A1687     -19.045  53.418  22.149  1.00  0.00           C  
ATOM   2262  C   ARG A1687     -17.747  52.771  22.676  1.00  0.00           C  
ATOM   2263  O   ARG A1687     -17.618  51.538  22.685  1.00  0.00           O  
ATOM   2264  CB  ARG A1687     -20.042  53.623  23.301  1.00  0.00           C  
ATOM   2265  CG  ARG A1687     -21.301  54.392  22.891  1.00  0.00           C  
ATOM   2266  CD  ARG A1687     -22.336  54.537  24.018  1.00  0.00           C  
ATOM   2267  NE  ARG A1687     -23.684  54.797  23.489  1.00  0.00           N  
ATOM   2268  CZ  ARG A1687     -24.730  55.205  24.212  1.00  0.00           C  
ATOM   2269  NH1 ARG A1687     -24.609  55.427  25.518  1.00  0.00           N  
ATOM   2270  NH2 ARG A1687     -25.904  55.403  23.623  1.00  0.00           N  
ATOM   2271  N   LEU A1688     -16.787  53.609  23.085  1.00  0.00           N  
ATOM   2272  CA  LEU A1688     -15.562  53.159  23.761  1.00  0.00           C  
ATOM   2273  C   LEU A1688     -14.978  54.240  24.663  1.00  0.00           C  
ATOM   2274  O   LEU A1688     -14.486  55.271  24.197  1.00  0.00           O  
ATOM   2275  CB  LEU A1688     -14.496  52.666  22.768  1.00  0.00           C  
ATOM   2276  CG  LEU A1688     -13.324  51.804  23.287  1.00  0.00           C  
ATOM   2277  CD1 LEU A1688     -13.732  50.345  23.564  1.00  0.00           C  
ATOM   2278  CD2 LEU A1688     -12.171  51.824  22.308  1.00  0.00           C  
ATOM   2279  N   ASN A1689     -15.058  53.993  25.964  1.00  0.00           N  
ATOM   2280  CA  ASN A1689     -14.385  54.811  26.957  1.00  0.00           C  
ATOM   2281  C   ASN A1689     -13.047  54.162  27.319  1.00  0.00           C  
ATOM   2282  O   ASN A1689     -13.003  53.120  27.971  1.00  0.00           O  
ATOM   2283  CB  ASN A1689     -15.286  55.008  28.183  1.00  0.00           C  
ATOM   2284  CG  ASN A1689     -14.503  55.267  29.460  1.00  0.00           C  
ATOM   2285  OD1 ASN A1689     -13.680  56.190  29.542  1.00  0.00           O  
ATOM   2286  ND2 ASN A1689     -14.763  54.449  30.472  1.00  0.00           N  
ATOM   2287  N   THR A1690     -11.962  54.777  26.859  1.00  0.00           N  
ATOM   2288  CA  THR A1690     -10.603  54.320  27.163  1.00  0.00           C  
ATOM   2289  C   THR A1690      -9.695  55.546  27.396  1.00  0.00           C  
ATOM   2290  O   THR A1690     -10.194  56.664  27.570  1.00  0.00           O  
ATOM   2291  CB  THR A1690     -10.070  53.349  26.055  1.00  0.00           C  
ATOM   2292  OG1 THR A1690      -8.778  52.839  26.411  1.00  0.00           O  
ATOM   2293  CG2 THR A1690      -9.998  54.032  24.698  1.00  0.00           C  
ATOM   2294  N   ARG A1692      -8.381  55.344  27.436  1.00  0.00           N  
ATOM   2295  CA  ARG A1692      -7.457  56.477  27.504  1.00  0.00           C  
ATOM   2296  C   ARG A1692      -6.482  56.512  26.330  1.00  0.00           C  
ATOM   2297  O   ARG A1692      -6.474  55.604  25.495  1.00  0.00           O  
ATOM   2298  CB  ARG A1692      -6.740  56.596  28.866  1.00  0.00           C  
ATOM   2299  CG  ARG A1692      -6.322  55.301  29.543  1.00  0.00           C  
ATOM   2300  CD  ARG A1692      -5.544  55.555  30.846  1.00  0.00           C  
ATOM   2301  NE  ARG A1692      -5.655  56.926  31.368  1.00  0.00           N  
ATOM   2302  CZ  ARG A1692      -6.718  57.425  32.006  1.00  0.00           C  
ATOM   2303  NH1 ARG A1692      -7.803  56.681  32.193  1.00  0.00           N  
ATOM   2304  NH2 ARG A1692      -6.710  58.681  32.440  1.00  0.00           N  
ATOM   2305  N   GLY A1693      -5.672  57.567  26.267  1.00  0.00           N  
ATOM   2306  CA  GLY A1693      -4.802  57.784  25.125  1.00  0.00           C  
ATOM   2307  C   GLY A1693      -3.592  58.671  25.352  1.00  0.00           C  
ATOM   2308  O   GLY A1693      -3.331  59.137  26.457  1.00  0.00           O  
ATOM   2309  N   ILE A1700      -2.849  58.893  24.279  1.00  0.00           N  
ATOM   2310  CA  ILE A1700      -1.606  59.626  24.326  1.00  0.00           C  
ATOM   2311  C   ILE A1700      -1.720  60.800  23.345  1.00  0.00           C  
ATOM   2312  O   ILE A1700      -1.906  60.597  22.145  1.00  0.00           O  
ATOM   2313  CB  ILE A1700      -0.398  58.677  24.011  1.00  0.00           C  
ATOM   2314  CG1 ILE A1700      -0.399  57.489  24.984  1.00  0.00           C  
ATOM   2315  CG2 ILE A1700       0.947  59.423  24.074  1.00  0.00           C  
ATOM   2316  CD1 ILE A1700       0.548  56.355  24.640  1.00  0.00           C  
ATOM   2317  N   GLU A1701      -1.660  62.021  23.883  1.00  0.00           N  
ATOM   2318  CA  GLU A1701      -1.729  63.249  23.093  1.00  0.00           C  
ATOM   2319  C   GLU A1701      -0.405  63.482  22.397  1.00  0.00           C  
ATOM   2320  O   GLU A1701       0.606  63.741  23.042  1.00  0.00           O  
ATOM   2321  CB  GLU A1701      -2.052  64.456  23.992  1.00  0.00           C  
ATOM   2322  CG  GLU A1701      -2.549  65.721  23.241  1.00  0.00           C  
ATOM   2323  CD  GLU A1701      -1.522  66.850  23.129  1.00  0.00           C  
ATOM   2324  OE1 GLU A1701      -1.792  67.939  23.705  1.00  0.00           O  
ATOM   2325  OE2 GLU A1701      -0.464  66.663  22.468  1.00  0.00           O  
ATOM   2326  N   VAL A1702      -0.412  63.411  21.079  1.00  0.00           N  
ATOM   2327  CA  VAL A1702       0.825  63.526  20.325  1.00  0.00           C  
ATOM   2328  C   VAL A1702       0.815  64.780  19.497  1.00  0.00           C  
ATOM   2329  O   VAL A1702       1.841  65.204  18.992  1.00  0.00           O  
ATOM   2330  CB  VAL A1702       1.050  62.309  19.422  1.00  0.00           C  
ATOM   2331  CG1 VAL A1702       1.335  61.072  20.268  1.00  0.00           C  
ATOM   2332  CG2 VAL A1702      -0.145  62.084  18.513  1.00  0.00           C  
ATOM   2333  N   GLY A1703      -0.360  65.370  19.359  1.00  0.00           N  
ATOM   2334  CA  GLY A1703      -0.516  66.576  18.573  1.00  0.00           C  
ATOM   2335  C   GLY A1703      -1.678  67.368  19.105  1.00  0.00           C  
ATOM   2336  O   GLY A1703      -2.514  66.843  19.826  1.00  0.00           O  
ATOM   2337  N   GLN A1704      -1.743  68.630  18.715  1.00  0.00           N  
ATOM   2338  CA  GLN A1704      -2.653  69.580  19.328  1.00  0.00           C  
ATOM   2339  C   GLN A1704      -2.797  70.786  18.433  1.00  0.00           C  
ATOM   2340  O   GLN A1704      -1.809  71.481  18.142  1.00  0.00           O  
ATOM   2341  CB  GLN A1704      -2.053  70.030  20.657  1.00  0.00           C  
ATOM   2342  CG  GLN A1704      -2.891  70.992  21.481  1.00  0.00           C  
ATOM   2343  CD  GLN A1704      -2.409  71.045  22.936  1.00  0.00           C  
ATOM   2344  OE1 GLN A1704      -1.183  71.154  23.217  1.00  0.00           O  
ATOM   2345  NE2 GLN A1704      -3.370  70.953  23.875  1.00  0.00           N  
ATOM   2346  N   ILE A1705      -4.025  71.029  17.995  1.00  0.00           N  
ATOM   2347  CA  ILE A1705      -4.342  72.226  17.218  1.00  0.00           C  
ATOM   2348  C   ILE A1705      -5.317  73.135  17.980  1.00  0.00           C  
ATOM   2349  O   ILE A1705      -6.226  72.659  18.674  1.00  0.00           O  
ATOM   2350  CB  ILE A1705      -4.839  71.890  15.781  1.00  0.00           C  
ATOM   2351  CG1 ILE A1705      -6.153  71.098  15.808  1.00  0.00           C  
ATOM   2352  CG2 ILE A1705      -3.727  71.177  14.992  1.00  0.00           C  
ATOM   2353  CD1 ILE A1705      -6.757  70.850  14.460  1.00  0.00           C  
ATOM   2354  N   PHE A1706      -5.108  74.442  17.870  1.00  0.00           N  
ATOM   2355  CA  PHE A1706      -5.808  75.393  18.731  1.00  0.00           C  
ATOM   2356  C   PHE A1706      -5.908  76.741  18.030  1.00  0.00           C  
ATOM   2357  O   PHE A1706      -4.892  77.349  17.725  1.00  0.00           O  
ATOM   2358  CB  PHE A1706      -5.075  75.514  20.084  1.00  0.00           C  
ATOM   2359  CG  PHE A1706      -5.902  76.135  21.190  1.00  0.00           C  
ATOM   2360  CD1 PHE A1706      -6.830  75.372  21.903  1.00  0.00           C  
ATOM   2361  CD2 PHE A1706      -5.740  77.489  21.534  1.00  0.00           C  
ATOM   2362  CE1 PHE A1706      -7.595  75.939  22.933  1.00  0.00           C  
ATOM   2363  CE2 PHE A1706      -6.500  78.082  22.569  1.00  0.00           C  
ATOM   2364  CZ  PHE A1706      -7.426  77.298  23.271  1.00  0.00           C  
ATOM   2365  N   TYR A1707      -7.132  77.179  17.743  1.00  0.00           N  
ATOM   2366  CA  TYR A1707      -7.366  78.483  17.136  1.00  0.00           C  
ATOM   2367  C   TYR A1707      -7.655  79.498  18.225  1.00  0.00           C  
ATOM   2368  O   TYR A1707      -8.599  79.314  18.995  1.00  0.00           O  
ATOM   2369  CB  TYR A1707      -8.542  78.439  16.165  1.00  0.00           C  
ATOM   2370  CG  TYR A1707      -9.176  79.790  15.941  1.00  0.00           C  
ATOM   2371  CD1 TYR A1707      -8.560  80.743  15.131  1.00  0.00           C  
ATOM   2372  CD2 TYR A1707     -10.384  80.127  16.554  1.00  0.00           C  
ATOM   2373  CE1 TYR A1707      -9.139  82.003  14.922  1.00  0.00           C  
ATOM   2374  CE2 TYR A1707     -10.977  81.388  16.361  1.00  0.00           C  
ATOM   2375  CZ  TYR A1707     -10.347  82.322  15.538  1.00  0.00           C  
ATOM   2376  OH  TYR A1707     -10.909  83.573  15.338  1.00  0.00           O  
ATOM   2377  N   PHE A1708      -6.862  80.573  18.276  1.00  0.00           N  
ATOM   2378  CA  PHE A1708      -6.990  81.569  19.342  1.00  0.00           C  
ATOM   2379  C   PHE A1708      -7.264  83.005  18.882  1.00  0.00           C  
ATOM   2380  O   PHE A1708      -7.025  83.953  19.632  1.00  0.00           O  
ATOM   2381  CB  PHE A1708      -5.768  81.522  20.272  1.00  0.00           C  
ATOM   2382  CG  PHE A1708      -4.461  81.662  19.559  1.00  0.00           C  
ATOM   2383  CD1 PHE A1708      -4.140  82.842  18.879  1.00  0.00           C  
ATOM   2384  CD2 PHE A1708      -3.548  80.625  19.573  1.00  0.00           C  
ATOM   2385  CE1 PHE A1708      -2.936  82.979  18.207  1.00  0.00           C  
ATOM   2386  CE2 PHE A1708      -2.345  80.743  18.911  1.00  0.00           C  
ATOM   2387  CZ  PHE A1708      -2.032  81.928  18.222  1.00  0.00           C  
ATOM   2388  N   GLY A1709      -7.764  83.165  17.660  1.00  0.00           N  
ATOM   2389  CA  GLY A1709      -8.171  84.477  17.136  1.00  0.00           C  
ATOM   2390  C   GLY A1709      -7.249  85.641  17.449  1.00  0.00           C  
ATOM   2391  O   GLY A1709      -6.056  85.592  17.158  1.00  0.00           O  
ATOM   2392  N   THR A1710      -7.799  86.686  18.061  1.00  0.00           N  
ATOM   2393  CA  THR A1710      -7.035  87.913  18.296  1.00  0.00           C  
ATOM   2394  C   THR A1710      -6.386  87.998  19.679  1.00  0.00           C  
ATOM   2395  O   THR A1710      -5.919  89.076  20.074  1.00  0.00           O  
ATOM   2396  CB  THR A1710      -7.867  89.205  18.009  1.00  0.00           C  
ATOM   2397  OG1 THR A1710      -8.862  89.391  19.016  1.00  0.00           O  
ATOM   2398  CG2 THR A1710      -8.546  89.122  16.673  1.00  0.00           C  
ATOM   2399  N   LYS A1711      -6.334  86.866  20.393  1.00  0.00           N  
ATOM   2400  CA  LYS A1711      -5.772  86.817  21.762  1.00  0.00           C  
ATOM   2401  C   LYS A1711      -4.403  87.472  21.860  1.00  0.00           C  
ATOM   2402  O   LYS A1711      -4.153  88.254  22.771  1.00  0.00           O  
ATOM   2403  CB  LYS A1711      -5.716  85.378  22.289  1.00  0.00           C  
ATOM   2404  CG  LYS A1711      -4.828  85.153  23.522  1.00  0.00           C  
ATOM   2405  CD  LYS A1711      -5.346  83.978  24.353  1.00  0.00           C  
ATOM   2406  CE  LYS A1711      -4.280  83.418  25.287  1.00  0.00           C  
ATOM   2407  NZ  LYS A1711      -3.749  84.457  26.206  1.00  0.00           N  
ATOM   2408  N   TYR A1712      -3.540  87.163  20.896  1.00  0.00           N  
ATOM   2409  CA  TYR A1712      -2.198  87.745  20.833  1.00  0.00           C  
ATOM   2410  C   TYR A1712      -2.139  89.076  20.082  1.00  0.00           C  
ATOM   2411  O   TYR A1712      -1.484  90.011  20.548  1.00  0.00           O  
ATOM   2412  CB  TYR A1712      -1.162  86.721  20.310  1.00  0.00           C  
ATOM   2413  CG  TYR A1712      -1.133  85.494  21.191  1.00  0.00           C  
ATOM   2414  CD1 TYR A1712      -0.510  85.518  22.423  1.00  0.00           C  
ATOM   2415  CD2 TYR A1712      -1.794  84.339  20.818  1.00  0.00           C  
ATOM   2416  CE1 TYR A1712      -0.516  84.414  23.239  1.00  0.00           C  
ATOM   2417  CE2 TYR A1712      -1.816  83.234  21.628  1.00  0.00           C  
ATOM   2418  CZ  TYR A1712      -1.173  83.270  22.840  1.00  0.00           C  
ATOM   2419  OH  TYR A1712      -1.188  82.156  23.660  1.00  0.00           O  
ATOM   2420  N   SER A1726      -2.839  89.171  18.954  1.00  0.00           N  
ATOM   2421  CA  SER A1726      -2.796  90.384  18.141  1.00  0.00           C  
ATOM   2422  C   SER A1726      -3.364  91.620  18.831  1.00  0.00           C  
ATOM   2423  O   SER A1726      -2.875  92.722  18.595  1.00  0.00           O  
ATOM   2424  CB  SER A1726      -3.467  90.179  16.797  1.00  0.00           C  
ATOM   2425  OG  SER A1726      -4.735  89.606  16.979  1.00  0.00           O  
ATOM   2426  N   ASP A1727      -4.377  91.441  19.678  1.00  0.00           N  
ATOM   2427  CA  ASP A1727      -4.900  92.546  20.487  1.00  0.00           C  
ATOM   2428  C   ASP A1727      -3.799  93.174  21.327  1.00  0.00           C  
ATOM   2429  O   ASP A1727      -3.381  94.311  21.069  1.00  0.00           O  
ATOM   2430  CB  ASP A1727      -6.017  92.081  21.428  1.00  0.00           C  
ATOM   2431  CG  ASP A1727      -7.321  91.778  20.704  1.00  0.00           C  
ATOM   2432  OD1 ASP A1727      -7.604  92.402  19.641  1.00  0.00           O  
ATOM   2433  OD2 ASP A1727      -8.063  90.907  21.222  1.00  0.00           O  
ATOM   2434  N   SER A1728      -3.335  92.425  22.327  1.00  0.00           N  
ATOM   2435  CA  SER A1728      -2.305  92.898  23.255  1.00  0.00           C  
ATOM   2436  C   SER A1728      -1.027  93.346  22.547  1.00  0.00           C  
ATOM   2437  O   SER A1728      -0.358  94.274  23.006  1.00  0.00           O  
ATOM   2438  CB  SER A1728      -1.961  91.815  24.282  1.00  0.00           C  
ATOM   2439  OG  SER A1728      -1.234  90.747  23.685  1.00  0.00           O  
ATOM   2440  N   MET A1729      -0.692  92.696  21.436  1.00  0.00           N  
ATOM   2441  CA  MET A1729       0.577  92.950  20.783  1.00  0.00           C  
ATOM   2442  C   MET A1729       0.457  93.898  19.615  1.00  0.00           C  
ATOM   2443  O   MET A1729       1.460  94.285  19.017  1.00  0.00           O  
ATOM   2444  CB  MET A1729       1.199  91.643  20.355  1.00  0.00           C  
ATOM   2445  CG  MET A1729       1.397  90.744  21.528  1.00  0.00           C  
ATOM   2446  SD  MET A1729       2.894  89.780  21.422  1.00  0.00           S  
ATOM   2447  CE  MET A1729       4.142  91.021  21.033  1.00  0.00           C  
ATOM   2448  N   LYS A1730      -0.773  94.277  19.295  1.00  0.00           N  
ATOM   2449  CA  LYS A1730      -1.027  95.203  18.194  1.00  0.00           C  
ATOM   2450  C   LYS A1730      -0.406  94.704  16.871  1.00  0.00           C  
ATOM   2451  O   LYS A1730       0.396  95.400  16.228  1.00  0.00           O  
ATOM   2452  CB  LYS A1730      -0.554  96.617  18.567  1.00  0.00           C  
ATOM   2453  CG  LYS A1730      -1.279  97.210  19.777  1.00  0.00           C  
ATOM   2454  CD  LYS A1730      -0.654  98.539  20.196  1.00  0.00           C  
ATOM   2455  CE  LYS A1730      -1.674  99.420  20.922  1.00  0.00           C  
ATOM   2456  NZ  LYS A1730      -1.093 100.735  21.304  1.00  0.00           N  
ATOM   2457  N   ALA A1731      -0.766  93.474  16.503  1.00  0.00           N  
ATOM   2458  CA  ALA A1731      -0.375  92.900  15.232  1.00  0.00           C  
ATOM   2459  C   ALA A1731      -1.563  93.041  14.312  1.00  0.00           C  
ATOM   2460  O   ALA A1731      -2.531  92.269  14.395  1.00  0.00           O  
ATOM   2461  CB  ALA A1731      -0.003  91.455  15.387  1.00  0.00           C  
ATOM   2462  N   ASN A1732      -1.494  94.046  13.445  1.00  0.00           N  
ATOM   2463  CA  ASN A1732      -2.612  94.400  12.583  1.00  0.00           C  
ATOM   2464  C   ASN A1732      -2.241  94.360  11.107  1.00  0.00           C  
ATOM   2465  O   ASN A1732      -1.068  94.502  10.745  1.00  0.00           O  
ATOM   2466  CB  ASN A1732      -3.149  95.790  12.960  1.00  0.00           C  
ATOM   2467  CG  ASN A1732      -3.542  95.901  14.441  1.00  0.00           C  
ATOM   2468  OD1 ASN A1732      -4.283  95.071  14.977  1.00  0.00           O  
ATOM   2469  ND2 ASN A1732      -3.045  96.942  15.101  1.00  0.00           N  
ATOM   2470  N   VAL A1758      -3.238  94.124  10.259  1.00  0.00           N  
ATOM   2471  CA  VAL A1758      -3.094  94.338   8.815  1.00  0.00           C  
ATOM   2472  C   VAL A1758      -4.253  95.177   8.291  1.00  0.00           C  
ATOM   2473  O   VAL A1758      -5.314  95.246   8.911  1.00  0.00           O  
ATOM   2474  CB  VAL A1758      -2.964  93.026   7.983  1.00  0.00           C  
ATOM   2475  CG1 VAL A1758      -1.722  92.264   8.377  1.00  0.00           C  
ATOM   2476  CG2 VAL A1758      -4.196  92.158   8.123  1.00  0.00           C  
ATOM   2477  N   THR A1759      -4.033  95.819   7.151  1.00  0.00           N  
ATOM   2478  CA  THR A1759      -5.072  96.577   6.485  1.00  0.00           C  
ATOM   2479  C   THR A1759      -5.959  95.584   5.729  1.00  0.00           C  
ATOM   2480  O   THR A1759      -5.465  94.856   4.863  1.00  0.00           O  
ATOM   2481  CB  THR A1759      -4.459  97.599   5.502  1.00  0.00           C  
ATOM   2482  OG1 THR A1759      -3.882  96.901   4.392  1.00  0.00           O  
ATOM   2483  CG2 THR A1759      -3.373  98.458   6.192  1.00  0.00           C  
ATOM   2484  N   GLY A1760      -7.250  95.543   6.076  1.00  0.00           N  
ATOM   2485  CA  GLY A1760      -8.232  94.668   5.413  1.00  0.00           C  
ATOM   2486  C   GLY A1760      -8.523  95.046   3.963  1.00  0.00           C  
ATOM   2487  O   GLY A1760      -8.083  96.112   3.507  1.00  0.00           O  
ATOM   2488  N   PRO A1764      -9.287  94.188   3.228  1.00  0.00           N  
ATOM   2489  CA  PRO A1764      -9.573  94.396   1.795  1.00  0.00           C  
ATOM   2490  C   PRO A1764     -10.532  95.568   1.569  1.00  0.00           C  
ATOM   2491  O   PRO A1764     -11.007  95.785   0.453  1.00  0.00           O  
ATOM   2492  CB  PRO A1764     -10.223  93.074   1.364  1.00  0.00           C  
ATOM   2493  CG  PRO A1764     -10.845  92.538   2.582  1.00  0.00           C  
ATOM   2494  CD  PRO A1764      -9.964  92.976   3.739  1.00  0.00           C  
ATOM   2495  N   ASP A1765     -10.811  96.301   2.644  1.00  0.00           N  
ATOM   2496  CA  ASP A1765     -11.588  97.535   2.599  1.00  0.00           C  
ATOM   2497  C   ASP A1765     -10.770  98.682   3.200  1.00  0.00           C  
ATOM   2498  O   ASP A1765     -11.306  99.754   3.483  1.00  0.00           O  
ATOM   2499  CB  ASP A1765     -12.929  97.373   3.345  1.00  0.00           C  
ATOM   2500  CG  ASP A1765     -12.746  97.033   4.830  1.00  0.00           C  
ATOM   2501  OD1 ASP A1765     -12.486  95.841   5.141  1.00  0.00           O  
ATOM   2502  OD2 ASP A1765     -12.862  97.955   5.677  1.00  0.00           O  
ATOM   2503  N   GLY A1767      -9.481  98.438   3.421  1.00  0.00           N  
ATOM   2504  CA  GLY A1767      -8.549  99.476   3.868  1.00  0.00           C  
ATOM   2505  C   GLY A1767      -8.660 100.021   5.283  1.00  0.00           C  
ATOM   2506  O   GLY A1767      -8.337 101.182   5.508  1.00  0.00           O  
ATOM   2507  N   THR A1768      -9.109  99.200   6.234  1.00  0.00           N  
ATOM   2508  CA  THR A1768      -9.031  99.553   7.672  1.00  0.00           C  
ATOM   2509  C   THR A1768      -8.240  98.517   8.507  1.00  0.00           C  
ATOM   2510  O   THR A1768      -8.328  97.313   8.251  1.00  0.00           O  
ATOM   2511  CB  THR A1768     -10.428  99.776   8.319  1.00  0.00           C  
ATOM   2512  OG1 THR A1768     -11.099  98.517   8.487  1.00  0.00           O  
ATOM   2513  CG2 THR A1768     -11.291 100.734   7.476  1.00  0.00           C  
ATOM   2514  N   ASP A1770      -7.489  98.999   9.502  1.00  0.00           N  
ATOM   2515  CA  ASP A1770      -6.601  98.163  10.331  1.00  0.00           C  
ATOM   2516  C   ASP A1770      -7.341  97.237  11.306  1.00  0.00           C  
ATOM   2517  O   ASP A1770      -8.143  97.693  12.120  1.00  0.00           O  
ATOM   2518  CB  ASP A1770      -5.598  99.036  11.106  1.00  0.00           C  
ATOM   2519  CG  ASP A1770      -4.400  99.477  10.250  1.00  0.00           C  
ATOM   2520  OD1 ASP A1770      -4.586  99.760   9.041  1.00  0.00           O  
ATOM   2521  OD2 ASP A1770      -3.268  99.553  10.791  1.00  0.00           O  
ATOM   2522  N   ALA A1771      -7.050  95.938  11.229  1.00  0.00           N  
ATOM   2523  CA  ALA A1771      -7.645  94.955  12.130  1.00  0.00           C  
ATOM   2524  C   ALA A1771      -6.606  94.005  12.772  1.00  0.00           C  
ATOM   2525  O   ALA A1771      -5.627  93.627  12.130  1.00  0.00           O  
ATOM   2526  CB  ALA A1771      -8.709  94.172  11.400  1.00  0.00           C  
ATOM   2527  N   PRO A1772      -6.816  93.624  14.052  1.00  0.00           N  
ATOM   2528  CA  PRO A1772      -5.970  92.594  14.658  1.00  0.00           C  
ATOM   2529  C   PRO A1772      -6.124  91.280  13.901  1.00  0.00           C  
ATOM   2530  O   PRO A1772      -7.256  90.863  13.642  1.00  0.00           O  
ATOM   2531  CB  PRO A1772      -6.550  92.451  16.074  1.00  0.00           C  
ATOM   2532  CG  PRO A1772      -7.280  93.725  16.333  1.00  0.00           C  
ATOM   2533  CD  PRO A1772      -7.836  94.122  15.000  1.00  0.00           C  
ATOM   2534  N   ILE A1773      -5.007  90.638  13.550  1.00  0.00           N  
ATOM   2535  CA  ILE A1773      -5.052  89.359  12.830  1.00  0.00           C  
ATOM   2536  C   ILE A1773      -5.702  88.249  13.652  1.00  0.00           C  
ATOM   2537  O   ILE A1773      -5.742  88.310  14.877  1.00  0.00           O  
ATOM   2538  CB  ILE A1773      -3.648  88.881  12.321  1.00  0.00           C  
ATOM   2539  CG1 ILE A1773      -2.652  88.678  13.472  1.00  0.00           C  
ATOM   2540  CG2 ILE A1773      -3.090  89.813  11.249  1.00  0.00           C  
ATOM   2541  CD1 ILE A1773      -2.678  87.282  14.078  1.00  0.00           C  
ATOM   2542  N   HIS A1774      -6.209  87.232  12.965  1.00  0.00           N  
ATOM   2543  CA  HIS A1774      -6.700  86.041  13.640  1.00  0.00           C  
ATOM   2544  C   HIS A1774      -5.694  84.910  13.477  1.00  0.00           C  
ATOM   2545  O   HIS A1774      -5.280  84.605  12.351  1.00  0.00           O  
ATOM   2546  CB  HIS A1774      -8.088  85.673  13.126  1.00  0.00           C  
ATOM   2547  CG  HIS A1774      -9.155  86.614  13.599  1.00  0.00           C  
ATOM   2548  ND1 HIS A1774     -10.048  86.286  14.597  1.00  0.00           N  
ATOM   2549  CD2 HIS A1774      -9.435  87.895  13.251  1.00  0.00           C  
ATOM   2550  CE1 HIS A1774     -10.847  87.315  14.827  1.00  0.00           C  
ATOM   2551  NE2 HIS A1774     -10.497  88.304  14.023  1.00  0.00           N  
ATOM   2552  N   GLY A1775      -5.282  84.311  14.595  1.00  0.00           N  
ATOM   2553  CA  GLY A1775      -4.266  83.262  14.572  1.00  0.00           C  
ATOM   2554  C   GLY A1775      -4.640  81.931  15.202  1.00  0.00           C  
ATOM   2555  O   GLY A1775      -5.554  81.848  16.024  1.00  0.00           O  
ATOM   2556  N   GLY A1776      -3.916  80.889  14.791  1.00  0.00           N  
ATOM   2557  CA  GLY A1776      -4.001  79.555  15.383  1.00  0.00           C  
ATOM   2558  C   GLY A1776      -2.603  79.019  15.638  1.00  0.00           C  
ATOM   2559  O   GLY A1776      -1.627  79.554  15.102  1.00  0.00           O  
ATOM   2560  N   SER A1777      -2.490  77.980  16.463  1.00  0.00           N  
ATOM   2561  CA  SER A1777      -1.200  77.344  16.711  1.00  0.00           C  
ATOM   2562  C   SER A1777      -1.347  75.837  16.734  1.00  0.00           C  
ATOM   2563  O   SER A1777      -2.369  75.301  17.175  1.00  0.00           O  
ATOM   2564  CB  SER A1777      -0.591  77.815  18.022  1.00  0.00           C  
ATOM   2565  OG  SER A1777      -1.368  77.340  19.090  1.00  0.00           O  
ATOM   2566  N   TYR A1778      -0.305  75.151  16.272  1.00  0.00           N  
ATOM   2567  CA  TYR A1778      -0.386  73.721  15.981  1.00  0.00           C  
ATOM   2568  C   TYR A1778       0.908  73.036  16.415  1.00  0.00           C  
ATOM   2569  O   TYR A1778       1.963  73.302  15.868  1.00  0.00           O  
ATOM   2570  CB  TYR A1778      -0.689  73.517  14.481  1.00  0.00           C  
ATOM   2571  CG  TYR A1778      -1.629  74.583  13.938  1.00  0.00           C  
ATOM   2572  CD1 TYR A1778      -3.011  74.481  14.115  1.00  0.00           C  
ATOM   2573  CD2 TYR A1778      -1.135  75.720  13.295  1.00  0.00           C  
ATOM   2574  CE1 TYR A1778      -3.889  75.477  13.641  1.00  0.00           C  
ATOM   2575  CE2 TYR A1778      -1.994  76.712  12.821  1.00  0.00           C  
ATOM   2576  CZ  TYR A1778      -3.373  76.585  12.999  1.00  0.00           C  
ATOM   2577  OH  TYR A1778      -4.228  77.562  12.546  1.00  0.00           O  
ATOM   2578  N   GLY A1779       0.832  72.162  17.409  1.00  0.00           N  
ATOM   2579  CA  GLY A1779       2.041  71.519  17.896  1.00  0.00           C  
ATOM   2580  C   GLY A1779       2.058  70.009  17.749  1.00  0.00           C  
ATOM   2581  O   GLY A1779       1.073  69.339  18.071  1.00  0.00           O  
ATOM   2582  N   VAL A1782       3.177  69.481  17.253  1.00  0.00           N  
ATOM   2583  CA  VAL A1782       3.456  68.049  17.294  1.00  0.00           C  
ATOM   2584  C   VAL A1782       4.581  67.772  18.269  1.00  0.00           C  
ATOM   2585  O   VAL A1782       5.682  68.331  18.141  1.00  0.00           O  
ATOM   2586  CB  VAL A1782       3.901  67.498  15.913  1.00  0.00           C  
ATOM   2587  CG1 VAL A1782       4.176  65.989  16.016  1.00  0.00           C  
ATOM   2588  CG2 VAL A1782       2.861  67.813  14.809  1.00  0.00           C  
ATOM   2589  N   GLY A1783       4.318  66.893  19.225  1.00  0.00           N  
ATOM   2590  CA  GLY A1783       5.336  66.452  20.188  1.00  0.00           C  
ATOM   2591  C   GLY A1783       6.353  65.498  19.588  1.00  0.00           C  
ATOM   2592  O   GLY A1783       6.293  64.285  19.812  1.00  0.00           O  
ATOM   2593  N   VAL A1784       7.280  66.054  18.820  1.00  0.00           N  
ATOM   2594  CA  VAL A1784       8.290  65.293  18.103  1.00  0.00           C  
ATOM   2595  C   VAL A1784       9.083  64.333  18.994  1.00  0.00           C  
ATOM   2596  O   VAL A1784       9.086  63.127  18.754  1.00  0.00           O  
ATOM   2597  CB  VAL A1784       9.239  66.228  17.349  1.00  0.00           C  
ATOM   2598  CG1 VAL A1784      10.315  65.441  16.615  1.00  0.00           C  
ATOM   2599  CG2 VAL A1784       8.451  67.093  16.384  1.00  0.00           C  
ATOM   2600  N   SER A1785       9.751  64.843  20.017  1.00  0.00           N  
ATOM   2601  CA  SER A1785      10.503  63.959  20.881  1.00  0.00           C  
ATOM   2602  C   SER A1785       9.540  62.977  21.522  1.00  0.00           C  
ATOM   2603  O   SER A1785       9.849  61.800  21.686  1.00  0.00           O  
ATOM   2604  CB  SER A1785      11.232  64.747  21.960  1.00  0.00           C  
ATOM   2605  OG  SER A1785      10.326  65.563  22.686  1.00  0.00           O  
ATOM   2606  N   ARG A1786       8.361  63.452  21.880  1.00  0.00           N  
ATOM   2607  CA  ARG A1786       7.441  62.584  22.567  1.00  0.00           C  
ATOM   2608  C   ARG A1786       6.876  61.443  21.671  1.00  0.00           C  
ATOM   2609  O   ARG A1786       6.528  60.363  22.176  1.00  0.00           O  
ATOM   2610  CB  ARG A1786       6.362  63.405  23.277  1.00  0.00           C  
ATOM   2611  CG  ARG A1786       4.999  62.841  23.126  1.00  0.00           C  
ATOM   2612  CD  ARG A1786       4.363  62.701  24.420  1.00  0.00           C  
ATOM   2613  NE  ARG A1786       3.741  63.941  24.829  1.00  0.00           N  
ATOM   2614  CZ  ARG A1786       2.725  64.004  25.674  1.00  0.00           C  
ATOM   2615  NH1 ARG A1786       2.208  62.883  26.182  1.00  0.00           N  
ATOM   2616  NH2 ARG A1786       2.216  65.189  26.005  1.00  0.00           N  
ATOM   2617  N   LEU A1787       6.810  61.660  20.358  1.00  0.00           N  
ATOM   2618  CA  LEU A1787       6.349  60.608  19.447  1.00  0.00           C  
ATOM   2619  C   LEU A1787       7.152  59.325  19.620  1.00  0.00           C  
ATOM   2620  O   LEU A1787       6.628  58.220  19.429  1.00  0.00           O  
ATOM   2621  CB  LEU A1787       6.413  61.060  17.987  1.00  0.00           C  
ATOM   2622  CG  LEU A1787       5.270  61.986  17.572  1.00  0.00           C  
ATOM   2623  CD1 LEU A1787       5.514  62.561  16.204  1.00  0.00           C  
ATOM   2624  CD2 LEU A1787       3.943  61.237  17.624  1.00  0.00           C  
ATOM   2625  N   LEU A1788       8.422  59.466  19.989  1.00  0.00           N  
ATOM   2626  CA  LEU A1788       9.261  58.310  20.127  1.00  0.00           C  
ATOM   2627  C   LEU A1788       8.639  57.412  21.163  1.00  0.00           C  
ATOM   2628  O   LEU A1788       8.573  56.208  20.993  1.00  0.00           O  
ATOM   2629  CB  LEU A1788      10.685  58.702  20.492  1.00  0.00           C  
ATOM   2630  CG  LEU A1788      11.622  58.841  19.285  1.00  0.00           C  
ATOM   2631  CD1 LEU A1788      11.890  60.287  18.949  1.00  0.00           C  
ATOM   2632  CD2 LEU A1788      12.945  58.146  19.536  1.00  0.00           C  
ATOM   2633  N   GLY A1789       8.130  58.009  22.220  1.00  0.00           N  
ATOM   2634  CA  GLY A1789       7.498  57.231  23.277  1.00  0.00           C  
ATOM   2635  C   GLY A1789       6.150  56.645  22.891  1.00  0.00           C  
ATOM   2636  O   GLY A1789       5.794  55.549  23.328  1.00  0.00           O  
ATOM   2637  N   ALA A1790       5.393  57.376  22.075  1.00  0.00           N  
ATOM   2638  CA  ALA A1790       4.080  56.915  21.634  1.00  0.00           C  
ATOM   2639  C   ALA A1790       4.289  55.773  20.656  1.00  0.00           C  
ATOM   2640  O   ALA A1790       3.811  54.662  20.890  1.00  0.00           O  
ATOM   2641  CB  ALA A1790       3.297  58.033  21.006  1.00  0.00           C  
ATOM   2642  N   ILE A1791       5.054  56.024  19.593  1.00  0.00           N  
ATOM   2643  CA  ILE A1791       5.311  54.979  18.615  1.00  0.00           C  
ATOM   2644  C   ILE A1791       5.661  53.644  19.299  1.00  0.00           C  
ATOM   2645  O   ILE A1791       5.022  52.641  19.004  1.00  0.00           O  
ATOM   2646  CB  ILE A1791       6.315  55.409  17.519  1.00  0.00           C  
ATOM   2647  CG1 ILE A1791       5.807  56.665  16.826  1.00  0.00           C  
ATOM   2648  CG2 ILE A1791       6.453  54.322  16.461  1.00  0.00           C  
ATOM   2649  CD1 ILE A1791       6.817  57.324  15.935  1.00  0.00           C  
ATOM   2650  N   ILE A1792       6.600  53.626  20.243  1.00  0.00           N  
ATOM   2651  CA  ILE A1792       6.937  52.359  20.918  1.00  0.00           C  
ATOM   2652  C   ILE A1792       5.807  51.759  21.738  1.00  0.00           C  
ATOM   2653  O   ILE A1792       5.572  50.557  21.664  1.00  0.00           O  
ATOM   2654  CB  ILE A1792       8.192  52.446  21.767  1.00  0.00           C  
ATOM   2655  CG1 ILE A1792       9.396  52.642  20.866  1.00  0.00           C  
ATOM   2656  CG2 ILE A1792       8.377  51.171  22.589  1.00  0.00           C  
ATOM   2657  CD1 ILE A1792      10.469  53.368  21.535  1.00  0.00           C  
ATOM   2658  N   GLU A1793       5.099  52.574  22.509  1.00  0.00           N  
ATOM   2659  CA  GLU A1793       3.934  52.067  23.250  1.00  0.00           C  
ATOM   2660  C   GLU A1793       3.018  51.330  22.285  1.00  0.00           C  
ATOM   2661  O   GLU A1793       2.613  50.199  22.549  1.00  0.00           O  
ATOM   2662  CB  GLU A1793       3.168  53.191  23.962  1.00  0.00           C  
ATOM   2663  CG  GLU A1793       3.912  53.855  25.129  1.00  0.00           C  
ATOM   2664  CD  GLU A1793       4.047  52.953  26.355  1.00  0.00           C  
ATOM   2665  OE1 GLU A1793       3.108  52.147  26.583  1.00  0.00           O  
ATOM   2666  OE2 GLU A1793       5.077  53.050  27.085  1.00  0.00           O  
ATOM   2667  N   ALA A1794       2.750  51.967  21.149  1.00  0.00           N  
ATOM   2668  CA  ALA A1794       1.893  51.439  20.102  1.00  0.00           C  
ATOM   2669  C   ALA A1794       2.547  50.364  19.241  1.00  0.00           C  
ATOM   2670  O   ALA A1794       1.858  49.709  18.466  1.00  0.00           O  
ATOM   2671  CB  ALA A1794       1.387  52.571  19.217  1.00  0.00           C  
ATOM   2672  N   CYS A1795       3.860  50.178  19.339  1.00  0.00           N  
ATOM   2673  CA  CYS A1795       4.539  49.233  18.445  1.00  0.00           C  
ATOM   2674  C   CYS A1795       5.671  48.459  19.094  1.00  0.00           C  
ATOM   2675  O   CYS A1795       6.856  48.752  18.905  1.00  0.00           O  
ATOM   2676  CB  CYS A1795       5.034  49.933  17.190  1.00  0.00           C  
ATOM   2677  SG  CYS A1795       3.745  50.815  16.316  1.00  0.00           S  
ATOM   2678  N   HIS A1796       5.289  47.445  19.849  1.00  0.00           N  
ATOM   2679  CA  HIS A1796       6.249  46.577  20.490  1.00  0.00           C  
ATOM   2680  C   HIS A1796       5.610  45.213  20.692  1.00  0.00           C  
ATOM   2681  O   HIS A1796       4.421  45.025  20.457  1.00  0.00           O  
ATOM   2682  CB  HIS A1796       6.647  47.166  21.845  1.00  0.00           C  
ATOM   2683  CG  HIS A1796       5.537  47.161  22.849  1.00  0.00           C  
ATOM   2684  ND1 HIS A1796       4.468  48.029  22.779  1.00  0.00           N  
ATOM   2685  CD2 HIS A1796       5.325  46.384  23.937  1.00  0.00           C  
ATOM   2686  CE1 HIS A1796       3.642  47.782  23.782  1.00  0.00           C  
ATOM   2687  NE2 HIS A1796       4.142  46.791  24.501  1.00  0.00           N  
ATOM   2688  N   ASP A1797       6.409  44.261  21.128  1.00  0.00           N  
ATOM   2689  CA  ASP A1797       5.885  43.011  21.608  1.00  0.00           C  
ATOM   2690  C   ASP A1797       6.848  42.554  22.703  1.00  0.00           C  
ATOM   2691  O   ASP A1797       7.618  43.356  23.237  1.00  0.00           O  
ATOM   2692  CB  ASP A1797       5.754  41.999  20.468  1.00  0.00           C  
ATOM   2693  CG  ASP A1797       7.077  41.687  19.818  1.00  0.00           C  
ATOM   2694  OD1 ASP A1797       8.116  42.076  20.402  1.00  0.00           O  
ATOM   2695  OD2 ASP A1797       7.091  41.057  18.735  1.00  0.00           O  
ATOM   2696  N   ASP A1798       6.822  41.273  23.032  1.00  0.00           N  
ATOM   2697  CA  ASP A1798       7.533  40.799  24.206  1.00  0.00           C  
ATOM   2698  C   ASP A1798       9.035  40.832  23.925  1.00  0.00           C  
ATOM   2699  O   ASP A1798       9.858  40.813  24.842  1.00  0.00           O  
ATOM   2700  CB  ASP A1798       7.033  39.397  24.585  1.00  0.00           C  
ATOM   2701  CG  ASP A1798       5.496  39.268  24.487  1.00  0.00           C  
ATOM   2702  OD1 ASP A1798       4.860  39.065  25.550  1.00  0.00           O  
ATOM   2703  OD2 ASP A1798       4.933  39.387  23.354  1.00  0.00           O  
ATOM   2704  N   ASN A1799       9.366  40.918  22.640  1.00  0.00           N  
ATOM   2705  CA  ASN A1799      10.739  40.944  22.167  1.00  0.00           C  
ATOM   2706  C   ASN A1799      11.309  42.344  21.987  1.00  0.00           C  
ATOM   2707  O   ASN A1799      12.505  42.479  21.739  1.00  0.00           O  
ATOM   2708  CB  ASN A1799      10.844  40.205  20.836  1.00  0.00           C  
ATOM   2709  CG  ASN A1799      10.886  38.696  20.996  1.00  0.00           C  
ATOM   2710  OD1 ASN A1799      11.114  37.989  20.024  1.00  0.00           O  
ATOM   2711  ND2 ASN A1799      10.677  38.200  22.209  1.00  0.00           N  
ATOM   2712  N   GLY A1800      10.458  43.370  22.068  1.00  0.00           N  
ATOM   2713  CA  GLY A1800      10.918  44.761  22.082  1.00  0.00           C  
ATOM   2714  C   GLY A1800      10.236  45.668  21.073  1.00  0.00           C  
ATOM   2715  O   GLY A1800       9.021  45.588  20.892  1.00  0.00           O  
ATOM   2716  N   ILE A1801      11.017  46.512  20.402  1.00  0.00           N  
ATOM   2717  CA  ILE A1801      10.469  47.527  19.539  1.00  0.00           C  
ATOM   2718  C   ILE A1801      10.097  46.970  18.157  1.00  0.00           C  
ATOM   2719  O   ILE A1801      10.783  46.099  17.631  1.00  0.00           O  
ATOM   2720  CB  ILE A1801      11.460  48.716  19.405  1.00  0.00           C  
ATOM   2721  CG1 ILE A1801      11.854  49.254  20.789  1.00  0.00           C  
ATOM   2722  CG2 ILE A1801      10.876  49.847  18.561  1.00  0.00           C  
ATOM   2723  CD1 ILE A1801      12.633  50.531  20.748  1.00  0.00           C  
ATOM   2724  N   ILE A1802       9.004  47.456  17.576  1.00  0.00           N  
ATOM   2725  CA  ILE A1802       8.717  47.188  16.170  1.00  0.00           C  
ATOM   2726  C   ILE A1802       8.555  48.521  15.422  1.00  0.00           C  
ATOM   2727  O   ILE A1802       7.451  49.067  15.311  1.00  0.00           O  
ATOM   2728  CB  ILE A1802       7.454  46.276  15.972  1.00  0.00           C  
ATOM   2729  CG1 ILE A1802       7.643  44.896  16.639  1.00  0.00           C  
ATOM   2730  CG2 ILE A1802       7.139  46.112  14.499  1.00  0.00           C  
ATOM   2731  CD1 ILE A1802       6.327  44.108  16.979  1.00  0.00           C  
ATOM   2732  N   TRP A1803       9.658  49.057  14.910  1.00  0.00           N  
ATOM   2733  CA  TRP A1803       9.588  50.351  14.251  1.00  0.00           C  
ATOM   2734  C   TRP A1803       8.794  50.229  12.959  1.00  0.00           C  
ATOM   2735  O   TRP A1803       9.078  49.348  12.156  1.00  0.00           O  
ATOM   2736  CB  TRP A1803      10.986  50.893  13.934  1.00  0.00           C  
ATOM   2737  CG  TRP A1803      11.819  51.306  15.133  1.00  0.00           C  
ATOM   2738  CD1 TRP A1803      13.020  50.776  15.510  1.00  0.00           C  
ATOM   2739  CD2 TRP A1803      11.523  52.340  16.088  1.00  0.00           C  
ATOM   2740  NE1 TRP A1803      13.479  51.402  16.636  1.00  0.00           N  
ATOM   2741  CE2 TRP A1803      12.585  52.371  17.009  1.00  0.00           C  
ATOM   2742  CE3 TRP A1803      10.461  53.242  16.251  1.00  0.00           C  
ATOM   2743  CZ2 TRP A1803      12.616  53.258  18.094  1.00  0.00           C  
ATOM   2744  CZ3 TRP A1803      10.492  54.125  17.327  1.00  0.00           C  
ATOM   2745  CH2 TRP A1803      11.567  54.125  18.235  1.00  0.00           C  
ATOM   2746  N   PRO A1804       7.790  51.104  12.753  1.00  0.00           N  
ATOM   2747  CA  PRO A1804       7.289  51.334  11.404  1.00  0.00           C  
ATOM   2748  C   PRO A1804       8.453  51.728  10.509  1.00  0.00           C  
ATOM   2749  O   PRO A1804       9.363  52.425  10.967  1.00  0.00           O  
ATOM   2750  CB  PRO A1804       6.382  52.546  11.579  1.00  0.00           C  
ATOM   2751  CG  PRO A1804       5.882  52.418  12.924  1.00  0.00           C  
ATOM   2752  CD  PRO A1804       7.061  51.921  13.733  1.00  0.00           C  
ATOM   2753  N   GLU A1805       8.422  51.288   9.250  1.00  0.00           N  
ATOM   2754  CA  GLU A1805       9.526  51.499   8.314  1.00  0.00           C  
ATOM   2755  C   GLU A1805       9.904  52.964   8.234  1.00  0.00           C  
ATOM   2756  O   GLU A1805      11.088  53.307   8.256  1.00  0.00           O  
ATOM   2757  CB  GLU A1805       9.159  51.006   6.923  1.00  0.00           C  
ATOM   2758  CG  GLU A1805       8.954  49.511   6.810  1.00  0.00           C  
ATOM   2759  CD  GLU A1805       9.183  48.995   5.391  1.00  0.00           C  
ATOM   2760  OE1 GLU A1805       9.821  49.722   4.577  1.00  0.00           O  
ATOM   2761  OE2 GLU A1805       8.742  47.849   5.097  1.00  0.00           O  
ATOM   2762  N   ALA A1806       8.885  53.819   8.181  1.00  0.00           N  
ATOM   2763  CA  ALA A1806       9.079  55.234   7.880  1.00  0.00           C  
ATOM   2764  C   ALA A1806       9.834  55.998   8.974  1.00  0.00           C  
ATOM   2765  O   ALA A1806      10.347  57.097   8.712  1.00  0.00           O  
ATOM   2766  CB  ALA A1806       7.743  55.909   7.545  1.00  0.00           C  
ATOM   2767  N   VAL A1807       9.922  55.416  10.176  1.00  0.00           N  
ATOM   2768  CA  VAL A1807      10.608  56.074  11.298  1.00  0.00           C  
ATOM   2769  C   VAL A1807      11.725  55.238  11.907  1.00  0.00           C  
ATOM   2770  O   VAL A1807      12.305  55.626  12.930  1.00  0.00           O  
ATOM   2771  CB  VAL A1807       9.638  56.494  12.450  1.00  0.00           C  
ATOM   2772  CG1 VAL A1807       8.589  57.518  11.980  1.00  0.00           C  
ATOM   2773  CG2 VAL A1807       8.984  55.293  13.087  1.00  0.00           C  
ATOM   2774  N   ALA A1808      12.016  54.084  11.312  1.00  0.00           N  
ATOM   2775  CA  ALA A1808      13.054  53.212  11.867  1.00  0.00           C  
ATOM   2776  C   ALA A1808      14.406  53.838  11.610  1.00  0.00           C  
ATOM   2777  O   ALA A1808      14.580  54.492  10.584  1.00  0.00           O  
ATOM   2778  CB  ALA A1808      13.001  51.826  11.265  1.00  0.00           C  
ATOM   2779  N   PRO A1809      15.356  53.645  12.540  1.00  0.00           N  
ATOM   2780  CA  PRO A1809      16.695  54.219  12.434  1.00  0.00           C  
ATOM   2781  C   PRO A1809      17.503  53.604  11.291  1.00  0.00           C  
ATOM   2782  O   PRO A1809      18.479  54.209  10.816  1.00  0.00           O  
ATOM   2783  CB  PRO A1809      17.327  53.883  13.790  1.00  0.00           C  
ATOM   2784  CG  PRO A1809      16.564  52.720  14.287  1.00  0.00           C  
ATOM   2785  CD  PRO A1809      15.186  52.864  13.774  1.00  0.00           C  
ATOM   2786  N   PHE A1810      17.077  52.413  10.869  1.00  0.00           N  
ATOM   2787  CA  PHE A1810      17.680  51.659   9.776  1.00  0.00           C  
ATOM   2788  C   PHE A1810      16.589  50.778   9.228  1.00  0.00           C  
ATOM   2789  O   PHE A1810      15.755  50.322   9.997  1.00  0.00           O  
ATOM   2790  CB  PHE A1810      18.761  50.736  10.302  1.00  0.00           C  
ATOM   2791  CG  PHE A1810      20.014  51.431  10.719  1.00  0.00           C  
ATOM   2792  CD1 PHE A1810      20.850  52.026   9.762  1.00  0.00           C  
ATOM   2793  CD2 PHE A1810      20.384  51.454  12.063  1.00  0.00           C  
ATOM   2794  CE1 PHE A1810      22.033  52.653  10.134  1.00  0.00           C  
ATOM   2795  CE2 PHE A1810      21.562  52.066  12.462  1.00  0.00           C  
ATOM   2796  CZ  PHE A1810      22.396  52.680  11.491  1.00  0.00           C  
ATOM   2797  N   ARG A1811      16.584  50.528   7.920  1.00  0.00           N  
ATOM   2798  CA  ARG A1811      15.527  49.710   7.320  1.00  0.00           C  
ATOM   2799  C   ARG A1811      15.829  48.258   7.557  1.00  0.00           C  
ATOM   2800  O   ARG A1811      14.921  47.480   7.883  1.00  0.00           O  
ATOM   2801  CB  ARG A1811      15.385  49.967   5.823  1.00  0.00           C  
ATOM   2802  CG  ARG A1811      14.133  49.374   5.192  1.00  0.00           C  
ATOM   2803  CD  ARG A1811      13.787  50.102   3.881  1.00  0.00           C  
ATOM   2804  NE  ARG A1811      12.544  49.612   3.272  1.00  0.00           N  
ATOM   2805  CZ  ARG A1811      12.465  48.658   2.338  1.00  0.00           C  
ATOM   2806  NH1 ARG A1811      13.559  48.065   1.866  1.00  0.00           N  
ATOM   2807  NH2 ARG A1811      11.276  48.298   1.868  1.00  0.00           N  
ATOM   2808  N   VAL A1812      17.107  47.907   7.406  1.00  0.00           N  
ATOM   2809  CA  VAL A1812      17.549  46.536   7.560  1.00  0.00           C  
ATOM   2810  C   VAL A1812      18.844  46.421   8.353  1.00  0.00           C  
ATOM   2811  O   VAL A1812      19.708  47.290   8.285  1.00  0.00           O  
ATOM   2812  CB  VAL A1812      17.647  45.782   6.189  1.00  0.00           C  
ATOM   2813  CG1 VAL A1812      17.872  46.731   5.040  1.00  0.00           C  
ATOM   2814  CG2 VAL A1812      18.739  44.720   6.210  1.00  0.00           C  
ATOM   2815  N   THR A1813      18.951  45.343   9.122  1.00  0.00           N  
ATOM   2816  CA  THR A1813      20.178  44.978   9.783  1.00  0.00           C  
ATOM   2817  C   THR A1813      20.629  43.649   9.193  1.00  0.00           C  
ATOM   2818  O   THR A1813      19.805  42.787   8.911  1.00  0.00           O  
ATOM   2819  CB  THR A1813      19.995  44.884  11.307  1.00  0.00           C  
ATOM   2820  OG1 THR A1813      21.169  44.347  11.906  1.00  0.00           O  
ATOM   2821  CG2 THR A1813      18.827  44.004  11.677  1.00  0.00           C  
ATOM   2822  N   ILE A1814      21.932  43.491   8.988  1.00  0.00           N  
ATOM   2823  CA  ILE A1814      22.493  42.263   8.453  1.00  0.00           C  
ATOM   2824  C   ILE A1814      23.152  41.524   9.586  1.00  0.00           C  
ATOM   2825  O   ILE A1814      23.946  42.105  10.311  1.00  0.00           O  
ATOM   2826  CB  ILE A1814      23.565  42.563   7.411  1.00  0.00           C  
ATOM   2827  CG1 ILE A1814      22.941  43.157   6.152  1.00  0.00           C  
ATOM   2828  CG2 ILE A1814      24.323  41.291   7.061  1.00  0.00           C  
ATOM   2829  CD1 ILE A1814      23.958  43.643   5.180  1.00  0.00           C  
ATOM   2830  N   LEU A1815      22.845  40.246   9.748  1.00  0.00           N  
ATOM   2831  CA  LEU A1815      23.338  39.520  10.910  1.00  0.00           C  
ATOM   2832  C   LEU A1815      24.275  38.416  10.499  1.00  0.00           C  
ATOM   2833  O   LEU A1815      23.897  37.512   9.746  1.00  0.00           O  
ATOM   2834  CB  LEU A1815      22.187  38.956  11.752  1.00  0.00           C  
ATOM   2835  CG  LEU A1815      21.057  39.881  12.215  1.00  0.00           C  
ATOM   2836  CD1 LEU A1815      20.071  39.084  13.028  1.00  0.00           C  
ATOM   2837  CD2 LEU A1815      21.547  41.099  13.025  1.00  0.00           C  
ATOM   2838  N   ASN A1816      25.498  38.491  11.011  1.00  0.00           N  
ATOM   2839  CA  ASN A1816      26.508  37.490  10.732  1.00  0.00           C  
ATOM   2840  C   ASN A1816      26.507  36.402  11.790  1.00  0.00           C  
ATOM   2841  O   ASN A1816      26.888  36.638  12.943  1.00  0.00           O  
ATOM   2842  CB  ASN A1816      27.882  38.124  10.624  1.00  0.00           C  
ATOM   2843  CG  ASN A1816      28.865  37.233   9.910  1.00  0.00           C  
ATOM   2844  OD1 ASN A1816      28.827  35.998  10.041  1.00  0.00           O  
ATOM   2845  ND2 ASN A1816      29.764  37.852   9.142  1.00  0.00           N  
ATOM   2846  N   LEU A1817      26.082  35.206  11.379  1.00  0.00           N  
ATOM   2847  CA  LEU A1817      25.845  34.102  12.317  1.00  0.00           C  
ATOM   2848  C   LEU A1817      27.059  33.205  12.511  1.00  0.00           C  
ATOM   2849  O   LEU A1817      27.013  32.237  13.266  1.00  0.00           O  
ATOM   2850  CB  LEU A1817      24.601  33.299  11.932  1.00  0.00           C  
ATOM   2851  CG  LEU A1817      23.331  34.095  11.590  1.00  0.00           C  
ATOM   2852  CD1 LEU A1817      22.163  33.159  11.282  1.00  0.00           C  
ATOM   2853  CD2 LEU A1817      22.943  35.082  12.675  1.00  0.00           C  
ATOM   2854  N   LYS A1818      28.145  33.536  11.828  1.00  0.00           N  
ATOM   2855  CA  LYS A1818      29.441  32.977  12.159  1.00  0.00           C  
ATOM   2856  C   LYS A1818      30.495  34.005  11.790  1.00  0.00           C  
ATOM   2857  O   LYS A1818      31.314  33.772  10.912  1.00  0.00           O  
ATOM   2858  CB  LYS A1818      29.671  31.638  11.450  1.00  0.00           C  
ATOM   2859  CG  LYS A1818      30.666  30.697  12.165  1.00  0.00           C  
ATOM   2860  CD  LYS A1818      31.136  29.592  11.191  1.00  0.00           C  
ATOM   2861  CE  LYS A1818      31.958  28.463  11.857  1.00  0.00           C  
ATOM   2862  NZ  LYS A1818      32.345  27.401  10.862  1.00  0.00           N  
ATOM   2863  N   GLN A1819      30.442  35.152  12.464  1.00  0.00           N  
ATOM   2864  CA  GLN A1819      31.360  36.266  12.210  1.00  0.00           C  
ATOM   2865  C   GLN A1819      32.810  35.821  12.411  1.00  0.00           C  
ATOM   2866  O   GLN A1819      33.147  35.220  13.437  1.00  0.00           O  
ATOM   2867  CB  GLN A1819      30.996  37.478  13.097  1.00  0.00           C  
ATOM   2868  CG  GLN A1819      31.830  38.753  12.902  1.00  0.00           C  
ATOM   2869  CD  GLN A1819      31.643  39.424  11.539  1.00  0.00           C  
ATOM   2870  OE1 GLN A1819      30.574  39.953  11.222  1.00  0.00           O  
ATOM   2871  NE2 GLN A1819      32.705  39.427  10.739  1.00  0.00           N  
ATOM   2872  N   GLY A1820      33.651  36.101  11.417  1.00  0.00           N  
ATOM   2873  CA  GLY A1820      35.035  35.649  11.441  1.00  0.00           C  
ATOM   2874  C   GLY A1820      35.322  34.595  10.380  1.00  0.00           C  
ATOM   2875  O   GLY A1820      36.438  34.523   9.861  1.00  0.00           O  
ATOM   2876  N   ASP A1821      34.323  33.771  10.064  1.00  0.00           N  
ATOM   2877  CA  ASP A1821      34.420  32.803   8.969  1.00  0.00           C  
ATOM   2878  C   ASP A1821      34.483  33.527   7.627  1.00  0.00           C  
ATOM   2879  O   ASP A1821      33.659  34.389   7.349  1.00  0.00           O  
ATOM   2880  CB  ASP A1821      33.226  31.841   8.992  1.00  0.00           C  
ATOM   2881  CG  ASP A1821      33.081  31.051   7.695  1.00  0.00           C  
ATOM   2882  OD1 ASP A1821      33.824  30.063   7.507  1.00  0.00           O  
ATOM   2883  OD2 ASP A1821      32.222  31.433   6.864  1.00  0.00           O  
ATOM   2884  N   ALA A1829      35.445  33.143   6.792  1.00  0.00           N  
ATOM   2885  CA  ALA A1829      35.759  33.859   5.546  1.00  0.00           C  
ATOM   2886  C   ALA A1829      34.558  34.105   4.630  1.00  0.00           C  
ATOM   2887  O   ALA A1829      34.269  35.246   4.260  1.00  0.00           O  
ATOM   2888  CB  ALA A1829      36.880  33.131   4.783  1.00  0.00           C  
ATOM   2889  N   ALA A1830      33.868  33.025   4.286  1.00  0.00           N  
ATOM   2890  CA  ALA A1830      32.813  33.057   3.285  1.00  0.00           C  
ATOM   2891  C   ALA A1830      31.618  33.934   3.671  1.00  0.00           C  
ATOM   2892  O   ALA A1830      31.145  34.717   2.835  1.00  0.00           O  
ATOM   2893  CB  ALA A1830      32.358  31.640   2.955  1.00  0.00           C  
ATOM   2894  N   THR A1831      31.126  33.812   4.913  1.00  0.00           N  
ATOM   2895  CA  THR A1831      29.945  34.588   5.322  1.00  0.00           C  
ATOM   2896  C   THR A1831      30.297  36.062   5.471  1.00  0.00           C  
ATOM   2897  O   THR A1831      29.504  36.927   5.097  1.00  0.00           O  
ATOM   2898  CB  THR A1831      29.221  34.057   6.616  1.00  0.00           C  
ATOM   2899  OG1 THR A1831      29.851  34.573   7.792  1.00  0.00           O  
ATOM   2900  CG2 THR A1831      29.197  32.537   6.684  1.00  0.00           C  
ATOM   2901  N   ASP A1832      31.488  36.327   6.010  1.00  0.00           N  
ATOM   2902  CA  ASP A1832      32.017  37.672   6.146  1.00  0.00           C  
ATOM   2903  C   ASP A1832      31.977  38.415   4.812  1.00  0.00           C  
ATOM   2904  O   ASP A1832      31.763  39.625   4.785  1.00  0.00           O  
ATOM   2905  CB  ASP A1832      33.472  37.635   6.628  1.00  0.00           C  
ATOM   2906  CG  ASP A1832      33.622  37.501   8.153  1.00  0.00           C  
ATOM   2907  OD1 ASP A1832      32.639  37.219   8.888  1.00  0.00           O  
ATOM   2908  OD2 ASP A1832      34.773  37.667   8.618  1.00  0.00           O  
ATOM   2909  N   ALA A1833      32.200  37.703   3.709  1.00  0.00           N  
ATOM   2910  CA  ALA A1833      32.301  38.347   2.398  1.00  0.00           C  
ATOM   2911  C   ALA A1833      30.921  38.642   1.832  1.00  0.00           C  
ATOM   2912  O   ALA A1833      30.718  39.658   1.153  1.00  0.00           O  
ATOM   2913  CB  ALA A1833      33.115  37.490   1.430  1.00  0.00           C  
ATOM   2914  N   ALA A1834      29.981  37.743   2.123  1.00  0.00           N  
ATOM   2915  CA  ALA A1834      28.601  37.873   1.665  1.00  0.00           C  
ATOM   2916  C   ALA A1834      27.920  39.047   2.365  1.00  0.00           C  
ATOM   2917  O   ALA A1834      27.199  39.833   1.736  1.00  0.00           O  
ATOM   2918  CB  ALA A1834      27.833  36.575   1.900  1.00  0.00           C  
ATOM   2919  N   CYS A1835      28.159  39.165   3.667  1.00  0.00           N  
ATOM   2920  CA  CYS A1835      27.720  40.327   4.413  1.00  0.00           C  
ATOM   2921  C   CYS A1835      28.254  41.597   3.780  1.00  0.00           C  
ATOM   2922  O   CYS A1835      27.465  42.455   3.400  1.00  0.00           O  
ATOM   2923  CB  CYS A1835      28.142  40.231   5.867  1.00  0.00           C  
ATOM   2924  SG  CYS A1835      27.310  38.895   6.706  1.00  0.00           S  
ATOM   2925  N   ASP A1836      29.573  41.703   3.631  1.00  0.00           N  
ATOM   2926  CA  ASP A1836      30.172  42.879   3.005  1.00  0.00           C  
ATOM   2927  C   ASP A1836      29.445  43.211   1.719  1.00  0.00           C  
ATOM   2928  O   ASP A1836      29.019  44.344   1.502  1.00  0.00           O  
ATOM   2929  CB  ASP A1836      31.644  42.651   2.701  1.00  0.00           C  
ATOM   2930  CG  ASP A1836      32.511  42.662   3.945  1.00  0.00           C  
ATOM   2931  OD1 ASP A1836      31.973  42.786   5.071  1.00  0.00           O  
ATOM   2932  OD2 ASP A1836      33.748  42.534   3.794  1.00  0.00           O  
ATOM   2933  N   GLN A1837      29.276  42.199   0.883  1.00  0.00           N  
ATOM   2934  CA  GLN A1837      28.654  42.381  -0.402  1.00  0.00           C  
ATOM   2935  C   GLN A1837      27.235  42.954  -0.271  1.00  0.00           C  
ATOM   2936  O   GLN A1837      26.872  43.872  -0.993  1.00  0.00           O  
ATOM   2937  CB  GLN A1837      28.709  41.072  -1.192  1.00  0.00           C  
ATOM   2938  CG  GLN A1837      27.828  41.039  -2.431  1.00  0.00           C  
ATOM   2939  CD  GLN A1837      28.580  40.609  -3.684  1.00  0.00           C  
ATOM   2940  OE1 GLN A1837      29.602  39.899  -3.619  1.00  0.00           O  
ATOM   2941  NE2 GLN A1837      28.075  41.045  -4.844  1.00  0.00           N  
ATOM   2942  N   LEU A1838      26.444  42.430   0.657  1.00  0.00           N  
ATOM   2943  CA  LEU A1838      25.077  42.925   0.841  1.00  0.00           C  
ATOM   2944  C   LEU A1838      25.100  44.301   1.465  1.00  0.00           C  
ATOM   2945  O   LEU A1838      24.310  45.179   1.110  1.00  0.00           O  
ATOM   2946  CB  LEU A1838      24.271  41.998   1.741  1.00  0.00           C  
ATOM   2947  CG  LEU A1838      23.911  40.628   1.194  1.00  0.00           C  
ATOM   2948  CD1 LEU A1838      23.635  39.690   2.345  1.00  0.00           C  
ATOM   2949  CD2 LEU A1838      22.724  40.746   0.274  1.00  0.00           C  
ATOM   2950  N   TYR A1839      26.020  44.473   2.408  1.00  0.00           N  
ATOM   2951  CA  TYR A1839      26.216  45.739   3.064  1.00  0.00           C  
ATOM   2952  C   TYR A1839      26.385  46.781   2.013  1.00  0.00           C  
ATOM   2953  O   TYR A1839      25.697  47.791   2.047  1.00  0.00           O  
ATOM   2954  CB  TYR A1839      27.456  45.710   3.942  1.00  0.00           C  
ATOM   2955  CG  TYR A1839      27.611  46.941   4.789  1.00  0.00           C  
ATOM   2956  CD1 TYR A1839      26.567  47.376   5.599  1.00  0.00           C  
ATOM   2957  CD2 TYR A1839      28.806  47.667   4.792  1.00  0.00           C  
ATOM   2958  CE1 TYR A1839      26.691  48.501   6.387  1.00  0.00           C  
ATOM   2959  CE2 TYR A1839      28.952  48.805   5.585  1.00  0.00           C  
ATOM   2960  CZ  TYR A1839      27.881  49.214   6.381  1.00  0.00           C  
ATOM   2961  OH  TYR A1839      27.985  50.327   7.175  1.00  0.00           O  
ATOM   2962  N   ARG A1840      27.281  46.519   1.063  1.00  0.00           N  
ATOM   2963  CA  ARG A1840      27.652  47.516   0.071  1.00  0.00           C  
ATOM   2964  C   ARG A1840      26.610  47.704  -1.030  1.00  0.00           C  
ATOM   2965  O   ARG A1840      26.402  48.816  -1.507  1.00  0.00           O  
ATOM   2966  CB  ARG A1840      29.065  47.267  -0.461  1.00  0.00           C  
ATOM   2967  CG  ARG A1840      30.163  47.418   0.654  1.00  0.00           C  
ATOM   2968  CD  ARG A1840      31.630  47.192   0.190  1.00  0.00           C  
ATOM   2969  NE  ARG A1840      31.751  46.098  -0.777  1.00  0.00           N  
ATOM   2970  CZ  ARG A1840      31.899  46.261  -2.097  1.00  0.00           C  
ATOM   2971  NH1 ARG A1840      31.975  47.484  -2.622  1.00  0.00           N  
ATOM   2972  NH2 ARG A1840      31.980  45.194  -2.895  1.00  0.00           N  
ATOM   2973  N   GLU A1841      25.919  46.632  -1.397  1.00  0.00           N  
ATOM   2974  CA  GLU A1841      24.892  46.717  -2.429  1.00  0.00           C  
ATOM   2975  C   GLU A1841      23.654  47.455  -1.934  1.00  0.00           C  
ATOM   2976  O   GLU A1841      23.085  48.256  -2.680  1.00  0.00           O  
ATOM   2977  CB  GLU A1841      24.547  45.335  -2.990  1.00  0.00           C  
ATOM   2978  CG  GLU A1841      25.214  45.021  -4.332  1.00  0.00           C  
ATOM   2979  CD  GLU A1841      25.769  43.592  -4.432  1.00  0.00           C  
ATOM   2980  OE1 GLU A1841      25.024  42.616  -4.147  1.00  0.00           O  
ATOM   2981  OE2 GLU A1841      26.962  43.448  -4.812  1.00  0.00           O  
ATOM   2982  N   LEU A1842      23.252  47.191  -0.684  1.00  0.00           N  
ATOM   2983  CA  LEU A1842      22.093  47.857  -0.048  1.00  0.00           C  
ATOM   2984  C   LEU A1842      22.373  49.333   0.201  1.00  0.00           C  
ATOM   2985  O   LEU A1842      21.488  50.192   0.064  1.00  0.00           O  
ATOM   2986  CB  LEU A1842      21.731  47.187   1.277  1.00  0.00           C  
ATOM   2987  CG  LEU A1842      21.007  45.845   1.202  1.00  0.00           C  
ATOM   2988  CD1 LEU A1842      21.254  44.990   2.427  1.00  0.00           C  
ATOM   2989  CD2 LEU A1842      19.522  46.073   0.989  1.00  0.00           C  
ATOM   2990  N   SER A1843      23.617  49.607   0.575  1.00  0.00           N  
ATOM   2991  CA  SER A1843      24.124  50.954   0.720  1.00  0.00           C  
ATOM   2992  C   SER A1843      23.945  51.749  -0.577  1.00  0.00           C  
ATOM   2993  O   SER A1843      23.404  52.851  -0.560  1.00  0.00           O  
ATOM   2994  CB  SER A1843      25.598  50.887   1.097  1.00  0.00           C  
ATOM   2995  OG  SER A1843      26.084  52.157   1.490  1.00  0.00           O  
ATOM   2996  N   ALA A1844      24.374  51.175  -1.702  1.00  0.00           N  
ATOM   2997  CA  ALA A1844      24.317  51.870  -2.992  1.00  0.00           C  
ATOM   2998  C   ALA A1844      22.893  52.210  -3.443  1.00  0.00           C  
ATOM   2999  O   ALA A1844      22.693  53.174  -4.184  1.00  0.00           O  
ATOM   3000  CB  ALA A1844      25.069  51.095  -4.083  1.00  0.00           C  
ATOM   3001  N   LYS A1845      21.902  51.447  -2.998  1.00  0.00           N  
ATOM   3002  CA  LYS A1845      20.548  51.692  -3.483  1.00  0.00           C  
ATOM   3003  C   LYS A1845      19.697  52.414  -2.437  1.00  0.00           C  
ATOM   3004  O   LYS A1845      18.484  52.211  -2.316  1.00  0.00           O  
ATOM   3005  CB  LYS A1845      19.929  50.417  -4.069  1.00  0.00           C  
ATOM   3006  CG  LYS A1845      20.871  49.780  -5.101  1.00  0.00           C  
ATOM   3007  CD  LYS A1845      20.209  48.787  -6.058  1.00  0.00           C  
ATOM   3008  CE  LYS A1845      21.188  48.409  -7.194  1.00  0.00           C  
ATOM   3009  NZ  LYS A1845      20.554  47.611  -8.292  1.00  0.00           N  
ATOM   3010  N   GLY A1847      20.373  53.290  -1.698  1.00  0.00           N  
ATOM   3011  CA  GLY A1847      19.747  54.185  -0.722  1.00  0.00           C  
ATOM   3012  C   GLY A1847      18.909  53.522   0.359  1.00  0.00           C  
ATOM   3013  O   GLY A1847      17.848  54.050   0.745  1.00  0.00           O  
ATOM   3014  N   VAL A1848      19.374  52.368   0.848  1.00  0.00           N  
ATOM   3015  CA  VAL A1848      18.673  51.664   1.909  1.00  0.00           C  
ATOM   3016  C   VAL A1848      19.467  51.848   3.181  1.00  0.00           C  
ATOM   3017  O   VAL A1848      20.676  51.695   3.179  1.00  0.00           O  
ATOM   3018  CB  VAL A1848      18.508  50.151   1.610  1.00  0.00           C  
ATOM   3019  CG1 VAL A1848      17.390  49.557   2.457  1.00  0.00           C  
ATOM   3020  CG2 VAL A1848      18.223  49.903   0.134  1.00  0.00           C  
ATOM   3021  N   ASP A1849      18.784  52.190   4.265  1.00  0.00           N  
ATOM   3022  CA  ASP A1849      19.437  52.306   5.565  1.00  0.00           C  
ATOM   3023  C   ASP A1849      19.726  50.941   6.168  1.00  0.00           C  
ATOM   3024  O   ASP A1849      18.822  50.180   6.539  1.00  0.00           O  
ATOM   3025  CB  ASP A1849      18.620  53.170   6.510  1.00  0.00           C  
ATOM   3026  CG  ASP A1849      18.417  54.575   5.981  1.00  0.00           C  
ATOM   3027  OD1 ASP A1849      19.366  55.178   5.412  1.00  0.00           O  
ATOM   3028  OD2 ASP A1849      17.290  55.076   6.134  1.00  0.00           O  
ATOM   3029  N   VAL A1850      21.012  50.650   6.255  1.00  0.00           N  
ATOM   3030  CA  VAL A1850      21.485  49.312   6.516  1.00  0.00           C  
ATOM   3031  C   VAL A1850      22.563  49.294   7.612  1.00  0.00           C  
ATOM   3032  O   VAL A1850      23.676  49.806   7.447  1.00  0.00           O  
ATOM   3033  CB  VAL A1850      21.949  48.612   5.185  1.00  0.00           C  
ATOM   3034  CG1 VAL A1850      23.006  49.432   4.444  1.00  0.00           C  
ATOM   3035  CG2 VAL A1850      22.447  47.202   5.445  1.00  0.00           C  
ATOM   3036  N   LEU A1851      22.189  48.727   8.749  1.00  0.00           N  
ATOM   3037  CA  LEU A1851      23.138  48.387   9.782  1.00  0.00           C  
ATOM   3038  C   LEU A1851      23.581  46.939   9.529  1.00  0.00           C  
ATOM   3039  O   LEU A1851      22.759  46.082   9.213  1.00  0.00           O  
ATOM   3040  CB  LEU A1851      22.470  48.507  11.151  1.00  0.00           C  
ATOM   3041  CG  LEU A1851      23.194  47.931  12.364  1.00  0.00           C  
ATOM   3042  CD1 LEU A1851      24.352  48.807  12.740  1.00  0.00           C  
ATOM   3043  CD2 LEU A1851      22.265  47.864  13.487  1.00  0.00           C  
ATOM   3044  N   TYR A1852      24.880  46.676   9.644  1.00  0.00           N  
ATOM   3045  CA  TYR A1852      25.391  45.317   9.553  1.00  0.00           C  
ATOM   3046  C   TYR A1852      26.040  44.983  10.878  1.00  0.00           C  
ATOM   3047  O   TYR A1852      27.131  45.446  11.176  1.00  0.00           O  
ATOM   3048  CB  TYR A1852      26.338  45.146   8.341  1.00  0.00           C  
ATOM   3049  CG  TYR A1852      27.373  44.016   8.401  1.00  0.00           C  
ATOM   3050  CD1 TYR A1852      27.091  42.794   9.004  1.00  0.00           C  
ATOM   3051  CD2 TYR A1852      28.635  44.175   7.825  1.00  0.00           C  
ATOM   3052  CE1 TYR A1852      28.054  41.768   9.062  1.00  0.00           C  
ATOM   3053  CE2 TYR A1852      29.600  43.154   7.868  1.00  0.00           C  
ATOM   3054  CZ  TYR A1852      29.303  41.948   8.487  1.00  0.00           C  
ATOM   3055  OH  TYR A1852      30.246  40.922   8.529  1.00  0.00           O  
ATOM   3056  N   ASP A1853      25.326  44.191  11.675  1.00  0.00           N  
ATOM   3057  CA  ASP A1853      25.831  43.681  12.942  1.00  0.00           C  
ATOM   3058  C   ASP A1853      26.985  42.749  12.646  1.00  0.00           C  
ATOM   3059  O   ASP A1853      26.800  41.631  12.214  1.00  0.00           O  
ATOM   3060  CB  ASP A1853      24.719  42.979  13.735  1.00  0.00           C  
ATOM   3061  CG  ASP A1853      25.182  42.470  15.125  1.00  0.00           C  
ATOM   3062  OD1 ASP A1853      26.409  42.297  15.359  1.00  0.00           O  
ATOM   3063  OD2 ASP A1853      24.286  42.217  15.978  1.00  0.00           O  
ATOM   3064  N   ASP A1854      28.183  43.251  12.879  1.00  0.00           N  
ATOM   3065  CA  ASP A1854      29.395  42.568  12.511  1.00  0.00           C  
ATOM   3066  C   ASP A1854      30.211  42.266  13.758  1.00  0.00           C  
ATOM   3067  O   ASP A1854      31.419  42.093  13.692  1.00  0.00           O  
ATOM   3068  CB  ASP A1854      30.183  43.444  11.534  1.00  0.00           C  
ATOM   3069  CG  ASP A1854      30.662  44.764  12.162  1.00  0.00           C  
ATOM   3070  OD1 ASP A1854      30.022  45.279  13.113  1.00  0.00           O  
ATOM   3071  OD2 ASP A1854      31.692  45.293  11.697  1.00  0.00           O  
ATOM   3072  N   THR A1855      29.538  42.202  14.899  1.00  0.00           N  
ATOM   3073  CA  THR A1855      30.199  41.949  16.186  1.00  0.00           C  
ATOM   3074  C   THR A1855      30.603  40.502  16.353  1.00  0.00           C  
ATOM   3075  O   THR A1855      30.014  39.613  15.743  1.00  0.00           O  
ATOM   3076  CB  THR A1855      29.294  42.304  17.382  1.00  0.00           C  
ATOM   3077  OG1 THR A1855      28.013  41.681  17.212  1.00  0.00           O  
ATOM   3078  CG2 THR A1855      29.138  43.819  17.519  1.00  0.00           C  
ATOM   3079  N   ASP A1857      31.606  40.274  17.193  1.00  0.00           N  
ATOM   3080  CA  ASP A1857      32.028  38.912  17.524  1.00  0.00           C  
ATOM   3081  C   ASP A1857      31.095  38.318  18.595  1.00  0.00           C  
ATOM   3082  O   ASP A1857      31.383  38.361  19.798  1.00  0.00           O  
ATOM   3083  CB  ASP A1857      33.490  38.889  17.969  1.00  0.00           C  
ATOM   3084  CG  ASP A1857      34.081  37.492  17.955  1.00  0.00           C  
ATOM   3085  OD1 ASP A1857      33.309  36.494  17.916  1.00  0.00           O  
ATOM   3086  OD2 ASP A1857      35.330  37.387  17.981  1.00  0.00           O  
ATOM   3087  N   GLN A1859      29.970  37.775  18.128  1.00  0.00           N  
ATOM   3088  CA  GLN A1859      28.864  37.365  18.997  1.00  0.00           C  
ATOM   3089  C   GLN A1859      27.985  36.286  18.353  1.00  0.00           C  
ATOM   3090  O   GLN A1859      27.723  36.328  17.157  1.00  0.00           O  
ATOM   3091  CB  GLN A1859      28.006  38.589  19.375  1.00  0.00           C  
ATOM   3092  CG  GLN A1859      28.388  39.268  20.681  1.00  0.00           C  
ATOM   3093  CD  GLN A1859      27.369  40.320  21.089  1.00  0.00           C  
ATOM   3094  OE1 GLN A1859      26.464  40.056  21.893  1.00  0.00           O  
ATOM   3095  NE2 GLN A1859      27.499  41.520  20.525  1.00  0.00           N  
ATOM   3096  N   ARG A1860      27.517  35.350  19.175  1.00  0.00           N  
ATOM   3097  CA  ARG A1860      26.703  34.203  18.735  1.00  0.00           C  
ATOM   3098  C   ARG A1860      25.396  34.640  18.086  1.00  0.00           C  
ATOM   3099  O   ARG A1860      24.816  35.654  18.475  1.00  0.00           O  
ATOM   3100  CB  ARG A1860      26.353  33.294  19.931  1.00  0.00           C  
ATOM   3101  CG  ARG A1860      27.411  33.194  21.033  1.00  0.00           C  
ATOM   3102  CD  ARG A1860      28.428  32.077  20.761  1.00  0.00           C  
ATOM   3103  NE  ARG A1860      28.065  30.841  21.463  1.00  0.00           N  
ATOM   3104  CZ  ARG A1860      28.481  30.520  22.691  1.00  0.00           C  
ATOM   3105  NH1 ARG A1860      29.293  31.334  23.372  1.00  0.00           N  
ATOM   3106  NH2 ARG A1860      28.084  29.377  23.243  1.00  0.00           N  
ATOM   3107  N   ALA A1861      24.909  33.855  17.131  1.00  0.00           N  
ATOM   3108  CA  ALA A1861      23.619  34.128  16.514  1.00  0.00           C  
ATOM   3109  C   ALA A1861      22.571  34.592  17.535  1.00  0.00           C  
ATOM   3110  O   ALA A1861      21.895  35.607  17.318  1.00  0.00           O  
ATOM   3111  CB  ALA A1861      23.121  32.911  15.759  1.00  0.00           C  
ATOM   3112  N   GLY A1862      22.439  33.849  18.637  1.00  0.00           N  
ATOM   3113  CA  GLY A1862      21.404  34.108  19.647  1.00  0.00           C  
ATOM   3114  C   GLY A1862      21.429  35.553  20.116  1.00  0.00           C  
ATOM   3115  O   GLY A1862      20.401  36.259  20.080  1.00  0.00           O  
ATOM   3116  N   ALA A1863      22.618  35.995  20.536  1.00  0.00           N  
ATOM   3117  CA  ALA A1863      22.858  37.383  20.930  1.00  0.00           C  
ATOM   3118  C   ALA A1863      22.410  38.369  19.837  1.00  0.00           C  
ATOM   3119  O   ALA A1863      21.667  39.320  20.113  1.00  0.00           O  
ATOM   3120  CB  ALA A1863      24.310  37.573  21.265  1.00  0.00           C  
ATOM   3121  N   LYS A1864      22.829  38.110  18.599  1.00  0.00           N  
ATOM   3122  CA  LYS A1864      22.450  38.945  17.459  1.00  0.00           C  
ATOM   3123  C   LYS A1864      20.951  39.009  17.203  1.00  0.00           C  
ATOM   3124  O   LYS A1864      20.438  40.066  16.841  1.00  0.00           O  
ATOM   3125  CB  LYS A1864      23.220  38.567  16.196  1.00  0.00           C  
ATOM   3126  CG  LYS A1864      24.684  38.895  16.313  1.00  0.00           C  
ATOM   3127  CD  LYS A1864      25.386  38.999  14.976  1.00  0.00           C  
ATOM   3128  CE  LYS A1864      26.901  39.106  15.168  1.00  0.00           C  
ATOM   3129  NZ  LYS A1864      27.655  39.586  13.964  1.00  0.00           N  
ATOM   3130  N   PHE A1865      20.239  37.903  17.411  1.00  0.00           N  
ATOM   3131  CA  PHE A1865      18.797  37.942  17.213  1.00  0.00           C  
ATOM   3132  C   PHE A1865      18.148  38.813  18.271  1.00  0.00           C  
ATOM   3133  O   PHE A1865      17.351  39.693  17.947  1.00  0.00           O  
ATOM   3134  CB  PHE A1865      18.167  36.553  17.227  1.00  0.00           C  
ATOM   3135  CG  PHE A1865      18.632  35.648  16.113  1.00  0.00           C  
ATOM   3136  CD1 PHE A1865      18.805  36.131  14.819  1.00  0.00           C  
ATOM   3137  CD2 PHE A1865      18.848  34.289  16.354  1.00  0.00           C  
ATOM   3138  CE1 PHE A1865      19.222  35.288  13.801  1.00  0.00           C  
ATOM   3139  CE2 PHE A1865      19.256  33.438  15.330  1.00  0.00           C  
ATOM   3140  CZ  PHE A1865      19.449  33.941  14.057  1.00  0.00           C  
ATOM   3141  N   ALA A1866      18.514  38.592  19.532  1.00  0.00           N  
ATOM   3142  CA  ALA A1866      17.886  39.293  20.659  1.00  0.00           C  
ATOM   3143  C   ALA A1866      17.985  40.800  20.518  1.00  0.00           C  
ATOM   3144  O   ALA A1866      17.067  41.516  20.893  1.00  0.00           O  
ATOM   3145  CB  ALA A1866      18.513  38.856  21.964  1.00  0.00           C  
ATOM   3146  N   THR A1867      19.107  41.267  19.973  1.00  0.00           N  
ATOM   3147  CA  THR A1867      19.375  42.680  19.801  1.00  0.00           C  
ATOM   3148  C   THR A1867      18.632  43.220  18.589  1.00  0.00           C  
ATOM   3149  O   THR A1867      17.930  44.238  18.690  1.00  0.00           O  
ATOM   3150  CB  THR A1867      20.889  42.921  19.620  1.00  0.00           C  
ATOM   3151  OG1 THR A1867      21.587  42.392  20.749  1.00  0.00           O  
ATOM   3152  CG2 THR A1867      21.194  44.417  19.526  1.00  0.00           C  
ATOM   3153  N   ALA A1878      18.801  42.547  17.441  1.00  0.00           N  
ATOM   3154  CA  ALA A1878      18.113  42.935  16.204  1.00  0.00           C  
ATOM   3155  C   ALA A1878      16.646  43.055  16.490  1.00  0.00           C  
ATOM   3156  O   ALA A1878      15.998  43.985  16.029  1.00  0.00           O  
ATOM   3157  CB  ALA A1878      18.341  41.936  15.118  1.00  0.00           C  
ATOM   3158  N   ASP A1879      16.135  42.114  17.280  1.00  0.00           N  
ATOM   3159  CA  ASP A1879      14.740  42.110  17.665  1.00  0.00           C  
ATOM   3160  C   ASP A1879      14.451  43.242  18.626  1.00  0.00           C  
ATOM   3161  O   ASP A1879      13.493  43.977  18.429  1.00  0.00           O  
ATOM   3162  CB  ASP A1879      14.309  40.725  18.182  1.00  0.00           C  
ATOM   3163  CG  ASP A1879      14.012  39.727  17.015  1.00  0.00           C  
ATOM   3164  OD1 ASP A1879      12.952  39.865  16.346  1.00  0.00           O  
ATOM   3165  OD2 ASP A1879      14.837  38.815  16.743  1.00  0.00           O  
ATOM   3166  N   LEU A1880      15.324  43.424  19.613  1.00  0.00           N  
ATOM   3167  CA  LEU A1880      15.195  44.499  20.586  1.00  0.00           C  
ATOM   3168  C   LEU A1880      15.144  45.864  19.940  1.00  0.00           C  
ATOM   3169  O   LEU A1880      14.142  46.563  20.071  1.00  0.00           O  
ATOM   3170  CB  LEU A1880      16.336  44.467  21.595  1.00  0.00           C  
ATOM   3171  CG  LEU A1880      16.345  45.517  22.723  1.00  0.00           C  
ATOM   3172  CD1 LEU A1880      14.964  45.690  23.362  1.00  0.00           C  
ATOM   3173  CD2 LEU A1880      17.401  45.191  23.786  1.00  0.00           C  
ATOM   3174  N   ILE A1881      16.212  46.244  19.245  1.00  0.00           N  
ATOM   3175  CA  ILE A1881      16.299  47.589  18.663  1.00  0.00           C  
ATOM   3176  C   ILE A1881      15.263  47.929  17.579  1.00  0.00           C  
ATOM   3177  O   ILE A1881      15.136  49.079  17.197  1.00  0.00           O  
ATOM   3178  CB  ILE A1881      17.719  47.943  18.193  1.00  0.00           C  
ATOM   3179  CG1 ILE A1881      18.134  47.094  16.984  1.00  0.00           C  
ATOM   3180  CG2 ILE A1881      18.694  47.835  19.361  1.00  0.00           C  
ATOM   3181  CD1 ILE A1881      19.552  47.374  16.461  1.00  0.00           C  
ATOM   3182  N   GLY A1882      14.529  46.936  17.083  1.00  0.00           N  
ATOM   3183  CA  GLY A1882      13.305  47.198  16.320  1.00  0.00           C  
ATOM   3184  C   GLY A1882      13.356  47.401  14.814  1.00  0.00           C  
ATOM   3185  O   GLY A1882      12.335  47.771  14.209  1.00  0.00           O  
ATOM   3186  N   ILE A1883      14.525  47.154  14.214  1.00  0.00           N  
ATOM   3187  CA  ILE A1883      14.745  47.259  12.763  1.00  0.00           C  
ATOM   3188  C   ILE A1883      13.696  46.425  12.046  1.00  0.00           C  
ATOM   3189  O   ILE A1883      13.481  45.271  12.422  1.00  0.00           O  
ATOM   3190  CB  ILE A1883      16.122  46.661  12.365  1.00  0.00           C  
ATOM   3191  CG1 ILE A1883      17.199  46.946  13.427  1.00  0.00           C  
ATOM   3192  CG2 ILE A1883      16.529  47.092  10.959  1.00  0.00           C  
ATOM   3193  CD1 ILE A1883      17.649  48.408  13.556  1.00  0.00           C  
ATOM   3194  N   PRO A1884      13.020  47.005  11.041  1.00  0.00           N  
ATOM   3195  CA  PRO A1884      12.013  46.318  10.213  1.00  0.00           C  
ATOM   3196  C   PRO A1884      12.387  44.987   9.482  1.00  0.00           C  
ATOM   3197  O   PRO A1884      11.524  44.131   9.317  1.00  0.00           O  
ATOM   3198  CB  PRO A1884      11.595  47.409   9.209  1.00  0.00           C  
ATOM   3199  CG  PRO A1884      11.808  48.628   9.941  1.00  0.00           C  
ATOM   3200  CD  PRO A1884      13.104  48.418  10.660  1.00  0.00           C  
ATOM   3201  N   TRP A1885      13.627  44.830   9.036  1.00  0.00           N  
ATOM   3202  CA  TRP A1885      14.020  43.619   8.319  1.00  0.00           C  
ATOM   3203  C   TRP A1885      15.351  43.124   8.806  1.00  0.00           C  
ATOM   3204  O   TRP A1885      16.283  43.901   8.997  1.00  0.00           O  
ATOM   3205  CB  TRP A1885      14.152  43.859   6.827  1.00  0.00           C  
ATOM   3206  CG  TRP A1885      12.921  44.280   6.164  1.00  0.00           C  
ATOM   3207  CD1 TRP A1885      12.467  45.549   6.021  1.00  0.00           C  
ATOM   3208  CD2 TRP A1885      11.972  43.437   5.530  1.00  0.00           C  
ATOM   3209  NE1 TRP A1885      11.275  45.557   5.340  1.00  0.00           N  
ATOM   3210  CE2 TRP A1885      10.953  44.267   5.019  1.00  0.00           C  
ATOM   3211  CE3 TRP A1885      11.877  42.059   5.348  1.00  0.00           C  
ATOM   3212  CZ2 TRP A1885       9.854  43.763   4.330  1.00  0.00           C  
ATOM   3213  CZ3 TRP A1885      10.796  41.562   4.655  1.00  0.00           C  
ATOM   3214  CH2 TRP A1885       9.795  42.409   4.157  1.00  0.00           C  
ATOM   3215  N   GLN A1886      15.443  41.821   8.996  1.00  0.00           N  
ATOM   3216  CA  GLN A1886      16.695  41.234   9.357  1.00  0.00           C  
ATOM   3217  C   GLN A1886      17.154  40.426   8.165  1.00  0.00           C  
ATOM   3218  O   GLN A1886      16.358  40.010   7.327  1.00  0.00           O  
ATOM   3219  CB  GLN A1886      16.534  40.354  10.595  1.00  0.00           C  
ATOM   3220  CG  GLN A1886      15.669  40.977  11.698  1.00  0.00           C  
ATOM   3221  CD  GLN A1886      15.740  40.231  13.017  1.00  0.00           C  
ATOM   3222  OE1 GLN A1886      16.347  39.171  13.111  1.00  0.00           O  
ATOM   3223  NE2 GLN A1886      15.111  40.787  14.045  1.00  0.00           N  
ATOM   3224  N   ILE A1887      18.453  40.233   8.055  1.00  0.00           N  
ATOM   3225  CA  ILE A1887      18.955  39.293   7.083  1.00  0.00           C  
ATOM   3226  C   ILE A1887      19.888  38.387   7.830  1.00  0.00           C  
ATOM   3227  O   ILE A1887      20.901  38.839   8.353  1.00  0.00           O  
ATOM   3228  CB  ILE A1887      19.659  39.983   5.908  1.00  0.00           C  
ATOM   3229  CG1 ILE A1887      18.634  40.792   5.106  1.00  0.00           C  
ATOM   3230  CG2 ILE A1887      20.346  38.938   5.024  1.00  0.00           C  
ATOM   3231  CD1 ILE A1887      19.227  41.844   4.186  1.00  0.00           C  
ATOM   3232  N   HIS A1888      19.522  37.115   7.906  1.00  0.00           N  
ATOM   3233  CA  HIS A1888      20.367  36.135   8.553  1.00  0.00           C  
ATOM   3234  C   HIS A1888      21.291  35.475   7.542  1.00  0.00           C  
ATOM   3235  O   HIS A1888      20.874  35.094   6.449  1.00  0.00           O  
ATOM   3236  CB  HIS A1888      19.527  35.121   9.319  1.00  0.00           C  
ATOM   3237  CG  HIS A1888      18.594  35.743  10.315  1.00  0.00           C  
ATOM   3238  ND1 HIS A1888      17.570  35.043  10.916  1.00  0.00           N  
ATOM   3239  CD2 HIS A1888      18.513  37.010  10.789  1.00  0.00           C  
ATOM   3240  CE1 HIS A1888      16.913  35.849  11.729  1.00  0.00           C  
ATOM   3241  NE2 HIS A1888      17.464  37.048  11.669  1.00  0.00           N  
ATOM   3242  N   VAL A1889      22.562  35.390   7.914  1.00  0.00           N  
ATOM   3243  CA  VAL A1889      23.633  34.939   7.038  1.00  0.00           C  
ATOM   3244  C   VAL A1889      24.536  34.071   7.880  1.00  0.00           C  
ATOM   3245  O   VAL A1889      25.092  34.538   8.871  1.00  0.00           O  
ATOM   3246  CB  VAL A1889      24.482  36.133   6.506  1.00  0.00           C  
ATOM   3247  CG1 VAL A1889      25.588  35.649   5.578  1.00  0.00           C  
ATOM   3248  CG2 VAL A1889      23.613  37.168   5.793  1.00  0.00           C  
ATOM   3249  N   GLY A1890      24.659  32.807   7.492  1.00  0.00           N  
ATOM   3250  CA  GLY A1890      25.571  31.846   8.126  1.00  0.00           C  
ATOM   3251  C   GLY A1890      26.110  30.865   7.094  1.00  0.00           C  
ATOM   3252  O   GLY A1890      25.695  30.910   5.935  1.00  0.00           O  
ATOM   3253  N   PRO A1891      27.039  29.970   7.491  1.00  0.00           N  
ATOM   3254  CA  PRO A1891      27.547  28.991   6.517  1.00  0.00           C  
ATOM   3255  C   PRO A1891      26.459  28.020   6.051  1.00  0.00           C  
ATOM   3256  O   PRO A1891      26.482  27.581   4.898  1.00  0.00           O  
ATOM   3257  CB  PRO A1891      28.646  28.249   7.289  1.00  0.00           C  
ATOM   3258  CG  PRO A1891      28.983  29.130   8.439  1.00  0.00           C  
ATOM   3259  CD  PRO A1891      27.687  29.813   8.803  1.00  0.00           C  
ATOM   3260  N   ARG A1892      25.519  27.705   6.945  1.00  0.00           N  
ATOM   3261  CA  ARG A1892      24.345  26.886   6.632  1.00  0.00           C  
ATOM   3262  C   ARG A1892      23.691  27.282   5.302  1.00  0.00           C  
ATOM   3263  O   ARG A1892      23.836  26.581   4.310  1.00  0.00           O  
ATOM   3264  CB  ARG A1892      23.308  26.967   7.772  1.00  0.00           C  
ATOM   3265  CG  ARG A1892      23.540  26.005   8.956  1.00  0.00           C  
ATOM   3266  CD  ARG A1892      22.393  26.055   9.994  1.00  0.00           C  
ATOM   3267  NE  ARG A1892      21.357  25.032   9.772  1.00  0.00           N  
ATOM   3268  CZ  ARG A1892      20.143  25.271   9.271  1.00  0.00           C  
ATOM   3269  NH1 ARG A1892      19.787  26.505   8.924  1.00  0.00           N  
ATOM   3270  NH2 ARG A1892      19.277  24.278   9.116  1.00  0.00           N  
ATOM   3271  N   GLY A1893      22.987  28.411   5.285  1.00  0.00           N  
ATOM   3272  CA  GLY A1893      22.234  28.835   4.101  1.00  0.00           C  
ATOM   3273  C   GLY A1893      23.098  29.193   2.902  1.00  0.00           C  
ATOM   3274  O   GLY A1893      22.669  29.054   1.749  1.00  0.00           O  
ATOM   3275  N   LEU A1894      24.320  29.650   3.176  1.00  0.00           N  
ATOM   3276  CA  LEU A1894      25.256  30.073   2.132  1.00  0.00           C  
ATOM   3277  C   LEU A1894      25.767  28.866   1.355  1.00  0.00           C  
ATOM   3278  O   LEU A1894      26.204  28.992   0.204  1.00  0.00           O  
ATOM   3279  CB  LEU A1894      26.420  30.845   2.757  1.00  0.00           C  
ATOM   3280  CG  LEU A1894      26.732  32.294   2.367  1.00  0.00           C  
ATOM   3281  CD1 LEU A1894      25.512  33.096   1.962  1.00  0.00           C  
ATOM   3282  CD2 LEU A1894      27.392  32.964   3.535  1.00  0.00           C  
ATOM   3283  N   ALA A1895      25.701  27.700   1.997  1.00  0.00           N  
ATOM   3284  CA  ALA A1895      25.971  26.430   1.344  1.00  0.00           C  
ATOM   3285  C   ALA A1895      25.172  26.321   0.050  1.00  0.00           C  
ATOM   3286  O   ALA A1895      25.757  26.179  -1.019  1.00  0.00           O  
ATOM   3287  CB  ALA A1895      25.661  25.264   2.275  1.00  0.00           C  
ATOM   3288  N   GLU A1896      23.847  26.409   0.129  1.00  0.00           N  
ATOM   3289  CA  GLU A1896      23.042  26.347  -1.089  1.00  0.00           C  
ATOM   3290  C   GLU A1896      22.806  27.746  -1.641  1.00  0.00           C  
ATOM   3291  O   GLU A1896      21.853  27.977  -2.400  1.00  0.00           O  
ATOM   3292  CB  GLU A1896      21.725  25.591  -0.866  1.00  0.00           C  
ATOM   3293  CG  GLU A1896      20.659  26.371  -0.084  1.00  0.00           C  
ATOM   3294  CD  GLU A1896      19.459  25.517   0.313  1.00  0.00           C  
ATOM   3295  OE1 GLU A1896      18.330  25.817  -0.153  1.00  0.00           O  
ATOM   3296  OE2 GLU A1896      19.653  24.548   1.089  1.00  0.00           O  
ATOM   3297  N   GLY A1898      23.686  28.669  -1.247  1.00  0.00           N  
ATOM   3298  CA  GLY A1898      23.687  30.047  -1.743  1.00  0.00           C  
ATOM   3299  C   GLY A1898      22.437  30.825  -1.371  1.00  0.00           C  
ATOM   3300  O   GLY A1898      21.761  31.399  -2.238  1.00  0.00           O  
ATOM   3301  N   LYS A1899      22.121  30.850  -0.080  1.00  0.00           N  
ATOM   3302  CA  LYS A1899      20.876  31.472   0.367  1.00  0.00           C  
ATOM   3303  C   LYS A1899      21.009  32.230   1.688  1.00  0.00           C  
ATOM   3304  O   LYS A1899      21.842  31.903   2.537  1.00  0.00           O  
ATOM   3305  CB  LYS A1899      19.755  30.426   0.457  1.00  0.00           C  
ATOM   3306  CG  LYS A1899      19.204  29.985  -0.898  1.00  0.00           C  
ATOM   3307  CD  LYS A1899      18.053  28.983  -0.755  1.00  0.00           C  
ATOM   3308  CE  LYS A1899      17.461  28.604  -2.115  1.00  0.00           C  
ATOM   3309  NZ  LYS A1899      16.085  28.054  -1.978  1.00  0.00           N  
ATOM   3310  N   VAL A1900      20.175  33.249   1.847  1.00  0.00           N  
ATOM   3311  CA  VAL A1900      20.142  34.054   3.062  1.00  0.00           C  
ATOM   3312  C   VAL A1900      18.724  34.068   3.591  1.00  0.00           C  
ATOM   3313  O   VAL A1900      17.775  34.017   2.808  1.00  0.00           O  
ATOM   3314  CB  VAL A1900      20.582  35.500   2.784  1.00  0.00           C  
ATOM   3315  CG1 VAL A1900      22.084  35.619   2.839  1.00  0.00           C  
ATOM   3316  CG2 VAL A1900      20.061  35.978   1.420  1.00  0.00           C  
ATOM   3317  N   GLU A1901      18.564  34.131   4.908  1.00  0.00           N  
ATOM   3318  CA  GLU A1901      17.220  34.256   5.473  1.00  0.00           C  
ATOM   3319  C   GLU A1901      16.864  35.719   5.658  1.00  0.00           C  
ATOM   3320  O   GLU A1901      17.632  36.471   6.251  1.00  0.00           O  
ATOM   3321  CB  GLU A1901      17.093  33.510   6.802  1.00  0.00           C  
ATOM   3322  CG  GLU A1901      15.645  33.355   7.315  1.00  0.00           C  
ATOM   3323  CD  GLU A1901      15.575  32.810   8.757  1.00  0.00           C  
ATOM   3324  OE1 GLU A1901      16.610  32.283   9.244  1.00  0.00           O  
ATOM   3325  OE2 GLU A1901      14.496  32.912   9.402  1.00  0.00           O  
ATOM   3326  N   LEU A1902      15.706  36.109   5.134  1.00  0.00           N  
ATOM   3327  CA  LEU A1902      15.154  37.436   5.332  1.00  0.00           C  
ATOM   3328  C   LEU A1902      13.976  37.333   6.303  1.00  0.00           C  
ATOM   3329  O   LEU A1902      13.092  36.509   6.118  1.00  0.00           O  
ATOM   3330  CB  LEU A1902      14.719  38.027   3.992  1.00  0.00           C  
ATOM   3331  CG  LEU A1902      14.020  39.388   3.969  1.00  0.00           C  
ATOM   3332  CD1 LEU A1902      14.992  40.530   4.232  1.00  0.00           C  
ATOM   3333  CD2 LEU A1902      13.295  39.614   2.650  1.00  0.00           C  
ATOM   3334  N   LYS A1903      13.982  38.150   7.354  1.00  0.00           N  
ATOM   3335  CA  LYS A1903      12.901  38.157   8.335  1.00  0.00           C  
ATOM   3336  C   LYS A1903      12.247  39.541   8.412  1.00  0.00           C  
ATOM   3337  O   LYS A1903      12.934  40.555   8.393  1.00  0.00           O  
ATOM   3338  CB  LYS A1903      13.433  37.734   9.699  1.00  0.00           C  
ATOM   3339  CG  LYS A1903      12.366  37.338  10.688  1.00  0.00           C  
ATOM   3340  CD  LYS A1903      12.942  37.188  12.090  1.00  0.00           C  
ATOM   3341  CE  LYS A1903      11.826  37.253  13.164  1.00  0.00           C  
ATOM   3342  NZ  LYS A1903      12.268  37.667  14.563  1.00  0.00           N  
ATOM   3343  N   ARG A1904      10.921  39.569   8.474  1.00  0.00           N  
ATOM   3344  CA  ARG A1904      10.169  40.792   8.636  1.00  0.00           C  
ATOM   3345  C   ARG A1904       9.774  40.890  10.092  1.00  0.00           C  
ATOM   3346  O   ARG A1904       8.999  40.068  10.574  1.00  0.00           O  
ATOM   3347  CB  ARG A1904       8.913  40.762   7.769  1.00  0.00           C  
ATOM   3348  CG  ARG A1904       8.095  42.049   7.827  1.00  0.00           C  
ATOM   3349  CD  ARG A1904       7.029  42.078   6.741  1.00  0.00           C  
ATOM   3350  NE  ARG A1904       5.859  41.247   7.054  1.00  0.00           N  
ATOM   3351  CZ  ARG A1904       5.159  40.576   6.141  1.00  0.00           C  
ATOM   3352  NH1 ARG A1904       5.515  40.629   4.863  1.00  0.00           N  
ATOM   3353  NH2 ARG A1904       4.111  39.846   6.497  1.00  0.00           N  
ATOM   3354  N   ARG A1905      10.283  41.909  10.780  1.00  0.00           N  
ATOM   3355  CA  ARG A1905      10.158  42.023  12.242  1.00  0.00           C  
ATOM   3356  C   ARG A1905       8.709  42.084  12.747  1.00  0.00           C  
ATOM   3357  O   ARG A1905       8.387  41.574  13.822  1.00  0.00           O  
ATOM   3358  CB  ARG A1905      10.934  43.255  12.744  1.00  0.00           C  
ATOM   3359  CG  ARG A1905      10.756  43.603  14.240  1.00  0.00           C  
ATOM   3360  CD  ARG A1905      11.550  42.670  15.120  1.00  0.00           C  
ATOM   3361  NE  ARG A1905      11.458  43.031  16.529  1.00  0.00           N  
ATOM   3362  CZ  ARG A1905      10.454  42.700  17.342  1.00  0.00           C  
ATOM   3363  NH1 ARG A1905       9.415  41.992  16.905  1.00  0.00           N  
ATOM   3364  NH2 ARG A1905      10.483  43.086  18.613  1.00  0.00           N  
ATOM   3365  N   SER A1906       7.845  42.712  11.964  1.00  0.00           N  
ATOM   3366  CA  SER A1906       6.571  43.143  12.488  1.00  0.00           C  
ATOM   3367  C   SER A1906       5.716  41.948  12.877  1.00  0.00           C  
ATOM   3368  O   SER A1906       4.955  42.005  13.847  1.00  0.00           O  
ATOM   3369  CB  SER A1906       5.861  44.077  11.498  1.00  0.00           C  
ATOM   3370  OG  SER A1906       4.805  43.434  10.824  1.00  0.00           O  
ATOM   3371  N   ASP A1907       5.878  40.854  12.143  1.00  0.00           N  
ATOM   3372  CA  ASP A1907       4.970  39.727  12.245  1.00  0.00           C  
ATOM   3373  C   ASP A1907       5.722  38.392  12.246  1.00  0.00           C  
ATOM   3374  O   ASP A1907       5.106  37.331  12.336  1.00  0.00           O  
ATOM   3375  CB  ASP A1907       4.004  39.762  11.059  1.00  0.00           C  
ATOM   3376  CG  ASP A1907       4.666  39.336   9.768  1.00  0.00           C  
ATOM   3377  OD1 ASP A1907       5.900  39.195   9.760  1.00  0.00           O  
ATOM   3378  OD2 ASP A1907       3.966  39.128   8.769  1.00  0.00           O  
ATOM   3379  N   GLY A1909       7.039  38.443  12.098  1.00  0.00           N  
ATOM   3380  CA  GLY A1909       7.847  37.238  12.112  1.00  0.00           C  
ATOM   3381  C   GLY A1909       7.992  36.565  10.763  1.00  0.00           C  
ATOM   3382  O   GLY A1909       8.668  35.555  10.651  1.00  0.00           O  
ATOM   3383  N   ALA A1910       7.367  37.126   9.737  1.00  0.00           N  
ATOM   3384  CA  ALA A1910       7.429  36.547   8.404  1.00  0.00           C  
ATOM   3385  C   ALA A1910       8.849  36.184   8.097  1.00  0.00           C  
ATOM   3386  O   ALA A1910       9.743  36.972   8.318  1.00  0.00           O  
ATOM   3387  CB  ALA A1910       6.911  37.527   7.355  1.00  0.00           C  
ATOM   3388  N   ARG A1913       9.073  34.976   7.607  1.00  0.00           N  
ATOM   3389  CA  ARG A1913      10.399  34.645   7.078  1.00  0.00           C  
ATOM   3390  C   ARG A1913      10.373  33.925   5.741  1.00  0.00           C  
ATOM   3391  O   ARG A1913       9.424  33.201   5.427  1.00  0.00           O  
ATOM   3392  CB  ARG A1913      11.298  33.921   8.100  1.00  0.00           C  
ATOM   3393  CG  ARG A1913      10.645  33.485   9.388  1.00  0.00           C  
ATOM   3394  CD  ARG A1913      11.734  33.110  10.334  1.00  0.00           C  
ATOM   3395  NE  ARG A1913      11.305  32.895  11.709  1.00  0.00           N  
ATOM   3396  CZ  ARG A1913      12.144  32.908  12.741  1.00  0.00           C  
ATOM   3397  NH1 ARG A1913      13.442  33.154  12.532  1.00  0.00           N  
ATOM   3398  NH2 ARG A1913      11.689  32.693  13.979  1.00  0.00           N  
ATOM   3399  N   GLU A1914      11.437  34.143   4.978  1.00  0.00           N  
ATOM   3400  CA  GLU A1914      11.547  33.714   3.602  1.00  0.00           C  
ATOM   3401  C   GLU A1914      13.026  33.483   3.379  1.00  0.00           C  
ATOM   3402  O   GLU A1914      13.806  34.421   3.163  1.00  0.00           O  
ATOM   3403  CB  GLU A1914      11.007  34.811   2.663  1.00  0.00           C  
ATOM   3404  CG  GLU A1914      10.782  34.435   1.174  1.00  0.00           C  
ATOM   3405  CD  GLU A1914       9.947  35.493   0.405  1.00  0.00           C  
ATOM   3406  OE1 GLU A1914      10.183  36.715   0.576  1.00  0.00           O  
ATOM   3407  OE2 GLU A1914       9.041  35.103  -0.372  1.00  0.00           O  
ATOM   3408  N   ASN A1915      13.418  32.220   3.483  1.00  0.00           N  
ATOM   3409  CA  ASN A1915      14.741  31.809   3.062  1.00  0.00           C  
ATOM   3410  C   ASN A1915      14.824  32.110   1.569  1.00  0.00           C  
ATOM   3411  O   ASN A1915      13.904  31.776   0.819  1.00  0.00           O  
ATOM   3412  CB  ASN A1915      14.963  30.327   3.350  1.00  0.00           C  
ATOM   3413  CG  ASN A1915      16.419  29.943   3.282  1.00  0.00           C  
ATOM   3414  OD1 ASN A1915      17.224  30.339   4.133  1.00  0.00           O  
ATOM   3415  ND2 ASN A1915      16.778  29.171   2.260  1.00  0.00           N  
ATOM   3416  N   LEU A1916      15.897  32.779   1.157  1.00  0.00           N  
ATOM   3417  CA  LEU A1916      16.009  33.340  -0.187  1.00  0.00           C  
ATOM   3418  C   LEU A1916      17.396  33.169  -0.784  1.00  0.00           C  
ATOM   3419  O   LEU A1916      18.370  32.951  -0.060  1.00  0.00           O  
ATOM   3420  CB  LEU A1916      15.706  34.837  -0.146  1.00  0.00           C  
ATOM   3421  CG  LEU A1916      14.357  35.370  -0.609  1.00  0.00           C  
ATOM   3422  CD1 LEU A1916      14.580  36.771  -1.159  1.00  0.00           C  
ATOM   3423  CD2 LEU A1916      13.685  34.457  -1.664  1.00  0.00           C  
ATOM   3424  N   ALA A1917      17.483  33.309  -2.106  1.00  0.00           N  
ATOM   3425  CA  ALA A1917      18.770  33.318  -2.807  1.00  0.00           C  
ATOM   3426  C   ALA A1917      19.521  34.619  -2.535  1.00  0.00           C  
ATOM   3427  O   ALA A1917      18.947  35.713  -2.646  1.00  0.00           O  
ATOM   3428  CB  ALA A1917      18.571  33.127  -4.312  1.00  0.00           C  
ATOM   3429  N   LEU A1918      20.800  34.481  -2.180  1.00  0.00           N  
ATOM   3430  CA  LEU A1918      21.703  35.616  -1.955  1.00  0.00           C  
ATOM   3431  C   LEU A1918      21.611  36.706  -3.038  1.00  0.00           C  
ATOM   3432  O   LEU A1918      21.749  37.890  -2.744  1.00  0.00           O  
ATOM   3433  CB  LEU A1918      23.147  35.112  -1.831  1.00  0.00           C  
ATOM   3434  CG  LEU A1918      24.298  36.090  -1.568  1.00  0.00           C  
ATOM   3435  CD1 LEU A1918      24.474  36.344  -0.085  1.00  0.00           C  
ATOM   3436  CD2 LEU A1918      25.596  35.554  -2.164  1.00  0.00           C  
ATOM   3437  N   ALA A1929      21.372  36.306  -4.284  1.00  0.00           N  
ATOM   3438  CA  ALA A1929      21.307  37.255  -5.396  1.00  0.00           C  
ATOM   3439  C   ALA A1929      19.930  37.949  -5.553  1.00  0.00           C  
ATOM   3440  O   ALA A1929      19.786  38.895  -6.341  1.00  0.00           O  
ATOM   3441  CB  ALA A1929      21.732  36.565  -6.695  1.00  0.00           C  
ATOM   3442  N   ASP A1930      18.934  37.486  -4.797  1.00  0.00           N  
ATOM   3443  CA  ASP A1930      17.572  38.011  -4.896  1.00  0.00           C  
ATOM   3444  C   ASP A1930      17.229  39.012  -3.809  1.00  0.00           C  
ATOM   3445  O   ASP A1930      16.441  39.930  -4.032  1.00  0.00           O  
ATOM   3446  CB  ASP A1930      16.561  36.875  -4.811  1.00  0.00           C  
ATOM   3447  CG  ASP A1930      16.411  36.124  -6.111  1.00  0.00           C  
ATOM   3448  OD1 ASP A1930      17.311  35.309  -6.441  1.00  0.00           O  
ATOM   3449  OD2 ASP A1930      15.373  36.339  -6.783  1.00  0.00           O  
ATOM   3450  N   VAL A1931      17.808  38.810  -2.630  1.00  0.00           N  
ATOM   3451  CA  VAL A1931      17.468  39.585  -1.438  1.00  0.00           C  
ATOM   3452  C   VAL A1931      17.543  41.099  -1.651  1.00  0.00           C  
ATOM   3453  O   VAL A1931      16.672  41.833  -1.180  1.00  0.00           O  
ATOM   3454  CB  VAL A1931      18.292  39.121  -0.205  1.00  0.00           C  
ATOM   3455  CG1 VAL A1931      19.765  39.387  -0.396  1.00  0.00           C  
ATOM   3456  CG2 VAL A1931      17.777  39.763   1.070  1.00  0.00           C  
ATOM   3457  N   VAL A1932      18.556  41.550  -2.388  1.00  0.00           N  
ATOM   3458  CA  VAL A1932      18.694  42.963  -2.734  1.00  0.00           C  
ATOM   3459  C   VAL A1932      17.440  43.484  -3.446  1.00  0.00           C  
ATOM   3460  O   VAL A1932      16.960  44.582  -3.139  1.00  0.00           O  
ATOM   3461  CB  VAL A1932      19.990  43.236  -3.550  1.00  0.00           C  
ATOM   3462  CG1 VAL A1932      19.982  44.632  -4.184  1.00  0.00           C  
ATOM   3463  CG2 VAL A1932      21.216  43.072  -2.659  1.00  0.00           C  
ATOM   3464  N   ALA A1950      16.893  42.686  -4.364  1.00  0.00           N  
ATOM   3465  CA  ALA A1950      15.628  43.025  -5.030  1.00  0.00           C  
ATOM   3466  C   ALA A1950      14.477  43.240  -4.037  1.00  0.00           C  
ATOM   3467  O   ALA A1950      13.310  43.273  -4.432  1.00  0.00           O  
ATOM   3468  CB  ALA A1950      15.257  41.955  -6.052  1.00  0.00           C  
ATOM   3469  N   ARG A1951      14.826  43.403  -2.759  1.00  0.00           N  
ATOM   3470  CA  ARG A1951      13.870  43.589  -1.660  1.00  0.00           C  
ATOM   3471  C   ARG A1951      12.709  42.604  -1.730  1.00  0.00           C  
ATOM   3472  O   ARG A1951      12.881  41.471  -2.218  1.00  0.00           O  
ATOM   3473  CB  ARG A1951      13.363  45.039  -1.584  1.00  0.00           C  
ATOM   3474  CG  ARG A1951      14.142  45.947  -0.628  1.00  0.00           C  
ATOM   3475  CD  ARG A1951      14.243  47.369  -1.183  1.00  0.00           C  
ATOM   3476  NE  ARG A1951      15.345  47.486  -2.147  1.00  0.00           N  
ATOM   3477  CZ  ARG A1951      15.221  47.596  -3.474  1.00  0.00           C  
ATOM   3478  NH1 ARG A1951      14.024  47.630  -4.056  1.00  0.00           N  
ATOM   3479  NH2 ARG A1951      16.313  47.685  -4.228  1.00  0.00           N  
TER
END
