# Supplementary material for: Backbone Brackets and Arginine Tweezers delineate Class I and Class II aminoacyl tRNA synthetases
Source: PLoS Comput Biol. 2018 Apr 16;14(4):e1006101. doi: 10.1371/journal.pcbi.1006101 (PMC5919687; doi:10.1371/journal.pcbi.1006101)
Supplement: S12 File — All structures of Class II aaRS with residues renumbered according to the MSA. (GZ) [file pcbi.1006101.s024.tar.gz › 2i4m_B_renum.pdb]

ATOM      1  N   GLY B 261      14.139  67.650  -4.826  1.00  0.00           N  
ATOM      2  CA  GLY B 261      14.698  69.021  -5.094  1.00  0.00           C  
ATOM      3  C   GLY B 261      13.730  70.157  -4.769  1.00  0.00           C  
ATOM      4  O   GLY B 261      12.741  70.355  -5.498  1.00  0.00           O  
ATOM      5  N   SER B 262      14.027  70.913  -3.697  1.00  0.00           N  
ATOM      6  CA  SER B 262      13.106  71.931  -3.137  1.00  0.00           C  
ATOM      7  C   SER B 262      12.733  73.080  -4.093  1.00  0.00           C  
ATOM      8  O   SER B 262      13.554  73.541  -4.881  1.00  0.00           O  
ATOM      9  CB  SER B 262      13.637  72.490  -1.809  1.00  0.00           C  
ATOM     10  OG  SER B 262      14.787  73.278  -2.026  1.00  0.00           O  
ATOM     11  N   HIS B 263      11.485  73.530  -4.000  1.00  0.00           N  
ATOM     12  CA  HIS B 263      10.924  74.520  -4.909  1.00  0.00           C  
ATOM     13  C   HIS B 263      10.019  75.465  -4.128  1.00  0.00           C  
ATOM     14  O   HIS B 263       9.407  75.076  -3.132  1.00  0.00           O  
ATOM     15  CB  HIS B 263      10.113  73.822  -6.002  1.00  0.00           C  
ATOM     16  CG  HIS B 263       9.029  72.939  -5.465  1.00  0.00           C  
ATOM     17  ND1 HIS B 263       9.248  71.621  -5.118  1.00  0.00           N  
ATOM     18  CD2 HIS B 263       7.729  73.193  -5.177  1.00  0.00           C  
ATOM     19  CE1 HIS B 263       8.125  71.097  -4.657  1.00  0.00           C  
ATOM     20  NE2 HIS B 263       7.188  72.030  -4.680  1.00  0.00           N  
ATOM     21  N   MET B 264       9.910  76.700  -4.596  1.00  0.00           N  
ATOM     22  CA  MET B 264       9.206  77.724  -3.850  1.00  0.00           C  
ATOM     23  C   MET B 264       8.793  78.881  -4.755  1.00  0.00           C  
ATOM     24  O   MET B 264       9.515  79.238  -5.686  1.00  0.00           O  
ATOM     25  CB  MET B 264      10.119  78.213  -2.716  1.00  0.00           C  
ATOM     26  CG  MET B 264       9.586  79.336  -1.851  1.00  0.00           C  
ATOM     27  SD  MET B 264       8.052  78.923  -1.013  1.00  0.00           S  
ATOM     28  CE  MET B 264       8.352  77.276  -0.365  1.00  0.00           C  
ATOM     29  N   ARG B 266       7.628  79.455  -4.470  1.00  0.00           N  
ATOM     30  CA  ARG B 266       7.139  80.642  -5.174  1.00  0.00           C  
ATOM     31  C   ARG B 266       7.150  81.807  -4.201  1.00  0.00           C  
ATOM     32  O   ARG B 266       6.563  81.716  -3.124  1.00  0.00           O  
ATOM     33  CB  ARG B 266       5.709  80.420  -5.710  1.00  0.00           C  
ATOM     34  CG  ARG B 266       5.576  79.237  -6.680  1.00  0.00           C  
ATOM     35  CD  ARG B 266       4.157  78.664  -6.779  1.00  0.00           C  
ATOM     36  NE  ARG B 266       3.977  78.101  -8.116  1.00  0.00           N  
ATOM     37  CZ  ARG B 266       3.506  78.788  -9.157  1.00  0.00           C  
ATOM     38  NH1 ARG B 266       3.121  80.056  -9.002  1.00  0.00           N  
ATOM     39  NH2 ARG B 266       3.408  78.210 -10.352  1.00  0.00           N  
ATOM     40  N   LEU B 267       7.809  82.899  -4.573  1.00  0.00           N  
ATOM     41  CA  LEU B 267       7.981  84.028  -3.667  1.00  0.00           C  
ATOM     42  C   LEU B 267       6.662  84.580  -3.131  1.00  0.00           C  
ATOM     43  O   LEU B 267       6.647  85.203  -2.077  1.00  0.00           O  
ATOM     44  CB  LEU B 267       8.784  85.138  -4.334  1.00  0.00           C  
ATOM     45  CG  LEU B 267       9.896  85.798  -3.519  1.00  0.00           C  
ATOM     46  CD1 LEU B 267      10.672  86.745  -4.405  1.00  0.00           C  
ATOM     47  CD2 LEU B 267       9.401  86.529  -2.270  1.00  0.00           C  
ATOM     48  N   SER B 268       5.563  84.364  -3.851  1.00  0.00           N  
ATOM     49  CA  SER B 268       4.226  84.666  -3.321  1.00  0.00           C  
ATOM     50  C   SER B 268       3.887  83.692  -2.185  1.00  0.00           C  
ATOM     51  O   SER B 268       3.401  84.113  -1.143  1.00  0.00           O  
ATOM     52  CB  SER B 268       3.154  84.629  -4.418  1.00  0.00           C  
ATOM     53  OG  SER B 268       2.877  83.297  -4.823  1.00  0.00           O  
ATOM     54  N   ARG B 269       4.168  82.401  -2.383  1.00  0.00           N  
ATOM     55  CA  ARG B 269       4.093  81.399  -1.295  1.00  0.00           C  
ATOM     56  C   ARG B 269       5.035  81.704  -0.107  1.00  0.00           C  
ATOM     57  O   ARG B 269       4.789  81.240   1.004  1.00  0.00           O  
ATOM     58  CB  ARG B 269       4.379  79.956  -1.805  1.00  0.00           C  
ATOM     59  CG  ARG B 269       3.333  79.318  -2.750  1.00  0.00           C  
ATOM     60  CD  ARG B 269       2.104  78.703  -2.034  1.00  0.00           C  
ATOM     61  NE  ARG B 269       0.889  78.836  -2.851  1.00  0.00           N  
ATOM     62  CZ  ARG B 269       0.133  79.939  -2.900  1.00  0.00           C  
ATOM     63  NH1 ARG B 269       0.455  80.996  -2.165  1.00  0.00           N  
ATOM     64  NH2 ARG B 269      -0.949  79.992  -3.676  1.00  0.00           N  
ATOM     65  N   PHE B 270       6.094  82.480  -0.343  1.00  0.00           N  
ATOM     66  CA  PHE B 270       7.198  82.614   0.628  1.00  0.00           C  
ATOM     67  C   PHE B 270       7.048  83.681   1.720  1.00  0.00           C  
ATOM     68  O   PHE B 270       6.057  84.406   1.776  1.00  0.00           O  
ATOM     69  CB  PHE B 270       8.536  82.789  -0.099  1.00  0.00           C  
ATOM     70  CG  PHE B 270       9.690  82.075   0.567  1.00  0.00           C  
ATOM     71  CD1 PHE B 270       9.519  80.812   1.128  1.00  0.00           C  
ATOM     72  CD2 PHE B 270      10.953  82.660   0.623  1.00  0.00           C  
ATOM     73  CE1 PHE B 270      10.574  80.147   1.723  1.00  0.00           C  
ATOM     74  CE2 PHE B 270      12.016  81.999   1.220  1.00  0.00           C  
ATOM     75  CZ  PHE B 270      11.824  80.740   1.771  1.00  0.00           C  
ATOM     76  N   PHE B 271       8.044  83.739   2.601  1.00  0.00           N  
ATOM     77  CA  PHE B 271       8.146  84.777   3.617  1.00  0.00           C  
ATOM     78  C   PHE B 271       9.553  85.350   3.609  1.00  0.00           C  
ATOM     79  O   PHE B 271      10.442  84.810   4.257  1.00  0.00           O  
ATOM     80  CB  PHE B 271       7.817  84.220   5.004  1.00  0.00           C  
ATOM     81  CG  PHE B 271       7.943  85.228   6.105  1.00  0.00           C  
ATOM     82  CD1 PHE B 271       7.005  86.237   6.252  1.00  0.00           C  
ATOM     83  CD2 PHE B 271       8.995  85.167   7.000  1.00  0.00           C  
ATOM     84  CE1 PHE B 271       7.124  87.180   7.274  1.00  0.00           C  
ATOM     85  CE2 PHE B 271       9.122  86.107   8.026  1.00  0.00           C  
ATOM     86  CZ  PHE B 271       8.187  87.113   8.156  1.00  0.00           C  
ATOM     87  N   LEU B 272       9.751  86.445   2.881  1.00  0.00           N  
ATOM     88  CA  LEU B 272      11.077  87.033   2.745  1.00  0.00           C  
ATOM     89  C   LEU B 272      11.044  88.557   2.900  1.00  0.00           C  
ATOM     90  O   LEU B 272      10.783  89.268   1.935  1.00  0.00           O  
ATOM     91  CB  LEU B 272      11.676  86.629   1.403  1.00  0.00           C  
ATOM     92  CG  LEU B 272      13.080  87.090   1.076  1.00  0.00           C  
ATOM     93  CD1 LEU B 272      14.056  86.558   2.068  1.00  0.00           C  
ATOM     94  CD2 LEU B 272      13.450  86.609  -0.287  1.00  0.00           C  
ATOM     95  N   PRO B 273      11.326  89.067   4.113  1.00  0.00           N  
ATOM     96  CA  PRO B 273      11.187  90.490   4.359  1.00  0.00           C  
ATOM     97  C   PRO B 273      12.481  91.256   4.047  1.00  0.00           C  
ATOM     98  O   PRO B 273      13.310  91.492   4.939  1.00  0.00           O  
ATOM     99  CB  PRO B 273      10.864  90.540   5.855  1.00  0.00           C  
ATOM    100  CG  PRO B 273      11.635  89.392   6.433  1.00  0.00           C  
ATOM    101  CD  PRO B 273      11.810  88.363   5.314  1.00  0.00           C  
ATOM    102  N   ILE B 274      12.633  91.634   2.781  1.00  0.00           N  
ATOM    103  CA  ILE B 274      13.752  92.427   2.309  1.00  0.00           C  
ATOM    104  C   ILE B 274      13.693  93.830   2.904  1.00  0.00           C  
ATOM    105  O   ILE B 274      12.627  94.455   2.925  1.00  0.00           O  
ATOM    106  CB  ILE B 274      13.705  92.544   0.782  1.00  0.00           C  
ATOM    107  CG1 ILE B 274      13.464  91.170   0.138  1.00  0.00           C  
ATOM    108  CG2 ILE B 274      14.968  93.191   0.250  1.00  0.00           C  
ATOM    109  CD1 ILE B 274      14.656  90.196   0.200  1.00  0.00           C  
ATOM    110  N   LEU B 275      14.829  94.319   3.396  1.00  0.00           N  
ATOM    111  CA  LEU B 275      14.916  95.696   3.876  1.00  0.00           C  
ATOM    112  C   LEU B 275      15.546  96.586   2.817  1.00  0.00           C  
ATOM    113  O   LEU B 275      16.548  96.212   2.202  1.00  0.00           O  
ATOM    114  CB  LEU B 275      15.718  95.780   5.173  1.00  0.00           C  
ATOM    115  CG  LEU B 275      15.315  94.893   6.355  1.00  0.00           C  
ATOM    116  CD1 LEU B 275      16.196  95.214   7.549  1.00  0.00           C  
ATOM    117  CD2 LEU B 275      13.811  94.974   6.720  1.00  0.00           C  
ATOM    118  N   LYS B 276      14.953  97.764   2.612  1.00  0.00           N  
ATOM    119  CA  LYS B 276      15.429  98.751   1.611  1.00  0.00           C  
ATOM    120  C   LYS B 276      16.733  99.456   2.043  1.00  0.00           C  
ATOM    121  O   LYS B 276      17.733  99.410   1.328  1.00  0.00           O  
ATOM    122  CB  LYS B 276      14.334  99.782   1.266  1.00  0.00           C  
ATOM    123  CG  LYS B 276      12.883  99.249   1.305  1.00  0.00           C  
ATOM    124  CD  LYS B 276      12.116  99.626   2.612  1.00  0.00           C  
ATOM    125  CE  LYS B 276      12.342  98.653   3.800  1.00  0.00           C  
ATOM    126  NZ  LYS B 276      13.477  99.049   4.700  1.00  0.00           N  
ATOM    127  N   GLU B 277      16.710 100.088   3.216  1.00  0.00           N  
ATOM    128  CA  GLU B 277      17.885 100.755   3.769  1.00  0.00           C  
ATOM    129  C   GLU B 277      18.793  99.738   4.430  1.00  0.00           C  
ATOM    130  O   GLU B 277      18.329  98.688   4.867  1.00  0.00           O  
ATOM    131  CB  GLU B 277      17.483 101.772   4.851  1.00  0.00           C  
ATOM    132  CG  GLU B 277      16.028 102.282   4.798  1.00  0.00           C  
ATOM    133  CD  GLU B 277      15.718 103.099   3.541  1.00  0.00           C  
ATOM    134  OE1 GLU B 277      14.590 102.959   3.022  1.00  0.00           O  
ATOM    135  OE2 GLU B 277      16.594 103.869   3.069  1.00  0.00           O  
ATOM    136  N   ASN B 278      20.081 100.061   4.533  1.00  0.00           N  
ATOM    137  CA  ASN B 278      20.965  99.348   5.464  1.00  0.00           C  
ATOM    138  C   ASN B 278      20.566  99.640   6.910  1.00  0.00           C  
ATOM    139  O   ASN B 278      20.383 100.807   7.267  1.00  0.00           O  
ATOM    140  CB  ASN B 278      22.426  99.723   5.231  1.00  0.00           C  
ATOM    141  CG  ASN B 278      22.860  99.462   3.804  1.00  0.00           C  
ATOM    142  OD1 ASN B 278      22.886  98.310   3.339  1.00  0.00           O  
ATOM    143  ND2 ASN B 278      23.184 100.535   3.085  1.00  0.00           N  
ATOM    144  N   PRO B 279      20.397  98.584   7.737  1.00  0.00           N  
ATOM    145  CA  PRO B 279      20.113  98.739   9.162  1.00  0.00           C  
ATOM    146  C   PRO B 279      21.235  99.449   9.908  1.00  0.00           C  
ATOM    147  O   PRO B 279      22.405  99.075   9.800  1.00  0.00           O  
ATOM    148  CB  PRO B 279      19.977  97.298   9.648  1.00  0.00           C  
ATOM    149  CG  PRO B 279      19.666  96.527   8.442  1.00  0.00           C  
ATOM    150  CD  PRO B 279      20.446  97.167   7.362  1.00  0.00           C  
ATOM    151  N   LYS B 281      20.859 100.474  10.662  1.00  0.00           N  
ATOM    152  CA  LYS B 281      21.816 101.340  11.352  1.00  0.00           C  
ATOM    153  C   LYS B 281      22.620 100.582  12.396  1.00  0.00           C  
ATOM    154  O   LYS B 281      23.784 100.902  12.643  1.00  0.00           O  
ATOM    155  CB  LYS B 281      21.084 102.533  11.973  1.00  0.00           C  
ATOM    156  CG  LYS B 281      20.611 103.557  10.936  1.00  0.00           C  
ATOM    157  CD  LYS B 281      21.685 104.642  10.706  1.00  0.00           C  
ATOM    158  CE  LYS B 281      21.776 105.123   9.247  1.00  0.00           C  
ATOM    159  NZ  LYS B 281      20.459 105.475   8.628  1.00  0.00           N  
ATOM    160  N   GLU B 282      21.997  99.559  12.971  1.00  0.00           N  
ATOM    161  CA  GLU B 282      22.640  98.710  13.974  1.00  0.00           C  
ATOM    162  C   GLU B 282      23.788  97.817  13.458  1.00  0.00           C  
ATOM    163  O   GLU B 282      24.633  97.398  14.252  1.00  0.00           O  
ATOM    164  CB  GLU B 282      21.598  97.858  14.726  1.00  0.00           C  
ATOM    165  CG  GLU B 282      20.791  96.884  13.860  1.00  0.00           C  
ATOM    166  CD  GLU B 282      19.500  97.495  13.313  1.00  0.00           C  
ATOM    167  OE1 GLU B 282      19.453  98.732  13.064  1.00  0.00           O  
ATOM    168  OE2 GLU B 282      18.527  96.726  13.141  1.00  0.00           O  
ATOM    169  N   ALA B 283      23.829  97.550  12.149  1.00  0.00           N  
ATOM    170  CA  ALA B 283      24.756  96.561  11.581  1.00  0.00           C  
ATOM    171  C   ALA B 283      26.104  97.112  11.122  1.00  0.00           C  
ATOM    172  O   ALA B 283      26.237  97.649  10.039  1.00  0.00           O  
ATOM    173  CB  ALA B 283      24.093  95.807  10.479  1.00  0.00           C  
ATOM    174  N   GLU B 291      27.108  96.928  11.965  1.00  0.00           N  
ATOM    175  CA  GLU B 291      28.444  97.489  11.772  1.00  0.00           C  
ATOM    176  C   GLU B 291      29.186  96.894  10.607  1.00  0.00           C  
ATOM    177  O   GLU B 291      29.987  97.576   9.995  1.00  0.00           O  
ATOM    178  CB  GLU B 291      29.298  97.282  13.025  1.00  0.00           C  
ATOM    179  CG  GLU B 291      29.095  98.344  14.077  1.00  0.00           C  
ATOM    180  CD  GLU B 291      29.244  97.811  15.494  1.00  0.00           C  
ATOM    181  OE1 GLU B 291      30.376  97.451  15.894  1.00  0.00           O  
ATOM    182  OE2 GLU B 291      28.223  97.773  16.216  1.00  0.00           O  
ATOM    183  N   ILE B 292      28.961  95.617  10.324  1.00  0.00           N  
ATOM    184  CA  ILE B 292      29.749  94.938   9.298  1.00  0.00           C  
ATOM    185  C   ILE B 292      28.855  94.334   8.259  1.00  0.00           C  
ATOM    186  O   ILE B 292      27.683  94.105   8.521  1.00  0.00           O  
ATOM    187  CB  ILE B 292      30.702  93.853   9.863  1.00  0.00           C  
ATOM    188  CG1 ILE B 292      29.926  92.754  10.594  1.00  0.00           C  
ATOM    189  CG2 ILE B 292      31.797  94.490  10.735  1.00  0.00           C  
ATOM    190  CD1 ILE B 292      30.756  91.533  10.863  1.00  0.00           C  
ATOM    191  N   VAL B 293      29.426  94.071   7.090  1.00  0.00           N  
ATOM    192  CA  VAL B 293      28.689  93.615   5.925  1.00  0.00           C  
ATOM    193  C   VAL B 293      27.825  92.357   6.120  1.00  0.00           C  
ATOM    194  O   VAL B 293      26.620  92.386   5.832  1.00  0.00           O  
ATOM    195  CB  VAL B 293      29.634  93.456   4.737  1.00  0.00           C  
ATOM    196  CG1 VAL B 293      28.947  92.731   3.603  1.00  0.00           C  
ATOM    197  CG2 VAL B 293      30.106  94.840   4.278  1.00  0.00           C  
ATOM    198  N   SER B 296      28.425  91.259   6.596  1.00  0.00           N  
ATOM    199  CA  SER B 296      27.691  90.001   6.795  1.00  0.00           C  
ATOM    200  C   SER B 296      26.438  90.253   7.594  1.00  0.00           C  
ATOM    201  O   SER B 296      25.386  89.686   7.322  1.00  0.00           O  
ATOM    202  CB  SER B 296      28.541  88.998   7.547  1.00  0.00           C  
ATOM    203  OG  SER B 296      29.076  89.586   8.717  1.00  0.00           O  
ATOM    204  N   HIS B 297      26.567  91.131   8.578  1.00  0.00           N  
ATOM    205  CA  HIS B 297      25.464  91.470   9.461  1.00  0.00           C  
ATOM    206  C   HIS B 297      24.416  92.315   8.717  1.00  0.00           C  
ATOM    207  O   HIS B 297      23.207  92.000   8.720  1.00  0.00           O  
ATOM    208  CB  HIS B 297      26.006  92.147  10.733  1.00  0.00           C  
ATOM    209  CG  HIS B 297      24.956  92.445  11.759  1.00  0.00           C  
ATOM    210  ND1 HIS B 297      25.103  93.435  12.708  1.00  0.00           N  
ATOM    211  CD2 HIS B 297      23.736  91.898  11.976  1.00  0.00           C  
ATOM    212  CE1 HIS B 297      24.028  93.474  13.474  1.00  0.00           C  
ATOM    213  NE2 HIS B 297      23.186  92.547  13.055  1.00  0.00           N  
ATOM    214  N   ARG B 298      24.905  93.369   8.065  1.00  0.00           N  
ATOM    215  CA  ARG B 298      24.095  94.272   7.251  1.00  0.00           C  
ATOM    216  C   ARG B 298      23.262  93.447   6.276  1.00  0.00           C  
ATOM    217  O   ARG B 298      22.034  93.446   6.339  1.00  0.00           O  
ATOM    218  CB  ARG B 298      25.018  95.258   6.515  1.00  0.00           C  
ATOM    219  CG  ARG B 298      24.315  96.327   5.673  1.00  0.00           C  
ATOM    220  CD  ARG B 298      25.307  97.242   4.865  1.00  0.00           C  
ATOM    221  NE  ARG B 298      26.603  97.530   5.526  1.00  0.00           N  
ATOM    222  CZ  ARG B 298      26.787  98.189   6.682  1.00  0.00           C  
ATOM    223  NH1 ARG B 298      25.751  98.664   7.399  1.00  0.00           N  
ATOM    224  NH2 ARG B 298      28.036  98.364   7.124  1.00  0.00           N  
ATOM    225  N   LEU B 303      23.951  92.702   5.424  1.00  0.00           N  
ATOM    226  CA  LEU B 303      23.323  91.919   4.380  1.00  0.00           C  
ATOM    227  C   LEU B 303      22.250  90.950   4.889  1.00  0.00           C  
ATOM    228  O   LEU B 303      21.135  90.937   4.358  1.00  0.00           O  
ATOM    229  CB  LEU B 303      24.401  91.193   3.551  1.00  0.00           C  
ATOM    230  CG  LEU B 303      25.163  92.030   2.511  1.00  0.00           C  
ATOM    231  CD1 LEU B 303      26.182  91.214   1.723  1.00  0.00           C  
ATOM    232  CD2 LEU B 303      24.183  92.689   1.551  1.00  0.00           C  
ATOM    233  N   MET B 305      22.578  90.149   5.906  1.00  0.00           N  
ATOM    234  CA  MET B 305      21.623  89.162   6.436  1.00  0.00           C  
ATOM    235  C   MET B 305      20.315  89.786   6.906  1.00  0.00           C  
ATOM    236  O   MET B 305      19.250  89.203   6.726  1.00  0.00           O  
ATOM    237  CB  MET B 305      22.224  88.321   7.569  1.00  0.00           C  
ATOM    238  CG  MET B 305      23.315  87.365   7.116  1.00  0.00           C  
ATOM    239  SD  MET B 305      24.174  86.499   8.445  1.00  0.00           S  
ATOM    240  CE  MET B 305      22.849  85.480   9.088  1.00  0.00           C  
ATOM    241  N   LEU B 306      20.394  90.961   7.515  1.00  0.00           N  
ATOM    242  CA  LEU B 306      19.190  91.669   7.898  1.00  0.00           C  
ATOM    243  C   LEU B 306      18.439  92.139   6.641  1.00  0.00           C  
ATOM    244  O   LEU B 306      17.230  91.878   6.469  1.00  0.00           O  
ATOM    245  CB  LEU B 306      19.557  92.837   8.812  1.00  0.00           C  
ATOM    246  CG  LEU B 306      20.007  92.434  10.228  1.00  0.00           C  
ATOM    247  CD1 LEU B 306      20.688  93.573  10.960  1.00  0.00           C  
ATOM    248  CD2 LEU B 306      18.833  91.896  11.049  1.00  0.00           C  
ATOM    249  N   ARG B 307      19.180  92.802   5.753  1.00  0.00           N  
ATOM    250  CA  ARG B 307      18.643  93.325   4.511  1.00  0.00           C  
ATOM    251  C   ARG B 307      17.999  92.216   3.714  1.00  0.00           C  
ATOM    252  O   ARG B 307      16.861  92.371   3.270  1.00  0.00           O  
ATOM    253  CB  ARG B 307      19.742  93.976   3.681  1.00  0.00           C  
ATOM    254  CG  ARG B 307      20.224  95.323   4.186  1.00  0.00           C  
ATOM    255  CD  ARG B 307      19.532  96.510   3.485  1.00  0.00           C  
ATOM    256  NE  ARG B 307      19.284  96.298   2.054  1.00  0.00           N  
ATOM    257  CZ  ARG B 307      20.205  96.410   1.105  1.00  0.00           C  
ATOM    258  NH1 ARG B 307      21.460  96.738   1.411  1.00  0.00           N  
ATOM    259  NH2 ARG B 307      19.867  96.192  -0.155  1.00  0.00           N  
ATOM    260  N   ALA B 308      18.715  91.100   3.543  1.00  0.00           N  
ATOM    261  CA  ALA B 308      18.221  89.962   2.756  1.00  0.00           C  
ATOM    262  C   ALA B 308      17.187  89.127   3.516  1.00  0.00           C  
ATOM    263  O   ALA B 308      16.894  88.000   3.139  1.00  0.00           O  
ATOM    264  CB  ALA B 308      19.368  89.090   2.303  1.00  0.00           C  
ATOM    265  N   GLY B 309      16.648  89.688   4.595  1.00  0.00           N  
ATOM    266  CA  GLY B 309      15.559  89.060   5.339  1.00  0.00           C  
ATOM    267  C   GLY B 309      15.863  87.622   5.677  1.00  0.00           C  
ATOM    268  O   GLY B 309      15.165  86.712   5.232  1.00  0.00           O  
ATOM    269  N   MET B 310      16.910  87.433   6.474  1.00  0.00           N  
ATOM    270  CA  MET B 310      17.421  86.113   6.809  1.00  0.00           C  
ATOM    271  C   MET B 310      17.463  85.905   8.307  1.00  0.00           C  
ATOM    272  O   MET B 310      17.500  84.770   8.798  1.00  0.00           O  
ATOM    273  CB  MET B 310      18.835  85.991   6.279  1.00  0.00           C  
ATOM    274  CG  MET B 310      18.893  85.734   4.812  1.00  0.00           C  
ATOM    275  SD  MET B 310      20.589  85.435   4.360  1.00  0.00           S  
ATOM    276  CE  MET B 310      20.809  83.774   4.994  1.00  0.00           C  
ATOM    277  N   LEU B 311      17.458  87.026   9.019  1.00  0.00           N  
ATOM    278  CA  LEU B 311      17.749  87.056  10.419  1.00  0.00           C  
ATOM    279  C   LEU B 311      16.927  88.141  11.065  1.00  0.00           C  
ATOM    280  O   LEU B 311      16.569  89.127  10.431  1.00  0.00           O  
ATOM    281  CB  LEU B 311      19.211  87.394  10.595  1.00  0.00           C  
ATOM    282  CG  LEU B 311      19.938  86.876  11.821  1.00  0.00           C  
ATOM    283  CD1 LEU B 311      20.102  85.379  11.651  1.00  0.00           C  
ATOM    284  CD2 LEU B 311      21.280  87.590  11.931  1.00  0.00           C  
ATOM    285  N   ARG B 312      16.640  87.934  12.343  1.00  0.00           N  
ATOM    286  CA  ARG B 312      15.965  88.910  13.175  1.00  0.00           C  
ATOM    287  C   ARG B 312      16.523  88.841  14.596  1.00  0.00           C  
ATOM    288  O   ARG B 312      16.676  87.765  15.154  1.00  0.00           O  
ATOM    289  CB  ARG B 312      14.456  88.677  13.170  1.00  0.00           C  
ATOM    290  CG  ARG B 312      13.733  89.585  14.134  1.00  0.00           C  
ATOM    291  CD  ARG B 312      12.249  89.695  13.890  1.00  0.00           C  
ATOM    292  NE  ARG B 312      11.732  90.736  14.766  1.00  0.00           N  
ATOM    293  CZ  ARG B 312      11.681  92.032  14.462  1.00  0.00           C  
ATOM    294  NH1 ARG B 312      12.078  92.504  13.268  1.00  0.00           N  
ATOM    295  NH2 ARG B 312      11.198  92.868  15.363  1.00  0.00           N  
ATOM    296  N   GLN B 313      16.848  89.997  15.162  1.00  0.00           N  
ATOM    297  CA  GLN B 313      17.349  90.050  16.521  1.00  0.00           C  
ATOM    298  C   GLN B 313      16.188  89.922  17.493  1.00  0.00           C  
ATOM    299  O   GLN B 313      15.250  90.714  17.458  1.00  0.00           O  
ATOM    300  CB  GLN B 313      18.109  91.348  16.791  1.00  0.00           C  
ATOM    301  CG  GLN B 313      19.318  91.101  17.657  1.00  0.00           C  
ATOM    302  CD  GLN B 313      19.802  92.290  18.471  1.00  0.00           C  
ATOM    303  OE1 GLN B 313      20.986  92.614  18.438  1.00  0.00           O  
ATOM    304  NE2 GLN B 313      18.910  92.899  19.254  1.00  0.00           N  
ATOM    305  N   GLU B 314      16.249  88.919  18.361  1.00  0.00           N  
ATOM    306  CA  GLU B 314      15.221  88.764  19.376  1.00  0.00           C  
ATOM    307  C   GLU B 314      15.726  89.285  20.712  1.00  0.00           C  
ATOM    308  O   GLU B 314      14.938  89.662  21.604  1.00  0.00           O  
ATOM    309  CB  GLU B 314      14.742  87.315  19.465  1.00  0.00           C  
ATOM    310  CG  GLU B 314      13.873  86.874  18.283  1.00  0.00           C  
ATOM    311  CD  GLU B 314      12.682  87.817  18.025  1.00  0.00           C  
ATOM    312  OE1 GLU B 314      11.987  88.203  19.004  1.00  0.00           O  
ATOM    313  OE2 GLU B 314      12.442  88.172  16.842  1.00  0.00           O  
ATOM    314  N   ALA B 315      17.043  89.328  20.837  1.00  0.00           N  
ATOM    315  CA  ALA B 315      17.658  89.850  22.037  1.00  0.00           C  
ATOM    316  C   ALA B 315      19.097  90.116  21.657  1.00  0.00           C  
ATOM    317  O   ALA B 315      19.509  89.700  20.570  1.00  0.00           O  
ATOM    318  CB  ALA B 315      17.568  88.834  23.158  1.00  0.00           C  
ATOM    319  N   ALA B 316      19.859  90.802  22.517  1.00  0.00           N  
ATOM    320  CA  ALA B 316      21.275  91.013  22.244  1.00  0.00           C  
ATOM    321  C   ALA B 316      22.002  89.677  22.014  1.00  0.00           C  
ATOM    322  O   ALA B 316      22.088  88.829  22.907  1.00  0.00           O  
ATOM    323  CB  ALA B 316      21.934  91.820  23.336  1.00  0.00           C  
ATOM    324  N   GLY B 317      22.494  89.499  20.791  1.00  0.00           N  
ATOM    325  CA  GLY B 317      23.198  88.284  20.394  1.00  0.00           C  
ATOM    326  C   GLY B 317      22.371  87.012  20.377  1.00  0.00           C  
ATOM    327  O   GLY B 317      22.932  85.924  20.347  1.00  0.00           O  
ATOM    328  N   ILE B 318      21.047  87.152  20.431  1.00  0.00           N  
ATOM    329  CA  ILE B 318      20.109  86.035  20.289  1.00  0.00           C  
ATOM    330  C   ILE B 318      19.172  86.264  19.077  1.00  0.00           C  
ATOM    331  O   ILE B 318      18.385  87.233  19.063  1.00  0.00           O  
ATOM    332  CB  ILE B 318      19.284  85.827  21.576  1.00  0.00           C  
ATOM    333  CG1 ILE B 318      20.197  85.619  22.788  1.00  0.00           C  
ATOM    334  CG2 ILE B 318      18.348  84.616  21.428  1.00  0.00           C  
ATOM    335  CD1 ILE B 318      19.455  85.554  24.115  1.00  0.00           C  
ATOM    336  N   TYR B 319      19.252  85.366  18.088  1.00  0.00           N  
ATOM    337  CA  TYR B 319      18.637  85.563  16.759  1.00  0.00           C  
ATOM    338  C   TYR B 319      17.571  84.558  16.321  1.00  0.00           C  
ATOM    339  O   TYR B 319      17.697  83.364  16.544  1.00  0.00           O  
ATOM    340  CB  TYR B 319      19.723  85.608  15.677  1.00  0.00           C  
ATOM    341  CG  TYR B 319      20.673  86.743  15.899  1.00  0.00           C  
ATOM    342  CD1 TYR B 319      20.363  88.019  15.434  1.00  0.00           C  
ATOM    343  CD2 TYR B 319      21.848  86.558  16.628  1.00  0.00           C  
ATOM    344  CE1 TYR B 319      21.205  89.078  15.658  1.00  0.00           C  
ATOM    345  CE2 TYR B 319      22.709  87.610  16.866  1.00  0.00           C  
ATOM    346  CZ  TYR B 319      22.382  88.876  16.373  1.00  0.00           C  
ATOM    347  OH  TYR B 319      23.216  89.949  16.597  1.00  0.00           O  
ATOM    348  N   ALA B 320      16.524  85.065  15.686  1.00  0.00           N  
ATOM    349  CA  ALA B 320      15.562  84.242  14.975  1.00  0.00           C  
ATOM    350  C   ALA B 320      16.132  84.059  13.575  1.00  0.00           C  
ATOM    351  O   ALA B 320      16.816  84.944  13.077  1.00  0.00           O  
ATOM    352  CB  ALA B 320      14.237  84.938  14.913  1.00  0.00           C  
ATOM    353  N   TRP B 321      15.869  82.921  12.945  1.00  0.00           N  
ATOM    354  CA  TRP B 321      16.409  82.652  11.634  1.00  0.00           C  
ATOM    355  C   TRP B 321      15.239  82.561  10.711  1.00  0.00           C  
ATOM    356  O   TRP B 321      14.428  81.645  10.826  1.00  0.00           O  
ATOM    357  CB  TRP B 321      17.150  81.330  11.627  1.00  0.00           C  
ATOM    358  CG  TRP B 321      18.242  81.300  12.599  1.00  0.00           C  
ATOM    359  CD1 TRP B 321      18.148  81.027  13.942  1.00  0.00           C  
ATOM    360  CD2 TRP B 321      19.614  81.553  12.333  1.00  0.00           C  
ATOM    361  NE1 TRP B 321      19.385  81.105  14.526  1.00  0.00           N  
ATOM    362  CE2 TRP B 321      20.307  81.424  13.561  1.00  0.00           C  
ATOM    363  CE3 TRP B 321      20.332  81.879  11.178  1.00  0.00           C  
ATOM    364  CZ2 TRP B 321      21.685  81.616  13.664  1.00  0.00           C  
ATOM    365  CZ3 TRP B 321      21.704  82.067  11.275  1.00  0.00           C  
ATOM    366  CH2 TRP B 321      22.366  81.934  12.509  1.00  0.00           C  
ATOM    367  N   LEU B 322      15.148  83.520   9.798  1.00  0.00           N  
ATOM    368  CA  LEU B 322      14.018  83.596   8.900  1.00  0.00           C  
ATOM    369  C   LEU B 322      14.216  82.588   7.778  1.00  0.00           C  
ATOM    370  O   LEU B 322      15.344  82.147   7.540  1.00  0.00           O  
ATOM    371  CB  LEU B 322      13.830  85.023   8.394  1.00  0.00           C  
ATOM    372  CG  LEU B 322      13.764  86.086   9.506  1.00  0.00           C  
ATOM    373  CD1 LEU B 322      13.989  87.464   8.920  1.00  0.00           C  
ATOM    374  CD2 LEU B 322      12.479  86.034  10.350  1.00  0.00           C  
ATOM    375  N   PRO B 323      13.118  82.211   7.092  1.00  0.00           N  
ATOM    376  CA  PRO B 323      13.117  81.074   6.186  1.00  0.00           C  
ATOM    377  C   PRO B 323      14.388  80.913   5.376  1.00  0.00           C  
ATOM    378  O   PRO B 323      14.993  79.839   5.371  1.00  0.00           O  
ATOM    379  CB  PRO B 323      11.916  81.367   5.300  1.00  0.00           C  
ATOM    380  CG  PRO B 323      10.950  81.952   6.273  1.00  0.00           C  
ATOM    381  CD  PRO B 323      11.788  82.856   7.128  1.00  0.00           C  
ATOM    382  N   LEU B 324      14.801  81.981   4.711  1.00  0.00           N  
ATOM    383  CA  LEU B 324      15.994  81.925   3.871  1.00  0.00           C  
ATOM    384  C   LEU B 324      17.172  81.592   4.763  1.00  0.00           C  
ATOM    385  O   LEU B 324      17.894  80.640   4.485  1.00  0.00           O  
ATOM    386  CB  LEU B 324      16.212  83.261   3.131  1.00  0.00           C  
ATOM    387  CG  LEU B 324      17.034  83.242   1.831  1.00  0.00           C  
ATOM    388  CD1 LEU B 324      16.271  82.570   0.711  1.00  0.00           C  
ATOM    389  CD2 LEU B 324      17.409  84.645   1.404  1.00  0.00           C  
ATOM    390  N   GLY B 325      17.323  82.363   5.847  1.00  0.00           N  
ATOM    391  CA  GLY B 325      18.380  82.170   6.836  1.00  0.00           C  
ATOM    392  C   GLY B 325      18.478  80.728   7.286  1.00  0.00           C  
ATOM    393  O   GLY B 325      19.551  80.105   7.214  1.00  0.00           O  
ATOM    394  N   HIS B 332      17.339  80.190   7.722  1.00  0.00           N  
ATOM    395  CA  HIS B 332      17.265  78.802   8.106  1.00  0.00           C  
ATOM    396  C   HIS B 332      17.788  77.869   7.029  1.00  0.00           C  
ATOM    397  O   HIS B 332      18.573  76.955   7.309  1.00  0.00           O  
ATOM    398  CB  HIS B 332      15.853  78.414   8.423  1.00  0.00           C  
ATOM    399  CG  HIS B 332      15.773  77.161   9.215  1.00  0.00           C  
ATOM    400  ND1 HIS B 332      15.208  76.006   8.725  1.00  0.00           N  
ATOM    401  CD2 HIS B 332      16.233  76.862  10.454  1.00  0.00           C  
ATOM    402  CE1 HIS B 332      15.276  75.061   9.649  1.00  0.00           C  
ATOM    403  NE2 HIS B 332      15.901  75.552  10.704  1.00  0.00           N  
ATOM    404  N   ARG B 333      17.374  78.110   5.794  1.00  0.00           N  
ATOM    405  CA  ARG B 333      17.705  77.183   4.744  1.00  0.00           C  
ATOM    406  C   ARG B 333      19.197  77.097   4.557  1.00  0.00           C  
ATOM    407  O   ARG B 333      19.731  76.011   4.365  1.00  0.00           O  
ATOM    408  CB  ARG B 333      17.014  77.548   3.435  1.00  0.00           C  
ATOM    409  CG  ARG B 333      15.550  77.332   3.507  1.00  0.00           C  
ATOM    410  CD  ARG B 333      14.888  78.008   2.358  1.00  0.00           C  
ATOM    411  NE  ARG B 333      13.577  77.417   2.109  1.00  0.00           N  
ATOM    412  CZ  ARG B 333      13.383  76.361   1.333  1.00  0.00           C  
ATOM    413  NH1 ARG B 333      14.414  75.785   0.708  1.00  0.00           N  
ATOM    414  NH2 ARG B 333      12.151  75.899   1.181  1.00  0.00           N  
ATOM    415  N   VAL B 334      19.881  78.224   4.624  1.00  0.00           N  
ATOM    416  CA  VAL B 334      21.304  78.183   4.416  1.00  0.00           C  
ATOM    417  C   VAL B 334      21.895  77.392   5.568  1.00  0.00           C  
ATOM    418  O   VAL B 334      22.641  76.432   5.369  1.00  0.00           O  
ATOM    419  CB  VAL B 334      21.894  79.591   4.364  1.00  0.00           C  
ATOM    420  CG1 VAL B 334      23.409  79.537   4.104  1.00  0.00           C  
ATOM    421  CG2 VAL B 334      21.194  80.401   3.295  1.00  0.00           C  
ATOM    422  N   LEU B 335      21.511  77.789   6.773  1.00  0.00           N  
ATOM    423  CA  LEU B 335      22.019  77.196   7.987  1.00  0.00           C  
ATOM    424  C   LEU B 335      21.869  75.667   7.948  1.00  0.00           C  
ATOM    425  O   LEU B 335      22.772  74.928   8.371  1.00  0.00           O  
ATOM    426  CB  LEU B 335      21.314  77.820   9.200  1.00  0.00           C  
ATOM    427  CG  LEU B 335      21.653  77.241  10.576  1.00  0.00           C  
ATOM    428  CD1 LEU B 335      22.673  78.063  11.307  1.00  0.00           C  
ATOM    429  CD2 LEU B 335      20.396  77.088  11.414  1.00  0.00           C  
ATOM    430  N   LYS B 336      20.748  75.195   7.404  1.00  0.00           N  
ATOM    431  CA  LYS B 336      20.536  73.752   7.298  1.00  0.00           C  
ATOM    432  C   LYS B 336      21.365  73.056   6.200  1.00  0.00           C  
ATOM    433  O   LYS B 336      21.640  71.853   6.301  1.00  0.00           O  
ATOM    434  CB  LYS B 336      19.046  73.384   7.244  1.00  0.00           C  
ATOM    435  CG  LYS B 336      18.348  73.500   8.597  1.00  0.00           C  
ATOM    436  CD  LYS B 336      17.213  72.473   8.765  1.00  0.00           C  
ATOM    437  CE  LYS B 336      17.585  71.285   9.683  1.00  0.00           C  
ATOM    438  NZ  LYS B 336      17.889  71.780  11.037  1.00  0.00           N  
ATOM    439  N   LYS B 337      21.788  73.798   5.183  1.00  0.00           N  
ATOM    440  CA  LYS B 337      22.762  73.261   4.228  1.00  0.00           C  
ATOM    441  C   LYS B 337      24.155  73.197   4.832  1.00  0.00           C  
ATOM    442  O   LYS B 337      24.847  72.195   4.674  1.00  0.00           O  
ATOM    443  CB  LYS B 337      22.793  74.061   2.920  1.00  0.00           C  
ATOM    444  CG  LYS B 337      21.415  74.277   2.323  1.00  0.00           C  
ATOM    445  CD  LYS B 337      21.334  73.839   0.895  1.00  0.00           C  
ATOM    446  CE  LYS B 337      19.915  73.488   0.582  1.00  0.00           C  
ATOM    447  NZ  LYS B 337      19.879  72.781  -0.712  1.00  0.00           N  
ATOM    448  N   ILE B 338      24.570  74.274   5.504  1.00  0.00           N  
ATOM    449  CA  ILE B 338      25.844  74.298   6.257  1.00  0.00           C  
ATOM    450  C   ILE B 338      25.919  73.108   7.221  1.00  0.00           C  
ATOM    451  O   ILE B 338      26.885  72.334   7.195  1.00  0.00           O  
ATOM    452  CB  ILE B 338      26.048  75.663   7.013  1.00  0.00           C  
ATOM    453  CG1 ILE B 338      26.277  76.798   6.006  1.00  0.00           C  
ATOM    454  CG2 ILE B 338      27.208  75.605   8.014  1.00  0.00           C  
ATOM    455  CD1 ILE B 338      25.915  78.173   6.552  1.00  0.00           C  
ATOM    456  N   GLU B 339      24.877  72.958   8.038  1.00  0.00           N  
ATOM    457  CA  GLU B 339      24.767  71.852   8.988  1.00  0.00           C  
ATOM    458  C   GLU B 339      24.960  70.485   8.301  1.00  0.00           C  
ATOM    459  O   GLU B 339      25.679  69.618   8.805  1.00  0.00           O  
ATOM    460  CB  GLU B 339      23.436  71.952   9.727  1.00  0.00           C  
ATOM    461  CG  GLU B 339      23.220  70.897  10.760  1.00  0.00           C  
ATOM    462  CD  GLU B 339      21.751  70.738  11.136  1.00  0.00           C  
ATOM    463  OE1 GLU B 339      21.185  69.636  10.911  1.00  0.00           O  
ATOM    464  OE2 GLU B 339      21.156  71.725  11.631  1.00  0.00           O  
ATOM    465  N   GLN B 340      24.368  70.331   7.119  1.00  0.00           N  
ATOM    466  CA  GLN B 340      24.483  69.113   6.333  1.00  0.00           C  
ATOM    467  C   GLN B 340      25.885  68.826   5.803  1.00  0.00           C  
ATOM    468  O   GLN B 340      26.334  67.691   5.860  1.00  0.00           O  
ATOM    469  CB  GLN B 340      23.458  69.104   5.190  1.00  0.00           C  
ATOM    470  CG  GLN B 340      23.356  67.790   4.383  1.00  0.00           C  
ATOM    471  CD  GLN B 340      23.046  66.542   5.242  1.00  0.00           C  
ATOM    472  OE1 GLN B 340      22.356  66.621   6.275  1.00  0.00           O  
ATOM    473  NE2 GLN B 340      23.571  65.385   4.812  1.00  0.00           N  
ATOM    474  N   ILE B 341      26.587  69.824   5.287  1.00  0.00           N  
ATOM    475  CA  ILE B 341      27.933  69.588   4.750  1.00  0.00           C  
ATOM    476  C   ILE B 341      28.859  69.142   5.875  1.00  0.00           C  
ATOM    477  O   ILE B 341      29.775  68.326   5.672  1.00  0.00           O  
ATOM    478  CB  ILE B 341      28.503  70.841   4.082  1.00  0.00           C  
ATOM    479  CG1 ILE B 341      27.636  71.240   2.876  1.00  0.00           C  
ATOM    480  CG2 ILE B 341      29.952  70.626   3.687  1.00  0.00           C  
ATOM    481  CD1 ILE B 341      27.942  72.609   2.283  1.00  0.00           C  
ATOM    482  N   VAL B 342      28.595  69.680   7.065  1.00  0.00           N  
ATOM    483  CA  VAL B 342      29.381  69.371   8.250  1.00  0.00           C  
ATOM    484  C   VAL B 342      29.044  67.969   8.739  1.00  0.00           C  
ATOM    485  O   VAL B 342      29.934  67.219   9.163  1.00  0.00           O  
ATOM    486  CB  VAL B 342      29.138  70.405   9.362  1.00  0.00           C  
ATOM    487  CG1 VAL B 342      29.615  69.887  10.739  1.00  0.00           C  
ATOM    488  CG2 VAL B 342      29.804  71.718   9.006  1.00  0.00           C  
ATOM    489  N   ARG B 343      27.760  67.620   8.661  1.00  0.00           N  
ATOM    490  CA  ARG B 343      27.321  66.297   9.060  1.00  0.00           C  
ATOM    491  C   ARG B 343      27.999  65.237   8.188  1.00  0.00           C  
ATOM    492  O   ARG B 343      28.665  64.334   8.699  1.00  0.00           O  
ATOM    493  CB  ARG B 343      25.812  66.198   8.982  1.00  0.00           C  
ATOM    494  CG  ARG B 343      25.277  64.879   9.466  1.00  0.00           C  
ATOM    495  CD  ARG B 343      23.768  64.880   9.506  1.00  0.00           C  
ATOM    496  NE  ARG B 343      23.296  65.499  10.736  1.00  0.00           N  
ATOM    497  CZ  ARG B 343      22.654  66.659  10.792  1.00  0.00           C  
ATOM    498  NH1 ARG B 343      22.386  67.341   9.674  1.00  0.00           N  
ATOM    499  NH2 ARG B 343      22.270  67.132  11.971  1.00  0.00           N  
ATOM    500  N   GLU B 344      27.861  65.383   6.876  1.00  0.00           N  
ATOM    501  CA  GLU B 344      28.484  64.485   5.923  1.00  0.00           C  
ATOM    502  C   GLU B 344      29.987  64.255   6.155  1.00  0.00           C  
ATOM    503  O   GLU B 344      30.458  63.102   6.150  1.00  0.00           O  
ATOM    504  CB  GLU B 344      28.247  64.998   4.512  1.00  0.00           C  
ATOM    505  CG  GLU B 344      26.844  64.782   3.992  1.00  0.00           C  
ATOM    506  CD  GLU B 344      26.531  65.683   2.811  1.00  0.00           C  
ATOM    507  OE1 GLU B 344      27.463  66.009   2.024  1.00  0.00           O  
ATOM    508  OE2 GLU B 344      25.345  66.080   2.679  1.00  0.00           O  
ATOM    509  N   GLU B 345      30.735  65.339   6.375  1.00  0.00           N  
ATOM    510  CA  GLU B 345      32.191  65.235   6.503  1.00  0.00           C  
ATOM    511  C   GLU B 345      32.635  64.637   7.815  1.00  0.00           C  
ATOM    512  O   GLU B 345      33.690  64.023   7.873  1.00  0.00           O  
ATOM    513  CB  GLU B 345      32.877  66.580   6.271  1.00  0.00           C  
ATOM    514  CG  GLU B 345      32.916  66.996   4.823  1.00  0.00           C  
ATOM    515  CD  GLU B 345      33.481  65.913   3.909  1.00  0.00           C  
ATOM    516  OE1 GLU B 345      34.537  65.292   4.240  1.00  0.00           O  
ATOM    517  OE2 GLU B 345      32.845  65.698   2.848  1.00  0.00           O  
ATOM    518  N   GLN B 347      31.832  64.825   8.860  1.00  0.00           N  
ATOM    519  CA  GLN B 347      32.047  64.172  10.151  1.00  0.00           C  
ATOM    520  C   GLN B 347      31.842  62.675  10.015  1.00  0.00           C  
ATOM    521  O   GLN B 347      32.605  61.868  10.568  1.00  0.00           O  
ATOM    522  CB  GLN B 347      31.074  64.708  11.206  1.00  0.00           C  
ATOM    523  CG  GLN B 347      31.418  66.079  11.757  1.00  0.00           C  
ATOM    524  CD  GLN B 347      32.809  66.143  12.352  1.00  0.00           C  
ATOM    525  OE1 GLN B 347      33.731  66.652  11.736  1.00  0.00           O  
ATOM    526  NE2 GLN B 347      32.963  65.620  13.553  1.00  0.00           N  
ATOM    527  N   ASN B 348      30.794  62.294   9.291  1.00  0.00           N  
ATOM    528  CA  ASN B 348      30.490  60.884   9.138  1.00  0.00           C  
ATOM    529  C   ASN B 348      31.570  60.233   8.312  1.00  0.00           C  
ATOM    530  O   ASN B 348      32.054  59.159   8.653  1.00  0.00           O  
ATOM    531  CB  ASN B 348      29.122  60.694   8.505  1.00  0.00           C  
ATOM    532  CG  ASN B 348      28.018  61.256   9.363  1.00  0.00           C  
ATOM    533  OD1 ASN B 348      28.153  61.368  10.592  1.00  0.00           O  
ATOM    534  ND2 ASN B 348      26.919  61.628   8.729  1.00  0.00           N  
ATOM    535  N   ARG B 349      31.980  60.907   7.250  1.00  0.00           N  
ATOM    536  CA  ARG B 349      32.989  60.341   6.390  1.00  0.00           C  
ATOM    537  C   ARG B 349      34.284  60.100   7.163  1.00  0.00           C  
ATOM    538  O   ARG B 349      35.064  59.231   6.801  1.00  0.00           O  
ATOM    539  CB  ARG B 349      33.212  61.229   5.172  1.00  0.00           C  
ATOM    540  CG  ARG B 349      34.192  60.678   4.174  1.00  0.00           C  
ATOM    541  CD  ARG B 349      34.682  61.748   3.242  1.00  0.00           C  
ATOM    542  NE  ARG B 349      33.632  62.698   2.882  1.00  0.00           N  
ATOM    543  CZ  ARG B 349      32.701  62.484   1.952  1.00  0.00           C  
ATOM    544  NH1 ARG B 349      32.668  61.335   1.269  1.00  0.00           N  
ATOM    545  NH2 ARG B 349      31.793  63.430   1.704  1.00  0.00           N  
ATOM    546  N   ALA B 352      34.491  60.847   8.246  1.00  0.00           N  
ATOM    547  CA  ALA B 352      35.696  60.710   9.069  1.00  0.00           C  
ATOM    548  C   ALA B 352      35.524  59.712  10.222  1.00  0.00           C  
ATOM    549  O   ALA B 352      36.346  59.656  11.139  1.00  0.00           O  
ATOM    550  CB  ALA B 352      36.109  62.072   9.600  1.00  0.00           C  
ATOM    551  N   GLY B 361      34.436  58.950  10.188  1.00  0.00           N  
ATOM    552  CA  GLY B 361      34.142  57.941  11.201  1.00  0.00           C  
ATOM    553  C   GLY B 361      33.472  58.403  12.487  1.00  0.00           C  
ATOM    554  O   GLY B 361      33.303  57.596  13.404  1.00  0.00           O  
ATOM    555  N   ALA B 362      33.084  59.672  12.595  1.00  0.00           N  
ATOM    556  CA  ALA B 362      32.430  60.121  13.840  1.00  0.00           C  
ATOM    557  C   ALA B 362      30.960  59.733  13.886  1.00  0.00           C  
ATOM    558  O   ALA B 362      30.324  59.563  12.848  1.00  0.00           O  
ATOM    559  CB  ALA B 362      32.594  61.633  14.041  1.00  0.00           C  
ATOM    560  N   ILE B 363      30.405  59.629  15.091  1.00  0.00           N  
ATOM    561  CA  ILE B 363      29.031  59.143  15.265  1.00  0.00           C  
ATOM    562  C   ILE B 363      28.119  60.186  15.862  1.00  0.00           C  
ATOM    563  O   ILE B 363      28.344  60.648  16.972  1.00  0.00           O  
ATOM    564  CB  ILE B 363      29.008  57.923  16.176  1.00  0.00           C  
ATOM    565  CG1 ILE B 363      29.876  56.820  15.574  1.00  0.00           C  
ATOM    566  CG2 ILE B 363      27.563  57.426  16.370  1.00  0.00           C  
ATOM    567  CD1 ILE B 363      30.567  56.021  16.595  1.00  0.00           C  
ATOM    568  N   GLU B 364      27.063  60.535  15.143  1.00  0.00           N  
ATOM    569  CA  GLU B 364      26.145  61.579  15.619  1.00  0.00           C  
ATOM    570  C   GLU B 364      25.268  61.121  16.784  1.00  0.00           C  
ATOM    571  O   GLU B 364      24.633  60.070  16.703  1.00  0.00           O  
ATOM    572  CB  GLU B 364      25.270  62.095  14.474  1.00  0.00           C  
ATOM    573  CG  GLU B 364      24.303  63.145  14.932  1.00  0.00           C  
ATOM    574  CD  GLU B 364      23.754  63.993  13.800  1.00  0.00           C  
ATOM    575  OE1 GLU B 364      23.556  63.450  12.681  1.00  0.00           O  
ATOM    576  OE2 GLU B 364      23.510  65.205  14.032  1.00  0.00           O  
ATOM    577  N   LEU B 365      25.235  61.894  17.863  1.00  0.00           N  
ATOM    578  CA  LEU B 365      24.162  61.771  18.850  1.00  0.00           C  
ATOM    579  C   LEU B 365      23.581  63.140  19.102  1.00  0.00           C  
ATOM    580  O   LEU B 365      23.628  63.992  18.225  1.00  0.00           O  
ATOM    581  CB  LEU B 365      24.618  61.083  20.147  1.00  0.00           C  
ATOM    582  CG  LEU B 365      25.999  61.309  20.771  1.00  0.00           C  
ATOM    583  CD1 LEU B 365      26.131  62.674  21.368  1.00  0.00           C  
ATOM    584  CD2 LEU B 365      26.228  60.254  21.844  1.00  0.00           C  
ATOM    585  N   LEU B 366      22.989  63.351  20.267  1.00  0.00           N  
ATOM    586  CA  LEU B 366      22.555  64.689  20.645  1.00  0.00           C  
ATOM    587  C   LEU B 366      22.457  64.795  22.124  1.00  0.00           C  
ATOM    588  O   LEU B 366      21.738  64.013  22.740  1.00  0.00           O  
ATOM    589  CB  LEU B 366      21.197  65.046  20.068  1.00  0.00           C  
ATOM    590  CG  LEU B 366      20.790  66.471  20.450  1.00  0.00           C  
ATOM    591  CD1 LEU B 366      21.586  67.509  19.643  1.00  0.00           C  
ATOM    592  CD2 LEU B 366      19.314  66.687  20.275  1.00  0.00           C  
ATOM    593  N   MET B 368      23.182  65.755  22.692  1.00  0.00           N  
ATOM    594  CA  MET B 368      23.118  66.033  24.120  1.00  0.00           C  
ATOM    595  C   MET B 368      22.122  67.187  24.387  1.00  0.00           C  
ATOM    596  O   MET B 368      21.770  67.934  23.470  1.00  0.00           O  
ATOM    597  CB  MET B 368      24.515  66.340  24.655  1.00  0.00           C  
ATOM    598  CG  MET B 368      25.300  65.106  24.984  1.00  0.00           C  
ATOM    599  SD  MET B 368      27.069  65.418  25.115  1.00  0.00           S  
ATOM    600  CE  MET B 368      27.493  65.772  23.397  1.00  0.00           C  
ATOM    601  N   PRO B 370      21.680  67.354  25.636  1.00  0.00           N  
ATOM    602  CA  PRO B 370      20.629  68.331  25.812  1.00  0.00           C  
ATOM    603  C   PRO B 370      21.199  69.739  25.950  1.00  0.00           C  
ATOM    604  O   PRO B 370      22.399  69.906  26.223  1.00  0.00           O  
ATOM    605  CB  PRO B 370      19.982  67.907  27.133  1.00  0.00           C  
ATOM    606  CG  PRO B 370      20.834  66.744  27.672  1.00  0.00           C  
ATOM    607  CD  PRO B 370      22.094  66.763  26.913  1.00  0.00           C  
ATOM    608  N   THR B 371      20.363  70.756  25.769  1.00  0.00           N  
ATOM    609  CA  THR B 371      20.842  72.112  25.989  1.00  0.00           C  
ATOM    610  C   THR B 371      21.115  72.414  27.466  1.00  0.00           C  
ATOM    611  O   THR B 371      21.993  73.217  27.767  1.00  0.00           O  
ATOM    612  CB  THR B 371      19.931  73.165  25.354  1.00  0.00           C  
ATOM    613  OG1 THR B 371      18.569  72.862  25.657  1.00  0.00           O  
ATOM    614  CG2 THR B 371      20.115  73.165  23.824  1.00  0.00           C  
ATOM    615  N   LEU B 372      20.413  71.743  28.381  1.00  0.00           N  
ATOM    616  CA  LEU B 372      20.553  72.036  29.823  1.00  0.00           C  
ATOM    617  C   LEU B 372      21.376  71.032  30.600  1.00  0.00           C  
ATOM    618  O   LEU B 372      20.995  69.869  30.740  1.00  0.00           O  
ATOM    619  CB  LEU B 372      19.191  72.272  30.499  1.00  0.00           C  
ATOM    620  CG  LEU B 372      18.492  73.565  30.016  1.00  0.00           C  
ATOM    621  CD1 LEU B 372      17.269  73.874  30.825  1.00  0.00           C  
ATOM    622  CD2 LEU B 372      19.427  74.775  30.036  1.00  0.00           C  
ATOM    623  N   GLN B 373      22.511  71.485  31.117  1.00  0.00           N  
ATOM    624  CA  GLN B 373      23.381  70.625  31.911  1.00  0.00           C  
ATOM    625  C   GLN B 373      23.333  70.843  33.439  1.00  0.00           C  
ATOM    626  O   GLN B 373      22.913  71.893  33.911  1.00  0.00           O  
ATOM    627  CB  GLN B 373      24.794  70.757  31.395  1.00  0.00           C  
ATOM    628  CG  GLN B 373      24.955  70.130  30.065  1.00  0.00           C  
ATOM    629  CD  GLN B 373      26.307  70.389  29.484  1.00  0.00           C  
ATOM    630  OE1 GLN B 373      27.342  70.094  30.100  1.00  0.00           O  
ATOM    631  NE2 GLN B 373      26.318  70.954  28.281  1.00  0.00           N  
ATOM    632  N   LEU B 374      23.758  69.831  34.197  1.00  0.00           N  
ATOM    633  CA  LEU B 374      23.826  69.933  35.649  1.00  0.00           C  
ATOM    634  C   LEU B 374      25.151  70.503  36.103  1.00  0.00           C  
ATOM    635  O   LEU B 374      26.206  69.973  35.790  1.00  0.00           O  
ATOM    636  CB  LEU B 374      23.614  68.570  36.315  1.00  0.00           C  
ATOM    637  CG  LEU B 374      22.225  67.930  36.442  1.00  0.00           C  
ATOM    638  CD1 LEU B 374      22.370  66.586  37.166  1.00  0.00           C  
ATOM    639  CD2 LEU B 374      21.203  68.840  37.154  1.00  0.00           C  
ATOM    640  N   ALA B 375      25.077  71.582  36.873  1.00  0.00           N  
ATOM    641  CA  ALA B 375      26.234  72.189  37.512  1.00  0.00           C  
ATOM    642  C   ALA B 375      27.058  71.171  38.279  1.00  0.00           C  
ATOM    643  O   ALA B 375      28.269  71.174  38.162  1.00  0.00           O  
ATOM    644  CB  ALA B 375      25.789  73.308  38.421  1.00  0.00           C  
ATOM    645  N   ASP B 376      26.406  70.293  39.055  1.00  0.00           N  
ATOM    646  CA  ASP B 376      27.120  69.209  39.745  1.00  0.00           C  
ATOM    647  C   ASP B 376      28.082  68.490  38.817  1.00  0.00           C  
ATOM    648  O   ASP B 376      29.174  68.089  39.221  1.00  0.00           O  
ATOM    649  CB  ASP B 376      26.156  68.214  40.379  1.00  0.00           C  
ATOM    650  CG  ASP B 376      25.751  68.625  41.791  1.00  0.00           C  
ATOM    651  OD1 ASP B 376      26.537  69.387  42.435  1.00  0.00           O  
ATOM    652  OD2 ASP B 376      24.662  68.189  42.265  1.00  0.00           O  
ATOM    653  N   LEU B 377      27.683  68.353  37.564  1.00  0.00           N  
ATOM    654  CA  LEU B 377      28.529  67.741  36.577  1.00  0.00           C  
ATOM    655  C   LEU B 377      29.792  68.575  36.349  1.00  0.00           C  
ATOM    656  O   LEU B 377      30.891  68.050  36.350  1.00  0.00           O  
ATOM    657  CB  LEU B 377      27.732  67.532  35.294  1.00  0.00           C  
ATOM    658  CG  LEU B 377      28.368  66.814  34.121  1.00  0.00           C  
ATOM    659  CD1 LEU B 377      28.902  65.466  34.528  1.00  0.00           C  
ATOM    660  CD2 LEU B 377      27.285  66.667  33.118  1.00  0.00           C  
ATOM    661  N   TRP B 378      29.634  69.881  36.200  1.00  0.00           N  
ATOM    662  CA  TRP B 378      30.767  70.799  35.995  1.00  0.00           C  
ATOM    663  C   TRP B 378      31.665  70.944  37.215  1.00  0.00           C  
ATOM    664  O   TRP B 378      32.857  71.253  37.089  1.00  0.00           O  
ATOM    665  CB  TRP B 378      30.249  72.162  35.559  1.00  0.00           C  
ATOM    666  CG  TRP B 378      29.745  72.116  34.167  1.00  0.00           C  
ATOM    667  CD1 TRP B 378      28.619  71.478  33.714  1.00  0.00           C  
ATOM    668  CD2 TRP B 378      30.351  72.714  33.029  1.00  0.00           C  
ATOM    669  NE1 TRP B 378      28.491  71.652  32.368  1.00  0.00           N  
ATOM    670  CE2 TRP B 378      29.544  72.410  31.921  1.00  0.00           C  
ATOM    671  CE3 TRP B 378      31.497  73.495  32.837  1.00  0.00           C  
ATOM    672  CZ2 TRP B 378      29.847  72.857  30.646  1.00  0.00           C  
ATOM    673  CZ3 TRP B 378      31.802  73.923  31.568  1.00  0.00           C  
ATOM    674  CH2 TRP B 378      30.981  73.614  30.495  1.00  0.00           C  
ATOM    675  N   ARG B 388      31.083  70.726  38.391  1.00  0.00           N  
ATOM    676  CA  ARG B 388      31.858  70.563  39.617  1.00  0.00           C  
ATOM    677  C   ARG B 388      32.816  69.369  39.631  1.00  0.00           C  
ATOM    678  O   ARG B 388      33.878  69.456  40.224  1.00  0.00           O  
ATOM    679  CB  ARG B 388      30.946  70.495  40.815  1.00  0.00           C  
ATOM    680  CG  ARG B 388      30.430  71.821  41.227  1.00  0.00           C  
ATOM    681  CD  ARG B 388      29.221  71.594  42.059  1.00  0.00           C  
ATOM    682  NE  ARG B 388      28.823  72.813  42.723  1.00  0.00           N  
ATOM    683  CZ  ARG B 388      27.563  73.186  42.873  1.00  0.00           C  
ATOM    684  NH1 ARG B 388      26.580  72.429  42.381  1.00  0.00           N  
ATOM    685  NH2 ARG B 388      27.299  74.328  43.494  1.00  0.00           N  
ATOM    686  N   GLU B 389      32.453  68.277  38.969  1.00  0.00           N  
ATOM    687  CA  GLU B 389      33.295  67.078  38.934  1.00  0.00           C  
ATOM    688  C   GLU B 389      34.657  67.318  38.308  1.00  0.00           C  
ATOM    689  O   GLU B 389      35.635  66.691  38.716  1.00  0.00           O  
ATOM    690  CB  GLU B 389      32.613  65.940  38.164  1.00  0.00           C  
ATOM    691  CG  GLU B 389      31.613  65.133  38.961  1.00  0.00           C  
ATOM    692  CD  GLU B 389      31.193  63.849  38.252  1.00  0.00           C  
ATOM    693  OE1 GLU B 389      32.050  62.948  38.053  1.00  0.00           O  
ATOM    694  OE2 GLU B 389      29.991  63.745  37.909  1.00  0.00           O  
ATOM    695  N   SER B 396      34.713  68.204  37.310  1.00  0.00           N  
ATOM    696  CA  SER B 396      35.930  68.446  36.519  1.00  0.00           C  
ATOM    697  C   SER B 396      36.611  69.756  36.880  1.00  0.00           C  
ATOM    698  O   SER B 396      37.691  70.065  36.374  1.00  0.00           O  
ATOM    699  CB  SER B 396      35.575  68.492  35.043  1.00  0.00           C  
ATOM    700  OG  SER B 396      34.616  69.515  34.808  1.00  0.00           O  
ATOM    701  N   GLY B 397      35.966  70.545  37.726  1.00  0.00           N  
ATOM    702  CA  GLY B 397      36.536  71.805  38.153  1.00  0.00           C  
ATOM    703  C   GLY B 397      35.836  72.958  37.479  1.00  0.00           C  
ATOM    704  O   GLY B 397      35.539  73.992  38.111  1.00  0.00           O  
ATOM    705  N   ARG B 399      35.531  72.771  36.200  1.00  0.00           N  
ATOM    706  CA  ARG B 399      35.109  73.878  35.360  1.00  0.00           C  
ATOM    707  C   ARG B 399      33.950  74.781  35.818  1.00  0.00           C  
ATOM    708  O   ARG B 399      33.780  75.855  35.268  1.00  0.00           O  
ATOM    709  CB  ARG B 399      34.921  73.390  33.943  1.00  0.00           C  
ATOM    710  CG  ARG B 399      36.158  72.701  33.465  1.00  0.00           C  
ATOM    711  CD  ARG B 399      36.358  72.902  31.992  1.00  0.00           C  
ATOM    712  NE  ARG B 399      35.234  72.402  31.214  1.00  0.00           N  
ATOM    713  CZ  ARG B 399      35.113  72.546  29.902  1.00  0.00           C  
ATOM    714  NH1 ARG B 399      36.042  73.175  29.210  1.00  0.00           N  
ATOM    715  NH2 ARG B 399      34.061  72.042  29.277  1.00  0.00           N  
ATOM    716  N   TYR B 404      33.190  74.402  36.836  1.00  0.00           N  
ATOM    717  CA  TYR B 404      32.016  75.210  37.190  1.00  0.00           C  
ATOM    718  C   TYR B 404      32.336  76.681  37.316  1.00  0.00           C  
ATOM    719  O   TYR B 404      31.590  77.512  36.815  1.00  0.00           O  
ATOM    720  CB  TYR B 404      31.330  74.733  38.480  1.00  0.00           C  
ATOM    721  CG  TYR B 404      29.947  75.357  38.765  1.00  0.00           C  
ATOM    722  CD1 TYR B 404      29.018  75.601  37.733  1.00  0.00           C  
ATOM    723  CD2 TYR B 404      29.557  75.660  40.079  1.00  0.00           C  
ATOM    724  CE1 TYR B 404      27.753  76.161  38.013  1.00  0.00           C  
ATOM    725  CE2 TYR B 404      28.296  76.208  40.366  1.00  0.00           C  
ATOM    726  CZ  TYR B 404      27.405  76.458  39.337  1.00  0.00           C  
ATOM    727  OH  TYR B 404      26.167  76.988  39.645  1.00  0.00           O  
ATOM    728  N   ASP B 406      33.443  76.992  37.991  1.00  0.00           N  
ATOM    729  CA  ASP B 406      33.797  78.384  38.339  1.00  0.00           C  
ATOM    730  C   ASP B 406      34.925  78.876  37.407  1.00  0.00           C  
ATOM    731  O   ASP B 406      35.692  79.768  37.762  1.00  0.00           O  
ATOM    732  CB  ASP B 406      34.164  78.536  39.845  1.00  0.00           C  
ATOM    733  CG  ASP B 406      33.262  77.680  40.792  1.00  0.00           C  
ATOM    734  OD1 ASP B 406      32.876  78.151  41.891  1.00  0.00           O  
ATOM    735  OD2 ASP B 406      32.933  76.517  40.453  1.00  0.00           O  
ATOM    736  N   ALA B 486      34.993  78.306  36.200  1.00  0.00           N  
ATOM    737  CA  ALA B 486      36.071  78.596  35.259  1.00  0.00           C  
ATOM    738  C   ALA B 486      35.566  78.693  33.806  1.00  0.00           C  
ATOM    739  O   ALA B 486      36.273  78.369  32.830  1.00  0.00           O  
ATOM    740  CB  ALA B 486      37.202  77.542  35.401  1.00  0.00           C  
ATOM    741  N   TYR B 487      34.318  79.106  33.667  1.00  0.00           N  
ATOM    742  CA  TYR B 487      33.889  79.721  32.419  1.00  0.00           C  
ATOM    743  C   TYR B 487      33.674  81.175  32.730  1.00  0.00           C  
ATOM    744  O   TYR B 487      33.539  82.015  31.836  1.00  0.00           O  
ATOM    745  CB  TYR B 487      32.630  79.054  31.810  1.00  0.00           C  
ATOM    746  CG  TYR B 487      33.001  78.397  30.516  1.00  0.00           C  
ATOM    747  CD1 TYR B 487      33.600  77.145  30.503  1.00  0.00           C  
ATOM    748  CD2 TYR B 487      32.850  79.069  29.317  1.00  0.00           C  
ATOM    749  CE1 TYR B 487      34.003  76.553  29.315  1.00  0.00           C  
ATOM    750  CE2 TYR B 487      33.255  78.497  28.111  1.00  0.00           C  
ATOM    751  CZ  TYR B 487      33.837  77.236  28.112  1.00  0.00           C  
ATOM    752  OH  TYR B 487      34.237  76.651  26.914  1.00  0.00           O  
ATOM    753  N   GLY B 488      33.653  81.459  34.026  1.00  0.00           N  
ATOM    754  CA  GLY B 488      33.410  82.793  34.492  1.00  0.00           C  
ATOM    755  C   GLY B 488      32.055  83.287  34.033  1.00  0.00           C  
ATOM    756  O   GLY B 488      31.094  82.506  33.911  1.00  0.00           O  
ATOM    757  N   PRO B 495      31.972  84.588  33.736  1.00  0.00           N  
ATOM    758  CA  PRO B 495      30.651  85.179  33.618  1.00  0.00           C  
ATOM    759  C   PRO B 495      29.962  84.823  32.303  1.00  0.00           C  
ATOM    760  O   PRO B 495      28.784  85.116  32.146  1.00  0.00           O  
ATOM    761  CB  PRO B 495      30.922  86.686  33.723  1.00  0.00           C  
ATOM    762  CG  PRO B 495      32.398  86.836  33.857  1.00  0.00           C  
ATOM    763  CD  PRO B 495      33.037  85.558  33.462  1.00  0.00           C  
ATOM    764  N   GLU B 496      30.668  84.184  31.372  1.00  0.00           N  
ATOM    765  CA  GLU B 496      30.039  83.845  30.115  1.00  0.00           C  
ATOM    766  C   GLU B 496      29.169  82.591  30.221  1.00  0.00           C  
ATOM    767  O   GLU B 496      28.627  82.129  29.233  1.00  0.00           O  
ATOM    768  CB  GLU B 496      31.017  83.836  28.920  1.00  0.00           C  
ATOM    769  CG  GLU B 496      32.484  84.086  29.247  1.00  0.00           C  
ATOM    770  CD  GLU B 496      32.859  85.583  29.340  1.00  0.00           C  
ATOM    771  OE1 GLU B 496      32.827  86.284  28.303  1.00  0.00           O  
ATOM    772  OE2 GLU B 496      33.215  86.065  30.443  1.00  0.00           O  
ATOM    773  N   MET B 497      28.999  82.066  31.428  1.00  0.00           N  
ATOM    774  CA  MET B 497      28.159  80.891  31.623  1.00  0.00           C  
ATOM    775  C   MET B 497      26.789  81.213  32.164  1.00  0.00           C  
ATOM    776  O   MET B 497      26.658  81.671  33.289  1.00  0.00           O  
ATOM    777  CB  MET B 497      28.822  79.889  32.551  1.00  0.00           C  
ATOM    778  CG  MET B 497      27.872  78.815  33.023  1.00  0.00           C  
ATOM    779  SD  MET B 497      28.686  77.492  33.931  1.00  0.00           S  
ATOM    780  CE  MET B 497      29.579  76.671  32.597  1.00  0.00           C  
ATOM    781  N   LEU B 498      25.758  80.936  31.380  1.00  0.00           N  
ATOM    782  CA  LEU B 498      24.397  81.185  31.825  1.00  0.00           C  
ATOM    783  C   LEU B 498      24.045  80.162  32.884  1.00  0.00           C  
ATOM    784  O   LEU B 498      24.028  78.967  32.582  1.00  0.00           O  
ATOM    785  CB  LEU B 498      23.446  81.042  30.651  1.00  0.00           C  
ATOM    786  CG  LEU B 498      22.073  81.641  30.814  1.00  0.00           C  
ATOM    787  CD1 LEU B 498      22.181  83.162  30.964  1.00  0.00           C  
ATOM    788  CD2 LEU B 498      21.230  81.255  29.622  1.00  0.00           C  
ATOM    789  N   ARG B 499      23.811  80.616  34.120  1.00  0.00           N  
ATOM    790  CA  ARG B 499      23.390  79.722  35.221  1.00  0.00           C  
ATOM    791  C   ARG B 499      21.906  79.814  35.400  1.00  0.00           C  
ATOM    792  O   ARG B 499      21.314  80.879  35.334  1.00  0.00           O  
ATOM    793  CB  ARG B 499      24.050  80.042  36.573  1.00  0.00           C  
ATOM    794  CG  ARG B 499      25.531  80.321  36.516  1.00  0.00           C  
ATOM    795  CD  ARG B 499      26.253  79.940  37.803  1.00  0.00           C  
ATOM    796  NE  ARG B 499      27.620  79.522  37.480  1.00  0.00           N  
ATOM    797  CZ  ARG B 499      28.601  79.358  38.363  1.00  0.00           C  
ATOM    798  NH1 ARG B 499      28.384  79.568  39.655  1.00  0.00           N  
ATOM    799  NH2 ARG B 499      29.805  78.979  37.948  1.00  0.00           N  
ATOM    800  N   ILE B 500      21.303  78.666  35.630  1.00  0.00           N  
ATOM    801  CA  ILE B 500      19.875  78.591  35.797  1.00  0.00           C  
ATOM    802  C   ILE B 500      19.583  77.831  37.073  1.00  0.00           C  
ATOM    803  O   ILE B 500      20.325  76.919  37.467  1.00  0.00           O  
ATOM    804  CB  ILE B 500      19.221  77.927  34.575  1.00  0.00           C  
ATOM    805  CG1 ILE B 500      19.619  78.698  33.302  1.00  0.00           C  
ATOM    806  CG2 ILE B 500      17.712  77.922  34.741  1.00  0.00           C  
ATOM    807  CD1 ILE B 500      19.406  77.980  32.003  1.00  0.00           C  
ATOM    808  N   ALA B 501      18.517  78.256  37.738  1.00  0.00           N  
ATOM    809  CA  ALA B 501      17.980  77.546  38.882  1.00  0.00           C  
ATOM    810  C   ALA B 501      16.622  77.042  38.466  1.00  0.00           C  
ATOM    811  O   ALA B 501      15.824  77.799  37.943  1.00  0.00           O  
ATOM    812  CB  ALA B 501      17.861  78.479  40.044  1.00  0.00           C  
ATOM    813  N   ASP B 502      16.360  75.756  38.654  1.00  0.00           N  
ATOM    814  CA  ASP B 502      15.027  75.243  38.314  1.00  0.00           C  
ATOM    815  C   ASP B 502      14.054  75.508  39.454  1.00  0.00           C  
ATOM    816  O   ASP B 502      14.451  76.048  40.485  1.00  0.00           O  
ATOM    817  CB  ASP B 502      15.041  73.765  37.820  1.00  0.00           C  
ATOM    818  CG  ASP B 502      15.258  72.742  38.935  1.00  0.00           C  
ATOM    819  OD1 ASP B 502      15.317  73.132  40.124  1.00  0.00           O  
ATOM    820  OD2 ASP B 502      15.366  71.522  38.612  1.00  0.00           O  
ATOM    821  N   ARG B 650      12.793  75.146  39.263  1.00  0.00           N  
ATOM    822  CA  ARG B 650      11.778  75.342  40.276  1.00  0.00           C  
ATOM    823  C   ARG B 650      12.095  74.610  41.594  1.00  0.00           C  
ATOM    824  O   ARG B 650      11.530  74.929  42.618  1.00  0.00           O  
ATOM    825  CB  ARG B 650      10.451  74.860  39.745  1.00  0.00           C  
ATOM    826  CG  ARG B 650      10.407  73.361  39.601  1.00  0.00           C  
ATOM    827  CD  ARG B 650       9.111  72.912  39.037  1.00  0.00           C  
ATOM    828  NE  ARG B 650       8.022  73.025  39.994  1.00  0.00           N  
ATOM    829  CZ  ARG B 650       6.767  73.260  39.645  1.00  0.00           C  
ATOM    830  NH1 ARG B 650       6.452  73.408  38.363  1.00  0.00           N  
ATOM    831  NH2 ARG B 650       5.826  73.349  40.576  1.00  0.00           N  
ATOM    832  N   HIS B 651      12.981  73.619  41.569  1.00  0.00           N  
ATOM    833  CA  HIS B 651      13.350  72.919  42.798  1.00  0.00           C  
ATOM    834  C   HIS B 651      14.706  73.439  43.306  1.00  0.00           C  
ATOM    835  O   HIS B 651      15.358  72.807  44.146  1.00  0.00           O  
ATOM    836  CB  HIS B 651      13.342  71.382  42.617  1.00  0.00           C  
ATOM    837  CG  HIS B 651      12.043  70.832  42.104  1.00  0.00           C  
ATOM    838  ND1 HIS B 651      10.852  70.956  42.790  1.00  0.00           N  
ATOM    839  CD2 HIS B 651      11.747  70.156  40.968  1.00  0.00           C  
ATOM    840  CE1 HIS B 651       9.877  70.394  42.095  1.00  0.00           C  
ATOM    841  NE2 HIS B 651      10.395  69.900  40.985  1.00  0.00           N  
ATOM    842  N   LYS B 652      15.098  74.608  42.800  1.00  0.00           N  
ATOM    843  CA  LYS B 652      16.336  75.268  43.191  1.00  0.00           C  
ATOM    844  C   LYS B 652      17.582  74.491  42.764  1.00  0.00           C  
ATOM    845  O   LYS B 652      18.617  74.533  43.424  1.00  0.00           O  
ATOM    846  CB  LYS B 652      16.369  75.496  44.704  1.00  0.00           C  
ATOM    847  CG  LYS B 652      15.514  76.629  45.186  1.00  0.00           C  
ATOM    848  CD  LYS B 652      15.672  76.746  46.664  1.00  0.00           C  
ATOM    849  CE  LYS B 652      14.346  77.038  47.329  1.00  0.00           C  
ATOM    850  NZ  LYS B 652      14.473  77.029  48.829  1.00  0.00           N  
ATOM    851  N   ARG B 653      17.497  73.773  41.662  1.00  0.00           N  
ATOM    852  CA  ARG B 653      18.615  72.946  41.292  1.00  0.00           C  
ATOM    853  C   ARG B 653      19.483  73.669  40.304  1.00  0.00           C  
ATOM    854  O   ARG B 653      18.988  74.257  39.335  1.00  0.00           O  
ATOM    855  CB  ARG B 653      18.136  71.617  40.758  1.00  0.00           C  
ATOM    856  CG  ARG B 653      17.422  70.858  41.813  1.00  0.00           C  
ATOM    857  CD  ARG B 653      17.937  69.466  41.840  1.00  0.00           C  
ATOM    858  NE  ARG B 653      18.431  69.123  43.172  1.00  0.00           N  
ATOM    859  CZ  ARG B 653      17.749  68.429  44.070  1.00  0.00           C  
ATOM    860  NH1 ARG B 653      16.527  67.999  43.777  1.00  0.00           N  
ATOM    861  NH2 ARG B 653      18.298  68.160  45.244  1.00  0.00           N  
ATOM    862  N   GLU B 654      20.784  73.635  40.578  1.00  0.00           N  
ATOM    863  CA  GLU B 654      21.767  74.376  39.798  1.00  0.00           C  
ATOM    864  C   GLU B 654      21.910  73.707  38.432  1.00  0.00           C  
ATOM    865  O   GLU B 654      22.482  72.623  38.302  1.00  0.00           O  
ATOM    866  CB  GLU B 654      23.120  74.486  40.551  1.00  0.00           C  
ATOM    867  CG  GLU B 654      22.983  74.832  42.057  1.00  0.00           C  
ATOM    868  CD  GLU B 654      24.296  74.702  42.877  1.00  0.00           C  
ATOM    869  OE1 GLU B 654      24.366  73.854  43.809  1.00  0.00           O  
ATOM    870  OE2 GLU B 654      25.259  75.463  42.604  1.00  0.00           O  
ATOM    871  N   LEU B 655      21.337  74.347  37.430  1.00  0.00           N  
ATOM    872  CA  LEU B 655      21.504  73.942  36.049  1.00  0.00           C  
ATOM    873  C   LEU B 655      22.282  75.051  35.333  1.00  0.00           C  
ATOM    874  O   LEU B 655      22.373  76.178  35.829  1.00  0.00           O  
ATOM    875  CB  LEU B 655      20.133  73.769  35.363  1.00  0.00           C  
ATOM    876  CG  LEU B 655      19.020  72.813  35.833  1.00  0.00           C  
ATOM    877  CD1 LEU B 655      17.751  73.017  35.024  1.00  0.00           C  
ATOM    878  CD2 LEU B 655      19.440  71.370  35.717  1.00  0.00           C  
ATOM    879  N   LEU B 656      22.833  74.743  34.166  1.00  0.00           N  
ATOM    880  CA  LEU B 656      23.401  75.775  33.318  1.00  0.00           C  
ATOM    881  C   LEU B 656      23.019  75.463  31.894  1.00  0.00           C  
ATOM    882  O   LEU B 656      22.703  74.307  31.603  1.00  0.00           O  
ATOM    883  CB  LEU B 656      24.925  75.809  33.440  1.00  0.00           C  
ATOM    884  CG  LEU B 656      25.647  74.497  33.134  1.00  0.00           C  
ATOM    885  CD1 LEU B 656      26.652  74.708  32.032  1.00  0.00           C  
ATOM    886  CD2 LEU B 656      26.296  73.955  34.374  1.00  0.00           C  
ATOM    887  N   TYR B 657      23.038  76.487  31.025  1.00  0.00           N  
ATOM    888  CA  TYR B 657      22.856  76.311  29.567  1.00  0.00           C  
ATOM    889  C   TYR B 657      24.226  76.010  28.986  1.00  0.00           C  
ATOM    890  O   TYR B 657      25.116  76.834  29.043  1.00  0.00           O  
ATOM    891  CB  TYR B 657      22.275  77.575  28.916  1.00  0.00           C  
ATOM    892  CG  TYR B 657      21.610  77.373  27.568  1.00  0.00           C  
ATOM    893  CD1 TYR B 657      20.269  77.678  27.392  1.00  0.00           C  
ATOM    894  CD2 TYR B 657      22.321  76.879  26.463  1.00  0.00           C  
ATOM    895  CE1 TYR B 657      19.638  77.486  26.158  1.00  0.00           C  
ATOM    896  CE2 TYR B 657      21.703  76.681  25.219  1.00  0.00           C  
ATOM    897  CZ  TYR B 657      20.363  76.990  25.076  1.00  0.00           C  
ATOM    898  OH  TYR B 657      19.720  76.816  23.863  1.00  0.00           O  
ATOM    899  N   GLY B 658      24.401  74.824  28.429  1.00  0.00           N  
ATOM    900  CA  GLY B 658      25.737  74.344  28.071  1.00  0.00           C  
ATOM    901  C   GLY B 658      26.443  75.207  27.063  1.00  0.00           C  
ATOM    902  O   GLY B 658      25.902  75.456  26.004  1.00  0.00           O  
ATOM    903  N   PRO B 659      27.628  75.718  27.403  1.00  0.00           N  
ATOM    904  CA  PRO B 659      28.456  76.427  26.427  1.00  0.00           C  
ATOM    905  C   PRO B 659      29.300  75.483  25.585  1.00  0.00           C  
ATOM    906  O   PRO B 659      29.898  75.891  24.601  1.00  0.00           O  
ATOM    907  CB  PRO B 659      29.385  77.232  27.312  1.00  0.00           C  
ATOM    908  CG  PRO B 659      29.570  76.359  28.486  1.00  0.00           C  
ATOM    909  CD  PRO B 659      28.238  75.728  28.736  1.00  0.00           C  
ATOM    910  N   THR B 660      29.362  74.230  26.010  1.00  0.00           N  
ATOM    911  CA  THR B 660      30.229  73.224  25.419  1.00  0.00           C  
ATOM    912  C   THR B 660      29.923  71.929  26.168  1.00  0.00           C  
ATOM    913  O   THR B 660      29.091  71.939  27.078  1.00  0.00           O  
ATOM    914  CB  THR B 660      31.724  73.621  25.492  1.00  0.00           C  
ATOM    915  OG1 THR B 660      32.528  72.604  24.881  1.00  0.00           O  
ATOM    916  CG2 THR B 660      32.162  73.814  26.928  1.00  0.00           C  
ATOM    917  N   ASN B 661      30.558  70.821  25.796  1.00  0.00           N  
ATOM    918  CA  ASN B 661      30.071  69.533  26.271  1.00  0.00           C  
ATOM    919  C   ASN B 661      31.114  68.477  26.650  1.00  0.00           C  
ATOM    920  O   ASN B 661      30.792  67.293  26.667  1.00  0.00           O  
ATOM    921  CB  ASN B 661      29.075  68.948  25.259  1.00  0.00           C  
ATOM    922  CG  ASN B 661      27.757  69.682  25.249  1.00  0.00           C  
ATOM    923  OD1 ASN B 661      27.507  70.523  24.384  1.00  0.00           O  
ATOM    924  ND2 ASN B 661      26.895  69.362  26.206  1.00  0.00           N  
ATOM    925  N   GLU B 662      32.337  68.888  26.966  1.00  0.00           N  
ATOM    926  CA  GLU B 662      33.379  67.945  27.410  1.00  0.00           C  
ATOM    927  C   GLU B 662      32.957  67.024  28.572  1.00  0.00           C  
ATOM    928  O   GLU B 662      33.033  65.802  28.463  1.00  0.00           O  
ATOM    929  CB  GLU B 662      34.675  68.688  27.774  1.00  0.00           C  
ATOM    930  CG  GLU B 662      35.581  69.089  26.596  1.00  0.00           C  
ATOM    931  CD  GLU B 662      35.048  70.251  25.772  1.00  0.00           C  
ATOM    932  OE1 GLU B 662      34.176  71.021  26.245  1.00  0.00           O  
ATOM    933  OE2 GLU B 662      35.512  70.393  24.624  1.00  0.00           O  
ATOM    934  N   GLU B 663      32.503  67.592  29.681  1.00  0.00           N  
ATOM    935  CA  GLU B 663      32.152  66.759  30.830  1.00  0.00           C  
ATOM    936  C   GLU B 663      30.956  65.854  30.592  1.00  0.00           C  
ATOM    937  O   GLU B 663      30.958  64.716  31.041  1.00  0.00           O  
ATOM    938  CB  GLU B 663      31.905  67.599  32.070  1.00  0.00           C  
ATOM    939  CG  GLU B 663      33.046  68.495  32.415  1.00  0.00           C  
ATOM    940  CD  GLU B 663      32.907  69.825  31.755  1.00  0.00           C  
ATOM    941  OE1 GLU B 663      32.271  69.886  30.680  1.00  0.00           O  
ATOM    942  OE2 GLU B 663      33.421  70.812  32.314  1.00  0.00           O  
ATOM    943  N   MET B 664      29.940  66.353  29.894  1.00  0.00           N  
ATOM    944  CA  MET B 664      28.736  65.551  29.670  1.00  0.00           C  
ATOM    945  C   MET B 664      29.045  64.366  28.790  1.00  0.00           C  
ATOM    946  O   MET B 664      28.629  63.246  29.068  1.00  0.00           O  
ATOM    947  CB  MET B 664      27.623  66.364  29.044  1.00  0.00           C  
ATOM    948  CG  MET B 664      26.423  65.535  28.721  1.00  0.00           C  
ATOM    949  SD  MET B 664      24.956  66.527  28.561  1.00  0.00           S  
ATOM    950  CE  MET B 664      24.474  66.678  30.290  1.00  0.00           C  
ATOM    951  N   ILE B 665      29.772  64.622  27.712  1.00  0.00           N  
ATOM    952  CA  ILE B 665      30.147  63.558  26.811  1.00  0.00           C  
ATOM    953  C   ILE B 665      30.989  62.518  27.555  1.00  0.00           C  
ATOM    954  O   ILE B 665      30.867  61.329  27.295  1.00  0.00           O  
ATOM    955  CB  ILE B 665      30.814  64.092  25.505  1.00  0.00           C  
ATOM    956  CG1 ILE B 665      30.801  63.012  24.427  1.00  0.00           C  
ATOM    957  CG2 ILE B 665      32.224  64.590  25.743  1.00  0.00           C  
ATOM    958  CD1 ILE B 665      29.430  62.548  24.037  1.00  0.00           C  
ATOM    959  N   THR B 666      31.805  62.960  28.511  1.00  0.00           N  
ATOM    960  CA  THR B 666      32.613  62.017  29.283  1.00  0.00           C  
ATOM    961  C   THR B 666      31.692  61.232  30.213  1.00  0.00           C  
ATOM    962  O   THR B 666      31.878  60.026  30.405  1.00  0.00           O  
ATOM    963  CB  THR B 666      33.728  62.709  30.111  1.00  0.00           C  
ATOM    964  OG1 THR B 666      34.369  63.715  29.324  1.00  0.00           O  
ATOM    965  CG2 THR B 666      34.784  61.706  30.527  1.00  0.00           C  
ATOM    966  N   GLU B 667      30.700  61.923  30.775  1.00  0.00           N  
ATOM    967  CA  GLU B 667      29.746  61.313  31.687  1.00  0.00           C  
ATOM    968  C   GLU B 667      29.098  60.146  30.979  1.00  0.00           C  
ATOM    969  O   GLU B 667      28.926  59.096  31.572  1.00  0.00           O  
ATOM    970  CB  GLU B 667      28.696  62.331  32.150  1.00  0.00           C  
ATOM    971  CG  GLU B 667      27.673  61.823  33.174  1.00  0.00           C  
ATOM    972  CD  GLU B 667      26.435  61.184  32.541  1.00  0.00           C  
ATOM    973  OE1 GLU B 667      25.947  61.688  31.516  1.00  0.00           O  
ATOM    974  OE2 GLU B 667      25.940  60.175  33.071  1.00  0.00           O  
ATOM    975  N   ILE B 668      28.771  60.334  29.706  1.00  0.00           N  
ATOM    976  CA  ILE B 668      28.096  59.342  28.899  1.00  0.00           C  
ATOM    977  C   ILE B 668      29.038  58.168  28.624  1.00  0.00           C  
ATOM    978  O   ILE B 668      28.674  56.985  28.755  1.00  0.00           O  
ATOM    979  CB  ILE B 668      27.683  59.973  27.560  1.00  0.00           C  
ATOM    980  CG1 ILE B 668      26.356  60.709  27.688  1.00  0.00           C  
ATOM    981  CG2 ILE B 668      27.644  58.953  26.447  1.00  0.00           C  
ATOM    982  CD1 ILE B 668      25.975  61.519  26.418  1.00  0.00           C  
ATOM    983  N   PHE B 669      30.257  58.513  28.238  1.00  0.00           N  
ATOM    984  CA  PHE B 669      31.212  57.544  27.804  1.00  0.00           C  
ATOM    985  C   PHE B 669      31.524  56.556  28.913  1.00  0.00           C  
ATOM    986  O   PHE B 669      31.624  55.350  28.657  1.00  0.00           O  
ATOM    987  CB  PHE B 669      32.483  58.269  27.378  1.00  0.00           C  
ATOM    988  CG  PHE B 669      33.604  57.355  26.958  1.00  0.00           C  
ATOM    989  CD1 PHE B 669      33.709  56.930  25.644  1.00  0.00           C  
ATOM    990  CD2 PHE B 669      34.560  56.942  27.878  1.00  0.00           C  
ATOM    991  CE1 PHE B 669      34.721  56.103  25.252  1.00  0.00           C  
ATOM    992  CE2 PHE B 669      35.605  56.121  27.478  1.00  0.00           C  
ATOM    993  CZ  PHE B 669      35.684  55.709  26.163  1.00  0.00           C  
ATOM    994  N   ARG B 670      31.685  57.074  30.137  1.00  0.00           N  
ATOM    995  CA  ARG B 670      32.203  56.273  31.249  1.00  0.00           C  
ATOM    996  C   ARG B 670      31.136  55.299  31.698  1.00  0.00           C  
ATOM    997  O   ARG B 670      31.452  54.231  32.216  1.00  0.00           O  
ATOM    998  CB  ARG B 670      32.677  57.139  32.416  1.00  0.00           C  
ATOM    999  CG  ARG B 670      31.553  57.726  33.264  1.00  0.00           C  
ATOM   1000  CD  ARG B 670      32.095  58.665  34.313  1.00  0.00           C  
ATOM   1001  NE  ARG B 670      30.988  59.345  34.954  1.00  0.00           N  
ATOM   1002  CZ  ARG B 670      31.106  60.367  35.798  1.00  0.00           C  
ATOM   1003  NH1 ARG B 670      32.306  60.861  36.105  1.00  0.00           N  
ATOM   1004  NH2 ARG B 670      30.010  60.908  36.330  1.00  0.00           N  
ATOM   1005  N   ALA B 671      29.880  55.677  31.471  1.00  0.00           N  
ATOM   1006  CA  ALA B 671      28.738  54.865  31.816  1.00  0.00           C  
ATOM   1007  C   ALA B 671      28.738  53.539  31.059  1.00  0.00           C  
ATOM   1008  O   ALA B 671      28.238  52.543  31.588  1.00  0.00           O  
ATOM   1009  CB  ALA B 671      27.479  55.618  31.518  1.00  0.00           C  
ATOM   1010  N   TYR B 672      29.309  53.527  29.848  1.00  0.00           N  
ATOM   1011  CA  TYR B 672      29.157  52.409  28.926  1.00  0.00           C  
ATOM   1012  C   TYR B 672      30.440  51.811  28.356  1.00  0.00           C  
ATOM   1013  O   TYR B 672      30.426  50.667  27.897  1.00  0.00           O  
ATOM   1014  CB  TYR B 672      28.341  52.829  27.720  1.00  0.00           C  
ATOM   1015  CG  TYR B 672      27.029  53.506  27.997  1.00  0.00           C  
ATOM   1016  CD1 TYR B 672      26.012  52.861  28.720  1.00  0.00           C  
ATOM   1017  CD2 TYR B 672      26.771  54.779  27.486  1.00  0.00           C  
ATOM   1018  CE1 TYR B 672      24.800  53.471  28.939  1.00  0.00           C  
ATOM   1019  CE2 TYR B 672      25.560  55.391  27.704  1.00  0.00           C  
ATOM   1020  CZ  TYR B 672      24.579  54.732  28.432  1.00  0.00           C  
ATOM   1021  OH  TYR B 672      23.384  55.365  28.650  1.00  0.00           O  
ATOM   1022  N   ILE B 676      31.529  52.570  28.293  1.00  0.00           N  
ATOM   1023  CA  ILE B 676      32.722  52.049  27.626  1.00  0.00           C  
ATOM   1024  C   ILE B 676      33.812  51.738  28.627  1.00  0.00           C  
ATOM   1025  O   ILE B 676      34.221  52.609  29.407  1.00  0.00           O  
ATOM   1026  CB  ILE B 676      33.254  52.978  26.539  1.00  0.00           C  
ATOM   1027  CG1 ILE B 676      32.194  53.257  25.465  1.00  0.00           C  
ATOM   1028  CG2 ILE B 676      34.487  52.392  25.917  1.00  0.00           C  
ATOM   1029  CD1 ILE B 676      31.335  52.057  25.025  1.00  0.00           C  
ATOM   1030  N   LYS B 677      34.270  50.484  28.611  1.00  0.00           N  
ATOM   1031  CA  LYS B 677      35.267  50.012  29.574  1.00  0.00           C  
ATOM   1032  C   LYS B 677      36.431  49.276  28.906  1.00  0.00           C  
ATOM   1033  O   LYS B 677      37.414  48.965  29.580  1.00  0.00           O  
ATOM   1034  CB  LYS B 677      34.628  49.108  30.629  1.00  0.00           C  
ATOM   1035  CG  LYS B 677      33.166  49.422  30.975  1.00  0.00           C  
ATOM   1036  CD  LYS B 677      32.958  49.880  32.420  1.00  0.00           C  
ATOM   1037  CE  LYS B 677      32.884  51.390  32.551  1.00  0.00           C  
ATOM   1038  NZ  LYS B 677      34.242  51.960  32.627  1.00  0.00           N  
ATOM   1039  N   SER B 678      36.345  49.000  27.602  1.00  0.00           N  
ATOM   1040  CA  SER B 678      37.442  48.303  26.918  1.00  0.00           C  
ATOM   1041  C   SER B 678      38.110  49.070  25.774  1.00  0.00           C  
ATOM   1042  O   SER B 678      37.440  49.719  24.966  1.00  0.00           O  
ATOM   1043  CB  SER B 678      37.001  46.930  26.418  1.00  0.00           C  
ATOM   1044  OG  SER B 678      38.054  46.327  25.676  1.00  0.00           O  
ATOM   1045  N   TYR B 681      39.438  48.953  25.704  1.00  0.00           N  
ATOM   1046  CA  TYR B 681      40.243  49.568  24.642  1.00  0.00           C  
ATOM   1047  C   TYR B 681      39.773  49.096  23.281  1.00  0.00           C  
ATOM   1048  O   TYR B 681      39.912  49.809  22.303  1.00  0.00           O  
ATOM   1049  CB  TYR B 681      41.736  49.249  24.801  1.00  0.00           C  
ATOM   1050  CG  TYR B 681      42.098  47.876  24.297  1.00  0.00           C  
ATOM   1051  CD1 TYR B 681      42.685  47.701  23.043  1.00  0.00           C  
ATOM   1052  CD2 TYR B 681      41.821  46.738  25.062  1.00  0.00           C  
ATOM   1053  CE1 TYR B 681      43.005  46.414  22.569  1.00  0.00           C  
ATOM   1054  CE2 TYR B 681      42.131  45.458  24.603  1.00  0.00           C  
ATOM   1055  CZ  TYR B 681      42.722  45.303  23.362  1.00  0.00           C  
ATOM   1056  OH  TYR B 681      43.022  44.037  22.925  1.00  0.00           O  
ATOM   1057  N   LYS B 683      39.213  47.891  23.222  1.00  0.00           N  
ATOM   1058  CA  LYS B 683      38.710  47.354  21.967  1.00  0.00           C  
ATOM   1059  C   LYS B 683      37.616  48.227  21.372  1.00  0.00           C  
ATOM   1060  O   LYS B 683      37.364  48.125  20.185  1.00  0.00           O  
ATOM   1061  CB  LYS B 683      38.241  45.906  22.127  1.00  0.00           C  
ATOM   1062  CG  LYS B 683      39.379  44.872  21.958  1.00  0.00           C  
ATOM   1063  CD  LYS B 683      38.959  43.394  22.281  1.00  0.00           C  
ATOM   1064  CE  LYS B 683      39.337  42.968  23.719  1.00  0.00           C  
ATOM   1065  NZ  LYS B 683      38.619  41.740  24.154  1.00  0.00           N  
ATOM   1066  N   SER B 684      36.998  49.091  22.184  1.00  0.00           N  
ATOM   1067  CA  SER B 684      35.938  50.012  21.727  1.00  0.00           C  
ATOM   1068  C   SER B 684      36.430  51.320  21.084  1.00  0.00           C  
ATOM   1069  O   SER B 684      35.664  52.015  20.402  1.00  0.00           O  
ATOM   1070  CB  SER B 684      35.031  50.386  22.886  1.00  0.00           C  
ATOM   1071  OG  SER B 684      34.158  49.332  23.193  1.00  0.00           O  
ATOM   1072  N   LEU B 685      37.690  51.665  21.319  1.00  0.00           N  
ATOM   1073  CA  LEU B 685      38.256  52.920  20.851  1.00  0.00           C  
ATOM   1074  C   LEU B 685      39.079  52.596  19.620  1.00  0.00           C  
ATOM   1075  O   LEU B 685      39.434  51.445  19.437  1.00  0.00           O  
ATOM   1076  CB  LEU B 685      39.146  53.522  21.941  1.00  0.00           C  
ATOM   1077  CG  LEU B 685      38.568  53.464  23.353  1.00  0.00           C  
ATOM   1078  CD1 LEU B 685      39.445  54.186  24.337  1.00  0.00           C  
ATOM   1079  CD2 LEU B 685      37.168  54.036  23.384  1.00  0.00           C  
ATOM   1080  N   PRO B 686      39.392  53.596  18.768  1.00  0.00           N  
ATOM   1081  CA  PRO B 686      38.994  55.001  18.833  1.00  0.00           C  
ATOM   1082  C   PRO B 686      37.493  55.153  18.685  1.00  0.00           C  
ATOM   1083  O   PRO B 686      36.857  54.408  17.911  1.00  0.00           O  
ATOM   1084  CB  PRO B 686      39.690  55.616  17.624  1.00  0.00           C  
ATOM   1085  CG  PRO B 686      39.915  54.504  16.706  1.00  0.00           C  
ATOM   1086  CD  PRO B 686      40.241  53.342  17.595  1.00  0.00           C  
ATOM   1087  N   LEU B 687      36.943  56.087  19.464  1.00  0.00           N  
ATOM   1088  CA  LEU B 687      35.550  56.458  19.374  1.00  0.00           C  
ATOM   1089  C   LEU B 687      35.422  57.959  19.321  1.00  0.00           C  
ATOM   1090  O   LEU B 687      35.954  58.659  20.180  1.00  0.00           O  
ATOM   1091  CB  LEU B 687      34.799  55.942  20.581  1.00  0.00           C  
ATOM   1092  CG  LEU B 687      33.283  56.108  20.571  1.00  0.00           C  
ATOM   1093  CD1 LEU B 687      32.622  55.069  19.675  1.00  0.00           C  
ATOM   1094  CD2 LEU B 687      32.806  55.975  21.976  1.00  0.00           C  
ATOM   1095  N   ASN B 688      34.710  58.448  18.311  1.00  0.00           N  
ATOM   1096  CA  ASN B 688      34.402  59.861  18.151  1.00  0.00           C  
ATOM   1097  C   ASN B 688      32.889  60.100  18.166  1.00  0.00           C  
ATOM   1098  O   ASN B 688      32.164  59.688  17.253  1.00  0.00           O  
ATOM   1099  CB  ASN B 688      35.004  60.365  16.841  1.00  0.00           C  
ATOM   1100  CG  ASN B 688      34.952  61.876  16.704  1.00  0.00           C  
ATOM   1101  OD1 ASN B 688      33.961  62.529  17.059  1.00  0.00           O  
ATOM   1102  ND2 ASN B 688      36.040  62.447  16.184  1.00  0.00           N  
ATOM   1103  N   LEU B 689      32.415  60.763  19.216  1.00  0.00           N  
ATOM   1104  CA  LEU B 689      31.002  61.119  19.328  1.00  0.00           C  
ATOM   1105  C   LEU B 689      30.854  62.608  19.116  1.00  0.00           C  
ATOM   1106  O   LEU B 689      31.727  63.377  19.484  1.00  0.00           O  
ATOM   1107  CB  LEU B 689      30.442  60.716  20.692  1.00  0.00           C  
ATOM   1108  CG  LEU B 689      30.582  59.226  20.992  1.00  0.00           C  
ATOM   1109  CD1 LEU B 689      30.214  58.905  22.418  1.00  0.00           C  
ATOM   1110  CD2 LEU B 689      29.744  58.423  20.002  1.00  0.00           C  
ATOM   1111  N   TYR B 690      29.750  63.008  18.502  1.00  0.00           N  
ATOM   1112  CA  TYR B 690      29.506  64.403  18.188  1.00  0.00           C  
ATOM   1113  C   TYR B 690      28.025  64.658  18.096  1.00  0.00           C  
ATOM   1114  O   TYR B 690      27.249  63.734  17.891  1.00  0.00           O  
ATOM   1115  CB  TYR B 690      30.194  64.800  16.874  1.00  0.00           C  
ATOM   1116  CG  TYR B 690      29.431  64.494  15.574  1.00  0.00           C  
ATOM   1117  CD1 TYR B 690      28.591  65.457  15.001  1.00  0.00           C  
ATOM   1118  CD2 TYR B 690      29.579  63.270  14.908  1.00  0.00           C  
ATOM   1119  CE1 TYR B 690      27.925  65.231  13.822  1.00  0.00           C  
ATOM   1120  CE2 TYR B 690      28.891  63.028  13.714  1.00  0.00           C  
ATOM   1121  CZ  TYR B 690      28.071  64.023  13.181  1.00  0.00           C  
ATOM   1122  OH  TYR B 690      27.381  63.831  12.007  1.00  0.00           O  
ATOM   1123  N   HIS B 691      27.648  65.923  18.257  1.00  0.00           N  
ATOM   1124  CA  HIS B 691      26.281  66.382  18.006  1.00  0.00           C  
ATOM   1125  C   HIS B 691      26.366  67.774  17.448  1.00  0.00           C  
ATOM   1126  O   HIS B 691      27.434  68.399  17.507  1.00  0.00           O  
ATOM   1127  CB  HIS B 691      25.417  66.304  19.277  1.00  0.00           C  
ATOM   1128  CG  HIS B 691      25.735  67.328  20.328  1.00  0.00           C  
ATOM   1129  ND1 HIS B 691      26.948  67.978  20.415  1.00  0.00           N  
ATOM   1130  CD2 HIS B 691      24.992  67.785  21.365  1.00  0.00           C  
ATOM   1131  CE1 HIS B 691      26.925  68.806  21.446  1.00  0.00           C  
ATOM   1132  NE2 HIS B 691      25.749  68.712  22.035  1.00  0.00           N  
ATOM   1133  N   ILE B 692      25.273  68.226  16.851  1.00  0.00           N  
ATOM   1134  CA  ILE B 692      25.120  69.590  16.379  1.00  0.00           C  
ATOM   1135  C   ILE B 692      23.979  70.156  17.205  1.00  0.00           C  
ATOM   1136  O   ILE B 692      22.815  69.764  17.021  1.00  0.00           O  
ATOM   1137  CB  ILE B 692      24.726  69.622  14.915  1.00  0.00           C  
ATOM   1138  CG1 ILE B 692      25.800  68.953  14.066  1.00  0.00           C  
ATOM   1139  CG2 ILE B 692      24.474  71.045  14.445  1.00  0.00           C  
ATOM   1140  CD1 ILE B 692      25.365  68.701  12.610  1.00  0.00           C  
ATOM   1141  N   GLN B 693      24.312  71.077  18.104  1.00  0.00           N  
ATOM   1142  CA  GLN B 693      23.397  71.506  19.167  1.00  0.00           C  
ATOM   1143  C   GLN B 693      23.566  72.977  19.517  1.00  0.00           C  
ATOM   1144  O   GLN B 693      24.682  73.529  19.440  1.00  0.00           O  
ATOM   1145  CB  GLN B 693      23.645  70.672  20.444  1.00  0.00           C  
ATOM   1146  CG  GLN B 693      22.699  70.934  21.615  1.00  0.00           C  
ATOM   1147  CD  GLN B 693      21.254  70.740  21.225  1.00  0.00           C  
ATOM   1148  OE1 GLN B 693      20.773  71.376  20.287  1.00  0.00           O  
ATOM   1149  NE2 GLN B 693      20.554  69.850  21.923  1.00  0.00           N  
ATOM   1150  N   TRP B 695      22.470  73.597  19.936  1.00  0.00           N  
ATOM   1151  CA  TRP B 695      22.495  74.991  20.319  1.00  0.00           C  
ATOM   1152  C   TRP B 695      23.298  75.188  21.590  1.00  0.00           C  
ATOM   1153  O   TRP B 695      23.236  74.345  22.489  1.00  0.00           O  
ATOM   1154  CB  TRP B 695      21.082  75.525  20.428  1.00  0.00           C  
ATOM   1155  CG  TRP B 695      20.532  75.673  19.056  1.00  0.00           C  
ATOM   1156  CD1 TRP B 695      19.704  74.810  18.403  1.00  0.00           C  
ATOM   1157  CD2 TRP B 695      20.832  76.723  18.126  1.00  0.00           C  
ATOM   1158  NE1 TRP B 695      19.445  75.272  17.131  1.00  0.00           N  
ATOM   1159  CE2 TRP B 695      20.128  76.446  16.941  1.00  0.00           C  
ATOM   1160  CE3 TRP B 695      21.617  77.884  18.191  1.00  0.00           C  
ATOM   1161  CZ2 TRP B 695      20.186  77.279  15.834  1.00  0.00           C  
ATOM   1162  CZ3 TRP B 695      21.667  78.709  17.094  1.00  0.00           C  
ATOM   1163  CH2 TRP B 695      20.957  78.399  15.929  1.00  0.00           C  
ATOM   1164  N   LYS B 696      24.094  76.260  21.643  1.00  0.00           N  
ATOM   1165  CA  LYS B 696      24.897  76.549  22.811  1.00  0.00           C  
ATOM   1166  C   LYS B 696      24.717  77.987  23.226  1.00  0.00           C  
ATOM   1167  O   LYS B 696      24.304  78.820  22.409  1.00  0.00           O  
ATOM   1168  CB  LYS B 696      26.372  76.315  22.522  1.00  0.00           C  
ATOM   1169  CG  LYS B 696      26.651  75.047  21.826  1.00  0.00           C  
ATOM   1170  CD  LYS B 696      27.912  74.407  22.340  1.00  0.00           C  
ATOM   1171  CE  LYS B 696      28.060  73.062  21.673  1.00  0.00           C  
ATOM   1172  NZ  LYS B 696      26.708  72.450  21.448  1.00  0.00           N  
ATOM   1173  N   PHE B 697      25.057  78.278  24.488  1.00  0.00           N  
ATOM   1174  CA  PHE B 697      25.030  79.646  25.013  1.00  0.00           C  
ATOM   1175  C   PHE B 697      26.325  80.061  25.702  1.00  0.00           C  
ATOM   1176  O   PHE B 697      26.810  79.407  26.634  1.00  0.00           O  
ATOM   1177  CB  PHE B 697      23.865  79.844  25.972  1.00  0.00           C  
ATOM   1178  CG  PHE B 697      23.476  81.278  26.169  1.00  0.00           C  
ATOM   1179  CD1 PHE B 697      22.352  81.790  25.547  1.00  0.00           C  
ATOM   1180  CD2 PHE B 697      24.221  82.120  26.997  1.00  0.00           C  
ATOM   1181  CE1 PHE B 697      21.972  83.115  25.739  1.00  0.00           C  
ATOM   1182  CE2 PHE B 697      23.853  83.441  27.190  1.00  0.00           C  
ATOM   1183  CZ  PHE B 697      22.719  83.936  26.551  1.00  0.00           C  
ATOM   1184  N   ARG B 698      26.877  81.165  25.225  1.00  0.00           N  
ATOM   1185  CA  ARG B 698      27.920  81.863  25.942  1.00  0.00           C  
ATOM   1186  C   ARG B 698      27.443  83.285  26.179  1.00  0.00           C  
ATOM   1187  O   ARG B 698      27.102  83.998  25.237  1.00  0.00           O  
ATOM   1188  CB  ARG B 698      29.262  81.785  25.203  1.00  0.00           C  
ATOM   1189  CG  ARG B 698      29.907  80.400  25.354  1.00  0.00           C  
ATOM   1190  CD  ARG B 698      31.314  80.319  24.790  1.00  0.00           C  
ATOM   1191  NE  ARG B 698      31.761  78.941  24.496  1.00  0.00           N  
ATOM   1192  CZ  ARG B 698      32.719  78.612  23.607  1.00  0.00           C  
ATOM   1193  NH1 ARG B 698      33.353  79.558  22.892  1.00  0.00           N  
ATOM   1194  NH2 ARG B 698      33.046  77.329  23.422  1.00  0.00           N  
ATOM   1195  N   ASP B 699      27.380  83.674  27.452  1.00  0.00           N  
ATOM   1196  CA  ASP B 699      27.010  85.032  27.828  1.00  0.00           C  
ATOM   1197  C   ASP B 699      28.145  85.953  27.467  1.00  0.00           C  
ATOM   1198  O   ASP B 699      28.878  86.404  28.325  1.00  0.00           O  
ATOM   1199  CB  ASP B 699      26.693  85.137  29.326  1.00  0.00           C  
ATOM   1200  CG  ASP B 699      25.586  86.132  29.614  1.00  0.00           C  
ATOM   1201  OD1 ASP B 699      25.216  86.880  28.689  1.00  0.00           O  
ATOM   1202  OD2 ASP B 699      25.078  86.167  30.759  1.00  0.00           O  
ATOM   1203  N   GLU B 700      28.287  86.204  26.172  1.00  0.00           N  
ATOM   1204  CA  GLU B 700      29.265  87.136  25.643  1.00  0.00           C  
ATOM   1205  C   GLU B 700      28.931  88.513  26.199  1.00  0.00           C  
ATOM   1206  O   GLU B 700      27.796  88.967  26.090  1.00  0.00           O  
ATOM   1207  CB  GLU B 700      29.162  87.144  24.130  1.00  0.00           C  
ATOM   1208  CG  GLU B 700      30.103  88.068  23.435  1.00  0.00           C  
ATOM   1209  CD  GLU B 700      31.474  87.481  23.334  1.00  0.00           C  
ATOM   1210  OE1 GLU B 700      31.582  86.225  23.240  1.00  0.00           O  
ATOM   1211  OE2 GLU B 700      32.443  88.277  23.350  1.00  0.00           O  
ATOM   1212  N   GLN B 703      29.911  89.172  26.814  1.00  0.00           N  
ATOM   1213  CA  GLN B 703      29.641  90.437  27.500  1.00  0.00           C  
ATOM   1214  C   GLN B 703      29.019  91.478  26.571  1.00  0.00           C  
ATOM   1215  O   GLN B 703      28.047  92.139  26.930  1.00  0.00           O  
ATOM   1216  CB  GLN B 703      30.904  91.004  28.149  1.00  0.00           C  
ATOM   1217  CG  GLN B 703      30.579  91.890  29.346  1.00  0.00           C  
ATOM   1218  CD  GLN B 703      31.748  92.738  29.820  1.00  0.00           C  
ATOM   1219  OE1 GLN B 703      32.896  92.524  29.413  1.00  0.00           O  
ATOM   1220  NE2 GLN B 703      31.453  93.725  30.681  1.00  0.00           N  
ATOM   1221  N   ARG B 710      29.582  91.624  25.379  1.00  0.00           N  
ATOM   1222  CA  ARG B 710      29.107  92.629  24.448  1.00  0.00           C  
ATOM   1223  C   ARG B 710      28.877  91.995  23.094  1.00  0.00           C  
ATOM   1224  O   ARG B 710      29.754  92.052  22.224  1.00  0.00           O  
ATOM   1225  CB  ARG B 710      30.101  93.784  24.370  1.00  0.00           C  
ATOM   1226  CG  ARG B 710      30.227  94.469  25.714  1.00  0.00           C  
ATOM   1227  CD  ARG B 710      31.339  95.488  25.820  1.00  0.00           C  
ATOM   1228  NE  ARG B 710      31.137  96.225  27.072  1.00  0.00           N  
ATOM   1229  CZ  ARG B 710      31.764  95.972  28.221  1.00  0.00           C  
ATOM   1230  NH1 ARG B 710      32.688  95.013  28.291  1.00  0.00           N  
ATOM   1231  NH2 ARG B 710      31.476  96.703  29.294  1.00  0.00           N  
ATOM   1232  N   PRO B 711      27.695  91.367  22.925  1.00  0.00           N  
ATOM   1233  CA  PRO B 711      27.325  90.690  21.691  1.00  0.00           C  
ATOM   1234  C   PRO B 711      27.432  91.664  20.522  1.00  0.00           C  
ATOM   1235  O   PRO B 711      27.044  92.822  20.648  1.00  0.00           O  
ATOM   1236  CB  PRO B 711      25.868  90.281  21.942  1.00  0.00           C  
ATOM   1237  CG  PRO B 711      25.738  90.221  23.424  1.00  0.00           C  
ATOM   1238  CD  PRO B 711      26.628  91.292  23.937  1.00  0.00           C  
ATOM   1239  N   ARG B 712      27.980  91.211  19.405  1.00  0.00           N  
ATOM   1240  CA  ARG B 712      28.375  92.117  18.339  1.00  0.00           C  
ATOM   1241  C   ARG B 712      28.484  91.368  17.010  1.00  0.00           C  
ATOM   1242  O   ARG B 712      28.532  90.129  16.971  1.00  0.00           O  
ATOM   1243  CB  ARG B 712      29.722  92.771  18.693  1.00  0.00           C  
ATOM   1244  CG  ARG B 712      30.015  94.103  18.000  1.00  0.00           C  
ATOM   1245  CD  ARG B 712      31.032  94.939  18.777  1.00  0.00           C  
ATOM   1246  NE  ARG B 712      31.353  96.177  18.067  1.00  0.00           N  
ATOM   1247  CZ  ARG B 712      32.516  96.831  18.139  1.00  0.00           C  
ATOM   1248  NH1 ARG B 712      33.529  96.388  18.881  1.00  0.00           N  
ATOM   1249  NH2 ARG B 712      32.671  97.944  17.444  1.00  0.00           N  
ATOM   1250  N   PHE B 713      28.508  92.133  15.931  1.00  0.00           N  
ATOM   1251  CA  PHE B 713      28.700  91.602  14.614  1.00  0.00           C  
ATOM   1252  C   PHE B 713      27.703  90.499  14.301  1.00  0.00           C  
ATOM   1253  O   PHE B 713      28.085  89.441  13.831  1.00  0.00           O  
ATOM   1254  CB  PHE B 713      30.152  91.134  14.440  1.00  0.00           C  
ATOM   1255  CG  PHE B 713      31.181  92.138  14.912  1.00  0.00           C  
ATOM   1256  CD1 PHE B 713      31.277  93.408  14.324  1.00  0.00           C  
ATOM   1257  CD2 PHE B 713      32.064  91.821  15.939  1.00  0.00           C  
ATOM   1258  CE1 PHE B 713      32.229  94.345  14.761  1.00  0.00           C  
ATOM   1259  CE2 PHE B 713      33.028  92.757  16.385  1.00  0.00           C  
ATOM   1260  CZ  PHE B 713      33.106  94.019  15.791  1.00  0.00           C  
ATOM   1261  N   GLY B 714      26.423  90.746  14.550  1.00  0.00           N  
ATOM   1262  CA  GLY B 714      25.379  89.755  14.244  1.00  0.00           C  
ATOM   1263  C   GLY B 714      25.629  88.311  14.704  1.00  0.00           C  
ATOM   1264  O   GLY B 714      25.818  88.040  15.894  1.00  0.00           O  
ATOM   1265  N   VAL B 715      25.650  87.373  13.763  1.00  0.00           N  
ATOM   1266  CA  VAL B 715      25.793  85.977  14.128  1.00  0.00           C  
ATOM   1267  C   VAL B 715      27.208  85.633  14.522  1.00  0.00           C  
ATOM   1268  O   VAL B 715      27.454  84.534  15.025  1.00  0.00           O  
ATOM   1269  CB  VAL B 715      25.313  85.003  13.022  1.00  0.00           C  
ATOM   1270  CG1 VAL B 715      23.849  85.216  12.723  1.00  0.00           C  
ATOM   1271  CG2 VAL B 715      26.151  85.123  11.767  1.00  0.00           C  
ATOM   1272  N   MET B 716      28.143  86.551  14.320  1.00  0.00           N  
ATOM   1273  CA  MET B 716      29.558  86.233  14.556  1.00  0.00           C  
ATOM   1274  C   MET B 716      30.040  86.262  16.003  1.00  0.00           C  
ATOM   1275  O   MET B 716      31.023  85.595  16.348  1.00  0.00           O  
ATOM   1276  CB  MET B 716      30.468  87.050  13.650  1.00  0.00           C  
ATOM   1277  CG  MET B 716      30.911  86.214  12.476  1.00  0.00           C  
ATOM   1278  SD  MET B 716      31.094  87.106  10.941  1.00  0.00           S  
ATOM   1279  CE  MET B 716      32.434  88.256  11.338  1.00  0.00           C  
ATOM   1280  N   ARG B 718      29.350  87.031  16.840  1.00  0.00           N  
ATOM   1281  CA  ARG B 718      29.720  87.178  18.242  1.00  0.00           C  
ATOM   1282  C   ARG B 718      28.455  87.330  19.067  1.00  0.00           C  
ATOM   1283  O   ARG B 718      28.342  88.234  19.864  1.00  0.00           O  
ATOM   1284  CB  ARG B 718      30.638  88.390  18.427  1.00  0.00           C  
ATOM   1285  CG  ARG B 718      31.617  88.303  19.611  1.00  0.00           C  
ATOM   1286  CD  ARG B 718      31.699  89.647  20.378  1.00  0.00           C  
ATOM   1287  NE  ARG B 718      32.873  90.443  20.040  1.00  0.00           N  
ATOM   1288  CZ  ARG B 718      33.072  91.702  20.430  1.00  0.00           C  
ATOM   1289  NH1 ARG B 718      32.169  92.334  21.183  1.00  0.00           N  
ATOM   1290  NH2 ARG B 718      34.191  92.333  20.066  1.00  0.00           N  
ATOM   1291  N   GLY B 723      27.497  86.431  18.867  1.00  0.00           N  
ATOM   1292  CA  GLY B 723      26.260  86.464  19.621  1.00  0.00           C  
ATOM   1293  C   GLY B 723      26.374  85.652  20.895  1.00  0.00           C  
ATOM   1294  O   GLY B 723      27.468  85.422  21.423  1.00  0.00           O  
ATOM   1295  N   ARG B 724      25.229  85.207  21.389  1.00  0.00           N  
ATOM   1296  CA  ARG B 724      25.177  84.451  22.619  1.00  0.00           C  
ATOM   1297  C   ARG B 724      24.573  83.050  22.424  1.00  0.00           C  
ATOM   1298  O   ARG B 724      25.154  82.059  22.843  1.00  0.00           O  
ATOM   1299  CB  ARG B 724      24.408  85.255  23.646  1.00  0.00           C  
ATOM   1300  CG  ARG B 724      25.158  86.475  24.156  1.00  0.00           C  
ATOM   1301  CD  ARG B 724      24.498  86.932  25.433  1.00  0.00           C  
ATOM   1302  NE  ARG B 724      23.183  87.484  25.145  1.00  0.00           N  
ATOM   1303  CZ  ARG B 724      22.298  87.826  26.071  1.00  0.00           C  
ATOM   1304  NH1 ARG B 724      22.582  87.662  27.359  1.00  0.00           N  
ATOM   1305  NH2 ARG B 724      21.122  88.336  25.708  1.00  0.00           N  
ATOM   1306  N   GLU B 725      23.416  82.967  21.777  1.00  0.00           N  
ATOM   1307  CA  GLU B 725      22.873  81.686  21.399  1.00  0.00           C  
ATOM   1308  C   GLU B 725      23.410  81.271  20.030  1.00  0.00           C  
ATOM   1309  O   GLU B 725      22.916  81.725  18.992  1.00  0.00           O  
ATOM   1310  CB  GLU B 725      21.346  81.735  21.380  1.00  0.00           C  
ATOM   1311  CG  GLU B 725      20.724  80.355  21.263  1.00  0.00           C  
ATOM   1312  CD  GLU B 725      19.277  80.329  21.662  1.00  0.00           C  
ATOM   1313  OE1 GLU B 725      18.837  81.249  22.385  1.00  0.00           O  
ATOM   1314  OE2 GLU B 725      18.566  79.390  21.242  1.00  0.00           O  
ATOM   1315  N   PHE B 726      24.414  80.407  20.010  1.00  0.00           N  
ATOM   1316  CA  PHE B 726      24.949  79.959  18.721  1.00  0.00           C  
ATOM   1317  C   PHE B 726      24.887  78.445  18.533  1.00  0.00           C  
ATOM   1318  O   PHE B 726      24.660  77.696  19.498  1.00  0.00           O  
ATOM   1319  CB  PHE B 726      26.378  80.446  18.536  1.00  0.00           C  
ATOM   1320  CG  PHE B 726      27.333  79.887  19.526  1.00  0.00           C  
ATOM   1321  CD1 PHE B 726      28.223  78.908  19.155  1.00  0.00           C  
ATOM   1322  CD2 PHE B 726      27.335  80.336  20.838  1.00  0.00           C  
ATOM   1323  CE1 PHE B 726      29.103  78.385  20.067  1.00  0.00           C  
ATOM   1324  CE2 PHE B 726      28.205  79.807  21.765  1.00  0.00           C  
ATOM   1325  CZ  PHE B 726      29.093  78.833  21.379  1.00  0.00           C  
ATOM   1326  N   LEU B 728      25.088  78.013  17.287  1.00  0.00           N  
ATOM   1327  CA  LEU B 728      24.983  76.621  16.921  1.00  0.00           C  
ATOM   1328  C   LEU B 728      26.353  76.056  16.580  1.00  0.00           C  
ATOM   1329  O   LEU B 728      27.079  76.597  15.735  1.00  0.00           O  
ATOM   1330  CB  LEU B 728      24.016  76.456  15.750  1.00  0.00           C  
ATOM   1331  CG  LEU B 728      23.687  75.039  15.232  1.00  0.00           C  
ATOM   1332  CD1 LEU B 728      22.967  74.151  16.265  1.00  0.00           C  
ATOM   1333  CD2 LEU B 728      22.852  75.137  13.941  1.00  0.00           C  
ATOM   1334  N   MET B 730      26.709  74.957  17.228  1.00  0.00           N  
ATOM   1335  CA  MET B 730      28.002  74.357  16.982  1.00  0.00           C  
ATOM   1336  C   MET B 730      27.960  72.860  16.699  1.00  0.00           C  
ATOM   1337  O   MET B 730      27.104  72.114  17.233  1.00  0.00           O  
ATOM   1338  CB  MET B 730      28.921  74.608  18.156  1.00  0.00           C  
ATOM   1339  CG  MET B 730      30.326  74.319  17.802  1.00  0.00           C  
ATOM   1340  SD  MET B 730      31.318  74.214  19.258  1.00  0.00           S  
ATOM   1341  CE  MET B 730      31.244  75.932  19.734  1.00  0.00           C  
ATOM   1342  N   LYS B 731      28.880  72.408  15.859  1.00  0.00           N  
ATOM   1343  CA  LYS B 731      29.116  70.999  15.808  1.00  0.00           C  
ATOM   1344  C   LYS B 731      30.292  70.801  16.715  1.00  0.00           C  
ATOM   1345  O   LYS B 731      31.382  71.295  16.442  1.00  0.00           O  
ATOM   1346  CB  LYS B 731      29.454  70.516  14.399  1.00  0.00           C  
ATOM   1347  CG  LYS B 731      29.598  69.001  14.315  1.00  0.00           C  
ATOM   1348  CD  LYS B 731      30.934  68.489  14.864  1.00  0.00           C  
ATOM   1349  CE  LYS B 731      32.118  69.052  14.086  1.00  0.00           C  
ATOM   1350  NZ  LYS B 731      33.429  68.615  14.634  1.00  0.00           N  
ATOM   1351  N   ASP B 732      30.077  70.082  17.799  1.00  0.00           N  
ATOM   1352  CA  ASP B 732      31.170  69.728  18.656  1.00  0.00           C  
ATOM   1353  C   ASP B 732      31.302  68.216  18.747  1.00  0.00           C  
ATOM   1354  O   ASP B 732      30.340  67.522  19.045  1.00  0.00           O  
ATOM   1355  CB  ASP B 732      31.058  70.413  20.034  1.00  0.00           C  
ATOM   1356  CG  ASP B 732      29.639  70.376  20.653  1.00  0.00           C  
ATOM   1357  OD1 ASP B 732      28.645  70.739  19.978  1.00  0.00           O  
ATOM   1358  OD2 ASP B 732      29.537  70.036  21.859  1.00  0.00           O  
ATOM   1359  N   ALA B 733      32.494  67.713  18.450  1.00  0.00           N  
ATOM   1360  CA  ALA B 733      32.782  66.276  18.442  1.00  0.00           C  
ATOM   1361  C   ALA B 733      33.897  65.995  19.419  1.00  0.00           C  
ATOM   1362  O   ALA B 733      34.719  66.873  19.680  1.00  0.00           O  
ATOM   1363  CB  ALA B 733      33.185  65.825  17.060  1.00  0.00           C  
ATOM   1364  N   TYR B 734      33.936  64.774  19.947  1.00  0.00           N  
ATOM   1365  CA  TYR B 734      34.795  64.460  21.077  1.00  0.00           C  
ATOM   1366  C   TYR B 734      35.381  63.070  20.917  1.00  0.00           C  
ATOM   1367  O   TYR B 734      34.656  62.076  20.929  1.00  0.00           O  
ATOM   1368  CB  TYR B 734      34.000  64.538  22.379  1.00  0.00           C  
ATOM   1369  CG  TYR B 734      33.338  65.871  22.649  1.00  0.00           C  
ATOM   1370  CD1 TYR B 734      33.958  66.842  23.436  1.00  0.00           C  
ATOM   1371  CD2 TYR B 734      32.074  66.148  22.145  1.00  0.00           C  
ATOM   1372  CE1 TYR B 734      33.328  68.073  23.698  1.00  0.00           C  
ATOM   1373  CE2 TYR B 734      31.449  67.372  22.393  1.00  0.00           C  
ATOM   1374  CZ  TYR B 734      32.082  68.330  23.153  1.00  0.00           C  
ATOM   1375  OH  TYR B 734      31.443  69.519  23.353  1.00  0.00           O  
ATOM   1376  N   SER B 735      36.694  62.988  20.771  1.00  0.00           N  
ATOM   1377  CA  SER B 735      37.334  61.718  20.487  1.00  0.00           C  
ATOM   1378  C   SER B 735      37.716  61.017  21.777  1.00  0.00           C  
ATOM   1379  O   SER B 735      37.929  61.675  22.804  1.00  0.00           O  
ATOM   1380  CB  SER B 735      38.572  61.938  19.617  1.00  0.00           C  
ATOM   1381  OG  SER B 735      39.673  62.336  20.408  1.00  0.00           O  
ATOM   1382  N   PHE B 736      37.806  59.687  21.712  1.00  0.00           N  
ATOM   1383  CA  PHE B 736      38.253  58.850  22.852  1.00  0.00           C  
ATOM   1384  C   PHE B 736      39.275  57.755  22.444  1.00  0.00           C  
ATOM   1385  O   PHE B 736      38.961  56.892  21.625  1.00  0.00           O  
ATOM   1386  CB  PHE B 736      37.057  58.191  23.528  1.00  0.00           C  
ATOM   1387  CG  PHE B 736      36.038  59.154  24.041  1.00  0.00           C  
ATOM   1388  CD1 PHE B 736      36.068  59.573  25.353  1.00  0.00           C  
ATOM   1389  CD2 PHE B 736      35.015  59.613  23.222  1.00  0.00           C  
ATOM   1390  CE1 PHE B 736      35.121  60.452  25.842  1.00  0.00           C  
ATOM   1391  CE2 PHE B 736      34.048  60.505  23.708  1.00  0.00           C  
ATOM   1392  CZ  PHE B 736      34.108  60.919  25.014  1.00  0.00           C  
ATOM   1393  N   ASP B 737      40.478  57.789  23.023  1.00  0.00           N  
ATOM   1394  CA  ASP B 737      41.536  56.811  22.708  1.00  0.00           C  
ATOM   1395  C   ASP B 737      42.259  56.274  23.948  1.00  0.00           C  
ATOM   1396  O   ASP B 737      42.116  56.809  25.060  1.00  0.00           O  
ATOM   1397  CB  ASP B 737      42.568  57.403  21.744  1.00  0.00           C  
ATOM   1398  CG  ASP B 737      41.969  57.737  20.411  1.00  0.00           C  
ATOM   1399  OD1 ASP B 737      41.636  56.793  19.681  1.00  0.00           O  
ATOM   1400  OD2 ASP B 737      41.813  58.930  20.093  1.00  0.00           O  
ATOM   1401  N   VAL B 738      43.049  55.223  23.736  1.00  0.00           N  
ATOM   1402  CA  VAL B 738      43.704  54.513  24.816  1.00  0.00           C  
ATOM   1403  C   VAL B 738      44.914  55.282  25.316  1.00  0.00           C  
ATOM   1404  O   VAL B 738      45.131  55.372  26.522  1.00  0.00           O  
ATOM   1405  CB  VAL B 738      44.188  53.131  24.363  1.00  0.00           C  
ATOM   1406  CG1 VAL B 738      44.333  52.222  25.565  1.00  0.00           C  
ATOM   1407  CG2 VAL B 738      43.228  52.518  23.351  1.00  0.00           C  
ATOM   1408  N   ASP B 739      45.709  55.809  24.384  1.00  0.00           N  
ATOM   1409  CA  ASP B 739      46.933  56.550  24.703  1.00  0.00           C  
ATOM   1410  C   ASP B 739      47.043  57.810  23.838  1.00  0.00           C  
ATOM   1411  O   ASP B 739      46.198  58.055  22.993  1.00  0.00           O  
ATOM   1412  CB  ASP B 739      48.164  55.651  24.509  1.00  0.00           C  
ATOM   1413  CG  ASP B 739      48.183  54.945  23.142  1.00  0.00           C  
ATOM   1414  OD1 ASP B 739      47.471  55.393  22.196  1.00  0.00           O  
ATOM   1415  OD2 ASP B 739      48.915  53.925  23.021  1.00  0.00           O  
ATOM   1416  N   GLU B 741      48.086  58.603  24.036  1.00  0.00           N  
ATOM   1417  CA  GLU B 741      48.286  59.791  23.214  1.00  0.00           C  
ATOM   1418  C   GLU B 741      48.366  59.487  21.719  1.00  0.00           C  
ATOM   1419  O   GLU B 741      47.737  60.168  20.904  1.00  0.00           O  
ATOM   1420  CB  GLU B 741      49.545  60.530  23.658  1.00  0.00           C  
ATOM   1421  CG  GLU B 741      49.795  61.859  22.955  1.00  0.00           C  
ATOM   1422  CD  GLU B 741      51.089  62.504  23.398  1.00  0.00           C  
ATOM   1423  OE1 GLU B 741      51.729  61.987  24.339  1.00  0.00           O  
ATOM   1424  OE2 GLU B 741      51.475  63.530  22.804  1.00  0.00           O  
ATOM   1425  N   ALA B 742      49.144  58.472  21.357  1.00  0.00           N  
ATOM   1426  CA  ALA B 742      49.332  58.144  19.949  1.00  0.00           C  
ATOM   1427  C   ALA B 742      47.977  58.026  19.236  1.00  0.00           C  
ATOM   1428  O   ALA B 742      47.786  58.602  18.162  1.00  0.00           O  
ATOM   1429  CB  ALA B 742      50.143  56.869  19.804  1.00  0.00           C  
ATOM   1430  N   GLY B 743      47.054  57.276  19.854  1.00  0.00           N  
ATOM   1431  CA  GLY B 743      45.688  57.136  19.383  1.00  0.00           C  
ATOM   1432  C   GLY B 743      44.997  58.473  19.207  1.00  0.00           C  
ATOM   1433  O   GLY B 743      44.421  58.748  18.153  1.00  0.00           O  
ATOM   1434  N   ALA B 786      45.060  59.315  20.229  1.00  0.00           N  
ATOM   1435  CA  ALA B 786      44.470  60.633  20.143  1.00  0.00           C  
ATOM   1436  C   ALA B 786      44.999  61.420  18.944  1.00  0.00           C  
ATOM   1437  O   ALA B 786      44.218  62.031  18.212  1.00  0.00           O  
ATOM   1438  CB  ALA B 786      44.703  61.386  21.412  1.00  0.00           C  
ATOM   1439  N   ARG B 787      46.315  61.414  18.740  1.00  0.00           N  
ATOM   1440  CA  ARG B 787      46.898  62.041  17.563  1.00  0.00           C  
ATOM   1441  C   ARG B 787      46.269  61.571  16.242  1.00  0.00           C  
ATOM   1442  O   ARG B 787      45.924  62.394  15.387  1.00  0.00           O  
ATOM   1443  CB  ARG B 787      48.398  61.810  17.532  1.00  0.00           C  
ATOM   1444  CG  ARG B 787      49.206  62.992  17.932  1.00  0.00           C  
ATOM   1445  CD  ARG B 787      50.496  62.564  18.645  1.00  0.00           C  
ATOM   1446  NE  ARG B 787      50.942  63.611  19.572  1.00  0.00           N  
ATOM   1447  CZ  ARG B 787      51.391  64.807  19.187  1.00  0.00           C  
ATOM   1448  NH1 ARG B 787      51.463  65.122  17.886  1.00  0.00           N  
ATOM   1449  NH2 ARG B 787      51.760  65.692  20.100  1.00  0.00           N  
ATOM   1450  N   LYS B 788      46.115  60.259  16.075  1.00  0.00           N  
ATOM   1451  CA  LYS B 788      45.473  59.729  14.877  1.00  0.00           C  
ATOM   1452  C   LYS B 788      44.065  60.314  14.748  1.00  0.00           C  
ATOM   1453  O   LYS B 788      43.663  60.750  13.664  1.00  0.00           O  
ATOM   1454  CB  LYS B 788      45.398  58.192  14.898  1.00  0.00           C  
ATOM   1455  CG  LYS B 788      46.720  57.415  14.712  1.00  0.00           C  
ATOM   1456  CD  LYS B 788      46.443  55.902  14.646  1.00  0.00           C  
ATOM   1457  CE  LYS B 788      47.650  55.064  15.106  1.00  0.00           C  
ATOM   1458  NZ  LYS B 788      48.557  54.683  13.963  1.00  0.00           N  
ATOM   1459  N   SER B 789      43.346  60.338  15.873  1.00  0.00           N  
ATOM   1460  CA  SER B 789      41.977  60.846  15.958  1.00  0.00           C  
ATOM   1461  C   SER B 789      41.872  62.314  15.612  1.00  0.00           C  
ATOM   1462  O   SER B 789      40.981  62.713  14.866  1.00  0.00           O  
ATOM   1463  CB  SER B 789      41.398  60.577  17.347  1.00  0.00           C  
ATOM   1464  OG  SER B 789      40.830  59.266  17.402  1.00  0.00           O  
ATOM   1465  N   TYR B 790      42.804  63.100  16.153  1.00  0.00           N  
ATOM   1466  CA  TYR B 790      42.958  64.526  15.868  1.00  0.00           C  
ATOM   1467  C   TYR B 790      43.264  64.791  14.386  1.00  0.00           C  
ATOM   1468  O   TYR B 790      42.684  65.700  13.785  1.00  0.00           O  
ATOM   1469  CB  TYR B 790      44.081  65.055  16.743  1.00  0.00           C  
ATOM   1470  CG  TYR B 790      44.375  66.546  16.709  1.00  0.00           C  
ATOM   1471  CD1 TYR B 790      43.887  67.394  17.716  1.00  0.00           C  
ATOM   1472  CD2 TYR B 790      45.218  67.096  15.737  1.00  0.00           C  
ATOM   1473  CE1 TYR B 790      44.188  68.757  17.733  1.00  0.00           C  
ATOM   1474  CE2 TYR B 790      45.529  68.460  15.746  1.00  0.00           C  
ATOM   1475  CZ  TYR B 790      45.010  69.280  16.745  1.00  0.00           C  
ATOM   1476  OH  TYR B 790      45.300  70.614  16.748  1.00  0.00           O  
ATOM   1477  N   ASN B 791      44.172  64.009  13.798  1.00  0.00           N  
ATOM   1478  CA  ASN B 791      44.506  64.183  12.385  1.00  0.00           C  
ATOM   1479  C   ASN B 791      43.271  63.957  11.523  1.00  0.00           C  
ATOM   1480  O   ASN B 791      43.021  64.695  10.563  1.00  0.00           O  
ATOM   1481  CB  ASN B 791      45.655  63.263  11.965  1.00  0.00           C  
ATOM   1482  CG  ASN B 791      46.904  63.494  12.773  1.00  0.00           C  
ATOM   1483  OD1 ASN B 791      47.391  64.605  12.872  1.00  0.00           O  
ATOM   1484  ND2 ASN B 791      47.420  62.452  13.369  1.00  0.00           N  
ATOM   1485  N   LYS B 792      42.486  62.953  11.899  1.00  0.00           N  
ATOM   1486  CA  LYS B 792      41.229  62.672  11.221  1.00  0.00           C  
ATOM   1487  C   LYS B 792      40.322  63.894  11.192  1.00  0.00           C  
ATOM   1488  O   LYS B 792      39.798  64.263  10.144  1.00  0.00           O  
ATOM   1489  CB  LYS B 792      40.508  61.502  11.886  1.00  0.00           C  
ATOM   1490  CG  LYS B 792      41.112  60.124  11.615  1.00  0.00           C  
ATOM   1491  CD  LYS B 792      40.032  59.061  11.747  1.00  0.00           C  
ATOM   1492  CE  LYS B 792      40.501  57.779  12.432  1.00  0.00           C  
ATOM   1493  NZ  LYS B 792      39.284  56.926  12.600  1.00  0.00           N  
ATOM   1494  N   MET B 793      40.154  64.526  12.353  1.00  0.00           N  
ATOM   1495  CA  MET B 793      39.325  65.724  12.477  1.00  0.00           C  
ATOM   1496  C   MET B 793      39.929  66.907  11.735  1.00  0.00           C  
ATOM   1497  O   MET B 793      39.203  67.680  11.099  1.00  0.00           O  
ATOM   1498  CB  MET B 793      39.071  66.057  13.954  1.00  0.00           C  
ATOM   1499  CG  MET B 793      37.953  65.219  14.576  1.00  0.00           C  
ATOM   1500  SD  MET B 793      36.320  65.558  13.875  1.00  0.00           S  
ATOM   1501  CE  MET B 793      35.763  63.944  13.330  1.00  0.00           C  
ATOM   1502  N   PHE B 794      41.249  67.038  11.819  1.00  0.00           N  
ATOM   1503  CA  PHE B 794      41.994  68.032  11.033  1.00  0.00           C  
ATOM   1504  C   PHE B 794      41.655  67.939   9.527  1.00  0.00           C  
ATOM   1505  O   PHE B 794      41.233  68.915   8.892  1.00  0.00           O  
ATOM   1506  CB  PHE B 794      43.483  67.795  11.246  1.00  0.00           C  
ATOM   1507  CG  PHE B 794      44.369  68.900  10.767  1.00  0.00           C  
ATOM   1508  CD1 PHE B 794      45.234  69.534  11.659  1.00  0.00           C  
ATOM   1509  CD2 PHE B 794      44.380  69.286   9.442  1.00  0.00           C  
ATOM   1510  CE1 PHE B 794      46.088  70.541  11.247  1.00  0.00           C  
ATOM   1511  CE2 PHE B 794      45.240  70.301   9.011  1.00  0.00           C  
ATOM   1512  CZ  PHE B 794      46.100  70.921   9.915  1.00  0.00           C  
ATOM   1513  N   VAL B 795      41.828  66.742   8.972  1.00  0.00           N  
ATOM   1514  CA  VAL B 795      41.519  66.476   7.567  1.00  0.00           C  
ATOM   1515  C   VAL B 795      40.033  66.676   7.260  1.00  0.00           C  
ATOM   1516  O   VAL B 795      39.677  67.179   6.199  1.00  0.00           O  
ATOM   1517  CB  VAL B 795      41.997  65.061   7.159  1.00  0.00           C  
ATOM   1518  CG1 VAL B 795      41.656  64.762   5.706  1.00  0.00           C  
ATOM   1519  CG2 VAL B 795      43.505  64.929   7.390  1.00  0.00           C  
ATOM   1520  N   ALA B 796      39.163  66.290   8.180  1.00  0.00           N  
ATOM   1521  CA  ALA B 796      37.741  66.503   7.968  1.00  0.00           C  
ATOM   1522  C   ALA B 796      37.426  68.012   7.896  1.00  0.00           C  
ATOM   1523  O   ALA B 796      36.559  68.461   7.153  1.00  0.00           O  
ATOM   1524  CB  ALA B 796      36.929  65.805   9.061  1.00  0.00           C  
ATOM   1525  N   TYR B 797      38.171  68.793   8.656  1.00  0.00           N  
ATOM   1526  CA  TYR B 797      37.951  70.215   8.686  1.00  0.00           C  
ATOM   1527  C   TYR B 797      38.347  70.886   7.361  1.00  0.00           C  
ATOM   1528  O   TYR B 797      37.596  71.731   6.837  1.00  0.00           O  
ATOM   1529  CB  TYR B 797      38.651  70.816   9.906  1.00  0.00           C  
ATOM   1530  CG  TYR B 797      37.788  70.742  11.153  1.00  0.00           C  
ATOM   1531  CD1 TYR B 797      36.762  69.791  11.274  1.00  0.00           C  
ATOM   1532  CD2 TYR B 797      37.989  71.624  12.213  1.00  0.00           C  
ATOM   1533  CE1 TYR B 797      35.964  69.733  12.412  1.00  0.00           C  
ATOM   1534  CE2 TYR B 797      37.207  71.571  13.362  1.00  0.00           C  
ATOM   1535  CZ  TYR B 797      36.203  70.631  13.456  1.00  0.00           C  
ATOM   1536  OH  TYR B 797      35.439  70.594  14.595  1.00  0.00           O  
ATOM   1537  N   LEU B 798      39.497  70.488   6.805  1.00  0.00           N  
ATOM   1538  CA  LEU B 798      39.923  71.017   5.511  1.00  0.00           C  
ATOM   1539  C   LEU B 798      38.812  70.834   4.475  1.00  0.00           C  
ATOM   1540  O   LEU B 798      38.447  71.770   3.777  1.00  0.00           O  
ATOM   1541  CB  LEU B 798      41.247  70.399   5.052  1.00  0.00           C  
ATOM   1542  CG  LEU B 798      42.481  70.645   5.942  1.00  0.00           C  
ATOM   1543  CD1 LEU B 798      43.652  69.776   5.525  1.00  0.00           C  
ATOM   1544  CD2 LEU B 798      42.930  72.085   5.955  1.00  0.00           C  
ATOM   1545  N   ARG B 799      38.236  69.640   4.430  1.00  0.00           N  
ATOM   1546  CA  ARG B 799      37.162  69.341   3.491  1.00  0.00           C  
ATOM   1547  C   ARG B 799      35.877  70.108   3.794  1.00  0.00           C  
ATOM   1548  O   ARG B 799      35.292  70.696   2.888  1.00  0.00           O  
ATOM   1549  CB  ARG B 799      36.860  67.853   3.485  1.00  0.00           C  
ATOM   1550  CG  ARG B 799      38.033  66.966   3.112  1.00  0.00           C  
ATOM   1551  CD  ARG B 799      37.552  65.544   2.884  1.00  0.00           C  
ATOM   1552  NE  ARG B 799      36.292  65.479   2.138  1.00  0.00           N  
ATOM   1553  CZ  ARG B 799      36.147  65.913   0.890  1.00  0.00           C  
ATOM   1554  NH1 ARG B 799      37.171  66.478   0.254  1.00  0.00           N  
ATOM   1555  NH2 ARG B 799      34.973  65.801   0.289  1.00  0.00           N  
ATOM   1556  N   THR B 800      35.440  70.090   5.055  1.00  0.00           N  
ATOM   1557  CA  THR B 800      34.245  70.820   5.482  1.00  0.00           C  
ATOM   1558  C   THR B 800      34.222  72.241   4.924  1.00  0.00           C  
ATOM   1559  O   THR B 800      33.246  72.650   4.279  1.00  0.00           O  
ATOM   1560  CB  THR B 800      34.123  70.877   7.038  1.00  0.00           C  
ATOM   1561  OG1 THR B 800      33.866  69.570   7.539  1.00  0.00           O  
ATOM   1562  CG2 THR B 800      32.974  71.754   7.472  1.00  0.00           C  
ATOM   1563  N   PHE B 801      35.293  72.989   5.169  1.00  0.00           N  
ATOM   1564  CA  PHE B 801      35.278  74.404   4.837  1.00  0.00           C  
ATOM   1565  C   PHE B 801      35.440  74.591   3.349  1.00  0.00           C  
ATOM   1566  O   PHE B 801      34.818  75.489   2.761  1.00  0.00           O  
ATOM   1567  CB  PHE B 801      36.306  75.203   5.667  1.00  0.00           C  
ATOM   1568  CG  PHE B 801      36.058  75.112   7.140  1.00  0.00           C  
ATOM   1569  CD1 PHE B 801      34.843  75.544   7.676  1.00  0.00           C  
ATOM   1570  CD2 PHE B 801      36.990  74.534   7.982  1.00  0.00           C  
ATOM   1571  CE1 PHE B 801      34.575  75.434   9.038  1.00  0.00           C  
ATOM   1572  CE2 PHE B 801      36.730  74.413   9.349  1.00  0.00           C  
ATOM   1573  CZ  PHE B 801      35.518  74.870   9.877  1.00  0.00           C  
ATOM   1574  N   ALA B 802      36.243  73.723   2.735  1.00  0.00           N  
ATOM   1575  CA  ALA B 802      36.501  73.835   1.315  1.00  0.00           C  
ATOM   1576  C   ALA B 802      35.189  73.601   0.586  1.00  0.00           C  
ATOM   1577  O   ALA B 802      34.830  74.366  -0.325  1.00  0.00           O  
ATOM   1578  CB  ALA B 802      37.532  72.856   0.891  1.00  0.00           C  
ATOM   1579  N   ARG B 803      34.451  72.575   1.026  1.00  0.00           N  
ATOM   1580  CA  ARG B 803      33.137  72.277   0.472  1.00  0.00           C  
ATOM   1581  C   ARG B 803      32.202  73.481   0.540  1.00  0.00           C  
ATOM   1582  O   ARG B 803      31.259  73.570  -0.235  1.00  0.00           O  
ATOM   1583  CB  ARG B 803      32.521  71.069   1.158  1.00  0.00           C  
ATOM   1584  CG  ARG B 803      33.021  69.696   0.633  1.00  0.00           C  
ATOM   1585  CD  ARG B 803      32.138  68.519   1.129  1.00  0.00           C  
ATOM   1586  NE  ARG B 803      30.777  68.615   0.608  1.00  0.00           N  
ATOM   1587  CZ  ARG B 803      29.741  67.909   1.049  1.00  0.00           C  
ATOM   1588  NH1 ARG B 803      29.889  67.050   2.051  1.00  0.00           N  
ATOM   1589  NH2 ARG B 803      28.544  68.074   0.492  1.00  0.00           N  
ATOM   1590  N   MET B 807      32.481  74.423   1.438  1.00  0.00           N  
ATOM   1591  CA  MET B 807      31.689  75.653   1.541  1.00  0.00           C  
ATOM   1592  C   MET B 807      32.297  76.801   0.758  1.00  0.00           C  
ATOM   1593  O   MET B 807      31.829  77.940   0.837  1.00  0.00           O  
ATOM   1594  CB  MET B 807      31.548  76.076   2.995  1.00  0.00           C  
ATOM   1595  CG  MET B 807      30.647  75.205   3.796  1.00  0.00           C  
ATOM   1596  SD  MET B 807      30.831  75.589   5.529  1.00  0.00           S  
ATOM   1597  CE  MET B 807      30.120  74.108   6.232  1.00  0.00           C  
ATOM   1598  N   GLY B 808      33.358  76.515   0.016  1.00  0.00           N  
ATOM   1599  CA  GLY B 808      33.980  77.532  -0.827  1.00  0.00           C  
ATOM   1600  C   GLY B 808      34.802  78.478   0.000  1.00  0.00           C  
ATOM   1601  O   GLY B 808      35.091  79.575  -0.424  1.00  0.00           O  
ATOM   1602  N   LEU B1153      35.188  78.034   1.189  1.00  0.00           N  
ATOM   1603  CA  LEU B1153      36.013  78.825   2.081  1.00  0.00           C  
ATOM   1604  C   LEU B1153      37.447  78.358   2.023  1.00  0.00           C  
ATOM   1605  O   LEU B1153      37.727  77.204   1.694  1.00  0.00           O  
ATOM   1606  CB  LEU B1153      35.498  78.713   3.516  1.00  0.00           C  
ATOM   1607  CG  LEU B1153      34.178  79.417   3.835  1.00  0.00           C  
ATOM   1608  CD1 LEU B1153      33.820  79.172   5.278  1.00  0.00           C  
ATOM   1609  CD2 LEU B1153      34.260  80.909   3.550  1.00  0.00           C  
ATOM   1610  N   LYS B1154      38.355  79.268   2.347  1.00  0.00           N  
ATOM   1611  CA  LYS B1154      39.748  78.922   2.533  1.00  0.00           C  
ATOM   1612  C   LYS B1154      40.054  79.155   4.003  1.00  0.00           C  
ATOM   1613  O   LYS B1154      40.493  80.251   4.375  1.00  0.00           O  
ATOM   1614  CB  LYS B1154      40.650  79.795   1.652  1.00  0.00           C  
ATOM   1615  CG  LYS B1154      40.751  79.362   0.180  1.00  0.00           C  
ATOM   1616  CD  LYS B1154      42.058  79.896  -0.456  1.00  0.00           C  
ATOM   1617  CE  LYS B1154      42.474  79.099  -1.703  1.00  0.00           C  
ATOM   1618  NZ  LYS B1154      42.043  79.726  -2.989  1.00  0.00           N  
ATOM   1619  N   ALA B1155      39.786  78.150   4.845  1.00  0.00           N  
ATOM   1620  CA  ALA B1155      40.046  78.274   6.280  1.00  0.00           C  
ATOM   1621  C   ALA B1155      41.423  77.747   6.521  1.00  0.00           C  
ATOM   1622  O   ALA B1155      41.738  76.634   6.127  1.00  0.00           O  
ATOM   1623  CB  ALA B1155      39.057  77.511   7.082  1.00  0.00           C  
ATOM   1624  N   ILE B1156      42.265  78.552   7.145  1.00  0.00           N  
ATOM   1625  CA  ILE B1156      43.638  78.148   7.350  1.00  0.00           C  
ATOM   1626  C   ILE B1156      43.842  77.555   8.739  1.00  0.00           C  
ATOM   1627  O   ILE B1156      43.536  78.201   9.734  1.00  0.00           O  
ATOM   1628  CB  ILE B1156      44.613  79.308   7.071  1.00  0.00           C  
ATOM   1629  CG1 ILE B1156      44.406  79.843   5.646  1.00  0.00           C  
ATOM   1630  CG2 ILE B1156      46.060  78.871   7.317  1.00  0.00           C  
ATOM   1631  CD1 ILE B1156      44.469  78.786   4.560  1.00  0.00           C  
ATOM   1632  N   PRO B1157      44.342  76.307   8.801  1.00  0.00           N  
ATOM   1633  CA  PRO B1157      44.646  75.693  10.069  1.00  0.00           C  
ATOM   1634  C   PRO B1157      45.894  76.371  10.609  1.00  0.00           C  
ATOM   1635  O   PRO B1157      46.969  76.305   9.984  1.00  0.00           O  
ATOM   1636  CB  PRO B1157      44.967  74.257   9.681  1.00  0.00           C  
ATOM   1637  CG  PRO B1157      45.532  74.358   8.319  1.00  0.00           C  
ATOM   1638  CD  PRO B1157      44.695  75.424   7.671  1.00  0.00           C  
ATOM   1639  N   MET B1158      45.757  77.038  11.747  1.00  0.00           N  
ATOM   1640  CA  MET B1158      46.903  77.673  12.373  1.00  0.00           C  
ATOM   1641  C   MET B1158      46.939  77.249  13.784  1.00  0.00           C  
ATOM   1642  O   MET B1158      45.905  77.013  14.378  1.00  0.00           O  
ATOM   1643  CB  MET B1158      46.784  79.193  12.377  1.00  0.00           C  
ATOM   1644  CG  MET B1158      45.586  79.734  11.656  1.00  0.00           C  
ATOM   1645  SD  MET B1158      46.093  81.315  11.110  1.00  0.00           S  
ATOM   1646  CE  MET B1158      44.944  81.651   9.788  1.00  0.00           C  
ATOM   1647  N   ARG B1159      48.151  77.191  14.311  1.00  0.00           N  
ATOM   1648  CA  ARG B1159      48.401  76.898  15.694  1.00  0.00           C  
ATOM   1649  C   ARG B1159      47.709  77.896  16.627  1.00  0.00           C  
ATOM   1650  O   ARG B1159      47.569  79.073  16.309  1.00  0.00           O  
ATOM   1651  CB  ARG B1159      49.895  76.906  15.922  1.00  0.00           C  
ATOM   1652  CG  ARG B1159      50.528  75.619  15.617  1.00  0.00           C  
ATOM   1653  CD  ARG B1159      51.980  75.663  16.007  1.00  0.00           C  
ATOM   1654  NE  ARG B1159      52.693  76.517  15.083  1.00  0.00           N  
ATOM   1655  CZ  ARG B1159      53.312  77.653  15.409  1.00  0.00           C  
ATOM   1656  NH1 ARG B1159      53.364  78.080  16.677  1.00  0.00           N  
ATOM   1657  NH2 ARG B1159      53.895  78.358  14.442  1.00  0.00           N  
ATOM   1658  N   ALA B1160      47.307  77.408  17.792  1.00  0.00           N  
ATOM   1659  CA  ALA B1160      46.451  78.147  18.685  1.00  0.00           C  
ATOM   1660  C   ALA B1160      46.675  77.682  20.099  1.00  0.00           C  
ATOM   1661  O   ALA B1160      47.417  76.731  20.325  1.00  0.00           O  
ATOM   1662  CB  ALA B1160      45.014  77.932  18.294  1.00  0.00           C  
ATOM   1663  N   GLU B1161      46.050  78.376  21.047  1.00  0.00           N  
ATOM   1664  CA  GLU B1161      45.983  77.930  22.432  1.00  0.00           C  
ATOM   1665  C   GLU B1161      44.570  77.372  22.685  1.00  0.00           C  
ATOM   1666  O   GLU B1161      43.613  77.708  21.971  1.00  0.00           O  
ATOM   1667  CB  GLU B1161      46.278  79.100  23.377  1.00  0.00           C  
ATOM   1668  CG  GLU B1161      45.078  80.060  23.581  1.00  0.00           C  
ATOM   1669  CD  GLU B1161      45.381  81.240  24.490  1.00  0.00           C  
ATOM   1670  OE1 GLU B1161      46.569  81.419  24.862  1.00  0.00           O  
ATOM   1671  OE2 GLU B1161      44.429  81.986  24.827  1.00  0.00           O  
ATOM   1672  N   THR B1162      44.431  76.548  23.721  1.00  0.00           N  
ATOM   1673  CA  THR B1162      43.157  75.841  23.998  1.00  0.00           C  
ATOM   1674  C   THR B1162      42.247  76.506  25.060  1.00  0.00           C  
ATOM   1675  O   THR B1162      41.046  76.175  25.142  1.00  0.00           O  
ATOM   1676  CB  THR B1162      43.407  74.335  24.382  1.00  0.00           C  
ATOM   1677  OG1 THR B1162      44.341  74.255  25.468  1.00  0.00           O  
ATOM   1678  CG2 THR B1162      43.954  73.502  23.186  1.00  0.00           C  
ATOM   1679  N   GLY B1437      42.827  77.425  25.854  1.00  0.00           N  
ATOM   1680  CA  GLY B1437      42.109  78.184  26.898  1.00  0.00           C  
ATOM   1681  C   GLY B1437      41.374  77.338  27.949  1.00  0.00           C  
ATOM   1682  O   GLY B1437      41.997  76.496  28.631  1.00  0.00           O  
ATOM   1683  N   PRO B1438      40.039  77.535  28.080  1.00  0.00           N  
ATOM   1684  CA  PRO B1438      39.249  76.721  29.030  1.00  0.00           C  
ATOM   1685  C   PRO B1438      39.078  75.266  28.599  1.00  0.00           C  
ATOM   1686  O   PRO B1438      38.824  74.419  29.455  1.00  0.00           O  
ATOM   1687  CB  PRO B1438      37.871  77.416  29.079  1.00  0.00           C  
ATOM   1688  CG  PRO B1438      38.011  78.698  28.276  1.00  0.00           C  
ATOM   1689  CD  PRO B1438      39.196  78.499  27.347  1.00  0.00           C  
ATOM   1690  N   ILE B1443      39.215  74.979  27.301  1.00  0.00           N  
ATOM   1691  CA  ILE B1443      39.040  73.608  26.797  1.00  0.00           C  
ATOM   1692  C   ILE B1443      40.154  72.682  27.292  1.00  0.00           C  
ATOM   1693  O   ILE B1443      39.875  71.530  27.661  1.00  0.00           O  
ATOM   1694  CB  ILE B1443      38.909  73.522  25.226  1.00  0.00           C  
ATOM   1695  CG1 ILE B1443      37.815  74.463  24.687  1.00  0.00           C  
ATOM   1696  CG2 ILE B1443      38.649  72.080  24.767  1.00  0.00           C  
ATOM   1697  CD1 ILE B1443      36.435  74.316  25.364  1.00  0.00           C  
ATOM   1698  N   GLY B1444      41.397  73.185  27.296  1.00  0.00           N  
ATOM   1699  CA  GLY B1444      42.579  72.420  27.751  1.00  0.00           C  
ATOM   1700  C   GLY B1444      43.478  71.848  26.647  1.00  0.00           C  
ATOM   1701  O   GLY B1444      43.112  71.852  25.450  1.00  0.00           O  
ATOM   1702  N   GLY B1448      44.656  71.363  27.058  1.00  0.00           N  
ATOM   1703  CA  GLY B1448      45.635  70.751  26.146  1.00  0.00           C  
ATOM   1704  C   GLY B1448      46.773  71.647  25.638  1.00  0.00           C  
ATOM   1705  O   GLY B1448      46.688  72.891  25.685  1.00  0.00           O  
ATOM   1706  N   ASP B1456      47.846  71.008  25.153  1.00  0.00           N  
ATOM   1707  CA  ASP B1456      48.980  71.717  24.514  1.00  0.00           C  
ATOM   1708  C   ASP B1456      49.055  71.523  22.978  1.00  0.00           C  
ATOM   1709  O   ASP B1456      49.980  72.065  22.331  1.00  0.00           O  
ATOM   1710  CB  ASP B1456      50.330  71.375  25.190  1.00  0.00           C  
ATOM   1711  CG  ASP B1456      50.450  71.955  26.614  1.00  0.00           C  
ATOM   1712  OD1 ASP B1456      50.525  73.204  26.775  1.00  0.00           O  
ATOM   1713  OD2 ASP B1456      50.477  71.149  27.578  1.00  0.00           O  
ATOM   1714  N   LEU B1457      48.093  70.777  22.405  1.00  0.00           N  
ATOM   1715  CA  LEU B1457      48.024  70.556  20.943  1.00  0.00           C  
ATOM   1716  C   LEU B1457      46.724  71.106  20.313  1.00  0.00           C  
ATOM   1717  O   LEU B1457      45.656  70.584  20.582  1.00  0.00           O  
ATOM   1718  CB  LEU B1457      48.147  69.066  20.643  1.00  0.00           C  
ATOM   1719  CG  LEU B1457      48.499  68.581  19.237  1.00  0.00           C  
ATOM   1720  CD1 LEU B1457      47.470  67.545  18.801  1.00  0.00           C  
ATOM   1721  CD2 LEU B1457      48.646  69.707  18.202  1.00  0.00           C  
ATOM   1722  N   SER B1458      46.822  72.147  19.480  1.00  0.00           N  
ATOM   1723  CA  SER B1458      45.637  72.855  18.977  1.00  0.00           C  
ATOM   1724  C   SER B1458      45.849  73.631  17.682  1.00  0.00           C  
ATOM   1725  O   SER B1458      46.928  74.183  17.441  1.00  0.00           O  
ATOM   1726  CB  SER B1458      45.095  73.835  20.022  1.00  0.00           C  
ATOM   1727  OG  SER B1458      43.805  74.311  19.639  1.00  0.00           O  
ATOM   1728  N   HIS B1459      44.795  73.671  16.871  1.00  0.00           N  
ATOM   1729  CA  HIS B1459      44.722  74.501  15.695  1.00  0.00           C  
ATOM   1730  C   HIS B1459      43.381  75.200  15.617  1.00  0.00           C  
ATOM   1731  O   HIS B1459      42.371  74.719  16.126  1.00  0.00           O  
ATOM   1732  CB  HIS B1459      44.935  73.666  14.438  1.00  0.00           C  
ATOM   1733  CG  HIS B1459      46.321  73.133  14.322  1.00  0.00           C  
ATOM   1734  ND1 HIS B1459      46.726  71.974  14.950  1.00  0.00           N  
ATOM   1735  CD2 HIS B1459      47.415  73.629  13.702  1.00  0.00           C  
ATOM   1736  CE1 HIS B1459      48.009  71.775  14.716  1.00  0.00           C  
ATOM   1737  NE2 HIS B1459      48.454  72.771  13.969  1.00  0.00           N  
ATOM   1738  N   GLU B1460      43.371  76.346  14.967  1.00  0.00           N  
ATOM   1739  CA  GLU B1460      42.129  77.014  14.652  1.00  0.00           C  
ATOM   1740  C   GLU B1460      42.055  77.104  13.167  1.00  0.00           C  
ATOM   1741  O   GLU B1460      43.049  77.366  12.499  1.00  0.00           O  
ATOM   1742  CB  GLU B1460      42.068  78.421  15.254  1.00  0.00           C  
ATOM   1743  CG  GLU B1460      42.290  78.437  16.730  1.00  0.00           C  
ATOM   1744  CD  GLU B1460      41.957  79.753  17.403  1.00  0.00           C  
ATOM   1745  OE1 GLU B1460      41.283  80.623  16.798  1.00  0.00           O  
ATOM   1746  OE2 GLU B1460      42.385  79.918  18.569  1.00  0.00           O  
ATOM   1747  N   PHE B1461      40.870  76.879  12.645  1.00  0.00           N  
ATOM   1748  CA  PHE B1461      40.658  77.037  11.234  1.00  0.00           C  
ATOM   1749  C   PHE B1461      40.118  78.424  10.989  1.00  0.00           C  
ATOM   1750  O   PHE B1461      38.999  78.738  11.368  1.00  0.00           O  
ATOM   1751  CB  PHE B1461      39.792  75.892  10.711  1.00  0.00           C  
ATOM   1752  CG  PHE B1461      40.528  74.583  10.692  1.00  0.00           C  
ATOM   1753  CD1 PHE B1461      41.119  74.117   9.520  1.00  0.00           C  
ATOM   1754  CD2 PHE B1461      40.719  73.859  11.869  1.00  0.00           C  
ATOM   1755  CE1 PHE B1461      41.847  72.920   9.514  1.00  0.00           C  
ATOM   1756  CE2 PHE B1461      41.434  72.675  11.870  1.00  0.00           C  
ATOM   1757  CZ  PHE B1461      42.000  72.204  10.689  1.00  0.00           C  
ATOM   1758  N   ILE B1462      40.955  79.276  10.406  1.00  0.00           N  
ATOM   1759  CA  ILE B1462      40.602  80.672  10.304  1.00  0.00           C  
ATOM   1760  C   ILE B1462      40.500  81.165   8.904  1.00  0.00           C  
ATOM   1761  O   ILE B1462      41.438  81.043   8.139  1.00  0.00           O  
ATOM   1762  CB  ILE B1462      41.569  81.552  11.068  1.00  0.00           C  
ATOM   1763  CG1 ILE B1462      41.365  81.327  12.567  1.00  0.00           C  
ATOM   1764  CG2 ILE B1462      41.308  83.013  10.752  1.00  0.00           C  
ATOM   1765  CD1 ILE B1462      42.533  81.759  13.377  1.00  0.00           C  
ATOM   1766  N   VAL B1463      39.357  81.755   8.591  1.00  0.00           N  
ATOM   1767  CA  VAL B1463      39.105  82.310   7.273  1.00  0.00           C  
ATOM   1768  C   VAL B1463      39.587  83.748   7.238  1.00  0.00           C  
ATOM   1769  O   VAL B1463      39.036  84.577   7.953  1.00  0.00           O  
ATOM   1770  CB  VAL B1463      37.597  82.312   6.958  1.00  0.00           C  
ATOM   1771  CG1 VAL B1463      37.359  82.877   5.571  1.00  0.00           C  
ATOM   1772  CG2 VAL B1463      37.006  80.900   7.077  1.00  0.00           C  
ATOM   1773  N   LEU B1464      40.593  84.040   6.409  1.00  0.00           N  
ATOM   1774  CA  LEU B1464      41.182  85.399   6.306  1.00  0.00           C  
ATOM   1775  C   LEU B1464      40.156  86.484   5.972  1.00  0.00           C  
ATOM   1776  O   LEU B1464      39.326  86.297   5.082  1.00  0.00           O  
ATOM   1777  CB  LEU B1464      42.282  85.440   5.249  1.00  0.00           C  
ATOM   1778  CG  LEU B1464      43.489  84.543   5.440  1.00  0.00           C  
ATOM   1779  CD1 LEU B1464      44.473  84.828   4.352  1.00  0.00           C  
ATOM   1780  CD2 LEU B1464      44.114  84.790   6.769  1.00  0.00           C  
ATOM   1781  N   ALA B1465      40.212  87.610   6.682  1.00  0.00           N  
ATOM   1782  CA  ALA B1465      39.269  88.702   6.446  1.00  0.00           C  
ATOM   1783  C   ALA B1465      39.411  89.902   7.393  1.00  0.00           C  
ATOM   1784  O   ALA B1465      39.058  89.821   8.587  1.00  0.00           O  
ATOM   1785  CB  ALA B1465      37.812  88.190   6.454  1.00  0.00           C  
ATOM   1786  N   GLU B1475      39.952  90.993   6.832  1.00  0.00           N  
ATOM   1787  CA  GLU B1475      39.764  92.394   7.301  1.00  0.00           C  
ATOM   1788  C   GLU B1475      38.877  92.625   8.542  1.00  0.00           C  
ATOM   1789  O   GLU B1475      39.355  93.090   9.573  1.00  0.00           O  
ATOM   1790  CB  GLU B1475      39.224  93.250   6.131  1.00  0.00           C  
ATOM   1791  CG  GLU B1475      38.212  92.501   5.179  1.00  0.00           C  
ATOM   1792  CD  GLU B1475      37.524  93.410   4.129  1.00  0.00           C  
ATOM   1793  OE1 GLU B1475      36.414  93.032   3.680  1.00  0.00           O  
ATOM   1794  OE2 GLU B1475      38.078  94.481   3.746  1.00  0.00           O  
ATOM   1795  N   THR B1476      37.593  92.293   8.430  1.00  0.00           N  
ATOM   1796  CA  THR B1476      36.608  92.520   9.496  1.00  0.00           C  
ATOM   1797  C   THR B1476      36.490  91.312  10.457  1.00  0.00           C  
ATOM   1798  O   THR B1476      35.384  90.928  10.892  1.00  0.00           O  
ATOM   1799  CB  THR B1476      35.230  92.810   8.887  1.00  0.00           C  
ATOM   1800  OG1 THR B1476      34.802  91.652   8.155  1.00  0.00           O  
ATOM   1801  CG2 THR B1476      35.276  94.038   7.944  1.00  0.00           C  
ATOM   1802  N   GLY B1477      37.642  90.737  10.796  1.00  0.00           N  
ATOM   1803  CA  GLY B1477      37.692  89.512  11.578  1.00  0.00           C  
ATOM   1804  C   GLY B1477      38.461  89.641  12.871  1.00  0.00           C  
ATOM   1805  O   GLY B1477      39.637  90.000  12.875  1.00  0.00           O  
ATOM   1806  N   GLU B1478      37.774  89.305  13.957  1.00  0.00           N  
ATOM   1807  CA  GLU B1478      38.262  89.355  15.335  1.00  0.00           C  
ATOM   1808  C   GLU B1478      39.537  88.586  15.667  1.00  0.00           C  
ATOM   1809  O   GLU B1478      39.850  88.429  16.840  1.00  0.00           O  
ATOM   1810  CB  GLU B1478      37.172  88.783  16.241  1.00  0.00           C  
ATOM   1811  CG  GLU B1478      35.883  89.570  16.252  1.00  0.00           C  
ATOM   1812  CD  GLU B1478      35.763  90.459  17.473  1.00  0.00           C  
ATOM   1813  OE1 GLU B1478      36.644  91.335  17.677  1.00  0.00           O  
ATOM   1814  OE2 GLU B1478      34.782  90.267  18.230  1.00  0.00           O  
ATOM   1815  N   SER B1479      40.258  88.081  14.673  1.00  0.00           N  
ATOM   1816  CA  SER B1479      41.393  87.200  14.952  1.00  0.00           C  
ATOM   1817  C   SER B1479      42.716  87.687  14.374  1.00  0.00           C  
ATOM   1818  O   SER B1479      42.827  87.942  13.174  1.00  0.00           O  
ATOM   1819  CB  SER B1479      41.104  85.776  14.467  1.00  0.00           C  
ATOM   1820  OG  SER B1479      40.410  85.024  15.446  1.00  0.00           O  
ATOM   1821  N   GLY B1480      43.720  87.800  15.236  1.00  0.00           N  
ATOM   1822  CA  GLY B1480      45.044  88.219  14.818  1.00  0.00           C  
ATOM   1823  C   GLY B1480      45.798  87.002  14.357  1.00  0.00           C  
ATOM   1824  O   GLY B1480      46.080  86.111  15.155  1.00  0.00           O  
ATOM   1825  N   VAL B1481      46.112  86.944  13.067  1.00  0.00           N  
ATOM   1826  CA  VAL B1481      46.877  85.818  12.552  1.00  0.00           C  
ATOM   1827  C   VAL B1481      48.247  86.229  11.994  1.00  0.00           C  
ATOM   1828  O   VAL B1481      48.477  87.386  11.660  1.00  0.00           O  
ATOM   1829  CB  VAL B1481      46.057  84.921  11.567  1.00  0.00           C  
ATOM   1830  CG1 VAL B1481      44.673  84.617  12.121  1.00  0.00           C  
ATOM   1831  CG2 VAL B1481      45.935  85.543  10.218  1.00  0.00           C  
ATOM   1832  N   TYR B1482      49.158  85.263  11.954  1.00  0.00           N  
ATOM   1833  CA  TYR B1482      50.511  85.470  11.495  1.00  0.00           C  
ATOM   1834  C   TYR B1482      50.911  84.229  10.706  1.00  0.00           C  
ATOM   1835  O   TYR B1482      51.439  83.254  11.271  1.00  0.00           O  
ATOM   1836  CB  TYR B1482      51.455  85.665  12.675  1.00  0.00           C  
ATOM   1837  CG  TYR B1482      51.185  86.900  13.498  1.00  0.00           C  
ATOM   1838  CD1 TYR B1482      52.096  87.947  13.529  1.00  0.00           C  
ATOM   1839  CD2 TYR B1482      50.024  87.017  14.268  1.00  0.00           C  
ATOM   1840  CE1 TYR B1482      51.864  89.084  14.304  1.00  0.00           C  
ATOM   1841  CE2 TYR B1482      49.770  88.151  15.021  1.00  0.00           C  
ATOM   1842  CZ  TYR B1482      50.698  89.179  15.044  1.00  0.00           C  
ATOM   1843  OH  TYR B1482      50.453  90.308  15.791  1.00  0.00           O  
ATOM   1844  N   ILE B1483      50.647  84.274   9.397  1.00  0.00           N  
ATOM   1845  CA  ILE B1483      50.844  83.133   8.507  1.00  0.00           C  
ATOM   1846  C   ILE B1483      51.825  83.454   7.415  1.00  0.00           C  
ATOM   1847  O   ILE B1483      51.823  84.549   6.862  1.00  0.00           O  
ATOM   1848  CB  ILE B1483      49.527  82.716   7.836  1.00  0.00           C  
ATOM   1849  CG1 ILE B1483      49.223  83.621   6.638  1.00  0.00           C  
ATOM   1850  CG2 ILE B1483      48.394  82.690   8.863  1.00  0.00           C  
ATOM   1851  CD1 ILE B1483      47.772  83.666   6.189  1.00  0.00           C  
ATOM   1852  N   ASP B1484      52.666  82.478   7.107  1.00  0.00           N  
ATOM   1853  CA  ASP B1484      53.492  82.499   5.914  1.00  0.00           C  
ATOM   1854  C   ASP B1484      52.604  82.240   4.712  1.00  0.00           C  
ATOM   1855  O   ASP B1484      52.102  81.141   4.585  1.00  0.00           O  
ATOM   1856  CB  ASP B1484      54.522  81.395   6.012  1.00  0.00           C  
ATOM   1857  CG  ASP B1484      55.259  81.186   4.732  1.00  0.00           C  
ATOM   1858  OD1 ASP B1484      54.710  81.561   3.666  1.00  0.00           O  
ATOM   1859  OD2 ASP B1484      56.393  80.648   4.804  1.00  0.00           O  
ATOM   1860  N   ARG B1485      52.434  83.232   3.829  1.00  0.00           N  
ATOM   1861  CA  ARG B1485      51.485  83.143   2.681  1.00  0.00           C  
ATOM   1862  C   ARG B1485      51.551  81.836   1.858  1.00  0.00           C  
ATOM   1863  O   ARG B1485      50.518  81.362   1.375  1.00  0.00           O  
ATOM   1864  CB  ARG B1485      51.570  84.375   1.750  1.00  0.00           C  
ATOM   1865  CG  ARG B1485      50.439  84.445   0.670  1.00  0.00           C  
ATOM   1866  CD  ARG B1485      50.433  85.744  -0.178  1.00  0.00           C  
ATOM   1867  NE  ARG B1485      50.314  86.972   0.625  1.00  0.00           N  
ATOM   1868  CZ  ARG B1485      51.320  87.815   0.889  1.00  0.00           C  
ATOM   1869  NH1 ARG B1485      52.547  87.584   0.421  1.00  0.00           N  
ATOM   1870  NH2 ARG B1485      51.104  88.903   1.621  1.00  0.00           N  
ATOM   1871  N   ASP B1486      52.748  81.262   1.707  1.00  0.00           N  
ATOM   1872  CA  ASP B1486      52.891  79.917   1.138  1.00  0.00           C  
ATOM   1873  C   ASP B1486      51.683  79.081   1.548  1.00  0.00           C  
ATOM   1874  O   ASP B1486      50.922  78.581   0.703  1.00  0.00           O  
ATOM   1875  CB  ASP B1486      54.179  79.227   1.644  1.00  0.00           C  
ATOM   1876  CG  ASP B1486      55.410  79.542   0.780  1.00  0.00           C  
ATOM   1877  OD1 ASP B1486      55.219  79.975  -0.389  1.00  0.00           O  
ATOM   1878  OD2 ASP B1486      56.556  79.351   1.278  1.00  0.00           O  
ATOM   1879  N   VAL B1487      51.507  78.969   2.864  1.00  0.00           N  
ATOM   1880  CA  VAL B1487      50.407  78.233   3.482  1.00  0.00           C  
ATOM   1881  C   VAL B1487      49.071  78.299   2.720  1.00  0.00           C  
ATOM   1882  O   VAL B1487      48.210  77.431   2.925  1.00  0.00           O  
ATOM   1883  CB  VAL B1487      50.217  78.667   4.984  1.00  0.00           C  
ATOM   1884  CG1 VAL B1487      49.199  79.821   5.123  1.00  0.00           C  
ATOM   1885  CG2 VAL B1487      49.814  77.473   5.846  1.00  0.00           C  
ATOM   1886  N   LEU B1488      48.926  79.287   1.826  1.00  0.00           N  
ATOM   1887  CA  LEU B1488      47.604  79.694   1.301  1.00  0.00           C  
ATOM   1888  C   LEU B1488      46.945  78.968   0.091  1.00  0.00           C  
ATOM   1889  O   LEU B1488      45.722  79.086  -0.077  1.00  0.00           O  
ATOM   1890  CB  LEU B1488      47.559  81.210   1.098  1.00  0.00           C  
ATOM   1891  CG  LEU B1488      46.833  82.053   2.143  1.00  0.00           C  
ATOM   1892  CD1 LEU B1488      47.061  83.525   1.839  1.00  0.00           C  
ATOM   1893  CD2 LEU B1488      45.341  81.760   2.151  1.00  0.00           C  
ATOM   1894  N   ASN B1489      47.722  78.266  -0.748  1.00  0.00           N  
ATOM   1895  CA  ASN B1489      47.138  77.433  -1.838  1.00  0.00           C  
ATOM   1896  C   ASN B1489      47.568  75.955  -1.773  1.00  0.00           C  
ATOM   1897  O   ASN B1489      48.026  75.374  -2.766  1.00  0.00           O  
ATOM   1898  CB  ASN B1489      47.387  77.991  -3.261  1.00  0.00           C  
ATOM   1899  CG  ASN B1489      48.067  79.357  -3.266  1.00  0.00           C  
ATOM   1900  OD1 ASN B1489      49.309  79.451  -3.229  1.00  0.00           O  
ATOM   1901  ND2 ASN B1489      47.261  80.426  -3.344  1.00  0.00           N  
ATOM   1902  N   LEU B1490      47.420  75.358  -0.594  1.00  0.00           N  
ATOM   1903  CA  LEU B1490      47.750  73.957  -0.390  1.00  0.00           C  
ATOM   1904  C   LEU B1490      46.549  73.077  -0.777  1.00  0.00           C  
ATOM   1905  O   LEU B1490      45.394  73.532  -0.727  1.00  0.00           O  
ATOM   1906  CB  LEU B1490      48.212  73.726   1.052  1.00  0.00           C  
ATOM   1907  CG  LEU B1490      49.545  74.349   1.514  1.00  0.00           C  
ATOM   1908  CD1 LEU B1490      49.960  73.864   2.908  1.00  0.00           C  
ATOM   1909  CD2 LEU B1490      50.667  74.079   0.504  1.00  0.00           C  
ATOM   1910  N   PRO B1491      46.809  71.823  -1.192  1.00  0.00           N  
ATOM   1911  CA  PRO B1491      45.740  71.003  -1.763  1.00  0.00           C  
ATOM   1912  C   PRO B1491      44.803  70.419  -0.707  1.00  0.00           C  
ATOM   1913  O   PRO B1491      45.260  69.883   0.305  1.00  0.00           O  
ATOM   1914  CB  PRO B1491      46.501  69.869  -2.470  1.00  0.00           C  
ATOM   1915  CG  PRO B1491      47.979  70.207  -2.340  1.00  0.00           C  
ATOM   1916  CD  PRO B1491      48.087  71.095  -1.152  1.00  0.00           C  
ATOM   1917  N   VAL B1492      43.502  70.514  -0.959  1.00  0.00           N  
ATOM   1918  CA  VAL B1492      42.487  69.973  -0.052  1.00  0.00           C  
ATOM   1919  C   VAL B1492      42.113  68.509  -0.396  1.00  0.00           C  
ATOM   1920  O   VAL B1492      41.503  68.256  -1.440  1.00  0.00           O  
ATOM   1921  CB  VAL B1492      41.216  70.836  -0.087  1.00  0.00           C  
ATOM   1922  CG1 VAL B1492      40.190  70.298   0.881  1.00  0.00           C  
ATOM   1923  CG2 VAL B1492      41.542  72.267   0.236  1.00  0.00           C  
ATOM   1924  N   PRO B1493      42.427  67.556   0.501  1.00  0.00           N  
ATOM   1925  CA  PRO B1493      42.237  66.142   0.212  1.00  0.00           C  
ATOM   1926  C   PRO B1493      40.821  65.839  -0.298  1.00  0.00           C  
ATOM   1927  O   PRO B1493      39.850  66.384   0.251  1.00  0.00           O  
ATOM   1928  CB  PRO B1493      42.474  65.489   1.574  1.00  0.00           C  
ATOM   1929  CG  PRO B1493      43.374  66.412   2.267  1.00  0.00           C  
ATOM   1930  CD  PRO B1493      42.930  67.761   1.867  1.00  0.00           C  
ATOM   1931  N   ASP B1494      40.714  64.990  -1.331  1.00  0.00           N  
ATOM   1932  CA  ASP B1494      39.444  64.767  -2.050  1.00  0.00           C  
ATOM   1933  C   ASP B1494      38.406  64.006  -1.225  1.00  0.00           C  
ATOM   1934  O   ASP B1494      38.625  63.783  -0.033  1.00  0.00           O  
ATOM   1935  CB  ASP B1494      39.678  64.103  -3.417  1.00  0.00           C  
ATOM   1936  CG  ASP B1494      40.260  62.678  -3.320  1.00  0.00           C  
ATOM   1937  OD1 ASP B1494      40.127  61.970  -2.287  1.00  0.00           O  
ATOM   1938  OD2 ASP B1494      40.853  62.249  -4.331  1.00  0.00           O  
ATOM   1939  N   GLU B1495      37.283  63.616  -1.840  1.00  0.00           N  
ATOM   1940  CA  GLU B1495      36.213  62.867  -1.126  1.00  0.00           C  
ATOM   1941  C   GLU B1495      36.610  61.444  -0.725  1.00  0.00           C  
ATOM   1942  O   GLU B1495      35.926  60.799   0.073  1.00  0.00           O  
ATOM   1943  CB  GLU B1495      34.893  62.848  -1.919  1.00  0.00           C  
ATOM   1944  CG  GLU B1495      34.888  61.999  -3.219  1.00  0.00           C  
ATOM   1945  CD  GLU B1495      35.034  62.829  -4.517  1.00  0.00           C  
ATOM   1946  OE1 GLU B1495      34.445  62.424  -5.552  1.00  0.00           O  
ATOM   1947  OE2 GLU B1495      35.736  63.878  -4.511  1.00  0.00           O  
ATOM   1948  N   ASN B1496      37.739  60.993  -1.270  1.00  0.00           N  
ATOM   1949  CA  ASN B1496      38.200  59.613  -1.152  1.00  0.00           C  
ATOM   1950  C   ASN B1496      39.441  59.391  -0.291  1.00  0.00           C  
ATOM   1951  O   ASN B1496      40.030  58.302  -0.304  1.00  0.00           O  
ATOM   1952  CB  ASN B1496      38.402  59.012  -2.547  1.00  0.00           C  
ATOM   1953  CG  ASN B1496      37.139  58.369  -3.070  1.00  0.00           C  
ATOM   1954  OD1 ASN B1496      36.292  59.028  -3.680  1.00  0.00           O  
ATOM   1955  ND2 ASN B1496      36.990  57.078  -2.806  1.00  0.00           N  
ATOM   1956  N   VAL B1497      39.826  60.409   0.467  1.00  0.00           N  
ATOM   1957  CA  VAL B1497      40.874  60.259   1.458  1.00  0.00           C  
ATOM   1958  C   VAL B1497      40.573  59.045   2.369  1.00  0.00           C  
ATOM   1959  O   VAL B1497      39.428  58.788   2.735  1.00  0.00           O  
ATOM   1960  CB  VAL B1497      41.088  61.592   2.243  1.00  0.00           C  
ATOM   1961  CG1 VAL B1497      39.980  61.833   3.266  1.00  0.00           C  
ATOM   1962  CG2 VAL B1497      42.463  61.635   2.898  1.00  0.00           C  
ATOM   1963  N   ASP B1498      41.606  58.284   2.700  1.00  0.00           N  
ATOM   1964  CA  ASP B1498      41.438  57.065   3.466  1.00  0.00           C  
ATOM   1965  C   ASP B1498      41.664  57.343   4.942  1.00  0.00           C  
ATOM   1966  O   ASP B1498      42.811  57.390   5.390  1.00  0.00           O  
ATOM   1967  CB  ASP B1498      42.427  56.014   2.952  1.00  0.00           C  
ATOM   1968  CG  ASP B1498      42.418  54.729   3.767  1.00  0.00           C  
ATOM   1969  OD1 ASP B1498      41.610  54.599   4.719  1.00  0.00           O  
ATOM   1970  OD2 ASP B1498      43.244  53.841   3.454  1.00  0.00           O  
ATOM   1971  N   TYR B1499      40.573  57.496   5.694  1.00  0.00           N  
ATOM   1972  CA  TYR B1499      40.626  57.854   7.130  1.00  0.00           C  
ATOM   1973  C   TYR B1499      41.284  56.836   8.091  1.00  0.00           C  
ATOM   1974  O   TYR B1499      41.741  57.203   9.192  1.00  0.00           O  
ATOM   1975  CB  TYR B1499      39.243  58.282   7.643  1.00  0.00           C  
ATOM   1976  CG  TYR B1499      38.830  59.669   7.198  1.00  0.00           C  
ATOM   1977  CD1 TYR B1499      39.355  60.809   7.807  1.00  0.00           C  
ATOM   1978  CD2 TYR B1499      37.927  59.849   6.172  1.00  0.00           C  
ATOM   1979  CE1 TYR B1499      38.992  62.093   7.390  1.00  0.00           C  
ATOM   1980  CE2 TYR B1499      37.545  61.124   5.760  1.00  0.00           C  
ATOM   1981  CZ  TYR B1499      38.084  62.238   6.372  1.00  0.00           C  
ATOM   1982  OH  TYR B1499      37.706  63.498   5.971  1.00  0.00           O  
ATOM   1983  N   ASP B1500      41.355  55.569   7.678  1.00  0.00           N  
ATOM   1984  CA  ASP B1500      42.042  54.550   8.486  1.00  0.00           C  
ATOM   1985  C   ASP B1500      43.536  54.418   8.114  1.00  0.00           C  
ATOM   1986  O   ASP B1500      44.316  53.827   8.863  1.00  0.00           O  
ATOM   1987  CB  ASP B1500      41.309  53.201   8.415  1.00  0.00           C  
ATOM   1988  CG  ASP B1500      39.784  53.342   8.589  1.00  0.00           C  
ATOM   1989  OD1 ASP B1500      39.240  54.437   8.326  1.00  0.00           O  
ATOM   1990  OD2 ASP B1500      39.116  52.353   8.978  1.00  0.00           O  
ATOM   1991  N   GLY B1501      43.924  54.987   6.968  1.00  0.00           N  
ATOM   1992  CA  GLY B1501      45.336  55.036   6.541  1.00  0.00           C  
ATOM   1993  C   GLY B1501      46.144  56.104   7.274  1.00  0.00           C  
ATOM   1994  O   GLY B1501      45.601  56.821   8.129  1.00  0.00           O  
ATOM   1995  N   ASP B1502      47.438  56.209   6.968  1.00  0.00           N  
ATOM   1996  CA  ASP B1502      48.278  57.206   7.631  1.00  0.00           C  
ATOM   1997  C   ASP B1502      47.976  58.584   7.082  1.00  0.00           C  
ATOM   1998  O   ASP B1502      48.251  58.870   5.918  1.00  0.00           O  
ATOM   1999  CB  ASP B1502      49.782  56.915   7.496  1.00  0.00           C  
ATOM   2000  CG  ASP B1502      50.644  57.830   8.399  1.00  0.00           C  
ATOM   2001  OD1 ASP B1502      50.160  58.276   9.468  1.00  0.00           O  
ATOM   2002  OD2 ASP B1502      51.815  58.097   8.058  1.00  0.00           O  
ATOM   2003  N   LEU B1503      47.407  59.428   7.936  1.00  0.00           N  
ATOM   2004  CA  LEU B1503      47.042  60.782   7.562  1.00  0.00           C  
ATOM   2005  C   LEU B1503      48.185  61.770   7.755  1.00  0.00           C  
ATOM   2006  O   LEU B1503      48.106  62.898   7.288  1.00  0.00           O  
ATOM   2007  CB  LEU B1503      45.824  61.243   8.357  1.00  0.00           C  
ATOM   2008  CG  LEU B1503      44.497  60.553   8.095  1.00  0.00           C  
ATOM   2009  CD1 LEU B1503      43.426  61.302   8.818  1.00  0.00           C  
ATOM   2010  CD2 LEU B1503      44.180  60.496   6.616  1.00  0.00           C  
ATOM   2011  N   THR B1504      49.232  61.333   8.449  1.00  0.00           N  
ATOM   2012  CA  THR B1504      50.432  62.123   8.723  1.00  0.00           C  
ATOM   2013  C   THR B1504      50.882  63.033   7.574  1.00  0.00           C  
ATOM   2014  O   THR B1504      51.007  64.241   7.779  1.00  0.00           O  
ATOM   2015  CB  THR B1504      51.587  61.205   9.219  1.00  0.00           C  
ATOM   2016  OG1 THR B1504      51.518  61.126  10.645  1.00  0.00           O  
ATOM   2017  CG2 THR B1504      52.991  61.718   8.805  1.00  0.00           C  
ATOM   2018  N   PRO B1505      51.123  62.468   6.371  1.00  0.00           N  
ATOM   2019  CA  PRO B1505      51.585  63.296   5.261  1.00  0.00           C  
ATOM   2020  C   PRO B1505      50.772  64.560   4.975  1.00  0.00           C  
ATOM   2021  O   PRO B1505      51.351  65.561   4.560  1.00  0.00           O  
ATOM   2022  CB  PRO B1505      51.524  62.336   4.068  1.00  0.00           C  
ATOM   2023  CG  PRO B1505      51.806  61.007   4.685  1.00  0.00           C  
ATOM   2024  CD  PRO B1505      51.040  61.048   5.972  1.00  0.00           C  
ATOM   2025  N   ILE B1506      49.461  64.521   5.183  1.00  0.00           N  
ATOM   2026  CA  ILE B1506      48.599  65.656   4.848  1.00  0.00           C  
ATOM   2027  C   ILE B1506      48.724  66.719   5.934  1.00  0.00           C  
ATOM   2028  O   ILE B1506      48.864  67.917   5.654  1.00  0.00           O  
ATOM   2029  CB  ILE B1506      47.131  65.206   4.640  1.00  0.00           C  
ATOM   2030  CG1 ILE B1506      46.995  64.494   3.293  1.00  0.00           C  
ATOM   2031  CG2 ILE B1506      46.160  66.384   4.722  1.00  0.00           C  
ATOM   2032  CD1 ILE B1506      45.894  63.474   3.248  1.00  0.00           C  
ATOM   2033  N   ILE B1507      48.703  66.270   7.176  1.00  0.00           N  
ATOM   2034  CA  ILE B1507      48.899  67.158   8.293  1.00  0.00           C  
ATOM   2035  C   ILE B1507      50.243  67.859   8.177  1.00  0.00           C  
ATOM   2036  O   ILE B1507      50.311  69.069   8.294  1.00  0.00           O  
ATOM   2037  CB  ILE B1507      48.795  66.389   9.599  1.00  0.00           C  
ATOM   2038  CG1 ILE B1507      47.440  65.675   9.671  1.00  0.00           C  
ATOM   2039  CG2 ILE B1507      49.047  67.293  10.799  1.00  0.00           C  
ATOM   2040  CD1 ILE B1507      46.242  66.486   9.230  1.00  0.00           C  
ATOM   2041  N   LYS B1508      51.300  67.097   7.927  1.00  0.00           N  
ATOM   2042  CA  LYS B1508      52.625  67.674   7.713  1.00  0.00           C  
ATOM   2043  C   LYS B1508      52.656  68.692   6.580  1.00  0.00           C  
ATOM   2044  O   LYS B1508      53.136  69.807   6.759  1.00  0.00           O  
ATOM   2045  CB  LYS B1508      53.682  66.591   7.503  1.00  0.00           C  
ATOM   2046  CG  LYS B1508      54.626  66.431   8.715  1.00  0.00           C  
ATOM   2047  CD  LYS B1508      55.792  65.425   8.469  1.00  0.00           C  
ATOM   2048  CE  LYS B1508      56.373  65.457   7.012  1.00  0.00           C  
ATOM   2049  NZ  LYS B1508      56.280  66.780   6.304  1.00  0.00           N  
ATOM   2050  N   GLN B1509      52.131  68.322   5.423  1.00  0.00           N  
ATOM   2051  CA  GLN B1509      51.984  69.271   4.342  1.00  0.00           C  
ATOM   2052  C   GLN B1509      51.454  70.579   4.923  1.00  0.00           C  
ATOM   2053  O   GLN B1509      52.095  71.607   4.772  1.00  0.00           O  
ATOM   2054  CB  GLN B1509      51.060  68.706   3.259  1.00  0.00           C  
ATOM   2055  CG  GLN B1509      50.756  69.648   2.084  1.00  0.00           C  
ATOM   2056  CD  GLN B1509      50.065  68.936   0.908  1.00  0.00           C  
ATOM   2057  OE1 GLN B1509      48.978  68.357   1.050  1.00  0.00           O  
ATOM   2058  NE2 GLN B1509      50.703  68.982  -0.256  1.00  0.00           N  
ATOM   2059  N   TRP B1510      50.334  70.524   5.646  1.00  0.00           N  
ATOM   2060  CA  TRP B1510      49.660  71.738   6.159  1.00  0.00           C  
ATOM   2061  C   TRP B1510      50.234  72.385   7.425  1.00  0.00           C  
ATOM   2062  O   TRP B1510      49.770  73.443   7.837  1.00  0.00           O  
ATOM   2063  CB  TRP B1510      48.175  71.463   6.395  1.00  0.00           C  
ATOM   2064  CG  TRP B1510      47.354  71.346   5.175  1.00  0.00           C  
ATOM   2065  CD1 TRP B1510      47.267  70.275   4.362  1.00  0.00           C  
ATOM   2066  CD2 TRP B1510      46.479  72.338   4.635  1.00  0.00           C  
ATOM   2067  NE1 TRP B1510      46.393  70.526   3.339  1.00  0.00           N  
ATOM   2068  CE2 TRP B1510      45.894  71.792   3.484  1.00  0.00           C  
ATOM   2069  CE3 TRP B1510      46.144  73.641   5.004  1.00  0.00           C  
ATOM   2070  CZ2 TRP B1510      44.970  72.504   2.696  1.00  0.00           C  
ATOM   2071  CZ3 TRP B1510      45.231  74.349   4.221  1.00  0.00           C  
ATOM   2072  CH2 TRP B1510      44.650  73.779   3.089  1.00  0.00           C  
ATOM   2073  N   THR B1511      51.218  71.746   8.049  1.00  0.00           N  
ATOM   2074  CA  THR B1511      51.862  72.291   9.261  1.00  0.00           C  
ATOM   2075  C   THR B1511      53.395  72.413   9.187  1.00  0.00           C  
ATOM   2076  O   THR B1511      54.047  72.663  10.197  1.00  0.00           O  
ATOM   2077  CB  THR B1511      51.527  71.458  10.514  1.00  0.00           C  
ATOM   2078  OG1 THR B1511      51.942  70.104  10.300  1.00  0.00           O  
ATOM   2079  CG2 THR B1511      50.039  71.520  10.831  1.00  0.00           C  
ATOM   2080  N   SER B1512      53.969  72.207   8.004  1.00  0.00           N  
ATOM   2081  CA  SER B1512      55.409  72.367   7.819  1.00  0.00           C  
ATOM   2082  C   SER B1512      55.717  73.868   7.760  1.00  0.00           C  
ATOM   2083  O   SER B1512      56.771  74.313   8.224  1.00  0.00           O  
ATOM   2084  CB  SER B1512      55.879  71.653   6.548  1.00  0.00           C  
ATOM   2085  OG  SER B1512      55.195  72.141   5.400  1.00  0.00           O  
ATOM   2086  N   VAL B1513      54.768  74.627   7.200  1.00  0.00           N  
ATOM   2087  CA  VAL B1513      54.771  76.111   7.150  1.00  0.00           C  
ATOM   2088  C   VAL B1513      54.303  76.751   8.500  1.00  0.00           C  
ATOM   2089  O   VAL B1513      53.321  76.274   9.094  1.00  0.00           O  
ATOM   2090  CB  VAL B1513      53.794  76.608   6.026  1.00  0.00           C  
ATOM   2091  CG1 VAL B1513      54.198  77.950   5.508  1.00  0.00           C  
ATOM   2092  CG2 VAL B1513      53.712  75.605   4.872  1.00  0.00           C  
ATOM   2093  N   TYR B1514      54.987  77.815   8.958  1.00  0.00           N  
ATOM   2094  CA  TYR B1514      54.589  78.624  10.141  1.00  0.00           C  
ATOM   2095  C   TYR B1514      53.198  79.250   9.996  1.00  0.00           C  
ATOM   2096  O   TYR B1514      52.963  80.005   9.061  1.00  0.00           O  
ATOM   2097  CB  TYR B1514      55.591  79.757  10.392  1.00  0.00           C  
ATOM   2098  CG  TYR B1514      55.312  80.563  11.650  1.00  0.00           C  
ATOM   2099  CD1 TYR B1514      56.069  80.355  12.805  1.00  0.00           C  
ATOM   2100  CD2 TYR B1514      54.288  81.525  11.693  1.00  0.00           C  
ATOM   2101  CE1 TYR B1514      55.810  81.062  13.965  1.00  0.00           C  
ATOM   2102  CE2 TYR B1514      54.018  82.236  12.845  1.00  0.00           C  
ATOM   2103  CZ  TYR B1514      54.785  82.003  13.979  1.00  0.00           C  
ATOM   2104  OH  TYR B1514      54.553  82.706  15.141  1.00  0.00           O  
ATOM   2105  N   ALA B1515      52.288  78.943  10.931  1.00  0.00           N  
ATOM   2106  CA  ALA B1515      50.964  79.577  10.969  1.00  0.00           C  
ATOM   2107  C   ALA B1515      50.439  79.657  12.391  1.00  0.00           C  
ATOM   2108  O   ALA B1515      50.049  78.648  12.958  1.00  0.00           O  
ATOM   2109  CB  ALA B1515      49.964  78.846  10.065  1.00  0.00           C  
ATOM   2110  N   ALA B1516      50.413  80.860  12.964  1.00  0.00           N  
ATOM   2111  CA  ALA B1516      50.015  81.027  14.360  1.00  0.00           C  
ATOM   2112  C   ALA B1516      48.922  82.070  14.514  1.00  0.00           C  
ATOM   2113  O   ALA B1516      48.900  83.060  13.784  1.00  0.00           O  
ATOM   2114  CB  ALA B1516      51.213  81.397  15.193  1.00  0.00           C  
ATOM   2115  N   THR B1517      48.002  81.851  15.450  1.00  0.00           N  
ATOM   2116  CA  THR B1517      47.131  82.930  15.880  1.00  0.00           C  
ATOM   2117  C   THR B1517      47.965  83.773  16.825  1.00  0.00           C  
ATOM   2118  O   THR B1517      49.075  83.372  17.211  1.00  0.00           O  
ATOM   2119  CB  THR B1517      45.932  82.453  16.679  1.00  0.00           C  
ATOM   2120  OG1 THR B1517      46.402  81.722  17.809  1.00  0.00           O  
ATOM   2121  CG2 THR B1517      44.997  81.610  15.860  1.00  0.00           C  
ATOM   2122  N   GLU B1518      47.420  84.926  17.217  1.00  0.00           N  
ATOM   2123  CA  GLU B1518      48.144  85.874  18.055  1.00  0.00           C  
ATOM   2124  C   GLU B1518      48.403  85.359  19.466  1.00  0.00           C  
ATOM   2125  O   GLU B1518      49.334  85.844  20.106  1.00  0.00           O  
ATOM   2126  CB  GLU B1518      47.427  87.218  18.091  1.00  0.00           C  
ATOM   2127  CG  GLU B1518      46.202  87.242  18.961  1.00  0.00           C  
ATOM   2128  CD  GLU B1518      45.119  88.143  18.426  1.00  0.00           C  
ATOM   2129  OE1 GLU B1518      45.236  89.384  18.552  1.00  0.00           O  
ATOM   2130  OE2 GLU B1518      44.118  87.592  17.915  1.00  0.00           O  
ATOM   2131  N   ASP B1519      47.616  84.373  19.936  1.00  0.00           N  
ATOM   2132  CA  ASP B1519      47.812  83.840  21.290  1.00  0.00           C  
ATOM   2133  C   ASP B1519      49.099  83.014  21.399  1.00  0.00           C  
ATOM   2134  O   ASP B1519      49.681  82.869  22.477  1.00  0.00           O  
ATOM   2135  CB  ASP B1519      46.638  82.990  21.803  1.00  0.00           C  
ATOM   2136  CG  ASP B1519      45.268  83.550  21.470  1.00  0.00           C  
ATOM   2137  OD1 ASP B1519      45.060  84.772  21.516  1.00  0.00           O  
ATOM   2138  OD2 ASP B1519      44.369  82.732  21.186  1.00  0.00           O  
ATOM   2139  N   VAL B1520      49.543  82.452  20.284  1.00  0.00           N  
ATOM   2140  CA  VAL B1520      50.701  81.569  20.337  1.00  0.00           C  
ATOM   2141  C   VAL B1520      51.842  82.077  19.501  1.00  0.00           C  
ATOM   2142  O   VAL B1520      52.980  81.662  19.717  1.00  0.00           O  
ATOM   2143  CB  VAL B1520      50.363  80.123  19.943  1.00  0.00           C  
ATOM   2144  CG1 VAL B1520      49.290  79.592  20.838  1.00  0.00           C  
ATOM   2145  CG2 VAL B1520      49.930  80.046  18.480  1.00  0.00           C  
ATOM   2146  N   HIS B1521      51.535  82.970  18.559  1.00  0.00           N  
ATOM   2147  CA  HIS B1521      52.545  83.685  17.775  1.00  0.00           C  
ATOM   2148  C   HIS B1521      53.765  84.026  18.613  1.00  0.00           C  
ATOM   2149  O   HIS B1521      53.640  84.521  19.725  1.00  0.00           O  
ATOM   2150  CB  HIS B1521      51.946  84.960  17.193  1.00  0.00           C  
ATOM   2151  CG  HIS B1521      52.893  85.738  16.343  1.00  0.00           C  
ATOM   2152  ND1 HIS B1521      53.455  85.225  15.192  1.00  0.00           N  
ATOM   2153  CD2 HIS B1521      53.371  86.998  16.465  1.00  0.00           C  
ATOM   2154  CE1 HIS B1521      54.245  86.132  14.648  1.00  0.00           C  
ATOM   2155  NE2 HIS B1521      54.212  87.217  15.402  1.00  0.00           N  
ATOM   2156  N   GLU B1522      54.941  83.683  18.110  1.00  0.00           N  
ATOM   2157  CA  GLU B1522      56.194  84.118  18.703  1.00  0.00           C  
ATOM   2158  C   GLU B1522      56.958  84.734  17.548  1.00  0.00           C  
ATOM   2159  O   GLU B1522      56.892  84.215  16.406  1.00  0.00           O  
ATOM   2160  CB  GLU B1522      56.983  82.969  19.331  1.00  0.00           C  
ATOM   2161  CG  GLU B1522      56.335  82.328  20.567  1.00  0.00           C  
ATOM   2162  CD  GLU B1522      56.320  83.211  21.849  1.00  0.00           C  
ATOM   2163  OE1 GLU B1522      56.359  84.468  21.751  1.00  0.00           O  
ATOM   2164  OE2 GLU B1522      56.243  82.629  22.968  1.00  0.00           O  
ATOM   2165  N   PRO B1523      57.656  85.859  17.818  1.00  0.00           N  
ATOM   2166  CA  PRO B1523      58.211  86.653  16.724  1.00  0.00           C  
ATOM   2167  C   PRO B1523      59.623  86.233  16.309  1.00  0.00           C  
ATOM   2168  O   PRO B1523      59.971  86.404  15.148  1.00  0.00           O  
ATOM   2169  CB  PRO B1523      58.167  88.097  17.272  1.00  0.00           C  
ATOM   2170  CG  PRO B1523      57.849  87.958  18.772  1.00  0.00           C  
ATOM   2171  CD  PRO B1523      57.939  86.487  19.115  1.00  0.00           C  
ATOM   2172  N   ALA B1676      60.420  85.694  17.227  1.00  0.00           N  
ATOM   2173  CA  ALA B1676      61.691  85.096  16.837  1.00  0.00           C  
ATOM   2174  C   ALA B1676      61.462  84.174  15.620  1.00  0.00           C  
ATOM   2175  O   ALA B1676      61.774  84.556  14.470  1.00  0.00           O  
ATOM   2176  CB  ALA B1676      62.296  84.323  18.007  1.00  0.00           C  
ATOM   2177  N   ARG B1677      60.882  82.994  15.883  1.00  0.00           N  
ATOM   2178  CA  ARG B1677      60.431  82.060  14.843  1.00  0.00           C  
ATOM   2179  C   ARG B1677      59.920  82.805  13.614  1.00  0.00           C  
ATOM   2180  O   ARG B1677      60.649  82.938  12.651  1.00  0.00           O  
ATOM   2181  CB  ARG B1677      59.397  81.044  15.377  1.00  0.00           C  
ATOM   2182  CG  ARG B1677      60.032  79.837  16.130  1.00  0.00           C  
ATOM   2183  CD  ARG B1677      59.010  78.807  16.709  1.00  0.00           C  
ATOM   2184  NE  ARG B1677      58.263  78.060  15.684  1.00  0.00           N  
ATOM   2185  CZ  ARG B1677      57.300  77.163  15.925  1.00  0.00           C  
ATOM   2186  NH1 ARG B1677      56.938  76.873  17.163  1.00  0.00           N  
ATOM   2187  NH2 ARG B1677      56.688  76.549  14.918  1.00  0.00           N  
ATOM   2188  N   TYR B1678      58.705  83.329  13.652  1.00  0.00           N  
ATOM   2189  CA  TYR B1678      58.139  84.007  12.488  1.00  0.00           C  
ATOM   2190  C   TYR B1678      59.188  84.406  11.430  1.00  0.00           C  
ATOM   2191  O   TYR B1678      59.215  83.832  10.344  1.00  0.00           O  
ATOM   2192  CB  TYR B1678      57.366  85.228  12.939  1.00  0.00           C  
ATOM   2193  CG  TYR B1678      56.459  85.826  11.904  1.00  0.00           C  
ATOM   2194  CD1 TYR B1678      55.842  85.043  10.942  1.00  0.00           C  
ATOM   2195  CD2 TYR B1678      56.179  87.182  11.926  1.00  0.00           C  
ATOM   2196  CE1 TYR B1678      54.975  85.611  10.000  1.00  0.00           C  
ATOM   2197  CE2 TYR B1678      55.323  87.762  11.010  1.00  0.00           C  
ATOM   2198  CZ  TYR B1678      54.720  86.980  10.045  1.00  0.00           C  
ATOM   2199  OH  TYR B1678      53.854  87.589   9.146  1.00  0.00           O  
ATOM   2200  N   GLU B1679      60.048  85.381  11.747  1.00  0.00           N  
ATOM   2201  CA  GLU B1679      61.088  85.854  10.813  1.00  0.00           C  
ATOM   2202  C   GLU B1679      62.023  84.719  10.425  1.00  0.00           C  
ATOM   2203  O   GLU B1679      62.114  84.348   9.247  1.00  0.00           O  
ATOM   2204  CB  GLU B1679      61.940  86.957  11.446  1.00  0.00           C  
ATOM   2205  CG  GLU B1679      61.194  88.227  11.836  1.00  0.00           C  
ATOM   2206  CD  GLU B1679      61.713  88.835  13.134  1.00  0.00           C  
ATOM   2207  OE1 GLU B1679      62.633  88.246  13.767  1.00  0.00           O  
ATOM   2208  OE2 GLU B1679      61.173  89.894  13.522  1.00  0.00           O  
ATOM   2209  N   SER B1680      62.707  84.173  11.437  1.00  0.00           N  
ATOM   2210  CA  SER B1680      63.699  83.120  11.250  1.00  0.00           C  
ATOM   2211  C   SER B1680      63.078  81.762  10.871  1.00  0.00           C  
ATOM   2212  O   SER B1680      63.555  80.712  11.312  1.00  0.00           O  
ATOM   2213  CB  SER B1680      64.550  82.981  12.514  1.00  0.00           C  
ATOM   2214  OG  SER B1680      63.923  82.117  13.449  1.00  0.00           O  
ATOM   2215  N   GLU B1681      62.017  81.803  10.064  1.00  0.00           N  
ATOM   2216  CA  GLU B1681      61.333  80.617   9.537  1.00  0.00           C  
ATOM   2217  C   GLU B1681      60.504  81.021   8.325  1.00  0.00           C  
ATOM   2218  O   GLU B1681      59.937  80.163   7.660  1.00  0.00           O  
ATOM   2219  CB  GLU B1681      60.426  79.925  10.596  1.00  0.00           C  
ATOM   2220  CG  GLU B1681      60.965  78.570  11.168  1.00  0.00           C  
ATOM   2221  CD  GLU B1681      60.101  77.931  12.296  1.00  0.00           C  
ATOM   2222  OE1 GLU B1681      58.878  77.706  12.129  1.00  0.00           O  
ATOM   2223  OE2 GLU B1681      60.670  77.623  13.361  1.00  0.00           O  
ATOM   2224  N   VAL B1682      60.435  82.317   8.028  1.00  0.00           N  
ATOM   2225  CA  VAL B1682      59.548  82.806   6.961  1.00  0.00           C  
ATOM   2226  C   VAL B1682      60.245  83.775   5.960  1.00  0.00           C  
ATOM   2227  O   VAL B1682      61.157  84.540   6.346  1.00  0.00           O  
ATOM   2228  CB  VAL B1682      58.196  83.384   7.561  1.00  0.00           C  
ATOM   2229  CG1 VAL B1682      57.214  83.868   6.490  1.00  0.00           C  
ATOM   2230  CG2 VAL B1682      57.504  82.340   8.407  1.00  0.00           C  
ATOM   2231  N   PRO B1683      59.843  83.712   4.656  1.00  0.00           N  
ATOM   2232  CA  PRO B1683      60.207  84.768   3.707  1.00  0.00           C  
ATOM   2233  C   PRO B1683      59.499  86.085   4.043  1.00  0.00           C  
ATOM   2234  O   PRO B1683      58.280  86.097   4.264  1.00  0.00           O  
ATOM   2235  CB  PRO B1683      59.741  84.210   2.345  1.00  0.00           C  
ATOM   2236  CG  PRO B1683      58.688  83.229   2.661  1.00  0.00           C  
ATOM   2237  CD  PRO B1683      59.060  82.638   3.997  1.00  0.00           C  
ATOM   2238  N   GLU B1684      60.279  87.168   4.091  1.00  0.00           N  
ATOM   2239  CA  GLU B1684      59.764  88.492   4.412  1.00  0.00           C  
ATOM   2240  C   GLU B1684      58.627  88.889   3.469  1.00  0.00           C  
ATOM   2241  O   GLU B1684      57.711  89.635   3.859  1.00  0.00           O  
ATOM   2242  CB  GLU B1684      60.888  89.532   4.366  1.00  0.00           C  
ATOM   2243  CG  GLU B1684      60.532  90.933   4.980  1.00  0.00           C  
ATOM   2244  CD  GLU B1684      60.113  92.020   3.950  1.00  0.00           C  
ATOM   2245  OE1 GLU B1684      59.936  91.712   2.744  1.00  0.00           O  
ATOM   2246  OE2 GLU B1684      59.970  93.198   4.365  1.00  0.00           O  
ATOM   2247  N   ALA B1685      58.678  88.376   2.240  1.00  0.00           N  
ATOM   2248  CA  ALA B1685      57.719  88.789   1.218  1.00  0.00           C  
ATOM   2249  C   ALA B1685      56.374  88.102   1.384  1.00  0.00           C  
ATOM   2250  O   ALA B1685      55.336  88.636   0.981  1.00  0.00           O  
ATOM   2251  CB  ALA B1685      58.273  88.551  -0.156  1.00  0.00           C  
ATOM   2252  N   ASN B1686      56.399  86.910   1.966  1.00  0.00           N  
ATOM   2253  CA  ASN B1686      55.168  86.187   2.226  1.00  0.00           C  
ATOM   2254  C   ASN B1686      54.551  86.515   3.582  1.00  0.00           C  
ATOM   2255  O   ASN B1686      53.319  86.621   3.678  1.00  0.00           O  
ATOM   2256  CB  ASN B1686      55.372  84.685   2.073  1.00  0.00           C  
ATOM   2257  CG  ASN B1686      55.375  84.242   0.618  1.00  0.00           C  
ATOM   2258  OD1 ASN B1686      55.093  85.023  -0.303  1.00  0.00           O  
ATOM   2259  ND2 ASN B1686      55.693  82.967   0.405  1.00  0.00           N  
ATOM   2260  N   ARG B1687      55.401  86.672   4.612  1.00  0.00           N  
ATOM   2261  CA  ARG B1687      54.971  87.139   5.946  1.00  0.00           C  
ATOM   2262  C   ARG B1687      53.779  88.036   5.808  1.00  0.00           C  
ATOM   2263  O   ARG B1687      53.910  89.131   5.264  1.00  0.00           O  
ATOM   2264  CB  ARG B1687      56.029  87.996   6.608  1.00  0.00           C  
ATOM   2265  CG  ARG B1687      57.146  87.288   7.226  1.00  0.00           C  
ATOM   2266  CD  ARG B1687      58.017  88.322   7.858  1.00  0.00           C  
ATOM   2267  NE  ARG B1687      59.411  87.917   7.888  1.00  0.00           N  
ATOM   2268  CZ  ARG B1687      60.370  88.628   8.461  1.00  0.00           C  
ATOM   2269  NH1 ARG B1687      60.082  89.782   9.049  1.00  0.00           N  
ATOM   2270  NH2 ARG B1687      61.617  88.186   8.454  1.00  0.00           N  
ATOM   2271  N   LEU B1688      52.620  87.586   6.272  1.00  0.00           N  
ATOM   2272  CA  LEU B1688      51.521  88.512   6.407  1.00  0.00           C  
ATOM   2273  C   LEU B1688      50.761  88.397   7.737  1.00  0.00           C  
ATOM   2274  O   LEU B1688      49.949  87.487   7.931  1.00  0.00           O  
ATOM   2275  CB  LEU B1688      50.617  88.522   5.161  1.00  0.00           C  
ATOM   2276  CG  LEU B1688      49.283  87.783   5.032  1.00  0.00           C  
ATOM   2277  CD1 LEU B1688      48.284  88.585   4.179  1.00  0.00           C  
ATOM   2278  CD2 LEU B1688      49.480  86.398   4.458  1.00  0.00           C  
ATOM   2279  N   ASN B1689      51.075  89.312   8.659  1.00  0.00           N  
ATOM   2280  CA  ASN B1689      50.195  89.634   9.773  1.00  0.00           C  
ATOM   2281  C   ASN B1689      48.824  89.952   9.179  1.00  0.00           C  
ATOM   2282  O   ASN B1689      48.747  90.539   8.105  1.00  0.00           O  
ATOM   2283  CB  ASN B1689      50.752  90.840  10.549  1.00  0.00           C  
ATOM   2284  CG  ASN B1689      49.909  91.203  11.796  1.00  0.00           C  
ATOM   2285  OD1 ASN B1689      49.531  90.326  12.583  1.00  0.00           O  
ATOM   2286  ND2 ASN B1689      49.636  92.505  11.984  1.00  0.00           N  
ATOM   2287  N   THR B1690      47.741  89.546   9.837  1.00  0.00           N  
ATOM   2288  CA  THR B1690      46.406  89.856   9.303  1.00  0.00           C  
ATOM   2289  C   THR B1690      45.203  89.306  10.089  1.00  0.00           C  
ATOM   2290  O   THR B1690      45.344  88.466  10.960  1.00  0.00           O  
ATOM   2291  CB  THR B1690      46.297  89.483   7.802  1.00  0.00           C  
ATOM   2292  OG1 THR B1690      45.038  89.925   7.285  1.00  0.00           O  
ATOM   2293  CG2 THR B1690      46.452  87.995   7.596  1.00  0.00           C  
ATOM   2294  N   ARG B1692      44.026  89.822   9.765  1.00  0.00           N  
ATOM   2295  CA  ARG B1692      42.799  89.475  10.436  1.00  0.00           C  
ATOM   2296  C   ARG B1692      42.160  88.260   9.770  1.00  0.00           C  
ATOM   2297  O   ARG B1692      42.424  87.977   8.599  1.00  0.00           O  
ATOM   2298  CB  ARG B1692      41.820  90.658  10.391  1.00  0.00           C  
ATOM   2299  CG  ARG B1692      42.220  91.879  11.224  1.00  0.00           C  
ATOM   2300  CD  ARG B1692      41.910  91.655  12.695  1.00  0.00           C  
ATOM   2301  NE  ARG B1692      42.992  92.080  13.576  1.00  0.00           N  
ATOM   2302  CZ  ARG B1692      43.039  91.806  14.876  1.00  0.00           C  
ATOM   2303  NH1 ARG B1692      42.067  91.102  15.446  1.00  0.00           N  
ATOM   2304  NH2 ARG B1692      44.056  92.224  15.615  1.00  0.00           N  
ATOM   2305  N   GLY B1693      41.319  87.553  10.526  1.00  0.00           N  
ATOM   2306  CA  GLY B1693      40.518  86.459  10.003  1.00  0.00           C  
ATOM   2307  C   GLY B1693      39.369  86.088  10.928  1.00  0.00           C  
ATOM   2308  O   GLY B1693      39.302  86.537  12.081  1.00  0.00           O  
ATOM   2309  N   ILE B1700      38.456  85.267  10.419  1.00  0.00           N  
ATOM   2310  CA  ILE B1700      37.385  84.692  11.231  1.00  0.00           C  
ATOM   2311  C   ILE B1700      37.735  83.234  11.607  1.00  0.00           C  
ATOM   2312  O   ILE B1700      38.179  82.461  10.756  1.00  0.00           O  
ATOM   2313  CB  ILE B1700      36.004  84.770  10.506  1.00  0.00           C  
ATOM   2314  CG1 ILE B1700      35.655  86.214  10.123  1.00  0.00           C  
ATOM   2315  CG2 ILE B1700      34.882  84.201  11.368  1.00  0.00           C  
ATOM   2316  CD1 ILE B1700      35.791  86.509   8.634  1.00  0.00           C  
ATOM   2317  N   GLU B1701      37.549  82.888  12.885  1.00  0.00           N  
ATOM   2318  CA  GLU B1701      37.699  81.519  13.381  1.00  0.00           C  
ATOM   2319  C   GLU B1701      36.395  80.740  13.230  1.00  0.00           C  
ATOM   2320  O   GLU B1701      35.435  80.947  13.980  1.00  0.00           O  
ATOM   2321  CB  GLU B1701      38.100  81.524  14.848  1.00  0.00           C  
ATOM   2322  CG  GLU B1701      38.678  80.219  15.316  1.00  0.00           C  
ATOM   2323  CD  GLU B1701      38.202  79.833  16.702  1.00  0.00           C  
ATOM   2324  OE1 GLU B1701      38.870  80.189  17.698  1.00  0.00           O  
ATOM   2325  OE2 GLU B1701      37.148  79.175  16.806  1.00  0.00           O  
ATOM   2326  N   VAL B1702      36.369  79.837  12.260  1.00  0.00           N  
ATOM   2327  CA  VAL B1702      35.181  79.040  11.974  1.00  0.00           C  
ATOM   2328  C   VAL B1702      35.227  77.653  12.623  1.00  0.00           C  
ATOM   2329  O   VAL B1702      34.184  77.001  12.782  1.00  0.00           O  
ATOM   2330  CB  VAL B1702      34.968  78.892  10.462  1.00  0.00           C  
ATOM   2331  CG1 VAL B1702      34.493  80.181   9.891  1.00  0.00           C  
ATOM   2332  CG2 VAL B1702      36.264  78.454   9.763  1.00  0.00           C  
ATOM   2333  N   GLY B1703      36.423  77.205  12.998  1.00  0.00           N  
ATOM   2334  CA  GLY B1703      36.554  75.924  13.673  1.00  0.00           C  
ATOM   2335  C   GLY B1703      37.792  75.835  14.526  1.00  0.00           C  
ATOM   2336  O   GLY B1703      38.767  76.511  14.250  1.00  0.00           O  
ATOM   2337  N   GLN B1704      37.756  75.003  15.564  1.00  0.00           N  
ATOM   2338  CA  GLN B1704      38.926  74.806  16.419  1.00  0.00           C  
ATOM   2339  C   GLN B1704      39.041  73.367  16.848  1.00  0.00           C  
ATOM   2340  O   GLN B1704      38.040  72.742  17.146  1.00  0.00           O  
ATOM   2341  CB  GLN B1704      38.918  75.718  17.667  1.00  0.00           C  
ATOM   2342  CG  GLN B1704      40.300  75.692  18.392  1.00  0.00           C  
ATOM   2343  CD  GLN B1704      40.591  76.831  19.372  1.00  0.00           C  
ATOM   2344  OE1 GLN B1704      41.675  76.882  19.961  1.00  0.00           O  
ATOM   2345  NE2 GLN B1704      39.636  77.737  19.552  1.00  0.00           N  
ATOM   2346  N   ILE B1705      40.270  72.852  16.874  1.00  0.00           N  
ATOM   2347  CA  ILE B1705      40.539  71.481  17.305  1.00  0.00           C  
ATOM   2348  C   ILE B1705      41.597  71.454  18.420  1.00  0.00           C  
ATOM   2349  O   ILE B1705      42.550  72.235  18.389  1.00  0.00           O  
ATOM   2350  CB  ILE B1705      40.906  70.528  16.090  1.00  0.00           C  
ATOM   2351  CG1 ILE B1705      42.316  70.799  15.537  1.00  0.00           C  
ATOM   2352  CG2 ILE B1705      39.845  70.608  14.974  1.00  0.00           C  
ATOM   2353  CD1 ILE B1705      42.762  69.833  14.476  1.00  0.00           C  
ATOM   2354  N   PHE B1706      41.388  70.579  19.410  1.00  0.00           N  
ATOM   2355  CA  PHE B1706      42.248  70.446  20.605  1.00  0.00           C  
ATOM   2356  C   PHE B1706      42.452  68.975  20.968  1.00  0.00           C  
ATOM   2357  O   PHE B1706      41.574  68.153  20.747  1.00  0.00           O  
ATOM   2358  CB  PHE B1706      41.639  71.082  21.874  1.00  0.00           C  
ATOM   2359  CG  PHE B1706      40.719  72.225  21.628  1.00  0.00           C  
ATOM   2360  CD1 PHE B1706      39.547  72.065  20.883  1.00  0.00           C  
ATOM   2361  CD2 PHE B1706      40.992  73.469  22.187  1.00  0.00           C  
ATOM   2362  CE1 PHE B1706      38.688  73.150  20.652  1.00  0.00           C  
ATOM   2363  CE2 PHE B1706      40.132  74.566  21.984  1.00  0.00           C  
ATOM   2364  CZ  PHE B1706      38.977  74.406  21.221  1.00  0.00           C  
ATOM   2365  N   TYR B1707      43.592  68.663  21.568  1.00  0.00           N  
ATOM   2366  CA  TYR B1707      43.785  67.393  22.236  1.00  0.00           C  
ATOM   2367  C   TYR B1707      44.129  67.730  23.647  1.00  0.00           C  
ATOM   2368  O   TYR B1707      45.170  68.330  23.895  1.00  0.00           O  
ATOM   2369  CB  TYR B1707      44.925  66.599  21.616  1.00  0.00           C  
ATOM   2370  CG  TYR B1707      45.626  65.688  22.589  1.00  0.00           C  
ATOM   2371  CD1 TYR B1707      45.028  64.504  23.042  1.00  0.00           C  
ATOM   2372  CD2 TYR B1707      46.896  66.005  23.052  1.00  0.00           C  
ATOM   2373  CE1 TYR B1707      45.682  63.662  23.934  1.00  0.00           C  
ATOM   2374  CE2 TYR B1707      47.565  65.173  23.957  1.00  0.00           C  
ATOM   2375  CZ  TYR B1707      46.955  64.006  24.390  1.00  0.00           C  
ATOM   2376  OH  TYR B1707      47.638  63.214  25.284  1.00  0.00           O  
ATOM   2377  N   PHE B1708      43.253  67.353  24.569  1.00  0.00           N  
ATOM   2378  CA  PHE B1708      43.427  67.726  25.955  1.00  0.00           C  
ATOM   2379  C   PHE B1708      43.872  66.572  26.855  1.00  0.00           C  
ATOM   2380  O   PHE B1708      43.721  66.638  28.081  1.00  0.00           O  
ATOM   2381  CB  PHE B1708      42.174  68.423  26.494  1.00  0.00           C  
ATOM   2382  CG  PHE B1708      40.893  67.766  26.102  1.00  0.00           C  
ATOM   2383  CD1 PHE B1708      40.524  66.528  26.640  1.00  0.00           C  
ATOM   2384  CD2 PHE B1708      40.033  68.384  25.210  1.00  0.00           C  
ATOM   2385  CE1 PHE B1708      39.312  65.908  26.283  1.00  0.00           C  
ATOM   2386  CE2 PHE B1708      38.824  67.769  24.840  1.00  0.00           C  
ATOM   2387  CZ  PHE B1708      38.473  66.523  25.381  1.00  0.00           C  
ATOM   2388  N   GLY B1709      44.444  65.526  26.255  1.00  0.00           N  
ATOM   2389  CA  GLY B1709      44.875  64.337  27.009  1.00  0.00           C  
ATOM   2390  C   GLY B1709      43.836  63.857  28.015  1.00  0.00           C  
ATOM   2391  O   GLY B1709      42.643  63.773  27.699  1.00  0.00           O  
ATOM   2392  N   THR B1710      44.282  63.580  29.240  1.00  0.00           N  
ATOM   2393  CA  THR B1710      43.410  62.997  30.260  1.00  0.00           C  
ATOM   2394  C   THR B1710      42.698  64.029  31.123  1.00  0.00           C  
ATOM   2395  O   THR B1710      42.212  63.711  32.200  1.00  0.00           O  
ATOM   2396  CB  THR B1710      44.152  61.945  31.159  1.00  0.00           C  
ATOM   2397  OG1 THR B1710      44.959  62.601  32.157  1.00  0.00           O  
ATOM   2398  CG2 THR B1710      44.994  60.963  30.305  1.00  0.00           C  
ATOM   2399  N   LYS B1711      42.621  65.263  30.644  1.00  0.00           N  
ATOM   2400  CA  LYS B1711      42.003  66.321  31.423  1.00  0.00           C  
ATOM   2401  C   LYS B1711      40.748  65.844  32.138  1.00  0.00           C  
ATOM   2402  O   LYS B1711      40.736  65.778  33.357  1.00  0.00           O  
ATOM   2403  CB  LYS B1711      41.674  67.530  30.551  1.00  0.00           C  
ATOM   2404  CG  LYS B1711      41.140  68.739  31.340  1.00  0.00           C  
ATOM   2405  CD  LYS B1711      41.190  69.988  30.489  1.00  0.00           C  
ATOM   2406  CE  LYS B1711      40.385  71.099  31.103  1.00  0.00           C  
ATOM   2407  NZ  LYS B1711      41.093  71.637  32.284  1.00  0.00           N  
ATOM   2408  N   TYR B1712      39.711  65.489  31.376  1.00  0.00           N  
ATOM   2409  CA  TYR B1712      38.393  65.167  31.947  1.00  0.00           C  
ATOM   2410  C   TYR B1712      38.277  63.731  32.445  1.00  0.00           C  
ATOM   2411  O   TYR B1712      37.543  63.464  33.402  1.00  0.00           O  
ATOM   2412  CB  TYR B1712      37.276  65.460  30.947  1.00  0.00           C  
ATOM   2413  CG  TYR B1712      37.251  66.893  30.506  1.00  0.00           C  
ATOM   2414  CD1 TYR B1712      36.458  67.834  31.165  1.00  0.00           C  
ATOM   2415  CD2 TYR B1712      38.043  67.317  29.435  1.00  0.00           C  
ATOM   2416  CE1 TYR B1712      36.451  69.151  30.767  1.00  0.00           C  
ATOM   2417  CE2 TYR B1712      38.056  68.629  29.037  1.00  0.00           C  
ATOM   2418  CZ  TYR B1712      37.257  69.538  29.694  1.00  0.00           C  
ATOM   2419  OH  TYR B1712      37.276  70.842  29.257  1.00  0.00           O  
ATOM   2420  N   SER B1726      38.999  62.820  31.793  1.00  0.00           N  
ATOM   2421  CA  SER B1726      38.995  61.420  32.197  1.00  0.00           C  
ATOM   2422  C   SER B1726      39.603  61.177  33.586  1.00  0.00           C  
ATOM   2423  O   SER B1726      39.140  60.282  34.297  1.00  0.00           O  
ATOM   2424  CB  SER B1726      39.651  60.535  31.142  1.00  0.00           C  
ATOM   2425  OG  SER B1726      40.946  61.001  30.826  1.00  0.00           O  
ATOM   2426  N   ASP B1727      40.616  61.970  33.961  1.00  0.00           N  
ATOM   2427  CA  ASP B1727      41.198  61.933  35.314  1.00  0.00           C  
ATOM   2428  C   ASP B1727      40.176  62.322  36.357  1.00  0.00           C  
ATOM   2429  O   ASP B1727      39.768  61.510  37.175  1.00  0.00           O  
ATOM   2430  CB  ASP B1727      42.392  62.889  35.455  1.00  0.00           C  
ATOM   2431  CG  ASP B1727      43.730  62.215  35.169  1.00  0.00           C  
ATOM   2432  OD1 ASP B1727      44.708  62.933  34.823  1.00  0.00           O  
ATOM   2433  OD2 ASP B1727      43.793  60.967  35.288  1.00  0.00           O  
ATOM   2434  N   SER B1728      39.746  63.572  36.308  1.00  0.00           N  
ATOM   2435  CA  SER B1728      38.861  64.101  37.314  1.00  0.00           C  
ATOM   2436  C   SER B1728      37.491  63.461  37.252  1.00  0.00           C  
ATOM   2437  O   SER B1728      36.679  63.695  38.137  1.00  0.00           O  
ATOM   2438  CB  SER B1728      38.717  65.607  37.157  1.00  0.00           C  
ATOM   2439  OG  SER B1728      38.135  65.908  35.907  1.00  0.00           O  
ATOM   2440  N   MET B1729      37.213  62.665  36.226  1.00  0.00           N  
ATOM   2441  CA  MET B1729      35.878  62.055  36.127  1.00  0.00           C  
ATOM   2442  C   MET B1729      35.849  60.548  36.100  1.00  0.00           C  
ATOM   2443  O   MET B1729      34.778  59.950  35.960  1.00  0.00           O  
ATOM   2444  CB  MET B1729      35.068  62.630  34.977  1.00  0.00           C  
ATOM   2445  CG  MET B1729      34.336  63.839  35.415  1.00  0.00           C  
ATOM   2446  SD  MET B1729      33.797  64.771  34.017  1.00  0.00           S  
ATOM   2447  CE  MET B1729      32.181  64.040  33.752  1.00  0.00           C  
ATOM   2448  N   LYS B1730      37.028  59.950  36.240  1.00  0.00           N  
ATOM   2449  CA  LYS B1730      37.143  58.511  36.396  1.00  0.00           C  
ATOM   2450  C   LYS B1730      36.593  57.761  35.175  1.00  0.00           C  
ATOM   2451  O   LYS B1730      35.888  56.760  35.319  1.00  0.00           O  
ATOM   2452  CB  LYS B1730      36.462  58.074  37.696  1.00  0.00           C  
ATOM   2453  CG  LYS B1730      37.210  58.522  38.932  1.00  0.00           C  
ATOM   2454  CD  LYS B1730      36.223  58.990  40.022  1.00  0.00           C  
ATOM   2455  CE  LYS B1730      36.865  59.021  41.427  1.00  0.00           C  
ATOM   2456  NZ  LYS B1730      38.273  59.597  41.427  1.00  0.00           N  
ATOM   2457  N   ALA B1731      36.917  58.272  33.985  1.00  0.00           N  
ATOM   2458  CA  ALA B1731      36.588  57.622  32.722  1.00  0.00           C  
ATOM   2459  C   ALA B1731      37.766  56.785  32.281  1.00  0.00           C  
ATOM   2460  O   ALA B1731      38.604  57.238  31.499  1.00  0.00           O  
ATOM   2461  CB  ALA B1731      36.255  58.641  31.660  1.00  0.00           C  
ATOM   2462  N   ASN B1732      37.831  55.562  32.793  1.00  0.00           N  
ATOM   2463  CA  ASN B1732      38.941  54.669  32.488  1.00  0.00           C  
ATOM   2464  C   ASN B1732      38.510  53.545  31.535  1.00  0.00           C  
ATOM   2465  O   ASN B1732      37.308  53.261  31.419  1.00  0.00           O  
ATOM   2466  CB  ASN B1732      39.549  54.140  33.793  1.00  0.00           C  
ATOM   2467  CG  ASN B1732      39.936  55.271  34.770  1.00  0.00           C  
ATOM   2468  OD1 ASN B1732      39.559  55.262  35.940  1.00  0.00           O  
ATOM   2469  ND2 ASN B1732      40.674  56.243  34.282  1.00  0.00           N  
ATOM   2470  N   VAL B1758      39.470  52.974  30.801  1.00  0.00           N  
ATOM   2471  CA  VAL B1758      39.241  51.728  30.062  1.00  0.00           C  
ATOM   2472  C   VAL B1758      40.336  50.709  30.363  1.00  0.00           C  
ATOM   2473  O   VAL B1758      41.428  51.083  30.815  1.00  0.00           O  
ATOM   2474  CB  VAL B1758      39.102  51.899  28.520  1.00  0.00           C  
ATOM   2475  CG1 VAL B1758      37.999  52.861  28.161  1.00  0.00           C  
ATOM   2476  CG2 VAL B1758      40.408  52.285  27.874  1.00  0.00           C  
ATOM   2477  N   THR B1759      40.040  49.432  30.125  1.00  0.00           N  
ATOM   2478  CA  THR B1759      41.038  48.376  30.237  1.00  0.00           C  
ATOM   2479  C   THR B1759      41.908  48.381  28.988  1.00  0.00           C  
ATOM   2480  O   THR B1759      41.403  48.233  27.876  1.00  0.00           O  
ATOM   2481  CB  THR B1759      40.383  46.985  30.450  1.00  0.00           C  
ATOM   2482  OG1 THR B1759      39.741  46.960  31.723  1.00  0.00           O  
ATOM   2483  CG2 THR B1759      41.417  45.863  30.410  1.00  0.00           C  
ATOM   2484  N   GLY B1760      43.212  48.568  29.189  1.00  0.00           N  
ATOM   2485  CA  GLY B1760      44.190  48.579  28.104  1.00  0.00           C  
ATOM   2486  C   GLY B1760      44.590  47.185  27.643  1.00  0.00           C  
ATOM   2487  O   GLY B1760      44.117  46.183  28.197  1.00  0.00           O  
ATOM   2488  N   PRO B1764      45.469  47.107  26.623  1.00  0.00           N  
ATOM   2489  CA  PRO B1764      45.998  45.812  26.143  1.00  0.00           C  
ATOM   2490  C   PRO B1764      46.656  44.989  27.269  1.00  0.00           C  
ATOM   2491  O   PRO B1764      46.337  43.817  27.445  1.00  0.00           O  
ATOM   2492  CB  PRO B1764      47.030  46.221  25.083  1.00  0.00           C  
ATOM   2493  CG  PRO B1764      46.572  47.616  24.631  1.00  0.00           C  
ATOM   2494  CD  PRO B1764      46.026  48.252  25.873  1.00  0.00           C  
ATOM   2495  N   ASP B1765      47.529  45.612  28.053  1.00  0.00           N  
ATOM   2496  CA  ASP B1765      48.187  44.948  29.193  1.00  0.00           C  
ATOM   2497  C   ASP B1765      47.263  44.637  30.379  1.00  0.00           C  
ATOM   2498  O   ASP B1765      47.706  44.624  31.526  1.00  0.00           O  
ATOM   2499  CB  ASP B1765      49.325  45.833  29.679  1.00  0.00           C  
ATOM   2500  CG  ASP B1765      48.912  47.275  29.792  1.00  0.00           C  
ATOM   2501  OD1 ASP B1765      48.251  47.777  28.850  1.00  0.00           O  
ATOM   2502  OD2 ASP B1765      49.249  47.905  30.815  1.00  0.00           O  
ATOM   2503  N   GLY B1767      45.986  44.392  30.095  1.00  0.00           N  
ATOM   2504  CA  GLY B1767      44.973  44.149  31.125  1.00  0.00           C  
ATOM   2505  C   GLY B1767      44.756  45.224  32.190  1.00  0.00           C  
ATOM   2506  O   GLY B1767      43.877  45.051  33.054  1.00  0.00           O  
ATOM   2507  N   THR B1768      45.528  46.320  32.142  1.00  0.00           N  
ATOM   2508  CA  THR B1768      45.451  47.386  33.162  1.00  0.00           C  
ATOM   2509  C   THR B1768      44.462  48.497  32.828  1.00  0.00           C  
ATOM   2510  O   THR B1768      44.141  48.727  31.669  1.00  0.00           O  
ATOM   2511  CB  THR B1768      46.791  48.107  33.368  1.00  0.00           C  
ATOM   2512  OG1 THR B1768      47.858  47.337  32.800  1.00  0.00           O  
ATOM   2513  CG2 THR B1768      47.031  48.391  34.870  1.00  0.00           C  
ATOM   2514  N   ASP B1770      44.012  49.207  33.856  1.00  0.00           N  
ATOM   2515  CA  ASP B1770      43.121  50.339  33.666  1.00  0.00           C  
ATOM   2516  C   ASP B1770      43.825  51.693  33.700  1.00  0.00           C  
ATOM   2517  O   ASP B1770      44.649  51.982  34.602  1.00  0.00           O  
ATOM   2518  CB  ASP B1770      41.981  50.290  34.672  1.00  0.00           C  
ATOM   2519  CG  ASP B1770      40.868  49.381  34.218  1.00  0.00           C  
ATOM   2520  OD1 ASP B1770      41.168  48.387  33.511  1.00  0.00           O  
ATOM   2521  OD2 ASP B1770      39.696  49.669  34.541  1.00  0.00           O  
ATOM   2522  N   ALA B1771      43.499  52.519  32.706  1.00  0.00           N  
ATOM   2523  CA  ALA B1771      44.098  53.847  32.574  1.00  0.00           C  
ATOM   2524  C   ALA B1771      43.121  54.817  31.907  1.00  0.00           C  
ATOM   2525  O   ALA B1771      42.393  54.421  30.990  1.00  0.00           O  
ATOM   2526  CB  ALA B1771      45.388  53.759  31.782  1.00  0.00           C  
ATOM   2527  N   PRO B1772      43.102  56.093  32.355  1.00  0.00           N  
ATOM   2528  CA  PRO B1772      42.197  57.091  31.778  1.00  0.00           C  
ATOM   2529  C   PRO B1772      42.299  57.182  30.254  1.00  0.00           C  
ATOM   2530  O   PRO B1772      43.347  56.906  29.671  1.00  0.00           O  
ATOM   2531  CB  PRO B1772      42.673  58.391  32.417  1.00  0.00           C  
ATOM   2532  CG  PRO B1772      43.250  57.980  33.684  1.00  0.00           C  
ATOM   2533  CD  PRO B1772      43.924  56.676  33.429  1.00  0.00           C  
ATOM   2534  N   ILE B1773      41.213  57.570  29.608  1.00  0.00           N  
ATOM   2535  CA  ILE B1773      41.265  57.755  28.173  1.00  0.00           C  
ATOM   2536  C   ILE B1773      41.822  59.125  27.799  1.00  0.00           C  
ATOM   2537  O   ILE B1773      41.735  60.081  28.570  1.00  0.00           O  
ATOM   2538  CB  ILE B1773      39.886  57.543  27.532  1.00  0.00           C  
ATOM   2539  CG1 ILE B1773      38.825  58.451  28.177  1.00  0.00           C  
ATOM   2540  CG2 ILE B1773      39.489  56.088  27.640  1.00  0.00           C  
ATOM   2541  CD1 ILE B1773      38.666  59.787  27.520  1.00  0.00           C  
ATOM   2542  N   HIS B1774      42.385  59.198  26.601  1.00  0.00           N  
ATOM   2543  CA  HIS B1774      42.895  60.445  26.048  1.00  0.00           C  
ATOM   2544  C   HIS B1774      41.873  61.054  25.113  1.00  0.00           C  
ATOM   2545  O   HIS B1774      41.527  60.451  24.079  1.00  0.00           O  
ATOM   2546  CB  HIS B1774      44.210  60.189  25.326  1.00  0.00           C  
ATOM   2547  CG  HIS B1774      45.354  59.938  26.258  1.00  0.00           C  
ATOM   2548  ND1 HIS B1774      46.464  60.754  26.314  1.00  0.00           N  
ATOM   2549  CD2 HIS B1774      45.535  58.990  27.208  1.00  0.00           C  
ATOM   2550  CE1 HIS B1774      47.293  60.301  27.235  1.00  0.00           C  
ATOM   2551  NE2 HIS B1774      46.751  59.236  27.798  1.00  0.00           N  
ATOM   2552  N   GLY B1775      41.385  62.238  25.483  1.00  0.00           N  
ATOM   2553  CA  GLY B1775      40.365  62.934  24.711  1.00  0.00           C  
ATOM   2554  C   GLY B1775      40.823  64.140  23.887  1.00  0.00           C  
ATOM   2555  O   GLY B1775      41.892  64.705  24.104  1.00  0.00           O  
ATOM   2556  N   GLY B1776      39.989  64.514  22.922  1.00  0.00           N  
ATOM   2557  CA  GLY B1776      40.126  65.741  22.172  1.00  0.00           C  
ATOM   2558  C   GLY B1776      38.739  66.220  21.811  1.00  0.00           C  
ATOM   2559  O   GLY B1776      37.793  65.432  21.790  1.00  0.00           O  
ATOM   2560  N   SER B1777      38.596  67.509  21.535  1.00  0.00           N  
ATOM   2561  CA  SER B1777      37.315  68.010  21.080  1.00  0.00           C  
ATOM   2562  C   SER B1777      37.461  68.840  19.821  1.00  0.00           C  
ATOM   2563  O   SER B1777      38.545  69.297  19.500  1.00  0.00           O  
ATOM   2564  CB  SER B1777      36.664  68.820  22.165  1.00  0.00           C  
ATOM   2565  OG  SER B1777      37.485  69.910  22.485  1.00  0.00           O  
ATOM   2566  N   TYR B1778      36.354  69.019  19.106  1.00  0.00           N  
ATOM   2567  CA  TYR B1778      36.372  69.594  17.764  1.00  0.00           C  
ATOM   2568  C   TYR B1778      35.064  70.330  17.509  1.00  0.00           C  
ATOM   2569  O   TYR B1778      33.979  69.739  17.520  1.00  0.00           O  
ATOM   2570  CB  TYR B1778      36.604  68.491  16.713  1.00  0.00           C  
ATOM   2571  CG  TYR B1778      37.607  67.435  17.175  1.00  0.00           C  
ATOM   2572  CD1 TYR B1778      38.973  67.594  16.958  1.00  0.00           C  
ATOM   2573  CD2 TYR B1778      37.194  66.302  17.869  1.00  0.00           C  
ATOM   2574  CE1 TYR B1778      39.898  66.637  17.408  1.00  0.00           C  
ATOM   2575  CE2 TYR B1778      38.104  65.360  18.310  1.00  0.00           C  
ATOM   2576  CZ  TYR B1778      39.447  65.528  18.072  1.00  0.00           C  
ATOM   2577  OH  TYR B1778      40.346  64.590  18.505  1.00  0.00           O  
ATOM   2578  N   GLY B1779      35.172  71.629  17.271  1.00  0.00           N  
ATOM   2579  CA  GLY B1779      34.000  72.454  17.073  1.00  0.00           C  
ATOM   2580  C   GLY B1779      34.034  73.248  15.795  1.00  0.00           C  
ATOM   2581  O   GLY B1779      35.104  73.624  15.297  1.00  0.00           O  
ATOM   2582  N   VAL B1782      32.843  73.516  15.271  1.00  0.00           N  
ATOM   2583  CA  VAL B1782      32.682  74.260  14.032  1.00  0.00           C  
ATOM   2584  C   VAL B1782      31.572  75.209  14.341  1.00  0.00           C  
ATOM   2585  O   VAL B1782      30.550  74.792  14.849  1.00  0.00           O  
ATOM   2586  CB  VAL B1782      32.253  73.337  12.871  1.00  0.00           C  
ATOM   2587  CG1 VAL B1782      31.644  74.132  11.727  1.00  0.00           C  
ATOM   2588  CG2 VAL B1782      33.412  72.487  12.395  1.00  0.00           C  
ATOM   2589  N   GLY B1783      31.778  76.490  14.064  1.00  0.00           N  
ATOM   2590  CA  GLY B1783      30.739  77.493  14.290  1.00  0.00           C  
ATOM   2591  C   GLY B1783      29.733  77.409  13.175  1.00  0.00           C  
ATOM   2592  O   GLY B1783      29.889  78.041  12.120  1.00  0.00           O  
ATOM   2593  N   VAL B1784      28.702  76.608  13.383  1.00  0.00           N  
ATOM   2594  CA  VAL B1784      27.755  76.402  12.305  1.00  0.00           C  
ATOM   2595  C   VAL B1784      27.085  77.738  12.012  1.00  0.00           C  
ATOM   2596  O   VAL B1784      27.238  78.289  10.909  1.00  0.00           O  
ATOM   2597  CB  VAL B1784      26.740  75.277  12.605  1.00  0.00           C  
ATOM   2598  CG1 VAL B1784      25.676  75.250  11.544  1.00  0.00           C  
ATOM   2599  CG2 VAL B1784      27.454  73.902  12.669  1.00  0.00           C  
ATOM   2600  N   SER B1785      26.403  78.299  13.015  1.00  0.00           N  
ATOM   2601  CA  SER B1785      25.679  79.551  12.796  1.00  0.00           C  
ATOM   2602  C   SER B1785      26.632  80.684  12.421  1.00  0.00           C  
ATOM   2603  O   SER B1785      26.259  81.561  11.648  1.00  0.00           O  
ATOM   2604  CB  SER B1785      24.769  79.909  13.969  1.00  0.00           C  
ATOM   2605  OG  SER B1785      25.520  80.133  15.126  1.00  0.00           O  
ATOM   2606  N   ARG B1786      27.866  80.645  12.925  1.00  0.00           N  
ATOM   2607  CA  ARG B1786      28.846  81.668  12.579  1.00  0.00           C  
ATOM   2608  C   ARG B1786      29.249  81.564  11.120  1.00  0.00           C  
ATOM   2609  O   ARG B1786      29.527  82.574  10.473  1.00  0.00           O  
ATOM   2610  CB  ARG B1786      30.091  81.567  13.451  1.00  0.00           C  
ATOM   2611  CG  ARG B1786      31.210  82.444  12.950  1.00  0.00           C  
ATOM   2612  CD  ARG B1786      32.477  82.366  13.755  1.00  0.00           C  
ATOM   2613  NE  ARG B1786      32.302  82.955  15.073  1.00  0.00           N  
ATOM   2614  CZ  ARG B1786      33.255  82.960  16.000  1.00  0.00           C  
ATOM   2615  NH1 ARG B1786      34.442  82.435  15.732  1.00  0.00           N  
ATOM   2616  NH2 ARG B1786      33.032  83.493  17.191  1.00  0.00           N  
ATOM   2617  N   LEU B1787      29.296  80.348  10.588  1.00  0.00           N  
ATOM   2618  CA  LEU B1787      29.699  80.199   9.198  1.00  0.00           C  
ATOM   2619  C   LEU B1787      28.869  81.064   8.248  1.00  0.00           C  
ATOM   2620  O   LEU B1787      29.413  81.537   7.247  1.00  0.00           O  
ATOM   2621  CB  LEU B1787      29.713  78.736   8.755  1.00  0.00           C  
ATOM   2622  CG  LEU B1787      31.008  78.037   9.168  1.00  0.00           C  
ATOM   2623  CD1 LEU B1787      30.851  76.520   9.297  1.00  0.00           C  
ATOM   2624  CD2 LEU B1787      32.119  78.404   8.228  1.00  0.00           C  
ATOM   2625  N   LEU B1788      27.587  81.299   8.550  1.00  0.00           N  
ATOM   2626  CA  LEU B1788      26.778  82.131   7.660  1.00  0.00           C  
ATOM   2627  C   LEU B1788      27.484  83.454   7.537  1.00  0.00           C  
ATOM   2628  O   LEU B1788      27.929  83.815   6.443  1.00  0.00           O  
ATOM   2629  CB  LEU B1788      25.348  82.339   8.152  1.00  0.00           C  
ATOM   2630  CG  LEU B1788      24.367  81.230   7.800  1.00  0.00           C  
ATOM   2631  CD1 LEU B1788      24.261  80.240   8.969  1.00  0.00           C  
ATOM   2632  CD2 LEU B1788      23.020  81.816   7.441  1.00  0.00           C  
ATOM   2633  N   GLY B1789      27.633  84.141   8.673  1.00  0.00           N  
ATOM   2634  CA  GLY B1789      28.399  85.371   8.746  1.00  0.00           C  
ATOM   2635  C   GLY B1789      29.702  85.268   7.971  1.00  0.00           C  
ATOM   2636  O   GLY B1789      29.965  86.091   7.106  1.00  0.00           O  
ATOM   2637  N   ALA B1790      30.509  84.249   8.251  1.00  0.00           N  
ATOM   2638  CA  ALA B1790      31.836  84.197   7.670  1.00  0.00           C  
ATOM   2639  C   ALA B1790      31.806  83.954   6.173  1.00  0.00           C  
ATOM   2640  O   ALA B1790      32.632  84.494   5.445  1.00  0.00           O  
ATOM   2641  CB  ALA B1790      32.686  83.178   8.349  1.00  0.00           C  
ATOM   2642  N   ILE B1791      30.856  83.156   5.705  1.00  0.00           N  
ATOM   2643  CA  ILE B1791      30.735  82.893   4.263  1.00  0.00           C  
ATOM   2644  C   ILE B1791      30.472  84.196   3.482  1.00  0.00           C  
ATOM   2645  O   ILE B1791      31.189  84.517   2.523  1.00  0.00           O  
ATOM   2646  CB  ILE B1791      29.660  81.805   3.976  1.00  0.00           C  
ATOM   2647  CG1 ILE B1791      30.270  80.414   4.201  1.00  0.00           C  
ATOM   2648  CG2 ILE B1791      29.069  81.957   2.575  1.00  0.00           C  
ATOM   2649  CD1 ILE B1791      29.324  79.411   4.777  1.00  0.00           C  
ATOM   2650  N   ILE B1792      29.475  84.957   3.933  1.00  0.00           N  
ATOM   2651  CA  ILE B1792      29.113  86.199   3.293  1.00  0.00           C  
ATOM   2652  C   ILE B1792      30.298  87.149   3.228  1.00  0.00           C  
ATOM   2653  O   ILE B1792      30.571  87.719   2.173  1.00  0.00           O  
ATOM   2654  CB  ILE B1792      27.906  86.847   3.969  1.00  0.00           C  
ATOM   2655  CG1 ILE B1792      26.683  85.945   3.805  1.00  0.00           C  
ATOM   2656  CG2 ILE B1792      27.616  88.182   3.343  1.00  0.00           C  
ATOM   2657  CD1 ILE B1792      25.476  86.398   4.564  1.00  0.00           C  
ATOM   2658  N   GLU B1793      31.021  87.294   4.334  1.00  0.00           N  
ATOM   2659  CA  GLU B1793      32.155  88.209   4.386  1.00  0.00           C  
ATOM   2660  C   GLU B1793      33.197  87.881   3.326  1.00  0.00           C  
ATOM   2661  O   GLU B1793      33.902  88.764   2.847  1.00  0.00           O  
ATOM   2662  CB  GLU B1793      32.814  88.174   5.762  1.00  0.00           C  
ATOM   2663  CG  GLU B1793      31.952  88.708   6.901  1.00  0.00           C  
ATOM   2664  CD  GLU B1793      31.967  90.221   7.011  1.00  0.00           C  
ATOM   2665  OE1 GLU B1793      33.051  90.817   6.865  1.00  0.00           O  
ATOM   2666  OE2 GLU B1793      30.894  90.813   7.255  1.00  0.00           O  
ATOM   2667  N   ALA B1794      33.293  86.604   2.978  1.00  0.00           N  
ATOM   2668  CA  ALA B1794      34.256  86.131   2.004  1.00  0.00           C  
ATOM   2669  C   ALA B1794      33.624  86.062   0.626  1.00  0.00           C  
ATOM   2670  O   ALA B1794      34.317  85.866  -0.369  1.00  0.00           O  
ATOM   2671  CB  ALA B1794      34.747  84.763   2.401  1.00  0.00           C  
ATOM   2672  N   CYS B1795      32.299  86.189   0.581  1.00  0.00           N  
ATOM   2673  CA  CYS B1795      31.544  86.088  -0.667  1.00  0.00           C  
ATOM   2674  C   CYS B1795      30.454  87.149  -0.755  1.00  0.00           C  
ATOM   2675  O   CYS B1795      29.268  86.867  -0.512  1.00  0.00           O  
ATOM   2676  CB  CYS B1795      30.915  84.708  -0.800  1.00  0.00           C  
ATOM   2677  SG  CYS B1795      32.028  83.373  -0.420  1.00  0.00           S  
ATOM   2678  N   HIS B1796      30.872  88.366  -1.095  1.00  0.00           N  
ATOM   2679  CA  HIS B1796      29.948  89.461  -1.348  1.00  0.00           C  
ATOM   2680  C   HIS B1796      30.539  90.462  -2.327  1.00  0.00           C  
ATOM   2681  O   HIS B1796      31.754  90.488  -2.544  1.00  0.00           O  
ATOM   2682  CB  HIS B1796      29.570  90.178  -0.045  1.00  0.00           C  
ATOM   2683  CG  HIS B1796      30.645  91.072   0.487  1.00  0.00           C  
ATOM   2684  ND1 HIS B1796      31.778  90.587   1.106  1.00  0.00           N  
ATOM   2685  CD2 HIS B1796      30.756  92.423   0.499  1.00  0.00           C  
ATOM   2686  CE1 HIS B1796      32.543  91.602   1.474  1.00  0.00           C  
ATOM   2687  NE2 HIS B1796      31.945  92.727   1.120  1.00  0.00           N  
ATOM   2688  N   ASP B1797      29.652  91.266  -2.918  1.00  0.00           N  
ATOM   2689  CA  ASP B1797      30.013  92.486  -3.641  1.00  0.00           C  
ATOM   2690  C   ASP B1797      28.970  93.576  -3.356  1.00  0.00           C  
ATOM   2691  O   ASP B1797      28.031  93.350  -2.592  1.00  0.00           O  
ATOM   2692  CB  ASP B1797      30.210  92.232  -5.145  1.00  0.00           C  
ATOM   2693  CG  ASP B1797      28.933  91.768  -5.863  1.00  0.00           C  
ATOM   2694  OD1 ASP B1797      27.792  92.095  -5.442  1.00  0.00           O  
ATOM   2695  OD2 ASP B1797      29.085  91.076  -6.891  1.00  0.00           O  
ATOM   2696  N   ASP B1798      29.143  94.744  -3.977  1.00  0.00           N  
ATOM   2697  CA  ASP B1798      28.305  95.933  -3.735  1.00  0.00           C  
ATOM   2698  C   ASP B1798      26.793  95.720  -3.853  1.00  0.00           C  
ATOM   2699  O   ASP B1798      26.019  96.537  -3.360  1.00  0.00           O  
ATOM   2700  CB  ASP B1798      28.715  97.076  -4.675  1.00  0.00           C  
ATOM   2701  CG  ASP B1798      29.999  97.798  -4.230  1.00  0.00           C  
ATOM   2702  OD1 ASP B1798      30.501  97.575  -3.093  1.00  0.00           O  
ATOM   2703  OD2 ASP B1798      30.496  98.619  -5.044  1.00  0.00           O  
ATOM   2704  N   ASN B1799      26.381  94.638  -4.507  1.00  0.00           N  
ATOM   2705  CA  ASN B1799      24.966  94.363  -4.722  1.00  0.00           C  
ATOM   2706  C   ASN B1799      24.402  93.278  -3.815  1.00  0.00           C  
ATOM   2707  O   ASN B1799      23.181  93.066  -3.775  1.00  0.00           O  
ATOM   2708  CB  ASN B1799      24.734  93.929  -6.165  1.00  0.00           C  
ATOM   2709  CG  ASN B1799      24.714  95.082  -7.144  1.00  0.00           C  
ATOM   2710  OD1 ASN B1799      24.897  94.860  -8.324  1.00  0.00           O  
ATOM   2711  ND2 ASN B1799      24.464  96.298  -6.673  1.00  0.00           N  
ATOM   2712  N   GLY B1800      25.281  92.551  -3.130  1.00  0.00           N  
ATOM   2713  CA  GLY B1800      24.821  91.662  -2.079  1.00  0.00           C  
ATOM   2714  C   GLY B1800      25.635  90.415  -1.800  1.00  0.00           C  
ATOM   2715  O   GLY B1800      26.872  90.415  -1.910  1.00  0.00           O  
ATOM   2716  N   ILE B1801      24.920  89.360  -1.410  1.00  0.00           N  
ATOM   2717  CA  ILE B1801      25.524  88.086  -1.104  1.00  0.00           C  
ATOM   2718  C   ILE B1801      25.828  87.419  -2.437  1.00  0.00           C  
ATOM   2719  O   ILE B1801      25.148  87.687  -3.426  1.00  0.00           O  
ATOM   2720  CB  ILE B1801      24.578  87.225  -0.229  1.00  0.00           C  
ATOM   2721  CG1 ILE B1801      24.136  88.025   1.008  1.00  0.00           C  
ATOM   2722  CG2 ILE B1801      25.252  85.918   0.179  1.00  0.00           C  
ATOM   2723  CD1 ILE B1801      22.942  87.467   1.761  1.00  0.00           C  
ATOM   2724  N   ILE B1802      26.884  86.603  -2.470  1.00  0.00           N  
ATOM   2725  CA  ILE B1802      27.132  85.662  -3.569  1.00  0.00           C  
ATOM   2726  C   ILE B1802      27.404  84.288  -2.966  1.00  0.00           C  
ATOM   2727  O   ILE B1802      28.548  83.967  -2.617  1.00  0.00           O  
ATOM   2728  CB  ILE B1802      28.334  86.057  -4.439  1.00  0.00           C  
ATOM   2729  CG1 ILE B1802      28.242  87.523  -4.883  1.00  0.00           C  
ATOM   2730  CG2 ILE B1802      28.446  85.097  -5.637  1.00  0.00           C  
ATOM   2731  CD1 ILE B1802      29.497  88.049  -5.564  1.00  0.00           C  
ATOM   2732  N   TRP B1803      26.348  83.485  -2.855  1.00  0.00           N  
ATOM   2733  CA  TRP B1803      26.409  82.193  -2.185  1.00  0.00           C  
ATOM   2734  C   TRP B1803      27.205  81.183  -3.010  1.00  0.00           C  
ATOM   2735  O   TRP B1803      26.910  80.974  -4.185  1.00  0.00           O  
ATOM   2736  CB  TRP B1803      24.990  81.635  -1.942  1.00  0.00           C  
ATOM   2737  CG  TRP B1803      24.121  82.296  -0.854  1.00  0.00           C  
ATOM   2738  CD1 TRP B1803      22.858  82.816  -1.012  1.00  0.00           C  
ATOM   2739  CD2 TRP B1803      24.444  82.469   0.532  1.00  0.00           C  
ATOM   2740  NE1 TRP B1803      22.378  83.295   0.184  1.00  0.00           N  
ATOM   2741  CE2 TRP B1803      23.333  83.102   1.147  1.00  0.00           C  
ATOM   2742  CE3 TRP B1803      25.563  82.154   1.316  1.00  0.00           C  
ATOM   2743  CZ2 TRP B1803      23.313  83.419   2.505  1.00  0.00           C  
ATOM   2744  CZ3 TRP B1803      25.535  82.464   2.673  1.00  0.00           C  
ATOM   2745  CH2 TRP B1803      24.418  83.089   3.249  1.00  0.00           C  
ATOM   2746  N   PRO B1804      28.230  80.558  -2.404  1.00  0.00           N  
ATOM   2747  CA  PRO B1804      28.811  79.347  -2.994  1.00  0.00           C  
ATOM   2748  C   PRO B1804      27.719  78.314  -3.281  1.00  0.00           C  
ATOM   2749  O   PRO B1804      26.674  78.337  -2.635  1.00  0.00           O  
ATOM   2750  CB  PRO B1804      29.757  78.850  -1.898  1.00  0.00           C  
ATOM   2751  CG  PRO B1804      30.174  80.099  -1.185  1.00  0.00           C  
ATOM   2752  CD  PRO B1804      28.930  80.956  -1.167  1.00  0.00           C  
ATOM   2753  N   GLU B1805      27.943  77.422  -4.245  1.00  0.00           N  
ATOM   2754  CA  GLU B1805      26.847  76.586  -4.755  1.00  0.00           C  
ATOM   2755  C   GLU B1805      26.304  75.696  -3.665  1.00  0.00           C  
ATOM   2756  O   GLU B1805      25.088  75.613  -3.482  1.00  0.00           O  
ATOM   2757  CB  GLU B1805      27.302  75.740  -5.932  1.00  0.00           C  
ATOM   2758  CG  GLU B1805      26.440  75.931  -7.180  1.00  0.00           C  
ATOM   2759  CD  GLU B1805      27.293  75.985  -8.441  1.00  0.00           C  
ATOM   2760  OE1 GLU B1805      27.911  74.946  -8.770  1.00  0.00           O  
ATOM   2761  OE2 GLU B1805      27.367  77.063  -9.080  1.00  0.00           O  
ATOM   2762  N   ALA B1806      27.224  75.078  -2.921  1.00  0.00           N  
ATOM   2763  CA  ALA B1806      26.904  74.075  -1.915  1.00  0.00           C  
ATOM   2764  C   ALA B1806      25.979  74.578  -0.807  1.00  0.00           C  
ATOM   2765  O   ALA B1806      25.179  73.802  -0.270  1.00  0.00           O  
ATOM   2766  CB  ALA B1806      28.175  73.518  -1.325  1.00  0.00           C  
ATOM   2767  N   VAL B1807      26.074  75.867  -0.479  1.00  0.00           N  
ATOM   2768  CA  VAL B1807      25.360  76.428   0.681  1.00  0.00           C  
ATOM   2769  C   VAL B1807      24.220  77.374   0.332  1.00  0.00           C  
ATOM   2770  O   VAL B1807      23.593  77.928   1.223  1.00  0.00           O  
ATOM   2771  CB  VAL B1807      26.314  77.183   1.655  1.00  0.00           C  
ATOM   2772  CG1 VAL B1807      27.554  76.348   1.985  1.00  0.00           C  
ATOM   2773  CG2 VAL B1807      26.713  78.558   1.093  1.00  0.00           C  
ATOM   2774  N   ALA B1808      23.975  77.577  -0.958  1.00  0.00           N  
ATOM   2775  CA  ALA B1808      22.920  78.455  -1.422  1.00  0.00           C  
ATOM   2776  C   ALA B1808      21.544  77.958  -0.952  1.00  0.00           C  
ATOM   2777  O   ALA B1808      21.293  76.755  -0.925  1.00  0.00           O  
ATOM   2778  CB  ALA B1808      22.969  78.524  -2.898  1.00  0.00           C  
ATOM   2779  N   PRO B1809      20.653  78.876  -0.553  1.00  0.00           N  
ATOM   2780  CA  PRO B1809      19.270  78.545  -0.227  1.00  0.00           C  
ATOM   2781  C   PRO B1809      18.453  78.002  -1.415  1.00  0.00           C  
ATOM   2782  O   PRO B1809      17.528  77.199  -1.218  1.00  0.00           O  
ATOM   2783  CB  PRO B1809      18.696  79.892   0.206  1.00  0.00           C  
ATOM   2784  CG  PRO B1809      19.565  80.890  -0.434  1.00  0.00           C  
ATOM   2785  CD  PRO B1809      20.915  80.303  -0.349  1.00  0.00           C  
ATOM   2786  N   PHE B1810      18.765  78.486  -2.619  1.00  0.00           N  
ATOM   2787  CA  PHE B1810      18.191  77.982  -3.866  1.00  0.00           C  
ATOM   2788  C   PHE B1810      19.295  78.037  -4.906  1.00  0.00           C  
ATOM   2789  O   PHE B1810      20.215  78.823  -4.763  1.00  0.00           O  
ATOM   2790  CB  PHE B1810      16.996  78.831  -4.293  1.00  0.00           C  
ATOM   2791  CG  PHE B1810      15.831  78.792  -3.331  1.00  0.00           C  
ATOM   2792  CD1 PHE B1810      14.952  77.717  -3.316  1.00  0.00           C  
ATOM   2793  CD2 PHE B1810      15.607  79.835  -2.447  1.00  0.00           C  
ATOM   2794  CE1 PHE B1810      13.862  77.690  -2.426  1.00  0.00           C  
ATOM   2795  CE2 PHE B1810      14.528  79.816  -1.557  1.00  0.00           C  
ATOM   2796  CZ  PHE B1810      13.659  78.748  -1.544  1.00  0.00           C  
ATOM   2797  N   ARG B1811      19.241  77.202  -5.937  1.00  0.00           N  
ATOM   2798  CA  ARG B1811      20.328  77.173  -6.933  1.00  0.00           C  
ATOM   2799  C   ARG B1811      20.079  78.207  -8.005  1.00  0.00           C  
ATOM   2800  O   ARG B1811      21.010  78.813  -8.533  1.00  0.00           O  
ATOM   2801  CB  ARG B1811      20.466  75.800  -7.602  1.00  0.00           C  
ATOM   2802  CG  ARG B1811      21.866  75.501  -8.126  1.00  0.00           C  
ATOM   2803  CD  ARG B1811      22.746  74.908  -6.999  1.00  0.00           C  
ATOM   2804  NE  ARG B1811      23.797  73.965  -7.431  1.00  0.00           N  
ATOM   2805  CZ  ARG B1811      23.799  73.207  -8.540  1.00  0.00           C  
ATOM   2806  NH1 ARG B1811      22.793  73.233  -9.424  1.00  0.00           N  
ATOM   2807  NH2 ARG B1811      24.837  72.404  -8.774  1.00  0.00           N  
ATOM   2808  N   VAL B1812      18.806  78.390  -8.325  1.00  0.00           N  
ATOM   2809  CA  VAL B1812      18.398  79.327  -9.339  1.00  0.00           C  
ATOM   2810  C   VAL B1812      17.049  79.946  -9.011  1.00  0.00           C  
ATOM   2811  O   VAL B1812      16.149  79.279  -8.504  1.00  0.00           O  
ATOM   2812  CB  VAL B1812      18.356  78.664 -10.724  1.00  0.00           C  
ATOM   2813  CG1 VAL B1812      17.650  77.283 -10.676  1.00  0.00           C  
ATOM   2814  CG2 VAL B1812      17.710  79.613 -11.737  1.00  0.00           C  
ATOM   2815  N   THR B1813      16.931  81.233  -9.305  1.00  0.00           N  
ATOM   2816  CA  THR B1813      15.666  81.942  -9.191  1.00  0.00           C  
ATOM   2817  C   THR B1813      15.141  82.385 -10.565  1.00  0.00           C  
ATOM   2818  O   THR B1813      15.895  82.899 -11.402  1.00  0.00           O  
ATOM   2819  CB  THR B1813      15.780  83.139  -8.240  1.00  0.00           C  
ATOM   2820  OG1 THR B1813      14.576  83.911  -8.288  1.00  0.00           O  
ATOM   2821  CG2 THR B1813      16.972  84.011  -8.611  1.00  0.00           C  
ATOM   2822  N   ILE B1814      13.849  82.165 -10.793  1.00  0.00           N  
ATOM   2823  CA  ILE B1814      13.205  82.630 -12.013  1.00  0.00           C  
ATOM   2824  C   ILE B1814      12.536  83.977 -11.755  1.00  0.00           C  
ATOM   2825  O   ILE B1814      11.599  84.081 -10.953  1.00  0.00           O  
ATOM   2826  CB  ILE B1814      12.169  81.624 -12.568  1.00  0.00           C  
ATOM   2827  CG1 ILE B1814      12.797  80.256 -12.827  1.00  0.00           C  
ATOM   2828  CG2 ILE B1814      11.579  82.139 -13.868  1.00  0.00           C  
ATOM   2829  CD1 ILE B1814      11.782  79.134 -12.937  1.00  0.00           C  
ATOM   2830  N   LEU B1815      13.046  84.995 -12.447  1.00  0.00           N  
ATOM   2831  CA  LEU B1815      12.536  86.363 -12.378  1.00  0.00           C  
ATOM   2832  C   LEU B1815      11.522  86.616 -13.493  1.00  0.00           C  
ATOM   2833  O   LEU B1815      11.846  86.505 -14.680  1.00  0.00           O  
ATOM   2834  CB  LEU B1815      13.696  87.360 -12.478  1.00  0.00           C  
ATOM   2835  CG  LEU B1815      14.885  87.132 -11.538  1.00  0.00           C  
ATOM   2836  CD1 LEU B1815      15.840  88.314 -11.537  1.00  0.00           C  
ATOM   2837  CD2 LEU B1815      14.403  86.850 -10.113  1.00  0.00           C  
ATOM   2838  N   ASN B1816      10.292  86.942 -13.111  1.00  0.00           N  
ATOM   2839  CA  ASN B1816       9.240  87.183 -14.085  1.00  0.00           C  
ATOM   2840  C   ASN B1816       9.059  88.669 -14.258  1.00  0.00           C  
ATOM   2841  O   ASN B1816       8.763  89.383 -13.292  1.00  0.00           O  
ATOM   2842  CB  ASN B1816       7.926  86.560 -13.639  1.00  0.00           C  
ATOM   2843  CG  ASN B1816       6.889  86.532 -14.747  1.00  0.00           C  
ATOM   2844  OD1 ASN B1816       6.517  87.563 -15.317  1.00  0.00           O  
ATOM   2845  ND2 ASN B1816       6.406  85.339 -15.047  1.00  0.00           N  
ATOM   2846  N   LEU B1817       9.210  89.129 -15.498  1.00  0.00           N  
ATOM   2847  CA  LEU B1817       9.364  90.554 -15.753  1.00  0.00           C  
ATOM   2848  C   LEU B1817       8.086  91.246 -16.232  1.00  0.00           C  
ATOM   2849  O   LEU B1817       8.106  92.438 -16.514  1.00  0.00           O  
ATOM   2850  CB  LEU B1817      10.555  90.808 -16.689  1.00  0.00           C  
ATOM   2851  CG  LEU B1817      11.842  89.960 -16.582  1.00  0.00           C  
ATOM   2852  CD1 LEU B1817      12.961  90.620 -17.368  1.00  0.00           C  
ATOM   2853  CD2 LEU B1817      12.318  89.693 -15.170  1.00  0.00           C  
ATOM   2854  N   LYS B1818       6.982  90.501 -16.300  1.00  0.00           N  
ATOM   2855  CA  LYS B1818       5.647  91.076 -16.561  1.00  0.00           C  
ATOM   2856  C   LYS B1818       4.531  90.178 -15.997  1.00  0.00           C  
ATOM   2857  O   LYS B1818       3.814  89.499 -16.742  1.00  0.00           O  
ATOM   2858  CB  LYS B1818       5.436  91.372 -18.061  1.00  0.00           C  
ATOM   2859  CG  LYS B1818       4.124  92.098 -18.395  1.00  0.00           C  
ATOM   2860  CD  LYS B1818       4.140  92.739 -19.789  1.00  0.00           C  
ATOM   2861  CE  LYS B1818       2.818  92.512 -20.549  1.00  0.00           C  
ATOM   2862  NZ  LYS B1818       1.583  92.620 -19.698  1.00  0.00           N  
ATOM   2863  N   GLN B1819       4.399  90.198 -14.673  1.00  0.00           N  
ATOM   2864  CA  GLN B1819       3.486  89.318 -13.936  1.00  0.00           C  
ATOM   2865  C   GLN B1819       2.015  89.502 -14.324  1.00  0.00           C  
ATOM   2866  O   GLN B1819       1.484  90.605 -14.238  1.00  0.00           O  
ATOM   2867  CB  GLN B1819       3.659  89.540 -12.423  1.00  0.00           C  
ATOM   2868  CG  GLN B1819       3.541  88.276 -11.592  1.00  0.00           C  
ATOM   2869  CD  GLN B1819       4.570  87.223 -11.991  1.00  0.00           C  
ATOM   2870  OE1 GLN B1819       5.783  87.461 -11.921  1.00  0.00           O  
ATOM   2871  NE2 GLN B1819       4.089  86.051 -12.415  1.00  0.00           N  
ATOM   2872  N   GLY B1820       1.360  88.420 -14.738  1.00  0.00           N  
ATOM   2873  CA  GLY B1820      -0.043  88.502 -15.141  1.00  0.00           C  
ATOM   2874  C   GLY B1820      -0.280  88.207 -16.611  1.00  0.00           C  
ATOM   2875  O   GLY B1820      -1.326  87.660 -16.971  1.00  0.00           O  
ATOM   2876  N   ASP B1821       0.679  88.588 -17.458  1.00  0.00           N  
ATOM   2877  CA  ASP B1821       0.727  88.149 -18.861  1.00  0.00           C  
ATOM   2878  C   ASP B1821       0.862  86.621 -18.935  1.00  0.00           C  
ATOM   2879  O   ASP B1821       1.857  86.052 -18.478  1.00  0.00           O  
ATOM   2880  CB  ASP B1821       1.880  88.858 -19.601  1.00  0.00           C  
ATOM   2881  CG  ASP B1821       2.369  88.091 -20.834  1.00  0.00           C  
ATOM   2882  OD1 ASP B1821       1.927  88.420 -21.959  1.00  0.00           O  
ATOM   2883  OD2 ASP B1821       3.205  87.171 -20.674  1.00  0.00           O  
ATOM   2884  N   ALA B1829      -0.143  85.965 -19.511  1.00  0.00           N  
ATOM   2885  CA  ALA B1829      -0.183  84.506 -19.556  1.00  0.00           C  
ATOM   2886  C   ALA B1829       0.987  83.896 -20.336  1.00  0.00           C  
ATOM   2887  O   ALA B1829       1.440  82.797 -20.019  1.00  0.00           O  
ATOM   2888  CB  ALA B1829      -1.522  84.027 -20.110  1.00  0.00           C  
ATOM   2889  N   ALA B1830       1.482  84.613 -21.341  1.00  0.00           N  
ATOM   2890  CA  ALA B1830       2.615  84.138 -22.145  1.00  0.00           C  
ATOM   2891  C   ALA B1830       3.858  83.816 -21.298  1.00  0.00           C  
ATOM   2892  O   ALA B1830       4.334  82.682 -21.305  1.00  0.00           O  
ATOM   2893  CB  ALA B1830       2.948  85.131 -23.278  1.00  0.00           C  
ATOM   2894  N   THR B1831       4.369  84.799 -20.560  1.00  0.00           N  
ATOM   2895  CA  THR B1831       5.552  84.563 -19.719  1.00  0.00           C  
ATOM   2896  C   THR B1831       5.238  83.722 -18.474  1.00  0.00           C  
ATOM   2897  O   THR B1831       6.021  82.844 -18.107  1.00  0.00           O  
ATOM   2898  CB  THR B1831       6.328  85.871 -19.345  1.00  0.00           C  
ATOM   2899  OG1 THR B1831       5.652  86.572 -18.300  1.00  0.00           O  
ATOM   2900  CG2 THR B1831       6.474  86.778 -20.553  1.00  0.00           C  
ATOM   2901  N   ASP B1832       4.094  83.987 -17.842  1.00  0.00           N  
ATOM   2902  CA  ASP B1832       3.648  83.200 -16.702  1.00  0.00           C  
ATOM   2903  C   ASP B1832       3.795  81.709 -17.011  1.00  0.00           C  
ATOM   2904  O   ASP B1832       4.598  81.024 -16.377  1.00  0.00           O  
ATOM   2905  CB  ASP B1832       2.205  83.550 -16.301  1.00  0.00           C  
ATOM   2906  CG  ASP B1832       2.085  84.921 -15.620  1.00  0.00           C  
ATOM   2907  OD1 ASP B1832       3.008  85.761 -15.730  1.00  0.00           O  
ATOM   2908  OD2 ASP B1832       1.044  85.168 -14.976  1.00  0.00           O  
ATOM   2909  N   ALA B1833       3.061  81.222 -18.010  1.00  0.00           N  
ATOM   2910  CA  ALA B1833       3.086  79.799 -18.375  1.00  0.00           C  
ATOM   2911  C   ALA B1833       4.491  79.322 -18.715  1.00  0.00           C  
ATOM   2912  O   ALA B1833       4.876  78.213 -18.356  1.00  0.00           O  
ATOM   2913  CB  ALA B1833       2.119  79.511 -19.536  1.00  0.00           C  
ATOM   2914  N   ALA B1834       5.254  80.165 -19.403  1.00  0.00           N  
ATOM   2915  CA  ALA B1834       6.631  79.837 -19.734  1.00  0.00           C  
ATOM   2916  C   ALA B1834       7.460  79.672 -18.462  1.00  0.00           C  
ATOM   2917  O   ALA B1834       8.363  78.832 -18.411  1.00  0.00           O  
ATOM   2918  CB  ALA B1834       7.224  80.897 -20.619  1.00  0.00           C  
ATOM   2919  N   CYS B1835       7.138  80.468 -17.438  1.00  0.00           N  
ATOM   2920  CA  CYS B1835       7.811  80.402 -16.137  1.00  0.00           C  
ATOM   2921  C   CYS B1835       7.414  79.148 -15.354  1.00  0.00           C  
ATOM   2922  O   CYS B1835       8.281  78.364 -14.962  1.00  0.00           O  
ATOM   2923  CB  CYS B1835       7.549  81.676 -15.315  1.00  0.00           C  
ATOM   2924  SG  CYS B1835       8.692  83.065 -15.643  1.00  0.00           S  
ATOM   2925  N   ASP B1836       6.106  78.969 -15.147  1.00  0.00           N  
ATOM   2926  CA  ASP B1836       5.536  77.775 -14.508  1.00  0.00           C  
ATOM   2927  C   ASP B1836       6.190  76.478 -14.983  1.00  0.00           C  
ATOM   2928  O   ASP B1836       6.650  75.677 -14.162  1.00  0.00           O  
ATOM   2929  CB  ASP B1836       4.023  77.697 -14.753  1.00  0.00           C  
ATOM   2930  CG  ASP B1836       3.238  78.740 -13.969  1.00  0.00           C  
ATOM   2931  OD1 ASP B1836       2.416  78.326 -13.118  1.00  0.00           O  
ATOM   2932  OD2 ASP B1836       3.433  79.961 -14.194  1.00  0.00           O  
ATOM   2933  N   GLN B1837       6.227  76.277 -16.303  1.00  0.00           N  
ATOM   2934  CA  GLN B1837       6.858  75.094 -16.889  1.00  0.00           C  
ATOM   2935  C   GLN B1837       8.318  74.981 -16.439  1.00  0.00           C  
ATOM   2936  O   GLN B1837       8.741  73.926 -15.958  1.00  0.00           O  
ATOM   2937  CB  GLN B1837       6.745  75.102 -18.416  1.00  0.00           C  
ATOM   2938  CG  GLN B1837       7.075  73.757 -19.061  1.00  0.00           C  
ATOM   2939  CD  GLN B1837       7.483  73.863 -20.537  1.00  0.00           C  
ATOM   2940  OE1 GLN B1837       7.536  72.853 -21.250  1.00  0.00           O  
ATOM   2941  NE2 GLN B1837       7.778  75.081 -20.997  1.00  0.00           N  
ATOM   2942  N   LEU B1838       9.068  76.075 -16.577  1.00  0.00           N  
ATOM   2943  CA  LEU B1838      10.434  76.158 -16.080  1.00  0.00           C  
ATOM   2944  C   LEU B1838      10.532  75.914 -14.576  1.00  0.00           C  
ATOM   2945  O   LEU B1838      11.492  75.312 -14.095  1.00  0.00           O  
ATOM   2946  CB  LEU B1838      11.030  77.519 -16.409  1.00  0.00           C  
ATOM   2947  CG  LEU B1838      11.945  77.614 -17.624  1.00  0.00           C  
ATOM   2948  CD1 LEU B1838      12.441  79.043 -17.753  1.00  0.00           C  
ATOM   2949  CD2 LEU B1838      13.119  76.660 -17.508  1.00  0.00           C  
ATOM   2950  N   TYR B1839       9.541  76.390 -13.835  1.00  0.00           N  
ATOM   2951  CA  TYR B1839       9.491  76.167 -12.405  1.00  0.00           C  
ATOM   2952  C   TYR B1839       9.375  74.667 -12.147  1.00  0.00           C  
ATOM   2953  O   TYR B1839      10.186  74.085 -11.414  1.00  0.00           O  
ATOM   2954  CB  TYR B1839       8.297  76.923 -11.806  1.00  0.00           C  
ATOM   2955  CG  TYR B1839       8.060  76.703 -10.321  1.00  0.00           C  
ATOM   2956  CD1 TYR B1839       9.048  77.014  -9.378  1.00  0.00           C  
ATOM   2957  CD2 TYR B1839       6.840  76.213  -9.859  1.00  0.00           C  
ATOM   2958  CE1 TYR B1839       8.835  76.824  -8.025  1.00  0.00           C  
ATOM   2959  CE2 TYR B1839       6.617  76.021  -8.499  1.00  0.00           C  
ATOM   2960  CZ  TYR B1839       7.623  76.331  -7.589  1.00  0.00           C  
ATOM   2961  OH  TYR B1839       7.414  76.147  -6.247  1.00  0.00           O  
ATOM   2962  N   ARG B1840       8.380  74.055 -12.797  1.00  0.00           N  
ATOM   2963  CA  ARG B1840       7.999  72.659 -12.573  1.00  0.00           C  
ATOM   2964  C   ARG B1840       9.061  71.662 -13.045  1.00  0.00           C  
ATOM   2965  O   ARG B1840       9.353  70.687 -12.348  1.00  0.00           O  
ATOM   2966  CB  ARG B1840       6.628  72.377 -13.209  1.00  0.00           C  
ATOM   2967  CG  ARG B1840       5.469  73.178 -12.568  1.00  0.00           C  
ATOM   2968  CD  ARG B1840       4.107  72.972 -13.274  1.00  0.00           C  
ATOM   2969  NE  ARG B1840       3.931  73.791 -14.489  1.00  0.00           N  
ATOM   2970  CZ  ARG B1840       3.939  73.326 -15.745  1.00  0.00           C  
ATOM   2971  NH1 ARG B1840       4.114  72.033 -15.997  1.00  0.00           N  
ATOM   2972  NH2 ARG B1840       3.774  74.162 -16.762  1.00  0.00           N  
ATOM   2973  N   GLU B1841       9.657  71.919 -14.207  1.00  0.00           N  
ATOM   2974  CA  GLU B1841      10.690  71.027 -14.754  1.00  0.00           C  
ATOM   2975  C   GLU B1841      11.985  71.012 -13.943  1.00  0.00           C  
ATOM   2976  O   GLU B1841      12.533  69.936 -13.671  1.00  0.00           O  
ATOM   2977  CB  GLU B1841      10.973  71.329 -16.233  1.00  0.00           C  
ATOM   2978  CG  GLU B1841       9.924  70.729 -17.182  1.00  0.00           C  
ATOM   2979  CD  GLU B1841      10.210  71.019 -18.654  1.00  0.00           C  
ATOM   2980  OE1 GLU B1841      11.318  70.666 -19.135  1.00  0.00           O  
ATOM   2981  OE2 GLU B1841       9.320  71.588 -19.328  1.00  0.00           O  
ATOM   2982  N   LEU B1842      12.457  72.202 -13.557  1.00  0.00           N  
ATOM   2983  CA  LEU B1842      13.683  72.350 -12.760  1.00  0.00           C  
ATOM   2984  C   LEU B1842      13.549  71.681 -11.412  1.00  0.00           C  
ATOM   2985  O   LEU B1842      14.543  71.203 -10.868  1.00  0.00           O  
ATOM   2986  CB  LEU B1842      14.053  73.823 -12.568  1.00  0.00           C  
ATOM   2987  CG  LEU B1842      14.756  74.560 -13.715  1.00  0.00           C  
ATOM   2988  CD1 LEU B1842      14.744  76.066 -13.489  1.00  0.00           C  
ATOM   2989  CD2 LEU B1842      16.190  74.050 -13.941  1.00  0.00           C  
ATOM   2990  N   SER B1843      12.321  71.662 -10.885  1.00  0.00           N  
ATOM   2991  CA  SER B1843      11.974  70.900  -9.672  1.00  0.00           C  
ATOM   2992  C   SER B1843      12.242  69.415  -9.908  1.00  0.00           C  
ATOM   2993  O   SER B1843      13.188  68.842  -9.350  1.00  0.00           O  
ATOM   2994  CB  SER B1843      10.491  71.094  -9.261  1.00  0.00           C  
ATOM   2995  OG  SER B1843      10.058  72.449  -9.328  1.00  0.00           O  
ATOM   2996  N   ALA B1844      11.401  68.816 -10.757  1.00  0.00           N  
ATOM   2997  CA  ALA B1844      11.515  67.414 -11.158  1.00  0.00           C  
ATOM   2998  C   ALA B1844      12.961  66.969 -11.446  1.00  0.00           C  
ATOM   2999  O   ALA B1844      13.335  65.848 -11.110  1.00  0.00           O  
ATOM   3000  CB  ALA B1844      10.616  67.145 -12.352  1.00  0.00           C  
ATOM   3001  N   LYS B1845      13.766  67.854 -12.040  1.00  0.00           N  
ATOM   3002  CA  LYS B1845      15.181  67.570 -12.354  1.00  0.00           C  
ATOM   3003  C   LYS B1845      16.141  67.650 -11.143  1.00  0.00           C  
ATOM   3004  O   LYS B1845      17.373  67.586 -11.303  1.00  0.00           O  
ATOM   3005  CB  LYS B1845      15.674  68.474 -13.498  1.00  0.00           C  
ATOM   3006  CG  LYS B1845      15.123  68.124 -14.890  1.00  0.00           C  
ATOM   3007  CD  LYS B1845      15.655  66.767 -15.422  1.00  0.00           C  
ATOM   3008  CE  LYS B1845      15.048  66.393 -16.784  1.00  0.00           C  
ATOM   3009  NZ  LYS B1845      15.460  67.339 -17.870  1.00  0.00           N  
ATOM   3010  N   GLY B1847      15.564  67.789  -9.944  1.00  0.00           N  
ATOM   3011  CA  GLY B1847      16.309  67.729  -8.677  1.00  0.00           C  
ATOM   3012  C   GLY B1847      17.250  68.903  -8.493  1.00  0.00           C  
ATOM   3013  O   GLY B1847      18.461  68.767  -8.720  1.00  0.00           O  
ATOM   3014  N   VAL B1848      16.689  70.043  -8.070  1.00  0.00           N  
ATOM   3015  CA  VAL B1848      17.391  71.339  -8.040  1.00  0.00           C  
ATOM   3016  C   VAL B1848      16.595  72.371  -7.226  1.00  0.00           C  
ATOM   3017  O   VAL B1848      15.370  72.490  -7.379  1.00  0.00           O  
ATOM   3018  CB  VAL B1848      17.685  71.880  -9.500  1.00  0.00           C  
ATOM   3019  CG1 VAL B1848      17.525  73.397  -9.606  1.00  0.00           C  
ATOM   3020  CG2 VAL B1848      19.082  71.465  -9.963  1.00  0.00           C  
ATOM   3021  N   ASP B1849      17.289  73.112  -6.366  1.00  0.00           N  
ATOM   3022  CA  ASP B1849      16.644  74.167  -5.593  1.00  0.00           C  
ATOM   3023  C   ASP B1849      16.255  75.349  -6.490  1.00  0.00           C  
ATOM   3024  O   ASP B1849      17.116  76.035  -7.034  1.00  0.00           O  
ATOM   3025  CB  ASP B1849      17.556  74.666  -4.460  1.00  0.00           C  
ATOM   3026  CG  ASP B1849      18.265  73.543  -3.697  1.00  0.00           C  
ATOM   3027  OD1 ASP B1849      17.704  72.424  -3.582  1.00  0.00           O  
ATOM   3028  OD2 ASP B1849      19.385  73.819  -3.195  1.00  0.00           O  
ATOM   3029  N   VAL B1850      14.961  75.598  -6.634  1.00  0.00           N  
ATOM   3030  CA  VAL B1850      14.503  76.653  -7.527  1.00  0.00           C  
ATOM   3031  C   VAL B1850      13.550  77.603  -6.836  1.00  0.00           C  
ATOM   3032  O   VAL B1850      12.665  77.178  -6.110  1.00  0.00           O  
ATOM   3033  CB  VAL B1850      13.874  76.070  -8.836  1.00  0.00           C  
ATOM   3034  CG1 VAL B1850      12.883  74.949  -8.537  1.00  0.00           C  
ATOM   3035  CG2 VAL B1850      13.206  77.153  -9.676  1.00  0.00           C  
ATOM   3036  N   LEU B1851      13.746  78.894  -7.065  1.00  0.00           N  
ATOM   3037  CA  LEU B1851      12.855  79.930  -6.534  1.00  0.00           C  
ATOM   3038  C   LEU B1851      12.233  80.751  -7.659  1.00  0.00           C  
ATOM   3039  O   LEU B1851      12.939  81.263  -8.524  1.00  0.00           O  
ATOM   3040  CB  LEU B1851      13.605  80.855  -5.559  1.00  0.00           C  
ATOM   3041  CG  LEU B1851      13.010  82.194  -5.084  1.00  0.00           C  
ATOM   3042  CD1 LEU B1851      11.873  82.067  -4.063  1.00  0.00           C  
ATOM   3043  CD2 LEU B1851      14.123  83.080  -4.522  1.00  0.00           C  
ATOM   3044  N   TYR B1852      10.910  80.882  -7.634  1.00  0.00           N  
ATOM   3045  CA  TYR B1852      10.216  81.692  -8.628  1.00  0.00           C  
ATOM   3046  C   TYR B1852       9.706  83.003  -8.037  1.00  0.00           C  
ATOM   3047  O   TYR B1852       8.800  83.003  -7.190  1.00  0.00           O  
ATOM   3048  CB  TYR B1852       9.081  80.885  -9.273  1.00  0.00           C  
ATOM   3049  CG  TYR B1852       8.174  81.633 -10.243  1.00  0.00           C  
ATOM   3050  CD1 TYR B1852       8.681  82.540 -11.170  1.00  0.00           C  
ATOM   3051  CD2 TYR B1852       6.801  81.388 -10.250  1.00  0.00           C  
ATOM   3052  CE1 TYR B1852       7.834  83.198 -12.056  1.00  0.00           C  
ATOM   3053  CE2 TYR B1852       5.950  82.028 -11.136  1.00  0.00           C  
ATOM   3054  CZ  TYR B1852       6.466  82.931 -12.034  1.00  0.00           C  
ATOM   3055  OH  TYR B1852       5.603  83.566 -12.907  1.00  0.00           O  
ATOM   3056  N   ASP B1853      10.302  84.112  -8.486  1.00  0.00           N  
ATOM   3057  CA  ASP B1853       9.799  85.432  -8.146  1.00  0.00           C  
ATOM   3058  C   ASP B1853       8.556  85.709  -8.967  1.00  0.00           C  
ATOM   3059  O   ASP B1853       8.639  86.252 -10.066  1.00  0.00           O  
ATOM   3060  CB  ASP B1853      10.837  86.529  -8.390  1.00  0.00           C  
ATOM   3061  CG  ASP B1853      10.430  87.865  -7.766  1.00  0.00           C  
ATOM   3062  OD1 ASP B1853       9.221  88.092  -7.537  1.00  0.00           O  
ATOM   3063  OD2 ASP B1853      11.324  88.689  -7.487  1.00  0.00           O  
ATOM   3064  N   ASP B1854       7.401  85.333  -8.435  1.00  0.00           N  
ATOM   3065  CA  ASP B1854       6.153  85.608  -9.128  1.00  0.00           C  
ATOM   3066  C   ASP B1854       5.434  86.817  -8.555  1.00  0.00           C  
ATOM   3067  O   ASP B1854       4.216  86.931  -8.661  1.00  0.00           O  
ATOM   3068  CB  ASP B1854       5.231  84.369  -9.186  1.00  0.00           C  
ATOM   3069  CG  ASP B1854       4.914  83.770  -7.815  1.00  0.00           C  
ATOM   3070  OD1 ASP B1854       4.258  82.703  -7.791  1.00  0.00           O  
ATOM   3071  OD2 ASP B1854       5.303  84.344  -6.776  1.00  0.00           O  
ATOM   3072  N   THR B1855       6.188  87.731  -7.959  1.00  0.00           N  
ATOM   3073  CA  THR B1855       5.554  88.854  -7.271  1.00  0.00           C  
ATOM   3074  C   THR B1855       5.018  89.917  -8.235  1.00  0.00           C  
ATOM   3075  O   THR B1855       5.408  89.967  -9.414  1.00  0.00           O  
ATOM   3076  CB  THR B1855       6.467  89.471  -6.174  1.00  0.00           C  
ATOM   3077  OG1 THR B1855       7.666  89.986  -6.760  1.00  0.00           O  
ATOM   3078  CG2 THR B1855       6.830  88.412  -5.145  1.00  0.00           C  
ATOM   3079  N   ASP B1857       4.104  90.736  -7.710  1.00  0.00           N  
ATOM   3080  CA  ASP B1857       3.564  91.946  -8.355  1.00  0.00           C  
ATOM   3081  C   ASP B1857       4.640  92.984  -8.724  1.00  0.00           C  
ATOM   3082  O   ASP B1857       4.315  94.090  -9.139  1.00  0.00           O  
ATOM   3083  CB  ASP B1857       2.574  92.605  -7.375  1.00  0.00           C  
ATOM   3084  CG  ASP B1857       1.434  93.355  -8.067  1.00  0.00           C  
ATOM   3085  OD1 ASP B1857       1.459  93.515  -9.316  1.00  0.00           O  
ATOM   3086  OD2 ASP B1857       0.503  93.786  -7.335  1.00  0.00           O  
ATOM   3087  N   GLN B1859       5.913  92.627  -8.566  1.00  0.00           N  
ATOM   3088  CA  GLN B1859       7.017  93.577  -8.687  1.00  0.00           C  
ATOM   3089  C   GLN B1859       7.481  93.706 -10.121  1.00  0.00           C  
ATOM   3090  O   GLN B1859       7.205  92.838 -10.952  1.00  0.00           O  
ATOM   3091  CB  GLN B1859       8.198  93.160  -7.795  1.00  0.00           C  
ATOM   3092  CG  GLN B1859       7.929  93.250  -6.293  1.00  0.00           C  
ATOM   3093  CD  GLN B1859       7.821  94.688  -5.799  1.00  0.00           C  
ATOM   3094  OE1 GLN B1859       8.819  95.404  -5.717  1.00  0.00           O  
ATOM   3095  NE2 GLN B1859       6.603  95.111  -5.458  1.00  0.00           N  
ATOM   3096  N   ARG B1860       8.201  94.794 -10.388  1.00  0.00           N  
ATOM   3097  CA  ARG B1860       8.734  95.098 -11.719  1.00  0.00           C  
ATOM   3098  C   ARG B1860      10.188  94.654 -11.833  1.00  0.00           C  
ATOM   3099  O   ARG B1860      10.843  94.400 -10.816  1.00  0.00           O  
ATOM   3100  CB  ARG B1860       8.589  96.595 -12.027  1.00  0.00           C  
ATOM   3101  CG  ARG B1860       7.135  97.037 -12.238  1.00  0.00           C  
ATOM   3102  CD  ARG B1860       6.937  98.509 -11.918  1.00  0.00           C  
ATOM   3103  NE  ARG B1860       7.731  99.344 -12.812  1.00  0.00           N  
ATOM   3104  CZ  ARG B1860       8.016 100.623 -12.596  1.00  0.00           C  
ATOM   3105  NH1 ARG B1860       7.568 101.229 -11.502  1.00  0.00           N  
ATOM   3106  NH2 ARG B1860       8.755 101.297 -13.479  1.00  0.00           N  
ATOM   3107  N   ALA B1861      10.680  94.570 -13.071  1.00  0.00           N  
ATOM   3108  CA  ALA B1861      11.997  93.999 -13.367  1.00  0.00           C  
ATOM   3109  C   ALA B1861      13.107  94.587 -12.513  1.00  0.00           C  
ATOM   3110  O   ALA B1861      13.904  93.851 -11.930  1.00  0.00           O  
ATOM   3111  CB  ALA B1861      12.325  94.145 -14.838  1.00  0.00           C  
ATOM   3112  N   GLY B1862      13.142  95.912 -12.434  1.00  0.00           N  
ATOM   3113  CA  GLY B1862      14.142  96.606 -11.638  1.00  0.00           C  
ATOM   3114  C   GLY B1862      14.243  96.031 -10.240  1.00  0.00           C  
ATOM   3115  O   GLY B1862      15.342  95.706  -9.775  1.00  0.00           O  
ATOM   3116  N   ALA B1863      13.080  95.899  -9.593  1.00  0.00           N  
ATOM   3117  CA  ALA B1863      12.946  95.379  -8.224  1.00  0.00           C  
ATOM   3118  C   ALA B1863      13.355  93.917  -8.112  1.00  0.00           C  
ATOM   3119  O   ALA B1863      14.085  93.540  -7.202  1.00  0.00           O  
ATOM   3120  CB  ALA B1863      11.513  95.558  -7.730  1.00  0.00           C  
ATOM   3121  N   LYS B1864      12.878  93.098  -9.039  1.00  0.00           N  
ATOM   3122  CA  LYS B1864      13.258  91.698  -9.060  1.00  0.00           C  
ATOM   3123  C   LYS B1864      14.759  91.525  -9.299  1.00  0.00           C  
ATOM   3124  O   LYS B1864      15.384  90.637  -8.726  1.00  0.00           O  
ATOM   3125  CB  LYS B1864      12.401  90.905 -10.046  1.00  0.00           C  
ATOM   3126  CG  LYS B1864      10.932  90.933  -9.664  1.00  0.00           C  
ATOM   3127  CD  LYS B1864      10.119  89.916 -10.423  1.00  0.00           C  
ATOM   3128  CE  LYS B1864       8.630  90.057 -10.099  1.00  0.00           C  
ATOM   3129  NZ  LYS B1864       7.819  88.945 -10.694  1.00  0.00           N  
ATOM   3130  N   PHE B1865      15.351  92.402 -10.095  1.00  0.00           N  
ATOM   3131  CA  PHE B1865      16.792  92.374 -10.259  1.00  0.00           C  
ATOM   3132  C   PHE B1865      17.505  92.632  -8.953  1.00  0.00           C  
ATOM   3133  O   PHE B1865      18.367  91.855  -8.577  1.00  0.00           O  
ATOM   3134  CB  PHE B1865      17.255  93.374 -11.314  1.00  0.00           C  
ATOM   3135  CG  PHE B1865      16.864  92.994 -12.702  1.00  0.00           C  
ATOM   3136  CD1 PHE B1865      16.854  91.658 -13.092  1.00  0.00           C  
ATOM   3137  CD2 PHE B1865      16.519  93.964 -13.626  1.00  0.00           C  
ATOM   3138  CE1 PHE B1865      16.484  91.294 -14.367  1.00  0.00           C  
ATOM   3139  CE2 PHE B1865      16.151  93.607 -14.915  1.00  0.00           C  
ATOM   3140  CZ  PHE B1865      16.135  92.269 -15.290  1.00  0.00           C  
ATOM   3141  N   ALA B1866      17.132  93.709  -8.263  1.00  0.00           N  
ATOM   3142  CA  ALA B1866      17.816  94.135  -7.041  1.00  0.00           C  
ATOM   3143  C   ALA B1866      17.729  93.091  -5.926  1.00  0.00           C  
ATOM   3144  O   ALA B1866      18.741  92.750  -5.323  1.00  0.00           O  
ATOM   3145  CB  ALA B1866      17.275  95.476  -6.569  1.00  0.00           C  
ATOM   3146  N   THR B1867      16.516  92.587  -5.686  1.00  0.00           N  
ATOM   3147  CA  THR B1867      16.234  91.534  -4.711  1.00  0.00           C  
ATOM   3148  C   THR B1867      17.015  90.255  -5.018  1.00  0.00           C  
ATOM   3149  O   THR B1867      17.735  89.745  -4.160  1.00  0.00           O  
ATOM   3150  CB  THR B1867      14.710  91.226  -4.645  1.00  0.00           C  
ATOM   3151  OG1 THR B1867      14.000  92.374  -4.164  1.00  0.00           O  
ATOM   3152  CG2 THR B1867      14.424  90.080  -3.719  1.00  0.00           C  
ATOM   3153  N   ALA B1878      16.883  89.741  -6.241  1.00  0.00           N  
ATOM   3154  CA  ALA B1878      17.585  88.509  -6.640  1.00  0.00           C  
ATOM   3155  C   ALA B1878      19.111  88.629  -6.583  1.00  0.00           C  
ATOM   3156  O   ALA B1878      19.828  87.623  -6.449  1.00  0.00           O  
ATOM   3157  CB  ALA B1878      17.157  88.083  -8.014  1.00  0.00           C  
ATOM   3158  N   ASP B1879      19.596  89.859  -6.714  1.00  0.00           N  
ATOM   3159  CA  ASP B1879      21.010  90.139  -6.615  1.00  0.00           C  
ATOM   3160  C   ASP B1879      21.418  90.070  -5.159  1.00  0.00           C  
ATOM   3161  O   ASP B1879      22.501  89.600  -4.825  1.00  0.00           O  
ATOM   3162  CB  ASP B1879      21.298  91.541  -7.152  1.00  0.00           C  
ATOM   3163  CG  ASP B1879      21.534  91.557  -8.648  1.00  0.00           C  
ATOM   3164  OD1 ASP B1879      21.793  90.460  -9.204  1.00  0.00           O  
ATOM   3165  OD2 ASP B1879      21.469  92.666  -9.254  1.00  0.00           O  
ATOM   3166  N   LEU B1880      20.520  90.546  -4.305  1.00  0.00           N  
ATOM   3167  CA  LEU B1880      20.751  90.694  -2.882  1.00  0.00           C  
ATOM   3168  C   LEU B1880      20.987  89.350  -2.185  1.00  0.00           C  
ATOM   3169  O   LEU B1880      22.106  89.044  -1.764  1.00  0.00           O  
ATOM   3170  CB  LEU B1880      19.539  91.401  -2.282  1.00  0.00           C  
ATOM   3171  CG  LEU B1880      19.540  91.859  -0.832  1.00  0.00           C  
ATOM   3172  CD1 LEU B1880      20.899  92.444  -0.431  1.00  0.00           C  
ATOM   3173  CD2 LEU B1880      18.432  92.889  -0.677  1.00  0.00           C  
ATOM   3174  N   ILE B1881      19.915  88.566  -2.087  1.00  0.00           N  
ATOM   3175  CA  ILE B1881      19.911  87.225  -1.510  1.00  0.00           C  
ATOM   3176  C   ILE B1881      20.900  86.241  -2.160  1.00  0.00           C  
ATOM   3177  O   ILE B1881      21.078  85.134  -1.685  1.00  0.00           O  
ATOM   3178  CB  ILE B1881      18.481  86.638  -1.531  1.00  0.00           C  
ATOM   3179  CG1 ILE B1881      18.047  86.320  -2.964  1.00  0.00           C  
ATOM   3180  CG2 ILE B1881      17.488  87.607  -0.883  1.00  0.00           C  
ATOM   3181  CD1 ILE B1881      16.903  85.340  -3.070  1.00  0.00           C  
ATOM   3182  N   GLY B1882      21.528  86.632  -3.256  1.00  0.00           N  
ATOM   3183  CA  GLY B1882      22.699  85.905  -3.751  1.00  0.00           C  
ATOM   3184  C   GLY B1882      22.564  84.453  -4.171  1.00  0.00           C  
ATOM   3185  O   GLY B1882      23.396  83.624  -3.815  1.00  0.00           O  
ATOM   3186  N   ILE B1883      21.532  84.151  -4.952  1.00  0.00           N  
ATOM   3187  CA  ILE B1883      21.371  82.837  -5.578  1.00  0.00           C  
ATOM   3188  C   ILE B1883      22.371  82.721  -6.723  1.00  0.00           C  
ATOM   3189  O   ILE B1883      22.487  83.664  -7.494  1.00  0.00           O  
ATOM   3190  CB  ILE B1883      19.954  82.702  -6.144  1.00  0.00           C  
ATOM   3191  CG1 ILE B1883      18.917  83.093  -5.087  1.00  0.00           C  
ATOM   3192  CG2 ILE B1883      19.719  81.330  -6.718  1.00  0.00           C  
ATOM   3193  CD1 ILE B1883      19.091  82.416  -3.759  1.00  0.00           C  
ATOM   3194  N   PRO B1884      23.083  81.571  -6.856  1.00  0.00           N  
ATOM   3195  CA  PRO B1884      24.146  81.456  -7.867  1.00  0.00           C  
ATOM   3196  C   PRO B1884      23.715  81.720  -9.322  1.00  0.00           C  
ATOM   3197  O   PRO B1884      24.555  82.064 -10.141  1.00  0.00           O  
ATOM   3198  CB  PRO B1884      24.623  80.003  -7.715  1.00  0.00           C  
ATOM   3199  CG  PRO B1884      24.264  79.631  -6.361  1.00  0.00           C  
ATOM   3200  CD  PRO B1884      22.955  80.312  -6.101  1.00  0.00           C  
ATOM   3201  N   TRP B1885      22.430  81.558  -9.630  1.00  0.00           N  
ATOM   3202  CA  TRP B1885      21.912  81.715 -10.988  1.00  0.00           C  
ATOM   3203  C   TRP B1885      20.541  82.394 -11.019  1.00  0.00           C  
ATOM   3204  O   TRP B1885      19.632  82.018 -10.276  1.00  0.00           O  
ATOM   3205  CB  TRP B1885      21.790  80.354 -11.667  1.00  0.00           C  
ATOM   3206  CG  TRP B1885      23.040  79.563 -11.705  1.00  0.00           C  
ATOM   3207  CD1 TRP B1885      23.435  78.635 -10.798  1.00  0.00           C  
ATOM   3208  CD2 TRP B1885      24.063  79.603 -12.711  1.00  0.00           C  
ATOM   3209  NE1 TRP B1885      24.644  78.085 -11.165  1.00  0.00           N  
ATOM   3210  CE2 TRP B1885      25.055  78.662 -12.336  1.00  0.00           C  
ATOM   3211  CE3 TRP B1885      24.238  80.335 -13.896  1.00  0.00           C  
ATOM   3212  CZ2 TRP B1885      26.216  78.430 -13.106  1.00  0.00           C  
ATOM   3213  CZ3 TRP B1885      25.396  80.106 -14.665  1.00  0.00           C  
ATOM   3214  CH2 TRP B1885      26.367  79.160 -14.264  1.00  0.00           C  
ATOM   3215  N   GLN B1886      20.388  83.387 -11.892  1.00  0.00           N  
ATOM   3216  CA  GLN B1886      19.073  84.007 -12.129  1.00  0.00           C  
ATOM   3217  C   GLN B1886      18.555  83.605 -13.509  1.00  0.00           C  
ATOM   3218  O   GLN B1886      19.338  83.463 -14.452  1.00  0.00           O  
ATOM   3219  CB  GLN B1886      19.148  85.537 -12.006  1.00  0.00           C  
ATOM   3220  CG  GLN B1886      19.676  86.024 -10.652  1.00  0.00           C  
ATOM   3221  CD  GLN B1886      19.881  87.538 -10.567  1.00  0.00           C  
ATOM   3222  OE1 GLN B1886      19.122  88.338 -11.145  1.00  0.00           O  
ATOM   3223  NE2 GLN B1886      20.912  87.937  -9.821  1.00  0.00           N  
ATOM   3224  N   ILE B1887      17.246  83.393 -13.617  1.00  0.00           N  
ATOM   3225  CA  ILE B1887      16.619  83.204 -14.918  1.00  0.00           C  
ATOM   3226  C   ILE B1887      15.636  84.332 -15.220  1.00  0.00           C  
ATOM   3227  O   ILE B1887      14.590  84.458 -14.572  1.00  0.00           O  
ATOM   3228  CB  ILE B1887      15.956  81.832 -15.063  1.00  0.00           C  
ATOM   3229  CG1 ILE B1887      17.035  80.745 -15.163  1.00  0.00           C  
ATOM   3230  CG2 ILE B1887      15.048  81.812 -16.304  1.00  0.00           C  
ATOM   3231  CD1 ILE B1887      16.486  79.296 -15.138  1.00  0.00           C  
ATOM   3232  N   HIS B1888      16.005  85.145 -16.212  1.00  0.00           N  
ATOM   3233  CA  HIS B1888      15.263  86.337 -16.624  1.00  0.00           C  
ATOM   3234  C   HIS B1888      14.262  85.993 -17.735  1.00  0.00           C  
ATOM   3235  O   HIS B1888      14.644  85.874 -18.905  1.00  0.00           O  
ATOM   3236  CB  HIS B1888      16.249  87.406 -17.121  1.00  0.00           C  
ATOM   3237  CG  HIS B1888      17.175  87.936 -16.063  1.00  0.00           C  
ATOM   3238  ND1 HIS B1888      18.005  89.016 -16.279  1.00  0.00           N  
ATOM   3239  CD2 HIS B1888      17.392  87.550 -14.783  1.00  0.00           C  
ATOM   3240  CE1 HIS B1888      18.702  89.264 -15.185  1.00  0.00           C  
ATOM   3241  NE2 HIS B1888      18.346  88.392 -14.261  1.00  0.00           N  
ATOM   3242  N   VAL B1889      12.993  85.823 -17.363  1.00  0.00           N  
ATOM   3243  CA  VAL B1889      11.937  85.456 -18.314  1.00  0.00           C  
ATOM   3244  C   VAL B1889      11.080  86.676 -18.634  1.00  0.00           C  
ATOM   3245  O   VAL B1889      10.634  87.375 -17.725  1.00  0.00           O  
ATOM   3246  CB  VAL B1889      11.044  84.301 -17.775  1.00  0.00           C  
ATOM   3247  CG1 VAL B1889       9.857  84.035 -18.698  1.00  0.00           C  
ATOM   3248  CG2 VAL B1889      11.848  83.044 -17.622  1.00  0.00           C  
ATOM   3249  N   GLY B1890      10.865  86.922 -19.927  1.00  0.00           N  
ATOM   3250  CA  GLY B1890      10.050  88.054 -20.395  1.00  0.00           C  
ATOM   3251  C   GLY B1890       9.613  87.951 -21.853  1.00  0.00           C  
ATOM   3252  O   GLY B1890      10.162  87.144 -22.609  1.00  0.00           O  
ATOM   3253  N   PRO B1891       8.638  88.791 -22.269  1.00  0.00           N  
ATOM   3254  CA  PRO B1891       8.089  88.673 -23.627  1.00  0.00           C  
ATOM   3255  C   PRO B1891       9.021  89.205 -24.732  1.00  0.00           C  
ATOM   3256  O   PRO B1891       8.822  88.877 -25.902  1.00  0.00           O  
ATOM   3257  CB  PRO B1891       6.780  89.470 -23.552  1.00  0.00           C  
ATOM   3258  CG  PRO B1891       7.007  90.474 -22.464  1.00  0.00           C  
ATOM   3259  CD  PRO B1891       8.021  89.899 -21.510  1.00  0.00           C  
ATOM   3260  N   ARG B1892      10.016  90.015 -24.361  1.00  0.00           N  
ATOM   3261  CA  ARG B1892      11.066  90.470 -25.286  1.00  0.00           C  
ATOM   3262  C   ARG B1892      11.895  89.291 -25.803  1.00  0.00           C  
ATOM   3263  O   ARG B1892      11.911  89.018 -27.003  1.00  0.00           O  
ATOM   3264  CB  ARG B1892      11.988  91.496 -24.606  1.00  0.00           C  
ATOM   3265  CG  ARG B1892      11.496  92.940 -24.649  1.00  0.00           C  
ATOM   3266  CD  ARG B1892      12.121  93.776 -23.529  1.00  0.00           C  
ATOM   3267  NE  ARG B1892      13.242  94.682 -23.873  1.00  0.00           N  
ATOM   3268  CZ  ARG B1892      13.909  94.771 -25.033  1.00  0.00           C  
ATOM   3269  NH1 ARG B1892      13.621  93.994 -26.075  1.00  0.00           N  
ATOM   3270  NH2 ARG B1892      14.891  95.662 -25.143  1.00  0.00           N  
ATOM   3271  N   GLY B1893      12.576  88.594 -24.893  1.00  0.00           N  
ATOM   3272  CA  GLY B1893      13.295  87.372 -25.239  1.00  0.00           C  
ATOM   3273  C   GLY B1893      12.380  86.211 -25.618  1.00  0.00           C  
ATOM   3274  O   GLY B1893      12.752  85.363 -26.437  1.00  0.00           O  
ATOM   3275  N   LEU B1894      11.187  86.172 -25.024  1.00  0.00           N  
ATOM   3276  CA  LEU B1894      10.248  85.060 -25.215  1.00  0.00           C  
ATOM   3277  C   LEU B1894       9.601  85.022 -26.607  1.00  0.00           C  
ATOM   3278  O   LEU B1894       9.240  83.953 -27.110  1.00  0.00           O  
ATOM   3279  CB  LEU B1894       9.176  85.090 -24.126  1.00  0.00           C  
ATOM   3280  CG  LEU B1894       8.730  83.770 -23.494  1.00  0.00           C  
ATOM   3281  CD1 LEU B1894       9.906  82.892 -23.077  1.00  0.00           C  
ATOM   3282  CD2 LEU B1894       7.856  84.071 -22.308  1.00  0.00           C  
ATOM   3283  N   ALA B1895       9.449  86.192 -27.217  1.00  0.00           N  
ATOM   3284  CA  ALA B1895       9.053  86.273 -28.609  1.00  0.00           C  
ATOM   3285  C   ALA B1895       9.958  85.364 -29.441  1.00  0.00           C  
ATOM   3286  O   ALA B1895       9.464  84.581 -30.256  1.00  0.00           O  
ATOM   3287  CB  ALA B1895       9.130  87.705 -29.101  1.00  0.00           C  
ATOM   3288  N   GLU B1896      11.272  85.447 -29.206  1.00  0.00           N  
ATOM   3289  CA  GLU B1896      12.264  84.601 -29.890  1.00  0.00           C  
ATOM   3290  C   GLU B1896      12.424  83.239 -29.213  1.00  0.00           C  
ATOM   3291  O   GLU B1896      13.418  82.541 -29.434  1.00  0.00           O  
ATOM   3292  CB  GLU B1896      13.622  85.304 -29.948  1.00  0.00           C  
ATOM   3293  CG  GLU B1896      13.560  86.747 -30.433  1.00  0.00           C  
ATOM   3294  CD  GLU B1896      14.748  87.583 -29.975  1.00  0.00           C  
ATOM   3295  OE1 GLU B1896      15.562  87.082 -29.164  1.00  0.00           O  
ATOM   3296  OE2 GLU B1896      14.868  88.745 -30.423  1.00  0.00           O  
ATOM   3297  N   GLY B1898      11.442  82.873 -28.388  1.00  0.00           N  
ATOM   3298  CA  GLY B1898      11.468  81.624 -27.616  1.00  0.00           C  
ATOM   3299  C   GLY B1898      12.776  81.432 -26.869  1.00  0.00           C  
ATOM   3300  O   GLY B1898      13.337  80.327 -26.859  1.00  0.00           O  
ATOM   3301  N   LYS B1899      13.261  82.519 -26.259  1.00  0.00           N  
ATOM   3302  CA  LYS B1899      14.544  82.537 -25.542  1.00  0.00           C  
ATOM   3303  C   LYS B1899      14.461  83.245 -24.173  1.00  0.00           C  
ATOM   3304  O   LYS B1899      13.536  84.018 -23.914  1.00  0.00           O  
ATOM   3305  CB  LYS B1899      15.647  83.135 -26.436  1.00  0.00           C  
ATOM   3306  CG  LYS B1899      16.289  82.101 -27.381  1.00  0.00           C  
ATOM   3307  CD  LYS B1899      16.880  82.705 -28.666  1.00  0.00           C  
ATOM   3308  CE  LYS B1899      17.571  81.631 -29.531  1.00  0.00           C  
ATOM   3309  NZ  LYS B1899      16.681  80.485 -29.935  1.00  0.00           N  
ATOM   3310  N   VAL B1900      15.415  82.950 -23.292  1.00  0.00           N  
ATOM   3311  CA  VAL B1900      15.493  83.593 -21.974  1.00  0.00           C  
ATOM   3312  C   VAL B1900      16.944  83.912 -21.634  1.00  0.00           C  
ATOM   3313  O   VAL B1900      17.861  83.302 -22.192  1.00  0.00           O  
ATOM   3314  CB  VAL B1900      14.877  82.719 -20.842  1.00  0.00           C  
ATOM   3315  CG1 VAL B1900      13.354  82.717 -20.912  1.00  0.00           C  
ATOM   3316  CG2 VAL B1900      15.441  81.292 -20.867  1.00  0.00           C  
ATOM   3317  N   GLU B1901      17.149  84.866 -20.725  1.00  0.00           N  
ATOM   3318  CA  GLU B1901      18.497  85.217 -20.277  1.00  0.00           C  
ATOM   3319  C   GLU B1901      18.872  84.440 -19.018  1.00  0.00           C  
ATOM   3320  O   GLU B1901      18.014  84.112 -18.197  1.00  0.00           O  
ATOM   3321  CB  GLU B1901      18.638  86.723 -20.038  1.00  0.00           C  
ATOM   3322  CG  GLU B1901      20.063  87.263 -20.259  1.00  0.00           C  
ATOM   3323  CD  GLU B1901      20.307  88.635 -19.610  1.00  0.00           C  
ATOM   3324  OE1 GLU B1901      19.619  88.970 -18.613  1.00  0.00           O  
ATOM   3325  OE2 GLU B1901      21.196  89.376 -20.099  1.00  0.00           O  
ATOM   3326  N   LEU B1902      20.164  84.144 -18.893  1.00  0.00           N  
ATOM   3327  CA  LEU B1902      20.709  83.399 -17.768  1.00  0.00           C  
ATOM   3328  C   LEU B1902      21.906  84.156 -17.186  1.00  0.00           C  
ATOM   3329  O   LEU B1902      22.926  84.333 -17.865  1.00  0.00           O  
ATOM   3330  CB  LEU B1902      21.122  81.998 -18.225  1.00  0.00           C  
ATOM   3331  CG  LEU B1902      22.043  81.194 -17.302  1.00  0.00           C  
ATOM   3332  CD1 LEU B1902      21.263  80.224 -16.409  1.00  0.00           C  
ATOM   3333  CD2 LEU B1902      23.102  80.466 -18.123  1.00  0.00           C  
ATOM   3334  N   LYS B1903      21.774  84.598 -15.933  1.00  0.00           N  
ATOM   3335  CA  LYS B1903      22.820  85.367 -15.249  1.00  0.00           C  
ATOM   3336  C   LYS B1903      23.502  84.552 -14.164  1.00  0.00           C  
ATOM   3337  O   LYS B1903      22.831  84.002 -13.288  1.00  0.00           O  
ATOM   3338  CB  LYS B1903      22.220  86.615 -14.624  1.00  0.00           C  
ATOM   3339  CG  LYS B1903      23.206  87.735 -14.420  1.00  0.00           C  
ATOM   3340  CD  LYS B1903      22.469  89.010 -14.088  1.00  0.00           C  
ATOM   3341  CE  LYS B1903      23.348  89.944 -13.311  1.00  0.00           C  
ATOM   3342  NZ  LYS B1903      22.583  90.590 -12.207  1.00  0.00           N  
ATOM   3343  N   ARG B1904      24.829  84.460 -14.234  1.00  0.00           N  
ATOM   3344  CA  ARG B1904      25.616  83.854 -13.166  1.00  0.00           C  
ATOM   3345  C   ARG B1904      25.894  84.958 -12.151  1.00  0.00           C  
ATOM   3346  O   ARG B1904      26.639  85.889 -12.443  1.00  0.00           O  
ATOM   3347  CB  ARG B1904      26.925  83.271 -13.724  1.00  0.00           C  
ATOM   3348  CG  ARG B1904      27.763  82.448 -12.730  1.00  0.00           C  
ATOM   3349  CD  ARG B1904      28.800  81.567 -13.440  1.00  0.00           C  
ATOM   3350  NE  ARG B1904      30.039  82.276 -13.767  1.00  0.00           N  
ATOM   3351  CZ  ARG B1904      30.796  82.040 -14.846  1.00  0.00           C  
ATOM   3352  NH1 ARG B1904      30.451  81.113 -15.737  1.00  0.00           N  
ATOM   3353  NH2 ARG B1904      31.903  82.741 -15.049  1.00  0.00           N  
ATOM   3354  N   ARG B1905      25.287  84.871 -10.971  1.00  0.00           N  
ATOM   3355  CA  ARG B1905      25.441  85.904  -9.938  1.00  0.00           C  
ATOM   3356  C   ARG B1905      26.903  86.072  -9.582  1.00  0.00           C  
ATOM   3357  O   ARG B1905      27.356  87.180  -9.309  1.00  0.00           O  
ATOM   3358  CB  ARG B1905      24.632  85.552  -8.684  1.00  0.00           C  
ATOM   3359  CG  ARG B1905      24.744  86.538  -7.530  1.00  0.00           C  
ATOM   3360  CD  ARG B1905      24.049  87.854  -7.847  1.00  0.00           C  
ATOM   3361  NE  ARG B1905      24.134  88.830  -6.763  1.00  0.00           N  
ATOM   3362  CZ  ARG B1905      25.199  89.593  -6.529  1.00  0.00           C  
ATOM   3363  NH1 ARG B1905      26.273  89.482  -7.301  1.00  0.00           N  
ATOM   3364  NH2 ARG B1905      25.200  90.465  -5.524  1.00  0.00           N  
ATOM   3365  N   SER B1906      27.624  84.955  -9.607  1.00  0.00           N  
ATOM   3366  CA  SER B1906      29.058  84.896  -9.355  1.00  0.00           C  
ATOM   3367  C   SER B1906      29.853  86.079  -9.909  1.00  0.00           C  
ATOM   3368  O   SER B1906      30.719  86.602  -9.206  1.00  0.00           O  
ATOM   3369  CB  SER B1906      29.611  83.567  -9.885  1.00  0.00           C  
ATOM   3370  OG  SER B1906      30.994  83.634 -10.174  1.00  0.00           O  
ATOM   3371  N   ASP B1907      29.538  86.507 -11.143  1.00  0.00           N  
ATOM   3372  CA  ASP B1907      30.303  87.550 -11.870  1.00  0.00           C  
ATOM   3373  C   ASP B1907      29.499  88.410 -12.857  1.00  0.00           C  
ATOM   3374  O   ASP B1907      30.037  89.347 -13.446  1.00  0.00           O  
ATOM   3375  CB  ASP B1907      31.428  86.901 -12.652  1.00  0.00           C  
ATOM   3376  CG  ASP B1907      30.916  85.910 -13.662  1.00  0.00           C  
ATOM   3377  OD1 ASP B1907      29.678  85.763 -13.778  1.00  0.00           O  
ATOM   3378  OD2 ASP B1907      31.749  85.270 -14.331  1.00  0.00           O  
ATOM   3379  N   GLY B1909      28.231  88.078 -13.076  1.00  0.00           N  
ATOM   3380  CA  GLY B1909      27.377  88.890 -13.951  1.00  0.00           C  
ATOM   3381  C   GLY B1909      27.301  88.423 -15.397  1.00  0.00           C  
ATOM   3382  O   GLY B1909      26.535  88.981 -16.195  1.00  0.00           O  
ATOM   3383  N   ALA B1910      28.089  87.402 -15.737  1.00  0.00           N  
ATOM   3384  CA  ALA B1910      28.061  86.815 -17.070  1.00  0.00           C  
ATOM   3385  C   ALA B1910      26.617  86.546 -17.494  1.00  0.00           C  
ATOM   3386  O   ALA B1910      25.849  85.943 -16.746  1.00  0.00           O  
ATOM   3387  CB  ALA B1910      28.890  85.536 -17.108  1.00  0.00           C  
ATOM   3388  N   ARG B1913      26.247  87.030 -18.677  1.00  0.00           N  
ATOM   3389  CA  ARG B1913      24.887  86.877 -19.200  1.00  0.00           C  
ATOM   3390  C   ARG B1913      24.862  85.941 -20.410  1.00  0.00           C  
ATOM   3391  O   ARG B1913      25.912  85.517 -20.897  1.00  0.00           O  
ATOM   3392  CB  ARG B1913      24.287  88.249 -19.533  1.00  0.00           C  
ATOM   3393  CG  ARG B1913      23.937  89.065 -18.289  1.00  0.00           C  
ATOM   3394  CD  ARG B1913      23.799  90.555 -18.571  1.00  0.00           C  
ATOM   3395  NE  ARG B1913      23.862  91.344 -17.335  1.00  0.00           N  
ATOM   3396  CZ  ARG B1913      22.809  91.859 -16.687  1.00  0.00           C  
ATOM   3397  NH1 ARG B1913      21.568  91.691 -17.146  1.00  0.00           N  
ATOM   3398  NH2 ARG B1913      22.999  92.555 -15.568  1.00  0.00           N  
ATOM   3399  N   GLU B1914      23.665  85.612 -20.889  1.00  0.00           N  
ATOM   3400  CA  GLU B1914      23.514  84.625 -21.955  1.00  0.00           C  
ATOM   3401  C   GLU B1914      22.059  84.376 -22.338  1.00  0.00           C  
ATOM   3402  O   GLU B1914      21.240  83.995 -21.498  1.00  0.00           O  
ATOM   3403  CB  GLU B1914      24.139  83.306 -21.518  1.00  0.00           C  
ATOM   3404  CG  GLU B1914      24.613  82.424 -22.637  1.00  0.00           C  
ATOM   3405  CD  GLU B1914      25.339  81.211 -22.102  1.00  0.00           C  
ATOM   3406  OE1 GLU B1914      26.145  81.371 -21.155  1.00  0.00           O  
ATOM   3407  OE2 GLU B1914      25.100  80.095 -22.614  1.00  0.00           O  
ATOM   3408  N   ASN B1915      21.746  84.585 -23.614  1.00  0.00           N  
ATOM   3409  CA  ASN B1915      20.459  84.163 -24.148  1.00  0.00           C  
ATOM   3410  C   ASN B1915      20.558  82.765 -24.699  1.00  0.00           C  
ATOM   3411  O   ASN B1915      21.514  82.432 -25.385  1.00  0.00           O  
ATOM   3412  CB  ASN B1915      19.950  85.120 -25.224  1.00  0.00           C  
ATOM   3413  CG  ASN B1915      19.188  86.293 -24.639  1.00  0.00           C  
ATOM   3414  OD1 ASN B1915      17.953  86.288 -24.606  1.00  0.00           O  
ATOM   3415  ND2 ASN B1915      19.919  87.296 -24.148  1.00  0.00           N  
ATOM   3416  N   LEU B1916      19.584  81.938 -24.363  1.00  0.00           N  
ATOM   3417  CA  LEU B1916      19.482  80.629 -24.976  1.00  0.00           C  
ATOM   3418  C   LEU B1916      18.040  80.143 -24.958  1.00  0.00           C  
ATOM   3419  O   LEU B1916      17.234  80.615 -24.149  1.00  0.00           O  
ATOM   3420  CB  LEU B1916      20.443  79.617 -24.331  1.00  0.00           C  
ATOM   3421  CG  LEU B1916      20.734  79.578 -22.826  1.00  0.00           C  
ATOM   3422  CD1 LEU B1916      19.506  79.186 -22.014  1.00  0.00           C  
ATOM   3423  CD2 LEU B1916      21.899  78.619 -22.545  1.00  0.00           C  
ATOM   3424  N   ALA B1917      17.727  79.212 -25.862  1.00  0.00           N  
ATOM   3425  CA  ALA B1917      16.371  78.694 -26.030  1.00  0.00           C  
ATOM   3426  C   ALA B1917      15.751  78.190 -24.723  1.00  0.00           C  
ATOM   3427  O   ALA B1917      16.448  77.732 -23.811  1.00  0.00           O  
ATOM   3428  CB  ALA B1917      16.344  77.605 -27.099  1.00  0.00           C  
ATOM   3429  N   LEU B1918      14.428  78.283 -24.650  1.00  0.00           N  
ATOM   3430  CA  LEU B1918      13.665  77.821 -23.501  1.00  0.00           C  
ATOM   3431  C   LEU B1918      13.884  76.331 -23.207  1.00  0.00           C  
ATOM   3432  O   LEU B1918      13.559  75.854 -22.116  1.00  0.00           O  
ATOM   3433  CB  LEU B1918      12.179  78.110 -23.737  1.00  0.00           C  
ATOM   3434  CG  LEU B1918      11.164  77.938 -22.604  1.00  0.00           C  
ATOM   3435  CD1 LEU B1918      11.416  78.937 -21.468  1.00  0.00           C  
ATOM   3436  CD2 LEU B1918       9.734  78.056 -23.150  1.00  0.00           C  
ATOM   3437  N   ALA B1929      14.430  75.600 -24.179  1.00  0.00           N  
ATOM   3438  CA  ALA B1929      14.723  74.175 -23.998  1.00  0.00           C  
ATOM   3439  C   ALA B1929      16.113  73.940 -23.405  1.00  0.00           C  
ATOM   3440  O   ALA B1929      16.233  73.462 -22.271  1.00  0.00           O  
ATOM   3441  CB  ALA B1929      14.555  73.416 -25.307  1.00  0.00           C  
ATOM   3442  N   ASP B1930      17.150  74.301 -24.163  1.00  0.00           N  
ATOM   3443  CA  ASP B1930      18.552  74.048 -23.776  1.00  0.00           C  
ATOM   3444  C   ASP B1930      19.039  74.789 -22.507  1.00  0.00           C  
ATOM   3445  O   ASP B1930      20.250  74.865 -22.246  1.00  0.00           O  
ATOM   3446  CB  ASP B1930      19.498  74.303 -24.970  1.00  0.00           C  
ATOM   3447  CG  ASP B1930      19.263  75.665 -25.646  1.00  0.00           C  
ATOM   3448  OD1 ASP B1930      19.552  75.784 -26.862  1.00  0.00           O  
ATOM   3449  OD2 ASP B1930      18.801  76.615 -24.968  1.00  0.00           O  
ATOM   3450  N   VAL B1931      18.088  75.312 -21.725  1.00  0.00           N  
ATOM   3451  CA  VAL B1931      18.366  76.011 -20.460  1.00  0.00           C  
ATOM   3452  C   VAL B1931      18.475  75.036 -19.276  1.00  0.00           C  
ATOM   3453  O   VAL B1931      19.543  74.910 -18.672  1.00  0.00           O  
ATOM   3454  CB  VAL B1931      17.325  77.153 -20.190  1.00  0.00           C  
ATOM   3455  CG1 VAL B1931      15.903  76.615 -20.115  1.00  0.00           C  
ATOM   3456  CG2 VAL B1931      17.679  77.938 -18.936  1.00  0.00           C  
ATOM   3457  N   VAL B1932      17.371  74.346 -18.977  1.00  0.00           N  
ATOM   3458  CA  VAL B1932      17.298  73.301 -17.951  1.00  0.00           C  
ATOM   3459  C   VAL B1932      18.493  72.349 -18.017  1.00  0.00           C  
ATOM   3460  O   VAL B1932      19.217  72.179 -17.039  1.00  0.00           O  
ATOM   3461  CB  VAL B1932      15.989  72.489 -18.082  1.00  0.00           C  
ATOM   3462  CG1 VAL B1932      16.034  71.253 -17.210  1.00  0.00           C  
ATOM   3463  CG2 VAL B1932      14.795  73.342 -17.728  1.00  0.00           C  
ATOM   3464  N   ALA B1950      18.698  71.752 -19.185  1.00  0.00           N  
ATOM   3465  CA  ALA B1950      19.809  70.841 -19.406  1.00  0.00           C  
ATOM   3466  C   ALA B1950      21.182  71.458 -19.075  1.00  0.00           C  
ATOM   3467  O   ALA B1950      22.136  70.726 -18.803  1.00  0.00           O  
ATOM   3468  CB  ALA B1950      19.777  70.298 -20.834  1.00  0.00           C  
ATOM   3469  N   ARG B1951      21.286  72.788 -19.076  1.00  0.00           N  
ATOM   3470  CA  ARG B1951      22.567  73.430 -18.745  1.00  0.00           C  
ATOM   3471  C   ARG B1951      22.767  73.661 -17.241  1.00  0.00           C  
ATOM   3472  O   ARG B1951      23.837  74.101 -16.809  1.00  0.00           O  
ATOM   3473  CB  ARG B1951      22.782  74.732 -19.530  1.00  0.00           C  
ATOM   3474  CG  ARG B1951      24.247  75.195 -19.511  1.00  0.00           C  
ATOM   3475  CD  ARG B1951      24.444  76.586 -20.089  1.00  0.00           C  
ATOM   3476  NE  ARG B1951      24.548  76.571 -21.549  1.00  0.00           N  
ATOM   3477  CZ  ARG B1951      25.683  76.421 -22.234  1.00  0.00           C  
ATOM   3478  NH1 ARG B1951      26.840  76.265 -21.599  1.00  0.00           N  
ATOM   3479  NH2 ARG B1951      25.656  76.427 -23.562  1.00  0.00           N  
ATOM   3480  N   LEU B1952      21.741  73.356 -16.449  1.00  0.00           N  
ATOM   3481  CA  LEU B1952      21.820  73.487 -14.990  1.00  0.00           C  
ATOM   3482  C   LEU B1952      21.775  72.126 -14.311  1.00  0.00           C  
ATOM   3483  O   LEU B1952      22.024  72.013 -13.103  1.00  0.00           O  
ATOM   3484  CB  LEU B1952      20.676  74.357 -14.469  1.00  0.00           C  
ATOM   3485  CG  LEU B1952      20.667  75.810 -14.939  1.00  0.00           C  
ATOM   3486  CD1 LEU B1952      19.291  76.416 -14.735  1.00  0.00           C  
ATOM   3487  CD2 LEU B1952      21.748  76.609 -14.225  1.00  0.00           C  
ATOM   3488  N   THR B1953      21.444  71.107 -15.108  1.00  0.00           N  
ATOM   3489  CA  THR B1953      21.313  69.724 -14.649  1.00  0.00           C  
ATOM   3490  C   THR B1953      22.407  68.855 -15.273  1.00  0.00           C  
ATOM   3491  O   THR B1953      23.147  69.320 -16.144  1.00  0.00           O  
ATOM   3492  CB  THR B1953      19.928  69.132 -15.013  1.00  0.00           C  
ATOM   3493  OG1 THR B1953      19.823  68.981 -16.434  1.00  0.00           O  
ATOM   3494  CG2 THR B1953      18.804  70.029 -14.525  1.00  0.00           C  
ATOM   3495  OXT THR B1953      22.579  67.678 -14.934  1.00  0.00           O  
HETATM 3496  CB  PSD B 439      35.240  72.426  20.608  1.00  0.00           C  
HETATM 3497  CG  PSD B 439      33.794  71.997  20.476  1.00  0.00           C  
HETATM 3498  C   PSD B 439      35.040  74.405  21.915  1.00  0.00           C  
HETATM 3499  O   PSD B 439      34.150  74.936  22.571  1.00  0.00           O  
HETATM 3500  N   PSD B 439      34.331  72.236  22.764  1.00  0.00           N  
HETATM 3501  CD  PSD B 439      33.283  71.783  21.892  1.00  0.00           C  
HETATM 3502  CA  PSD B 439      35.335  72.949  22.026  1.00  0.00           C  
HETATM 3503  N10 PSD B 439      35.835  74.984  21.014  1.00  0.00           N  
HETATM 3504  P   PSD B 439      35.853  76.591  20.577  1.00  0.00           P  
HETATM 3505  O1P PSD B 439      35.496  77.390  21.809  1.00  0.00           O  
HETATM 3506  O2P PSD B 439      37.190  76.784  19.890  1.00  0.00           O  
HETATM 3507  O5' PSD B 439      34.693  76.851  19.486  1.00  0.00           O  
HETATM 3508  C5' PSD B 439      34.791  76.134  18.266  1.00  0.00           C  
HETATM 3509  C4' PSD B 439      34.118  76.920  17.165  1.00  0.00           C  
HETATM 3510  O4' PSD B 439      32.847  77.362  17.628  1.00  0.00           O  
HETATM 3511  C1' PSD B 439      32.562  78.692  17.149  1.00  0.00           C  
HETATM 3512  N9  PSD B 439      32.144  79.645  18.237  1.00  0.00           N  
HETATM 3513  C4  PSD B 439      31.199  80.587  18.082  1.00  0.00           C  
HETATM 3514  N3  PSD B 439      30.418  80.950  17.019  1.00  0.00           N  
HETATM 3515  C2  PSD B 439      29.536  81.971  17.130  1.00  0.00           C  
HETATM 3516  N1  PSD B 439      29.392  82.660  18.279  1.00  0.00           N  
HETATM 3517  C6  PSD B 439      30.147  82.330  19.362  1.00  0.00           C  
HETATM 3518  N6  PSD B 439      29.986  83.033  20.498  1.00  0.00           N  
HETATM 3519  C5  PSD B 439      31.074  81.274  19.294  1.00  0.00           C  
HETATM 3520  N7  PSD B 439      31.956  80.713  20.168  1.00  0.00           N  
HETATM 3521  C8  PSD B 439      32.607  79.718  19.507  1.00  0.00           C  
HETATM 3522  C2' PSD B 439      33.812  79.183  16.423  1.00  0.00           C  
HETATM 3523  O2' PSD B 439      33.613  79.169  15.003  1.00  0.00           O  
HETATM 3524  C3' PSD B 439      34.883  78.181  16.809  1.00  0.00           C  
HETATM 3525  O3' PSD B 439      35.820  77.953  15.750  1.00  0.00           O  
TER
END
