# Supplementary material for: Backbone Brackets and Arginine Tweezers delineate Class I and Class II aminoacyl tRNA synthetases
Source: PLoS Comput Biol. 2018 Apr 16;14(4):e1006101. doi: 10.1371/journal.pcbi.1006101 (PMC5919687; doi:10.1371/journal.pcbi.1006101)
Supplement: S12 File — All structures of Class II aaRS with residues renumbered according to the MSA. (GZ) [file pcbi.1006101.s024.tar.gz › 2i4m_C_renum.pdb]

ATOM      1  N   GLY C 261      58.535 128.193  30.513  1.00  0.00           N  
ATOM      2  CA  GLY C 261      57.748 127.362  29.545  1.00  0.00           C  
ATOM      3  C   GLY C 261      58.601 126.526  28.604  1.00  0.00           C  
ATOM      4  O   GLY C 261      59.500 127.078  27.931  1.00  0.00           O  
ATOM      5  N   SER C 262      58.302 125.217  28.541  1.00  0.00           N  
ATOM      6  CA  SER C 262      59.079 124.210  27.775  1.00  0.00           C  
ATOM      7  C   SER C 262      59.611 124.661  26.428  1.00  0.00           C  
ATOM      8  O   SER C 262      58.943 125.386  25.693  1.00  0.00           O  
ATOM      9  CB  SER C 262      58.278 122.926  27.576  1.00  0.00           C  
ATOM     10  OG  SER C 262      58.335 122.128  28.744  1.00  0.00           O  
ATOM     11  N   HIS C 263      60.822 124.225  26.112  1.00  0.00           N  
ATOM     12  CA  HIS C 263      61.427 124.583  24.844  1.00  0.00           C  
ATOM     13  C   HIS C 263      62.291 123.465  24.344  1.00  0.00           C  
ATOM     14  O   HIS C 263      63.088 122.924  25.094  1.00  0.00           O  
ATOM     15  CB  HIS C 263      62.237 125.887  24.949  1.00  0.00           C  
ATOM     16  CG  HIS C 263      63.317 125.865  25.989  1.00  0.00           C  
ATOM     17  ND1 HIS C 263      63.142 126.386  27.256  1.00  0.00           N  
ATOM     18  CD2 HIS C 263      64.593 125.413  25.943  1.00  0.00           C  
ATOM     19  CE1 HIS C 263      64.257 126.239  27.949  1.00  0.00           C  
ATOM     20  NE2 HIS C 263      65.151 125.647  27.176  1.00  0.00           N  
ATOM     21  N   MET C 264      62.142 123.117  23.074  1.00  0.00           N  
ATOM     22  CA  MET C 264      62.980 122.080  22.494  1.00  0.00           C  
ATOM     23  C   MET C 264      63.320 122.366  21.025  1.00  0.00           C  
ATOM     24  O   MET C 264      62.512 122.949  20.300  1.00  0.00           O  
ATOM     25  CB  MET C 264      62.290 120.720  22.675  1.00  0.00           C  
ATOM     26  CG  MET C 264      62.977 119.530  22.025  1.00  0.00           C  
ATOM     27  SD  MET C 264      64.546 119.044  22.761  1.00  0.00           S  
ATOM     28  CE  MET C 264      64.151 118.967  24.515  1.00  0.00           C  
ATOM     29  N   ARG C 266      64.522 121.972  20.604  1.00  0.00           N  
ATOM     30  CA  ARG C 266      64.927 122.059  19.197  1.00  0.00           C  
ATOM     31  C   ARG C 266      64.936 120.676  18.592  1.00  0.00           C  
ATOM     32  O   ARG C 266      65.519 119.755  19.157  1.00  0.00           O  
ATOM     33  CB  ARG C 266      66.326 122.674  19.058  1.00  0.00           C  
ATOM     34  CG  ARG C 266      66.395 124.183  19.288  1.00  0.00           C  
ATOM     35  CD  ARG C 266      67.814 124.639  19.637  1.00  0.00           C  
ATOM     36  NE  ARG C 266      67.933 126.092  19.722  1.00  0.00           N  
ATOM     37  CZ  ARG C 266      68.209 126.879  18.688  1.00  0.00           C  
ATOM     38  NH1 ARG C 266      68.406 126.366  17.470  1.00  0.00           N  
ATOM     39  NH2 ARG C 266      68.289 128.185  18.871  1.00  0.00           N  
ATOM     40  N   LEU C 267      64.328 120.520  17.426  1.00  0.00           N  
ATOM     41  CA  LEU C 267      64.162 119.185  16.868  1.00  0.00           C  
ATOM     42  C   LEU C 267      65.475 118.422  16.645  1.00  0.00           C  
ATOM     43  O   LEU C 267      65.510 117.217  16.783  1.00  0.00           O  
ATOM     44  CB  LEU C 267      63.273 119.215  15.624  1.00  0.00           C  
ATOM     45  CG  LEU C 267      62.539 117.941  15.167  1.00  0.00           C  
ATOM     46  CD1 LEU C 267      62.100 117.052  16.328  1.00  0.00           C  
ATOM     47  CD2 LEU C 267      61.338 118.313  14.328  1.00  0.00           C  
ATOM     48  N   SER C 268      66.551 119.129  16.340  1.00  0.00           N  
ATOM     49  CA  SER C 268      67.880 118.524  16.205  1.00  0.00           C  
ATOM     50  C   SER C 268      68.443 118.041  17.533  1.00  0.00           C  
ATOM     51  O   SER C 268      69.497 117.440  17.565  1.00  0.00           O  
ATOM     52  CB  SER C 268      68.875 119.523  15.573  1.00  0.00           C  
ATOM     53  OG  SER C 268      69.176 120.619  16.440  1.00  0.00           O  
ATOM     54  N   ARG C 269      67.754 118.320  18.626  1.00  0.00           N  
ATOM     55  CA  ARG C 269      68.257 118.008  19.961  1.00  0.00           C  
ATOM     56  C   ARG C 269      67.290 117.032  20.602  1.00  0.00           C  
ATOM     57  O   ARG C 269      67.467 116.614  21.747  1.00  0.00           O  
ATOM     58  CB  ARG C 269      68.311 119.284  20.824  1.00  0.00           C  
ATOM     59  CG  ARG C 269      69.707 119.870  21.152  1.00  0.00           C  
ATOM     60  CD  ARG C 269      69.621 121.128  22.119  1.00  0.00           C  
ATOM     61  NE  ARG C 269      68.629 120.972  23.209  1.00  0.00           N  
ATOM     62  CZ  ARG C 269      67.569 121.768  23.444  1.00  0.00           C  
ATOM     63  NH1 ARG C 269      67.325 122.853  22.692  1.00  0.00           N  
ATOM     64  NH2 ARG C 269      66.749 121.485  24.464  1.00  0.00           N  
ATOM     65  N   PHE C 270      66.232 116.717  19.866  1.00  0.00           N  
ATOM     66  CA  PHE C 270      65.142 115.905  20.370  1.00  0.00           C  
ATOM     67  C   PHE C 270      65.309 114.522  19.806  1.00  0.00           C  
ATOM     68  O   PHE C 270      66.302 114.224  19.139  1.00  0.00           O  
ATOM     69  CB  PHE C 270      63.815 116.495  19.904  1.00  0.00           C  
ATOM     70  CG  PHE C 270      62.643 116.192  20.811  1.00  0.00           C  
ATOM     71  CD1 PHE C 270      62.778 116.210  22.190  1.00  0.00           C  
ATOM     72  CD2 PHE C 270      61.388 115.937  20.275  1.00  0.00           C  
ATOM     73  CE1 PHE C 270      61.709 115.953  22.994  1.00  0.00           C  
ATOM     74  CE2 PHE C 270      60.317 115.684  21.084  1.00  0.00           C  
ATOM     75  CZ  PHE C 270      60.476 115.690  22.436  1.00  0.00           C  
ATOM     76  N   PHE C 271      64.329 113.672  20.067  1.00  0.00           N  
ATOM     77  CA  PHE C 271      64.320 112.317  19.532  1.00  0.00           C  
ATOM     78  C   PHE C 271      62.894 112.062  19.124  1.00  0.00           C  
ATOM     79  O   PHE C 271      62.055 111.751  19.962  1.00  0.00           O  
ATOM     80  CB  PHE C 271      64.775 111.366  20.629  1.00  0.00           C  
ATOM     81  CG  PHE C 271      64.522 109.926  20.354  1.00  0.00           C  
ATOM     82  CD1 PHE C 271      65.162 109.274  19.298  1.00  0.00           C  
ATOM     83  CD2 PHE C 271      63.691 109.197  21.198  1.00  0.00           C  
ATOM     84  CE1 PHE C 271      64.944 107.928  19.065  1.00  0.00           C  
ATOM     85  CE2 PHE C 271      63.462 107.848  20.969  1.00  0.00           C  
ATOM     86  CZ  PHE C 271      64.095 107.210  19.903  1.00  0.00           C  
ATOM     87  N   LEU C 272      62.609 112.259  17.842  1.00  0.00           N  
ATOM     88  CA  LEU C 272      61.263 112.128  17.334  1.00  0.00           C  
ATOM     89  C   LEU C 272      61.314 111.299  16.071  1.00  0.00           C  
ATOM     90  O   LEU C 272      61.389 111.851  14.985  1.00  0.00           O  
ATOM     91  CB  LEU C 272      60.710 113.508  17.025  1.00  0.00           C  
ATOM     92  CG  LEU C 272      59.333 113.705  16.396  1.00  0.00           C  
ATOM     93  CD1 LEU C 272      58.254 113.411  17.424  1.00  0.00           C  
ATOM     94  CD2 LEU C 272      59.197 115.123  15.928  1.00  0.00           C  
ATOM     95  N   PRO C 273      61.283 109.961  16.195  1.00  0.00           N  
ATOM     96  CA  PRO C 273      61.405 109.169  14.970  1.00  0.00           C  
ATOM     97  C   PRO C 273      60.085 109.047  14.227  1.00  0.00           C  
ATOM     98  O   PRO C 273      59.308 108.145  14.499  1.00  0.00           O  
ATOM     99  CB  PRO C 273      61.886 107.801  15.466  1.00  0.00           C  
ATOM    100  CG  PRO C 273      61.643 107.781  16.961  1.00  0.00           C  
ATOM    101  CD  PRO C 273      61.119 109.122  17.397  1.00  0.00           C  
ATOM    102  N   ILE C 274      59.843 109.976  13.313  1.00  0.00           N  
ATOM    103  CA  ILE C 274      58.670 109.970  12.447  1.00  0.00           C  
ATOM    104  C   ILE C 274      58.701 108.746  11.496  1.00  0.00           C  
ATOM    105  O   ILE C 274      59.788 108.309  11.079  1.00  0.00           O  
ATOM    106  CB  ILE C 274      58.602 111.304  11.658  1.00  0.00           C  
ATOM    107  CG1 ILE C 274      58.466 112.487  12.615  1.00  0.00           C  
ATOM    108  CG2 ILE C 274      57.451 111.334  10.684  1.00  0.00           C  
ATOM    109  CD1 ILE C 274      57.095 112.586  13.315  1.00  0.00           C  
ATOM    110  N   LEU C 275      57.527 108.178  11.193  1.00  0.00           N  
ATOM    111  CA  LEU C 275      57.413 107.094  10.199  1.00  0.00           C  
ATOM    112  C   LEU C 275      56.765 107.577   8.896  1.00  0.00           C  
ATOM    113  O   LEU C 275      55.683 108.202   8.901  1.00  0.00           O  
ATOM    114  CB  LEU C 275      56.625 105.885  10.749  1.00  0.00           C  
ATOM    115  CG  LEU C 275      56.978 105.265  12.111  1.00  0.00           C  
ATOM    116  CD1 LEU C 275      55.993 104.201  12.506  1.00  0.00           C  
ATOM    117  CD2 LEU C 275      58.397 104.716  12.120  1.00  0.00           C  
ATOM    118  N   LYS C 276      57.434 107.264   7.785  1.00  0.00           N  
ATOM    119  CA  LYS C 276      56.975 107.632   6.434  1.00  0.00           C  
ATOM    120  C   LYS C 276      55.656 106.958   6.077  1.00  0.00           C  
ATOM    121  O   LYS C 276      54.748 107.606   5.543  1.00  0.00           O  
ATOM    122  CB  LYS C 276      58.022 107.294   5.343  1.00  0.00           C  
ATOM    123  CG  LYS C 276      59.488 107.037   5.818  1.00  0.00           C  
ATOM    124  CD  LYS C 276      59.737 105.538   6.205  1.00  0.00           C  
ATOM    125  CE  LYS C 276      59.571 105.267   7.725  1.00  0.00           C  
ATOM    126  NZ  LYS C 276      58.938 103.933   8.018  1.00  0.00           N  
ATOM    127  N   GLU C 277      55.556 105.663   6.384  1.00  0.00           N  
ATOM    128  CA  GLU C 277      54.397 104.856   5.992  1.00  0.00           C  
ATOM    129  C   GLU C 277      53.436 104.600   7.150  1.00  0.00           C  
ATOM    130  O   GLU C 277      53.851 104.622   8.292  1.00  0.00           O  
ATOM    131  CB  GLU C 277      54.872 103.513   5.420  1.00  0.00           C  
ATOM    132  CG  GLU C 277      55.820 103.599   4.203  1.00  0.00           C  
ATOM    133  CD  GLU C 277      55.080 103.697   2.855  1.00  0.00           C  
ATOM    134  OE1 GLU C 277      55.743 103.482   1.802  1.00  0.00           O  
ATOM    135  OE2 GLU C 277      53.845 103.981   2.850  1.00  0.00           O  
ATOM    136  N   ASN C 278      52.160 104.369   6.844  1.00  0.00           N  
ATOM    137  CA  ASN C 278      51.185 103.875   7.829  1.00  0.00           C  
ATOM    138  C   ASN C 278      51.509 102.439   8.234  1.00  0.00           C  
ATOM    139  O   ASN C 278      51.501 101.549   7.379  1.00  0.00           O  
ATOM    140  CB  ASN C 278      49.764 103.888   7.264  1.00  0.00           C  
ATOM    141  CG  ASN C 278      49.211 105.274   7.113  1.00  0.00           C  
ATOM    142  OD1 ASN C 278      49.348 106.112   7.997  1.00  0.00           O  
ATOM    143  ND2 ASN C 278      48.557 105.525   5.993  1.00  0.00           N  
ATOM    144  N   PRO C 279      51.781 102.197   9.534  1.00  0.00           N  
ATOM    145  CA  PRO C 279      52.194 100.847   9.880  1.00  0.00           C  
ATOM    146  C   PRO C 279      51.013  99.896   9.745  1.00  0.00           C  
ATOM    147  O   PRO C 279      49.882 100.218  10.129  1.00  0.00           O  
ATOM    148  CB  PRO C 279      52.687 100.974  11.328  1.00  0.00           C  
ATOM    149  CG  PRO C 279      52.777 102.401  11.587  1.00  0.00           C  
ATOM    150  CD  PRO C 279      51.747 103.054  10.725  1.00  0.00           C  
ATOM    151  N   LYS C 281      51.289  98.746   9.148  1.00  0.00           N  
ATOM    152  CA  LYS C 281      50.246  97.812   8.774  1.00  0.00           C  
ATOM    153  C   LYS C 281      49.621  97.193   9.998  1.00  0.00           C  
ATOM    154  O   LYS C 281      48.466  96.785   9.951  1.00  0.00           O  
ATOM    155  CB  LYS C 281      50.793  96.747   7.809  1.00  0.00           C  
ATOM    156  CG  LYS C 281      51.098  97.303   6.407  1.00  0.00           C  
ATOM    157  CD  LYS C 281      52.055  96.415   5.615  1.00  0.00           C  
ATOM    158  CE  LYS C 281      52.078  96.832   4.149  1.00  0.00           C  
ATOM    159  NZ  LYS C 281      52.610  95.716   3.300  1.00  0.00           N  
ATOM    160  N   GLU C 282      50.367  97.150  11.100  1.00  0.00           N  
ATOM    161  CA  GLU C 282      49.825  96.619  12.348  1.00  0.00           C  
ATOM    162  C   GLU C 282      48.778  97.490  13.038  1.00  0.00           C  
ATOM    163  O   GLU C 282      48.105  97.022  13.932  1.00  0.00           O  
ATOM    164  CB  GLU C 282      50.929  96.263  13.338  1.00  0.00           C  
ATOM    165  CG  GLU C 282      51.518  97.416  14.049  1.00  0.00           C  
ATOM    166  CD  GLU C 282      52.788  97.910  13.388  1.00  0.00           C  
ATOM    167  OE1 GLU C 282      52.899  97.798  12.137  1.00  0.00           O  
ATOM    168  OE2 GLU C 282      53.674  98.416  14.134  1.00  0.00           O  
ATOM    169  N   ALA C 283      48.640  98.748  12.636  1.00  0.00           N  
ATOM    170  CA  ALA C 283      47.620  99.614  13.230  1.00  0.00           C  
ATOM    171  C   ALA C 283      46.298  99.536  12.492  1.00  0.00           C  
ATOM    172  O   ALA C 283      46.218  99.867  11.319  1.00  0.00           O  
ATOM    173  CB  ALA C 283      48.094 101.035  13.279  1.00  0.00           C  
ATOM    174  N   GLU C 291      45.254  99.108  13.183  1.00  0.00           N  
ATOM    175  CA  GLU C 291      43.958  98.968  12.533  1.00  0.00           C  
ATOM    176  C   GLU C 291      43.162 100.256  12.623  1.00  0.00           C  
ATOM    177  O   GLU C 291      42.178 100.416  11.917  1.00  0.00           O  
ATOM    178  CB  GLU C 291      43.126  97.836  13.150  1.00  0.00           C  
ATOM    179  CG  GLU C 291      43.786  96.469  13.259  1.00  0.00           C  
ATOM    180  CD  GLU C 291      43.108  95.634  14.329  1.00  0.00           C  
ATOM    181  OE1 GLU C 291      41.961  95.191  14.116  1.00  0.00           O  
ATOM    182  OE2 GLU C 291      43.704  95.452  15.413  1.00  0.00           O  
ATOM    183  N   ILE C 292      43.549 101.149  13.531  1.00  0.00           N  
ATOM    184  CA  ILE C 292      42.811 102.402  13.716  1.00  0.00           C  
ATOM    185  C   ILE C 292      43.676 103.660  13.827  1.00  0.00           C  
ATOM    186  O   ILE C 292      44.884 103.617  14.073  1.00  0.00           O  
ATOM    187  CB  ILE C 292      41.853 102.355  14.917  1.00  0.00           C  
ATOM    188  CG1 ILE C 292      42.654 102.323  16.226  1.00  0.00           C  
ATOM    189  CG2 ILE C 292      40.842 101.205  14.749  1.00  0.00           C  
ATOM    190  CD1 ILE C 292      41.848 102.593  17.438  1.00  0.00           C  
ATOM    191  N   VAL C 293      42.998 104.783  13.669  1.00  0.00           N  
ATOM    192  CA  VAL C 293      43.625 106.072  13.474  1.00  0.00           C  
ATOM    193  C   VAL C 293      44.563 106.449  14.612  1.00  0.00           C  
ATOM    194  O   VAL C 293      45.752 106.714  14.373  1.00  0.00           O  
ATOM    195  CB  VAL C 293      42.551 107.152  13.242  1.00  0.00           C  
ATOM    196  CG1 VAL C 293      43.187 108.457  12.926  1.00  0.00           C  
ATOM    197  CG2 VAL C 293      41.593 106.711  12.096  1.00  0.00           C  
ATOM    198  N   SER C 296      44.057 106.443  15.840  1.00  0.00           N  
ATOM    199  CA  SER C 296      44.895 106.840  16.947  1.00  0.00           C  
ATOM    200  C   SER C 296      46.164 106.004  17.052  1.00  0.00           C  
ATOM    201  O   SER C 296      47.233 106.548  17.313  1.00  0.00           O  
ATOM    202  CB  SER C 296      44.142 106.828  18.257  1.00  0.00           C  
ATOM    203  OG  SER C 296      43.702 105.524  18.541  1.00  0.00           O  
ATOM    204  N   HIS C 297      46.071 104.697  16.821  1.00  0.00           N  
ATOM    205  CA  HIS C 297      47.236 103.827  16.966  1.00  0.00           C  
ATOM    206  C   HIS C 297      48.268 104.163  15.892  1.00  0.00           C  
ATOM    207  O   HIS C 297      49.452 104.307  16.177  1.00  0.00           O  
ATOM    208  CB  HIS C 297      46.788 102.361  16.922  1.00  0.00           C  
ATOM    209  CG  HIS C 297      47.878 101.360  17.167  1.00  0.00           C  
ATOM    210  ND1 HIS C 297      47.712 100.016  16.907  1.00  0.00           N  
ATOM    211  CD2 HIS C 297      49.145 101.499  17.628  1.00  0.00           C  
ATOM    212  CE1 HIS C 297      48.828  99.370  17.195  1.00  0.00           C  
ATOM    213  NE2 HIS C 297      49.713 100.245  17.637  1.00  0.00           N  
ATOM    214  N   ARG C 298      47.784 104.311  14.660  1.00  0.00           N  
ATOM    215  CA  ARG C 298      48.573 104.605  13.469  1.00  0.00           C  
ATOM    216  C   ARG C 298      49.300 105.948  13.606  1.00  0.00           C  
ATOM    217  O   ARG C 298      50.510 106.083  13.300  1.00  0.00           O  
ATOM    218  CB  ARG C 298      47.592 104.632  12.301  1.00  0.00           C  
ATOM    219  CG  ARG C 298      48.099 105.205  10.985  1.00  0.00           C  
ATOM    220  CD  ARG C 298      47.096 104.924   9.859  1.00  0.00           C  
ATOM    221  NE  ARG C 298      46.821 103.487   9.711  1.00  0.00           N  
ATOM    222  CZ  ARG C 298      45.613 102.921   9.763  1.00  0.00           C  
ATOM    223  NH1 ARG C 298      44.507 103.653   9.937  1.00  0.00           N  
ATOM    224  NH2 ARG C 298      45.516 101.607   9.604  1.00  0.00           N  
ATOM    225  N   LEU C 303      48.557 106.943  14.092  1.00  0.00           N  
ATOM    226  CA  LEU C 303      49.117 108.275  14.260  1.00  0.00           C  
ATOM    227  C   LEU C 303      50.154 108.306  15.363  1.00  0.00           C  
ATOM    228  O   LEU C 303      51.238 108.858  15.172  1.00  0.00           O  
ATOM    229  CB  LEU C 303      48.028 109.323  14.478  1.00  0.00           C  
ATOM    230  CG  LEU C 303      47.234 109.589  13.200  1.00  0.00           C  
ATOM    231  CD1 LEU C 303      46.215 110.721  13.361  1.00  0.00           C  
ATOM    232  CD2 LEU C 303      48.216 109.870  12.065  1.00  0.00           C  
ATOM    233  N   MET C 305      49.854 107.695  16.498  1.00  0.00           N  
ATOM    234  CA  MET C 305      50.826 107.701  17.578  1.00  0.00           C  
ATOM    235  C   MET C 305      52.135 107.050  17.148  1.00  0.00           C  
ATOM    236  O   MET C 305      53.208 107.451  17.601  1.00  0.00           O  
ATOM    237  CB  MET C 305      50.268 107.054  18.846  1.00  0.00           C  
ATOM    238  CG  MET C 305      49.207 107.895  19.514  1.00  0.00           C  
ATOM    239  SD  MET C 305      48.477 107.101  20.942  1.00  0.00           S  
ATOM    240  CE  MET C 305      49.711 107.344  22.210  1.00  0.00           C  
ATOM    241  N   LEU C 306      52.044 106.057  16.266  1.00  0.00           N  
ATOM    242  CA  LEU C 306      53.226 105.380  15.752  1.00  0.00           C  
ATOM    243  C   LEU C 306      53.880 106.264  14.678  1.00  0.00           C  
ATOM    244  O   LEU C 306      55.104 106.481  14.687  1.00  0.00           O  
ATOM    245  CB  LEU C 306      52.899 103.958  15.233  1.00  0.00           C  
ATOM    246  CG  LEU C 306      52.528 102.787  16.174  1.00  0.00           C  
ATOM    247  CD1 LEU C 306      52.028 101.594  15.388  1.00  0.00           C  
ATOM    248  CD2 LEU C 306      53.643 102.333  17.076  1.00  0.00           C  
ATOM    249  N   ARG C 307      53.089 106.801  13.758  1.00  0.00           N  
ATOM    250  CA  ARG C 307      53.697 107.656  12.750  1.00  0.00           C  
ATOM    251  C   ARG C 307      54.389 108.875  13.368  1.00  0.00           C  
ATOM    252  O   ARG C 307      55.444 109.319  12.879  1.00  0.00           O  
ATOM    253  CB  ARG C 307      52.673 108.095  11.725  1.00  0.00           C  
ATOM    254  CG  ARG C 307      52.272 106.976  10.748  1.00  0.00           C  
ATOM    255  CD  ARG C 307      51.738 107.557   9.429  1.00  0.00           C  
ATOM    256  NE  ARG C 307      52.777 108.382   8.830  1.00  0.00           N  
ATOM    257  CZ  ARG C 307      52.542 109.508   8.179  1.00  0.00           C  
ATOM    258  NH1 ARG C 307      51.297 109.936   8.044  1.00  0.00           N  
ATOM    259  NH2 ARG C 307      53.555 110.210   7.689  1.00  0.00           N  
ATOM    260  N   ALA C 308      53.809 109.387  14.460  1.00  0.00           N  
ATOM    261  CA  ALA C 308      54.211 110.675  15.043  1.00  0.00           C  
ATOM    262  C   ALA C 308      55.320 110.514  16.044  1.00  0.00           C  
ATOM    263  O   ALA C 308      55.633 111.464  16.785  1.00  0.00           O  
ATOM    264  CB  ALA C 308      53.027 111.366  15.694  1.00  0.00           C  
ATOM    265  N   GLY C 309      55.903 109.317  16.076  1.00  0.00           N  
ATOM    266  CA  GLY C 309      56.993 108.996  16.994  1.00  0.00           C  
ATOM    267  C   GLY C 309      56.649 109.217  18.461  1.00  0.00           C  
ATOM    268  O   GLY C 309      57.469 109.746  19.222  1.00  0.00           O  
ATOM    269  N   MET C 310      55.432 108.825  18.849  1.00  0.00           N  
ATOM    270  CA  MET C 310      54.987 108.918  20.240  1.00  0.00           C  
ATOM    271  C   MET C 310      55.111 107.574  21.016  1.00  0.00           C  
ATOM    272  O   MET C 310      55.284 107.563  22.260  1.00  0.00           O  
ATOM    273  CB  MET C 310      53.558 109.416  20.279  1.00  0.00           C  
ATOM    274  CG  MET C 310      53.426 110.710  19.566  1.00  0.00           C  
ATOM    275  SD  MET C 310      51.787 111.438  19.544  1.00  0.00           S  
ATOM    276  CE  MET C 310      51.419 111.479  21.306  1.00  0.00           C  
ATOM    277  N   LEU C 311      55.068 106.461  20.273  1.00  0.00           N  
ATOM    278  CA  LEU C 311      54.849 105.155  20.855  1.00  0.00           C  
ATOM    279  C   LEU C 311      55.730 104.076  20.238  1.00  0.00           C  
ATOM    280  O   LEU C 311      56.007 104.104  19.046  1.00  0.00           O  
ATOM    281  CB  LEU C 311      53.398 104.776  20.610  1.00  0.00           C  
ATOM    282  CG  LEU C 311      52.746 103.866  21.636  1.00  0.00           C  
ATOM    283  CD1 LEU C 311      52.639 104.599  22.978  1.00  0.00           C  
ATOM    284  CD2 LEU C 311      51.391 103.461  21.105  1.00  0.00           C  
ATOM    285  N   ARG C 312      56.170 103.125  21.051  1.00  0.00           N  
ATOM    286  CA  ARG C 312      56.745 101.897  20.525  1.00  0.00           C  
ATOM    287  C   ARG C 312      56.230 100.679  21.294  1.00  0.00           C  
ATOM    288  O   ARG C 312      56.176 100.682  22.537  1.00  0.00           O  
ATOM    289  CB  ARG C 312      58.257 101.950  20.548  1.00  0.00           C  
ATOM    290  CG  ARG C 312      58.908 100.724  19.991  1.00  0.00           C  
ATOM    291  CD  ARG C 312      60.398 100.929  19.943  1.00  0.00           C  
ATOM    292  NE  ARG C 312      61.120  99.705  19.606  1.00  0.00           N  
ATOM    293  CZ  ARG C 312      61.143  99.154  18.395  1.00  0.00           C  
ATOM    294  NH1 ARG C 312      60.469  99.709  17.368  1.00  0.00           N  
ATOM    295  NH2 ARG C 312      61.860  98.056  18.203  1.00  0.00           N  
ATOM    296  N   GLN C 313      55.829  99.651  20.547  1.00  0.00           N  
ATOM    297  CA  GLN C 313      55.353  98.416  21.151  1.00  0.00           C  
ATOM    298  C   GLN C 313      56.532  97.601  21.614  1.00  0.00           C  
ATOM    299  O   GLN C 313      57.490  97.460  20.885  1.00  0.00           O  
ATOM    300  CB  GLN C 313      54.505  97.618  20.173  1.00  0.00           C  
ATOM    301  CG  GLN C 313      54.008  96.334  20.763  1.00  0.00           C  
ATOM    302  CD  GLN C 313      52.832  95.754  20.011  1.00  0.00           C  
ATOM    303  OE1 GLN C 313      51.927  96.475  19.567  1.00  0.00           O  
ATOM    304  NE2 GLN C 313      52.824  94.434  19.882  1.00  0.00           N  
ATOM    305  N   GLU C 314      56.457  97.060  22.827  1.00  0.00           N  
ATOM    306  CA  GLU C 314      57.556  96.283  23.387  1.00  0.00           C  
ATOM    307  C   GLU C 314      57.105  94.860  23.650  1.00  0.00           C  
ATOM    308  O   GLU C 314      57.906  93.941  23.746  1.00  0.00           O  
ATOM    309  CB  GLU C 314      58.055  96.941  24.663  1.00  0.00           C  
ATOM    310  CG  GLU C 314      58.753  98.268  24.423  1.00  0.00           C  
ATOM    311  CD  GLU C 314      59.928  98.160  23.448  1.00  0.00           C  
ATOM    312  OE1 GLU C 314      60.587  97.092  23.385  1.00  0.00           O  
ATOM    313  OE2 GLU C 314      60.197  99.152  22.738  1.00  0.00           O  
ATOM    314  N   ALA C 315      55.807  94.691  23.782  1.00  0.00           N  
ATOM    315  CA  ALA C 315      55.197  93.384  23.796  1.00  0.00           C  
ATOM    316  C   ALA C 315      53.717  93.645  23.560  1.00  0.00           C  
ATOM    317  O   ALA C 315      53.280  94.787  23.633  1.00  0.00           O  
ATOM    318  CB  ALA C 315      55.434  92.686  25.112  1.00  0.00           C  
ATOM    319  N   ALA C 316      52.952  92.609  23.231  1.00  0.00           N  
ATOM    320  CA  ALA C 316      51.516  92.756  23.036  1.00  0.00           C  
ATOM    321  C   ALA C 316      50.890  93.607  24.176  1.00  0.00           C  
ATOM    322  O   ALA C 316      51.054  93.302  25.351  1.00  0.00           O  
ATOM    323  CB  ALA C 316      50.900  91.413  22.959  1.00  0.00           C  
ATOM    324  N   GLY C 317      50.246  94.711  23.807  1.00  0.00           N  
ATOM    325  CA  GLY C 317      49.624  95.613  24.760  1.00  0.00           C  
ATOM    326  C   GLY C 317      50.539  96.305  25.758  1.00  0.00           C  
ATOM    327  O   GLY C 317      50.047  96.837  26.761  1.00  0.00           O  
ATOM    328  N   ILE C 318      51.856  96.306  25.497  1.00  0.00           N  
ATOM    329  CA  ILE C 318      52.853  96.906  26.409  1.00  0.00           C  
ATOM    330  C   ILE C 318      53.787  97.834  25.656  1.00  0.00           C  
ATOM    331  O   ILE C 318      54.429  97.408  24.686  1.00  0.00           O  
ATOM    332  CB  ILE C 318      53.685  95.834  27.151  1.00  0.00           C  
ATOM    333  CG1 ILE C 318      52.762  94.860  27.889  1.00  0.00           C  
ATOM    334  CG2 ILE C 318      54.649  96.498  28.139  1.00  0.00           C  
ATOM    335  CD1 ILE C 318      53.462  93.761  28.656  1.00  0.00           C  
ATOM    336  N   TYR C 319      53.886  99.093  26.083  1.00  0.00           N  
ATOM    337  CA  TYR C 319      54.565 100.113  25.250  1.00  0.00           C  
ATOM    338  C   TYR C 319      55.591 100.994  25.905  1.00  0.00           C  
ATOM    339  O   TYR C 319      55.593 101.207  27.118  1.00  0.00           O  
ATOM    340  CB  TYR C 319      53.552 101.068  24.675  1.00  0.00           C  
ATOM    341  CG  TYR C 319      52.548 100.409  23.819  1.00  0.00           C  
ATOM    342  CD1 TYR C 319      52.743 100.325  22.455  1.00  0.00           C  
ATOM    343  CD2 TYR C 319      51.399  99.846  24.369  1.00  0.00           C  
ATOM    344  CE1 TYR C 319      51.817  99.708  21.658  1.00  0.00           C  
ATOM    345  CE2 TYR C 319      50.464  99.241  23.577  1.00  0.00           C  
ATOM    346  CZ  TYR C 319      50.679  99.177  22.224  1.00  0.00           C  
ATOM    347  OH  TYR C 319      49.760  98.592  21.407  1.00  0.00           O  
ATOM    348  N   ALA C 320      56.440 101.562  25.066  1.00  0.00           N  
ATOM    349  CA  ALA C 320      57.283 102.641  25.513  1.00  0.00           C  
ATOM    350  C   ALA C 320      56.624 103.884  25.010  1.00  0.00           C  
ATOM    351  O   ALA C 320      56.024 103.886  23.940  1.00  0.00           O  
ATOM    352  CB  ALA C 320      58.681 102.518  24.963  1.00  0.00           C  
ATOM    353  N   TRP C 321      56.702 104.926  25.815  1.00  0.00           N  
ATOM    354  CA  TRP C 321      56.243 106.241  25.426  1.00  0.00           C  
ATOM    355  C   TRP C 321      57.474 107.024  25.072  1.00  0.00           C  
ATOM    356  O   TRP C 321      58.314 107.288  25.945  1.00  0.00           O  
ATOM    357  CB  TRP C 321      55.515 106.904  26.582  1.00  0.00           C  
ATOM    358  CG  TRP C 321      54.463 106.028  27.105  1.00  0.00           C  
ATOM    359  CD1 TRP C 321      54.618 104.979  27.961  1.00  0.00           C  
ATOM    360  CD2 TRP C 321      53.084 106.098  26.796  1.00  0.00           C  
ATOM    361  NE1 TRP C 321      53.408 104.402  28.216  1.00  0.00           N  
ATOM    362  CE2 TRP C 321      52.448 105.070  27.505  1.00  0.00           C  
ATOM    363  CE3 TRP C 321      52.316 106.945  25.989  1.00  0.00           C  
ATOM    364  CZ2 TRP C 321      51.086 104.858  27.437  1.00  0.00           C  
ATOM    365  CZ3 TRP C 321      50.968 106.738  25.915  1.00  0.00           C  
ATOM    366  CH2 TRP C 321      50.361 105.703  26.638  1.00  0.00           C  
ATOM    367  N   LEU C 322      57.591 107.358  23.793  1.00  0.00           N  
ATOM    368  CA  LEU C 322      58.734 108.093  23.324  1.00  0.00           C  
ATOM    369  C   LEU C 322      58.562 109.551  23.715  1.00  0.00           C  
ATOM    370  O   LEU C 322      57.470 109.951  24.111  1.00  0.00           O  
ATOM    371  CB  LEU C 322      58.903 107.905  21.819  1.00  0.00           C  
ATOM    372  CG  LEU C 322      58.927 106.466  21.292  1.00  0.00           C  
ATOM    373  CD1 LEU C 322      59.017 106.518  19.805  1.00  0.00           C  
ATOM    374  CD2 LEU C 322      60.066 105.612  21.866  1.00  0.00           C  
ATOM    375  N   PRO C 323      59.646 110.345  23.644  1.00  0.00           N  
ATOM    376  CA  PRO C 323      59.641 111.697  24.222  1.00  0.00           C  
ATOM    377  C   PRO C 323      58.405 112.528  23.897  1.00  0.00           C  
ATOM    378  O   PRO C 323      57.797 113.083  24.806  1.00  0.00           O  
ATOM    379  CB  PRO C 323      60.910 112.316  23.647  1.00  0.00           C  
ATOM    380  CG  PRO C 323      61.838 111.140  23.542  1.00  0.00           C  
ATOM    381  CD  PRO C 323      60.957 110.033  23.035  1.00  0.00           C  
ATOM    382  N   LEU C 324      57.992 112.593  22.638  1.00  0.00           N  
ATOM    383  CA  LEU C 324      56.817 113.403  22.320  1.00  0.00           C  
ATOM    384  C   LEU C 324      55.586 112.831  22.977  1.00  0.00           C  
ATOM    385  O   LEU C 324      54.727 113.583  23.437  1.00  0.00           O  
ATOM    386  CB  LEU C 324      56.592 113.500  20.826  1.00  0.00           C  
ATOM    387  CG  LEU C 324      55.699 114.669  20.401  1.00  0.00           C  
ATOM    388  CD1 LEU C 324      56.364 116.023  20.600  1.00  0.00           C  
ATOM    389  CD2 LEU C 324      55.354 114.503  18.934  1.00  0.00           C  
ATOM    390  N   GLY C 325      55.521 111.499  23.032  1.00  0.00           N  
ATOM    391  CA  GLY C 325      54.392 110.770  23.612  1.00  0.00           C  
ATOM    392  C   GLY C 325      54.298 111.005  25.106  1.00  0.00           C  
ATOM    393  O   GLY C 325      53.207 111.313  25.643  1.00  0.00           O  
ATOM    394  N   HIS C 332      55.456 110.886  25.767  1.00  0.00           N  
ATOM    395  CA  HIS C 332      55.558 111.137  27.185  1.00  0.00           C  
ATOM    396  C   HIS C 332      55.094 112.533  27.589  1.00  0.00           C  
ATOM    397  O   HIS C 332      54.537 112.697  28.682  1.00  0.00           O  
ATOM    398  CB  HIS C 332      56.971 110.912  27.686  1.00  0.00           C  
ATOM    399  CG  HIS C 332      57.049 110.727  29.173  1.00  0.00           C  
ATOM    400  ND1 HIS C 332      57.823 111.524  29.985  1.00  0.00           N  
ATOM    401  CD2 HIS C 332      56.434 109.840  29.994  1.00  0.00           C  
ATOM    402  CE1 HIS C 332      57.689 111.134  31.241  1.00  0.00           C  
ATOM    403  NE2 HIS C 332      56.848 110.116  31.274  1.00  0.00           N  
ATOM    404  N   ARG C 333      55.298 113.537  26.735  1.00  0.00           N  
ATOM    405  CA  ARG C 333      54.887 114.864  27.150  1.00  0.00           C  
ATOM    406  C   ARG C 333      53.382 114.984  27.209  1.00  0.00           C  
ATOM    407  O   ARG C 333      52.843 115.553  28.161  1.00  0.00           O  
ATOM    408  CB  ARG C 333      55.502 115.964  26.308  1.00  0.00           C  
ATOM    409  CG  ARG C 333      56.976 115.815  26.181  1.00  0.00           C  
ATOM    410  CD  ARG C 333      57.616 117.099  25.815  1.00  0.00           C  
ATOM    411  NE  ARG C 333      59.065 116.921  25.843  1.00  0.00           N  
ATOM    412  CZ  ARG C 333      59.938 117.896  26.090  1.00  0.00           C  
ATOM    413  NH1 ARG C 333      59.509 119.151  26.322  1.00  0.00           N  
ATOM    414  NH2 ARG C 333      61.235 117.604  26.094  1.00  0.00           N  
ATOM    415  N   VAL C 334      52.685 114.424  26.229  1.00  0.00           N  
ATOM    416  CA  VAL C 334      51.230 114.471  26.318  1.00  0.00           C  
ATOM    417  C   VAL C 334      50.767 113.710  27.558  1.00  0.00           C  
ATOM    418  O   VAL C 334      49.934 114.226  28.319  1.00  0.00           O  
ATOM    419  CB  VAL C 334      50.509 113.951  25.063  1.00  0.00           C  
ATOM    420  CG1 VAL C 334      49.014 114.102  25.236  1.00  0.00           C  
ATOM    421  CG2 VAL C 334      50.967 114.720  23.836  1.00  0.00           C  
ATOM    422  N   LEU C 335      51.312 112.505  27.769  1.00  0.00           N  
ATOM    423  CA  LEU C 335      50.930 111.705  28.933  1.00  0.00           C  
ATOM    424  C   LEU C 335      51.003 112.546  30.218  1.00  0.00           C  
ATOM    425  O   LEU C 335      50.008 112.652  30.971  1.00  0.00           O  
ATOM    426  CB  LEU C 335      51.773 110.446  29.045  1.00  0.00           C  
ATOM    427  CG  LEU C 335      51.391 109.435  30.129  1.00  0.00           C  
ATOM    428  CD1 LEU C 335      50.062 108.748  29.869  1.00  0.00           C  
ATOM    429  CD2 LEU C 335      52.478 108.373  30.272  1.00  0.00           C  
ATOM    430  N   LYS C 336      52.160 113.181  30.431  1.00  0.00           N  
ATOM    431  CA  LYS C 336      52.346 114.098  31.549  1.00  0.00           C  
ATOM    432  C   LYS C 336      51.275 115.194  31.616  1.00  0.00           C  
ATOM    433  O   LYS C 336      50.627 115.353  32.642  1.00  0.00           O  
ATOM    434  CB  LYS C 336      53.751 114.708  31.518  1.00  0.00           C  
ATOM    435  CG  LYS C 336      54.826 113.750  31.936  1.00  0.00           C  
ATOM    436  CD  LYS C 336      54.812 113.538  33.446  1.00  0.00           C  
ATOM    437  CE  LYS C 336      55.390 112.180  33.853  1.00  0.00           C  
ATOM    438  NZ  LYS C 336      54.870 111.758  35.204  1.00  0.00           N  
ATOM    439  N   LYS C 337      51.079 115.934  30.528  1.00  0.00           N  
ATOM    440  CA  LYS C 337      50.039 116.963  30.502  1.00  0.00           C  
ATOM    441  C   LYS C 337      48.682 116.409  30.969  1.00  0.00           C  
ATOM    442  O   LYS C 337      48.035 116.999  31.862  1.00  0.00           O  
ATOM    443  CB  LYS C 337      49.914 117.578  29.117  1.00  0.00           C  
ATOM    444  CG  LYS C 337      51.191 118.243  28.597  1.00  0.00           C  
ATOM    445  CD  LYS C 337      51.218 119.693  28.950  1.00  0.00           C  
ATOM    446  CE  LYS C 337      52.599 120.285  28.759  1.00  0.00           C  
ATOM    447  NZ  LYS C 337      52.639 121.682  29.340  1.00  0.00           N  
ATOM    448  N   ILE C 338      48.274 115.263  30.405  1.00  0.00           N  
ATOM    449  CA  ILE C 338      47.016 114.617  30.793  1.00  0.00           C  
ATOM    450  C   ILE C 338      47.037 114.292  32.284  1.00  0.00           C  
ATOM    451  O   ILE C 338      46.103 114.610  33.028  1.00  0.00           O  
ATOM    452  CB  ILE C 338      46.713 113.365  29.935  1.00  0.00           C  
ATOM    453  CG1 ILE C 338      46.268 113.768  28.533  1.00  0.00           C  
ATOM    454  CG2 ILE C 338      45.593 112.553  30.543  1.00  0.00           C  
ATOM    455  CD1 ILE C 338      46.492 112.674  27.500  1.00  0.00           C  
ATOM    456  N   GLU C 339      48.136 113.701  32.721  1.00  0.00           N  
ATOM    457  CA  GLU C 339      48.290 113.331  34.116  1.00  0.00           C  
ATOM    458  C   GLU C 339      48.037 114.577  35.005  1.00  0.00           C  
ATOM    459  O   GLU C 339      47.092 114.587  35.807  1.00  0.00           O  
ATOM    460  CB  GLU C 339      49.675 112.696  34.290  1.00  0.00           C  
ATOM    461  CG  GLU C 339      50.030 112.150  35.638  1.00  0.00           C  
ATOM    462  CD  GLU C 339      51.551 112.181  35.841  1.00  0.00           C  
ATOM    463  OE1 GLU C 339      52.078 113.289  36.166  1.00  0.00           O  
ATOM    464  OE2 GLU C 339      52.218 111.119  35.652  1.00  0.00           O  
ATOM    465  N   GLN C 340      48.814 115.642  34.783  1.00  0.00           N  
ATOM    466  CA  GLN C 340      48.676 116.917  35.509  1.00  0.00           C  
ATOM    467  C   GLN C 340      47.263 117.517  35.554  1.00  0.00           C  
ATOM    468  O   GLN C 340      46.872 118.097  36.567  1.00  0.00           O  
ATOM    469  CB  GLN C 340      49.674 117.949  34.965  1.00  0.00           C  
ATOM    470  CG  GLN C 340      49.732 119.277  35.708  1.00  0.00           C  
ATOM    471  CD  GLN C 340      49.928 119.122  37.203  1.00  0.00           C  
ATOM    472  OE1 GLN C 340      50.363 118.054  37.686  1.00  0.00           O  
ATOM    473  NE2 GLN C 340      49.612 120.190  37.961  1.00  0.00           N  
ATOM    474  N   ILE C 341      46.506 117.381  34.463  1.00  0.00           N  
ATOM    475  CA  ILE C 341      45.116 117.883  34.443  1.00  0.00           C  
ATOM    476  C   ILE C 341      44.264 117.022  35.368  1.00  0.00           C  
ATOM    477  O   ILE C 341      43.414 117.545  36.106  1.00  0.00           O  
ATOM    478  CB  ILE C 341      44.493 117.905  33.026  1.00  0.00           C  
ATOM    479  CG1 ILE C 341      45.098 119.042  32.203  1.00  0.00           C  
ATOM    480  CG2 ILE C 341      42.988 118.097  33.106  1.00  0.00           C  
ATOM    481  CD1 ILE C 341      45.203 118.764  30.738  1.00  0.00           C  
ATOM    482  N   VAL C 342      44.505 115.706  35.344  1.00  0.00           N  
ATOM    483  CA  VAL C 342      43.748 114.808  36.211  1.00  0.00           C  
ATOM    484  C   VAL C 342      44.085 115.139  37.669  1.00  0.00           C  
ATOM    485  O   VAL C 342      43.174 115.350  38.475  1.00  0.00           O  
ATOM    486  CB  VAL C 342      43.940 113.301  35.863  1.00  0.00           C  
ATOM    487  CG1 VAL C 342      43.327 112.435  36.896  1.00  0.00           C  
ATOM    488  CG2 VAL C 342      43.301 112.962  34.531  1.00  0.00           C  
ATOM    489  N   ARG C 343      45.378 115.257  37.985  1.00  0.00           N  
ATOM    490  CA  ARG C 343      45.807 115.577  39.348  1.00  0.00           C  
ATOM    491  C   ARG C 343      45.149 116.863  39.818  1.00  0.00           C  
ATOM    492  O   ARG C 343      44.399 116.850  40.797  1.00  0.00           O  
ATOM    493  CB  ARG C 343      47.326 115.637  39.438  1.00  0.00           C  
ATOM    494  CG  ARG C 343      47.909 116.325  40.667  1.00  0.00           C  
ATOM    495  CD  ARG C 343      49.449 116.316  40.604  1.00  0.00           C  
ATOM    496  NE  ARG C 343      49.971 114.942  40.499  1.00  0.00           N  
ATOM    497  CZ  ARG C 343      50.534 114.416  39.408  1.00  0.00           C  
ATOM    498  NH1 ARG C 343      50.697 115.142  38.309  1.00  0.00           N  
ATOM    499  NH2 ARG C 343      50.966 113.167  39.419  1.00  0.00           N  
ATOM    500  N   GLU C 344      45.387 117.959  39.106  1.00  0.00           N  
ATOM    501  CA  GLU C 344      44.731 119.240  39.412  1.00  0.00           C  
ATOM    502  C   GLU C 344      43.249 119.137  39.747  1.00  0.00           C  
ATOM    503  O   GLU C 344      42.821 119.664  40.781  1.00  0.00           O  
ATOM    504  CB  GLU C 344      44.924 120.248  38.285  1.00  0.00           C  
ATOM    505  CG  GLU C 344      46.282 120.893  38.322  1.00  0.00           C  
ATOM    506  CD  GLU C 344      46.532 121.732  37.117  1.00  0.00           C  
ATOM    507  OE1 GLU C 344      45.548 122.320  36.587  1.00  0.00           O  
ATOM    508  OE2 GLU C 344      47.706 121.795  36.685  1.00  0.00           O  
ATOM    509  N   GLU C 345      42.469 118.456  38.903  1.00  0.00           N  
ATOM    510  CA  GLU C 345      41.034 118.357  39.172  1.00  0.00           C  
ATOM    511  C   GLU C 345      40.634 117.475  40.388  1.00  0.00           C  
ATOM    512  O   GLU C 345      39.668 117.800  41.087  1.00  0.00           O  
ATOM    513  CB  GLU C 345      40.246 118.019  37.914  1.00  0.00           C  
ATOM    514  CG  GLU C 345      40.369 119.060  36.786  1.00  0.00           C  
ATOM    515  CD  GLU C 345      39.928 120.492  37.167  1.00  0.00           C  
ATOM    516  OE1 GLU C 345      38.841 120.697  37.766  1.00  0.00           O  
ATOM    517  OE2 GLU C 345      40.689 121.419  36.834  1.00  0.00           O  
ATOM    518  N   GLN C 347      41.376 116.394  40.648  1.00  0.00           N  
ATOM    519  CA  GLN C 347      41.228 115.610  41.868  1.00  0.00           C  
ATOM    520  C   GLN C 347      41.457 116.453  43.103  1.00  0.00           C  
ATOM    521  O   GLN C 347      40.705 116.372  44.082  1.00  0.00           O  
ATOM    522  CB  GLN C 347      42.220 114.440  41.895  1.00  0.00           C  
ATOM    523  CG  GLN C 347      41.883 113.290  40.949  1.00  0.00           C  
ATOM    524  CD  GLN C 347      40.446 112.779  41.085  1.00  0.00           C  
ATOM    525  OE1 GLN C 347      39.553 113.101  40.279  1.00  0.00           O  
ATOM    526  NE2 GLN C 347      40.224 111.963  42.102  1.00  0.00           N  
ATOM    527  N   ASN C 348      42.522 117.250  43.073  1.00  0.00           N  
ATOM    528  CA  ASN C 348      42.838 118.092  44.228  1.00  0.00           C  
ATOM    529  C   ASN C 348      41.733 119.120  44.506  1.00  0.00           C  
ATOM    530  O   ASN C 348      41.269 119.246  45.647  1.00  0.00           O  
ATOM    531  CB  ASN C 348      44.198 118.738  44.088  1.00  0.00           C  
ATOM    532  CG  ASN C 348      45.313 117.733  44.071  1.00  0.00           C  
ATOM    533  OD1 ASN C 348      45.191 116.632  44.608  1.00  0.00           O  
ATOM    534  ND2 ASN C 348      46.427 118.110  43.466  1.00  0.00           N  
ATOM    535  N   ARG C 349      41.263 119.793  43.457  1.00  0.00           N  
ATOM    536  CA  ARG C 349      40.167 120.742  43.604  1.00  0.00           C  
ATOM    537  C   ARG C 349      38.943 120.061  44.222  1.00  0.00           C  
ATOM    538  O   ARG C 349      38.275 120.606  45.092  1.00  0.00           O  
ATOM    539  CB  ARG C 349      39.845 121.348  42.242  1.00  0.00           C  
ATOM    540  CG  ARG C 349      38.706 122.328  42.206  1.00  0.00           C  
ATOM    541  CD  ARG C 349      39.039 123.448  41.235  1.00  0.00           C  
ATOM    542  NE  ARG C 349      39.807 122.981  40.070  1.00  0.00           N  
ATOM    543  CZ  ARG C 349      40.732 123.709  39.452  1.00  0.00           C  
ATOM    544  NH1 ARG C 349      41.030 124.936  39.876  1.00  0.00           N  
ATOM    545  NH2 ARG C 349      41.358 123.208  38.410  1.00  0.00           N  
ATOM    546  N   ALA C 352      38.682 118.841  43.782  1.00  0.00           N  
ATOM    547  CA  ALA C 352      37.570 118.067  44.312  1.00  0.00           C  
ATOM    548  C   ALA C 352      37.789 117.556  45.774  1.00  0.00           C  
ATOM    549  O   ALA C 352      36.849 117.064  46.405  1.00  0.00           O  
ATOM    550  CB  ALA C 352      37.216 116.942  43.351  1.00  0.00           C  
ATOM    551  N   GLY C 361      38.997 117.698  46.322  1.00  0.00           N  
ATOM    552  CA  GLY C 361      39.194 117.397  47.736  1.00  0.00           C  
ATOM    553  C   GLY C 361      39.919 116.103  48.035  1.00  0.00           C  
ATOM    554  O   GLY C 361      40.070 115.729  49.199  1.00  0.00           O  
ATOM    555  N   ALA C 362      40.381 115.429  46.976  1.00  0.00           N  
ATOM    556  CA  ALA C 362      41.043 114.124  47.055  1.00  0.00           C  
ATOM    557  C   ALA C 362      42.522 114.280  47.413  1.00  0.00           C  
ATOM    558  O   ALA C 362      43.119 115.323  47.148  1.00  0.00           O  
ATOM    559  CB  ALA C 362      40.891 113.418  45.749  1.00  0.00           C  
ATOM    560  N   ILE C 363      43.113 113.256  48.023  1.00  0.00           N  
ATOM    561  CA  ILE C 363      44.496 113.359  48.486  1.00  0.00           C  
ATOM    562  C   ILE C 363      45.383 112.326  47.799  1.00  0.00           C  
ATOM    563  O   ILE C 363      45.146 111.111  47.914  1.00  0.00           O  
ATOM    564  CB  ILE C 363      44.605 113.259  50.032  1.00  0.00           C  
ATOM    565  CG1 ILE C 363      43.626 114.240  50.689  1.00  0.00           C  
ATOM    566  CG2 ILE C 363      46.006 113.649  50.489  1.00  0.00           C  
ATOM    567  CD1 ILE C 363      43.174 113.828  52.091  1.00  0.00           C  
ATOM    568  N   GLU C 364      46.398 112.815  47.082  1.00  0.00           N  
ATOM    569  CA  GLU C 364      47.265 111.942  46.300  1.00  0.00           C  
ATOM    570  C   GLU C 364      48.248 111.155  47.177  1.00  0.00           C  
ATOM    571  O   GLU C 364      48.832 111.706  48.116  1.00  0.00           O  
ATOM    572  CB  GLU C 364      48.002 112.735  45.225  1.00  0.00           C  
ATOM    573  CG  GLU C 364      48.882 111.886  44.351  1.00  0.00           C  
ATOM    574  CD  GLU C 364      49.603 112.671  43.281  1.00  0.00           C  
ATOM    575  OE1 GLU C 364      49.689 113.901  43.435  1.00  0.00           O  
ATOM    576  OE2 GLU C 364      50.093 112.064  42.290  1.00  0.00           O  
ATOM    577  N   LEU C 365      48.391 109.864  46.896  1.00  0.00           N  
ATOM    578  CA  LEU C 365      49.513 109.076  47.405  1.00  0.00           C  
ATOM    579  C   LEU C 365      49.903 108.120  46.294  1.00  0.00           C  
ATOM    580  O   LEU C 365      49.365 108.204  45.166  1.00  0.00           O  
ATOM    581  CB  LEU C 365      49.146 108.301  48.680  1.00  0.00           C  
ATOM    582  CG  LEU C 365      47.773 107.628  48.843  1.00  0.00           C  
ATOM    583  CD1 LEU C 365      47.586 106.402  47.961  1.00  0.00           C  
ATOM    584  CD2 LEU C 365      47.598 107.218  50.280  1.00  0.00           C  
ATOM    585  N   LEU C 366      50.819 107.204  46.584  1.00  0.00           N  
ATOM    586  CA  LEU C 366      51.146 106.204  45.589  1.00  0.00           C  
ATOM    587  C   LEU C 366      51.234 104.813  46.198  1.00  0.00           C  
ATOM    588  O   LEU C 366      51.999 104.587  47.145  1.00  0.00           O  
ATOM    589  CB  LEU C 366      52.436 106.580  44.849  1.00  0.00           C  
ATOM    590  CG  LEU C 366      52.788 105.737  43.618  1.00  0.00           C  
ATOM    591  CD1 LEU C 366      51.809 105.967  42.471  1.00  0.00           C  
ATOM    592  CD2 LEU C 366      54.194 105.985  43.164  1.00  0.00           C  
ATOM    593  N   MET C 368      50.423 103.897  45.660  1.00  0.00           N  
ATOM    594  CA  MET C 368      50.494 102.481  45.991  1.00  0.00           C  
ATOM    595  C   MET C 368      51.428 101.765  45.013  1.00  0.00           C  
ATOM    596  O   MET C 368      51.601 102.223  43.902  1.00  0.00           O  
ATOM    597  CB  MET C 368      49.105 101.864  45.950  1.00  0.00           C  
ATOM    598  CG  MET C 368      48.365 102.057  47.236  1.00  0.00           C  
ATOM    599  SD  MET C 368      46.586 101.770  47.159  1.00  0.00           S  
ATOM    600  CE  MET C 368      46.104 103.031  45.971  1.00  0.00           C  
ATOM    601  N   PRO C 370      52.011 100.617  45.421  1.00  0.00           N  
ATOM    602  CA  PRO C 370      52.962  99.928  44.554  1.00  0.00           C  
ATOM    603  C   PRO C 370      52.284  99.229  43.393  1.00  0.00           C  
ATOM    604  O   PRO C 370      51.054  99.093  43.352  1.00  0.00           O  
ATOM    605  CB  PRO C 370      53.571  98.862  45.459  1.00  0.00           C  
ATOM    606  CG  PRO C 370      52.859  98.929  46.749  1.00  0.00           C  
ATOM    607  CD  PRO C 370      51.756  99.887  46.677  1.00  0.00           C  
ATOM    608  N   THR C 371      53.095  98.764  42.454  1.00  0.00           N  
ATOM    609  CA  THR C 371      52.582  97.961  41.343  1.00  0.00           C  
ATOM    610  C   THR C 371      52.367  96.494  41.729  1.00  0.00           C  
ATOM    611  O   THR C 371      51.498  95.823  41.173  1.00  0.00           O  
ATOM    612  CB  THR C 371      53.526  98.019  40.163  1.00  0.00           C  
ATOM    613  OG1 THR C 371      54.858  97.720  40.628  1.00  0.00           O  
ATOM    614  CG2 THR C 371      53.461  99.416  39.493  1.00  0.00           C  
ATOM    615  N   LEU C 372      53.147  95.996  42.684  1.00  0.00           N  
ATOM    616  CA  LEU C 372      52.999  94.618  43.088  1.00  0.00           C  
ATOM    617  C   LEU C 372      52.246  94.512  44.408  1.00  0.00           C  
ATOM    618  O   LEU C 372      52.569  95.205  45.369  1.00  0.00           O  
ATOM    619  CB  LEU C 372      54.366  93.938  43.162  1.00  0.00           C  
ATOM    620  CG  LEU C 372      55.089  93.924  41.813  1.00  0.00           C  
ATOM    621  CD1 LEU C 372      56.367  93.132  41.852  1.00  0.00           C  
ATOM    622  CD2 LEU C 372      54.166  93.420  40.674  1.00  0.00           C  
ATOM    623  N   GLN C 373      51.239  93.643  44.448  1.00  0.00           N  
ATOM    624  CA  GLN C 373      50.476  93.399  45.655  1.00  0.00           C  
ATOM    625  C   GLN C 373      50.581  91.930  46.066  1.00  0.00           C  
ATOM    626  O   GLN C 373      50.982  91.095  45.253  1.00  0.00           O  
ATOM    627  CB  GLN C 373      49.024  93.755  45.408  1.00  0.00           C  
ATOM    628  CG  GLN C 373      48.824  95.093  44.775  1.00  0.00           C  
ATOM    629  CD  GLN C 373      47.374  95.458  44.668  1.00  0.00           C  
ATOM    630  OE1 GLN C 373      46.543  94.946  45.416  1.00  0.00           O  
ATOM    631  NE2 GLN C 373      47.049  96.349  43.732  1.00  0.00           N  
ATOM    632  N   LEU C 374      50.198  91.621  47.314  1.00  0.00           N  
ATOM    633  CA  LEU C 374      50.288  90.274  47.870  1.00  0.00           C  
ATOM    634  C   LEU C 374      48.986  89.534  47.667  1.00  0.00           C  
ATOM    635  O   LEU C 374      47.921  90.072  47.945  1.00  0.00           O  
ATOM    636  CB  LEU C 374      50.497  90.370  49.354  1.00  0.00           C  
ATOM    637  CG  LEU C 374      51.899  90.568  49.887  1.00  0.00           C  
ATOM    638  CD1 LEU C 374      51.790  90.803  51.394  1.00  0.00           C  
ATOM    639  CD2 LEU C 374      52.753  89.362  49.573  1.00  0.00           C  
ATOM    640  N   ALA C 375      49.054  88.283  47.225  1.00  0.00           N  
ATOM    641  CA  ALA C 375      47.835  87.539  46.911  1.00  0.00           C  
ATOM    642  C   ALA C 375      46.932  87.395  48.132  1.00  0.00           C  
ATOM    643  O   ALA C 375      45.703  87.372  47.988  1.00  0.00           O  
ATOM    644  CB  ALA C 375      48.173  86.187  46.337  1.00  0.00           C  
ATOM    645  N   ASP C 376      47.547  87.294  49.318  1.00  0.00           N  
ATOM    646  CA  ASP C 376      46.820  87.252  50.588  1.00  0.00           C  
ATOM    647  C   ASP C 376      45.783  88.385  50.669  1.00  0.00           C  
ATOM    648  O   ASP C 376      44.596  88.160  50.928  1.00  0.00           O  
ATOM    649  CB  ASP C 376      47.783  87.440  51.760  1.00  0.00           C  
ATOM    650  CG  ASP C 376      48.613  86.211  52.069  1.00  0.00           C  
ATOM    651  OD1 ASP C 376      48.415  85.115  51.454  1.00  0.00           O  
ATOM    652  OD2 ASP C 376      49.480  86.370  52.969  1.00  0.00           O  
ATOM    653  N   LEU C 377      46.242  89.607  50.457  1.00  0.00           N  
ATOM    654  CA  LEU C 377      45.364  90.748  50.474  1.00  0.00           C  
ATOM    655  C   LEU C 377      44.044  90.504  49.735  1.00  0.00           C  
ATOM    656  O   LEU C 377      42.981  90.888  50.213  1.00  0.00           O  
ATOM    657  CB  LEU C 377      46.097  91.959  49.895  1.00  0.00           C  
ATOM    658  CG  LEU C 377      45.410  93.322  49.879  1.00  0.00           C  
ATOM    659  CD1 LEU C 377      44.813  93.665  51.235  1.00  0.00           C  
ATOM    660  CD2 LEU C 377      46.425  94.365  49.459  1.00  0.00           C  
ATOM    661  N   TRP C 378      44.131  89.863  48.579  1.00  0.00           N  
ATOM    662  CA  TRP C 378      42.974  89.584  47.753  1.00  0.00           C  
ATOM    663  C   TRP C 378      42.234  88.327  48.217  1.00  0.00           C  
ATOM    664  O   TRP C 378      41.039  88.133  47.906  1.00  0.00           O  
ATOM    665  CB  TRP C 378      43.404  89.421  46.303  1.00  0.00           C  
ATOM    666  CG  TRP C 378      43.939  90.648  45.686  1.00  0.00           C  
ATOM    667  CD1 TRP C 378      45.102  91.314  46.010  1.00  0.00           C  
ATOM    668  CD2 TRP C 378      43.351  91.372  44.620  1.00  0.00           C  
ATOM    669  NE1 TRP C 378      45.256  92.413  45.200  1.00  0.00           N  
ATOM    670  CE2 TRP C 378      44.195  92.467  44.337  1.00  0.00           C  
ATOM    671  CE3 TRP C 378      42.194  91.195  43.859  1.00  0.00           C  
ATOM    672  CZ2 TRP C 378      43.908  93.381  43.358  1.00  0.00           C  
ATOM    673  CZ3 TRP C 378      41.914  92.110  42.866  1.00  0.00           C  
ATOM    674  CH2 TRP C 378      42.767  93.190  42.628  1.00  0.00           C  
ATOM    675  N   ARG C 388      42.932  87.457  48.952  1.00  0.00           N  
ATOM    676  CA  ARG C 388      42.234  86.347  49.563  1.00  0.00           C  
ATOM    677  C   ARG C 388      41.242  86.911  50.551  1.00  0.00           C  
ATOM    678  O   ARG C 388      40.067  86.533  50.508  1.00  0.00           O  
ATOM    679  CB  ARG C 388      43.164  85.302  50.151  1.00  0.00           C  
ATOM    680  CG  ARG C 388      43.656  84.345  49.075  1.00  0.00           C  
ATOM    681  CD  ARG C 388      44.429  83.149  49.614  1.00  0.00           C  
ATOM    682  NE  ARG C 388      45.044  82.407  48.519  1.00  0.00           N  
ATOM    683  CZ  ARG C 388      46.322  82.531  48.167  1.00  0.00           C  
ATOM    684  NH1 ARG C 388      47.129  83.335  48.841  1.00  0.00           N  
ATOM    685  NH2 ARG C 388      46.805  81.850  47.141  1.00  0.00           N  
ATOM    686  N   GLU C 389      41.684  87.879  51.358  1.00  0.00           N  
ATOM    687  CA  GLU C 389      40.799  88.593  52.282  1.00  0.00           C  
ATOM    688  C   GLU C 389      39.500  89.109  51.658  1.00  0.00           C  
ATOM    689  O   GLU C 389      38.543  89.409  52.376  1.00  0.00           O  
ATOM    690  CB  GLU C 389      41.506  89.783  52.886  1.00  0.00           C  
ATOM    691  CG  GLU C 389      42.558  89.478  53.882  1.00  0.00           C  
ATOM    692  CD  GLU C 389      42.867  90.696  54.716  1.00  0.00           C  
ATOM    693  OE1 GLU C 389      41.907  91.238  55.309  1.00  0.00           O  
ATOM    694  OE2 GLU C 389      44.048  91.118  54.772  1.00  0.00           O  
ATOM    695  N   SER C 396      39.466  89.237  50.335  1.00  0.00           N  
ATOM    696  CA  SER C 396      38.286  89.754  49.640  1.00  0.00           C  
ATOM    697  C   SER C 396      37.536  88.664  48.934  1.00  0.00           C  
ATOM    698  O   SER C 396      36.347  88.788  48.672  1.00  0.00           O  
ATOM    699  CB  SER C 396      38.717  90.743  48.585  1.00  0.00           C  
ATOM    700  OG  SER C 396      39.009  91.943  49.229  1.00  0.00           O  
ATOM    701  N   GLY C 397      38.256  87.610  48.584  1.00  0.00           N  
ATOM    702  CA  GLY C 397      37.686  86.563  47.771  1.00  0.00           C  
ATOM    703  C   GLY C 397      37.695  86.999  46.328  1.00  0.00           C  
ATOM    704  O   GLY C 397      37.057  86.355  45.471  1.00  0.00           O  
ATOM    705  N   ARG C 399      38.416  88.088  46.052  1.00  0.00           N  
ATOM    706  CA  ARG C 399      38.623  88.515  44.677  1.00  0.00           C  
ATOM    707  C   ARG C 399      39.769  87.763  43.999  1.00  0.00           C  
ATOM    708  O   ARG C 399      39.827  87.721  42.772  1.00  0.00           O  
ATOM    709  CB  ARG C 399      38.817  90.026  44.572  1.00  0.00           C  
ATOM    710  CG  ARG C 399      37.579  90.825  44.885  1.00  0.00           C  
ATOM    711  CD  ARG C 399      37.412  91.980  43.935  1.00  0.00           C  
ATOM    712  NE  ARG C 399      38.436  93.014  44.104  1.00  0.00           N  
ATOM    713  CZ  ARG C 399      38.556  94.092  43.321  1.00  0.00           C  
ATOM    714  NH1 ARG C 399      37.708  94.283  42.314  1.00  0.00           N  
ATOM    715  NH2 ARG C 399      39.518  94.979  43.542  1.00  0.00           N  
ATOM    716  N   TYR C 404      40.659  87.152  44.776  1.00  0.00           N  
ATOM    717  CA  TYR C 404      41.791  86.443  44.183  1.00  0.00           C  
ATOM    718  C   TYR C 404      41.280  85.586  43.064  1.00  0.00           C  
ATOM    719  O   TYR C 404      41.359  85.974  41.910  1.00  0.00           O  
ATOM    720  CB  TYR C 404      42.574  85.587  45.190  1.00  0.00           C  
ATOM    721  CG  TYR C 404      43.934  85.137  44.667  1.00  0.00           C  
ATOM    722  CD1 TYR C 404      44.743  86.024  43.953  1.00  0.00           C  
ATOM    723  CD2 TYR C 404      44.420  83.835  44.896  1.00  0.00           C  
ATOM    724  CE1 TYR C 404      45.995  85.642  43.460  1.00  0.00           C  
ATOM    725  CE2 TYR C 404      45.687  83.439  44.413  1.00  0.00           C  
ATOM    726  CZ  TYR C 404      46.474  84.356  43.686  1.00  0.00           C  
ATOM    727  OH  TYR C 404      47.742  84.033  43.186  1.00  0.00           O  
ATOM    728  N   ASP C 406      40.691  84.448  43.409  1.00  0.00           N  
ATOM    729  CA  ASP C 406      40.275  83.482  42.398  1.00  0.00           C  
ATOM    730  C   ASP C 406      39.130  83.990  41.544  1.00  0.00           C  
ATOM    731  O   ASP C 406      38.754  83.331  40.586  1.00  0.00           O  
ATOM    732  CB  ASP C 406      39.954  82.119  43.017  1.00  0.00           C  
ATOM    733  CG  ASP C 406      41.221  81.336  43.410  1.00  0.00           C  
ATOM    734  OD1 ASP C 406      42.145  81.175  42.559  1.00  0.00           O  
ATOM    735  OD2 ASP C 406      41.282  80.865  44.575  1.00  0.00           O  
ATOM    736  N   ALA C 486      38.614  85.174  41.848  1.00  0.00           N  
ATOM    737  CA  ALA C 486      37.445  85.674  41.124  1.00  0.00           C  
ATOM    738  C   ALA C 486      37.735  86.870  40.206  1.00  0.00           C  
ATOM    739  O   ALA C 486      36.819  87.543  39.744  1.00  0.00           O  
ATOM    740  CB  ALA C 486      36.260  85.962  42.110  1.00  0.00           C  
ATOM    741  N   TYR C 487      39.010  87.140  39.942  1.00  0.00           N  
ATOM    742  CA  TYR C 487      39.350  88.171  38.949  1.00  0.00           C  
ATOM    743  C   TYR C 487      39.524  87.604  37.538  1.00  0.00           C  
ATOM    744  O   TYR C 487      39.455  88.331  36.531  1.00  0.00           O  
ATOM    745  CB  TYR C 487      40.613  88.929  39.336  1.00  0.00           C  
ATOM    746  CG  TYR C 487      40.529  90.345  38.841  1.00  0.00           C  
ATOM    747  CD1 TYR C 487      39.874  91.304  39.600  1.00  0.00           C  
ATOM    748  CD2 TYR C 487      41.045  90.715  37.605  1.00  0.00           C  
ATOM    749  CE1 TYR C 487      39.748  92.596  39.167  1.00  0.00           C  
ATOM    750  CE2 TYR C 487      40.922  92.024  37.151  1.00  0.00           C  
ATOM    751  CZ  TYR C 487      40.269  92.958  37.944  1.00  0.00           C  
ATOM    752  OH  TYR C 487      40.124  94.273  37.563  1.00  0.00           O  
ATOM    753  N   GLY C 488      39.794  86.303  37.488  1.00  0.00           N  
ATOM    754  CA  GLY C 488      39.953  85.599  36.235  1.00  0.00           C  
ATOM    755  C   GLY C 488      41.358  85.724  35.699  1.00  0.00           C  
ATOM    756  O   GLY C 488      42.256  86.179  36.398  1.00  0.00           O  
ATOM    757  N   PRO C 495      41.545  85.348  34.434  1.00  0.00           N  
ATOM    758  CA  PRO C 495      42.882  85.273  33.874  1.00  0.00           C  
ATOM    759  C   PRO C 495      43.509  86.641  33.505  1.00  0.00           C  
ATOM    760  O   PRO C 495      44.682  86.692  33.142  1.00  0.00           O  
ATOM    761  CB  PRO C 495      42.694  84.374  32.654  1.00  0.00           C  
ATOM    762  CG  PRO C 495      41.220  84.505  32.292  1.00  0.00           C  
ATOM    763  CD  PRO C 495      40.484  85.012  33.462  1.00  0.00           C  
ATOM    764  N   GLU C 496      42.770  87.740  33.619  1.00  0.00           N  
ATOM    765  CA  GLU C 496      43.401  89.063  33.480  1.00  0.00           C  
ATOM    766  C   GLU C 496      44.321  89.451  34.658  1.00  0.00           C  
ATOM    767  O   GLU C 496      44.995  90.460  34.621  1.00  0.00           O  
ATOM    768  CB  GLU C 496      42.360  90.151  33.247  1.00  0.00           C  
ATOM    769  CG  GLU C 496      40.951  89.636  33.362  1.00  0.00           C  
ATOM    770  CD  GLU C 496      40.367  89.324  31.988  1.00  0.00           C  
ATOM    771  OE1 GLU C 496      40.697  90.115  31.069  1.00  0.00           O  
ATOM    772  OE2 GLU C 496      39.588  88.325  31.835  1.00  0.00           O  
ATOM    773  N   MET C 497      44.346  88.660  35.712  1.00  0.00           N  
ATOM    774  CA  MET C 497      45.232  89.007  36.778  1.00  0.00           C  
ATOM    775  C   MET C 497      46.570  88.425  36.481  1.00  0.00           C  
ATOM    776  O   MET C 497      46.648  87.284  36.107  1.00  0.00           O  
ATOM    777  CB  MET C 497      44.727  88.500  38.108  1.00  0.00           C  
ATOM    778  CG  MET C 497      45.522  89.063  39.257  1.00  0.00           C  
ATOM    779  SD  MET C 497      44.963  88.305  40.768  1.00  0.00           S  
ATOM    780  CE  MET C 497      43.617  89.421  41.212  1.00  0.00           C  
ATOM    781  N   LEU C 498      47.636  89.195  36.626  1.00  0.00           N  
ATOM    782  CA  LEU C 498      48.946  88.643  36.328  1.00  0.00           C  
ATOM    783  C   LEU C 498      49.553  88.189  37.642  1.00  0.00           C  
ATOM    784  O   LEU C 498      49.931  89.009  38.473  1.00  0.00           O  
ATOM    785  CB  LEU C 498      49.809  89.654  35.577  1.00  0.00           C  
ATOM    786  CG  LEU C 498      51.197  89.263  35.094  1.00  0.00           C  
ATOM    787  CD1 LEU C 498      51.173  88.278  33.951  1.00  0.00           C  
ATOM    788  CD2 LEU C 498      51.953  90.507  34.678  1.00  0.00           C  
ATOM    789  N   ARG C 499      49.592  86.877  37.859  1.00  0.00           N  
ATOM    790  CA  ARG C 499      50.145  86.333  39.096  1.00  0.00           C  
ATOM    791  C   ARG C 499      51.635  86.150  38.978  1.00  0.00           C  
ATOM    792  O   ARG C 499      52.159  85.979  37.898  1.00  0.00           O  
ATOM    793  CB  ARG C 499      49.455  85.030  39.466  1.00  0.00           C  
ATOM    794  CG  ARG C 499      47.948  85.159  39.481  1.00  0.00           C  
ATOM    795  CD  ARG C 499      47.291  83.937  40.024  1.00  0.00           C  
ATOM    796  NE  ARG C 499      45.882  84.183  40.315  1.00  0.00           N  
ATOM    797  CZ  ARG C 499      45.003  83.227  40.615  1.00  0.00           C  
ATOM    798  NH1 ARG C 499      45.392  81.952  40.643  1.00  0.00           N  
ATOM    799  NH2 ARG C 499      43.731  83.541  40.878  1.00  0.00           N  
ATOM    800  N   ILE C 500      52.321  86.207  40.101  1.00  0.00           N  
ATOM    801  CA  ILE C 500      53.778  86.321  40.120  1.00  0.00           C  
ATOM    802  C   ILE C 500      54.313  85.607  41.367  1.00  0.00           C  
ATOM    803  O   ILE C 500      53.878  85.900  42.473  1.00  0.00           O  
ATOM    804  CB  ILE C 500      54.208  87.846  40.138  1.00  0.00           C  
ATOM    805  CG1 ILE C 500      53.889  88.534  38.805  1.00  0.00           C  
ATOM    806  CG2 ILE C 500      55.680  88.013  40.461  1.00  0.00           C  
ATOM    807  CD1 ILE C 500      53.750  90.035  38.880  1.00  0.00           C  
ATOM    808  N   ALA C 501      55.241  84.670  41.211  1.00  0.00           N  
ATOM    809  CA  ALA C 501      55.869  84.067  42.400  1.00  0.00           C  
ATOM    810  C   ALA C 501      57.263  84.654  42.574  1.00  0.00           C  
ATOM    811  O   ALA C 501      58.047  84.610  41.651  1.00  0.00           O  
ATOM    812  CB  ALA C 501      55.947  82.565  42.247  1.00  0.00           C  
ATOM    813  N   ASP C 502      57.590  85.218  43.727  1.00  0.00           N  
ATOM    814  CA  ASP C 502      58.965  85.707  43.891  1.00  0.00           C  
ATOM    815  C   ASP C 502      59.917  84.579  44.257  1.00  0.00           C  
ATOM    816  O   ASP C 502      59.510  83.438  44.361  1.00  0.00           O  
ATOM    817  CB  ASP C 502      59.057  86.860  44.897  1.00  0.00           C  
ATOM    818  CG  ASP C 502      58.697  86.446  46.291  1.00  0.00           C  
ATOM    819  OD1 ASP C 502      58.731  85.231  46.548  1.00  0.00           O  
ATOM    820  OD2 ASP C 502      58.391  87.338  47.122  1.00  0.00           O  
ATOM    821  N   ARG C 650      61.179  84.897  44.482  1.00  0.00           N  
ATOM    822  CA  ARG C 650      62.163  83.860  44.736  1.00  0.00           C  
ATOM    823  C   ARG C 650      61.814  82.991  45.945  1.00  0.00           C  
ATOM    824  O   ARG C 650      62.281  81.866  46.065  1.00  0.00           O  
ATOM    825  CB  ARG C 650      63.545  84.461  44.889  1.00  0.00           C  
ATOM    826  CG  ARG C 650      63.669  85.466  45.997  1.00  0.00           C  
ATOM    827  CD  ARG C 650      64.969  86.227  45.843  1.00  0.00           C  
ATOM    828  NE  ARG C 650      66.151  85.383  46.031  1.00  0.00           N  
ATOM    829  CZ  ARG C 650      67.402  85.831  45.988  1.00  0.00           C  
ATOM    830  NH1 ARG C 650      67.638  87.110  45.755  1.00  0.00           N  
ATOM    831  NH2 ARG C 650      68.419  85.007  46.179  1.00  0.00           N  
ATOM    832  N   HIS C 651      60.980  83.501  46.839  1.00  0.00           N  
ATOM    833  CA  HIS C 651      60.656  82.744  48.022  1.00  0.00           C  
ATOM    834  C   HIS C 651      59.337  82.029  47.861  1.00  0.00           C  
ATOM    835  O   HIS C 651      58.814  81.503  48.833  1.00  0.00           O  
ATOM    836  CB  HIS C 651      60.550  83.677  49.210  1.00  0.00           C  
ATOM    837  CG  HIS C 651      61.791  84.458  49.485  1.00  0.00           C  
ATOM    838  ND1 HIS C 651      62.881  83.919  50.127  1.00  0.00           N  
ATOM    839  CD2 HIS C 651      62.106  85.745  49.225  1.00  0.00           C  
ATOM    840  CE1 HIS C 651      63.819  84.840  50.242  1.00  0.00           C  
ATOM    841  NE2 HIS C 651      63.370  85.960  49.708  1.00  0.00           N  
ATOM    842  N   LYS C 652      58.768  82.039  46.657  1.00  0.00           N  
ATOM    843  CA  LYS C 652      57.528  81.299  46.390  1.00  0.00           C  
ATOM    844  C   LYS C 652      56.259  81.969  46.915  1.00  0.00           C  
ATOM    845  O   LYS C 652      55.152  81.440  46.755  1.00  0.00           O  
ATOM    846  CB  LYS C 652      57.641  79.827  46.874  1.00  0.00           C  
ATOM    847  CG  LYS C 652      58.358  78.966  45.833  1.00  0.00           C  
ATOM    848  CD  LYS C 652      58.692  77.547  46.255  1.00  0.00           C  
ATOM    849  CE  LYS C 652      59.927  77.479  47.167  1.00  0.00           C  
ATOM    850  NZ  LYS C 652      59.480  77.302  48.581  1.00  0.00           N  
ATOM    851  N   ARG C 653      56.421  83.143  47.517  1.00  0.00           N  
ATOM    852  CA  ARG C 653      55.300  83.956  47.926  1.00  0.00           C  
ATOM    853  C   ARG C 653      54.498  84.428  46.723  1.00  0.00           C  
ATOM    854  O   ARG C 653      55.067  84.898  45.741  1.00  0.00           O  
ATOM    855  CB  ARG C 653      55.799  85.139  48.720  1.00  0.00           C  
ATOM    856  CG  ARG C 653      56.332  84.738  50.056  1.00  0.00           C  
ATOM    857  CD  ARG C 653      56.538  85.923  50.943  1.00  0.00           C  
ATOM    858  NE  ARG C 653      57.053  85.506  52.244  1.00  0.00           N  
ATOM    859  CZ  ARG C 653      58.292  85.738  52.673  1.00  0.00           C  
ATOM    860  NH1 ARG C 653      59.167  86.375  51.913  1.00  0.00           N  
ATOM    861  NH2 ARG C 653      58.665  85.325  53.872  1.00  0.00           N  
ATOM    862  N   GLU C 654      53.180  84.298  46.776  1.00  0.00           N  
ATOM    863  CA  GLU C 654      52.384  84.688  45.623  1.00  0.00           C  
ATOM    864  C   GLU C 654      52.088  86.183  45.629  1.00  0.00           C  
ATOM    865  O   GLU C 654      51.389  86.679  46.522  1.00  0.00           O  
ATOM    866  CB  GLU C 654      51.081  83.885  45.523  1.00  0.00           C  
ATOM    867  CG  GLU C 654      51.172  82.437  45.982  1.00  0.00           C  
ATOM    868  CD  GLU C 654      49.798  81.738  45.949  1.00  0.00           C  
ATOM    869  OE1 GLU C 654      49.185  81.605  47.044  1.00  0.00           O  
ATOM    870  OE2 GLU C 654      49.325  81.347  44.833  1.00  0.00           O  
ATOM    871  N   LEU C 655      52.632  86.884  44.631  1.00  0.00           N  
ATOM    872  CA  LEU C 655      52.367  88.298  44.379  1.00  0.00           C  
ATOM    873  C   LEU C 655      51.498  88.471  43.149  1.00  0.00           C  
ATOM    874  O   LEU C 655      51.307  87.540  42.393  1.00  0.00           O  
ATOM    875  CB  LEU C 655      53.670  89.032  44.123  1.00  0.00           C  
ATOM    876  CG  LEU C 655      54.736  89.159  45.199  1.00  0.00           C  
ATOM    877  CD1 LEU C 655      55.884  90.017  44.660  1.00  0.00           C  
ATOM    878  CD2 LEU C 655      54.170  89.790  46.428  1.00  0.00           C  
ATOM    879  N   LEU C 656      50.980  89.667  42.928  1.00  0.00           N  
ATOM    880  CA  LEU C 656      50.294  89.957  41.664  1.00  0.00           C  
ATOM    881  C   LEU C 656      50.621  91.374  41.179  1.00  0.00           C  
ATOM    882  O   LEU C 656      51.180  92.176  41.945  1.00  0.00           O  
ATOM    883  CB  LEU C 656      48.785  89.760  41.818  1.00  0.00           C  
ATOM    884  CG  LEU C 656      48.135  90.493  42.988  1.00  0.00           C  
ATOM    885  CD1 LEU C 656      47.663  91.808  42.478  1.00  0.00           C  
ATOM    886  CD2 LEU C 656      46.960  89.715  43.513  1.00  0.00           C  
ATOM    887  N   TYR C 657      50.301  91.679  39.918  1.00  0.00           N  
ATOM    888  CA  TYR C 657      50.527  93.023  39.380  1.00  0.00           C  
ATOM    889  C   TYR C 657      49.191  93.693  39.401  1.00  0.00           C  
ATOM    890  O   TYR C 657      48.338  93.362  38.603  1.00  0.00           O  
ATOM    891  CB  TYR C 657      51.052  92.987  37.947  1.00  0.00           C  
ATOM    892  CG  TYR C 657      51.705  94.286  37.484  1.00  0.00           C  
ATOM    893  CD1 TYR C 657      53.029  94.304  37.046  1.00  0.00           C  
ATOM    894  CD2 TYR C 657      50.997  95.494  37.481  1.00  0.00           C  
ATOM    895  CE1 TYR C 657      53.618  95.469  36.631  1.00  0.00           C  
ATOM    896  CE2 TYR C 657      51.583  96.659  37.061  1.00  0.00           C  
ATOM    897  CZ  TYR C 657      52.884  96.647  36.643  1.00  0.00           C  
ATOM    898  OH  TYR C 657      53.474  97.829  36.238  1.00  0.00           O  
ATOM    899  N   GLY C 658      49.011  94.634  40.316  1.00  0.00           N  
ATOM    900  CA  GLY C 658      47.712  95.264  40.572  1.00  0.00           C  
ATOM    901  C   GLY C 658      47.010  95.747  39.330  1.00  0.00           C  
ATOM    902  O   GLY C 658      47.552  96.607  38.621  1.00  0.00           O  
ATOM    903  N   PRO C 659      45.834  95.168  39.033  1.00  0.00           N  
ATOM    904  CA  PRO C 659      44.855  95.612  38.040  1.00  0.00           C  
ATOM    905  C   PRO C 659      43.983  96.785  38.547  1.00  0.00           C  
ATOM    906  O   PRO C 659      43.262  97.436  37.768  1.00  0.00           O  
ATOM    907  CB  PRO C 659      43.951  94.385  37.913  1.00  0.00           C  
ATOM    908  CG  PRO C 659      43.945  93.842  39.262  1.00  0.00           C  
ATOM    909  CD  PRO C 659      45.378  93.943  39.698  1.00  0.00           C  
ATOM    910  N   THR C 660      44.009  96.972  39.864  1.00  0.00           N  
ATOM    911  CA  THR C 660      43.231  97.964  40.594  1.00  0.00           C  
ATOM    912  C   THR C 660      43.645  97.883  42.065  1.00  0.00           C  
ATOM    913  O   THR C 660      44.572  97.132  42.419  1.00  0.00           O  
ATOM    914  CB  THR C 660      41.730  97.772  40.439  1.00  0.00           C  
ATOM    915  OG1 THR C 660      41.063  98.548  41.431  1.00  0.00           O  
ATOM    916  CG2 THR C 660      41.342  96.315  40.588  1.00  0.00           C  
ATOM    917  N   ASN C 661      42.989  98.655  42.927  1.00  0.00           N  
ATOM    918  CA  ASN C 661      43.512  98.848  44.277  1.00  0.00           C  
ATOM    919  C   ASN C 661      42.484  98.886  45.415  1.00  0.00           C  
ATOM    920  O   ASN C 661      42.831  99.174  46.559  1.00  0.00           O  
ATOM    921  CB  ASN C 661      44.395 100.095  44.287  1.00  0.00           C  
ATOM    922  CG  ASN C 661      45.729  99.867  43.604  1.00  0.00           C  
ATOM    923  OD1 ASN C 661      45.831  99.824  42.370  1.00  0.00           O  
ATOM    924  ND2 ASN C 661      46.777  99.749  44.411  1.00  0.00           N  
ATOM    925  N   GLU C 662      41.228  98.586  45.120  1.00  0.00           N  
ATOM    926  CA  GLU C 662      40.214  98.544  46.181  1.00  0.00           C  
ATOM    927  C   GLU C 662      40.695  97.939  47.521  1.00  0.00           C  
ATOM    928  O   GLU C 662      40.664  98.605  48.541  1.00  0.00           O  
ATOM    929  CB  GLU C 662      38.945  97.853  45.700  1.00  0.00           C  
ATOM    930  CG  GLU C 662      38.072  98.686  44.764  1.00  0.00           C  
ATOM    931  CD  GLU C 662      38.476  98.596  43.302  1.00  0.00           C  
ATOM    932  OE1 GLU C 662      39.224  97.664  42.945  1.00  0.00           O  
ATOM    933  OE2 GLU C 662      38.027  99.458  42.498  1.00  0.00           O  
ATOM    934  N   GLU C 663      41.147  96.690  47.512  1.00  0.00           N  
ATOM    935  CA  GLU C 663      41.616  96.004  48.730  1.00  0.00           C  
ATOM    936  C   GLU C 663      42.750  96.742  49.444  1.00  0.00           C  
ATOM    937  O   GLU C 663      42.693  96.946  50.654  1.00  0.00           O  
ATOM    938  CB  GLU C 663      42.117  94.592  48.402  1.00  0.00           C  
ATOM    939  CG  GLU C 663      41.072  93.628  47.928  1.00  0.00           C  
ATOM    940  CD  GLU C 663      40.796  93.655  46.431  1.00  0.00           C  
ATOM    941  OE1 GLU C 663      41.252  94.593  45.719  1.00  0.00           O  
ATOM    942  OE2 GLU C 663      40.079  92.723  45.978  1.00  0.00           O  
ATOM    943  N   MET C 664      43.783  97.115  48.690  1.00  0.00           N  
ATOM    944  CA  MET C 664      44.996  97.740  49.244  1.00  0.00           C  
ATOM    945  C   MET C 664      44.709  99.110  49.834  1.00  0.00           C  
ATOM    946  O   MET C 664      45.335  99.502  50.818  1.00  0.00           O  
ATOM    947  CB  MET C 664      46.097  97.853  48.168  1.00  0.00           C  
ATOM    948  CG  MET C 664      47.323  98.656  48.549  1.00  0.00           C  
ATOM    949  SD  MET C 664      48.787  98.236  47.586  1.00  0.00           S  
ATOM    950  CE  MET C 664      49.208  96.615  48.237  1.00  0.00           C  
ATOM    951  N   ILE C 665      43.790  99.861  49.231  1.00  0.00           N  
ATOM    952  CA  ILE C 665      43.508 101.170  49.797  1.00  0.00           C  
ATOM    953  C   ILE C 665      42.744 100.996  51.103  1.00  0.00           C  
ATOM    954  O   ILE C 665      42.993 101.714  52.085  1.00  0.00           O  
ATOM    955  CB  ILE C 665      42.852 102.162  48.808  1.00  0.00           C  
ATOM    956  CG1 ILE C 665      43.035 103.584  49.315  1.00  0.00           C  
ATOM    957  CG2 ILE C 665      41.396 101.852  48.586  1.00  0.00           C  
ATOM    958  CD1 ILE C 665      44.474 103.993  49.460  1.00  0.00           C  
ATOM    959  N   THR C 666      41.874  99.987  51.115  1.00  0.00           N  
ATOM    960  CA  THR C 666      41.154  99.596  52.301  1.00  0.00           C  
ATOM    961  C   THR C 666      42.137  99.123  53.344  1.00  0.00           C  
ATOM    962  O   THR C 666      42.019  99.469  54.522  1.00  0.00           O  
ATOM    963  CB  THR C 666      40.157  98.507  51.981  1.00  0.00           C  
ATOM    964  OG1 THR C 666      39.366  98.956  50.871  1.00  0.00           O  
ATOM    965  CG2 THR C 666      39.252  98.223  53.213  1.00  0.00           C  
ATOM    966  N   GLU C 667      43.115  98.351  52.897  1.00  0.00           N  
ATOM    967  CA  GLU C 667      44.190  97.905  53.757  1.00  0.00           C  
ATOM    968  C   GLU C 667      44.768  99.141  54.413  1.00  0.00           C  
ATOM    969  O   GLU C 667      44.780  99.240  55.625  1.00  0.00           O  
ATOM    970  CB  GLU C 667      45.246  97.197  52.919  1.00  0.00           C  
ATOM    971  CG  GLU C 667      46.089  96.179  53.643  1.00  0.00           C  
ATOM    972  CD  GLU C 667      47.294  96.767  54.330  1.00  0.00           C  
ATOM    973  OE1 GLU C 667      47.821  97.811  53.899  1.00  0.00           O  
ATOM    974  OE2 GLU C 667      47.725  96.162  55.324  1.00  0.00           O  
ATOM    975  N   ILE C 668      45.201 100.107  53.608  1.00  0.00           N  
ATOM    976  CA  ILE C 668      45.769 101.355  54.129  1.00  0.00           C  
ATOM    977  C   ILE C 668      44.783 102.113  55.029  1.00  0.00           C  
ATOM    978  O   ILE C 668      45.133 102.497  56.138  1.00  0.00           O  
ATOM    979  CB  ILE C 668      46.351 102.290  53.010  1.00  0.00           C  
ATOM    980  CG1 ILE C 668      47.475 101.586  52.241  1.00  0.00           C  
ATOM    981  CG2 ILE C 668      46.906 103.596  53.631  1.00  0.00           C  
ATOM    982  CD1 ILE C 668      47.673 102.080  50.807  1.00  0.00           C  
ATOM    983  N   PHE C 669      43.559 102.315  54.564  1.00  0.00           N  
ATOM    984  CA  PHE C 669      42.568 103.005  55.376  1.00  0.00           C  
ATOM    985  C   PHE C 669      42.444 102.433  56.787  1.00  0.00           C  
ATOM    986  O   PHE C 669      42.598 103.169  57.763  1.00  0.00           O  
ATOM    987  CB  PHE C 669      41.215 102.924  54.711  1.00  0.00           C  
ATOM    988  CG  PHE C 669      40.139 103.658  55.445  1.00  0.00           C  
ATOM    989  CD1 PHE C 669      39.923 105.012  55.217  1.00  0.00           C  
ATOM    990  CD2 PHE C 669      39.325 102.998  56.351  1.00  0.00           C  
ATOM    991  CE1 PHE C 669      38.915 105.692  55.893  1.00  0.00           C  
ATOM    992  CE2 PHE C 669      38.320 103.678  57.017  1.00  0.00           C  
ATOM    993  CZ  PHE C 669      38.122 105.026  56.788  1.00  0.00           C  
ATOM    994  N   ARG C 670      42.186 101.121  56.877  1.00  0.00           N  
ATOM    995  CA  ARG C 670      41.880 100.465  58.146  1.00  0.00           C  
ATOM    996  C   ARG C 670      43.045 100.445  59.123  1.00  0.00           C  
ATOM    997  O   ARG C 670      42.843 100.215  60.316  1.00  0.00           O  
ATOM    998  CB  ARG C 670      41.299  99.048  57.955  1.00  0.00           C  
ATOM    999  CG  ARG C 670      42.329  98.032  57.554  1.00  0.00           C  
ATOM   1000  CD  ARG C 670      41.898  96.580  57.635  1.00  0.00           C  
ATOM   1001  NE  ARG C 670      43.081  95.767  57.314  1.00  0.00           N  
ATOM   1002  CZ  ARG C 670      43.072  94.563  56.752  1.00  0.00           C  
ATOM   1003  NH1 ARG C 670      41.946  93.971  56.421  1.00  0.00           N  
ATOM   1004  NH2 ARG C 670      44.209  93.959  56.507  1.00  0.00           N  
ATOM   1005  N   ALA C 671      44.247 100.712  58.640  1.00  0.00           N  
ATOM   1006  CA  ALA C 671      45.415 100.760  59.519  1.00  0.00           C  
ATOM   1007  C   ALA C 671      45.400 101.956  60.454  1.00  0.00           C  
ATOM   1008  O   ALA C 671      45.922 101.873  61.567  1.00  0.00           O  
ATOM   1009  CB  ALA C 671      46.685 100.779  58.701  1.00  0.00           C  
ATOM   1010  N   TYR C 672      44.804 103.057  59.983  1.00  0.00           N  
ATOM   1011  CA  TYR C 672      45.029 104.392  60.532  1.00  0.00           C  
ATOM   1012  C   TYR C 672      43.744 105.171  60.829  1.00  0.00           C  
ATOM   1013  O   TYR C 672      43.753 106.130  61.594  1.00  0.00           O  
ATOM   1014  CB  TYR C 672      45.820 105.232  59.532  1.00  0.00           C  
ATOM   1015  CG  TYR C 672      47.094 104.626  58.997  1.00  0.00           C  
ATOM   1016  CD1 TYR C 672      48.238 104.524  59.792  1.00  0.00           C  
ATOM   1017  CD2 TYR C 672      47.175 104.193  57.670  1.00  0.00           C  
ATOM   1018  CE1 TYR C 672      49.415 104.001  59.281  1.00  0.00           C  
ATOM   1019  CE2 TYR C 672      48.348 103.654  57.159  1.00  0.00           C  
ATOM   1020  CZ  TYR C 672      49.460 103.564  57.963  1.00  0.00           C  
ATOM   1021  OH  TYR C 672      50.620 103.036  57.455  1.00  0.00           O  
ATOM   1022  N   ILE C 676      42.653 104.803  60.178  1.00  0.00           N  
ATOM   1023  CA  ILE C 676      41.431 105.566  60.319  1.00  0.00           C  
ATOM   1024  C   ILE C 676      40.455 104.772  61.169  1.00  0.00           C  
ATOM   1025  O   ILE C 676      40.183 103.592  60.881  1.00  0.00           O  
ATOM   1026  CB  ILE C 676      40.799 105.959  58.947  1.00  0.00           C  
ATOM   1027  CG1 ILE C 676      41.745 106.844  58.121  1.00  0.00           C  
ATOM   1028  CG2 ILE C 676      39.460 106.657  59.141  1.00  0.00           C  
ATOM   1029  CD1 ILE C 676      42.369 107.990  58.886  1.00  0.00           C  
ATOM   1030  N   LYS C 677      39.945 105.432  62.214  1.00  0.00           N  
ATOM   1031  CA  LYS C 677      39.081 104.793  63.197  1.00  0.00           C  
ATOM   1032  C   LYS C 677      37.750 105.531  63.479  1.00  0.00           C  
ATOM   1033  O   LYS C 677      36.783 104.915  63.937  1.00  0.00           O  
ATOM   1034  CB  LYS C 677      39.873 104.528  64.494  1.00  0.00           C  
ATOM   1035  CG  LYS C 677      40.922 103.368  64.407  1.00  0.00           C  
ATOM   1036  CD  LYS C 677      40.284 102.022  63.949  1.00  0.00           C  
ATOM   1037  CE  LYS C 677      41.288 101.086  63.220  1.00  0.00           C  
ATOM   1038  NZ  LYS C 677      40.603 100.075  62.326  1.00  0.00           N  
ATOM   1039  N   SER C 678      37.695 106.829  63.184  1.00  0.00           N  
ATOM   1040  CA  SER C 678      36.554 107.680  63.566  1.00  0.00           C  
ATOM   1041  C   SER C 678      35.766 108.284  62.395  1.00  0.00           C  
ATOM   1042  O   SER C 678      36.344 108.656  61.374  1.00  0.00           O  
ATOM   1043  CB  SER C 678      37.039 108.826  64.459  1.00  0.00           C  
ATOM   1044  OG  SER C 678      36.046 109.830  64.563  1.00  0.00           O  
ATOM   1045  N   TYR C 681      34.452 108.423  62.559  1.00  0.00           N  
ATOM   1046  CA  TYR C 681      33.629 109.123  61.571  1.00  0.00           C  
ATOM   1047  C   TYR C 681      34.149 110.556  61.350  1.00  0.00           C  
ATOM   1048  O   TYR C 681      33.841 111.155  60.325  1.00  0.00           O  
ATOM   1049  CB  TYR C 681      32.144 109.137  61.996  1.00  0.00           C  
ATOM   1050  CG  TYR C 681      31.821 110.229  62.992  1.00  0.00           C  
ATOM   1051  CD1 TYR C 681      31.276 111.449  62.572  1.00  0.00           C  
ATOM   1052  CD2 TYR C 681      32.110 110.064  64.353  1.00  0.00           C  
ATOM   1053  CE1 TYR C 681      31.016 112.466  63.485  1.00  0.00           C  
ATOM   1054  CE2 TYR C 681      31.856 111.069  65.270  1.00  0.00           C  
ATOM   1055  CZ  TYR C 681      31.311 112.263  64.832  1.00  0.00           C  
ATOM   1056  OH  TYR C 681      31.057 113.252  65.749  1.00  0.00           O  
ATOM   1057  N   LYS C 683      34.935 111.081  62.298  1.00  0.00           N  
ATOM   1058  CA  LYS C 683      35.507 112.432  62.225  1.00  0.00           C  
ATOM   1059  C   LYS C 683      36.579 112.631  61.156  1.00  0.00           C  
ATOM   1060  O   LYS C 683      36.990 113.755  60.892  1.00  0.00           O  
ATOM   1061  CB  LYS C 683      36.152 112.830  63.560  1.00  0.00           C  
ATOM   1062  CG  LYS C 683      35.225 113.397  64.624  1.00  0.00           C  
ATOM   1063  CD  LYS C 683      36.035 113.711  65.903  1.00  0.00           C  
ATOM   1064  CE  LYS C 683      35.168 113.710  67.204  1.00  0.00           C  
ATOM   1065  NZ  LYS C 683      36.027 113.750  68.456  1.00  0.00           N  
ATOM   1066  N   SER C 684      37.084 111.555  60.570  1.00  0.00           N  
ATOM   1067  CA  SER C 684      38.139 111.702  59.572  1.00  0.00           C  
ATOM   1068  C   SER C 684      37.528 111.753  58.177  1.00  0.00           C  
ATOM   1069  O   SER C 684      38.236 111.958  57.181  1.00  0.00           O  
ATOM   1070  CB  SER C 684      39.161 110.569  59.688  1.00  0.00           C  
ATOM   1071  OG  SER C 684      39.780 110.533  60.964  1.00  0.00           O  
ATOM   1072  N   LEU C 685      36.208 111.591  58.114  1.00  0.00           N  
ATOM   1073  CA  LEU C 685      35.504 111.443  56.834  1.00  0.00           C  
ATOM   1074  C   LEU C 685      34.625 112.664  56.508  1.00  0.00           C  
ATOM   1075  O   LEU C 685      34.271 113.422  57.403  1.00  0.00           O  
ATOM   1076  CB  LEU C 685      34.696 110.139  56.821  1.00  0.00           C  
ATOM   1077  CG  LEU C 685      35.452 108.880  57.291  1.00  0.00           C  
ATOM   1078  CD1 LEU C 685      34.568 107.656  57.258  1.00  0.00           C  
ATOM   1079  CD2 LEU C 685      36.731 108.624  56.490  1.00  0.00           C  
ATOM   1080  N   PRO C 686      34.281 112.880  55.224  1.00  0.00           N  
ATOM   1081  CA  PRO C 686      34.659 112.050  54.076  1.00  0.00           C  
ATOM   1082  C   PRO C 686      36.153 112.154  53.803  1.00  0.00           C  
ATOM   1083  O   PRO C 686      36.810 113.135  54.225  1.00  0.00           O  
ATOM   1084  CB  PRO C 686      33.846 112.655  52.916  1.00  0.00           C  
ATOM   1085  CG  PRO C 686      33.603 114.077  53.315  1.00  0.00           C  
ATOM   1086  CD  PRO C 686      33.455 114.041  54.826  1.00  0.00           C  
ATOM   1087  N   LEU C 687      36.666 111.139  53.110  1.00  0.00           N  
ATOM   1088  CA  LEU C 687      38.065 111.057  52.743  1.00  0.00           C  
ATOM   1089  C   LEU C 687      38.156 110.382  51.405  1.00  0.00           C  
ATOM   1090  O   LEU C 687      37.420 109.437  51.142  1.00  0.00           O  
ATOM   1091  CB  LEU C 687      38.813 110.223  53.763  1.00  0.00           C  
ATOM   1092  CG  LEU C 687      40.312 110.083  53.590  1.00  0.00           C  
ATOM   1093  CD1 LEU C 687      41.033 111.369  53.899  1.00  0.00           C  
ATOM   1094  CD2 LEU C 687      40.782 108.993  54.507  1.00  0.00           C  
ATOM   1095  N   ASN C 688      39.061 110.873  50.563  1.00  0.00           N  
ATOM   1096  CA  ASN C 688      39.291 110.329  49.228  1.00  0.00           C  
ATOM   1097  C   ASN C 688      40.766 110.314  48.973  1.00  0.00           C  
ATOM   1098  O   ASN C 688      41.405 111.375  48.964  1.00  0.00           O  
ATOM   1099  CB  ASN C 688      38.622 111.190  48.164  1.00  0.00           C  
ATOM   1100  CG  ASN C 688      38.852 110.673  46.745  1.00  0.00           C  
ATOM   1101  OD1 ASN C 688      38.056 110.952  45.846  1.00  0.00           O  
ATOM   1102  ND2 ASN C 688      39.942 109.923  46.532  1.00  0.00           N  
ATOM   1103  N   LEU C 689      41.323 109.124  48.770  1.00  0.00           N  
ATOM   1104  CA  LEU C 689      42.745 109.024  48.518  1.00  0.00           C  
ATOM   1105  C   LEU C 689      42.914 108.531  47.119  1.00  0.00           C  
ATOM   1106  O   LEU C 689      42.152 107.693  46.668  1.00  0.00           O  
ATOM   1107  CB  LEU C 689      43.404 108.063  49.477  1.00  0.00           C  
ATOM   1108  CG  LEU C 689      43.237 108.275  50.972  1.00  0.00           C  
ATOM   1109  CD1 LEU C 689      43.945 107.126  51.623  1.00  0.00           C  
ATOM   1110  CD2 LEU C 689      43.798 109.601  51.469  1.00  0.00           C  
ATOM   1111  N   TYR C 690      43.892 109.059  46.404  1.00  0.00           N  
ATOM   1112  CA  TYR C 690      44.077 108.608  45.045  1.00  0.00           C  
ATOM   1113  C   TYR C 690      45.534 108.507  44.660  1.00  0.00           C  
ATOM   1114  O   TYR C 690      46.413 109.079  45.343  1.00  0.00           O  
ATOM   1115  CB  TYR C 690      43.334 109.508  44.071  1.00  0.00           C  
ATOM   1116  CG  TYR C 690      44.044 110.779  43.719  1.00  0.00           C  
ATOM   1117  CD1 TYR C 690      44.679 110.918  42.496  1.00  0.00           C  
ATOM   1118  CD2 TYR C 690      44.061 111.855  44.596  1.00  0.00           C  
ATOM   1119  CE1 TYR C 690      45.320 112.088  42.156  1.00  0.00           C  
ATOM   1120  CE2 TYR C 690      44.705 113.029  44.272  1.00  0.00           C  
ATOM   1121  CZ  TYR C 690      45.338 113.142  43.055  1.00  0.00           C  
ATOM   1122  OH  TYR C 690      45.977 114.317  42.720  1.00  0.00           O  
ATOM   1123  N   HIS C 691      45.772 107.751  43.579  1.00  0.00           N  
ATOM   1124  CA  HIS C 691      47.076 107.708  42.939  1.00  0.00           C  
ATOM   1125  C   HIS C 691      46.992 107.618  41.423  1.00  0.00           C  
ATOM   1126  O   HIS C 691      45.934 107.425  40.864  1.00  0.00           O  
ATOM   1127  CB  HIS C 691      48.011 106.663  43.575  1.00  0.00           C  
ATOM   1128  CG  HIS C 691      47.691 105.228  43.256  1.00  0.00           C  
ATOM   1129  ND1 HIS C 691      46.495 104.812  42.704  1.00  0.00           N  
ATOM   1130  CD2 HIS C 691      48.414 104.103  43.460  1.00  0.00           C  
ATOM   1131  CE1 HIS C 691      46.501 103.497  42.577  1.00  0.00           C  
ATOM   1132  NE2 HIS C 691      47.653 103.045  43.031  1.00  0.00           N  
ATOM   1133  N   ILE C 692      48.125 107.851  40.776  1.00  0.00           N  
ATOM   1134  CA  ILE C 692      48.263 107.639  39.360  1.00  0.00           C  
ATOM   1135  C   ILE C 692      49.456 106.719  39.197  1.00  0.00           C  
ATOM   1136  O   ILE C 692      50.606 107.110  39.476  1.00  0.00           O  
ATOM   1137  CB  ILE C 692      48.453 108.947  38.601  1.00  0.00           C  
ATOM   1138  CG1 ILE C 692      47.369 109.945  38.997  1.00  0.00           C  
ATOM   1139  CG2 ILE C 692      48.397 108.674  37.109  1.00  0.00           C  
ATOM   1140  CD1 ILE C 692      47.809 111.350  38.924  1.00  0.00           C  
ATOM   1141  N   GLN C 693      49.156 105.495  38.770  1.00  0.00           N  
ATOM   1142  CA  GLN C 693      50.061 104.362  38.887  1.00  0.00           C  
ATOM   1143  C   GLN C 693      49.784 103.365  37.797  1.00  0.00           C  
ATOM   1144  O   GLN C 693      48.652 103.280  37.273  1.00  0.00           O  
ATOM   1145  CB  GLN C 693      49.882 103.673  40.249  1.00  0.00           C  
ATOM   1146  CG  GLN C 693      50.795 102.463  40.521  1.00  0.00           C  
ATOM   1147  CD  GLN C 693      52.280 102.780  40.353  1.00  0.00           C  
ATOM   1148  OE1 GLN C 693      52.743 103.135  39.249  1.00  0.00           O  
ATOM   1149  NE2 GLN C 693      53.046 102.645  41.446  1.00  0.00           N  
ATOM   1150  N   TRP C 695      50.807 102.590  37.465  1.00  0.00           N  
ATOM   1151  CA  TRP C 695      50.684 101.645  36.371  1.00  0.00           C  
ATOM   1152  C   TRP C 695      49.934 100.432  36.804  1.00  0.00           C  
ATOM   1153  O   TRP C 695      50.032 100.009  37.959  1.00  0.00           O  
ATOM   1154  CB  TRP C 695      52.042 101.313  35.779  1.00  0.00           C  
ATOM   1155  CG  TRP C 695      52.562 102.515  35.061  1.00  0.00           C  
ATOM   1156  CD1 TRP C 695      53.388 103.464  35.555  1.00  0.00           C  
ATOM   1157  CD2 TRP C 695      52.225 102.928  33.725  1.00  0.00           C  
ATOM   1158  NE1 TRP C 695      53.615 104.440  34.611  1.00  0.00           N  
ATOM   1159  CE2 TRP C 695      52.921 104.127  33.473  1.00  0.00           C  
ATOM   1160  CE3 TRP C 695      51.410 102.393  32.717  1.00  0.00           C  
ATOM   1161  CZ2 TRP C 695      52.825 104.803  32.261  1.00  0.00           C  
ATOM   1162  CZ3 TRP C 695      51.325 103.068  31.505  1.00  0.00           C  
ATOM   1163  CH2 TRP C 695      52.032 104.248  31.287  1.00  0.00           C  
ATOM   1164  N   LYS C 696      49.126  99.908  35.896  1.00  0.00           N  
ATOM   1165  CA  LYS C 696      48.318  98.751  36.199  1.00  0.00           C  
ATOM   1166  C   LYS C 696      48.562  97.735  35.148  1.00  0.00           C  
ATOM   1167  O   LYS C 696      49.074  98.064  34.087  1.00  0.00           O  
ATOM   1168  CB  LYS C 696      46.834  99.117  36.231  1.00  0.00           C  
ATOM   1169  CG  LYS C 696      46.573 100.329  37.082  1.00  0.00           C  
ATOM   1170  CD  LYS C 696      45.409 100.139  38.011  1.00  0.00           C  
ATOM   1171  CE  LYS C 696      45.571 101.039  39.232  1.00  0.00           C  
ATOM   1172  NZ  LYS C 696      46.403 102.255  38.972  1.00  0.00           N  
ATOM   1173  N   PHE C 697      48.203  96.495  35.435  1.00  0.00           N  
ATOM   1174  CA  PHE C 697      48.240  95.473  34.412  1.00  0.00           C  
ATOM   1175  C   PHE C 697      46.931  94.714  34.366  1.00  0.00           C  
ATOM   1176  O   PHE C 697      46.429  94.253  35.391  1.00  0.00           O  
ATOM   1177  CB  PHE C 697      49.405  94.511  34.661  1.00  0.00           C  
ATOM   1178  CG  PHE C 697      49.731  93.642  33.494  1.00  0.00           C  
ATOM   1179  CD1 PHE C 697      50.623  94.073  32.522  1.00  0.00           C  
ATOM   1180  CD2 PHE C 697      49.143  92.391  33.352  1.00  0.00           C  
ATOM   1181  CE1 PHE C 697      50.945  93.277  31.443  1.00  0.00           C  
ATOM   1182  CE2 PHE C 697      49.467  91.585  32.260  1.00  0.00           C  
ATOM   1183  CZ  PHE C 697      50.372  92.036  31.305  1.00  0.00           C  
ATOM   1184  N   ARG C 698      46.360  94.605  33.183  1.00  0.00           N  
ATOM   1185  CA  ARG C 698      45.299  93.640  32.957  1.00  0.00           C  
ATOM   1186  C   ARG C 698      45.752  92.734  31.814  1.00  0.00           C  
ATOM   1187  O   ARG C 698      46.103  93.220  30.736  1.00  0.00           O  
ATOM   1188  CB  ARG C 698      43.967  94.337  32.647  1.00  0.00           C  
ATOM   1189  CG  ARG C 698      43.400  95.089  33.841  1.00  0.00           C  
ATOM   1190  CD  ARG C 698      41.863  95.354  33.729  1.00  0.00           C  
ATOM   1191  NE  ARG C 698      41.347  95.938  34.981  1.00  0.00           N  
ATOM   1192  CZ  ARG C 698      40.703  97.104  35.092  1.00  0.00           C  
ATOM   1193  NH1 ARG C 698      40.433  97.828  34.015  1.00  0.00           N  
ATOM   1194  NH2 ARG C 698      40.304  97.540  36.287  1.00  0.00           N  
ATOM   1195  N   ASP C 699      45.759  91.422  32.047  1.00  0.00           N  
ATOM   1196  CA  ASP C 699      46.188  90.489  31.021  1.00  0.00           C  
ATOM   1197  C   ASP C 699      45.086  90.276  30.026  1.00  0.00           C  
ATOM   1198  O   ASP C 699      44.555  89.189  29.911  1.00  0.00           O  
ATOM   1199  CB  ASP C 699      46.625  89.162  31.611  1.00  0.00           C  
ATOM   1200  CG  ASP C 699      47.609  88.422  30.711  1.00  0.00           C  
ATOM   1201  OD1 ASP C 699      47.832  88.903  29.572  1.00  0.00           O  
ATOM   1202  OD2 ASP C 699      48.163  87.370  31.148  1.00  0.00           O  
ATOM   1203  N   GLU C 700      44.767  91.335  29.298  1.00  0.00           N  
ATOM   1204  CA  GLU C 700      43.767  91.314  28.253  1.00  0.00           C  
ATOM   1205  C   GLU C 700      44.109  90.216  27.240  1.00  0.00           C  
ATOM   1206  O   GLU C 700      45.221  90.150  26.689  1.00  0.00           O  
ATOM   1207  CB  GLU C 700      43.680  92.704  27.591  1.00  0.00           C  
ATOM   1208  CG  GLU C 700      42.608  92.865  26.508  1.00  0.00           C  
ATOM   1209  CD  GLU C 700      41.217  93.207  27.069  1.00  0.00           C  
ATOM   1210  OE1 GLU C 700      41.139  93.853  28.156  1.00  0.00           O  
ATOM   1211  OE2 GLU C 700      40.201  92.843  26.402  1.00  0.00           O  
ATOM   1212  N   GLN C 703      43.141  89.339  27.020  1.00  0.00           N  
ATOM   1213  CA  GLN C 703      43.339  88.203  26.138  1.00  0.00           C  
ATOM   1214  C   GLN C 703      44.081  88.607  24.869  1.00  0.00           C  
ATOM   1215  O   GLN C 703      45.144  88.062  24.547  1.00  0.00           O  
ATOM   1216  CB  GLN C 703      41.997  87.594  25.777  1.00  0.00           C  
ATOM   1217  CG  GLN C 703      42.046  86.098  25.612  1.00  0.00           C  
ATOM   1218  CD  GLN C 703      40.703  85.528  25.217  1.00  0.00           C  
ATOM   1219  OE1 GLN C 703      39.644  86.140  25.444  1.00  0.00           O  
ATOM   1220  NE2 GLN C 703      40.736  84.354  24.607  1.00  0.00           N  
ATOM   1221  N   ARG C 710      43.521  89.594  24.183  1.00  0.00           N  
ATOM   1222  CA  ARG C 710      43.988  90.021  22.867  1.00  0.00           C  
ATOM   1223  C   ARG C 710      44.289  91.520  22.882  1.00  0.00           C  
ATOM   1224  O   ARG C 710      43.436  92.352  22.553  1.00  0.00           O  
ATOM   1225  CB  ARG C 710      42.947  89.644  21.807  1.00  0.00           C  
ATOM   1226  CG  ARG C 710      43.110  88.226  21.354  1.00  0.00           C  
ATOM   1227  CD  ARG C 710      41.838  87.401  21.400  1.00  0.00           C  
ATOM   1228  NE  ARG C 710      42.189  85.979  21.325  1.00  0.00           N  
ATOM   1229  CZ  ARG C 710      41.341  84.962  21.479  1.00  0.00           C  
ATOM   1230  NH1 ARG C 710      40.050  85.178  21.713  1.00  0.00           N  
ATOM   1231  NH2 ARG C 710      41.797  83.717  21.408  1.00  0.00           N  
ATOM   1232  N   PRO C 711      45.503  91.877  23.290  1.00  0.00           N  
ATOM   1233  CA  PRO C 711      45.799  93.294  23.311  1.00  0.00           C  
ATOM   1234  C   PRO C 711      45.573  93.854  21.923  1.00  0.00           C  
ATOM   1235  O   PRO C 711      46.184  93.393  20.976  1.00  0.00           O  
ATOM   1236  CB  PRO C 711      47.277  93.333  23.654  1.00  0.00           C  
ATOM   1237  CG  PRO C 711      47.552  92.021  24.334  1.00  0.00           C  
ATOM   1238  CD  PRO C 711      46.638  91.044  23.714  1.00  0.00           C  
ATOM   1239  N   ARG C 712      44.663  94.814  21.805  1.00  0.00           N  
ATOM   1240  CA  ARG C 712      44.397  95.495  20.539  1.00  0.00           C  
ATOM   1241  C   ARG C 712      44.428  97.022  20.667  1.00  0.00           C  
ATOM   1242  O   ARG C 712      44.362  97.574  21.763  1.00  0.00           O  
ATOM   1243  CB  ARG C 712      43.028  95.073  20.019  1.00  0.00           C  
ATOM   1244  CG  ARG C 712      43.044  94.228  18.769  1.00  0.00           C  
ATOM   1245  CD  ARG C 712      41.624  93.954  18.349  1.00  0.00           C  
ATOM   1246  NE  ARG C 712      41.411  94.077  16.909  1.00  0.00           N  
ATOM   1247  CZ  ARG C 712      40.262  93.768  16.302  1.00  0.00           C  
ATOM   1248  NH1 ARG C 712      39.220  93.302  17.002  1.00  0.00           N  
ATOM   1249  NH2 ARG C 712      40.148  93.911  14.989  1.00  0.00           N  
ATOM   1250  N   PHE C 713      44.512  97.692  19.531  1.00  0.00           N  
ATOM   1251  CA  PHE C 713      44.282  99.129  19.435  1.00  0.00           C  
ATOM   1252  C   PHE C 713      45.270 100.039  20.166  1.00  0.00           C  
ATOM   1253  O   PHE C 713      44.877 101.012  20.803  1.00  0.00           O  
ATOM   1254  CB  PHE C 713      42.847  99.457  19.824  1.00  0.00           C  
ATOM   1255  CG  PHE C 713      41.828  98.744  19.000  1.00  0.00           C  
ATOM   1256  CD1 PHE C 713      41.786  98.912  17.632  1.00  0.00           C  
ATOM   1257  CD2 PHE C 713      40.884  97.926  19.599  1.00  0.00           C  
ATOM   1258  CE1 PHE C 713      40.826  98.233  16.868  1.00  0.00           C  
ATOM   1259  CE2 PHE C 713      39.920  97.253  18.844  1.00  0.00           C  
ATOM   1260  CZ  PHE C 713      39.889  97.393  17.486  1.00  0.00           C  
ATOM   1261  N   GLY C 714      46.557  99.749  20.019  1.00  0.00           N  
ATOM   1262  CA  GLY C 714      47.588 100.480  20.741  1.00  0.00           C  
ATOM   1263  C   GLY C 714      47.161 100.740  22.174  1.00  0.00           C  
ATOM   1264  O   GLY C 714      46.752  99.831  22.888  1.00  0.00           O  
ATOM   1265  N   VAL C 715      47.201 101.999  22.580  1.00  0.00           N  
ATOM   1266  CA  VAL C 715      47.063 102.340  23.988  1.00  0.00           C  
ATOM   1267  C   VAL C 715      45.648 102.254  24.478  1.00  0.00           C  
ATOM   1268  O   VAL C 715      45.384 102.600  25.633  1.00  0.00           O  
ATOM   1269  CB  VAL C 715      47.608 103.748  24.304  1.00  0.00           C  
ATOM   1270  CG1 VAL C 715      49.096 103.816  23.987  1.00  0.00           C  
ATOM   1271  CG2 VAL C 715      46.817 104.809  23.556  1.00  0.00           C  
ATOM   1272  N   MET C 716      44.750 101.774  23.637  1.00  0.00           N  
ATOM   1273  CA  MET C 716      43.342 101.753  23.994  1.00  0.00           C  
ATOM   1274  C   MET C 716      42.806 100.442  24.605  1.00  0.00           C  
ATOM   1275  O   MET C 716      41.931 100.466  25.484  1.00  0.00           O  
ATOM   1276  CB  MET C 716      42.503 102.155  22.798  1.00  0.00           C  
ATOM   1277  CG  MET C 716      41.467 103.173  23.174  1.00  0.00           C  
ATOM   1278  SD  MET C 716      41.666 104.639  22.167  1.00  0.00           S  
ATOM   1279  CE  MET C 716      41.183 103.989  20.560  1.00  0.00           C  
ATOM   1280  N   ARG C 718      43.296  99.305  24.124  1.00  0.00           N  
ATOM   1281  CA  ARG C 718      43.064  98.057  24.810  1.00  0.00           C  
ATOM   1282  C   ARG C 718      44.372  97.243  24.955  1.00  0.00           C  
ATOM   1283  O   ARG C 718      44.518  96.133  24.434  1.00  0.00           O  
ATOM   1284  CB  ARG C 718      41.967  97.272  24.116  1.00  0.00           C  
ATOM   1285  CG  ARG C 718      41.527  96.045  24.887  1.00  0.00           C  
ATOM   1286  CD  ARG C 718      41.499  94.827  23.971  1.00  0.00           C  
ATOM   1287  NE  ARG C 718      40.289  94.816  23.153  1.00  0.00           N  
ATOM   1288  CZ  ARG C 718      40.011  93.923  22.209  1.00  0.00           C  
ATOM   1289  NH1 ARG C 718      40.861  92.939  21.922  1.00  0.00           N  
ATOM   1290  NH2 ARG C 718      38.874  94.029  21.547  1.00  0.00           N  
ATOM   1291  N   GLY C 723      45.327  97.814  25.675  1.00  0.00           N  
ATOM   1292  CA  GLY C 723      46.564  97.104  25.969  1.00  0.00           C  
ATOM   1293  C   GLY C 723      46.495  96.361  27.285  1.00  0.00           C  
ATOM   1294  O   GLY C 723      45.403  96.022  27.766  1.00  0.00           O  
ATOM   1295  N   ARG C 724      47.665  96.148  27.879  1.00  0.00           N  
ATOM   1296  CA  ARG C 724      47.784  95.430  29.134  1.00  0.00           C  
ATOM   1297  C   ARG C 724      48.443  96.245  30.229  1.00  0.00           C  
ATOM   1298  O   ARG C 724      47.946  96.255  31.346  1.00  0.00           O  
ATOM   1299  CB  ARG C 724      48.515  94.098  28.921  1.00  0.00           C  
ATOM   1300  CG  ARG C 724      47.840  93.209  27.866  1.00  0.00           C  
ATOM   1301  CD  ARG C 724      48.379  91.839  27.882  1.00  0.00           C  
ATOM   1302  NE  ARG C 724      49.726  91.808  27.341  1.00  0.00           N  
ATOM   1303  CZ  ARG C 724      50.618  90.849  27.592  1.00  0.00           C  
ATOM   1304  NH1 ARG C 724      50.307  89.829  28.393  1.00  0.00           N  
ATOM   1305  NH2 ARG C 724      51.828  90.919  27.047  1.00  0.00           N  
ATOM   1306  N   GLU C 725      49.561  96.909  29.930  1.00  0.00           N  
ATOM   1307  CA  GLU C 725      50.156  97.870  30.870  1.00  0.00           C  
ATOM   1308  C   GLU C 725      49.607  99.261  30.554  1.00  0.00           C  
ATOM   1309  O   GLU C 725      49.838  99.801  29.456  1.00  0.00           O  
ATOM   1310  CB  GLU C 725      51.691  97.870  30.795  1.00  0.00           C  
ATOM   1311  CG  GLU C 725      52.335  98.839  31.808  1.00  0.00           C  
ATOM   1312  CD  GLU C 725      53.809  98.528  32.112  1.00  0.00           C  
ATOM   1313  OE1 GLU C 725      54.232  97.380  31.854  1.00  0.00           O  
ATOM   1314  OE2 GLU C 725      54.554  99.430  32.597  1.00  0.00           O  
ATOM   1315  N   PHE C 726      48.871  99.835  31.506  1.00  0.00           N  
ATOM   1316  CA  PHE C 726      48.184 101.123  31.294  1.00  0.00           C  
ATOM   1317  C   PHE C 726      48.190 101.983  32.540  1.00  0.00           C  
ATOM   1318  O   PHE C 726      48.507 101.491  33.620  1.00  0.00           O  
ATOM   1319  CB  PHE C 726      46.750 100.909  30.811  1.00  0.00           C  
ATOM   1320  CG  PHE C 726      45.848 100.235  31.817  1.00  0.00           C  
ATOM   1321  CD1 PHE C 726      44.773 100.917  32.363  1.00  0.00           C  
ATOM   1322  CD2 PHE C 726      46.042  98.921  32.183  1.00  0.00           C  
ATOM   1323  CE1 PHE C 726      43.927 100.300  33.301  1.00  0.00           C  
ATOM   1324  CE2 PHE C 726      45.210  98.302  33.093  1.00  0.00           C  
ATOM   1325  CZ  PHE C 726      44.151  98.986  33.660  1.00  0.00           C  
ATOM   1326  N   LEU C 728      47.853 103.267  32.395  1.00  0.00           N  
ATOM   1327  CA  LEU C 728      47.977 104.203  33.508  1.00  0.00           C  
ATOM   1328  C   LEU C 728      46.627 104.618  33.960  1.00  0.00           C  
ATOM   1329  O   LEU C 728      45.821 105.049  33.171  1.00  0.00           O  
ATOM   1330  CB  LEU C 728      48.828 105.432  33.129  1.00  0.00           C  
ATOM   1331  CG  LEU C 728      49.337 106.460  34.156  1.00  0.00           C  
ATOM   1332  CD1 LEU C 728      50.069 105.821  35.297  1.00  0.00           C  
ATOM   1333  CD2 LEU C 728      50.267 107.325  33.461  1.00  0.00           C  
ATOM   1334  N   MET C 730      46.380 104.463  35.244  1.00  0.00           N  
ATOM   1335  CA  MET C 730      45.128 104.905  35.815  1.00  0.00           C  
ATOM   1336  C   MET C 730      45.361 105.891  36.932  1.00  0.00           C  
ATOM   1337  O   MET C 730      46.309 105.773  37.712  1.00  0.00           O  
ATOM   1338  CB  MET C 730      44.309 103.743  36.363  1.00  0.00           C  
ATOM   1339  CG  MET C 730      43.138 103.352  35.493  1.00  0.00           C  
ATOM   1340  SD  MET C 730      41.723 102.637  36.407  1.00  0.00           S  
ATOM   1341  CE  MET C 730      42.044 100.857  36.472  1.00  0.00           C  
ATOM   1342  N   LYS C 731      44.492 106.892  36.964  1.00  0.00           N  
ATOM   1343  CA  LYS C 731      44.203 107.610  38.181  1.00  0.00           C  
ATOM   1344  C   LYS C 731      43.040 106.831  38.770  1.00  0.00           C  
ATOM   1345  O   LYS C 731      41.936 106.872  38.237  1.00  0.00           O  
ATOM   1346  CB  LYS C 731      43.802 109.061  37.899  1.00  0.00           C  
ATOM   1347  CG  LYS C 731      43.689 109.950  39.141  1.00  0.00           C  
ATOM   1348  CD  LYS C 731      42.412 109.737  39.986  1.00  0.00           C  
ATOM   1349  CE  LYS C 731      41.151 109.985  39.198  1.00  0.00           C  
ATOM   1350  NZ  LYS C 731      39.996 109.356  39.881  1.00  0.00           N  
ATOM   1351  N   ASP C 732      43.314 106.086  39.832  1.00  0.00           N  
ATOM   1352  CA  ASP C 732      42.266 105.501  40.640  1.00  0.00           C  
ATOM   1353  C   ASP C 732      42.280 106.087  42.044  1.00  0.00           C  
ATOM   1354  O   ASP C 732      43.316 106.094  42.745  1.00  0.00           O  
ATOM   1355  CB  ASP C 732      42.304 103.961  40.647  1.00  0.00           C  
ATOM   1356  CG  ASP C 732      43.687 103.384  40.978  1.00  0.00           C  
ATOM   1357  OD1 ASP C 732      44.711 103.834  40.423  1.00  0.00           O  
ATOM   1358  OD2 ASP C 732      43.745 102.434  41.791  1.00  0.00           O  
ATOM   1359  N   ALA C 733      41.096 106.595  42.402  1.00  0.00           N  
ATOM   1360  CA  ALA C 733      40.792 107.236  43.671  1.00  0.00           C  
ATOM   1361  C   ALA C 733      39.672 106.492  44.372  1.00  0.00           C  
ATOM   1362  O   ALA C 733      38.844 105.837  43.748  1.00  0.00           O  
ATOM   1363  CB  ALA C 733      40.364 108.663  43.433  1.00  0.00           C  
ATOM   1364  N   TYR C 734      39.628 106.649  45.685  1.00  0.00           N  
ATOM   1365  CA  TYR C 734      38.825 105.814  46.545  1.00  0.00           C  
ATOM   1366  C   TYR C 734      38.252 106.680  47.647  1.00  0.00           C  
ATOM   1367  O   TYR C 734      39.008 107.309  48.388  1.00  0.00           O  
ATOM   1368  CB  TYR C 734      39.728 104.718  47.109  1.00  0.00           C  
ATOM   1369  CG  TYR C 734      40.293 103.855  46.007  1.00  0.00           C  
ATOM   1370  CD1 TYR C 734      39.576 102.772  45.516  1.00  0.00           C  
ATOM   1371  CD2 TYR C 734      41.515 104.145  45.422  1.00  0.00           C  
ATOM   1372  CE1 TYR C 734      40.058 102.001  44.488  1.00  0.00           C  
ATOM   1373  CE2 TYR C 734      42.022 103.357  44.393  1.00  0.00           C  
ATOM   1374  CZ  TYR C 734      41.282 102.287  43.923  1.00  0.00           C  
ATOM   1375  OH  TYR C 734      41.750 101.486  42.890  1.00  0.00           O  
ATOM   1376  N   SER C 735      36.920 106.733  47.743  1.00  0.00           N  
ATOM   1377  CA  SER C 735      36.244 107.500  48.797  1.00  0.00           C  
ATOM   1378  C   SER C 735      35.849 106.628  49.963  1.00  0.00           C  
ATOM   1379  O   SER C 735      35.609 105.442  49.808  1.00  0.00           O  
ATOM   1380  CB  SER C 735      35.017 108.246  48.262  1.00  0.00           C  
ATOM   1381  OG  SER C 735      34.158 107.409  47.507  1.00  0.00           O  
ATOM   1382  N   PHE C 736      35.765 107.244  51.129  1.00  0.00           N  
ATOM   1383  CA  PHE C 736      35.458 106.577  52.385  1.00  0.00           C  
ATOM   1384  C   PHE C 736      34.432 107.415  53.168  1.00  0.00           C  
ATOM   1385  O   PHE C 736      34.666 108.581  53.451  1.00  0.00           O  
ATOM   1386  CB  PHE C 736      36.747 106.458  53.203  1.00  0.00           C  
ATOM   1387  CG  PHE C 736      37.771 105.553  52.595  1.00  0.00           C  
ATOM   1388  CD1 PHE C 736      37.774 104.190  52.885  1.00  0.00           C  
ATOM   1389  CD2 PHE C 736      38.732 106.048  51.746  1.00  0.00           C  
ATOM   1390  CE1 PHE C 736      38.697 103.338  52.327  1.00  0.00           C  
ATOM   1391  CE2 PHE C 736      39.676 105.184  51.176  1.00  0.00           C  
ATOM   1392  CZ  PHE C 736      39.647 103.825  51.473  1.00  0.00           C  
ATOM   1393  N   ASP C 737      33.290 106.827  53.505  1.00  0.00           N  
ATOM   1394  CA  ASP C 737      32.229 107.555  54.226  1.00  0.00           C  
ATOM   1395  C   ASP C 737      31.622 106.706  55.331  1.00  0.00           C  
ATOM   1396  O   ASP C 737      31.869 105.501  55.412  1.00  0.00           O  
ATOM   1397  CB  ASP C 737      31.129 108.046  53.274  1.00  0.00           C  
ATOM   1398  CG  ASP C 737      31.658 109.009  52.219  1.00  0.00           C  
ATOM   1399  OD1 ASP C 737      31.715 110.233  52.477  1.00  0.00           O  
ATOM   1400  OD2 ASP C 737      32.020 108.523  51.124  1.00  0.00           O  
ATOM   1401  N   VAL C 738      30.847 107.359  56.188  1.00  0.00           N  
ATOM   1402  CA  VAL C 738      30.195 106.710  57.300  1.00  0.00           C  
ATOM   1403  C   VAL C 738      28.953 105.962  56.834  1.00  0.00           C  
ATOM   1404  O   VAL C 738      28.639 104.919  57.375  1.00  0.00           O  
ATOM   1405  CB  VAL C 738      29.820 107.741  58.404  1.00  0.00           C  
ATOM   1406  CG1 VAL C 738      29.466 107.044  59.707  1.00  0.00           C  
ATOM   1407  CG2 VAL C 738      30.962 108.670  58.636  1.00  0.00           C  
ATOM   1408  N   ASP C 739      28.261 106.486  55.829  1.00  0.00           N  
ATOM   1409  CA  ASP C 739      26.968 105.935  55.410  1.00  0.00           C  
ATOM   1410  C   ASP C 739      26.711 106.132  53.913  1.00  0.00           C  
ATOM   1411  O   ASP C 739      27.412 106.909  53.255  1.00  0.00           O  
ATOM   1412  CB  ASP C 739      25.835 106.592  56.214  1.00  0.00           C  
ATOM   1413  CG  ASP C 739      25.846 108.123  56.107  1.00  0.00           C  
ATOM   1414  OD1 ASP C 739      26.488 108.663  55.172  1.00  0.00           O  
ATOM   1415  OD2 ASP C 739      25.224 108.795  56.965  1.00  0.00           O  
ATOM   1416  N   GLU C 741      25.693 105.454  53.381  1.00  0.00           N  
ATOM   1417  CA  GLU C 741      25.302 105.652  51.990  1.00  0.00           C  
ATOM   1418  C   GLU C 741      25.166 107.143  51.646  1.00  0.00           C  
ATOM   1419  O   GLU C 741      25.651 107.576  50.600  1.00  0.00           O  
ATOM   1420  CB  GLU C 741      24.018 104.894  51.647  1.00  0.00           C  
ATOM   1421  CG  GLU C 741      23.814 104.753  50.152  1.00  0.00           C  
ATOM   1422  CD  GLU C 741      22.485 104.132  49.772  1.00  0.00           C  
ATOM   1423  OE1 GLU C 741      21.983 103.294  50.561  1.00  0.00           O  
ATOM   1424  OE2 GLU C 741      21.949 104.479  48.676  1.00  0.00           O  
ATOM   1425  N   ALA C 742      24.539 107.928  52.526  1.00  0.00           N  
ATOM   1426  CA  ALA C 742      24.380 109.377  52.277  1.00  0.00           C  
ATOM   1427  C   ALA C 742      25.700 110.111  51.945  1.00  0.00           C  
ATOM   1428  O   ALA C 742      25.820 110.748  50.891  1.00  0.00           O  
ATOM   1429  CB  ALA C 742      23.651 110.065  53.440  1.00  0.00           C  
ATOM   1430  N   GLY C 743      26.674 110.015  52.844  1.00  0.00           N  
ATOM   1431  CA  GLY C 743      27.964 110.670  52.672  1.00  0.00           C  
ATOM   1432  C   GLY C 743      28.655 110.234  51.395  1.00  0.00           C  
ATOM   1433  O   GLY C 743      29.220 111.060  50.676  1.00  0.00           O  
ATOM   1434  N   ALA C 786      28.607 108.934  51.117  1.00  0.00           N  
ATOM   1435  CA  ALA C 786      29.206 108.380  49.913  1.00  0.00           C  
ATOM   1436  C   ALA C 786      28.535 108.895  48.661  1.00  0.00           C  
ATOM   1437  O   ALA C 786      29.202 109.094  47.646  1.00  0.00           O  
ATOM   1438  CB  ALA C 786      29.169 106.878  49.942  1.00  0.00           C  
ATOM   1439  N   ARG C 787      27.226 109.117  48.712  1.00  0.00           N  
ATOM   1440  CA  ARG C 787      26.577 109.718  47.557  1.00  0.00           C  
ATOM   1441  C   ARG C 787      27.127 111.111  47.332  1.00  0.00           C  
ATOM   1442  O   ARG C 787      27.257 111.539  46.205  1.00  0.00           O  
ATOM   1443  CB  ARG C 787      25.048 109.691  47.642  1.00  0.00           C  
ATOM   1444  CG  ARG C 787      24.480 108.281  47.608  1.00  0.00           C  
ATOM   1445  CD  ARG C 787      22.962 108.183  47.904  1.00  0.00           C  
ATOM   1446  NE  ARG C 787      22.432 106.974  47.269  1.00  0.00           N  
ATOM   1447  CZ  ARG C 787      22.086 106.897  45.978  1.00  0.00           C  
ATOM   1448  NH1 ARG C 787      22.183 107.972  45.186  1.00  0.00           N  
ATOM   1449  NH2 ARG C 787      21.632 105.750  45.473  1.00  0.00           N  
ATOM   1450  N   LYS C 788      27.484 111.807  48.398  1.00  0.00           N  
ATOM   1451  CA  LYS C 788      28.077 113.129  48.248  1.00  0.00           C  
ATOM   1452  C   LYS C 788      29.454 113.039  47.567  1.00  0.00           C  
ATOM   1453  O   LYS C 788      29.769 113.793  46.626  1.00  0.00           O  
ATOM   1454  CB  LYS C 788      28.200 113.829  49.605  1.00  0.00           C  
ATOM   1455  CG  LYS C 788      26.895 114.385  50.148  1.00  0.00           C  
ATOM   1456  CD  LYS C 788      27.192 115.522  51.109  1.00  0.00           C  
ATOM   1457  CE  LYS C 788      25.935 116.019  51.831  1.00  0.00           C  
ATOM   1458  NZ  LYS C 788      26.302 117.209  52.691  1.00  0.00           N  
ATOM   1459  N   SER C 789      30.259 112.106  48.071  1.00  0.00           N  
ATOM   1460  CA  SER C 789      31.564 111.796  47.528  1.00  0.00           C  
ATOM   1461  C   SER C 789      31.508 111.435  46.042  1.00  0.00           C  
ATOM   1462  O   SER C 789      32.262 112.006  45.246  1.00  0.00           O  
ATOM   1463  CB  SER C 789      32.214 110.686  48.349  1.00  0.00           C  
ATOM   1464  OG  SER C 789      32.512 111.168  49.640  1.00  0.00           O  
ATOM   1465  N   TYR C 790      30.623 110.504  45.684  1.00  0.00           N  
ATOM   1466  CA  TYR C 790      30.369 110.147  44.300  1.00  0.00           C  
ATOM   1467  C   TYR C 790      30.166 111.412  43.447  1.00  0.00           C  
ATOM   1468  O   TYR C 790      30.921 111.625  42.486  1.00  0.00           O  
ATOM   1469  CB  TYR C 790      29.145 109.229  44.240  1.00  0.00           C  
ATOM   1470  CG  TYR C 790      28.838 108.594  42.892  1.00  0.00           C  
ATOM   1471  CD1 TYR C 790      29.409 107.378  42.524  1.00  0.00           C  
ATOM   1472  CD2 TYR C 790      27.930 109.179  42.021  1.00  0.00           C  
ATOM   1473  CE1 TYR C 790      29.113 106.785  41.317  1.00  0.00           C  
ATOM   1474  CE2 TYR C 790      27.613 108.593  40.800  1.00  0.00           C  
ATOM   1475  CZ  TYR C 790      28.208 107.393  40.449  1.00  0.00           C  
ATOM   1476  OH  TYR C 790      27.912 106.821  39.220  1.00  0.00           O  
ATOM   1477  N   ASN C 791      29.189 112.263  43.824  1.00  0.00           N  
ATOM   1478  CA  ASN C 791      28.877 113.510  43.094  1.00  0.00           C  
ATOM   1479  C   ASN C 791      30.085 114.448  42.926  1.00  0.00           C  
ATOM   1480  O   ASN C 791      30.280 115.034  41.840  1.00  0.00           O  
ATOM   1481  CB  ASN C 791      27.732 114.298  43.741  1.00  0.00           C  
ATOM   1482  CG  ASN C 791      26.458 113.506  43.865  1.00  0.00           C  
ATOM   1483  OD1 ASN C 791      26.287 112.464  43.239  1.00  0.00           O  
ATOM   1484  ND2 ASN C 791      25.547 113.997  44.692  1.00  0.00           N  
ATOM   1485  N   LYS C 792      30.878 114.603  43.990  1.00  0.00           N  
ATOM   1486  CA  LYS C 792      32.100 115.380  43.892  1.00  0.00           C  
ATOM   1487  C   LYS C 792      32.925 114.841  42.724  1.00  0.00           C  
ATOM   1488  O   LYS C 792      33.304 115.604  41.827  1.00  0.00           O  
ATOM   1489  CB  LYS C 792      32.910 115.312  45.179  1.00  0.00           C  
ATOM   1490  CG  LYS C 792      32.418 116.166  46.301  1.00  0.00           C  
ATOM   1491  CD  LYS C 792      33.454 116.232  47.389  1.00  0.00           C  
ATOM   1492  CE  LYS C 792      32.805 116.116  48.752  1.00  0.00           C  
ATOM   1493  NZ  LYS C 792      33.661 116.762  49.778  1.00  0.00           N  
ATOM   1494  N   MET C 793      33.151 113.523  42.702  1.00  0.00           N  
ATOM   1495  CA  MET C 793      33.933 112.923  41.629  1.00  0.00           C  
ATOM   1496  C   MET C 793      33.274 113.131  40.242  1.00  0.00           C  
ATOM   1497  O   MET C 793      33.957 113.467  39.252  1.00  0.00           O  
ATOM   1498  CB  MET C 793      34.250 111.462  41.926  1.00  0.00           C  
ATOM   1499  CG  MET C 793      35.226 111.286  43.073  1.00  0.00           C  
ATOM   1500  SD  MET C 793      36.971 111.568  42.655  1.00  0.00           S  
ATOM   1501  CE  MET C 793      37.294 113.203  43.296  1.00  0.00           C  
ATOM   1502  N   PHE C 794      31.954 112.960  40.193  1.00  0.00           N  
ATOM   1503  CA  PHE C 794      31.174 113.197  38.986  1.00  0.00           C  
ATOM   1504  C   PHE C 794      31.478 114.590  38.367  1.00  0.00           C  
ATOM   1505  O   PHE C 794      31.789 114.701  37.176  1.00  0.00           O  
ATOM   1506  CB  PHE C 794      29.702 113.059  39.354  1.00  0.00           C  
ATOM   1507  CG  PHE C 794      28.764 112.893  38.187  1.00  0.00           C  
ATOM   1508  CD1 PHE C 794      27.931 111.778  38.122  1.00  0.00           C  
ATOM   1509  CD2 PHE C 794      28.649 113.877  37.209  1.00  0.00           C  
ATOM   1510  CE1 PHE C 794      27.011 111.631  37.075  1.00  0.00           C  
ATOM   1511  CE2 PHE C 794      27.738 113.744  36.156  1.00  0.00           C  
ATOM   1512  CZ  PHE C 794      26.922 112.618  36.082  1.00  0.00           C  
ATOM   1513  N   VAL C 795      31.414 115.642  39.187  1.00  0.00           N  
ATOM   1514  CA  VAL C 795      31.692 117.012  38.721  1.00  0.00           C  
ATOM   1515  C   VAL C 795      33.163 117.100  38.282  1.00  0.00           C  
ATOM   1516  O   VAL C 795      33.472 117.590  37.184  1.00  0.00           O  
ATOM   1517  CB  VAL C 795      31.312 118.063  39.813  1.00  0.00           C  
ATOM   1518  CG1 VAL C 795      31.853 119.442  39.507  1.00  0.00           C  
ATOM   1519  CG2 VAL C 795      29.795 118.121  39.991  1.00  0.00           C  
ATOM   1520  N   ALA C 796      34.052 116.572  39.121  1.00  0.00           N  
ATOM   1521  CA  ALA C 796      35.480 116.502  38.807  1.00  0.00           C  
ATOM   1522  C   ALA C 796      35.761 115.885  37.428  1.00  0.00           C  
ATOM   1523  O   ALA C 796      36.681 116.318  36.695  1.00  0.00           O  
ATOM   1524  CB  ALA C 796      36.194 115.728  39.876  1.00  0.00           C  
ATOM   1525  N   TYR C 797      34.958 114.881  37.072  1.00  0.00           N  
ATOM   1526  CA  TYR C 797      35.140 114.220  35.793  1.00  0.00           C  
ATOM   1527  C   TYR C 797      34.609 115.098  34.666  1.00  0.00           C  
ATOM   1528  O   TYR C 797      35.258 115.239  33.617  1.00  0.00           O  
ATOM   1529  CB  TYR C 797      34.548 112.806  35.788  1.00  0.00           C  
ATOM   1530  CG  TYR C 797      35.446 111.775  36.464  1.00  0.00           C  
ATOM   1531  CD1 TYR C 797      36.332 112.148  37.448  1.00  0.00           C  
ATOM   1532  CD2 TYR C 797      35.393 110.432  36.119  1.00  0.00           C  
ATOM   1533  CE1 TYR C 797      37.144 111.240  38.067  1.00  0.00           C  
ATOM   1534  CE2 TYR C 797      36.202 109.497  36.741  1.00  0.00           C  
ATOM   1535  CZ  TYR C 797      37.078 109.909  37.727  1.00  0.00           C  
ATOM   1536  OH  TYR C 797      37.912 109.013  38.378  1.00  0.00           O  
ATOM   1537  N   LEU C 798      33.453 115.717  34.895  1.00  0.00           N  
ATOM   1538  CA  LEU C 798      32.942 116.679  33.951  1.00  0.00           C  
ATOM   1539  C   LEU C 798      34.028 117.742  33.672  1.00  0.00           C  
ATOM   1540  O   LEU C 798      34.247 118.127  32.511  1.00  0.00           O  
ATOM   1541  CB  LEU C 798      31.642 117.302  34.457  1.00  0.00           C  
ATOM   1542  CG  LEU C 798      30.369 116.444  34.467  1.00  0.00           C  
ATOM   1543  CD1 LEU C 798      29.218 117.190  35.087  1.00  0.00           C  
ATOM   1544  CD2 LEU C 798      29.997 115.975  33.076  1.00  0.00           C  
ATOM   1545  N   ARG C 799      34.742 118.179  34.712  1.00  0.00           N  
ATOM   1546  CA  ARG C 799      35.801 119.168  34.499  1.00  0.00           C  
ATOM   1547  C   ARG C 799      37.014 118.537  33.785  1.00  0.00           C  
ATOM   1548  O   ARG C 799      37.487 119.054  32.753  1.00  0.00           O  
ATOM   1549  CB  ARG C 799      36.192 119.869  35.811  1.00  0.00           C  
ATOM   1550  CG  ARG C 799      35.013 120.507  36.572  1.00  0.00           C  
ATOM   1551  CD  ARG C 799      35.323 121.855  37.222  1.00  0.00           C  
ATOM   1552  NE  ARG C 799      36.711 122.270  37.055  1.00  0.00           N  
ATOM   1553  CZ  ARG C 799      37.141 123.099  36.107  1.00  0.00           C  
ATOM   1554  NH1 ARG C 799      36.287 123.626  35.248  1.00  0.00           N  
ATOM   1555  NH2 ARG C 799      38.436 123.375  36.005  1.00  0.00           N  
ATOM   1556  N   THR C 800      37.490 117.403  34.306  1.00  0.00           N  
ATOM   1557  CA  THR C 800      38.667 116.732  33.734  1.00  0.00           C  
ATOM   1558  C   THR C 800      38.653 116.575  32.187  1.00  0.00           C  
ATOM   1559  O   THR C 800      39.634 116.903  31.506  1.00  0.00           O  
ATOM   1560  CB  THR C 800      38.924 115.399  34.451  1.00  0.00           C  
ATOM   1561  OG1 THR C 800      39.253 115.675  35.816  1.00  0.00           O  
ATOM   1562  CG2 THR C 800      40.070 114.633  33.824  1.00  0.00           C  
ATOM   1563  N   PHE C 801      37.540 116.108  31.628  1.00  0.00           N  
ATOM   1564  CA  PHE C 801      37.550 115.752  30.216  1.00  0.00           C  
ATOM   1565  C   PHE C 801      37.325 116.997  29.386  1.00  0.00           C  
ATOM   1566  O   PHE C 801      37.932 117.134  28.333  1.00  0.00           O  
ATOM   1567  CB  PHE C 801      36.595 114.576  29.881  1.00  0.00           C  
ATOM   1568  CG  PHE C 801      36.822 113.339  30.738  1.00  0.00           C  
ATOM   1569  CD1 PHE C 801      38.048 112.662  30.716  1.00  0.00           C  
ATOM   1570  CD2 PHE C 801      35.832 112.873  31.593  1.00  0.00           C  
ATOM   1571  CE1 PHE C 801      38.283 111.549  31.533  1.00  0.00           C  
ATOM   1572  CE2 PHE C 801      36.058 111.751  32.415  1.00  0.00           C  
ATOM   1573  CZ  PHE C 801      37.288 111.093  32.377  1.00  0.00           C  
ATOM   1574  N   ALA C 802      36.508 117.930  29.888  1.00  0.00           N  
ATOM   1575  CA  ALA C 802      36.297 119.233  29.219  1.00  0.00           C  
ATOM   1576  C   ALA C 802      37.610 119.974  29.072  1.00  0.00           C  
ATOM   1577  O   ALA C 802      37.884 120.551  28.013  1.00  0.00           O  
ATOM   1578  CB  ALA C 802      35.313 120.089  29.969  1.00  0.00           C  
ATOM   1579  N   ARG C 803      38.432 119.944  30.121  1.00  0.00           N  
ATOM   1580  CA  ARG C 803      39.735 120.603  30.073  1.00  0.00           C  
ATOM   1581  C   ARG C 803      40.623 120.012  28.981  1.00  0.00           C  
ATOM   1582  O   ARG C 803      41.592 120.645  28.541  1.00  0.00           O  
ATOM   1583  CB  ARG C 803      40.423 120.542  31.426  1.00  0.00           C  
ATOM   1584  CG  ARG C 803      39.870 121.532  32.419  1.00  0.00           C  
ATOM   1585  CD  ARG C 803      40.820 121.746  33.604  1.00  0.00           C  
ATOM   1586  NE  ARG C 803      42.197 122.059  33.196  1.00  0.00           N  
ATOM   1587  CZ  ARG C 803      43.217 122.105  34.044  1.00  0.00           C  
ATOM   1588  NH1 ARG C 803      42.994 121.854  35.326  1.00  0.00           N  
ATOM   1589  NH2 ARG C 803      44.454 122.373  33.628  1.00  0.00           N  
ATOM   1590  N   MET C 807      40.268 118.804  28.541  1.00  0.00           N  
ATOM   1591  CA  MET C 807      41.016 118.100  27.499  1.00  0.00           C  
ATOM   1592  C   MET C 807      40.379 118.307  26.145  1.00  0.00           C  
ATOM   1593  O   MET C 807      40.845 117.760  25.155  1.00  0.00           O  
ATOM   1594  CB  MET C 807      41.164 116.598  27.830  1.00  0.00           C  
ATOM   1595  CG  MET C 807      41.994 116.393  29.081  1.00  0.00           C  
ATOM   1596  SD  MET C 807      42.330 114.739  29.680  1.00  0.00           S  
ATOM   1597  CE  MET C 807      40.758 114.187  30.235  1.00  0.00           C  
ATOM   1598  N   GLY C 808      39.315 119.100  26.112  1.00  0.00           N  
ATOM   1599  CA  GLY C 808      38.576 119.378  24.892  1.00  0.00           C  
ATOM   1600  C   GLY C 808      37.712 118.215  24.451  1.00  0.00           C  
ATOM   1601  O   GLY C 808      37.354 118.138  23.282  1.00  0.00           O  
ATOM   1602  N   LEU C1153      37.368 117.319  25.380  1.00  0.00           N  
ATOM   1603  CA  LEU C1153      36.531 116.150  25.078  1.00  0.00           C  
ATOM   1604  C   LEU C1153      35.128 116.240  25.655  1.00  0.00           C  
ATOM   1605  O   LEU C1153      34.905 116.827  26.729  1.00  0.00           O  
ATOM   1606  CB  LEU C1153      37.156 114.865  25.617  1.00  0.00           C  
ATOM   1607  CG  LEU C1153      38.520 114.382  25.146  1.00  0.00           C  
ATOM   1608  CD1 LEU C1153      38.875 113.204  26.004  1.00  0.00           C  
ATOM   1609  CD2 LEU C1153      38.535 113.996  23.680  1.00  0.00           C  
ATOM   1610  N   LYS C1154      34.188 115.614  24.951  1.00  0.00           N  
ATOM   1611  CA  LYS C1154      32.820 115.550  25.429  1.00  0.00           C  
ATOM   1612  C   LYS C1154      32.529 114.141  25.923  1.00  0.00           C  
ATOM   1613  O   LYS C1154      31.715 113.402  25.365  1.00  0.00           O  
ATOM   1614  CB  LYS C1154      31.851 116.042  24.367  1.00  0.00           C  
ATOM   1615  CG  LYS C1154      32.304 117.381  23.792  1.00  0.00           C  
ATOM   1616  CD  LYS C1154      31.239 118.062  22.970  1.00  0.00           C  
ATOM   1617  CE  LYS C1154      30.487 119.093  23.783  1.00  0.00           C  
ATOM   1618  NZ  LYS C1154      29.695 119.899  22.817  1.00  0.00           N  
ATOM   1619  N   ALA C1155      33.248 113.768  26.974  1.00  0.00           N  
ATOM   1620  CA  ALA C1155      33.025 112.502  27.623  1.00  0.00           C  
ATOM   1621  C   ALA C1155      31.662 112.584  28.277  1.00  0.00           C  
ATOM   1622  O   ALA C1155      31.394 113.505  29.054  1.00  0.00           O  
ATOM   1623  CB  ALA C1155      34.095 112.247  28.655  1.00  0.00           C  
ATOM   1624  N   ILE C1156      30.796 111.632  27.959  1.00  0.00           N  
ATOM   1625  CA  ILE C1156      29.432 111.692  28.451  1.00  0.00           C  
ATOM   1626  C   ILE C1156      29.142 110.702  29.587  1.00  0.00           C  
ATOM   1627  O   ILE C1156      29.361 109.490  29.459  1.00  0.00           O  
ATOM   1628  CB  ILE C1156      28.432 111.532  27.311  1.00  0.00           C  
ATOM   1629  CG1 ILE C1156      28.598 112.668  26.299  1.00  0.00           C  
ATOM   1630  CG2 ILE C1156      27.024 111.501  27.846  1.00  0.00           C  
ATOM   1631  CD1 ILE C1156      28.635 114.042  26.909  1.00  0.00           C  
ATOM   1632  N   PRO C1157      28.645 111.222  30.708  1.00  0.00           N  
ATOM   1633  CA  PRO C1157      28.279 110.346  31.801  1.00  0.00           C  
ATOM   1634  C   PRO C1157      27.034 109.543  31.440  1.00  0.00           C  
ATOM   1635  O   PRO C1157      25.965 110.127  31.272  1.00  0.00           O  
ATOM   1636  CB  PRO C1157      27.949 111.329  32.927  1.00  0.00           C  
ATOM   1637  CG  PRO C1157      27.500 112.577  32.209  1.00  0.00           C  
ATOM   1638  CD  PRO C1157      28.387 112.641  31.006  1.00  0.00           C  
ATOM   1639  N   MET C1158      27.151 108.225  31.303  1.00  0.00           N  
ATOM   1640  CA  MET C1158      25.945 107.376  31.190  1.00  0.00           C  
ATOM   1641  C   MET C1158      25.961 106.190  32.119  1.00  0.00           C  
ATOM   1642  O   MET C1158      27.025 105.695  32.475  1.00  0.00           O  
ATOM   1643  CB  MET C1158      25.734 106.890  29.776  1.00  0.00           C  
ATOM   1644  CG  MET C1158      26.998 106.711  29.020  1.00  0.00           C  
ATOM   1645  SD  MET C1158      26.580 106.736  27.308  1.00  0.00           S  
ATOM   1646  CE  MET C1158      27.762 107.941  26.721  1.00  0.00           C  
ATOM   1647  N   ARG C1159      24.761 105.744  32.484  1.00  0.00           N  
ATOM   1648  CA  ARG C1159      24.531 104.674  33.455  1.00  0.00           C  
ATOM   1649  C   ARG C1159      25.212 103.395  33.010  1.00  0.00           C  
ATOM   1650  O   ARG C1159      25.308 103.156  31.798  1.00  0.00           O  
ATOM   1651  CB  ARG C1159      23.033 104.489  33.614  1.00  0.00           C  
ATOM   1652  CG  ARG C1159      22.388 105.678  34.300  1.00  0.00           C  
ATOM   1653  CD  ARG C1159      20.902 105.540  34.433  1.00  0.00           C  
ATOM   1654  NE  ARG C1159      20.266 105.562  33.125  1.00  0.00           N  
ATOM   1655  CZ  ARG C1159      19.685 104.514  32.559  1.00  0.00           C  
ATOM   1656  NH1 ARG C1159      19.657 103.342  33.201  1.00  0.00           N  
ATOM   1657  NH2 ARG C1159      19.134 104.648  31.353  1.00  0.00           N  
ATOM   1658  N   ALA C1160      25.695 102.612  33.972  1.00  0.00           N  
ATOM   1659  CA  ALA C1160      26.615 101.518  33.691  1.00  0.00           C  
ATOM   1660  C   ALA C1160      26.435 100.350  34.645  1.00  0.00           C  
ATOM   1661  O   ALA C1160      26.083 100.534  35.816  1.00  0.00           O  
ATOM   1662  CB  ALA C1160      28.041 102.020  33.753  1.00  0.00           C  
ATOM   1663  N   GLU C1161      26.713  99.153  34.138  1.00  0.00           N  
ATOM   1664  CA  GLU C1161      27.770  98.141  35.216  1.00  0.00           C  
ATOM   1665  C   GLU C1161      26.543  97.995  36.378  1.00  0.00           C  
ATOM   1666  O   GLU C1161      27.389  98.693  36.926  1.00  0.00           O  
ATOM   1667  CB  GLU C1161      27.436  96.806  34.378  1.00  0.00           C  
ATOM   1668  CG  GLU C1161      27.973  95.615  34.494  1.00  0.00           C  
ATOM   1669  CD  GLU C1161      25.694  95.022  33.995  1.00  0.00           C  
ATOM   1670  OE1 GLU C1161      25.798  94.410  32.920  1.00  0.00           O  
ATOM   1671  OE2 GLU C1161      24.590  95.360  34.490  1.00  0.00           O  
ATOM   1672  N   THR C1162      25.659  97.246  37.037  1.00  0.00           N  
ATOM   1673  CA  THR C1162      25.504  97.275  38.488  1.00  0.00           C  
ATOM   1674  C   THR C1162      25.889  95.945  39.136  1.00  0.00           C  
ATOM   1675  O   THR C1162      26.098  94.942  38.457  1.00  0.00           O  
ATOM   1676  CB  THR C1162      24.023  97.557  38.884  1.00  0.00           C  
ATOM   1677  OG1 THR C1162      23.364  98.314  37.858  1.00  0.00           O  
ATOM   1678  CG2 THR C1162      23.923  98.286  40.223  1.00  0.00           C  
ATOM   1679  N   GLY C1437      25.971  95.949  40.464  1.00  0.00           N  
ATOM   1680  CA  GLY C1437      26.062  94.710  41.229  1.00  0.00           C  
ATOM   1681  C   GLY C1437      32.352  93.657  38.008  1.00  0.00           C  
ATOM   1682  O   GLY C1437      23.822  94.484  40.470  1.00  0.00           O  
ATOM   1683  N   PRO C1438      24.414  93.248  42.276  1.00  0.00           N  
ATOM   1684  CA  PRO C1438      23.090  92.661  42.540  1.00  0.00           C  
ATOM   1685  C   PRO C1438      22.038  93.678  43.020  1.00  0.00           C  
ATOM   1686  O   PRO C1438      20.958  93.784  42.429  1.00  0.00           O  
ATOM   1687  CB  PRO C1438      23.371  91.631  43.639  1.00  0.00           C  
ATOM   1688  CG  PRO C1438      24.648  92.084  44.280  1.00  0.00           C  
ATOM   1689  CD  PRO C1438      25.448  92.734  43.191  1.00  0.00           C  
ATOM   1690  N   ILE C1443      34.135  95.234  40.073  1.00  0.00           N  
ATOM   1691  CA  ILE C1443      21.398  95.392  44.626  1.00  0.00           C  
ATOM   1692  C   ILE C1443      20.754  96.265  43.527  1.00  0.00           C  
ATOM   1693  O   ILE C1443      19.666  96.826  43.715  1.00  0.00           O  
ATOM   1694  CB  ILE C1443      34.487  97.722  40.443  1.00  0.00           C  
ATOM   1695  CG1 ILE C1443      22.890  95.492  46.709  1.00  0.00           C  
ATOM   1696  CG2 ILE C1443      21.006  97.191  46.416  1.00  0.00           C  
ATOM   1697  CD1 ILE C1443      23.938  96.304  47.473  1.00  0.00           C  
ATOM   1698  N   GLY C1444      21.422  96.371  42.381  1.00  0.00           N  
ATOM   1699  CA  GLY C1444      20.995  97.304  41.348  1.00  0.00           C  
ATOM   1700  C   GLY C1444      21.472  98.702  41.706  1.00  0.00           C  
ATOM   1701  O   GLY C1444      22.666  98.919  41.917  1.00  0.00           O  
ATOM   1702  N   GLY C1448      20.540  99.652  41.781  1.00  0.00           N  
ATOM   1703  CA  GLY C1448      28.033  97.688  44.142  1.00  0.00           C  
ATOM   1704  C   GLY C1448      21.221 101.971  41.025  1.00  0.00           C  
ATOM   1705  O   GLY C1448      21.281 101.571  39.865  1.00  0.00           O  
ATOM   1706  N   ASP C1456      21.493 103.227  41.356  1.00  0.00           N  
ATOM   1707  CA  ASP C1456      21.683 104.259  40.333  1.00  0.00           C  
ATOM   1708  C   ASP C1456      23.137 104.724  40.125  1.00  0.00           C  
ATOM   1709  O   ASP C1456      23.440 105.377  39.117  1.00  0.00           O  
ATOM   1710  CB  ASP C1456      20.771 105.467  40.623  1.00  0.00           C  
ATOM   1711  CG  ASP C1456      20.895 105.971  42.057  1.00  0.00           C  
ATOM   1712  OD1 ASP C1456      20.917 105.133  42.990  1.00  0.00           O  
ATOM   1713  OD2 ASP C1456      20.958 107.205  42.252  1.00  0.00           O  
ATOM   1714  N   LEU C1457      24.029 104.383  41.058  1.00  0.00           N  
ATOM   1715  CA  LEU C1457      25.385 104.970  41.088  1.00  0.00           C  
ATOM   1716  C   LEU C1457      27.016 102.875  40.657  1.00  0.00           C  
ATOM   1717  O   LEU C1457      27.444 103.736  40.851  1.00  0.00           O  
ATOM   1718  CB  LEU C1457      25.870 105.190  42.534  1.00  0.00           C  
ATOM   1719  CG  LEU C1457      25.025 106.030  43.504  1.00  0.00           C  
ATOM   1720  CD1 LEU C1457      24.197 106.193  42.794  1.00  0.00           C  
ATOM   1721  CD2 LEU C1457      24.993 107.518  43.135  1.00  0.00           C  
ATOM   1722  N   SER C1458      26.259 104.090  38.986  1.00  0.00           N  
ATOM   1723  CA  SER C1458      27.330 103.615  38.127  1.00  0.00           C  
ATOM   1724  C   SER C1458      27.332 104.387  36.825  1.00  0.00           C  
ATOM   1725  O   SER C1458      26.492 104.175  35.956  1.00  0.00           O  
ATOM   1726  CB  SER C1458      27.233 102.111  37.861  1.00  0.00           C  
ATOM   1727  OG  SER C1458      28.246 101.695  36.962  1.00  0.00           O  
ATOM   1728  N   HIS C1459      28.286 105.295  36.695  1.00  0.00           N  
ATOM   1729  CA  HIS C1459      28.484 105.800  35.560  1.00  0.00           C  
ATOM   1730  C   HIS C1459      29.764 105.736  34.797  1.00  0.00           C  
ATOM   1731  O   HIS C1459      30.784 105.572  35.467  1.00  0.00           O  
ATOM   1732  CB  HIS C1459      28.282 107.531  35.692  1.00  0.00           C  
ATOM   1733  CG  HIS C1459      26.798 107.610  36.142  1.00  0.00           C  
ATOM   1734  ND1 HIS C1459      26.650 107.849  37.586  1.00  0.00           N  
ATOM   1735  CD2 HIS C1459      25.825 108.366  35.630  1.00  0.00           C  
ATOM   1736  CE1 HIS C1459      25.402 108.239  37.780  1.00  0.00           C  
ATOM   1737  NE2 HIS C1459      24.670 108.151  36.200  1.00  0.00           N  
ATOM   1738  N   GLU C1460      29.722 105.644  33.478  1.00  0.00           N  
ATOM   1739  CA  GLU C1460      30.913 105.608  32.652  1.00  0.00           C  
ATOM   1740  C   GLU C1460      30.880 106.904  31.932  1.00  0.00           C  
ATOM   1741  O   GLU C1460      29.820 107.333  31.500  1.00  0.00           O  
ATOM   1742  CB  GLU C1460      30.876 104.457  31.639  1.00  0.00           C  
ATOM   1743  CG  GLU C1460      31.798 103.288  32.002  1.00  0.00           C  
ATOM   1744  CD  GLU C1460      31.367 101.971  31.399  1.00  0.00           C  
ATOM   1745  OE1 GLU C1460      31.500 101.823  30.166  1.00  0.00           O  
ATOM   1746  OE2 GLU C1460      30.918 101.074  32.151  1.00  0.00           O  
ATOM   1747  N   PHE C1461      32.038 107.540  31.835  1.00  0.00           N  
ATOM   1748  CA  PHE C1461      32.198 108.755  31.060  1.00  0.00           C  
ATOM   1749  C   PHE C1461      32.727 108.384  29.692  1.00  0.00           C  
ATOM   1750  O   PHE C1461      33.845 107.890  29.564  1.00  0.00           O  
ATOM   1751  CB  PHE C1461      33.136 109.723  31.785  1.00  0.00           C  
ATOM   1752  CG  PHE C1461      32.514 110.358  32.983  1.00  0.00           C  
ATOM   1753  CD1 PHE C1461      31.937 111.624  32.890  1.00  0.00           C  
ATOM   1754  CD2 PHE C1461      32.459 109.674  34.205  1.00  0.00           C  
ATOM   1755  CE1 PHE C1461      31.331 112.220  34.015  1.00  0.00           C  
ATOM   1756  CE2 PHE C1461      31.861 110.260  35.334  1.00  0.00           C  
ATOM   1757  CZ  PHE C1461      31.293 111.530  35.243  1.00  0.00           C  
ATOM   1758  N   ILE C1462      31.913 108.593  28.664  1.00  0.00           N  
ATOM   1759  CA  ILE C1462      32.238 108.046  27.356  1.00  0.00           C  
ATOM   1760  C   ILE C1462      32.337 109.103  26.297  1.00  0.00           C  
ATOM   1761  O   ILE C1462      31.512 110.003  26.261  1.00  0.00           O  
ATOM   1762  CB  ILE C1462      31.229 107.002  26.938  1.00  0.00           C  
ATOM   1763  CG1 ILE C1462      31.517 105.694  27.671  1.00  0.00           C  
ATOM   1764  CG2 ILE C1462      31.318 106.754  25.441  1.00  0.00           C  
ATOM   1765  CD1 ILE C1462      30.288 105.010  28.167  1.00  0.00           C  
ATOM   1766  N   VAL C1463      33.372 108.988  25.461  1.00  0.00           N  
ATOM   1767  CA  VAL C1463      33.638 109.901  24.341  1.00  0.00           C  
ATOM   1768  C   VAL C1463      33.070 109.236  23.095  1.00  0.00           C  
ATOM   1769  O   VAL C1463      33.577 108.188  22.693  1.00  0.00           O  
ATOM   1770  CB  VAL C1463      35.166 110.106  24.126  1.00  0.00           C  
ATOM   1771  CG1 VAL C1463      35.480 110.624  22.711  1.00  0.00           C  
ATOM   1772  CG2 VAL C1463      35.745 111.026  25.185  1.00  0.00           C  
ATOM   1773  N   LEU C1464      32.031 109.832  22.495  1.00  0.00           N  
ATOM   1774  CA  LEU C1464      31.406 109.273  21.303  1.00  0.00           C  
ATOM   1775  C   LEU C1464      32.463 109.098  20.236  1.00  0.00           C  
ATOM   1776  O   LEU C1464      33.366 109.923  20.131  1.00  0.00           O  
ATOM   1777  CB  LEU C1464      30.295 110.175  20.799  1.00  0.00           C  
ATOM   1778  CG  LEU C1464      29.117 110.508  21.722  1.00  0.00           C  
ATOM   1779  CD1 LEU C1464      27.909 110.868  20.877  1.00  0.00           C  
ATOM   1780  CD2 LEU C1464      28.724 109.384  22.665  1.00  0.00           C  
ATOM   1781  N   ALA C1465      32.387 108.011  19.473  1.00  0.00           N  
ATOM   1782  CA  ALA C1465      33.399 107.735  18.460  1.00  0.00           C  
ATOM   1783  C   ALA C1465      33.092 106.493  17.629  1.00  0.00           C  
ATOM   1784  O   ALA C1465      32.776 105.428  18.186  1.00  0.00           O  
ATOM   1785  CB  ALA C1465      34.765 107.603  19.096  1.00  0.00           C  
ATOM   1786  N   GLU C1475      33.215 106.645  16.303  1.00  0.00           N  
ATOM   1787  CA  GLU C1475      33.076 105.558  15.304  1.00  0.00           C  
ATOM   1788  C   GLU C1475      33.873 104.286  15.646  1.00  0.00           C  
ATOM   1789  O   GLU C1475      33.343 103.180  15.512  1.00  0.00           O  
ATOM   1790  CB  GLU C1475      33.449 106.072  13.890  1.00  0.00           C  
ATOM   1791  CG  GLU C1475      34.797 106.886  13.833  1.00  0.00           C  
ATOM   1792  CD  GLU C1475      34.992 107.790  12.571  1.00  0.00           C  
ATOM   1793  OE1 GLU C1475      33.994 108.294  11.986  1.00  0.00           O  
ATOM   1794  OE2 GLU C1475      36.174 108.012  12.187  1.00  0.00           O  
ATOM   1795  N   THR C1476      35.123 104.450  16.097  1.00  0.00           N  
ATOM   1796  CA  THR C1476      35.996 103.314  16.481  1.00  0.00           C  
ATOM   1797  C   THR C1476      35.960 103.010  17.980  1.00  0.00           C  
ATOM   1798  O   THR C1476      36.949 102.550  18.558  1.00  0.00           O  
ATOM   1799  CB  THR C1476      37.507 103.528  16.077  1.00  0.00           C  
ATOM   1800  OG1 THR C1476      37.998 104.743  16.665  1.00  0.00           O  
ATOM   1801  CG2 THR C1476      37.713 103.548  14.536  1.00  0.00           C  
ATOM   1802  N   GLY C1477      34.833 103.283  18.616  1.00  0.00           N  
ATOM   1803  CA  GLY C1477      34.676 102.940  20.023  1.00  0.00           C  
ATOM   1804  C   GLY C1477      34.270 101.487  20.218  1.00  0.00           C  
ATOM   1805  O   GLY C1477      33.576 100.899  19.370  1.00  0.00           O  
ATOM   1806  N   GLU C1478      34.702 100.912  21.337  1.00  0.00           N  
ATOM   1807  CA  GLU C1478      34.401  99.526  21.658  1.00  0.00           C  
ATOM   1808  C   GLU C1478      33.204  99.374  22.586  1.00  0.00           C  
ATOM   1809  O   GLU C1478      32.898  98.268  23.036  1.00  0.00           O  
ATOM   1810  CB  GLU C1478      35.629  98.829  22.242  1.00  0.00           C  
ATOM   1811  CG  GLU C1478      36.482  98.116  21.189  1.00  0.00           C  
ATOM   1812  CD  GLU C1478      37.027  96.782  21.691  1.00  0.00           C  
ATOM   1813  OE1 GLU C1478      36.215  95.835  21.850  1.00  0.00           O  
ATOM   1814  OE2 GLU C1478      38.257  96.679  21.932  1.00  0.00           O  
ATOM   1815  N   SER C1479      32.525 100.484  22.863  1.00  0.00           N  
ATOM   1816  CA  SER C1479      31.351 100.481  23.733  1.00  0.00           C  
ATOM   1817  C   SER C1479      30.161 100.911  22.900  1.00  0.00           C  
ATOM   1818  O   SER C1479      30.262 101.860  22.132  1.00  0.00           O  
ATOM   1819  CB  SER C1479      31.526 101.443  24.916  1.00  0.00           C  
ATOM   1820  OG  SER C1479      32.879 101.585  25.312  1.00  0.00           O  
ATOM   1821  N   GLY C1480      29.045 100.207  23.037  1.00  0.00           N  
ATOM   1822  CA  GLY C1480      27.810 100.590  22.376  1.00  0.00           C  
ATOM   1823  C   GLY C1480      27.016 101.459  23.317  1.00  0.00           C  
ATOM   1824  O   GLY C1480      26.690 101.041  24.424  1.00  0.00           O  
ATOM   1825  N   VAL C1481      26.719 102.682  22.886  1.00  0.00           N  
ATOM   1826  CA  VAL C1481      25.906 103.620  23.683  1.00  0.00           C  
ATOM   1827  C   VAL C1481      24.636 104.010  22.949  1.00  0.00           C  
ATOM   1828  O   VAL C1481      24.576 103.964  21.723  1.00  0.00           O  
ATOM   1829  CB  VAL C1481      26.670 104.911  24.083  1.00  0.00           C  
ATOM   1830  CG1 VAL C1481      27.951 104.578  24.827  1.00  0.00           C  
ATOM   1831  CG2 VAL C1481      26.973 105.744  22.878  1.00  0.00           C  
ATOM   1832  N   TYR C1482      23.623 104.376  23.724  1.00  0.00           N  
ATOM   1833  CA  TYR C1482      22.376 104.873  23.188  1.00  0.00           C  
ATOM   1834  C   TYR C1482      21.994 106.099  24.010  1.00  0.00           C  
ATOM   1835  O   TYR C1482      21.660 105.984  25.193  1.00  0.00           O  
ATOM   1836  CB  TYR C1482      21.280 103.811  23.280  1.00  0.00           C  
ATOM   1837  CG  TYR C1482      21.621 102.429  22.732  1.00  0.00           C  
ATOM   1838  CD1 TYR C1482      20.994 101.927  21.580  1.00  0.00           C  
ATOM   1839  CD2 TYR C1482      22.541 101.599  23.398  1.00  0.00           C  
ATOM   1840  CE1 TYR C1482      21.299 100.638  21.101  1.00  0.00           C  
ATOM   1841  CE2 TYR C1482      22.858 100.333  22.925  1.00  0.00           C  
ATOM   1842  CZ  TYR C1482      22.236  99.855  21.788  1.00  0.00           C  
ATOM   1843  OH  TYR C1482      22.570  98.586  21.367  1.00  0.00           O  
ATOM   1844  N   ILE C1483      22.064 107.269  23.382  1.00  0.00           N  
ATOM   1845  CA  ILE C1483      21.863 108.540  24.083  1.00  0.00           C  
ATOM   1846  C   ILE C1483      20.934 109.503  23.365  1.00  0.00           C  
ATOM   1847  O   ILE C1483      20.705 109.396  22.160  1.00  0.00           O  
ATOM   1848  CB  ILE C1483      23.201 109.294  24.350  1.00  0.00           C  
ATOM   1849  CG1 ILE C1483      24.015 109.516  23.068  1.00  0.00           C  
ATOM   1850  CG2 ILE C1483      24.049 108.545  25.333  1.00  0.00           C  
ATOM   1851  CD1 ILE C1483      23.940 110.910  22.503  1.00  0.00           C  
ATOM   1852  N   ASP C1484      20.406 110.445  24.129  1.00  0.00           N  
ATOM   1853  CA  ASP C1484      19.780 111.615  23.583  1.00  0.00           C  
ATOM   1854  C   ASP C1484      20.874 112.675  23.371  1.00  0.00           C  
ATOM   1855  O   ASP C1484      21.581 113.063  24.328  1.00  0.00           O  
ATOM   1856  CB  ASP C1484      18.720 112.096  24.558  1.00  0.00           C  
ATOM   1857  CG  ASP C1484      18.276 113.509  24.299  1.00  0.00           C  
ATOM   1858  OD1 ASP C1484      18.696 114.130  23.297  1.00  0.00           O  
ATOM   1859  OD2 ASP C1484      17.489 114.003  25.126  1.00  0.00           O  
ATOM   1860  N   ARG C1485      21.001 113.127  22.115  1.00  0.00           N  
ATOM   1861  CA  ARG C1485      21.971 114.161  21.688  1.00  0.00           C  
ATOM   1862  C   ARG C1485      22.077 115.370  22.619  1.00  0.00           C  
ATOM   1863  O   ARG C1485      23.157 115.947  22.749  1.00  0.00           O  
ATOM   1864  CB  ARG C1485      21.632 114.678  20.280  1.00  0.00           C  
ATOM   1865  CG  ARG C1485      22.253 113.913  19.107  1.00  0.00           C  
ATOM   1866  CD  ARG C1485      22.040 114.666  17.758  1.00  0.00           C  
ATOM   1867  NE  ARG C1485      22.642 113.946  16.627  1.00  0.00           N  
ATOM   1868  CZ  ARG C1485      22.035 112.979  15.933  1.00  0.00           C  
ATOM   1869  NH1 ARG C1485      20.793 112.589  16.235  1.00  0.00           N  
ATOM   1870  NH2 ARG C1485      22.680 112.388  14.935  1.00  0.00           N  
ATOM   1871  N   ASP C1486      20.957 115.750  23.241  1.00  0.00           N  
ATOM   1872  CA  ASP C1486      20.885 116.930  24.117  1.00  0.00           C  
ATOM   1873  C   ASP C1486      22.029 116.977  25.147  1.00  0.00           C  
ATOM   1874  O   ASP C1486      22.594 118.051  25.434  1.00  0.00           O  
ATOM   1875  CB  ASP C1486      19.518 117.010  24.824  1.00  0.00           C  
ATOM   1876  CG  ASP C1486      18.341 117.228  23.848  1.00  0.00           C  
ATOM   1877  OD1 ASP C1486      18.579 117.410  22.631  1.00  0.00           O  
ATOM   1878  OD2 ASP C1486      17.167 117.209  24.300  1.00  0.00           O  
ATOM   1879  N   VAL C1487      22.372 115.803  25.676  1.00  0.00           N  
ATOM   1880  CA  VAL C1487      23.511 115.653  26.561  1.00  0.00           C  
ATOM   1881  C   VAL C1487      24.810 116.248  25.980  1.00  0.00           C  
ATOM   1882  O   VAL C1487      25.665 116.738  26.729  1.00  0.00           O  
ATOM   1883  CB  VAL C1487      23.684 114.165  27.000  1.00  0.00           C  
ATOM   1884  CG1 VAL C1487      24.567 113.364  26.033  1.00  0.00           C  
ATOM   1885  CG2 VAL C1487      24.245 114.103  28.400  1.00  0.00           C  
ATOM   1886  N   LEU C1488      24.954 116.239  24.655  1.00  0.00           N  
ATOM   1887  CA  LEU C1488      26.181 116.752  24.030  1.00  0.00           C  
ATOM   1888  C   LEU C1488      26.303 118.266  24.172  1.00  0.00           C  
ATOM   1889  O   LEU C1488      27.295 118.842  23.738  1.00  0.00           O  
ATOM   1890  CB  LEU C1488      26.263 116.372  22.541  1.00  0.00           C  
ATOM   1891  CG  LEU C1488      26.663 114.972  22.044  1.00  0.00           C  
ATOM   1892  CD1 LEU C1488      26.462 114.843  20.534  1.00  0.00           C  
ATOM   1893  CD2 LEU C1488      28.102 114.629  22.403  1.00  0.00           C  
ATOM   1894  N   ASN C1489      25.296 118.906  24.774  1.00  0.00           N  
ATOM   1895  CA  ASN C1489      25.271 120.366  24.915  1.00  0.00           C  
ATOM   1896  C   ASN C1489      25.077 120.895  26.340  1.00  0.00           C  
ATOM   1897  O   ASN C1489      24.906 122.098  26.536  1.00  0.00           O  
ATOM   1898  CB  ASN C1489      24.211 120.967  23.988  1.00  0.00           C  
ATOM   1899  CG  ASN C1489      24.490 120.677  22.533  1.00  0.00           C  
ATOM   1900  OD1 ASN C1489      23.730 119.952  21.864  1.00  0.00           O  
ATOM   1901  ND2 ASN C1489      25.604 121.226  22.029  1.00  0.00           N  
ATOM   1902  N   LEU C1490      25.098 120.015  27.333  1.00  0.00           N  
ATOM   1903  CA  LEU C1490      24.999 120.462  28.712  1.00  0.00           C  
ATOM   1904  C   LEU C1490      26.259 121.222  29.172  1.00  0.00           C  
ATOM   1905  O   LEU C1490      27.364 120.927  28.722  1.00  0.00           O  
ATOM   1906  CB  LEU C1490      24.690 119.278  29.616  1.00  0.00           C  
ATOM   1907  CG  LEU C1490      23.332 118.622  29.369  1.00  0.00           C  
ATOM   1908  CD1 LEU C1490      23.199 117.367  30.215  1.00  0.00           C  
ATOM   1909  CD2 LEU C1490      22.169 119.587  29.642  1.00  0.00           C  
ATOM   1910  N   PRO C1491      26.098 122.212  30.067  1.00  0.00           N  
ATOM   1911  CA  PRO C1491      27.246 123.012  30.493  1.00  0.00           C  
ATOM   1912  C   PRO C1491      28.125 122.321  31.551  1.00  0.00           C  
ATOM   1913  O   PRO C1491      27.626 121.605  32.424  1.00  0.00           O  
ATOM   1914  CB  PRO C1491      26.581 124.240  31.109  1.00  0.00           C  
ATOM   1915  CG  PRO C1491      25.323 123.698  31.713  1.00  0.00           C  
ATOM   1916  CD  PRO C1491      24.858 122.637  30.746  1.00  0.00           C  
ATOM   1917  N   VAL C1492      29.424 122.559  31.486  1.00  0.00           N  
ATOM   1918  CA  VAL C1492      30.334 122.013  32.478  1.00  0.00           C  
ATOM   1919  C   VAL C1492      30.664 123.059  33.561  1.00  0.00           C  
ATOM   1920  O   VAL C1492      31.050 124.187  33.241  1.00  0.00           O  
ATOM   1921  CB  VAL C1492      31.634 121.501  31.814  1.00  0.00           C  
ATOM   1922  CG1 VAL C1492      32.394 120.612  32.773  1.00  0.00           C  
ATOM   1923  CG2 VAL C1492      31.315 120.755  30.533  1.00  0.00           C  
ATOM   1924  N   PRO C1493      30.518 122.690  34.849  1.00  0.00           N  
ATOM   1925  CA  PRO C1493      30.884 123.617  35.926  1.00  0.00           C  
ATOM   1926  C   PRO C1493      32.313 124.178  35.779  1.00  0.00           C  
ATOM   1927  O   PRO C1493      33.220 123.453  35.351  1.00  0.00           O  
ATOM   1928  CB  PRO C1493      30.763 122.744  37.181  1.00  0.00           C  
ATOM   1929  CG  PRO C1493      29.736 121.721  36.819  1.00  0.00           C  
ATOM   1930  CD  PRO C1493      30.000 121.415  35.378  1.00  0.00           C  
ATOM   1931  N   ASP C1494      32.499 125.457  36.106  1.00  0.00           N  
ATOM   1932  CA  ASP C1494      33.818 126.107  36.023  1.00  0.00           C  
ATOM   1933  C   ASP C1494      34.663 125.860  37.267  1.00  0.00           C  
ATOM   1934  O   ASP C1494      34.193 125.253  38.243  1.00  0.00           O  
ATOM   1935  CB  ASP C1494      33.665 127.620  35.848  1.00  0.00           C  
ATOM   1936  CG  ASP C1494      32.881 128.272  37.007  1.00  0.00           C  
ATOM   1937  OD1 ASP C1494      33.416 128.405  38.141  1.00  0.00           O  
ATOM   1938  OD2 ASP C1494      31.711 128.645  36.769  1.00  0.00           O  
ATOM   1939  N   GLU C1495      35.885 126.399  37.237  1.00  0.00           N  
ATOM   1940  CA  GLU C1495      36.880 126.226  38.304  1.00  0.00           C  
ATOM   1941  C   GLU C1495      36.432 126.652  39.707  1.00  0.00           C  
ATOM   1942  O   GLU C1495      37.109 126.334  40.678  1.00  0.00           O  
ATOM   1943  CB  GLU C1495      38.211 126.912  37.939  1.00  0.00           C  
ATOM   1944  CG  GLU C1495      38.073 128.379  37.500  1.00  0.00           C  
ATOM   1945  CD  GLU C1495      39.394 129.168  37.560  1.00  0.00           C  
ATOM   1946  OE1 GLU C1495      40.476 128.591  37.262  1.00  0.00           O  
ATOM   1947  OE2 GLU C1495      39.338 130.380  37.903  1.00  0.00           O  
ATOM   1948  N   ASN C1496      35.293 127.334  39.813  1.00  0.00           N  
ATOM   1949  CA  ASN C1496      34.846 127.906  41.096  1.00  0.00           C  
ATOM   1950  C   ASN C1496      33.606 127.244  41.685  1.00  0.00           C  
ATOM   1951  O   ASN C1496      33.032 127.728  42.673  1.00  0.00           O  
ATOM   1952  CB  ASN C1496      34.659 129.434  40.998  1.00  0.00           C  
ATOM   1953  CG  ASN C1496      35.975 130.170  40.811  1.00  0.00           C  
ATOM   1954  OD1 ASN C1496      36.072 131.049  39.962  1.00  0.00           O  
ATOM   1955  ND2 ASN C1496      37.005 129.798  41.587  1.00  0.00           N  
ATOM   1956  N   VAL C1497      33.210 126.134  41.063  1.00  0.00           N  
ATOM   1957  CA  VAL C1497      32.195 125.229  41.594  1.00  0.00           C  
ATOM   1958  C   VAL C1497      32.505 124.900  43.061  1.00  0.00           C  
ATOM   1959  O   VAL C1497      33.649 124.603  43.411  1.00  0.00           O  
ATOM   1960  CB  VAL C1497      32.102 123.946  40.713  1.00  0.00           C  
ATOM   1961  CG1 VAL C1497      33.451 123.209  40.639  1.00  0.00           C  
ATOM   1962  CG2 VAL C1497      30.994 123.027  41.199  1.00  0.00           C  
ATOM   1963  N   ASP C1498      31.504 124.986  43.923  1.00  0.00           N  
ATOM   1964  CA  ASP C1498      31.739 124.759  45.347  1.00  0.00           C  
ATOM   1965  C   ASP C1498      31.550 123.294  45.737  1.00  0.00           C  
ATOM   1966  O   ASP C1498      30.419 122.795  45.821  1.00  0.00           O  
ATOM   1967  CB  ASP C1498      30.859 125.675  46.207  1.00  0.00           C  
ATOM   1968  CG  ASP C1498      31.039 125.441  47.708  1.00  0.00           C  
ATOM   1969  OD1 ASP C1498      31.996 124.747  48.130  1.00  0.00           O  
ATOM   1970  OD2 ASP C1498      30.202 125.964  48.479  1.00  0.00           O  
ATOM   1971  N   TYR C1499      32.664 122.617  46.001  1.00  0.00           N  
ATOM   1972  CA  TYR C1499      32.610 121.183  46.279  1.00  0.00           C  
ATOM   1973  C   TYR C1499      31.982 120.815  47.614  1.00  0.00           C  
ATOM   1974  O   TYR C1499      31.499 119.685  47.785  1.00  0.00           O  
ATOM   1975  CB  TYR C1499      33.964 120.507  46.088  1.00  0.00           C  
ATOM   1976  CG  TYR C1499      34.322 120.288  44.633  1.00  0.00           C  
ATOM   1977  CD1 TYR C1499      33.795 119.223  43.923  1.00  0.00           C  
ATOM   1978  CD2 TYR C1499      35.183 121.151  43.967  1.00  0.00           C  
ATOM   1979  CE1 TYR C1499      34.123 119.016  42.593  1.00  0.00           C  
ATOM   1980  CE2 TYR C1499      35.512 120.951  42.650  1.00  0.00           C  
ATOM   1981  CZ  TYR C1499      34.981 119.882  41.967  1.00  0.00           C  
ATOM   1982  OH  TYR C1499      35.310 119.670  40.646  1.00  0.00           O  
ATOM   1983  N   ASP C1500      31.945 121.766  48.541  1.00  0.00           N  
ATOM   1984  CA  ASP C1500      31.209 121.534  49.776  1.00  0.00           C  
ATOM   1985  C   ASP C1500      29.723 121.859  49.667  1.00  0.00           C  
ATOM   1986  O   ASP C1500      28.928 121.451  50.521  1.00  0.00           O  
ATOM   1987  CB  ASP C1500      31.882 122.228  50.940  1.00  0.00           C  
ATOM   1988  CG  ASP C1500      33.282 121.726  51.143  1.00  0.00           C  
ATOM   1989  OD1 ASP C1500      33.468 120.490  51.062  1.00  0.00           O  
ATOM   1990  OD2 ASP C1500      34.199 122.551  51.347  1.00  0.00           O  
ATOM   1991  N   GLY C1501      29.349 122.542  48.587  1.00  0.00           N  
ATOM   1992  CA  GLY C1501      27.946 122.817  48.285  1.00  0.00           C  
ATOM   1993  C   GLY C1501      27.141 121.581  47.935  1.00  0.00           C  
ATOM   1994  O   GLY C1501      27.688 120.495  47.805  1.00  0.00           O  
ATOM   1995  N   ASP C1502      25.830 121.746  47.804  1.00  0.00           N  
ATOM   1996  CA  ASP C1502      24.968 120.653  47.395  1.00  0.00           C  
ATOM   1997  C   ASP C1502      25.118 120.470  45.889  1.00  0.00           C  
ATOM   1998  O   ASP C1502      24.699 121.327  45.105  1.00  0.00           O  
ATOM   1999  CB  ASP C1502      23.515 120.953  47.743  1.00  0.00           C  
ATOM   2000  CG  ASP C1502      22.558 120.005  47.055  1.00  0.00           C  
ATOM   2001  OD1 ASP C1502      22.800 118.775  47.113  1.00  0.00           O  
ATOM   2002  OD2 ASP C1502      21.578 120.486  46.443  1.00  0.00           O  
ATOM   2003  N   LEU C1503      25.718 119.361  45.473  1.00  0.00           N  
ATOM   2004  CA  LEU C1503      26.054 119.222  44.061  1.00  0.00           C  
ATOM   2005  C   LEU C1503      24.901 118.677  43.222  1.00  0.00           C  
ATOM   2006  O   LEU C1503      24.990 118.637  41.998  1.00  0.00           O  
ATOM   2007  CB  LEU C1503      27.365 118.454  43.872  1.00  0.00           C  
ATOM   2008  CG  LEU C1503      28.631 119.217  44.290  1.00  0.00           C  
ATOM   2009  CD1 LEU C1503      29.809 118.294  44.461  1.00  0.00           C  
ATOM   2010  CD2 LEU C1503      28.980 120.291  43.301  1.00  0.00           C  
ATOM   2011  N   THR C1504      23.810 118.311  43.899  1.00  0.00           N  
ATOM   2012  CA  THR C1504      22.626 117.704  43.279  1.00  0.00           C  
ATOM   2013  C   THR C1504      22.187 118.358  41.966  1.00  0.00           C  
ATOM   2014  O   THR C1504      22.142 117.688  40.939  1.00  0.00           O  
ATOM   2015  CB  THR C1504      21.422 117.687  44.239  1.00  0.00           C  
ATOM   2016  OG1 THR C1504      21.847 117.248  45.530  1.00  0.00           O  
ATOM   2017  CG2 THR C1504      20.322 116.756  43.713  1.00  0.00           C  
ATOM   2018  N   PRO C1505      21.834 119.657  41.997  1.00  0.00           N  
ATOM   2019  CA  PRO C1505      21.458 120.350  40.772  1.00  0.00           C  
ATOM   2020  C   PRO C1505      22.252 119.936  39.522  1.00  0.00           C  
ATOM   2021  O   PRO C1505      21.651 119.674  38.474  1.00  0.00           O  
ATOM   2022  CB  PRO C1505      21.719 121.816  41.131  1.00  0.00           C  
ATOM   2023  CG  PRO C1505      21.320 121.884  42.573  1.00  0.00           C  
ATOM   2024  CD  PRO C1505      21.731 120.556  43.166  1.00  0.00           C  
ATOM   2025  N   ILE C1506      23.576 119.870  39.631  1.00  0.00           N  
ATOM   2026  CA  ILE C1506      24.420 119.524  38.484  1.00  0.00           C  
ATOM   2027  C   ILE C1506      24.239 118.064  38.035  1.00  0.00           C  
ATOM   2028  O   ILE C1506      24.043 117.778  36.843  1.00  0.00           O  
ATOM   2029  CB  ILE C1506      25.881 119.837  38.789  1.00  0.00           C  
ATOM   2030  CG1 ILE C1506      26.049 121.359  38.937  1.00  0.00           C  
ATOM   2031  CG2 ILE C1506      26.775 119.291  37.693  1.00  0.00           C  
ATOM   2032  CD1 ILE C1506      27.271 121.794  39.722  1.00  0.00           C  
ATOM   2033  N   ILE C1507      24.290 117.154  39.005  1.00  0.00           N  
ATOM   2034  CA  ILE C1507      24.047 115.745  38.769  1.00  0.00           C  
ATOM   2035  C   ILE C1507      22.721 115.572  38.037  1.00  0.00           C  
ATOM   2036  O   ILE C1507      22.668 115.037  36.932  1.00  0.00           O  
ATOM   2037  CB  ILE C1507      24.050 114.972  40.115  1.00  0.00           C  
ATOM   2038  CG1 ILE C1507      25.452 114.967  40.737  1.00  0.00           C  
ATOM   2039  CG2 ILE C1507      23.494 113.536  39.981  1.00  0.00           C  
ATOM   2040  CD1 ILE C1507      26.578 114.967  39.734  1.00  0.00           C  
ATOM   2041  N   LYS C1508      21.666 116.076  38.670  1.00  0.00           N  
ATOM   2042  CA  LYS C1508      20.292 115.947  38.220  1.00  0.00           C  
ATOM   2043  C   LYS C1508      20.132 116.432  36.782  1.00  0.00           C  
ATOM   2044  O   LYS C1508      19.413 115.819  35.987  1.00  0.00           O  
ATOM   2045  CB  LYS C1508      19.390 116.725  39.186  1.00  0.00           C  
ATOM   2046  CG  LYS C1508      17.929 116.261  39.266  1.00  0.00           C  
ATOM   2047  CD  LYS C1508      17.000 117.224  38.486  1.00  0.00           C  
ATOM   2048  CE  LYS C1508      15.509 117.034  38.852  1.00  0.00           C  
ATOM   2049  NZ  LYS C1508      14.669 118.180  38.362  1.00  0.00           N  
ATOM   2050  N   GLN C1509      20.831 117.516  36.456  1.00  0.00           N  
ATOM   2051  CA  GLN C1509      20.810 118.105  35.113  1.00  0.00           C  
ATOM   2052  C   GLN C1509      21.463 117.181  34.079  1.00  0.00           C  
ATOM   2053  O   GLN C1509      20.967 117.067  32.953  1.00  0.00           O  
ATOM   2054  CB  GLN C1509      21.483 119.484  35.134  1.00  0.00           C  
ATOM   2055  CG  GLN C1509      22.113 119.928  33.827  1.00  0.00           C  
ATOM   2056  CD  GLN C1509      22.493 121.401  33.831  1.00  0.00           C  
ATOM   2057  OE1 GLN C1509      23.403 121.833  34.546  1.00  0.00           O  
ATOM   2058  NE2 GLN C1509      21.800 122.182  33.011  1.00  0.00           N  
ATOM   2059  N   TRP C1510      22.561 116.522  34.480  1.00  0.00           N  
ATOM   2060  CA  TRP C1510      23.323 115.614  33.614  1.00  0.00           C  
ATOM   2061  C   TRP C1510      22.773 114.201  33.651  1.00  0.00           C  
ATOM   2062  O   TRP C1510      23.279 113.326  32.953  1.00  0.00           O  
ATOM   2063  CB  TRP C1510      24.803 115.570  34.011  1.00  0.00           C  
ATOM   2064  CG  TRP C1510      25.616 116.710  33.513  1.00  0.00           C  
ATOM   2065  CD1 TRP C1510      25.754 117.941  34.102  1.00  0.00           C  
ATOM   2066  CD2 TRP C1510      26.418 116.743  32.326  1.00  0.00           C  
ATOM   2067  NE1 TRP C1510      26.588 118.736  33.347  1.00  0.00           N  
ATOM   2068  CE2 TRP C1510      27.011 118.020  32.254  1.00  0.00           C  
ATOM   2069  CE3 TRP C1510      26.687 115.822  31.310  1.00  0.00           C  
ATOM   2070  CZ2 TRP C1510      27.862 118.392  31.203  1.00  0.00           C  
ATOM   2071  CZ3 TRP C1510      27.533 116.196  30.268  1.00  0.00           C  
ATOM   2072  CH2 TRP C1510      28.108 117.464  30.224  1.00  0.00           C  
ATOM   2073  N   THR C1511      21.759 113.954  34.469  1.00  0.00           N  
ATOM   2074  CA  THR C1511      21.202 112.625  34.512  1.00  0.00           C  
ATOM   2075  C   THR C1511      19.713 112.631  34.295  1.00  0.00           C  
ATOM   2076  O   THR C1511      19.019 111.713  34.725  1.00  0.00           O  
ATOM   2077  CB  THR C1511      21.537 111.897  35.819  1.00  0.00           C  
ATOM   2078  OG1 THR C1511      21.249 112.747  36.942  1.00  0.00           O  
ATOM   2079  CG2 THR C1511      23.005 111.454  35.821  1.00  0.00           C  
ATOM   2080  N   SER C1512      19.215 113.658  33.616  1.00  0.00           N  
ATOM   2081  CA  SER C1512      17.781 113.770  33.355  1.00  0.00           C  
ATOM   2082  C   SER C1512      17.462 113.523  31.887  1.00  0.00           C  
ATOM   2083  O   SER C1512      16.311 113.280  31.539  1.00  0.00           O  
ATOM   2084  CB  SER C1512      17.257 115.139  33.786  1.00  0.00           C  
ATOM   2085  OG  SER C1512      18.024 116.182  33.200  1.00  0.00           O  
ATOM   2086  N   VAL C1513      18.469 113.609  31.022  1.00  0.00           N  
ATOM   2087  CA  VAL C1513      18.293 113.157  29.640  1.00  0.00           C  
ATOM   2088  C   VAL C1513      18.962 111.793  29.462  1.00  0.00           C  
ATOM   2089  O   VAL C1513      20.010 111.524  30.058  1.00  0.00           O  
ATOM   2090  CB  VAL C1513      18.797 114.185  28.602  1.00  0.00           C  
ATOM   2091  CG1 VAL C1513      18.076 115.526  28.795  1.00  0.00           C  
ATOM   2092  CG2 VAL C1513      20.319 114.365  28.674  1.00  0.00           C  
ATOM   2093  N   TYR C1514      18.345 110.940  28.648  1.00  0.00           N  
ATOM   2094  CA  TYR C1514      18.725 109.524  28.539  1.00  0.00           C  
ATOM   2095  C   TYR C1514      20.150 109.308  28.041  1.00  0.00           C  
ATOM   2096  O   TYR C1514      20.548 109.838  27.001  1.00  0.00           O  
ATOM   2097  CB  TYR C1514      17.731 108.776  27.638  1.00  0.00           C  
ATOM   2098  CG  TYR C1514      17.913 107.273  27.583  1.00  0.00           C  
ATOM   2099  CD1 TYR C1514      17.088 106.433  28.319  1.00  0.00           C  
ATOM   2100  CD2 TYR C1514      18.898 106.692  26.778  1.00  0.00           C  
ATOM   2101  CE1 TYR C1514      17.245 105.057  28.271  1.00  0.00           C  
ATOM   2102  CE2 TYR C1514      19.063 105.315  26.721  1.00  0.00           C  
ATOM   2103  CZ  TYR C1514      18.233 104.502  27.467  1.00  0.00           C  
ATOM   2104  OH  TYR C1514      18.392 103.134  27.427  1.00  0.00           O  
ATOM   2105  N   ALA C1515      20.904 108.518  28.804  1.00  0.00           N  
ATOM   2106  CA  ALA C1515      22.250 108.096  28.420  1.00  0.00           C  
ATOM   2107  C   ALA C1515      22.518 106.748  29.058  1.00  0.00           C  
ATOM   2108  O   ALA C1515      22.458 106.637  30.285  1.00  0.00           O  
ATOM   2109  CB  ALA C1515      23.299 109.118  28.858  1.00  0.00           C  
ATOM   2110  N   ALA C1516      22.805 105.735  28.232  1.00  0.00           N  
ATOM   2111  CA  ALA C1516      23.019 104.369  28.712  1.00  0.00           C  
ATOM   2112  C   ALA C1516      23.966 103.582  27.841  1.00  0.00           C  
ATOM   2113  O   ALA C1516      23.915 103.671  26.616  1.00  0.00           O  
ATOM   2114  CB  ALA C1516      21.711 103.647  28.810  1.00  0.00           C  
ATOM   2115  N   THR C1517      24.834 102.801  28.466  1.00  0.00           N  
ATOM   2116  CA  THR C1517      25.662 101.892  27.704  1.00  0.00           C  
ATOM   2117  C   THR C1517      24.805 100.690  27.387  1.00  0.00           C  
ATOM   2118  O   THR C1517      23.794 100.458  28.045  1.00  0.00           O  
ATOM   2119  CB  THR C1517      26.906 101.434  28.482  1.00  0.00           C  
ATOM   2120  OG1 THR C1517      26.502 100.724  29.652  1.00  0.00           O  
ATOM   2121  CG2 THR C1517      27.763 102.617  28.903  1.00  0.00           C  
ATOM   2122  N   GLU C1518      25.207  99.924  26.383  1.00  0.00           N  
ATOM   2123  CA  GLU C1518      24.450  98.758  25.930  1.00  0.00           C  
ATOM   2124  C   GLU C1518      24.207  97.756  27.035  1.00  0.00           C  
ATOM   2125  O   GLU C1518      23.252  96.997  26.948  1.00  0.00           O  
ATOM   2126  CB  GLU C1518      25.174  98.069  24.777  1.00  0.00           C  
ATOM   2127  CG  GLU C1518      26.446  97.338  25.199  1.00  0.00           C  
ATOM   2128  CD  GLU C1518      27.439  97.198  24.083  1.00  0.00           C  
ATOM   2129  OE1 GLU C1518      27.149  96.446  23.129  1.00  0.00           O  
ATOM   2130  OE2 GLU C1518      28.521  97.819  24.169  1.00  0.00           O  
ATOM   2131  N   ASP C1519      25.069  97.764  28.061  1.00  0.00           N  
ATOM   2132  CA  ASP C1519      24.977  96.862  29.216  1.00  0.00           C  
ATOM   2133  C   ASP C1519      23.737  97.043  30.062  1.00  0.00           C  
ATOM   2134  O   ASP C1519      23.301  96.093  30.698  1.00  0.00           O  
ATOM   2135  CB  ASP C1519      26.166  97.034  30.149  1.00  0.00           C  
ATOM   2136  CG  ASP C1519      27.471  96.635  29.525  1.00  0.00           C  
ATOM   2137  OD1 ASP C1519      27.469  95.891  28.519  1.00  0.00           O  
ATOM   2138  OD2 ASP C1519      28.510  97.065  30.062  1.00  0.00           O  
ATOM   2139  N   VAL C1520      23.196  98.260  30.099  1.00  0.00           N  
ATOM   2140  CA  VAL C1520      22.020  98.586  30.918  1.00  0.00           C  
ATOM   2141  C   VAL C1520      20.915  99.269  30.110  1.00  0.00           C  
ATOM   2142  O   VAL C1520      19.897  99.664  30.660  1.00  0.00           O  
ATOM   2143  CB  VAL C1520      22.382  99.518  32.099  1.00  0.00           C  
ATOM   2144  CG1 VAL C1520      23.240  98.808  33.096  1.00  0.00           C  
ATOM   2145  CG2 VAL C1520      23.058 100.781  31.604  1.00  0.00           C  
ATOM   2146  N   HIS C1521      21.145  99.438  28.815  1.00  0.00           N  
ATOM   2147  CA  HIS C1521      20.157  99.979  27.881  1.00  0.00           C  
ATOM   2148  C   HIS C1521      18.794  99.251  27.969  1.00  0.00           C  
ATOM   2149  O   HIS C1521      18.745  98.023  28.074  1.00  0.00           O  
ATOM   2150  CB  HIS C1521      20.755  99.894  26.462  1.00  0.00           C  
ATOM   2151  CG  HIS C1521      19.892 100.470  25.379  1.00  0.00           C  
ATOM   2152  ND1 HIS C1521      19.313 101.719  25.461  1.00  0.00           N  
ATOM   2153  CD2 HIS C1521      19.548  99.978  24.164  1.00  0.00           C  
ATOM   2154  CE1 HIS C1521      18.628 101.960  24.357  1.00  0.00           C  
ATOM   2155  NE2 HIS C1521      18.753 100.920  23.554  1.00  0.00           N  
ATOM   2156  N   GLU C1522      17.700 100.014  27.958  1.00  0.00           N  
ATOM   2157  CA  GLU C1522      16.345  99.447  27.831  1.00  0.00           C  
ATOM   2158  C   GLU C1522      15.578 100.205  26.753  1.00  0.00           C  
ATOM   2159  O   GLU C1522      15.201 101.362  26.977  1.00  0.00           O  
ATOM   2160  CB  GLU C1522      15.565  99.504  29.155  1.00  0.00           C  
ATOM   2161  CG  GLU C1522      15.985  98.480  30.223  1.00  0.00           C  
ATOM   2162  CD  GLU C1522      15.597  97.034  29.879  1.00  0.00           C  
ATOM   2163  OE1 GLU C1522      14.464  96.632  30.247  1.00  0.00           O  
ATOM   2164  OE2 GLU C1522      16.414  96.302  29.251  1.00  0.00           O  
ATOM   2165  N   PRO C1523      15.326  99.551  25.590  1.00  0.00           N  
ATOM   2166  CA  PRO C1523      14.800 100.242  24.394  1.00  0.00           C  
ATOM   2167  C   PRO C1523      13.395 100.825  24.580  1.00  0.00           C  
ATOM   2168  O   PRO C1523      13.064 101.831  23.947  1.00  0.00           O  
ATOM   2169  CB  PRO C1523      14.814  99.154  23.303  1.00  0.00           C  
ATOM   2170  CG  PRO C1523      15.696  98.058  23.845  1.00  0.00           C  
ATOM   2171  CD  PRO C1523      15.514  98.107  25.335  1.00  0.00           C  
ATOM   2172  N   ALA C1676      12.588 100.208  25.444  1.00  0.00           N  
ATOM   2173  CA  ALA C1676      11.252 100.738  25.758  1.00  0.00           C  
ATOM   2174  C   ALA C1676      11.372 102.140  26.341  1.00  0.00           C  
ATOM   2175  O   ALA C1676      10.726 103.081  25.857  1.00  0.00           O  
ATOM   2176  CB  ALA C1676      10.502  99.808  26.725  1.00  0.00           C  
ATOM   2177  N   ARG C1677      12.225 102.251  27.362  1.00  0.00           N  
ATOM   2178  CA  ARG C1677      12.543 103.496  28.038  1.00  0.00           C  
ATOM   2179  C   ARG C1677      13.194 104.486  27.093  1.00  0.00           C  
ATOM   2180  O   ARG C1677      12.872 105.663  27.125  1.00  0.00           O  
ATOM   2181  CB  ARG C1677      13.461 103.230  29.230  1.00  0.00           C  
ATOM   2182  CG  ARG C1677      13.829 104.471  30.018  1.00  0.00           C  
ATOM   2183  CD  ARG C1677      14.614 104.142  31.276  1.00  0.00           C  
ATOM   2184  NE  ARG C1677      15.270 105.327  31.844  1.00  0.00           N  
ATOM   2185  CZ  ARG C1677      16.009 105.326  32.958  1.00  0.00           C  
ATOM   2186  NH1 ARG C1677      16.192 104.197  33.645  1.00  0.00           N  
ATOM   2187  NH2 ARG C1677      16.567 106.458  33.391  1.00  0.00           N  
ATOM   2188  N   TYR C1678      14.109 104.006  26.259  1.00  0.00           N  
ATOM   2189  CA  TYR C1678      14.744 104.831  25.228  1.00  0.00           C  
ATOM   2190  C   TYR C1678      13.694 105.545  24.360  1.00  0.00           C  
ATOM   2191  O   TYR C1678      13.673 106.771  24.306  1.00  0.00           O  
ATOM   2192  CB  TYR C1678      15.670 103.947  24.388  1.00  0.00           C  
ATOM   2193  CG  TYR C1678      16.586 104.595  23.353  1.00  0.00           C  
ATOM   2194  CD1 TYR C1678      17.348 105.730  23.641  1.00  0.00           C  
ATOM   2195  CD2 TYR C1678      16.742 104.006  22.099  1.00  0.00           C  
ATOM   2196  CE1 TYR C1678      18.209 106.285  22.679  1.00  0.00           C  
ATOM   2197  CE2 TYR C1678      17.593 104.540  21.140  1.00  0.00           C  
ATOM   2198  CZ  TYR C1678      18.329 105.673  21.428  1.00  0.00           C  
ATOM   2199  OH  TYR C1678      19.179 106.169  20.451  1.00  0.00           O  
ATOM   2200  N   GLU C1679      12.807 104.784  23.720  1.00  0.00           N  
ATOM   2201  CA  GLU C1679      11.801 105.339  22.797  1.00  0.00           C  
ATOM   2202  C   GLU C1679      10.788 106.227  23.511  1.00  0.00           C  
ATOM   2203  O   GLU C1679      10.437 107.295  23.009  1.00  0.00           O  
ATOM   2204  CB  GLU C1679      11.072 104.222  22.030  1.00  0.00           C  
ATOM   2205  CG  GLU C1679      11.856 103.622  20.847  1.00  0.00           C  
ATOM   2206  CD  GLU C1679      11.640 102.109  20.688  1.00  0.00           C  
ATOM   2207  OE1 GLU C1679      10.529 101.616  21.004  1.00  0.00           O  
ATOM   2208  OE2 GLU C1679      12.591 101.405  20.253  1.00  0.00           O  
ATOM   2209  N   SER C1680      10.332 105.794  24.685  1.00  0.00           N  
ATOM   2210  CA  SER C1680       9.349 106.565  25.452  1.00  0.00           C  
ATOM   2211  C   SER C1680       9.981 107.669  26.325  1.00  0.00           C  
ATOM   2212  O   SER C1680       9.399 108.058  27.351  1.00  0.00           O  
ATOM   2213  CB  SER C1680       8.474 105.627  26.296  1.00  0.00           C  
ATOM   2214  OG  SER C1680       9.057 105.385  27.564  1.00  0.00           O  
ATOM   2215  N   GLU C1681      11.164 108.154  25.919  1.00  0.00           N  
ATOM   2216  CA  GLU C1681      11.870 109.266  26.595  1.00  0.00           C  
ATOM   2217  C   GLU C1681      12.577 110.180  25.593  1.00  0.00           C  
ATOM   2218  O   GLU C1681      12.529 111.403  25.735  1.00  0.00           O  
ATOM   2219  CB  GLU C1681      12.882 108.784  27.663  1.00  0.00           C  
ATOM   2220  CG  GLU C1681      12.304 108.519  29.076  1.00  0.00           C  
ATOM   2221  CD  GLU C1681      13.353 108.049  30.120  1.00  0.00           C  
ATOM   2222  OE1 GLU C1681      14.533 108.490  30.072  1.00  0.00           O  
ATOM   2223  OE2 GLU C1681      12.987 107.244  31.013  1.00  0.00           O  
ATOM   2224  N   VAL C1682      13.220 109.594  24.583  1.00  0.00           N  
ATOM   2225  CA  VAL C1682      13.959 110.379  23.580  1.00  0.00           C  
ATOM   2226  C   VAL C1682      13.207 110.587  22.247  1.00  0.00           C  
ATOM   2227  O   VAL C1682      12.807 109.615  21.598  1.00  0.00           O  
ATOM   2228  CB  VAL C1682      15.360 109.788  23.297  1.00  0.00           C  
ATOM   2229  CG1 VAL C1682      16.166 110.716  22.374  1.00  0.00           C  
ATOM   2230  CG2 VAL C1682      16.094 109.571  24.586  1.00  0.00           C  
ATOM   2231  N   PRO C1683      13.021 111.856  21.833  1.00  0.00           N  
ATOM   2232  CA  PRO C1683      12.405 112.108  20.530  1.00  0.00           C  
ATOM   2233  C   PRO C1683      13.271 111.591  19.375  1.00  0.00           C  
ATOM   2234  O   PRO C1683      14.495 111.528  19.506  1.00  0.00           O  
ATOM   2235  CB  PRO C1683      12.292 113.638  20.487  1.00  0.00           C  
ATOM   2236  CG  PRO C1683      13.309 114.132  21.473  1.00  0.00           C  
ATOM   2237  CD  PRO C1683      13.345 113.107  22.546  1.00  0.00           C  
ATOM   2238  N   GLU C1684      12.618 111.235  18.266  1.00  0.00           N  
ATOM   2239  CA  GLU C1684      13.248 110.668  17.053  1.00  0.00           C  
ATOM   2240  C   GLU C1684      14.603 111.278  16.646  1.00  0.00           C  
ATOM   2241  O   GLU C1684      15.619 110.574  16.577  1.00  0.00           O  
ATOM   2242  CB  GLU C1684      12.266 110.772  15.872  1.00  0.00           C  
ATOM   2243  CG  GLU C1684      12.666 109.991  14.610  1.00  0.00           C  
ATOM   2244  CD  GLU C1684      11.990 108.631  14.518  1.00  0.00           C  
ATOM   2245  OE1 GLU C1684      11.772 107.984  15.569  1.00  0.00           O  
ATOM   2246  OE2 GLU C1684      11.670 108.214  13.388  1.00  0.00           O  
ATOM   2247  N   ALA C1685      14.598 112.584  16.379  1.00  0.00           N  
ATOM   2248  CA  ALA C1685      15.743 113.282  15.803  1.00  0.00           C  
ATOM   2249  C   ALA C1685      16.909 113.474  16.769  1.00  0.00           C  
ATOM   2250  O   ALA C1685      17.972 113.938  16.357  1.00  0.00           O  
ATOM   2251  CB  ALA C1685      15.306 114.626  15.227  1.00  0.00           C  
ATOM   2252  N   ASN C1686      16.711 113.131  18.042  1.00  0.00           N  
ATOM   2253  CA  ASN C1686      17.777 113.228  19.058  1.00  0.00           C  
ATOM   2254  C   ASN C1686      18.438 111.895  19.423  1.00  0.00           C  
ATOM   2255  O   ASN C1686      19.558 111.879  19.920  1.00  0.00           O  
ATOM   2256  CB  ASN C1686      17.248 113.888  20.337  1.00  0.00           C  
ATOM   2257  CG  ASN C1686      16.765 115.316  20.118  1.00  0.00           C  
ATOM   2258  OD1 ASN C1686      16.587 115.775  18.978  1.00  0.00           O  
ATOM   2259  ND2 ASN C1686      16.541 116.026  21.221  1.00  0.00           N  
ATOM   2260  N   ARG C1687      17.721 110.796  19.184  1.00  0.00           N  
ATOM   2261  CA  ARG C1687      18.175 109.424  19.447  1.00  0.00           C  
ATOM   2262  C   ARG C1687      19.429 109.041  18.668  1.00  0.00           C  
ATOM   2263  O   ARG C1687      19.373 108.843  17.453  1.00  0.00           O  
ATOM   2264  CB  ARG C1687      17.058 108.435  19.103  1.00  0.00           C  
ATOM   2265  CG  ARG C1687      16.107 108.168  20.238  1.00  0.00           C  
ATOM   2266  CD  ARG C1687      14.912 107.362  19.800  1.00  0.00           C  
ATOM   2267  NE  ARG C1687      13.806 108.221  19.381  1.00  0.00           N  
ATOM   2268  CZ  ARG C1687      12.552 107.806  19.213  1.00  0.00           C  
ATOM   2269  NH1 ARG C1687      12.233 106.535  19.449  1.00  0.00           N  
ATOM   2270  NH2 ARG C1687      11.613 108.661  18.825  1.00  0.00           N  
ATOM   2271  N   LEU C1688      20.555 108.925  19.365  1.00  0.00           N  
ATOM   2272  CA  LEU C1688      21.802 108.553  18.716  1.00  0.00           C  
ATOM   2273  C   LEU C1688      22.320 107.248  19.314  1.00  0.00           C  
ATOM   2274  O   LEU C1688      22.753 107.219  20.466  1.00  0.00           O  
ATOM   2275  CB  LEU C1688      22.825 109.697  18.818  1.00  0.00           C  
ATOM   2276  CG  LEU C1688      24.307 109.631  18.387  1.00  0.00           C  
ATOM   2277  CD1 LEU C1688      24.602 108.743  17.180  1.00  0.00           C  
ATOM   2278  CD2 LEU C1688      24.863 111.049  18.147  1.00  0.00           C  
ATOM   2279  N   ASN C1689      22.215 106.165  18.538  1.00  0.00           N  
ATOM   2280  CA  ASN C1689      22.871 104.903  18.842  1.00  0.00           C  
ATOM   2281  C   ASN C1689      24.227 105.006  18.170  1.00  0.00           C  
ATOM   2282  O   ASN C1689      24.315 105.367  16.992  1.00  0.00           O  
ATOM   2283  CB  ASN C1689      22.030 103.728  18.313  1.00  0.00           C  
ATOM   2284  CG  ASN C1689      22.750 102.353  18.390  1.00  0.00           C  
ATOM   2285  OD1 ASN C1689      22.611 101.546  17.482  1.00  0.00           O  
ATOM   2286  ND2 ASN C1689      23.491 102.090  19.464  1.00  0.00           N  
ATOM   2287  N   THR C1690      25.289 104.752  18.925  1.00  0.00           N  
ATOM   2288  CA  THR C1690      26.635 104.985  18.426  1.00  0.00           C  
ATOM   2289  C   THR C1690      27.663 104.239  19.249  1.00  0.00           C  
ATOM   2290  O   THR C1690      27.322 103.556  20.201  1.00  0.00           O  
ATOM   2291  CB  THR C1690      26.979 106.496  18.387  1.00  0.00           C  
ATOM   2292  OG1 THR C1690      28.336 106.679  17.975  1.00  0.00           O  
ATOM   2293  CG2 THR C1690      26.791 107.145  19.742  1.00  0.00           C  
ATOM   2294  N   ARG C1692      28.921 104.353  18.851  1.00  0.00           N  
ATOM   2295  CA  ARG C1692      30.025 103.822  19.632  1.00  0.00           C  
ATOM   2296  C   ARG C1692      30.715 104.947  20.394  1.00  0.00           C  
ATOM   2297  O   ARG C1692      30.421 106.146  20.201  1.00  0.00           O  
ATOM   2298  CB  ARG C1692      31.064 103.093  18.760  1.00  0.00           C  
ATOM   2299  CG  ARG C1692      30.520 102.155  17.682  1.00  0.00           C  
ATOM   2300  CD  ARG C1692      29.543 101.126  18.234  1.00  0.00           C  
ATOM   2301  NE  ARG C1692      30.193 100.102  19.044  1.00  0.00           N  
ATOM   2302  CZ  ARG C1692      29.588  98.981  19.415  1.00  0.00           C  
ATOM   2303  NH1 ARG C1692      28.332  98.757  19.037  1.00  0.00           N  
ATOM   2304  NH2 ARG C1692      30.230  98.087  20.161  1.00  0.00           N  
ATOM   2305  N   GLY C1693      31.650 104.540  21.246  1.00  0.00           N  
ATOM   2306  CA  GLY C1693      32.429 105.458  22.030  1.00  0.00           C  
ATOM   2307  C   GLY C1693      33.444 104.757  22.892  1.00  0.00           C  
ATOM   2308  O   GLY C1693      33.493 103.531  22.965  1.00  0.00           O  
ATOM   2309  N   ILE C1700      34.254 105.568  23.556  1.00  0.00           N  
ATOM   2310  CA  ILE C1700      35.362 105.095  24.352  1.00  0.00           C  
ATOM   2311  C   ILE C1700      35.111 105.495  25.798  1.00  0.00           C  
ATOM   2312  O   ILE C1700      34.804 106.655  26.076  1.00  0.00           O  
ATOM   2313  CB  ILE C1700      36.679 105.696  23.815  1.00  0.00           C  
ATOM   2314  CG1 ILE C1700      36.753 105.484  22.287  1.00  0.00           C  
ATOM   2315  CG2 ILE C1700      37.907 105.135  24.570  1.00  0.00           C  
ATOM   2316  CD1 ILE C1700      38.091 105.825  21.611  1.00  0.00           C  
ATOM   2317  N   GLU C1701      35.188 104.525  26.706  1.00  0.00           N  
ATOM   2318  CA  GLU C1701      35.104 104.806  28.124  1.00  0.00           C  
ATOM   2319  C   GLU C1701      36.451 105.318  28.530  1.00  0.00           C  
ATOM   2320  O   GLU C1701      37.451 104.618  28.392  1.00  0.00           O  
ATOM   2321  CB  GLU C1701      34.773 103.555  28.948  1.00  0.00           C  
ATOM   2322  CG  GLU C1701      35.290 103.621  30.409  1.00  0.00           C  
ATOM   2323  CD  GLU C1701      35.166 102.308  31.189  1.00  0.00           C  
ATOM   2324  OE1 GLU C1701      35.768 102.214  32.284  1.00  0.00           O  
ATOM   2325  OE2 GLU C1701      34.469 101.365  30.735  1.00  0.00           O  
ATOM   2326  N   VAL C1702      36.477 106.540  29.038  1.00  0.00           N  
ATOM   2327  CA  VAL C1702      37.711 107.104  29.552  1.00  0.00           C  
ATOM   2328  C   VAL C1702      37.647 107.318  31.052  1.00  0.00           C  
ATOM   2329  O   VAL C1702      38.637 107.672  31.677  1.00  0.00           O  
ATOM   2330  CB  VAL C1702      38.073 108.408  28.837  1.00  0.00           C  
ATOM   2331  CG1 VAL C1702      38.575 108.100  27.435  1.00  0.00           C  
ATOM   2332  CG2 VAL C1702      36.873 109.383  28.805  1.00  0.00           C  
ATOM   2333  N   GLY C1703      36.484 107.081  31.639  1.00  0.00           N  
ATOM   2334  CA  GLY C1703      36.332 107.264  33.066  1.00  0.00           C  
ATOM   2335  C   GLY C1703      35.180 106.460  33.594  1.00  0.00           C  
ATOM   2336  O   GLY C1703      34.186 106.242  32.894  1.00  0.00           O  
ATOM   2337  N   GLN C1704      35.316 106.006  34.831  1.00  0.00           N  
ATOM   2338  CA  GLN C1704      34.245 105.263  35.460  1.00  0.00           C  
ATOM   2339  C   GLN C1704      34.266 105.496  36.946  1.00  0.00           C  
ATOM   2340  O   GLN C1704      35.331 105.515  37.563  1.00  0.00           O  
ATOM   2341  CB  GLN C1704      34.344 103.763  35.153  1.00  0.00           C  
ATOM   2342  CG  GLN C1704      33.093 102.997  35.567  1.00  0.00           C  
ATOM   2343  CD  GLN C1704      32.985 101.582  34.980  1.00  0.00           C  
ATOM   2344  OE1 GLN C1704      33.962 101.017  34.432  1.00  0.00           O  
ATOM   2345  NE2 GLN C1704      31.773 100.996  35.098  1.00  0.00           N  
ATOM   2346  N   ILE C1705      33.075 105.678  37.499  1.00  0.00           N  
ATOM   2347  CA  ILE C1705      32.884 105.986  38.899  1.00  0.00           C  
ATOM   2348  C   ILE C1705      31.908 104.947  39.423  1.00  0.00           C  
ATOM   2349  O   ILE C1705      30.886 104.676  38.795  1.00  0.00           O  
ATOM   2350  CB  ILE C1705      32.365 107.448  39.099  1.00  0.00           C  
ATOM   2351  CG1 ILE C1705      31.157 107.750  38.200  1.00  0.00           C  
ATOM   2352  CG2 ILE C1705      33.473 108.443  38.799  1.00  0.00           C  
ATOM   2353  CD1 ILE C1705      30.472 109.075  38.471  1.00  0.00           C  
ATOM   2354  N   PHE C1706      32.185 104.374  40.585  1.00  0.00           N  
ATOM   2355  CA  PHE C1706      31.420 103.210  41.025  1.00  0.00           C  
ATOM   2356  C   PHE C1706      31.275 103.153  42.545  1.00  0.00           C  
ATOM   2357  O   PHE C1706      32.267 102.995  43.265  1.00  0.00           O  
ATOM   2358  CB  PHE C1706      32.091 101.934  40.491  1.00  0.00           C  
ATOM   2359  CG  PHE C1706      31.189 100.742  40.438  1.00  0.00           C  
ATOM   2360  CD1 PHE C1706      30.319 100.560  39.371  1.00  0.00           C  
ATOM   2361  CD2 PHE C1706      31.219  99.791  41.443  1.00  0.00           C  
ATOM   2362  CE1 PHE C1706      29.487  99.448  39.311  1.00  0.00           C  
ATOM   2363  CE2 PHE C1706      30.394  98.670  41.390  1.00  0.00           C  
ATOM   2364  CZ  PHE C1706      29.527  98.500  40.325  1.00  0.00           C  
ATOM   2365  N   TYR C1707      30.036 103.289  43.020  1.00  0.00           N  
ATOM   2366  CA  TYR C1707      29.736 103.208  44.438  1.00  0.00           C  
ATOM   2367  C   TYR C1707      29.538 101.726  44.737  1.00  0.00           C  
ATOM   2368  O   TYR C1707      28.711 101.064  44.073  1.00  0.00           O  
ATOM   2369  CB  TYR C1707      28.483 103.992  44.799  1.00  0.00           C  
ATOM   2370  CG  TYR C1707      27.984 103.667  46.183  1.00  0.00           C  
ATOM   2371  CD1 TYR C1707      28.616 104.175  47.321  1.00  0.00           C  
ATOM   2372  CD2 TYR C1707      26.889 102.822  46.361  1.00  0.00           C  
ATOM   2373  CE1 TYR C1707      28.150 103.855  48.604  1.00  0.00           C  
ATOM   2374  CE2 TYR C1707      26.412 102.501  47.638  1.00  0.00           C  
ATOM   2375  CZ  TYR C1707      27.041 103.016  48.749  1.00  0.00           C  
ATOM   2376  OH  TYR C1707      26.563 102.667  49.994  1.00  0.00           O  
ATOM   2377  N   PHE C1708      30.305 101.219  45.711  1.00  0.00           N  
ATOM   2378  CA  PHE C1708      30.292  99.799  46.080  1.00  0.00           C  
ATOM   2379  C   PHE C1708      30.006  99.553  47.577  1.00  0.00           C  
ATOM   2380  O   PHE C1708      30.233  98.451  48.093  1.00  0.00           O  
ATOM   2381  CB  PHE C1708      31.584  99.092  45.637  1.00  0.00           C  
ATOM   2382  CG  PHE C1708      32.839  99.723  46.156  1.00  0.00           C  
ATOM   2383  CD1 PHE C1708      33.128  99.733  47.526  1.00  0.00           C  
ATOM   2384  CD2 PHE C1708      33.743 100.299  45.283  1.00  0.00           C  
ATOM   2385  CE1 PHE C1708      34.314 100.322  48.027  1.00  0.00           C  
ATOM   2386  CE2 PHE C1708      34.901 100.884  45.751  1.00  0.00           C  
ATOM   2387  CZ  PHE C1708      35.192 100.900  47.145  1.00  0.00           C  
ATOM   2388  N   GLY C1709      29.492 100.576  48.260  1.00  0.00           N  
ATOM   2389  CA  GLY C1709      29.074 100.441  49.654  1.00  0.00           C  
ATOM   2390  C   GLY C1709      30.078  99.749  50.557  1.00  0.00           C  
ATOM   2391  O   GLY C1709      31.202 100.227  50.722  1.00  0.00           O  
ATOM   2392  N   THR C1710      29.682  98.609  51.122  1.00  0.00           N  
ATOM   2393  CA  THR C1710      30.490  97.958  52.154  1.00  0.00           C  
ATOM   2394  C   THR C1710      31.167  96.693  51.677  1.00  0.00           C  
ATOM   2395  O   THR C1710      31.617  95.884  52.483  1.00  0.00           O  
ATOM   2396  CB  THR C1710      29.682  97.657  53.438  1.00  0.00           C  
ATOM   2397  OG1 THR C1710      28.461  96.997  53.099  1.00  0.00           O  
ATOM   2398  CG2 THR C1710      29.344  98.933  54.191  1.00  0.00           C  
ATOM   2399  N   LYS C1711      31.261  96.532  50.364  1.00  0.00           N  
ATOM   2400  CA  LYS C1711      31.900  95.363  49.781  1.00  0.00           C  
ATOM   2401  C   LYS C1711      33.255  95.068  50.461  1.00  0.00           C  
ATOM   2402  O   LYS C1711      33.477  93.972  50.984  1.00  0.00           O  
ATOM   2403  CB  LYS C1711      32.035  95.521  48.257  1.00  0.00           C  
ATOM   2404  CG  LYS C1711      32.264  94.213  47.470  1.00  0.00           C  
ATOM   2405  CD  LYS C1711      32.531  94.468  45.970  1.00  0.00           C  
ATOM   2406  CE  LYS C1711      32.880  93.172  45.223  1.00  0.00           C  
ATOM   2407  NZ  LYS C1711      31.649  92.415  44.748  1.00  0.00           N  
ATOM   2408  N   TYR C1712      34.145  96.049  50.499  1.00  0.00           N  
ATOM   2409  CA  TYR C1712      35.492  95.758  50.942  1.00  0.00           C  
ATOM   2410  C   TYR C1712      35.612  95.999  52.436  1.00  0.00           C  
ATOM   2411  O   TYR C1712      36.368  95.299  53.109  1.00  0.00           O  
ATOM   2412  CB  TYR C1712      36.547  96.518  50.113  1.00  0.00           C  
ATOM   2413  CG  TYR C1712      36.430  96.260  48.612  1.00  0.00           C  
ATOM   2414  CD1 TYR C1712      37.130  95.224  47.988  1.00  0.00           C  
ATOM   2415  CD2 TYR C1712      35.589  97.048  47.818  1.00  0.00           C  
ATOM   2416  CE1 TYR C1712      37.003  94.994  46.618  1.00  0.00           C  
ATOM   2417  CE2 TYR C1712      35.446  96.819  46.459  1.00  0.00           C  
ATOM   2418  CZ  TYR C1712      36.157  95.802  45.864  1.00  0.00           C  
ATOM   2419  OH  TYR C1712      36.000  95.627  44.509  1.00  0.00           O  
ATOM   2420  N   SER C1726      34.842  96.943  52.969  1.00  0.00           N  
ATOM   2421  CA  SER C1726      34.959  97.269  54.385  1.00  0.00           C  
ATOM   2422  C   SER C1726      34.465  96.134  55.267  1.00  0.00           C  
ATOM   2423  O   SER C1726      35.031  95.896  56.342  1.00  0.00           O  
ATOM   2424  CB  SER C1726      34.225  98.553  54.713  1.00  0.00           C  
ATOM   2425  OG  SER C1726      32.877  98.466  54.297  1.00  0.00           O  
ATOM   2426  N   ASP C1727      33.421  95.441  54.795  1.00  0.00           N  
ATOM   2427  CA  ASP C1727      32.900  94.205  55.411  1.00  0.00           C  
ATOM   2428  C   ASP C1727      33.961  93.139  55.583  1.00  0.00           C  
ATOM   2429  O   ASP C1727      34.438  92.889  56.699  1.00  0.00           O  
ATOM   2430  CB  ASP C1727      31.819  93.585  54.538  1.00  0.00           C  
ATOM   2431  CG  ASP C1727      30.442  94.064  54.891  1.00  0.00           C  
ATOM   2432  OD1 ASP C1727      30.124  94.092  56.096  1.00  0.00           O  
ATOM   2433  OD2 ASP C1727      29.670  94.398  53.961  1.00  0.00           O  
ATOM   2434  N   SER C1728      34.311  92.503  54.464  1.00  0.00           N  
ATOM   2435  CA  SER C1728      35.279  91.413  54.437  1.00  0.00           C  
ATOM   2436  C   SER C1728      36.657  91.792  54.996  1.00  0.00           C  
ATOM   2437  O   SER C1728      37.415  90.926  55.445  1.00  0.00           O  
ATOM   2438  CB  SER C1728      35.433  90.920  53.015  1.00  0.00           C  
ATOM   2439  OG  SER C1728      35.857  91.999  52.207  1.00  0.00           O  
ATOM   2440  N   MET C1729      36.989  93.074  54.988  1.00  0.00           N  
ATOM   2441  CA  MET C1729      38.302  93.461  55.473  1.00  0.00           C  
ATOM   2442  C   MET C1729      38.273  94.096  56.849  1.00  0.00           C  
ATOM   2443  O   MET C1729      39.321  94.349  57.454  1.00  0.00           O  
ATOM   2444  CB  MET C1729      38.973  94.355  54.461  1.00  0.00           C  
ATOM   2445  CG  MET C1729      38.939  93.712  53.113  1.00  0.00           C  
ATOM   2446  SD  MET C1729      40.133  94.439  52.064  1.00  0.00           S  
ATOM   2447  CE  MET C1729      41.580  94.305  53.110  1.00  0.00           C  
ATOM   2448  N   LYS C1730      37.062  94.325  57.346  1.00  0.00           N  
ATOM   2449  CA  LYS C1730      36.863  94.851  58.683  1.00  0.00           C  
ATOM   2450  C   LYS C1730      37.400  96.268  58.765  1.00  0.00           C  
ATOM   2451  O   LYS C1730      38.237  96.581  59.617  1.00  0.00           O  
ATOM   2452  CB  LYS C1730      37.490  93.926  59.741  1.00  0.00           C  
ATOM   2453  CG  LYS C1730      36.529  92.855  60.286  1.00  0.00           C  
ATOM   2454  CD  LYS C1730      36.100  91.833  59.212  1.00  0.00           C  
ATOM   2455  CE  LYS C1730      35.045  90.799  59.728  1.00  0.00           C  
ATOM   2456  NZ  LYS C1730      34.928  89.565  58.838  1.00  0.00           N  
ATOM   2457  N   ALA C1731      36.895  97.108  57.861  1.00  0.00           N  
ATOM   2458  CA  ALA C1731      37.231  98.521  57.818  1.00  0.00           C  
ATOM   2459  C   ALA C1731      36.160  99.358  58.514  1.00  0.00           C  
ATOM   2460  O   ALA C1731      35.376 100.031  57.860  1.00  0.00           O  
ATOM   2461  CB  ALA C1731      37.388  98.961  56.398  1.00  0.00           C  
ATOM   2462  N   ASN C1732      36.116  99.316  59.841  1.00  0.00           N  
ATOM   2463  CA  ASN C1732      35.059 100.005  60.583  1.00  0.00           C  
ATOM   2464  C   ASN C1732      35.530 101.347  61.128  1.00  0.00           C  
ATOM   2465  O   ASN C1732      36.721 101.537  61.315  1.00  0.00           O  
ATOM   2466  CB  ASN C1732      34.516  99.117  61.715  1.00  0.00           C  
ATOM   2467  CG  ASN C1732      34.085  97.751  61.227  1.00  0.00           C  
ATOM   2468  OD1 ASN C1732      34.610  96.731  61.671  1.00  0.00           O  
ATOM   2469  ND2 ASN C1732      33.145  97.720  60.296  1.00  0.00           N  
ATOM   2470  N   VAL C1758      34.596 102.280  61.332  1.00  0.00           N  
ATOM   2471  CA  VAL C1758      34.846 103.506  62.104  1.00  0.00           C  
ATOM   2472  C   VAL C1758      33.776 103.754  63.174  1.00  0.00           C  
ATOM   2473  O   VAL C1758      32.580 103.495  62.968  1.00  0.00           O  
ATOM   2474  CB  VAL C1758      34.982 104.799  61.227  1.00  0.00           C  
ATOM   2475  CG1 VAL C1758      36.132 104.681  60.230  1.00  0.00           C  
ATOM   2476  CG2 VAL C1758      33.681 105.165  60.536  1.00  0.00           C  
ATOM   2477  N   THR C1759      34.201 104.276  64.317  1.00  0.00           N  
ATOM   2478  CA  THR C1759      33.231 104.675  65.326  1.00  0.00           C  
ATOM   2479  C   THR C1759      32.366 105.775  64.722  1.00  0.00           C  
ATOM   2480  O   THR C1759      32.886 106.710  64.127  1.00  0.00           O  
ATOM   2481  CB  THR C1759      33.897 105.110  66.649  1.00  0.00           C  
ATOM   2482  OG1 THR C1759      34.666 104.020  67.186  1.00  0.00           O  
ATOM   2483  CG2 THR C1759      32.829 105.495  67.662  1.00  0.00           C  
ATOM   2484  N   GLY C1760      31.048 105.612  64.830  1.00  0.00           N  
ATOM   2485  CA  GLY C1760      30.059 106.598  64.360  1.00  0.00           C  
ATOM   2486  C   GLY C1760      29.728 107.620  65.442  1.00  0.00           C  
ATOM   2487  O   GLY C1760      30.320 107.587  66.525  1.00  0.00           O  
ATOM   2488  N   PRO C1764      28.804 108.560  65.152  1.00  0.00           N  
ATOM   2489  CA  PRO C1764      28.438 109.543  66.195  1.00  0.00           C  
ATOM   2490  C   PRO C1764      27.899 108.877  67.482  1.00  0.00           C  
ATOM   2491  O   PRO C1764      28.423 109.128  68.578  1.00  0.00           O  
ATOM   2492  CB  PRO C1764      27.369 110.412  65.500  1.00  0.00           C  
ATOM   2493  CG  PRO C1764      27.647 110.237  64.016  1.00  0.00           C  
ATOM   2494  CD  PRO C1764      28.071 108.801  63.891  1.00  0.00           C  
ATOM   2495  N   ASP C1765      26.898 108.011  67.315  1.00  0.00           N  
ATOM   2496  CA  ASP C1765      26.283 107.211  68.390  1.00  0.00           C  
ATOM   2497  C   ASP C1765      27.260 106.294  69.163  1.00  0.00           C  
ATOM   2498  O   ASP C1765      26.849 105.550  70.063  1.00  0.00           O  
ATOM   2499  CB  ASP C1765      25.145 106.356  67.793  1.00  0.00           C  
ATOM   2500  CG  ASP C1765      25.593 105.546  66.557  1.00  0.00           C  
ATOM   2501  OD1 ASP C1765      26.776 105.115  66.492  1.00  0.00           O  
ATOM   2502  OD2 ASP C1765      24.760 105.350  65.644  1.00  0.00           O  
ATOM   2503  N   GLY C1767      28.540 106.326  68.795  1.00  0.00           N  
ATOM   2504  CA  GLY C1767      29.567 105.564  69.497  1.00  0.00           C  
ATOM   2505  C   GLY C1767      29.655 104.147  68.980  1.00  0.00           C  
ATOM   2506  O   GLY C1767      30.520 103.384  69.417  1.00  0.00           O  
ATOM   2507  N   THR C1768      28.756 103.797  68.058  1.00  0.00           N  
ATOM   2508  CA  THR C1768      28.729 102.482  67.392  1.00  0.00           C  
ATOM   2509  C   THR C1768      29.826 102.305  66.307  1.00  0.00           C  
ATOM   2510  O   THR C1768      30.209 103.261  65.645  1.00  0.00           O  
ATOM   2511  CB  THR C1768      27.302 102.225  66.793  1.00  0.00           C  
ATOM   2512  OG1 THR C1768      26.531 101.457  67.724  1.00  0.00           O  
ATOM   2513  CG2 THR C1768      27.331 101.499  65.416  1.00  0.00           C  
ATOM   2514  N   ASP C1770      30.333 101.085  66.144  1.00  0.00           N  
ATOM   2515  CA  ASP C1770      31.232 100.772  65.043  1.00  0.00           C  
ATOM   2516  C   ASP C1770      30.453 100.167  63.877  1.00  0.00           C  
ATOM   2517  O   ASP C1770      29.566  99.318  64.081  1.00  0.00           O  
ATOM   2518  CB  ASP C1770      32.354  99.842  65.503  1.00  0.00           C  
ATOM   2519  CG  ASP C1770      33.410 100.570  66.335  1.00  0.00           C  
ATOM   2520  OD1 ASP C1770      34.606 100.181  66.267  1.00  0.00           O  
ATOM   2521  OD2 ASP C1770      33.053 101.544  67.053  1.00  0.00           O  
ATOM   2522  N   ALA C1771      30.765 100.624  62.664  1.00  0.00           N  
ATOM   2523  CA  ALA C1771      30.148 100.098  61.449  1.00  0.00           C  
ATOM   2524  C   ALA C1771      31.115 100.198  60.283  1.00  0.00           C  
ATOM   2525  O   ALA C1771      31.929 101.120  60.244  1.00  0.00           O  
ATOM   2526  CB  ALA C1771      28.846 100.832  61.122  1.00  0.00           C  
ATOM   2527  N   PRO C1772      31.032  99.239  59.331  1.00  0.00           N  
ATOM   2528  CA  PRO C1772      31.812  99.231  58.082  1.00  0.00           C  
ATOM   2529  C   PRO C1772      31.644 100.522  57.268  1.00  0.00           C  
ATOM   2530  O   PRO C1772      30.509 101.011  57.104  1.00  0.00           O  
ATOM   2531  CB  PRO C1772      31.195  98.060  57.302  1.00  0.00           C  
ATOM   2532  CG  PRO C1772      29.823  97.809  57.976  1.00  0.00           C  
ATOM   2533  CD  PRO C1772      30.132  98.069  59.408  1.00  0.00           C  
ATOM   2534  N   ILE C1773      32.747 101.066  56.751  1.00  0.00           N  
ATOM   2535  CA  ILE C1773      32.640 102.265  55.922  1.00  0.00           C  
ATOM   2536  C   ILE C1773      31.940 102.012  54.582  1.00  0.00           C  
ATOM   2537  O   ILE C1773      31.916 100.881  54.086  1.00  0.00           O  
ATOM   2538  CB  ILE C1773      33.999 102.968  55.695  1.00  0.00           C  
ATOM   2539  CG1 ILE C1773      34.971 102.088  54.889  1.00  0.00           C  
ATOM   2540  CG2 ILE C1773      34.606 103.374  57.010  1.00  0.00           C  
ATOM   2541  CD1 ILE C1773      34.892 102.274  53.398  1.00  0.00           C  
ATOM   2542  N   HIS C1774      31.368 103.071  54.014  1.00  0.00           N  
ATOM   2543  CA  HIS C1774      30.882 103.050  52.641  1.00  0.00           C  
ATOM   2544  C   HIS C1774      31.912 103.690  51.730  1.00  0.00           C  
ATOM   2545  O   HIS C1774      32.325 104.846  51.944  1.00  0.00           O  
ATOM   2546  CB  HIS C1774      29.558 103.770  52.522  1.00  0.00           C  
ATOM   2547  CG  HIS C1774      28.438 103.037  53.178  1.00  0.00           C  
ATOM   2548  ND1 HIS C1774      27.484 102.340  52.462  1.00  0.00           N  
ATOM   2549  CD2 HIS C1774      28.144 102.848  54.487  1.00  0.00           C  
ATOM   2550  CE1 HIS C1774      26.640 101.770  53.305  1.00  0.00           C  
ATOM   2551  NE2 HIS C1774      27.023 102.056  54.538  1.00  0.00           N  
ATOM   2552  N   GLY C1775      32.335 102.935  50.719  1.00  0.00           N  
ATOM   2553  CA  GLY C1775      33.292 103.435  49.766  1.00  0.00           C  
ATOM   2554  C   GLY C1775      32.812 103.469  48.344  1.00  0.00           C  
ATOM   2555  O   GLY C1775      31.753 102.943  48.008  1.00  0.00           O  
ATOM   2556  N   GLY C1776      33.627 104.088  47.504  1.00  0.00           N  
ATOM   2557  CA  GLY C1776      33.356 104.215  46.073  1.00  0.00           C  
ATOM   2558  C   GLY C1776      34.688 104.321  45.356  1.00  0.00           C  
ATOM   2559  O   GLY C1776      35.730 104.571  45.983  1.00  0.00           O  
ATOM   2560  N   SER C1777      34.686 104.102  44.051  1.00  0.00           N  
ATOM   2561  CA  SER C1777      35.944 104.123  43.339  1.00  0.00           C  
ATOM   2562  C   SER C1777      35.780 104.869  42.035  1.00  0.00           C  
ATOM   2563  O   SER C1777      34.717 104.833  41.406  1.00  0.00           O  
ATOM   2564  CB  SER C1777      36.474 102.708  43.101  1.00  0.00           C  
ATOM   2565  OG  SER C1777      35.687 102.048  42.119  1.00  0.00           O  
ATOM   2566  N   TYR C1778      36.868 105.512  41.634  1.00  0.00           N  
ATOM   2567  CA  TYR C1778      36.855 106.510  40.603  1.00  0.00           C  
ATOM   2568  C   TYR C1778      38.118 106.344  39.787  1.00  0.00           C  
ATOM   2569  O   TYR C1778      39.220 106.371  40.322  1.00  0.00           O  
ATOM   2570  CB  TYR C1778      36.780 107.893  41.262  1.00  0.00           C  
ATOM   2571  CG  TYR C1778      35.758 107.922  42.373  1.00  0.00           C  
ATOM   2572  CD1 TYR C1778      34.376 107.894  42.089  1.00  0.00           C  
ATOM   2573  CD2 TYR C1778      36.150 107.951  43.700  1.00  0.00           C  
ATOM   2574  CE1 TYR C1778      33.423 107.909  43.100  1.00  0.00           C  
ATOM   2575  CE2 TYR C1778      35.204 107.966  44.724  1.00  0.00           C  
ATOM   2576  CZ  TYR C1778      33.853 107.940  44.414  1.00  0.00           C  
ATOM   2577  OH  TYR C1778      32.929 107.937  45.418  1.00  0.00           O  
ATOM   2578  N   GLY C1779      37.957 106.167  38.487  1.00  0.00           N  
ATOM   2579  CA  GLY C1779      39.096 105.834  37.662  1.00  0.00           C  
ATOM   2580  C   GLY C1779      39.071 106.494  36.301  1.00  0.00           C  
ATOM   2581  O   GLY C1779      38.022 106.532  35.626  1.00  0.00           O  
ATOM   2582  N   VAL C1782      40.232 106.992  35.890  1.00  0.00           N  
ATOM   2583  CA  VAL C1782      40.351 107.684  34.630  1.00  0.00           C  
ATOM   2584  C   VAL C1782      41.479 107.048  33.858  1.00  0.00           C  
ATOM   2585  O   VAL C1782      42.615 107.008  34.341  1.00  0.00           O  
ATOM   2586  CB  VAL C1782      40.637 109.199  34.848  1.00  0.00           C  
ATOM   2587  CG1 VAL C1782      41.206 109.851  33.589  1.00  0.00           C  
ATOM   2588  CG2 VAL C1782      39.391 109.896  35.263  1.00  0.00           C  
ATOM   2589  N   GLY C1783      41.171 106.556  32.665  1.00  0.00           N  
ATOM   2590  CA  GLY C1783      42.178 105.938  31.809  1.00  0.00           C  
ATOM   2591  C   GLY C1783      43.125 106.957  31.233  1.00  0.00           C  
ATOM   2592  O   GLY C1783      42.951 107.406  30.098  1.00  0.00           O  
ATOM   2593  N   VAL C1784      44.129 107.315  32.026  1.00  0.00           N  
ATOM   2594  CA  VAL C1784      45.073 108.333  31.660  1.00  0.00           C  
ATOM   2595  C   VAL C1784      45.793 107.963  30.395  1.00  0.00           C  
ATOM   2596  O   VAL C1784      45.783 108.757  29.456  1.00  0.00           O  
ATOM   2597  CB  VAL C1784      46.084 108.600  32.779  1.00  0.00           C  
ATOM   2598  CG1 VAL C1784      47.142 109.611  32.326  1.00  0.00           C  
ATOM   2599  CG2 VAL C1784      45.348 109.092  34.043  1.00  0.00           C  
ATOM   2600  N   SER C1785      46.404 106.775  30.333  1.00  0.00           N  
ATOM   2601  CA  SER C1785      47.124 106.392  29.106  1.00  0.00           C  
ATOM   2602  C   SER C1785      46.155 106.171  27.931  1.00  0.00           C  
ATOM   2603  O   SER C1785      46.430 106.564  26.789  1.00  0.00           O  
ATOM   2604  CB  SER C1785      48.058 105.200  29.326  1.00  0.00           C  
ATOM   2605  OG  SER C1785      47.353 103.970  29.300  1.00  0.00           O  
ATOM   2606  N   ARG C1786      45.003 105.579  28.233  1.00  0.00           N  
ATOM   2607  CA  ARG C1786      43.968 105.406  27.234  1.00  0.00           C  
ATOM   2608  C   ARG C1786      43.565 106.735  26.616  1.00  0.00           C  
ATOM   2609  O   ARG C1786      43.236 106.783  25.428  1.00  0.00           O  
ATOM   2610  CB  ARG C1786      42.721 104.684  27.790  1.00  0.00           C  
ATOM   2611  CG  ARG C1786      41.651 104.547  26.718  1.00  0.00           C  
ATOM   2612  CD  ARG C1786      40.364 103.926  27.161  1.00  0.00           C  
ATOM   2613  NE  ARG C1786      40.543 102.515  27.472  1.00  0.00           N  
ATOM   2614  CZ  ARG C1786      39.559 101.662  27.739  1.00  0.00           C  
ATOM   2615  NH1 ARG C1786      38.297 102.061  27.707  1.00  0.00           N  
ATOM   2616  NH2 ARG C1786      39.852 100.402  28.057  1.00  0.00           N  
ATOM   2617  N   LEU C1787      43.572 107.802  27.418  1.00  0.00           N  
ATOM   2618  CA  LEU C1787      43.148 109.132  26.937  1.00  0.00           C  
ATOM   2619  C   LEU C1787      43.949 109.652  25.728  1.00  0.00           C  
ATOM   2620  O   LEU C1787      43.397 110.382  24.898  1.00  0.00           O  
ATOM   2621  CB  LEU C1787      43.100 110.181  28.063  1.00  0.00           C  
ATOM   2622  CG  LEU C1787      41.857 110.261  28.959  1.00  0.00           C  
ATOM   2623  CD1 LEU C1787      42.237 110.826  30.292  1.00  0.00           C  
ATOM   2624  CD2 LEU C1787      40.774 111.106  28.348  1.00  0.00           C  
ATOM   2625  N   LEU C1788      45.216 109.280  25.587  1.00  0.00           N  
ATOM   2626  CA  LEU C1788      45.912 109.771  24.410  1.00  0.00           C  
ATOM   2627  C   LEU C1788      45.127 109.283  23.195  1.00  0.00           C  
ATOM   2628  O   LEU C1788      44.676 110.086  22.369  1.00  0.00           O  
ATOM   2629  CB  LEU C1788      47.376 109.335  24.356  1.00  0.00           C  
ATOM   2630  CG  LEU C1788      48.392 110.108  25.197  1.00  0.00           C  
ATOM   2631  CD1 LEU C1788      48.441 109.631  26.654  1.00  0.00           C  
ATOM   2632  CD2 LEU C1788      49.752 109.976  24.564  1.00  0.00           C  
ATOM   2633  N   GLY C1789      44.925 107.968  23.128  1.00  0.00           N  
ATOM   2634  CA  GLY C1789      44.152 107.345  22.080  1.00  0.00           C  
ATOM   2635  C   GLY C1789      42.803 107.979  21.860  1.00  0.00           C  
ATOM   2636  O   GLY C1789      42.460 108.300  20.721  1.00  0.00           O  
ATOM   2637  N   ALA C1790      42.024 108.174  22.919  1.00  0.00           N  
ATOM   2638  CA  ALA C1790      40.683 108.749  22.734  1.00  0.00           C  
ATOM   2639  C   ALA C1790      40.777 110.168  22.138  1.00  0.00           C  
ATOM   2640  O   ALA C1790      40.164 110.468  21.114  1.00  0.00           O  
ATOM   2641  CB  ALA C1790      39.907 108.750  24.025  1.00  0.00           C  
ATOM   2642  N   ILE C1791      41.580 111.026  22.758  1.00  0.00           N  
ATOM   2643  CA  ILE C1791      41.813 112.364  22.212  1.00  0.00           C  
ATOM   2644  C   ILE C1791      42.111 112.360  20.691  1.00  0.00           C  
ATOM   2645  O   ILE C1791      41.436 113.058  19.934  1.00  0.00           O  
ATOM   2646  CB  ILE C1791      42.896 113.132  23.016  1.00  0.00           C  
ATOM   2647  CG1 ILE C1791      42.295 113.631  24.338  1.00  0.00           C  
ATOM   2648  CG2 ILE C1791      43.521 114.279  22.193  1.00  0.00           C  
ATOM   2649  CD1 ILE C1791      43.349 113.717  25.470  1.00  0.00           C  
ATOM   2650  N   ILE C1792      43.091 111.577  20.252  1.00  0.00           N  
ATOM   2651  CA  ILE C1792      43.400 111.523  18.842  1.00  0.00           C  
ATOM   2652  C   ILE C1792      42.175 111.099  18.034  1.00  0.00           C  
ATOM   2653  O   ILE C1792      41.888 111.677  16.992  1.00  0.00           O  
ATOM   2654  CB  ILE C1792      44.636 110.652  18.561  1.00  0.00           C  
ATOM   2655  CG1 ILE C1792      45.795 111.148  19.411  1.00  0.00           C  
ATOM   2656  CG2 ILE C1792      45.047 110.691  17.096  1.00  0.00           C  
ATOM   2657  CD1 ILE C1792      47.085 110.460  19.083  1.00  0.00           C  
ATOM   2658  N   GLU C1793      41.428 110.122  18.531  1.00  0.00           N  
ATOM   2659  CA  GLU C1793      40.230 109.661  17.832  1.00  0.00           C  
ATOM   2660  C   GLU C1793      39.239 110.793  17.679  1.00  0.00           C  
ATOM   2661  O   GLU C1793      38.601 110.911  16.653  1.00  0.00           O  
ATOM   2662  CB  GLU C1793      39.580 108.496  18.571  1.00  0.00           C  
ATOM   2663  CG  GLU C1793      40.423 107.206  18.575  1.00  0.00           C  
ATOM   2664  CD  GLU C1793      40.481 106.522  17.215  1.00  0.00           C  
ATOM   2665  OE1 GLU C1793      39.443 106.498  16.523  1.00  0.00           O  
ATOM   2666  OE2 GLU C1793      41.555 106.003  16.832  1.00  0.00           O  
ATOM   2667  N   ALA C1794      39.112 111.641  18.688  1.00  0.00           N  
ATOM   2668  CA  ALA C1794      38.168 112.745  18.613  1.00  0.00           C  
ATOM   2669  C   ALA C1794      38.747 113.915  17.827  1.00  0.00           C  
ATOM   2670  O   ALA C1794      37.990 114.743  17.322  1.00  0.00           O  
ATOM   2671  CB  ALA C1794      37.752 113.189  19.996  1.00  0.00           C  
ATOM   2672  N   CYS C1795      40.076 113.973  17.701  1.00  0.00           N  
ATOM   2673  CA  CYS C1795      40.759 115.148  17.150  1.00  0.00           C  
ATOM   2674  C   CYS C1795      41.872 114.798  16.167  1.00  0.00           C  
ATOM   2675  O   CYS C1795      43.036 114.603  16.559  1.00  0.00           O  
ATOM   2676  CB  CYS C1795      41.360 115.989  18.265  1.00  0.00           C  
ATOM   2677  SG  CYS C1795      40.256 116.319  19.610  1.00  0.00           S  
ATOM   2678  N   HIS C1796      41.518 114.741  14.888  1.00  0.00           N  
ATOM   2679  CA  HIS C1796      42.483 114.472  13.838  1.00  0.00           C  
ATOM   2680  C   HIS C1796      41.824 114.828  12.500  1.00  0.00           C  
ATOM   2681  O   HIS C1796      40.622 115.106  12.455  1.00  0.00           O  
ATOM   2682  CB  HIS C1796      42.920 113.008  13.886  1.00  0.00           C  
ATOM   2683  CG  HIS C1796      41.808 112.044  13.601  1.00  0.00           C  
ATOM   2684  ND1 HIS C1796      40.945 111.587  14.574  1.00  0.00           N  
ATOM   2685  CD2 HIS C1796      41.402 111.471  12.444  1.00  0.00           C  
ATOM   2686  CE1 HIS C1796      40.067 110.763  14.033  1.00  0.00           C  
ATOM   2687  NE2 HIS C1796      40.323 110.675  12.742  1.00  0.00           N  
ATOM   2688  N   ASP C1797      42.622 114.890  11.434  1.00  0.00           N  
ATOM   2689  CA  ASP C1797      42.095 114.945  10.067  1.00  0.00           C  
ATOM   2690  C   ASP C1797      43.048 114.195   9.146  1.00  0.00           C  
ATOM   2691  O   ASP C1797      43.930 113.477   9.619  1.00  0.00           O  
ATOM   2692  CB  ASP C1797      41.852 116.387   9.612  1.00  0.00           C  
ATOM   2693  CG  ASP C1797      43.113 117.276   9.671  1.00  0.00           C  
ATOM   2694  OD1 ASP C1797      44.264 116.776   9.597  1.00  0.00           O  
ATOM   2695  OD2 ASP C1797      42.929 118.513   9.765  1.00  0.00           O  
ATOM   2696  N   ASP C1798      42.896 114.347   7.839  1.00  0.00           N  
ATOM   2697  CA  ASP C1798      43.770 113.614   6.933  1.00  0.00           C  
ATOM   2698  C   ASP C1798      45.255 113.797   7.241  1.00  0.00           C  
ATOM   2699  O   ASP C1798      46.066 112.931   6.886  1.00  0.00           O  
ATOM   2700  CB  ASP C1798      43.531 114.007   5.481  1.00  0.00           C  
ATOM   2701  CG  ASP C1798      42.156 113.627   4.989  1.00  0.00           C  
ATOM   2702  OD1 ASP C1798      41.477 112.832   5.687  1.00  0.00           O  
ATOM   2703  OD2 ASP C1798      41.766 114.142   3.899  1.00  0.00           O  
ATOM   2704  N   ASN C1799      45.624 114.917   7.872  1.00  0.00           N  
ATOM   2705  CA  ASN C1799      47.047 115.272   7.955  1.00  0.00           C  
ATOM   2706  C   ASN C1799      47.668 115.035   9.304  1.00  0.00           C  
ATOM   2707  O   ASN C1799      48.879 115.242   9.489  1.00  0.00           O  
ATOM   2708  CB  ASN C1799      47.307 116.698   7.496  1.00  0.00           C  
ATOM   2709  CG  ASN C1799      46.594 117.030   6.229  1.00  0.00           C  
ATOM   2710  OD1 ASN C1799      45.990 118.091   6.134  1.00  0.00           O  
ATOM   2711  ND2 ASN C1799      46.629 116.126   5.250  1.00  0.00           N  
ATOM   2712  N   GLY C1800      46.835 114.596  10.236  1.00  0.00           N  
ATOM   2713  CA  GLY C1800      47.322 114.006  11.472  1.00  0.00           C  
ATOM   2714  C   GLY C1800      46.527 114.458  12.674  1.00  0.00           C  
ATOM   2715  O   GLY C1800      45.308 114.700  12.574  1.00  0.00           O  
ATOM   2716  N   ILE C1801      47.234 114.589  13.800  1.00  0.00           N  
ATOM   2717  CA  ILE C1801      46.625 114.934  15.070  1.00  0.00           C  
ATOM   2718  C   ILE C1801      46.220 116.423  15.128  1.00  0.00           C  
ATOM   2719  O   ILE C1801      46.736 117.244  14.382  1.00  0.00           O  
ATOM   2720  CB  ILE C1801      47.542 114.545  16.260  1.00  0.00           C  
ATOM   2721  CG1 ILE C1801      48.082 113.128  16.084  1.00  0.00           C  
ATOM   2722  CG2 ILE C1801      46.775 114.623  17.584  1.00  0.00           C  
ATOM   2723  CD1 ILE C1801      49.363 112.866  16.841  1.00  0.00           C  
ATOM   2724  N   ILE C1802      45.256 116.731  15.990  1.00  0.00           N  
ATOM   2725  CA  ILE C1802      44.882 118.082  16.321  1.00  0.00           C  
ATOM   2726  C   ILE C1802      44.716 118.192  17.835  1.00  0.00           C  
ATOM   2727  O   ILE C1802      43.589 118.238  18.352  1.00  0.00           O  
ATOM   2728  CB  ILE C1802      43.614 118.491  15.557  1.00  0.00           C  
ATOM   2729  CG1 ILE C1802      43.967 118.771  14.094  1.00  0.00           C  
ATOM   2730  CG2 ILE C1802      42.961 119.727  16.166  1.00  0.00           C  
ATOM   2731  CD1 ILE C1802      42.777 118.702  13.177  1.00  0.00           C  
ATOM   2732  N   TRP C1803      45.847 118.244  18.539  1.00  0.00           N  
ATOM   2733  CA  TRP C1803      45.845 118.293  19.996  1.00  0.00           C  
ATOM   2734  C   TRP C1803      45.060 119.488  20.455  1.00  0.00           C  
ATOM   2735  O   TRP C1803      45.228 120.567  19.927  1.00  0.00           O  
ATOM   2736  CB  TRP C1803      47.262 118.387  20.573  1.00  0.00           C  
ATOM   2737  CG  TRP C1803      48.130 117.135  20.392  1.00  0.00           C  
ATOM   2738  CD1 TRP C1803      49.316 117.057  19.718  1.00  0.00           C  
ATOM   2739  CD2 TRP C1803      47.872 115.812  20.892  1.00  0.00           C  
ATOM   2740  NE1 TRP C1803      49.814 115.764  19.765  1.00  0.00           N  
ATOM   2741  CE2 TRP C1803      48.942 114.986  20.479  1.00  0.00           C  
ATOM   2742  CE3 TRP C1803      46.849 115.245  21.653  1.00  0.00           C  
ATOM   2743  CZ2 TRP C1803      49.002 113.622  20.788  1.00  0.00           C  
ATOM   2744  CZ3 TRP C1803      46.914 113.880  21.962  1.00  0.00           C  
ATOM   2745  CH2 TRP C1803      47.984 113.093  21.533  1.00  0.00           C  
ATOM   2746  N   PRO C1804      44.177 119.309  21.437  1.00  0.00           N  
ATOM   2747  CA  PRO C1804      43.651 120.481  22.109  1.00  0.00           C  
ATOM   2748  C   PRO C1804      44.802 121.136  22.869  1.00  0.00           C  
ATOM   2749  O   PRO C1804      45.662 120.431  23.422  1.00  0.00           O  
ATOM   2750  CB  PRO C1804      42.639 119.889  23.080  1.00  0.00           C  
ATOM   2751  CG  PRO C1804      42.324 118.545  22.547  1.00  0.00           C  
ATOM   2752  CD  PRO C1804      43.618 118.069  21.988  1.00  0.00           C  
ATOM   2753  N   GLU C1805      44.847 122.463  22.887  1.00  0.00           N  
ATOM   2754  CA  GLU C1805      45.972 123.192  23.502  1.00  0.00           C  
ATOM   2755  C   GLU C1805      46.424 122.623  24.837  1.00  0.00           C  
ATOM   2756  O   GLU C1805      47.624 122.567  25.103  1.00  0.00           O  
ATOM   2757  CB  GLU C1805      45.639 124.664  23.677  1.00  0.00           C  
ATOM   2758  CG  GLU C1805      46.013 125.486  22.478  1.00  0.00           C  
ATOM   2759  CD  GLU C1805      45.171 126.750  22.328  1.00  0.00           C  
ATOM   2760  OE1 GLU C1805      44.948 127.448  23.354  1.00  0.00           O  
ATOM   2761  OE2 GLU C1805      44.745 127.037  21.174  1.00  0.00           O  
ATOM   2762  N   ALA C1806      45.466 122.183  25.655  1.00  0.00           N  
ATOM   2763  CA  ALA C1806      45.742 121.903  27.056  1.00  0.00           C  
ATOM   2764  C   ALA C1806      46.563 120.657  27.199  1.00  0.00           C  
ATOM   2765  O   ALA C1806      47.259 120.501  28.209  1.00  0.00           O  
ATOM   2766  CB  ALA C1806      44.475 121.791  27.837  1.00  0.00           C  
ATOM   2767  N   VAL C1807      46.519 119.785  26.189  1.00  0.00           N  
ATOM   2768  CA  VAL C1807      47.260 118.516  26.257  1.00  0.00           C  
ATOM   2769  C   VAL C1807      48.399 118.408  25.236  1.00  0.00           C  
ATOM   2770  O   VAL C1807      49.175 117.455  25.260  1.00  0.00           O  
ATOM   2771  CB  VAL C1807      46.331 117.262  26.200  1.00  0.00           C  
ATOM   2772  CG1 VAL C1807      45.230 117.341  27.258  1.00  0.00           C  
ATOM   2773  CG2 VAL C1807      45.729 117.078  24.815  1.00  0.00           C  
ATOM   2774  N   ALA C1808      48.503 119.408  24.367  1.00  0.00           N  
ATOM   2775  CA  ALA C1808      49.573 119.477  23.360  1.00  0.00           C  
ATOM   2776  C   ALA C1808      50.968 119.281  23.942  1.00  0.00           C  
ATOM   2777  O   ALA C1808      51.245 119.784  25.017  1.00  0.00           O  
ATOM   2778  CB  ALA C1808      49.502 120.794  22.675  1.00  0.00           C  
ATOM   2779  N   PRO C1809      51.866 118.575  23.232  1.00  0.00           N  
ATOM   2780  CA  PRO C1809      53.241 118.455  23.768  1.00  0.00           C  
ATOM   2781  C   PRO C1809      54.019 119.780  23.697  1.00  0.00           C  
ATOM   2782  O   PRO C1809      55.003 119.954  24.411  1.00  0.00           O  
ATOM   2783  CB  PRO C1809      53.885 117.404  22.865  1.00  0.00           C  
ATOM   2784  CG  PRO C1809      53.135 117.532  21.539  1.00  0.00           C  
ATOM   2785  CD  PRO C1809      51.708 117.872  21.939  1.00  0.00           C  
ATOM   2786  N   PHE C1810      53.591 120.686  22.825  1.00  0.00           N  
ATOM   2787  CA  PHE C1810      54.078 122.078  22.764  1.00  0.00           C  
ATOM   2788  C   PHE C1810      52.932 122.920  22.207  1.00  0.00           C  
ATOM   2789  O   PHE C1810      52.026 122.381  21.545  1.00  0.00           O  
ATOM   2790  CB  PHE C1810      55.257 122.226  21.814  1.00  0.00           C  
ATOM   2791  CG  PHE C1810      56.394 121.319  22.108  1.00  0.00           C  
ATOM   2792  CD1 PHE C1810      57.479 121.773  22.818  1.00  0.00           C  
ATOM   2793  CD2 PHE C1810      56.384 120.005  21.665  1.00  0.00           C  
ATOM   2794  CE1 PHE C1810      58.547 120.949  23.088  1.00  0.00           C  
ATOM   2795  CE2 PHE C1810      57.449 119.166  21.940  1.00  0.00           C  
ATOM   2796  CZ  PHE C1810      58.547 119.645  22.649  1.00  0.00           C  
ATOM   2797  N   ARG C1811      52.957 124.224  22.449  1.00  0.00           N  
ATOM   2798  CA  ARG C1811      51.848 125.048  22.038  1.00  0.00           C  
ATOM   2799  C   ARG C1811      52.052 125.541  20.616  1.00  0.00           C  
ATOM   2800  O   ARG C1811      51.106 125.551  19.835  1.00  0.00           O  
ATOM   2801  CB  ARG C1811      51.612 126.191  23.024  1.00  0.00           C  
ATOM   2802  CG  ARG C1811      50.539 127.164  22.615  1.00  0.00           C  
ATOM   2803  CD  ARG C1811      49.711 127.649  23.817  1.00  0.00           C  
ATOM   2804  NE  ARG C1811      48.788 128.710  23.397  1.00  0.00           N  
ATOM   2805  CZ  ARG C1811      49.135 129.995  23.257  1.00  0.00           C  
ATOM   2806  NH1 ARG C1811      50.386 130.364  23.533  1.00  0.00           N  
ATOM   2807  NH2 ARG C1811      48.240 130.907  22.842  1.00  0.00           N  
ATOM   2808  N   VAL C1812      53.272 125.935  20.269  1.00  0.00           N  
ATOM   2809  CA  VAL C1812      53.566 126.363  18.910  1.00  0.00           C  
ATOM   2810  C   VAL C1812      54.829 125.706  18.422  1.00  0.00           C  
ATOM   2811  O   VAL C1812      55.727 125.419  19.210  1.00  0.00           O  
ATOM   2812  CB  VAL C1812      53.696 127.913  18.777  1.00  0.00           C  
ATOM   2813  CG1 VAL C1812      54.571 128.497  19.862  1.00  0.00           C  
ATOM   2814  CG2 VAL C1812      54.233 128.324  17.401  1.00  0.00           C  
ATOM   2815  N   THR C1813      54.909 125.472  17.115  1.00  0.00           N  
ATOM   2816  CA  THR C1813      56.188 125.090  16.529  1.00  0.00           C  
ATOM   2817  C   THR C1813      56.641 126.131  15.481  1.00  0.00           C  
ATOM   2818  O   THR C1813      55.824 126.644  14.697  1.00  0.00           O  
ATOM   2819  CB  THR C1813      56.171 123.633  16.010  1.00  0.00           C  
ATOM   2820  OG1 THR C1813      57.495 123.223  15.624  1.00  0.00           O  
ATOM   2821  CG2 THR C1813      55.199 123.466  14.854  1.00  0.00           C  
ATOM   2822  N   ILE C1814      57.928 126.475  15.519  1.00  0.00           N  
ATOM   2823  CA  ILE C1814      58.530 127.344  14.515  1.00  0.00           C  
ATOM   2824  C   ILE C1814      59.117 126.528  13.384  1.00  0.00           C  
ATOM   2825  O   ILE C1814      59.968 125.682  13.615  1.00  0.00           O  
ATOM   2826  CB  ILE C1814      59.694 128.154  15.092  1.00  0.00           C  
ATOM   2827  CG1 ILE C1814      59.240 128.925  16.323  1.00  0.00           C  
ATOM   2828  CG2 ILE C1814      60.226 129.099  14.037  1.00  0.00           C  
ATOM   2829  CD1 ILE C1814      60.378 129.362  17.192  1.00  0.00           C  
ATOM   2830  N   LEU C1815      58.702 126.802  12.158  1.00  0.00           N  
ATOM   2831  CA  LEU C1815      59.253 126.074  11.022  1.00  0.00           C  
ATOM   2832  C   LEU C1815      60.204 126.940  10.194  1.00  0.00           C  
ATOM   2833  O   LEU C1815      59.785 127.830   9.453  1.00  0.00           O  
ATOM   2834  CB  LEU C1815      58.119 125.482  10.162  1.00  0.00           C  
ATOM   2835  CG  LEU C1815      56.963 124.757  10.887  1.00  0.00           C  
ATOM   2836  CD1 LEU C1815      55.994 124.142   9.911  1.00  0.00           C  
ATOM   2837  CD2 LEU C1815      57.483 123.685  11.861  1.00  0.00           C  
ATOM   2838  N   ASN C1816      61.496 126.701  10.335  1.00  0.00           N  
ATOM   2839  CA  ASN C1816      62.451 127.400   9.505  1.00  0.00           C  
ATOM   2840  C   ASN C1816      62.466 126.745   8.136  1.00  0.00           C  
ATOM   2841  O   ASN C1816      63.144 125.744   7.915  1.00  0.00           O  
ATOM   2842  CB  ASN C1816      63.836 127.385  10.147  1.00  0.00           C  
ATOM   2843  CG  ASN C1816      64.883 128.096   9.312  1.00  0.00           C  
ATOM   2844  OD1 ASN C1816      64.713 128.297   8.106  1.00  0.00           O  
ATOM   2845  ND2 ASN C1816      65.986 128.460   9.949  1.00  0.00           N  
ATOM   2846  N   LEU C1817      61.702 127.333   7.223  1.00  0.00           N  
ATOM   2847  CA  LEU C1817      61.576 126.853   5.845  1.00  0.00           C  
ATOM   2848  C   LEU C1817      62.845 126.982   4.996  1.00  0.00           C  
ATOM   2849  O   LEU C1817      62.832 126.641   3.805  1.00  0.00           O  
ATOM   2850  CB  LEU C1817      60.416 127.570   5.134  1.00  0.00           C  
ATOM   2851  CG  LEU C1817      59.099 127.505   5.903  1.00  0.00           C  
ATOM   2852  CD1 LEU C1817      57.973 128.240   5.186  1.00  0.00           C  
ATOM   2853  CD2 LEU C1817      58.729 126.058   6.181  1.00  0.00           C  
ATOM   2854  N   LYS C1818      63.926 127.496   5.579  1.00  0.00           N  
ATOM   2855  CA  LYS C1818      65.220 127.431   4.903  1.00  0.00           C  
ATOM   2856  C   LYS C1818      66.389 127.346   5.856  1.00  0.00           C  
ATOM   2857  O   LYS C1818      67.089 128.323   6.067  1.00  0.00           O  
ATOM   2858  CB  LYS C1818      65.405 128.584   3.906  1.00  0.00           C  
ATOM   2859  CG  LYS C1818      65.395 128.130   2.442  1.00  0.00           C  
ATOM   2860  CD  LYS C1818      66.134 129.123   1.550  1.00  0.00           C  
ATOM   2861  CE  LYS C1818      67.651 129.039   1.739  1.00  0.00           C  
ATOM   2862  NZ  LYS C1818      68.291 130.346   1.408  1.00  0.00           N  
ATOM   2863  N   GLN C1819      66.606 126.155   6.398  1.00  0.00           N  
ATOM   2864  CA  GLN C1819      67.579 125.947   7.452  1.00  0.00           C  
ATOM   2865  C   GLN C1819      68.961 126.331   6.947  1.00  0.00           C  
ATOM   2866  O   GLN C1819      69.255 126.125   5.775  1.00  0.00           O  
ATOM   2867  CB  GLN C1819      67.549 124.485   7.911  1.00  0.00           C  
ATOM   2868  CG  GLN C1819      68.046 124.261   9.324  1.00  0.00           C  
ATOM   2869  CD  GLN C1819      67.185 124.967  10.349  1.00  0.00           C  
ATOM   2870  OE1 GLN C1819      65.960 125.061  10.190  1.00  0.00           O  
ATOM   2871  NE2 GLN C1819      67.812 125.457  11.412  1.00  0.00           N  
ATOM   2872  N   GLY C1820      69.799 126.905   7.816  1.00  0.00           N  
ATOM   2873  CA  GLY C1820      71.139 127.332   7.416  1.00  0.00           C  
ATOM   2874  C   GLY C1820      71.194 128.747   6.840  1.00  0.00           C  
ATOM   2875  O   GLY C1820      72.255 129.400   6.878  1.00  0.00           O  
ATOM   2876  N   ASP C1821      70.067 129.234   6.308  1.00  0.00           N  
ATOM   2877  CA  ASP C1821      69.971 130.621   5.841  1.00  0.00           C  
ATOM   2878  C   ASP C1821      69.946 131.605   7.016  1.00  0.00           C  
ATOM   2879  O   ASP C1821      69.025 131.572   7.852  1.00  0.00           O  
ATOM   2880  CB  ASP C1821      68.748 130.796   4.936  1.00  0.00           C  
ATOM   2881  CG  ASP C1821      68.605 132.218   4.398  1.00  0.00           C  
ATOM   2882  OD1 ASP C1821      68.635 132.377   3.146  1.00  0.00           O  
ATOM   2883  OD2 ASP C1821      68.443 133.160   5.222  1.00  0.00           O  
ATOM   2884  N   ALA C1829      70.953 132.489   7.050  1.00  0.00           N  
ATOM   2885  CA  ALA C1829      71.266 133.330   8.246  1.00  0.00           C  
ATOM   2886  C   ALA C1829      70.119 134.234   8.725  1.00  0.00           C  
ATOM   2887  O   ALA C1829      70.019 134.535   9.927  1.00  0.00           O  
ATOM   2888  CB  ALA C1829      72.572 134.152   8.050  1.00  0.00           C  
ATOM   2889  N   ALA C1830      69.274 134.652   7.781  1.00  0.00           N  
ATOM   2890  CA  ALA C1830      68.088 135.431   8.095  1.00  0.00           C  
ATOM   2891  C   ALA C1830      67.100 134.583   8.899  1.00  0.00           C  
ATOM   2892  O   ALA C1830      66.907 134.817  10.102  1.00  0.00           O  
ATOM   2893  CB  ALA C1830      67.437 135.961   6.816  1.00  0.00           C  
ATOM   2894  N   THR C1831      66.503 133.593   8.231  1.00  0.00           N  
ATOM   2895  CA  THR C1831      65.561 132.674   8.855  1.00  0.00           C  
ATOM   2896  C   THR C1831      66.131 132.168  10.164  1.00  0.00           C  
ATOM   2897  O   THR C1831      65.481 132.289  11.197  1.00  0.00           O  
ATOM   2898  CB  THR C1831      65.212 131.483   7.943  1.00  0.00           C  
ATOM   2899  OG1 THR C1831      66.398 131.008   7.311  1.00  0.00           O  
ATOM   2900  CG2 THR C1831      64.222 131.886   6.869  1.00  0.00           C  
ATOM   2901  N   ASP C1832      67.352 131.641  10.130  1.00  0.00           N  
ATOM   2902  CA  ASP C1832      67.974 131.128  11.339  1.00  0.00           C  
ATOM   2903  C   ASP C1832      67.829 132.135  12.474  1.00  0.00           C  
ATOM   2904  O   ASP C1832      67.294 131.800  13.541  1.00  0.00           O  
ATOM   2905  CB  ASP C1832      69.442 130.778  11.107  1.00  0.00           C  
ATOM   2906  CG  ASP C1832      69.624 129.474  10.360  1.00  0.00           C  
ATOM   2907  OD1 ASP C1832      68.647 128.942   9.785  1.00  0.00           O  
ATOM   2908  OD2 ASP C1832      70.757 128.960  10.337  1.00  0.00           O  
ATOM   2909  N   ALA C1833      68.257 133.375  12.213  1.00  0.00           N  
ATOM   2910  CA  ALA C1833      68.297 134.441  13.222  1.00  0.00           C  
ATOM   2911  C   ALA C1833      66.927 134.817  13.731  1.00  0.00           C  
ATOM   2912  O   ALA C1833      66.731 134.953  14.933  1.00  0.00           O  
ATOM   2913  CB  ALA C1833      68.995 135.658  12.685  1.00  0.00           C  
ATOM   2914  N   ALA C1834      65.984 134.980  12.815  1.00  0.00           N  
ATOM   2915  CA  ALA C1834      64.609 135.214  13.201  1.00  0.00           C  
ATOM   2916  C   ALA C1834      64.045 134.036  14.029  1.00  0.00           C  
ATOM   2917  O   ALA C1834      63.262 134.247  14.975  1.00  0.00           O  
ATOM   2918  CB  ALA C1834      63.749 135.500  11.982  1.00  0.00           C  
ATOM   2919  N   CYS C1835      64.466 132.813  13.698  1.00  0.00           N  
ATOM   2920  CA  CYS C1835      63.916 131.631  14.340  1.00  0.00           C  
ATOM   2921  C   CYS C1835      64.395 131.533  15.762  1.00  0.00           C  
ATOM   2922  O   CYS C1835      63.582 131.289  16.663  1.00  0.00           O  
ATOM   2923  CB  CYS C1835      64.233 130.361  13.567  1.00  0.00           C  
ATOM   2924  SG  CYS C1835      63.176 130.143  12.134  1.00  0.00           S  
ATOM   2925  N   ASP C1836      65.694 131.748  15.975  1.00  0.00           N  
ATOM   2926  CA  ASP C1836      66.218 131.798  17.335  1.00  0.00           C  
ATOM   2927  C   ASP C1836      65.508 132.909  18.127  1.00  0.00           C  
ATOM   2928  O   ASP C1836      65.053 132.693  19.257  1.00  0.00           O  
ATOM   2929  CB  ASP C1836      67.731 132.039  17.360  1.00  0.00           C  
ATOM   2930  CG  ASP C1836      68.490 131.086  16.487  1.00  0.00           C  
ATOM   2931  OD1 ASP C1836      68.015 129.956  16.253  1.00  0.00           O  
ATOM   2932  OD2 ASP C1836      69.581 131.472  16.026  1.00  0.00           O  
ATOM   2933  N   GLN C1837      65.410 134.096  17.536  1.00  0.00           N  
ATOM   2934  CA  GLN C1837      64.774 135.188  18.226  1.00  0.00           C  
ATOM   2935  C   GLN C1837      63.382 134.784  18.689  1.00  0.00           C  
ATOM   2936  O   GLN C1837      63.076 134.894  19.882  1.00  0.00           O  
ATOM   2937  CB  GLN C1837      64.721 136.424  17.346  1.00  0.00           C  
ATOM   2938  CG  GLN C1837      64.246 137.684  18.070  1.00  0.00           C  
ATOM   2939  CD  GLN C1837      63.738 138.734  17.090  1.00  0.00           C  
ATOM   2940  OE1 GLN C1837      62.532 138.793  16.776  1.00  0.00           O  
ATOM   2941  NE2 GLN C1837      64.663 139.548  16.568  1.00  0.00           N  
ATOM   2942  N   LEU C1838      62.558 134.297  17.754  1.00  0.00           N  
ATOM   2943  CA  LEU C1838      61.205 133.844  18.070  1.00  0.00           C  
ATOM   2944  C   LEU C1838      61.208 132.819  19.179  1.00  0.00           C  
ATOM   2945  O   LEU C1838      60.406 132.890  20.097  1.00  0.00           O  
ATOM   2946  CB  LEU C1838      60.548 133.229  16.853  1.00  0.00           C  
ATOM   2947  CG  LEU C1838      60.111 134.246  15.828  1.00  0.00           C  
ATOM   2948  CD1 LEU C1838      59.695 133.519  14.597  1.00  0.00           C  
ATOM   2949  CD2 LEU C1838      58.968 135.045  16.376  1.00  0.00           C  
ATOM   2950  N   TYR C1839      62.124 131.865  19.073  1.00  0.00           N  
ATOM   2951  CA  TYR C1839      62.237 130.750  20.006  1.00  0.00           C  
ATOM   2952  C   TYR C1839      62.568 131.207  21.427  1.00  0.00           C  
ATOM   2953  O   TYR C1839      61.832 130.902  22.349  1.00  0.00           O  
ATOM   2954  CB  TYR C1839      63.266 129.766  19.454  1.00  0.00           C  
ATOM   2955  CG  TYR C1839      63.632 128.607  20.319  1.00  0.00           C  
ATOM   2956  CD1 TYR C1839      62.700 127.651  20.658  1.00  0.00           C  
ATOM   2957  CD2 TYR C1839      64.933 128.436  20.750  1.00  0.00           C  
ATOM   2958  CE1 TYR C1839      63.047 126.559  21.445  1.00  0.00           C  
ATOM   2959  CE2 TYR C1839      65.296 127.366  21.531  1.00  0.00           C  
ATOM   2960  CZ  TYR C1839      64.348 126.428  21.876  1.00  0.00           C  
ATOM   2961  OH  TYR C1839      64.696 125.355  22.657  1.00  0.00           O  
ATOM   2962  N   ARG C1840      63.654 131.961  21.584  1.00  0.00           N  
ATOM   2963  CA  ARG C1840      64.062 132.536  22.871  1.00  0.00           C  
ATOM   2964  C   ARG C1840      62.954 133.404  23.482  1.00  0.00           C  
ATOM   2965  O   ARG C1840      62.640 133.253  24.649  1.00  0.00           O  
ATOM   2966  CB  ARG C1840      65.385 133.326  22.734  1.00  0.00           C  
ATOM   2967  CG  ARG C1840      66.585 132.508  22.145  1.00  0.00           C  
ATOM   2968  CD  ARG C1840      67.861 133.349  21.772  1.00  0.00           C  
ATOM   2969  NE  ARG C1840      67.699 134.298  20.640  1.00  0.00           N  
ATOM   2970  CZ  ARG C1840      67.430 135.614  20.764  1.00  0.00           C  
ATOM   2971  NH1 ARG C1840      67.269 136.172  21.972  1.00  0.00           N  
ATOM   2972  NH2 ARG C1840      67.308 136.388  19.685  1.00  0.00           N  
ATOM   2973  N   GLU C1841      62.351 134.292  22.695  1.00  0.00           N  
ATOM   2974  CA  GLU C1841      61.289 135.167  23.204  1.00  0.00           C  
ATOM   2975  C   GLU C1841      60.099 134.379  23.741  1.00  0.00           C  
ATOM   2976  O   GLU C1841      59.742 134.498  24.910  1.00  0.00           O  
ATOM   2977  CB  GLU C1841      60.811 136.153  22.137  1.00  0.00           C  
ATOM   2978  CG  GLU C1841      61.564 137.479  22.101  1.00  0.00           C  
ATOM   2979  CD  GLU C1841      60.987 138.450  21.063  1.00  0.00           C  
ATOM   2980  OE1 GLU C1841      59.818 138.912  21.232  1.00  0.00           O  
ATOM   2981  OE2 GLU C1841      61.708 138.744  20.072  1.00  0.00           O  
ATOM   2982  N   LEU C1842      59.494 133.580  22.866  1.00  0.00           N  
ATOM   2983  CA  LEU C1842      58.365 132.724  23.207  1.00  0.00           C  
ATOM   2984  C   LEU C1842      58.688 131.830  24.393  1.00  0.00           C  
ATOM   2985  O   LEU C1842      57.807 131.499  25.174  1.00  0.00           O  
ATOM   2986  CB  LEU C1842      57.937 131.875  22.000  1.00  0.00           C  
ATOM   2987  CG  LEU C1842      57.056 132.493  20.910  1.00  0.00           C  
ATOM   2988  CD1 LEU C1842      56.972 131.566  19.722  1.00  0.00           C  
ATOM   2989  CD2 LEU C1842      55.659 132.821  21.423  1.00  0.00           C  
ATOM   2990  N   SER C1843      59.948 131.453  24.533  1.00  0.00           N  
ATOM   2991  CA  SER C1843      60.358 130.692  25.691  1.00  0.00           C  
ATOM   2992  C   SER C1843      60.330 131.578  26.939  1.00  0.00           C  
ATOM   2993  O   SER C1843      59.628 131.281  27.908  1.00  0.00           O  
ATOM   2994  CB  SER C1843      61.747 130.101  25.481  1.00  0.00           C  
ATOM   2995  OG  SER C1843      62.054 129.218  26.542  1.00  0.00           O  
ATOM   2996  N   ALA C1844      61.077 132.678  26.901  1.00  0.00           N  
ATOM   2997  CA  ALA C1844      61.019 133.688  27.940  1.00  0.00           C  
ATOM   2998  C   ALA C1844      59.604 133.956  28.459  1.00  0.00           C  
ATOM   2999  O   ALA C1844      59.433 134.088  29.665  1.00  0.00           O  
ATOM   3000  CB  ALA C1844      61.647 134.961  27.454  1.00  0.00           C  
ATOM   3001  N   LYS C1845      58.603 134.028  27.570  1.00  0.00           N  
ATOM   3002  CA  LYS C1845      57.196 134.230  27.989  1.00  0.00           C  
ATOM   3003  C   LYS C1845      56.490 132.922  28.403  1.00  0.00           C  
ATOM   3004  O   LYS C1845      55.261 132.866  28.517  1.00  0.00           O  
ATOM   3005  CB  LYS C1845      56.355 134.947  26.916  1.00  0.00           C  
ATOM   3006  CG  LYS C1845      57.097 135.965  26.063  1.00  0.00           C  
ATOM   3007  CD  LYS C1845      56.806 137.437  26.391  1.00  0.00           C  
ATOM   3008  CE  LYS C1845      57.632 138.326  25.425  1.00  0.00           C  
ATOM   3009  NZ  LYS C1845      57.260 139.771  25.379  1.00  0.00           N  
ATOM   3010  N   GLY C1847      57.260 131.872  28.640  1.00  0.00           N  
ATOM   3011  CA  GLY C1847      56.676 130.612  29.078  1.00  0.00           C  
ATOM   3012  C   GLY C1847      55.616 130.081  28.130  1.00  0.00           C  
ATOM   3013  O   GLY C1847      54.452 129.954  28.484  1.00  0.00           O  
ATOM   3014  N   VAL C1848      56.029 129.791  26.909  1.00  0.00           N  
ATOM   3015  CA  VAL C1848      55.141 129.267  25.896  1.00  0.00           C  
ATOM   3016  C   VAL C1848      55.859 128.026  25.440  1.00  0.00           C  
ATOM   3017  O   VAL C1848      57.011 128.107  25.030  1.00  0.00           O  
ATOM   3018  CB  VAL C1848      54.938 130.284  24.724  1.00  0.00           C  
ATOM   3019  CG1 VAL C1848      54.307 129.618  23.537  1.00  0.00           C  
ATOM   3020  CG2 VAL C1848      54.086 131.480  25.172  1.00  0.00           C  
ATOM   3021  N   ASP C1849      55.202 126.873  25.568  1.00  0.00           N  
ATOM   3022  CA  ASP C1849      55.828 125.610  25.217  1.00  0.00           C  
ATOM   3023  C   ASP C1849      56.078 125.650  23.719  1.00  0.00           C  
ATOM   3024  O   ASP C1849      55.145 125.634  22.922  1.00  0.00           O  
ATOM   3025  CB  ASP C1849      54.929 124.437  25.597  1.00  0.00           C  
ATOM   3026  CG  ASP C1849      54.901 124.154  27.110  1.00  0.00           C  
ATOM   3027  OD1 ASP C1849      55.530 124.891  27.922  1.00  0.00           O  
ATOM   3028  OD2 ASP C1849      54.227 123.155  27.485  1.00  0.00           O  
ATOM   3029  N   VAL C1850      57.342 125.746  23.336  1.00  0.00           N  
ATOM   3030  CA  VAL C1850      57.676 126.009  21.949  1.00  0.00           C  
ATOM   3031  C   VAL C1850      58.648 124.964  21.387  1.00  0.00           C  
ATOM   3032  O   VAL C1850      59.626 124.579  22.044  1.00  0.00           O  
ATOM   3033  CB  VAL C1850      58.221 127.456  21.775  1.00  0.00           C  
ATOM   3034  CG1 VAL C1850      59.467 127.685  22.629  1.00  0.00           C  
ATOM   3035  CG2 VAL C1850      58.534 127.743  20.345  1.00  0.00           C  
ATOM   3036  N   LEU C1851      58.356 124.496  20.177  1.00  0.00           N  
ATOM   3037  CA  LEU C1851      59.263 123.610  19.480  1.00  0.00           C  
ATOM   3038  C   LEU C1851      59.840 124.293  18.248  1.00  0.00           C  
ATOM   3039  O   LEU C1851      59.113 124.823  17.406  1.00  0.00           O  
ATOM   3040  CB  LEU C1851      58.568 122.299  19.093  1.00  0.00           C  
ATOM   3041  CG  LEU C1851      59.425 121.316  18.274  1.00  0.00           C  
ATOM   3042  CD1 LEU C1851      60.367 120.518  19.148  1.00  0.00           C  
ATOM   3043  CD2 LEU C1851      58.528 120.385  17.505  1.00  0.00           C  
ATOM   3044  N   TYR C1852      61.155 124.270  18.140  1.00  0.00           N  
ATOM   3045  CA  TYR C1852      61.784 124.852  16.979  1.00  0.00           C  
ATOM   3046  C   TYR C1852      62.245 123.759  16.017  1.00  0.00           C  
ATOM   3047  O   TYR C1852      63.306 123.177  16.192  1.00  0.00           O  
ATOM   3048  CB  TYR C1852      62.928 125.809  17.401  1.00  0.00           C  
ATOM   3049  CG  TYR C1852      63.828 126.333  16.278  1.00  0.00           C  
ATOM   3050  CD1 TYR C1852      63.425 126.304  14.934  1.00  0.00           C  
ATOM   3051  CD2 TYR C1852      65.075 126.876  16.572  1.00  0.00           C  
ATOM   3052  CE1 TYR C1852      64.245 126.784  13.920  1.00  0.00           C  
ATOM   3053  CE2 TYR C1852      65.909 127.359  15.570  1.00  0.00           C  
ATOM   3054  CZ  TYR C1852      65.492 127.316  14.240  1.00  0.00           C  
ATOM   3055  OH  TYR C1852      66.337 127.792  13.242  1.00  0.00           O  
ATOM   3056  N   ASP C1853      61.455 123.492  14.987  1.00  0.00           N  
ATOM   3057  CA  ASP C1853      61.920 122.559  13.958  1.00  0.00           C  
ATOM   3058  C   ASP C1853      63.143 123.100  13.228  1.00  0.00           C  
ATOM   3059  O   ASP C1853      63.020 123.808  12.246  1.00  0.00           O  
ATOM   3060  CB  ASP C1853      60.831 122.173  12.950  1.00  0.00           C  
ATOM   3061  CG  ASP C1853      61.293 121.058  12.021  1.00  0.00           C  
ATOM   3062  OD1 ASP C1853      62.534 120.870  11.931  1.00  0.00           O  
ATOM   3063  OD2 ASP C1853      60.433 120.364  11.410  1.00  0.00           O  
ATOM   3064  N   ASP C1854      64.323 122.755  13.704  1.00  0.00           N  
ATOM   3065  CA  ASP C1854      65.520 123.400  13.196  1.00  0.00           C  
ATOM   3066  C   ASP C1854      66.381 122.417  12.411  1.00  0.00           C  
ATOM   3067  O   ASP C1854      67.594 122.586  12.246  1.00  0.00           O  
ATOM   3068  CB  ASP C1854      66.281 124.073  14.342  1.00  0.00           C  
ATOM   3069  CG  ASP C1854      67.097 123.104  15.158  1.00  0.00           C  
ATOM   3070  OD1 ASP C1854      66.611 121.991  15.500  1.00  0.00           O  
ATOM   3071  OD2 ASP C1854      68.250 123.483  15.462  1.00  0.00           O  
ATOM   3072  N   THR C1855      65.721 121.386  11.918  1.00  0.00           N  
ATOM   3073  CA  THR C1855      66.392 120.308  11.233  1.00  0.00           C  
ATOM   3074  C   THR C1855      66.697 120.708   9.806  1.00  0.00           C  
ATOM   3075  O   THR C1855      65.990 121.551   9.211  1.00  0.00           O  
ATOM   3076  CB  THR C1855      65.517 119.045  11.201  1.00  0.00           C  
ATOM   3077  OG1 THR C1855      64.195 119.387  10.757  1.00  0.00           O  
ATOM   3078  CG2 THR C1855      65.464 118.378  12.583  1.00  0.00           C  
ATOM   3079  N   ASP C1857      67.745 120.070   9.276  1.00  0.00           N  
ATOM   3080  CA  ASP C1857      68.220 120.240   7.906  1.00  0.00           C  
ATOM   3081  C   ASP C1857      67.341 119.434   6.955  1.00  0.00           C  
ATOM   3082  O   ASP C1857      67.792 118.460   6.364  1.00  0.00           O  
ATOM   3083  CB  ASP C1857      69.695 119.797   7.830  1.00  0.00           C  
ATOM   3084  CG  ASP C1857      70.222 119.656   6.390  1.00  0.00           C  
ATOM   3085  OD1 ASP C1857      69.671 120.273   5.433  1.00  0.00           O  
ATOM   3086  OD2 ASP C1857      71.208 118.901   6.218  1.00  0.00           O  
ATOM   3087  N   GLN C1859      66.084 119.843   6.819  1.00  0.00           N  
ATOM   3088  CA  GLN C1859      65.139 119.156   5.948  1.00  0.00           C  
ATOM   3089  C   GLN C1859      64.298 120.145   5.183  1.00  0.00           C  
ATOM   3090  O   GLN C1859      63.908 121.182   5.693  1.00  0.00           O  
ATOM   3091  CB  GLN C1859      64.206 118.237   6.738  1.00  0.00           C  
ATOM   3092  CG  GLN C1859      64.901 117.372   7.788  1.00  0.00           C  
ATOM   3093  CD  GLN C1859      64.185 116.052   8.015  1.00  0.00           C  
ATOM   3094  OE1 GLN C1859      64.384 115.082   7.262  1.00  0.00           O  
ATOM   3095  NE2 GLN C1859      63.346 116.004   9.063  1.00  0.00           N  
ATOM   3096  N   ARG C1860      63.994 119.796   3.952  1.00  0.00           N  
ATOM   3097  CA  ARG C1860      63.175 120.619   3.087  1.00  0.00           C  
ATOM   3098  C   ARG C1860      61.831 120.920   3.758  1.00  0.00           C  
ATOM   3099  O   ARG C1860      61.326 120.112   4.543  1.00  0.00           O  
ATOM   3100  CB  ARG C1860      62.990 119.899   1.730  1.00  0.00           C  
ATOM   3101  CG  ARG C1860      64.139 118.897   1.405  1.00  0.00           C  
ATOM   3102  CD  ARG C1860      64.243 118.525  -0.067  1.00  0.00           C  
ATOM   3103  NE  ARG C1860      64.596 119.678  -0.902  1.00  0.00           N  
ATOM   3104  CZ  ARG C1860      63.905 120.094  -1.968  1.00  0.00           C  
ATOM   3105  NH1 ARG C1860      62.807 119.453  -2.374  1.00  0.00           N  
ATOM   3106  NH2 ARG C1860      64.330 121.161  -2.640  1.00  0.00           N  
ATOM   3107  N   ALA C1861      61.270 122.082   3.428  1.00  0.00           N  
ATOM   3108  CA  ALA C1861      60.052 122.619   4.036  1.00  0.00           C  
ATOM   3109  C   ALA C1861      58.835 121.710   3.935  1.00  0.00           C  
ATOM   3110  O   ALA C1861      57.898 121.806   4.742  1.00  0.00           O  
ATOM   3111  CB  ALA C1861      59.729 123.957   3.414  1.00  0.00           C  
ATOM   3112  N   GLY C1862      58.831 120.849   2.923  1.00  0.00           N  
ATOM   3113  CA  GLY C1862      57.686 119.973   2.683  1.00  0.00           C  
ATOM   3114  C   GLY C1862      57.629 118.984   3.814  1.00  0.00           C  
ATOM   3115  O   GLY C1862      56.576 118.742   4.384  1.00  0.00           O  
ATOM   3116  N   ALA C1863      58.790 118.437   4.146  1.00  0.00           N  
ATOM   3117  CA  ALA C1863      58.917 117.539   5.271  1.00  0.00           C  
ATOM   3118  C   ALA C1863      58.481 118.232   6.577  1.00  0.00           C  
ATOM   3119  O   ALA C1863      57.695 117.659   7.346  1.00  0.00           O  
ATOM   3120  CB  ALA C1863      60.342 116.997   5.365  1.00  0.00           C  
ATOM   3121  N   LYS C1864      58.959 119.463   6.810  1.00  0.00           N  
ATOM   3122  CA  LYS C1864      58.587 120.218   8.011  1.00  0.00           C  
ATOM   3123  C   LYS C1864      57.088 120.473   8.052  1.00  0.00           C  
ATOM   3124  O   LYS C1864      56.434 120.261   9.068  1.00  0.00           O  
ATOM   3125  CB  LYS C1864      59.380 121.517   8.125  1.00  0.00           C  
ATOM   3126  CG  LYS C1864      60.877 121.291   8.391  1.00  0.00           C  
ATOM   3127  CD  LYS C1864      61.611 122.574   8.748  1.00  0.00           C  
ATOM   3128  CE  LYS C1864      63.094 122.299   8.976  1.00  0.00           C  
ATOM   3129  NZ  LYS C1864      63.832 123.453   9.645  1.00  0.00           N  
ATOM   3130  N   PHE C1865      56.521 120.884   6.935  1.00  0.00           N  
ATOM   3131  CA  PHE C1865      55.104 121.132   6.944  1.00  0.00           C  
ATOM   3132  C   PHE C1865      54.402 119.863   7.346  1.00  0.00           C  
ATOM   3133  O   PHE C1865      53.507 119.898   8.175  1.00  0.00           O  
ATOM   3134  CB  PHE C1865      54.604 121.574   5.581  1.00  0.00           C  
ATOM   3135  CG  PHE C1865      55.010 122.940   5.205  1.00  0.00           C  
ATOM   3136  CD1 PHE C1865      55.241 123.908   6.177  1.00  0.00           C  
ATOM   3137  CD2 PHE C1865      55.122 123.287   3.865  1.00  0.00           C  
ATOM   3138  CE1 PHE C1865      55.610 125.206   5.811  1.00  0.00           C  
ATOM   3139  CE2 PHE C1865      55.487 124.575   3.479  1.00  0.00           C  
ATOM   3140  CZ  PHE C1865      55.739 125.534   4.443  1.00  0.00           C  
ATOM   3141  N   ALA C1866      54.827 118.746   6.754  1.00  0.00           N  
ATOM   3142  CA  ALA C1866      54.177 117.439   6.943  1.00  0.00           C  
ATOM   3143  C   ALA C1866      54.255 116.998   8.398  1.00  0.00           C  
ATOM   3144  O   ALA C1866      53.215 116.772   9.020  1.00  0.00           O  
ATOM   3145  CB  ALA C1866      54.793 116.372   6.019  1.00  0.00           C  
ATOM   3146  N   THR C1867      55.479 116.899   8.928  1.00  0.00           N  
ATOM   3147  CA  THR C1867      55.701 116.516  10.310  1.00  0.00           C  
ATOM   3148  C   THR C1867      54.913 117.381  11.271  1.00  0.00           C  
ATOM   3149  O   THR C1867      54.314 116.868  12.216  1.00  0.00           O  
ATOM   3150  CB  THR C1867      57.174 116.589  10.687  1.00  0.00           C  
ATOM   3151  OG1 THR C1867      57.889 115.654   9.901  1.00  0.00           O  
ATOM   3152  CG2 THR C1867      57.393 116.214  12.129  1.00  0.00           C  
ATOM   3153  N   ALA C1878      54.901 118.686  11.036  1.00  0.00           N  
ATOM   3154  CA  ALA C1878      54.271 119.580  11.978  1.00  0.00           C  
ATOM   3155  C   ALA C1878      52.776 119.374  11.986  1.00  0.00           C  
ATOM   3156  O   ALA C1878      52.126 119.620  12.981  1.00  0.00           O  
ATOM   3157  CB  ALA C1878      54.617 121.023  11.676  1.00  0.00           C  
ATOM   3158  N   ASP C1879      52.220 118.925  10.881  1.00  0.00           N  
ATOM   3159  CA  ASP C1879      50.792 118.671  10.846  1.00  0.00           C  
ATOM   3160  C   ASP C1879      50.499 117.365  11.572  1.00  0.00           C  
ATOM   3161  O   ASP C1879      49.520 117.226  12.305  1.00  0.00           O  
ATOM   3162  CB  ASP C1879      50.307 118.569   9.399  1.00  0.00           C  
ATOM   3163  CG  ASP C1879      50.103 119.935   8.734  1.00  0.00           C  
ATOM   3164  OD1 ASP C1879      49.605 120.885   9.398  1.00  0.00           O  
ATOM   3165  OD2 ASP C1879      50.422 120.038   7.518  1.00  0.00           O  
ATOM   3166  N   LEU C1880      51.378 116.410  11.334  1.00  0.00           N  
ATOM   3167  CA  LEU C1880      51.278 115.088  11.870  1.00  0.00           C  
ATOM   3168  C   LEU C1880      51.271 115.056  13.415  1.00  0.00           C  
ATOM   3169  O   LEU C1880      50.386 114.434  14.027  1.00  0.00           O  
ATOM   3170  CB  LEU C1880      52.446 114.283  11.328  1.00  0.00           C  
ATOM   3171  CG  LEU C1880      52.474 112.848  11.787  1.00  0.00           C  
ATOM   3172  CD1 LEU C1880      51.153 112.192  11.435  1.00  0.00           C  
ATOM   3173  CD2 LEU C1880      53.632 112.174  11.097  1.00  0.00           C  
ATOM   3174  N   ILE C1881      52.249 115.714  14.037  1.00  0.00           N  
ATOM   3175  CA  ILE C1881      52.373 115.648  15.478  1.00  0.00           C  
ATOM   3176  C   ILE C1881      51.418 116.608  16.184  1.00  0.00           C  
ATOM   3177  O   ILE C1881      51.333 116.607  17.409  1.00  0.00           O  
ATOM   3178  CB  ILE C1881      53.815 115.809  15.935  1.00  0.00           C  
ATOM   3179  CG1 ILE C1881      54.232 117.293  15.920  1.00  0.00           C  
ATOM   3180  CG2 ILE C1881      54.699 114.930  15.085  1.00  0.00           C  
ATOM   3181  CD1 ILE C1881      55.740 117.535  15.792  1.00  0.00           C  
ATOM   3182  N   GLY C1882      50.702 117.423  15.413  1.00  0.00           N  
ATOM   3183  CA  GLY C1882      49.490 118.105  15.912  1.00  0.00           C  
ATOM   3184  C   GLY C1882      49.571 119.252  16.911  1.00  0.00           C  
ATOM   3185  O   GLY C1882      48.567 119.553  17.586  1.00  0.00           O  
ATOM   3186  N   ILE C1883      50.747 119.892  16.993  1.00  0.00           N  
ATOM   3187  CA  ILE C1883      50.974 121.137  17.749  1.00  0.00           C  
ATOM   3188  C   ILE C1883      49.901 122.151  17.369  1.00  0.00           C  
ATOM   3189  O   ILE C1883      49.652 122.345  16.177  1.00  0.00           O  
ATOM   3190  CB  ILE C1883      52.351 121.770  17.385  1.00  0.00           C  
ATOM   3191  CG1 ILE C1883      53.496 120.736  17.371  1.00  0.00           C  
ATOM   3192  CG2 ILE C1883      52.682 122.934  18.280  1.00  0.00           C  
ATOM   3193  CD1 ILE C1883      53.571 119.799  18.554  1.00  0.00           C  
ATOM   3194  N   PRO C1884      49.233 122.776  18.359  1.00  0.00           N  
ATOM   3195  CA  PRO C1884      48.174 123.758  18.099  1.00  0.00           C  
ATOM   3196  C   PRO C1884      48.487 124.894  17.105  1.00  0.00           C  
ATOM   3197  O   PRO C1884      47.577 125.310  16.393  1.00  0.00           O  
ATOM   3198  CB  PRO C1884      47.904 124.349  19.484  1.00  0.00           C  
ATOM   3199  CG  PRO C1884      48.248 123.324  20.387  1.00  0.00           C  
ATOM   3200  CD  PRO C1884      49.400 122.556  19.799  1.00  0.00           C  
ATOM   3201  N   TRP C1885      49.733 125.389  17.070  1.00  0.00           N  
ATOM   3202  CA  TRP C1885      50.123 126.580  16.291  1.00  0.00           C  
ATOM   3203  C   TRP C1885      51.442 126.399  15.559  1.00  0.00           C  
ATOM   3204  O   TRP C1885      52.409 125.853  16.128  1.00  0.00           O  
ATOM   3205  CB  TRP C1885      50.318 127.779  17.207  1.00  0.00           C  
ATOM   3206  CG  TRP C1885      49.106 128.222  17.853  1.00  0.00           C  
ATOM   3207  CD1 TRP C1885      48.719 127.965  19.131  1.00  0.00           C  
ATOM   3208  CD2 TRP C1885      48.084 129.019  17.271  1.00  0.00           C  
ATOM   3209  NE1 TRP C1885      47.494 128.530  19.378  1.00  0.00           N  
ATOM   3210  CE2 TRP C1885      47.084 129.195  18.253  1.00  0.00           C  
ATOM   3211  CE3 TRP C1885      47.904 129.595  16.007  1.00  0.00           C  
ATOM   3212  CZ2 TRP C1885      45.929 129.935  18.017  1.00  0.00           C  
ATOM   3213  CZ3 TRP C1885      46.755 130.325  15.773  1.00  0.00           C  
ATOM   3214  CH2 TRP C1885      45.781 130.489  16.772  1.00  0.00           C  
ATOM   3215  N   GLN C1886      51.516 126.899  14.320  1.00  0.00           N  
ATOM   3216  CA  GLN C1886      52.788 126.868  13.594  1.00  0.00           C  
ATOM   3217  C   GLN C1886      53.219 128.271  13.180  1.00  0.00           C  
ATOM   3218  O   GLN C1886      52.396 129.093  12.773  1.00  0.00           O  
ATOM   3219  CB  GLN C1886      52.718 125.954  12.374  1.00  0.00           C  
ATOM   3220  CG  GLN C1886      51.640 124.906  12.463  1.00  0.00           C  
ATOM   3221  CD  GLN C1886      51.726 123.848  11.378  1.00  0.00           C  
ATOM   3222  OE1 GLN C1886      52.397 124.028  10.361  1.00  0.00           O  
ATOM   3223  NE2 GLN C1886      51.039 122.727  11.598  1.00  0.00           N  
ATOM   3224  N   ILE C1887      54.510 128.549  13.305  1.00  0.00           N  
ATOM   3225  CA  ILE C1887      55.064 129.749  12.711  1.00  0.00           C  
ATOM   3226  C   ILE C1887      55.956 129.333  11.558  1.00  0.00           C  
ATOM   3227  O   ILE C1887      56.931 128.575  11.734  1.00  0.00           O  
ATOM   3228  CB  ILE C1887      55.860 130.618  13.719  1.00  0.00           C  
ATOM   3229  CG1 ILE C1887      54.983 130.976  14.916  1.00  0.00           C  
ATOM   3230  CG2 ILE C1887      56.403 131.885  13.020  1.00  0.00           C  
ATOM   3231  CD1 ILE C1887      55.761 131.333  16.111  1.00  0.00           C  
ATOM   3232  N   HIS C1888      55.596 129.815  10.372  1.00  0.00           N  
ATOM   3233  CA  HIS C1888      56.374 129.550   9.185  1.00  0.00           C  
ATOM   3234  C   HIS C1888      57.238 130.762   8.937  1.00  0.00           C  
ATOM   3235  O   HIS C1888      56.724 131.842   8.699  1.00  0.00           O  
ATOM   3236  CB  HIS C1888      55.452 129.252   8.002  1.00  0.00           C  
ATOM   3237  CG  HIS C1888      54.506 128.121   8.256  1.00  0.00           C  
ATOM   3238  ND1 HIS C1888      53.152 128.209   8.014  1.00  0.00           N  
ATOM   3239  CD2 HIS C1888      54.715 126.886   8.771  1.00  0.00           C  
ATOM   3240  CE1 HIS C1888      52.573 127.069   8.347  1.00  0.00           C  
ATOM   3241  NE2 HIS C1888      53.500 126.252   8.815  1.00  0.00           N  
ATOM   3242  N   VAL C1889      58.545 130.573   9.049  1.00  0.00           N  
ATOM   3243  CA  VAL C1889      59.514 131.627   8.827  1.00  0.00           C  
ATOM   3244  C   VAL C1889      60.257 131.309   7.542  1.00  0.00           C  
ATOM   3245  O   VAL C1889      61.138 130.432   7.521  1.00  0.00           O  
ATOM   3246  CB  VAL C1889      60.538 131.730   9.985  1.00  0.00           C  
ATOM   3247  CG1 VAL C1889      61.376 132.976   9.830  1.00  0.00           C  
ATOM   3248  CG2 VAL C1889      59.843 131.730  11.322  1.00  0.00           C  
ATOM   3249  N   GLY C1890      59.880 132.016   6.473  1.00  0.00           N  
ATOM   3250  CA  GLY C1890      60.429 131.794   5.126  1.00  0.00           C  
ATOM   3251  C   GLY C1890      61.109 133.042   4.595  1.00  0.00           C  
ATOM   3252  O   GLY C1890      60.818 134.138   5.070  1.00  0.00           O  
ATOM   3253  N   PRO C1891      61.992 132.892   3.585  1.00  0.00           N  
ATOM   3254  CA  PRO C1891      62.852 134.008   3.200  1.00  0.00           C  
ATOM   3255  C   PRO C1891      62.082 135.166   2.588  1.00  0.00           C  
ATOM   3256  O   PRO C1891      62.368 136.316   2.916  1.00  0.00           O  
ATOM   3257  CB  PRO C1891      63.825 133.392   2.187  1.00  0.00           C  
ATOM   3258  CG  PRO C1891      63.661 131.893   2.316  1.00  0.00           C  
ATOM   3259  CD  PRO C1891      62.232 131.708   2.739  1.00  0.00           C  
ATOM   3260  N   ARG C1892      61.097 134.883   1.742  1.00  0.00           N  
ATOM   3261  CA  ARG C1892      60.347 135.958   1.065  1.00  0.00           C  
ATOM   3262  C   ARG C1892      59.472 136.706   2.059  1.00  0.00           C  
ATOM   3263  O   ARG C1892      59.482 137.935   2.106  1.00  0.00           O  
ATOM   3264  CB  ARG C1892      59.521 135.432  -0.116  1.00  0.00           C  
ATOM   3265  CG  ARG C1892      60.243 134.335  -0.954  1.00  0.00           C  
ATOM   3266  CD  ARG C1892      59.839 132.874  -0.517  1.00  0.00           C  
ATOM   3267  NE  ARG C1892      60.888 131.822  -0.567  1.00  0.00           N  
ATOM   3268  CZ  ARG C1892      61.940 131.758  -1.398  1.00  0.00           C  
ATOM   3269  NH1 ARG C1892      62.157 132.695  -2.329  1.00  0.00           N  
ATOM   3270  NH2 ARG C1892      62.789 130.729  -1.295  1.00  0.00           N  
ATOM   3271  N   GLY C1893      58.745 135.960   2.879  1.00  0.00           N  
ATOM   3272  CA  GLY C1893      57.946 136.557   3.929  1.00  0.00           C  
ATOM   3273  C   GLY C1893      58.801 137.306   4.942  1.00  0.00           C  
ATOM   3274  O   GLY C1893      58.342 138.278   5.564  1.00  0.00           O  
ATOM   3275  N   LEU C1894      60.042 136.862   5.132  1.00  0.00           N  
ATOM   3276  CA  LEU C1894      60.877 137.492   6.144  1.00  0.00           C  
ATOM   3277  C   LEU C1894      61.373 138.834   5.617  1.00  0.00           C  
ATOM   3278  O   LEU C1894      61.467 139.808   6.361  1.00  0.00           O  
ATOM   3279  CB  LEU C1894      62.022 136.574   6.585  1.00  0.00           C  
ATOM   3280  CG  LEU C1894      62.808 136.998   7.834  1.00  0.00           C  
ATOM   3281  CD1 LEU C1894      61.887 137.297   8.996  1.00  0.00           C  
ATOM   3282  CD2 LEU C1894      63.871 135.972   8.217  1.00  0.00           C  
ATOM   3283  N   ALA C1895      61.638 138.886   4.317  1.00  0.00           N  
ATOM   3284  CA  ALA C1895      62.061 140.108   3.670  1.00  0.00           C  
ATOM   3285  C   ALA C1895      61.049 141.228   3.854  1.00  0.00           C  
ATOM   3286  O   ALA C1895      61.408 142.392   3.835  1.00  0.00           O  
ATOM   3287  CB  ALA C1895      62.300 139.855   2.215  1.00  0.00           C  
ATOM   3288  N   GLU C1896      59.787 140.871   4.042  1.00  0.00           N  
ATOM   3289  CA  GLU C1896      58.723 141.854   4.226  1.00  0.00           C  
ATOM   3290  C   GLU C1896      58.475 142.165   5.683  1.00  0.00           C  
ATOM   3291  O   GLU C1896      57.593 142.954   5.997  1.00  0.00           O  
ATOM   3292  CB  GLU C1896      57.413 141.363   3.590  1.00  0.00           C  
ATOM   3293  CG  GLU C1896      57.202 141.759   2.111  1.00  0.00           C  
ATOM   3294  CD  GLU C1896      56.086 140.929   1.440  1.00  0.00           C  
ATOM   3295  OE1 GLU C1896      55.043 140.678   2.113  1.00  0.00           O  
ATOM   3296  OE2 GLU C1896      56.251 140.537   0.246  1.00  0.00           O  
ATOM   3297  N   GLY C1898      59.242 141.539   6.572  1.00  0.00           N  
ATOM   3298  CA  GLY C1898      59.048 141.699   8.010  1.00  0.00           C  
ATOM   3299  C   GLY C1898      57.999 140.761   8.574  1.00  0.00           C  
ATOM   3300  O   GLY C1898      57.622 140.859   9.744  1.00  0.00           O  
ATOM   3301  N   LYS C1899      57.564 139.814   7.751  1.00  0.00           N  
ATOM   3302  CA  LYS C1899      56.386 139.011   8.060  1.00  0.00           C  
ATOM   3303  C   LYS C1899      56.650 137.506   8.222  1.00  0.00           C  
ATOM   3304  O   LYS C1899      57.652 136.968   7.740  1.00  0.00           O  
ATOM   3305  CB  LYS C1899      55.296 139.292   7.025  1.00  0.00           C  
ATOM   3306  CG  LYS C1899      54.580 140.620   7.278  1.00  0.00           C  
ATOM   3307  CD  LYS C1899      53.854 141.129   6.027  1.00  0.00           C  
ATOM   3308  CE  LYS C1899      53.424 142.603   6.183  1.00  0.00           C  
ATOM   3309  NZ  LYS C1899      52.509 142.902   7.356  1.00  0.00           N  
ATOM   3310  N   VAL C1900      55.770 136.837   8.956  1.00  0.00           N  
ATOM   3311  CA  VAL C1900      55.821 135.380   9.068  1.00  0.00           C  
ATOM   3312  C   VAL C1900      54.397 134.876   8.984  1.00  0.00           C  
ATOM   3313  O   VAL C1900      53.448 135.661   9.119  1.00  0.00           O  
ATOM   3314  CB  VAL C1900      56.460 134.896  10.375  1.00  0.00           C  
ATOM   3315  CG1 VAL C1900      57.862 135.460  10.526  1.00  0.00           C  
ATOM   3316  CG2 VAL C1900      55.575 135.253  11.571  1.00  0.00           C  
ATOM   3317  N   GLU C1901      54.247 133.574   8.745  1.00  0.00           N  
ATOM   3318  CA  GLU C1901      52.922 132.957   8.657  1.00  0.00           C  
ATOM   3319  C   GLU C1901      52.565 132.256   9.984  1.00  0.00           C  
ATOM   3320  O   GLU C1901      53.376 131.502  10.545  1.00  0.00           O  
ATOM   3321  CB  GLU C1901      52.874 131.987   7.479  1.00  0.00           C  
ATOM   3322  CG  GLU C1901      51.523 131.849   6.780  1.00  0.00           C  
ATOM   3323  CD  GLU C1901      51.452 130.610   5.852  1.00  0.00           C  
ATOM   3324  OE1 GLU C1901      50.573 130.597   4.960  1.00  0.00           O  
ATOM   3325  OE2 GLU C1901      52.262 129.651   5.995  1.00  0.00           O  
ATOM   3326  N   LEU C1902      51.368 132.552  10.489  1.00  0.00           N  
ATOM   3327  CA  LEU C1902      50.818 131.889  11.654  1.00  0.00           C  
ATOM   3328  C   LEU C1902      49.661 131.009  11.210  1.00  0.00           C  
ATOM   3329  O   LEU C1902      48.629 131.510  10.740  1.00  0.00           O  
ATOM   3330  CB  LEU C1902      50.340 132.913  12.687  1.00  0.00           C  
ATOM   3331  CG  LEU C1902      49.793 132.348  14.000  1.00  0.00           C  
ATOM   3332  CD1 LEU C1902      50.906 131.694  14.768  1.00  0.00           C  
ATOM   3333  CD2 LEU C1902      49.115 133.407  14.843  1.00  0.00           C  
ATOM   3334  N   LYS C1903      49.849 129.698  11.349  1.00  0.00           N  
ATOM   3335  CA  LYS C1903      48.865 128.692  10.931  1.00  0.00           C  
ATOM   3336  C   LYS C1903      48.207 128.084  12.143  1.00  0.00           C  
ATOM   3337  O   LYS C1903      48.884 127.640  13.065  1.00  0.00           O  
ATOM   3338  CB  LYS C1903      49.555 127.584  10.126  1.00  0.00           C  
ATOM   3339  CG  LYS C1903      48.620 126.552   9.521  1.00  0.00           C  
ATOM   3340  CD  LYS C1903      49.391 125.499   8.700  1.00  0.00           C  
ATOM   3341  CE  LYS C1903      48.455 124.393   8.177  1.00  0.00           C  
ATOM   3342  NZ  LYS C1903      49.151 123.369   7.331  1.00  0.00           N  
ATOM   3343  N   ARG C1904      46.886 128.067  12.150  1.00  0.00           N  
ATOM   3344  CA  ARG C1904      46.182 127.355  13.206  1.00  0.00           C  
ATOM   3345  C   ARG C1904      45.871 125.962  12.698  1.00  0.00           C  
ATOM   3346  O   ARG C1904      45.301 125.805  11.629  1.00  0.00           O  
ATOM   3347  CB  ARG C1904      44.907 128.080  13.639  1.00  0.00           C  
ATOM   3348  CG  ARG C1904      44.356 127.578  14.964  1.00  0.00           C  
ATOM   3349  CD  ARG C1904      43.112 128.332  15.370  1.00  0.00           C  
ATOM   3350  NE  ARG C1904      42.294 128.670  14.206  1.00  0.00           N  
ATOM   3351  CZ  ARG C1904      41.467 129.708  14.143  1.00  0.00           C  
ATOM   3352  NH1 ARG C1904      41.331 130.521  15.185  1.00  0.00           N  
ATOM   3353  NH2 ARG C1904      40.784 129.936  13.031  1.00  0.00           N  
ATOM   3354  N   ARG C1905      46.254 124.955  13.478  1.00  0.00           N  
ATOM   3355  CA  ARG C1905      46.139 123.562  13.060  1.00  0.00           C  
ATOM   3356  C   ARG C1905      44.694 123.090  12.905  1.00  0.00           C  
ATOM   3357  O   ARG C1905      44.367 122.417  11.928  1.00  0.00           O  
ATOM   3358  CB  ARG C1905      46.875 122.663  14.034  1.00  0.00           C  
ATOM   3359  CG  ARG C1905      46.736 121.195  13.713  1.00  0.00           C  
ATOM   3360  CD  ARG C1905      47.600 120.834  12.542  1.00  0.00           C  
ATOM   3361  NE  ARG C1905      47.597 119.405  12.265  1.00  0.00           N  
ATOM   3362  CZ  ARG C1905      46.683 118.775  11.532  1.00  0.00           C  
ATOM   3363  NH1 ARG C1905      45.665 119.442  11.007  1.00  0.00           N  
ATOM   3364  NH2 ARG C1905      46.791 117.464  11.323  1.00  0.00           N  
ATOM   3365  N   SER C1906      43.841 123.458  13.862  1.00  0.00           N  
ATOM   3366  CA  SER C1906      42.472 122.963  13.930  1.00  0.00           C  
ATOM   3367  C   SER C1906      41.643 123.209  12.661  1.00  0.00           C  
ATOM   3368  O   SER C1906      40.934 122.296  12.200  1.00  0.00           O  
ATOM   3369  CB  SER C1906      41.769 123.527  15.154  1.00  0.00           C  
ATOM   3370  OG  SER C1906      41.646 124.924  15.041  1.00  0.00           O  
ATOM   3371  N   ASP C1907      41.725 124.422  12.097  1.00  0.00           N  
ATOM   3372  CA  ASP C1907      41.057 124.711  10.821  1.00  0.00           C  
ATOM   3373  C   ASP C1907      41.996 124.941   9.655  1.00  0.00           C  
ATOM   3374  O   ASP C1907      41.577 124.902   8.498  1.00  0.00           O  
ATOM   3375  CB  ASP C1907      40.037 125.846  10.932  1.00  0.00           C  
ATOM   3376  CG  ASP C1907      40.494 126.962  11.835  1.00  0.00           C  
ATOM   3377  OD1 ASP C1907      41.716 127.232  11.904  1.00  0.00           O  
ATOM   3378  OD2 ASP C1907      39.620 127.590  12.478  1.00  0.00           O  
ATOM   3379  N   GLY C1909      43.264 125.182   9.941  1.00  0.00           N  
ATOM   3380  CA  GLY C1909      44.222 125.461   8.878  1.00  0.00           C  
ATOM   3381  C   GLY C1909      44.248 126.922   8.484  1.00  0.00           C  
ATOM   3382  O   GLY C1909      44.791 127.276   7.441  1.00  0.00           O  
ATOM   3383  N   ALA C1910      43.663 127.769   9.320  1.00  0.00           N  
ATOM   3384  CA  ALA C1910      43.674 129.201   9.079  1.00  0.00           C  
ATOM   3385  C   ALA C1910      45.106 129.709   9.103  1.00  0.00           C  
ATOM   3386  O   ALA C1910      45.799 129.622  10.107  1.00  0.00           O  
ATOM   3387  CB  ALA C1910      42.807 129.939  10.084  1.00  0.00           C  
ATOM   3388  N   ARG C1913      45.555 130.167   7.947  1.00  0.00           N  
ATOM   3389  CA  ARG C1913      46.824 130.825   7.811  1.00  0.00           C  
ATOM   3390  C   ARG C1913      46.579 132.307   8.069  1.00  0.00           C  
ATOM   3391  O   ARG C1913      45.433 132.760   8.036  1.00  0.00           O  
ATOM   3392  CB  ARG C1913      47.378 130.558   6.412  1.00  0.00           C  
ATOM   3393  CG  ARG C1913      48.128 129.227   6.331  1.00  0.00           C  
ATOM   3394  CD  ARG C1913      47.769 128.377   5.112  1.00  0.00           C  
ATOM   3395  NE  ARG C1913      48.150 126.969   5.298  1.00  0.00           N  
ATOM   3396  CZ  ARG C1913      49.352 126.460   4.995  1.00  0.00           C  
ATOM   3397  NH1 ARG C1913      50.299 127.246   4.480  1.00  0.00           N  
ATOM   3398  NH2 ARG C1913      49.613 125.167   5.202  1.00  0.00           N  
ATOM   3399  N   GLU C1914      47.641 133.058   8.354  1.00  0.00           N  
ATOM   3400  CA  GLU C1914      47.524 134.494   8.618  1.00  0.00           C  
ATOM   3401  C   GLU C1914      48.895 135.147   8.590  1.00  0.00           C  
ATOM   3402  O   GLU C1914      49.740 134.837   9.430  1.00  0.00           O  
ATOM   3403  CB  GLU C1914      46.858 134.722   9.969  1.00  0.00           C  
ATOM   3404  CG  GLU C1914      46.951 136.115  10.518  1.00  0.00           C  
ATOM   3405  CD  GLU C1914      45.900 136.369  11.591  1.00  0.00           C  
ATOM   3406  OE1 GLU C1914      45.634 135.446  12.403  1.00  0.00           O  
ATOM   3407  OE2 GLU C1914      45.340 137.494  11.628  1.00  0.00           O  
ATOM   3408  N   ASN C1915      49.111 136.036   7.616  1.00  0.00           N  
ATOM   3409  CA  ASN C1915      50.330 136.840   7.554  1.00  0.00           C  
ATOM   3410  C   ASN C1915      50.363 137.921   8.605  1.00  0.00           C  
ATOM   3411  O   ASN C1915      49.416 138.686   8.749  1.00  0.00           O  
ATOM   3412  CB  ASN C1915      50.484 137.485   6.188  1.00  0.00           C  
ATOM   3413  CG  ASN C1915      51.106 136.553   5.179  1.00  0.00           C  
ATOM   3414  OD1 ASN C1915      52.031 135.789   5.501  1.00  0.00           O  
ATOM   3415  ND2 ASN C1915      50.604 136.606   3.934  1.00  0.00           N  
ATOM   3416  N   LEU C1916      51.460 137.962   9.349  1.00  0.00           N  
ATOM   3417  CA  LEU C1916      51.717 139.042  10.282  1.00  0.00           C  
ATOM   3418  C   LEU C1916      53.198 139.184  10.646  1.00  0.00           C  
ATOM   3419  O   LEU C1916      54.022 138.364  10.250  1.00  0.00           O  
ATOM   3420  CB  LEU C1916      50.815 138.948  11.514  1.00  0.00           C  
ATOM   3421  CG  LEU C1916      50.571 137.736  12.405  1.00  0.00           C  
ATOM   3422  CD1 LEU C1916      51.822 137.356  13.110  1.00  0.00           C  
ATOM   3423  CD2 LEU C1916      49.499 138.112  13.431  1.00  0.00           C  
ATOM   3424  N   ALA C1917      53.527 140.234  11.392  1.00  0.00           N  
ATOM   3425  CA  ALA C1917      54.914 140.629  11.634  1.00  0.00           C  
ATOM   3426  C   ALA C1917      55.588 139.814  12.706  1.00  0.00           C  
ATOM   3427  O   ALA C1917      54.919 139.293  13.579  1.00  0.00           O  
ATOM   3428  CB  ALA C1917      54.957 142.083  12.023  1.00  0.00           C  
ATOM   3429  N   LEU C1918      56.917 139.749  12.657  1.00  0.00           N  
ATOM   3430  CA  LEU C1918      57.721 139.228  13.764  1.00  0.00           C  
ATOM   3431  C   LEU C1918      57.231 139.725  15.112  1.00  0.00           C  
ATOM   3432  O   LEU C1918      56.900 138.914  15.995  1.00  0.00           O  
ATOM   3433  CB  LEU C1918      59.194 139.632  13.618  1.00  0.00           C  
ATOM   3434  CG  LEU C1918      60.230 138.802  12.862  1.00  0.00           C  
ATOM   3435  CD1 LEU C1918      60.192 137.335  13.200  1.00  0.00           C  
ATOM   3436  CD2 LEU C1918      60.024 138.995  11.410  1.00  0.00           C  
ATOM   3437  N   ALA C1929      57.182 141.053  15.266  1.00  0.00           N  
ATOM   3438  CA  ALA C1929      56.860 141.689  16.560  1.00  0.00           C  
ATOM   3439  C   ALA C1929      55.545 141.203  17.130  1.00  0.00           C  
ATOM   3440  O   ALA C1929      55.501 140.701  18.257  1.00  0.00           O  
ATOM   3441  CB  ALA C1929      56.838 143.197  16.438  1.00  0.00           C  
ATOM   3442  N   ASP C1930      54.487 141.310  16.330  1.00  0.00           N  
ATOM   3443  CA  ASP C1930      53.145 140.951  16.778  1.00  0.00           C  
ATOM   3444  C   ASP C1930      52.976 139.468  17.101  1.00  0.00           C  
ATOM   3445  O   ASP C1930      52.268 139.134  18.047  1.00  0.00           O  
ATOM   3446  CB  ASP C1930      52.078 141.420  15.783  1.00  0.00           C  
ATOM   3447  CG  ASP C1930      52.201 142.908  15.433  1.00  0.00           C  
ATOM   3448  OD1 ASP C1930      52.959 143.653  16.103  1.00  0.00           O  
ATOM   3449  OD2 ASP C1930      51.534 143.336  14.474  1.00  0.00           O  
ATOM   3450  N   VAL C1931      53.642 138.580  16.365  1.00  0.00           N  
ATOM   3451  CA  VAL C1931      53.387 137.141  16.547  1.00  0.00           C  
ATOM   3452  C   VAL C1931      53.523 136.660  17.999  1.00  0.00           C  
ATOM   3453  O   VAL C1931      52.667 135.937  18.489  1.00  0.00           O  
ATOM   3454  CB  VAL C1931      54.207 136.255  15.583  1.00  0.00           C  
ATOM   3455  CG1 VAL C1931      55.519 135.881  16.190  1.00  0.00           C  
ATOM   3456  CG2 VAL C1931      53.423 135.012  15.220  1.00  0.00           C  
ATOM   3457  N   VAL C1932      54.574 137.078  18.691  1.00  0.00           N  
ATOM   3458  CA  VAL C1932      54.751 136.671  20.080  1.00  0.00           C  
ATOM   3459  C   VAL C1932      53.608 137.189  20.939  1.00  0.00           C  
ATOM   3460  O   VAL C1932      53.068 136.455  21.741  1.00  0.00           O  
ATOM   3461  CB  VAL C1932      56.073 137.176  20.654  1.00  0.00           C  
ATOM   3462  CG1 VAL C1932      56.439 136.402  21.909  1.00  0.00           C  
ATOM   3463  CG2 VAL C1932      57.171 137.057  19.615  1.00  0.00           C  
ATOM   3464  N   ALA C1950      53.237 138.454  20.758  1.00  0.00           N  
ATOM   3465  CA  ALA C1950      52.153 139.070  21.524  1.00  0.00           C  
ATOM   3466  C   ALA C1950      50.853 138.320  21.322  1.00  0.00           C  
ATOM   3467  O   ALA C1950      50.054 138.212  22.238  1.00  0.00           O  
ATOM   3468  CB  ALA C1950      51.982 140.555  21.142  1.00  0.00           C  
ATOM   3469  N   ARG C1951      50.660 137.789  20.121  1.00  0.00           N  
ATOM   3470  CA  ARG C1951      49.470 136.997  19.786  1.00  0.00           C  
ATOM   3471  C   ARG C1951      49.430 135.616  20.439  1.00  0.00           C  
ATOM   3472  O   ARG C1951      48.404 134.954  20.425  1.00  0.00           O  
ATOM   3473  CB  ARG C1951      49.331 136.861  18.267  1.00  0.00           C  
ATOM   3474  CG  ARG C1951      49.213 138.207  17.568  1.00  0.00           C  
ATOM   3475  CD  ARG C1951      47.770 138.698  17.454  1.00  0.00           C  
ATOM   3476  NE  ARG C1951      47.265 138.482  16.101  1.00  0.00           N  
ATOM   3477  CZ  ARG C1951      46.803 137.317  15.654  1.00  0.00           C  
ATOM   3478  NH1 ARG C1951      46.766 136.258  16.460  1.00  0.00           N  
ATOM   3479  NH2 ARG C1951      46.372 137.215  14.404  1.00  0.00           N  
ATOM   3480  N   LEU C1952      50.541 135.184  21.015  1.00  0.00           N  
ATOM   3481  CA  LEU C1952      50.627 133.844  21.545  1.00  0.00           C  
ATOM   3482  C   LEU C1952      50.909 133.861  23.033  1.00  0.00           C  
ATOM   3483  O   LEU C1952      50.971 132.818  23.693  1.00  0.00           O  
ATOM   3484  CB  LEU C1952      51.683 133.062  20.783  1.00  0.00           C  
ATOM   3485  CG  LEU C1952      51.234 132.679  19.374  1.00  0.00           C  
ATOM   3486  CD1 LEU C1952      52.418 132.230  18.526  1.00  0.00           C  
ATOM   3487  CD2 LEU C1952      50.153 131.613  19.465  1.00  0.00           C  
ATOM   3488  N   THR C1953      51.068 135.060  23.569  1.00  0.00           N  
ATOM   3489  CA  THR C1953      51.132 135.236  25.002  1.00  0.00           C  
ATOM   3490  C   THR C1953      49.814 135.833  25.426  1.00  0.00           C  
ATOM   3491  O   THR C1953      49.042 136.292  24.582  1.00  0.00           O  
ATOM   3492  CB  THR C1953      52.282 136.152  25.395  1.00  0.00           C  
ATOM   3493  OG1 THR C1953      52.084 137.450  24.819  1.00  0.00           O  
ATOM   3494  CG2 THR C1953      53.605 135.564  24.889  1.00  0.00           C  
ATOM   3495  OXT THR C1953      49.490 135.850  26.608  1.00  0.00           O  
HETATM 3496  CB  PSD C 439      37.638 102.131  39.464  1.00  0.00           C  
HETATM 3497  CG  PSD C 439      38.838 102.988  39.784  1.00  0.00           C  
HETATM 3498  C   PSD C 439      38.322 100.294  38.050  1.00  0.00           C  
HETATM 3499  O   PSD C 439      39.146  99.463  37.692  1.00  0.00           O  
HETATM 3500  N   PSD C 439      39.396 100.722  40.179  1.00  0.00           N  
HETATM 3501  CD  PSD C 439      39.833 102.064  40.456  1.00  0.00           C  
HETATM 3502  CA  PSD C 439      38.147 100.698  39.474  1.00  0.00           C  
HETATM 3503  N10 PSD C 439      37.501 100.946  37.241  1.00  0.00           N  
HETATM 3504  P   PSD C 439      37.524 100.663  35.619  1.00  0.00           P  
HETATM 3505  O1P PSD C 439      37.753  99.177  35.485  1.00  0.00           O  
HETATM 3506  O2P PSD C 439      36.286 101.289  35.025  1.00  0.00           O  
HETATM 3507  O5' PSD C 439      38.808 101.465  35.064  1.00  0.00           O  
HETATM 3508  C5' PSD C 439      38.851 102.895  35.108  1.00  0.00           C  
HETATM 3509  C4' PSD C 439      39.422 103.503  33.822  1.00  0.00           C  
HETATM 3510  O4' PSD C 439      40.710 102.982  33.409  1.00  0.00           O  
HETATM 3511  C1' PSD C 439      40.752 102.849  31.971  1.00  0.00           C  
HETATM 3512  N9  PSD C 439      41.033 101.446  31.571  1.00  0.00           N  
HETATM 3513  C4  PSD C 439      41.913 101.086  30.627  1.00  0.00           C  
HETATM 3514  N3  PSD C 439      42.739 101.806  29.820  1.00  0.00           N  
HETATM 3515  C2  PSD C 439      43.534 101.180  28.927  1.00  0.00           C  
HETATM 3516  N1  PSD C 439      43.559  99.847  28.811  1.00  0.00           N  
HETATM 3517  C6  PSD C 439      42.768  99.080  29.603  1.00  0.00           C  
HETATM 3518  N6  PSD C 439      42.820  97.728  29.447  1.00  0.00           N  
HETATM 3519  C5  PSD C 439      41.918  99.693  30.539  1.00  0.00           C  
HETATM 3520  N7  PSD C 439      41.022  99.254  31.451  1.00  0.00           N  
HETATM 3521  C8  PSD C 439      40.477 100.327  32.075  1.00  0.00           C  
HETATM 3522  C2' PSD C 439      39.379 103.216  31.437  1.00  0.00           C  
HETATM 3523  O2' PSD C 439      39.414 104.473  30.767  1.00  0.00           O  
HETATM 3524  C3' PSD C 439      38.482 103.265  32.660  1.00  0.00           C  
HETATM 3525  O3' PSD C 439      37.528 104.309  32.591  1.00  0.00           O  
TER
END
