# Supplementary material for: Backbone Brackets and Arginine Tweezers delineate Class I and Class II aminoacyl tRNA synthetases
Source: PLoS Comput Biol. 2018 Apr 16;14(4):e1006101. doi: 10.1371/journal.pcbi.1006101 (PMC5919687; doi:10.1371/journal.pcbi.1006101)
Supplement: S12 File — All structures of Class II aaRS with residues renumbered according to the MSA. (GZ) [file pcbi.1006101.s024.tar.gz › 2i4n_A_renum.pdb]

ATOM      1  N   GLY A 261      65.156   3.209  -9.525  1.00  0.00           N  
ATOM      2  CA  GLY A 261      64.372   1.993  -9.152  1.00  0.00           C  
ATOM      3  C   GLY A 261      65.088   0.717  -9.531  1.00  0.00           C  
ATOM      4  O   GLY A 261      64.964   0.252 -10.653  1.00  0.00           O  
ATOM      5  N   SER A 262      65.829   0.156  -8.578  1.00  0.00           N  
ATOM      6  CA  SER A 262      66.695  -1.020  -8.770  1.00  0.00           C  
ATOM      7  C   SER A 262      66.089  -2.147  -9.618  1.00  0.00           C  
ATOM      8  O   SER A 262      64.910  -2.474  -9.461  1.00  0.00           O  
ATOM      9  CB  SER A 262      67.097  -1.550  -7.398  1.00  0.00           C  
ATOM     10  OG  SER A 262      68.276  -2.310  -7.473  1.00  0.00           O  
ATOM     11  N   HIS A 263      66.885  -2.735 -10.513  1.00  0.00           N  
ATOM     12  CA  HIS A 263      66.345  -3.704 -11.485  1.00  0.00           C  
ATOM     13  C   HIS A 263      67.317  -4.812 -11.874  1.00  0.00           C  
ATOM     14  O   HIS A 263      68.498  -4.558 -12.073  1.00  0.00           O  
ATOM     15  CB  HIS A 263      65.877  -2.990 -12.760  1.00  0.00           C  
ATOM     16  CG  HIS A 263      66.984  -2.300 -13.501  1.00  0.00           C  
ATOM     17  ND1 HIS A 263      67.326  -0.983 -13.272  1.00  0.00           N  
ATOM     18  CD2 HIS A 263      67.838  -2.750 -14.453  1.00  0.00           C  
ATOM     19  CE1 HIS A 263      68.341  -0.651 -14.051  1.00  0.00           C  
ATOM     20  NE2 HIS A 263      68.672  -1.705 -14.776  1.00  0.00           N  
ATOM     21  N   MET A 264      66.803  -6.026 -12.037  1.00  0.00           N  
ATOM     22  CA  MET A 264      67.643  -7.167 -12.378  1.00  0.00           C  
ATOM     23  C   MET A 264      66.902  -8.273 -13.153  1.00  0.00           C  
ATOM     24  O   MET A 264      65.767  -8.610 -12.838  1.00  0.00           O  
ATOM     25  CB  MET A 264      68.309  -7.710 -11.097  1.00  0.00           C  
ATOM     26  CG  MET A 264      69.430  -8.760 -11.277  1.00  0.00           C  
ATOM     27  SD  MET A 264      70.850  -8.386 -12.357  1.00  0.00           S  
ATOM     28  CE  MET A 264      71.537  -6.897 -11.564  1.00  0.00           C  
ATOM     29  N   ARG A 266      67.560  -8.810 -14.178  1.00  0.00           N  
ATOM     30  CA  ARG A 266      67.092  -9.999 -14.877  1.00  0.00           C  
ATOM     31  C   ARG A 266      67.843 -11.203 -14.349  1.00  0.00           C  
ATOM     32  O   ARG A 266      69.070 -11.176 -14.300  1.00  0.00           O  
ATOM     33  CB  ARG A 266      67.379  -9.894 -16.371  1.00  0.00           C  
ATOM     34  CG  ARG A 266      66.717  -8.723 -17.096  1.00  0.00           C  
ATOM     35  CD  ARG A 266      66.893  -8.876 -18.596  1.00  0.00           C  
ATOM     36  NE  ARG A 266      66.764  -7.605 -19.303  1.00  0.00           N  
ATOM     37  CZ  ARG A 266      65.736  -7.276 -20.081  1.00  0.00           C  
ATOM     38  NH1 ARG A 266      64.718  -8.122 -20.257  1.00  0.00           N  
ATOM     39  NH2 ARG A 266      65.736  -6.097 -20.690  1.00  0.00           N  
ATOM     40  N   LEU A 267      67.124 -12.268 -13.988  1.00  0.00           N  
ATOM     41  CA  LEU A 267      67.734 -13.492 -13.436  1.00  0.00           C  
ATOM     42  C   LEU A 267      68.789 -14.157 -14.341  1.00  0.00           C  
ATOM     43  O   LEU A 267      69.767 -14.709 -13.855  1.00  0.00           O  
ATOM     44  CB  LEU A 267      66.648 -14.497 -13.075  1.00  0.00           C  
ATOM     45  CG  LEU A 267      66.695 -15.190 -11.712  1.00  0.00           C  
ATOM     46  CD1 LEU A 267      65.573 -16.196 -11.619  1.00  0.00           C  
ATOM     47  CD2 LEU A 267      68.035 -15.873 -11.424  1.00  0.00           C  
ATOM     48  N   SER A 268      68.593 -14.094 -15.653  1.00  0.00           N  
ATOM     49  CA  SER A 268      69.581 -14.599 -16.611  1.00  0.00           C  
ATOM     50  C   SER A 268      70.884 -13.792 -16.583  1.00  0.00           C  
ATOM     51  O   SER A 268      71.879 -14.210 -17.179  1.00  0.00           O  
ATOM     52  CB  SER A 268      69.017 -14.568 -18.032  1.00  0.00           C  
ATOM     53  OG  SER A 268      69.224 -13.292 -18.625  1.00  0.00           O  
ATOM     54  N   ARG A 269      70.861 -12.626 -15.933  1.00  0.00           N  
ATOM     55  CA  ARG A 269      72.053 -11.778 -15.773  1.00  0.00           C  
ATOM     56  C   ARG A 269      72.595 -11.867 -14.340  1.00  0.00           C  
ATOM     57  O   ARG A 269      73.612 -11.239 -14.029  1.00  0.00           O  
ATOM     58  CB  ARG A 269      71.750 -10.295 -16.079  1.00  0.00           C  
ATOM     59  CG  ARG A 269      71.787  -9.865 -17.542  1.00  0.00           C  
ATOM     60  CD  ARG A 269      72.002  -8.313 -17.686  1.00  0.00           C  
ATOM     61  NE  ARG A 269      70.789  -7.456 -17.701  1.00  0.00           N  
ATOM     62  CZ  ARG A 269      70.362  -6.736 -18.758  1.00  0.00           C  
ATOM     63  NH1 ARG A 269      71.027  -6.765 -19.915  1.00  0.00           N  
ATOM     64  NH2 ARG A 269      69.260  -5.983 -18.667  1.00  0.00           N  
ATOM     65  N   PHE A 270      71.930 -12.626 -13.470  1.00  0.00           N  
ATOM     66  CA  PHE A 270      72.217 -12.547 -12.035  1.00  0.00           C  
ATOM     67  C   PHE A 270      73.266 -13.531 -11.592  1.00  0.00           C  
ATOM     68  O   PHE A 270      73.978 -14.100 -12.408  1.00  0.00           O  
ATOM     69  CB  PHE A 270      70.944 -12.768 -11.227  1.00  0.00           C  
ATOM     70  CG  PHE A 270      70.933 -12.069  -9.898  1.00  0.00           C  
ATOM     71  CD1 PHE A 270      71.591 -10.850  -9.723  1.00  0.00           C  
ATOM     72  CD2 PHE A 270      70.225 -12.604  -8.828  1.00  0.00           C  
ATOM     73  CE1 PHE A 270      71.560 -10.189  -8.495  1.00  0.00           C  
ATOM     74  CE2 PHE A 270      70.188 -11.945  -7.597  1.00  0.00           C  
ATOM     75  CZ  PHE A 270      70.865 -10.745  -7.427  1.00  0.00           C  
ATOM     76  N   PHE A 271      73.370 -13.705 -10.282  1.00  0.00           N  
ATOM     77  CA  PHE A 271      74.145 -14.792  -9.684  1.00  0.00           C  
ATOM     78  C   PHE A 271      73.315 -15.271  -8.501  1.00  0.00           C  
ATOM     79  O   PHE A 271      73.306 -14.662  -7.417  1.00  0.00           O  
ATOM     80  CB  PHE A 271      75.534 -14.301  -9.271  1.00  0.00           C  
ATOM     81  CG  PHE A 271      76.481 -15.387  -8.843  1.00  0.00           C  
ATOM     82  CD1 PHE A 271      77.145 -16.158  -9.777  1.00  0.00           C  
ATOM     83  CD2 PHE A 271      76.752 -15.600  -7.491  1.00  0.00           C  
ATOM     84  CE1 PHE A 271      78.032 -17.150  -9.366  1.00  0.00           C  
ATOM     85  CE2 PHE A 271      77.629 -16.581  -7.074  1.00  0.00           C  
ATOM     86  CZ  PHE A 271      78.274 -17.352  -8.005  1.00  0.00           C  
ATOM     87  N   LEU A 272      72.572 -16.343  -8.751  1.00  0.00           N  
ATOM     88  CA  LEU A 272      71.625 -16.873  -7.803  1.00  0.00           C  
ATOM     89  C   LEU A 272      71.682 -18.394  -7.871  1.00  0.00           C  
ATOM     90  O   LEU A 272      71.048 -19.012  -8.736  1.00  0.00           O  
ATOM     91  CB  LEU A 272      70.238 -16.356  -8.138  1.00  0.00           C  
ATOM     92  CG  LEU A 272      69.089 -16.503  -7.153  1.00  0.00           C  
ATOM     93  CD1 LEU A 272      69.502 -16.105  -5.773  1.00  0.00           C  
ATOM     94  CD2 LEU A 272      68.014 -15.604  -7.624  1.00  0.00           C  
ATOM     95  N   PRO A 273      72.482 -19.004  -6.976  1.00  0.00           N  
ATOM     96  CA  PRO A 273      72.770 -20.436  -7.002  1.00  0.00           C  
ATOM     97  C   PRO A 273      71.787 -21.244  -6.166  1.00  0.00           C  
ATOM     98  O   PRO A 273      72.118 -21.672  -5.068  1.00  0.00           O  
ATOM     99  CB  PRO A 273      74.161 -20.496  -6.379  1.00  0.00           C  
ATOM    100  CG  PRO A 273      74.168 -19.359  -5.370  1.00  0.00           C  
ATOM    101  CD  PRO A 273      73.197 -18.318  -5.881  1.00  0.00           C  
ATOM    102  N   ILE A 274      70.584 -21.452  -6.678  1.00  0.00           N  
ATOM    103  CA  ILE A 274      69.530 -22.072  -5.881  1.00  0.00           C  
ATOM    104  C   ILE A 274      69.882 -23.518  -5.511  1.00  0.00           C  
ATOM    105  O   ILE A 274      70.411 -24.262  -6.335  1.00  0.00           O  
ATOM    106  CB  ILE A 274      68.182 -21.943  -6.607  1.00  0.00           C  
ATOM    107  CG1 ILE A 274      67.875 -20.458  -6.838  1.00  0.00           C  
ATOM    108  CG2 ILE A 274      67.052 -22.608  -5.839  1.00  0.00           C  
ATOM    109  CD1 ILE A 274      67.625 -19.641  -5.579  1.00  0.00           C  
ATOM    110  N   LEU A 275      69.626 -23.893  -4.259  1.00  0.00           N  
ATOM    111  CA  LEU A 275      69.910 -25.253  -3.799  1.00  0.00           C  
ATOM    112  C   LEU A 275      68.650 -26.099  -3.676  1.00  0.00           C  
ATOM    113  O   LEU A 275      67.631 -25.678  -3.120  1.00  0.00           O  
ATOM    114  CB  LEU A 275      70.732 -25.265  -2.505  1.00  0.00           C  
ATOM    115  CG  LEU A 275      72.184 -24.762  -2.577  1.00  0.00           C  
ATOM    116  CD1 LEU A 275      72.991 -25.278  -1.398  1.00  0.00           C  
ATOM    117  CD2 LEU A 275      72.881 -25.148  -3.885  1.00  0.00           C  
ATOM    118  N   LYS A 276      68.759 -27.311  -4.205  1.00  0.00           N  
ATOM    119  CA  LYS A 276      67.620 -28.178  -4.519  1.00  0.00           C  
ATOM    120  C   LYS A 276      66.890 -28.668  -3.245  1.00  0.00           C  
ATOM    121  O   LYS A 276      65.747 -28.254  -2.961  1.00  0.00           O  
ATOM    122  CB  LYS A 276      68.100 -29.372  -5.384  1.00  0.00           C  
ATOM    123  CG  LYS A 276      68.972 -29.061  -6.660  1.00  0.00           C  
ATOM    124  CD  LYS A 276      69.932 -27.833  -6.535  1.00  0.00           C  
ATOM    125  CE  LYS A 276      71.390 -28.139  -6.927  1.00  0.00           C  
ATOM    126  NZ  LYS A 276      72.254 -28.453  -5.734  1.00  0.00           N  
ATOM    127  N   GLU A 277      67.583 -29.541  -2.504  1.00  0.00           N  
ATOM    128  CA  GLU A 277      67.184 -30.124  -1.209  1.00  0.00           C  
ATOM    129  C   GLU A 277      67.526 -29.166  -0.044  1.00  0.00           C  
ATOM    130  O   GLU A 277      67.717 -27.957  -0.250  1.00  0.00           O  
ATOM    131  CB  GLU A 277      67.947 -31.454  -1.035  1.00  0.00           C  
ATOM    132  CG  GLU A 277      69.502 -31.318  -0.887  1.00  0.00           C  
ATOM    133  CD  GLU A 277      70.094 -30.011  -1.489  1.00  0.00           C  
ATOM    134  OE1 GLU A 277      70.500 -29.094  -0.707  1.00  0.00           O  
ATOM    135  OE2 GLU A 277      70.133 -29.899  -2.743  1.00  0.00           O  
ATOM    136  N   ASN A 278      67.629 -29.709   1.171  1.00  0.00           N  
ATOM    137  CA  ASN A 278      68.299 -28.987   2.257  1.00  0.00           C  
ATOM    138  C   ASN A 278      69.706 -29.520   2.447  1.00  0.00           C  
ATOM    139  O   ASN A 278      69.895 -30.754   2.446  1.00  0.00           O  
ATOM    140  CB  ASN A 278      67.541 -29.094   3.582  1.00  0.00           C  
ATOM    141  CG  ASN A 278      66.080 -28.733   3.447  1.00  0.00           C  
ATOM    142  OD1 ASN A 278      65.290 -29.516   2.923  1.00  0.00           O  
ATOM    143  ND2 ASN A 278      65.708 -27.550   3.931  1.00  0.00           N  
ATOM    144  N   PRO A 279      70.700 -28.605   2.562  1.00  0.00           N  
ATOM    145  CA  PRO A 279      72.055 -28.939   3.004  1.00  0.00           C  
ATOM    146  C   PRO A 279      72.068 -29.526   4.399  1.00  0.00           C  
ATOM    147  O   PRO A 279      71.486 -28.969   5.334  1.00  0.00           O  
ATOM    148  CB  PRO A 279      72.780 -27.604   2.959  1.00  0.00           C  
ATOM    149  CG  PRO A 279      72.048 -26.859   1.936  1.00  0.00           C  
ATOM    150  CD  PRO A 279      70.620 -27.190   2.191  1.00  0.00           C  
ATOM    151  N   LYS A 281      72.737 -30.667   4.494  1.00  0.00           N  
ATOM    152  CA  LYS A 281      72.735 -31.525   5.674  1.00  0.00           C  
ATOM    153  C   LYS A 281      73.351 -30.863   6.918  1.00  0.00           C  
ATOM    154  O   LYS A 281      73.062 -31.243   8.062  1.00  0.00           O  
ATOM    155  CB  LYS A 281      73.430 -32.851   5.313  1.00  0.00           C  
ATOM    156  CG  LYS A 281      72.559 -33.787   4.403  1.00  0.00           C  
ATOM    157  CD  LYS A 281      73.265 -34.316   3.114  1.00  0.00           C  
ATOM    158  CE  LYS A 281      74.290 -35.416   3.396  1.00  0.00           C  
ATOM    159  NZ  LYS A 281      73.661 -36.569   4.073  1.00  0.00           N  
ATOM    160  N   GLU A 282      74.171 -29.845   6.673  1.00  0.00           N  
ATOM    161  CA  GLU A 282      74.892 -29.148   7.733  1.00  0.00           C  
ATOM    162  C   GLU A 282      74.149 -27.913   8.254  1.00  0.00           C  
ATOM    163  O   GLU A 282      74.772 -27.000   8.781  1.00  0.00           O  
ATOM    164  CB  GLU A 282      76.320 -28.785   7.273  1.00  0.00           C  
ATOM    165  CG  GLU A 282      76.432 -27.600   6.290  1.00  0.00           C  
ATOM    166  CD  GLU A 282      76.125 -27.953   4.831  1.00  0.00           C  
ATOM    167  OE1 GLU A 282      75.633 -29.067   4.548  1.00  0.00           O  
ATOM    168  OE2 GLU A 282      76.377 -27.092   3.957  1.00  0.00           O  
ATOM    169  N   ALA A 283      72.821 -27.895   8.117  1.00  0.00           N  
ATOM    170  CA  ALA A 283      72.038 -26.734   8.538  1.00  0.00           C  
ATOM    171  C   ALA A 283      70.786 -27.061   9.344  1.00  0.00           C  
ATOM    172  O   ALA A 283      69.740 -27.367   8.783  1.00  0.00           O  
ATOM    173  CB  ALA A 283      71.704 -25.874   7.352  1.00  0.00           C  
ATOM    174  N   GLU A 291      70.914 -26.932  10.663  1.00  0.00           N  
ATOM    175  CA  GLU A 291      69.921 -27.357  11.661  1.00  0.00           C  
ATOM    176  C   GLU A 291      68.577 -26.599  11.700  1.00  0.00           C  
ATOM    177  O   GLU A 291      67.516 -27.189  11.500  1.00  0.00           O  
ATOM    178  CB  GLU A 291      70.564 -27.306  13.041  1.00  0.00           C  
ATOM    179  CG  GLU A 291      71.979 -27.834  13.078  1.00  0.00           C  
ATOM    180  CD  GLU A 291      72.305 -28.527  14.394  1.00  0.00           C  
ATOM    181  OE1 GLU A 291      71.362 -28.846  15.160  1.00  0.00           O  
ATOM    182  OE2 GLU A 291      73.501 -28.770  14.660  1.00  0.00           O  
ATOM    183  N   ILE A 292      68.626 -25.304  11.999  1.00  0.00           N  
ATOM    184  CA  ILE A 292      67.426 -24.456  12.002  1.00  0.00           C  
ATOM    185  C   ILE A 292      67.044 -24.068  10.575  1.00  0.00           C  
ATOM    186  O   ILE A 292      67.859 -24.194   9.658  1.00  0.00           O  
ATOM    187  CB  ILE A 292      67.594 -23.155  12.859  1.00  0.00           C  
ATOM    188  CG1 ILE A 292      68.960 -22.517  12.630  1.00  0.00           C  
ATOM    189  CG2 ILE A 292      67.378 -23.438  14.341  1.00  0.00           C  
ATOM    190  CD1 ILE A 292      68.970 -21.042  12.894  1.00  0.00           C  
ATOM    191  N   VAL A 293      65.816 -23.579  10.410  1.00  0.00           N  
ATOM    192  CA  VAL A 293      65.256 -23.272   9.091  1.00  0.00           C  
ATOM    193  C   VAL A 293      65.797 -22.000   8.488  1.00  0.00           C  
ATOM    194  O   VAL A 293      66.181 -22.000   7.320  1.00  0.00           O  
ATOM    195  CB  VAL A 293      63.693 -23.294   9.082  1.00  0.00           C  
ATOM    196  CG1 VAL A 293      63.128 -22.755  10.400  1.00  0.00           C  
ATOM    197  CG2 VAL A 293      63.122 -22.555   7.876  1.00  0.00           C  
ATOM    198  N   SER A 296      65.845 -20.923   9.271  1.00  0.00           N  
ATOM    199  CA  SER A 296      66.441 -19.689   8.777  1.00  0.00           C  
ATOM    200  C   SER A 296      67.746 -20.013   8.090  1.00  0.00           C  
ATOM    201  O   SER A 296      67.938 -19.636   6.943  1.00  0.00           O  
ATOM    202  CB  SER A 296      66.620 -18.608   9.870  1.00  0.00           C  
ATOM    203  OG  SER A 296      67.791 -18.753  10.682  1.00  0.00           O  
ATOM    204  N   HIS A 297      68.633 -20.737   8.765  1.00  0.00           N  
ATOM    205  CA  HIS A 297      69.934 -21.012   8.180  1.00  0.00           C  
ATOM    206  C   HIS A 297      69.768 -21.743   6.844  1.00  0.00           C  
ATOM    207  O   HIS A 297      70.240 -21.254   5.803  1.00  0.00           O  
ATOM    208  CB  HIS A 297      70.836 -21.742   9.171  1.00  0.00           C  
ATOM    209  CG  HIS A 297      72.203 -22.059   8.648  1.00  0.00           C  
ATOM    210  ND1 HIS A 297      72.947 -23.124   9.116  1.00  0.00           N  
ATOM    211  CD2 HIS A 297      72.964 -21.457   7.703  1.00  0.00           C  
ATOM    212  CE1 HIS A 297      74.108 -23.161   8.484  1.00  0.00           C  
ATOM    213  NE2 HIS A 297      74.147 -22.156   7.625  1.00  0.00           N  
ATOM    214  N   ARG A 298      69.031 -22.860   6.875  1.00  0.00           N  
ATOM    215  CA  ARG A 298      68.902 -23.768   5.733  1.00  0.00           C  
ATOM    216  C   ARG A 298      68.219 -23.085   4.540  1.00  0.00           C  
ATOM    217  O   ARG A 298      68.625 -23.279   3.389  1.00  0.00           O  
ATOM    218  CB  ARG A 298      68.249 -25.105   6.156  1.00  0.00           C  
ATOM    219  CG  ARG A 298      66.739 -25.311   5.884  1.00  0.00           C  
ATOM    220  CD  ARG A 298      66.013 -26.192   6.961  1.00  0.00           C  
ATOM    221  NE  ARG A 298      66.792 -27.309   7.527  1.00  0.00           N  
ATOM    222  CZ  ARG A 298      66.553 -27.880   8.718  1.00  0.00           C  
ATOM    223  NH1 ARG A 298      65.581 -27.443   9.511  1.00  0.00           N  
ATOM    224  NH2 ARG A 298      67.301 -28.888   9.141  1.00  0.00           N  
ATOM    225  N   LEU A 303      67.214 -22.255   4.819  1.00  0.00           N  
ATOM    226  CA  LEU A 303      66.593 -21.427   3.784  1.00  0.00           C  
ATOM    227  C   LEU A 303      67.603 -20.453   3.158  1.00  0.00           C  
ATOM    228  O   LEU A 303      67.820 -20.474   1.939  1.00  0.00           O  
ATOM    229  CB  LEU A 303      65.360 -20.693   4.328  1.00  0.00           C  
ATOM    230  CG  LEU A 303      64.031 -21.444   4.505  1.00  0.00           C  
ATOM    231  CD1 LEU A 303      62.936 -20.486   4.977  1.00  0.00           C  
ATOM    232  CD2 LEU A 303      63.586 -22.137   3.227  1.00  0.00           C  
ATOM    233  N   MET A 305      68.241 -19.626   3.988  1.00  0.00           N  
ATOM    234  CA  MET A 305      69.295 -18.706   3.513  1.00  0.00           C  
ATOM    235  C   MET A 305      70.235 -19.394   2.527  1.00  0.00           C  
ATOM    236  O   MET A 305      70.736 -18.744   1.629  1.00  0.00           O  
ATOM    237  CB  MET A 305      70.101 -18.103   4.671  1.00  0.00           C  
ATOM    238  CG  MET A 305      69.341 -17.070   5.455  1.00  0.00           C  
ATOM    239  SD  MET A 305      70.312 -15.833   6.377  1.00  0.00           S  
ATOM    240  CE  MET A 305      71.090 -14.931   5.058  1.00  0.00           C  
ATOM    241  N   LEU A 306      70.446 -20.705   2.683  1.00  0.00           N  
ATOM    242  CA  LEU A 306      71.401 -21.457   1.855  1.00  0.00           C  
ATOM    243  C   LEU A 306      70.808 -21.987   0.550  1.00  0.00           C  
ATOM    244  O   LEU A 306      71.414 -21.859  -0.533  1.00  0.00           O  
ATOM    245  CB  LEU A 306      71.993 -22.605   2.657  1.00  0.00           C  
ATOM    246  CG  LEU A 306      73.023 -22.208   3.694  1.00  0.00           C  
ATOM    247  CD1 LEU A 306      73.182 -23.348   4.668  1.00  0.00           C  
ATOM    248  CD2 LEU A 306      74.332 -21.886   2.994  1.00  0.00           C  
ATOM    249  N   ARG A 307      69.645 -22.621   0.677  1.00  0.00           N  
ATOM    250  CA  ARG A 307      68.786 -22.883  -0.452  1.00  0.00           C  
ATOM    251  C   ARG A 307      68.618 -21.600  -1.300  1.00  0.00           C  
ATOM    252  O   ARG A 307      68.886 -21.621  -2.507  1.00  0.00           O  
ATOM    253  CB  ARG A 307      67.431 -23.417   0.025  1.00  0.00           C  
ATOM    254  CG  ARG A 307      67.401 -24.919   0.181  1.00  0.00           C  
ATOM    255  CD  ARG A 307      66.005 -25.494   0.510  1.00  0.00           C  
ATOM    256  NE  ARG A 307      65.008 -25.349  -0.562  1.00  0.00           N  
ATOM    257  CZ  ARG A 307      63.701 -25.586  -0.407  1.00  0.00           C  
ATOM    258  NH1 ARG A 307      63.230 -25.990   0.773  1.00  0.00           N  
ATOM    259  NH2 ARG A 307      62.855 -25.410  -1.418  1.00  0.00           N  
ATOM    260  N   ALA A 308      68.234 -20.483  -0.675  1.00  0.00           N  
ATOM    261  CA  ALA A 308      67.886 -19.278  -1.433  1.00  0.00           C  
ATOM    262  C   ALA A 308      69.076 -18.587  -2.109  1.00  0.00           C  
ATOM    263  O   ALA A 308      68.941 -17.486  -2.642  1.00  0.00           O  
ATOM    264  CB  ALA A 308      67.106 -18.299  -0.565  1.00  0.00           C  
ATOM    265  N   GLY A 309      70.233 -19.245  -2.089  1.00  0.00           N  
ATOM    266  CA  GLY A 309      71.448 -18.728  -2.732  1.00  0.00           C  
ATOM    267  C   GLY A 309      72.036 -17.473  -2.096  1.00  0.00           C  
ATOM    268  O   GLY A 309      72.812 -16.751  -2.715  1.00  0.00           O  
ATOM    269  N   MET A 310      71.680 -17.219  -0.847  1.00  0.00           N  
ATOM    270  CA  MET A 310      72.023 -15.965  -0.191  1.00  0.00           C  
ATOM    271  C   MET A 310      73.403 -15.947   0.450  1.00  0.00           C  
ATOM    272  O   MET A 310      73.960 -14.876   0.707  1.00  0.00           O  
ATOM    273  CB  MET A 310      70.960 -15.638   0.845  1.00  0.00           C  
ATOM    274  CG  MET A 310      69.631 -15.462   0.210  1.00  0.00           C  
ATOM    275  SD  MET A 310      68.351 -15.097   1.388  1.00  0.00           S  
ATOM    276  CE  MET A 310      68.982 -13.586   2.137  1.00  0.00           C  
ATOM    277  N   LEU A 311      73.959 -17.139   0.654  1.00  0.00           N  
ATOM    278  CA  LEU A 311      75.071 -17.311   1.557  1.00  0.00           C  
ATOM    279  C   LEU A 311      76.068 -18.429   1.202  1.00  0.00           C  
ATOM    280  O   LEU A 311      75.708 -19.502   0.695  1.00  0.00           O  
ATOM    281  CB  LEU A 311      74.490 -17.602   2.938  1.00  0.00           C  
ATOM    282  CG  LEU A 311      75.101 -16.862   4.115  1.00  0.00           C  
ATOM    283  CD1 LEU A 311      76.491 -16.477   3.743  1.00  0.00           C  
ATOM    284  CD2 LEU A 311      74.321 -15.605   4.422  1.00  0.00           C  
ATOM    285  N   ARG A 312      77.332 -18.166   1.495  1.00  0.00           N  
ATOM    286  CA  ARG A 312      78.317 -19.223   1.545  1.00  0.00           C  
ATOM    287  C   ARG A 312      79.186 -19.105   2.794  1.00  0.00           C  
ATOM    288  O   ARG A 312      79.629 -18.002   3.178  1.00  0.00           O  
ATOM    289  CB  ARG A 312      79.184 -19.236   0.299  1.00  0.00           C  
ATOM    290  CG  ARG A 312      79.852 -20.561   0.069  1.00  0.00           C  
ATOM    291  CD  ARG A 312      80.610 -20.570  -1.211  1.00  0.00           C  
ATOM    292  NE  ARG A 312      81.750 -21.457  -1.079  1.00  0.00           N  
ATOM    293  CZ  ARG A 312      81.714 -22.764  -1.314  1.00  0.00           C  
ATOM    294  NH1 ARG A 312      80.591 -23.350  -1.717  1.00  0.00           N  
ATOM    295  NH2 ARG A 312      82.807 -23.492  -1.154  1.00  0.00           N  
ATOM    296  N   GLN A 313      79.400 -20.261   3.427  1.00  0.00           N  
ATOM    297  CA  GLN A 313      80.327 -20.410   4.537  1.00  0.00           C  
ATOM    298  C   GLN A 313      81.725 -20.517   3.979  1.00  0.00           C  
ATOM    299  O   GLN A 313      81.987 -21.390   3.125  1.00  0.00           O  
ATOM    300  CB  GLN A 313      79.990 -21.664   5.339  1.00  0.00           C  
ATOM    301  CG  GLN A 313      81.143 -22.150   6.190  1.00  0.00           C  
ATOM    302  CD  GLN A 313      80.697 -22.826   7.441  1.00  0.00           C  
ATOM    303  OE1 GLN A 313      79.725 -22.407   8.069  1.00  0.00           O  
ATOM    304  NE2 GLN A 313      81.414 -23.877   7.834  1.00  0.00           N  
ATOM    305  N   GLU A 314      82.612 -19.633   4.446  1.00  0.00           N  
ATOM    306  CA  GLU A 314      84.018 -19.693   4.042  1.00  0.00           C  
ATOM    307  C   GLU A 314      84.873 -20.295   5.127  1.00  0.00           C  
ATOM    308  O   GLU A 314      85.914 -20.886   4.831  1.00  0.00           O  
ATOM    309  CB  GLU A 314      84.576 -18.327   3.658  1.00  0.00           C  
ATOM    310  CG  GLU A 314      83.963 -17.707   2.408  1.00  0.00           C  
ATOM    311  CD  GLU A 314      84.071 -18.602   1.205  1.00  0.00           C  
ATOM    312  OE1 GLU A 314      85.202 -18.977   0.804  1.00  0.00           O  
ATOM    313  OE2 GLU A 314      83.004 -18.939   0.665  1.00  0.00           O  
ATOM    314  N   ALA A 315      84.441 -20.125   6.378  1.00  0.00           N  
ATOM    315  CA  ALA A 315      85.071 -20.749   7.558  1.00  0.00           C  
ATOM    316  C   ALA A 315      84.036 -20.828   8.674  1.00  0.00           C  
ATOM    317  O   ALA A 315      83.020 -20.144   8.622  1.00  0.00           O  
ATOM    318  CB  ALA A 315      86.253 -19.940   7.996  1.00  0.00           C  
ATOM    319  N   ALA A 316      84.260 -21.651   9.689  1.00  0.00           N  
ATOM    320  CA  ALA A 316      83.301 -21.670  10.812  1.00  0.00           C  
ATOM    321  C   ALA A 316      82.836 -20.246  11.232  1.00  0.00           C  
ATOM    322  O   ALA A 316      83.659 -19.369  11.545  1.00  0.00           O  
ATOM    323  CB  ALA A 316      83.877 -22.419  11.990  1.00  0.00           C  
ATOM    324  N   GLY A 317      81.527 -20.019  11.207  1.00  0.00           N  
ATOM    325  CA  GLY A 317      80.960 -18.765  11.674  1.00  0.00           C  
ATOM    326  C   GLY A 317      81.290 -17.542  10.835  1.00  0.00           C  
ATOM    327  O   GLY A 317      80.831 -16.463  11.136  1.00  0.00           O  
ATOM    328  N   ILE A 318      82.078 -17.702   9.777  1.00  0.00           N  
ATOM    329  CA  ILE A 318      82.454 -16.603   8.870  1.00  0.00           C  
ATOM    330  C   ILE A 318      81.867 -16.764   7.454  1.00  0.00           C  
ATOM    331  O   ILE A 318      82.048 -17.825   6.816  1.00  0.00           O  
ATOM    332  CB  ILE A 318      83.991 -16.535   8.759  1.00  0.00           C  
ATOM    333  CG1 ILE A 318      84.642 -16.565  10.150  1.00  0.00           C  
ATOM    334  CG2 ILE A 318      84.433 -15.309   7.993  1.00  0.00           C  
ATOM    335  CD1 ILE A 318      86.164 -16.707  10.093  1.00  0.00           C  
ATOM    336  N   TYR A 319      81.209 -15.713   6.945  1.00  0.00           N  
ATOM    337  CA  TYR A 319      80.431 -15.812   5.673  1.00  0.00           C  
ATOM    338  C   TYR A 319      80.682 -14.803   4.546  1.00  0.00           C  
ATOM    339  O   TYR A 319      81.101 -13.664   4.775  1.00  0.00           O  
ATOM    340  CB  TYR A 319      78.929 -15.823   5.967  1.00  0.00           C  
ATOM    341  CG  TYR A 319      78.481 -17.065   6.677  1.00  0.00           C  
ATOM    342  CD1 TYR A 319      78.019 -18.179   5.958  1.00  0.00           C  
ATOM    343  CD2 TYR A 319      78.549 -17.152   8.078  1.00  0.00           C  
ATOM    344  CE1 TYR A 319      77.614 -19.348   6.617  1.00  0.00           C  
ATOM    345  CE2 TYR A 319      78.153 -18.316   8.754  1.00  0.00           C  
ATOM    346  CZ  TYR A 319      77.686 -19.410   8.019  1.00  0.00           C  
ATOM    347  OH  TYR A 319      77.291 -20.552   8.687  1.00  0.00           O  
ATOM    348  N   ALA A 320      80.403 -15.250   3.323  1.00  0.00           N  
ATOM    349  CA  ALA A 320      80.384 -14.394   2.144  1.00  0.00           C  
ATOM    350  C   ALA A 320      78.943 -14.223   1.836  1.00  0.00           C  
ATOM    351  O   ALA A 320      78.234 -15.198   1.822  1.00  0.00           O  
ATOM    352  CB  ALA A 320      81.040 -15.064   0.980  1.00  0.00           C  
ATOM    353  N   TRP A 321      78.522 -12.997   1.577  1.00  0.00           N  
ATOM    354  CA  TRP A 321      77.149 -12.717   1.255  1.00  0.00           C  
ATOM    355  C   TRP A 321      76.968 -12.753  -0.238  1.00  0.00           C  
ATOM    356  O   TRP A 321      77.530 -11.949  -0.979  1.00  0.00           O  
ATOM    357  CB  TRP A 321      76.780 -11.360   1.816  1.00  0.00           C  
ATOM    358  CG  TRP A 321      77.062 -11.353   3.263  1.00  0.00           C  
ATOM    359  CD1 TRP A 321      78.295 -11.312   3.873  1.00  0.00           C  
ATOM    360  CD2 TRP A 321      76.102 -11.458   4.298  1.00  0.00           C  
ATOM    361  NE1 TRP A 321      78.144 -11.375   5.234  1.00  0.00           N  
ATOM    362  CE2 TRP A 321      76.806 -11.476   5.520  1.00  0.00           C  
ATOM    363  CE3 TRP A 321      74.711 -11.561   4.313  1.00  0.00           C  
ATOM    364  CZ2 TRP A 321      76.158 -11.585   6.750  1.00  0.00           C  
ATOM    365  CZ3 TRP A 321      74.064 -11.659   5.520  1.00  0.00           C  
ATOM    366  CH2 TRP A 321      74.785 -11.659   6.732  1.00  0.00           C  
ATOM    367  N   LEU A 322      76.178 -13.697  -0.697  1.00  0.00           N  
ATOM    368  CA  LEU A 322      75.944 -13.803  -2.101  1.00  0.00           C  
ATOM    369  C   LEU A 322      75.074 -12.631  -2.582  1.00  0.00           C  
ATOM    370  O   LEU A 322      74.458 -11.943  -1.781  1.00  0.00           O  
ATOM    371  CB  LEU A 322      75.324 -15.157  -2.371  1.00  0.00           C  
ATOM    372  CG  LEU A 322      76.235 -16.332  -1.968  1.00  0.00           C  
ATOM    373  CD1 LEU A 322      75.559 -17.640  -2.351  1.00  0.00           C  
ATOM    374  CD2 LEU A 322      77.649 -16.261  -2.586  1.00  0.00           C  
ATOM    375  N   PRO A 323      75.039 -12.363  -3.887  1.00  0.00           N  
ATOM    376  CA  PRO A 323      74.316 -11.167  -4.274  1.00  0.00           C  
ATOM    377  C   PRO A 323      72.925 -11.034  -3.649  1.00  0.00           C  
ATOM    378  O   PRO A 323      72.589  -9.966  -3.119  1.00  0.00           O  
ATOM    379  CB  PRO A 323      74.216 -11.304  -5.789  1.00  0.00           C  
ATOM    380  CG  PRO A 323      75.428 -12.077  -6.168  1.00  0.00           C  
ATOM    381  CD  PRO A 323      75.615 -13.061  -5.051  1.00  0.00           C  
ATOM    382  N   LEU A 324      72.110 -12.083  -3.687  1.00  0.00           N  
ATOM    383  CA  LEU A 324      70.751 -11.894  -3.182  1.00  0.00           C  
ATOM    384  C   LEU A 324      70.790 -11.409  -1.749  1.00  0.00           C  
ATOM    385  O   LEU A 324      70.111 -10.451  -1.429  1.00  0.00           O  
ATOM    386  CB  LEU A 324      69.827 -13.128  -3.340  1.00  0.00           C  
ATOM    387  CG  LEU A 324      68.322 -12.864  -3.006  1.00  0.00           C  
ATOM    388  CD1 LEU A 324      67.714 -11.756  -3.850  1.00  0.00           C  
ATOM    389  CD2 LEU A 324      67.468 -14.097  -3.125  1.00  0.00           C  
ATOM    390  N   GLY A 325      71.600 -12.052  -0.908  1.00  0.00           N  
ATOM    391  CA  GLY A 325      71.669 -11.730   0.519  1.00  0.00           C  
ATOM    392  C   GLY A 325      72.228 -10.356   0.860  1.00  0.00           C  
ATOM    393  O   GLY A 325      71.901  -9.769   1.880  1.00  0.00           O  
ATOM    394  N   HIS A 332      73.094  -9.852   0.001  1.00  0.00           N  
ATOM    395  CA  HIS A 332      73.699  -8.559   0.227  1.00  0.00           C  
ATOM    396  C   HIS A 332      72.627  -7.496   0.053  1.00  0.00           C  
ATOM    397  O   HIS A 332      72.613  -6.511   0.816  1.00  0.00           O  
ATOM    398  CB  HIS A 332      74.858  -8.338  -0.743  1.00  0.00           C  
ATOM    399  CG  HIS A 332      75.654  -7.091  -0.490  1.00  0.00           C  
ATOM    400  ND1 HIS A 332      76.376  -6.883   0.670  1.00  0.00           N  
ATOM    401  CD2 HIS A 332      75.902  -6.017  -1.282  1.00  0.00           C  
ATOM    402  CE1 HIS A 332      77.017  -5.729   0.588  1.00  0.00           C  
ATOM    403  NE2 HIS A 332      76.755  -5.188  -0.590  1.00  0.00           N  
ATOM    404  N   ARG A 333      71.712  -7.708  -0.908  1.00  0.00           N  
ATOM    405  CA  ARG A 333      70.652  -6.724  -1.178  1.00  0.00           C  
ATOM    406  C   ARG A 333      69.908  -6.514   0.101  1.00  0.00           C  
ATOM    407  O   ARG A 333      69.599  -5.387   0.480  1.00  0.00           O  
ATOM    408  CB  ARG A 333      69.665  -7.184  -2.270  1.00  0.00           C  
ATOM    409  CG  ARG A 333      69.836  -6.507  -3.655  1.00  0.00           C  
ATOM    410  CD  ARG A 333      70.931  -7.208  -4.512  1.00  0.00           C  
ATOM    411  NE  ARG A 333      70.962  -6.844  -5.940  1.00  0.00           N  
ATOM    412  CZ  ARG A 333      70.196  -5.920  -6.547  1.00  0.00           C  
ATOM    413  NH1 ARG A 333      69.261  -5.190  -5.889  1.00  0.00           N  
ATOM    414  NH2 ARG A 333      70.371  -5.723  -7.855  1.00  0.00           N  
ATOM    415  N   VAL A 334      69.669  -7.626   0.782  1.00  0.00           N  
ATOM    416  CA  VAL A 334      68.838  -7.627   1.967  1.00  0.00           C  
ATOM    417  C   VAL A 334      69.560  -6.985   3.142  1.00  0.00           C  
ATOM    418  O   VAL A 334      69.040  -6.061   3.770  1.00  0.00           O  
ATOM    419  CB  VAL A 334      68.303  -9.016   2.257  1.00  0.00           C  
ATOM    420  CG1 VAL A 334      67.335  -8.948   3.398  1.00  0.00           C  
ATOM    421  CG2 VAL A 334      67.580  -9.530   1.029  1.00  0.00           C  
ATOM    422  N   LEU A 335      70.772  -7.445   3.398  1.00  0.00           N  
ATOM    423  CA  LEU A 335      71.646  -6.808   4.352  1.00  0.00           C  
ATOM    424  C   LEU A 335      71.638  -5.268   4.190  1.00  0.00           C  
ATOM    425  O   LEU A 335      71.345  -4.536   5.153  1.00  0.00           O  
ATOM    426  CB  LEU A 335      73.055  -7.365   4.203  1.00  0.00           C  
ATOM    427  CG  LEU A 335      73.925  -7.118   5.427  1.00  0.00           C  
ATOM    428  CD1 LEU A 335      73.637  -8.183   6.456  1.00  0.00           C  
ATOM    429  CD2 LEU A 335      75.369  -7.193   5.026  1.00  0.00           C  
ATOM    430  N   LYS A 336      71.938  -4.787   2.981  1.00  0.00           N  
ATOM    431  CA  LYS A 336      71.881  -3.369   2.689  1.00  0.00           C  
ATOM    432  C   LYS A 336      70.536  -2.701   3.013  1.00  0.00           C  
ATOM    433  O   LYS A 336      70.519  -1.607   3.568  1.00  0.00           O  
ATOM    434  CB  LYS A 336      72.305  -3.090   1.248  1.00  0.00           C  
ATOM    435  CG  LYS A 336      73.828  -2.975   1.063  1.00  0.00           C  
ATOM    436  CD  LYS A 336      74.388  -1.701   1.739  1.00  0.00           C  
ATOM    437  CE  LYS A 336      75.754  -1.939   2.460  1.00  0.00           C  
ATOM    438  NZ  LYS A 336      76.966  -1.397   1.736  1.00  0.00           N  
ATOM    439  N   LYS A 337      69.412  -3.336   2.709  1.00  0.00           N  
ATOM    440  CA  LYS A 337      68.126  -2.722   3.061  1.00  0.00           C  
ATOM    441  C   LYS A 337      67.933  -2.672   4.581  1.00  0.00           C  
ATOM    442  O   LYS A 337      67.449  -1.653   5.078  1.00  0.00           O  
ATOM    443  CB  LYS A 337      66.917  -3.363   2.362  1.00  0.00           C  
ATOM    444  CG  LYS A 337      67.022  -3.463   0.864  1.00  0.00           C  
ATOM    445  CD  LYS A 337      65.815  -2.841   0.176  1.00  0.00           C  
ATOM    446  CE  LYS A 337      66.238  -2.297  -1.195  1.00  0.00           C  
ATOM    447  NZ  LYS A 337      65.547  -1.013  -1.565  1.00  0.00           N  
ATOM    448  N   ILE A 338      68.308  -3.740   5.305  1.00  0.00           N  
ATOM    449  CA  ILE A 338      68.355  -3.725   6.797  1.00  0.00           C  
ATOM    450  C   ILE A 338      69.272  -2.613   7.329  1.00  0.00           C  
ATOM    451  O   ILE A 338      68.826  -1.793   8.131  1.00  0.00           O  
ATOM    452  CB  ILE A 338      68.760  -5.117   7.434  1.00  0.00           C  
ATOM    453  CG1 ILE A 338      67.622  -6.111   7.352  1.00  0.00           C  
ATOM    454  CG2 ILE A 338      69.087  -5.002   8.896  1.00  0.00           C  
ATOM    455  CD1 ILE A 338      68.079  -7.465   6.856  1.00  0.00           C  
ATOM    456  N   GLU A 339      70.531  -2.592   6.884  1.00  0.00           N  
ATOM    457  CA  GLU A 339      71.473  -1.499   7.190  1.00  0.00           C  
ATOM    458  C   GLU A 339      70.764  -0.157   7.149  1.00  0.00           C  
ATOM    459  O   GLU A 339      70.675   0.553   8.160  1.00  0.00           O  
ATOM    460  CB  GLU A 339      72.599  -1.442   6.165  1.00  0.00           C  
ATOM    461  CG  GLU A 339      73.962  -1.973   6.586  1.00  0.00           C  
ATOM    462  CD  GLU A 339      75.122  -1.311   5.752  1.00  0.00           C  
ATOM    463  OE1 GLU A 339      76.213  -1.959   5.591  1.00  0.00           O  
ATOM    464  OE2 GLU A 339      74.936  -0.143   5.253  1.00  0.00           O  
ATOM    465  N   GLN A 340      70.238   0.165   5.970  1.00  0.00           N  
ATOM    466  CA  GLN A 340      69.566   1.445   5.731  1.00  0.00           C  
ATOM    467  C   GLN A 340      68.407   1.736   6.661  1.00  0.00           C  
ATOM    468  O   GLN A 340      68.186   2.889   6.977  1.00  0.00           O  
ATOM    469  CB  GLN A 340      69.100   1.559   4.271  1.00  0.00           C  
ATOM    470  CG  GLN A 340      68.329   2.825   3.913  1.00  0.00           C  
ATOM    471  CD  GLN A 340      69.201   4.090   3.896  1.00  0.00           C  
ATOM    472  OE1 GLN A 340      70.466   4.040   3.963  1.00  0.00           O  
ATOM    473  NE2 GLN A 340      68.528   5.243   3.788  1.00  0.00           N  
ATOM    474  N   ILE A 341      67.659   0.722   7.085  1.00  0.00           N  
ATOM    475  CA  ILE A 341      66.553   0.972   8.023  1.00  0.00           C  
ATOM    476  C   ILE A 341      67.057   1.417   9.406  1.00  0.00           C  
ATOM    477  O   ILE A 341      66.522   2.377  10.001  1.00  0.00           O  
ATOM    478  CB  ILE A 341      65.604  -0.221   8.178  1.00  0.00           C  
ATOM    479  CG1 ILE A 341      64.899  -0.486   6.857  1.00  0.00           C  
ATOM    480  CG2 ILE A 341      64.597   0.058   9.271  1.00  0.00           C  
ATOM    481  CD1 ILE A 341      63.523  -0.947   7.004  1.00  0.00           C  
ATOM    482  N   VAL A 342      68.098   0.729   9.891  1.00  0.00           N  
ATOM    483  CA  VAL A 342      68.741   1.088  11.144  1.00  0.00           C  
ATOM    484  C   VAL A 342      69.215   2.525  10.994  1.00  0.00           C  
ATOM    485  O   VAL A 342      68.899   3.395  11.816  1.00  0.00           O  
ATOM    486  CB  VAL A 342      69.936   0.179  11.477  1.00  0.00           C  
ATOM    487  CG1 VAL A 342      70.705   0.739  12.653  1.00  0.00           C  
ATOM    488  CG2 VAL A 342      69.484  -1.215  11.789  1.00  0.00           C  
ATOM    489  N   ARG A 343      69.950   2.772   9.920  1.00  0.00           N  
ATOM    490  CA  ARG A 343      70.561   4.070   9.720  1.00  0.00           C  
ATOM    491  C   ARG A 343      69.466   5.136   9.906  1.00  0.00           C  
ATOM    492  O   ARG A 343      69.633   6.082  10.678  1.00  0.00           O  
ATOM    493  CB  ARG A 343      71.297   4.144   8.356  1.00  0.00           C  
ATOM    494  CG  ARG A 343      72.162   5.401   8.158  1.00  0.00           C  
ATOM    495  CD  ARG A 343      72.916   5.520   6.783  1.00  0.00           C  
ATOM    496  NE  ARG A 343      74.117   4.682   6.715  1.00  0.00           N  
ATOM    497  CZ  ARG A 343      74.126   3.459   6.187  1.00  0.00           C  
ATOM    498  NH1 ARG A 343      73.015   2.952   5.672  1.00  0.00           N  
ATOM    499  NH2 ARG A 343      75.233   2.732   6.172  1.00  0.00           N  
ATOM    500  N   GLU A 344      68.321   4.937   9.268  1.00  0.00           N  
ATOM    501  CA  GLU A 344      67.342   6.010   9.170  1.00  0.00           C  
ATOM    502  C   GLU A 344      66.801   6.378  10.524  1.00  0.00           C  
ATOM    503  O   GLU A 344      66.664   7.550  10.842  1.00  0.00           O  
ATOM    504  CB  GLU A 344      66.203   5.657   8.202  1.00  0.00           C  
ATOM    505  CG  GLU A 344      66.549   5.899   6.710  1.00  0.00           C  
ATOM    506  CD  GLU A 344      65.576   5.197   5.751  1.00  0.00           C  
ATOM    507  OE1 GLU A 344      64.378   5.040   6.099  1.00  0.00           O  
ATOM    508  OE2 GLU A 344      66.015   4.792   4.650  1.00  0.00           O  
ATOM    509  N   GLU A 345      66.509   5.372  11.329  1.00  0.00           N  
ATOM    510  CA  GLU A 345      65.883   5.620  12.612  1.00  0.00           C  
ATOM    511  C   GLU A 345      66.906   6.186  13.605  1.00  0.00           C  
ATOM    512  O   GLU A 345      66.561   6.963  14.502  1.00  0.00           O  
ATOM    513  CB  GLU A 345      65.182   4.348  13.126  1.00  0.00           C  
ATOM    514  CG  GLU A 345      63.938   3.952  12.322  1.00  0.00           C  
ATOM    515  CD  GLU A 345      62.788   4.977  12.417  1.00  0.00           C  
ATOM    516  OE1 GLU A 345      62.545   5.541  13.519  1.00  0.00           O  
ATOM    517  OE2 GLU A 345      62.114   5.202  11.379  1.00  0.00           O  
ATOM    518  N   GLN A 347      68.167   5.813  13.415  1.00  0.00           N  
ATOM    519  CA  GLN A 347      69.237   6.312  14.267  1.00  0.00           C  
ATOM    520  C   GLN A 347      69.378   7.796  14.069  1.00  0.00           C  
ATOM    521  O   GLN A 347      69.422   8.548  15.045  1.00  0.00           O  
ATOM    522  CB  GLN A 347      70.563   5.617  13.974  1.00  0.00           C  
ATOM    523  CG  GLN A 347      70.724   4.295  14.666  1.00  0.00           C  
ATOM    524  CD  GLN A 347      70.617   4.410  16.157  1.00  0.00           C  
ATOM    525  OE1 GLN A 347      69.589   4.128  16.716  1.00  0.00           O  
ATOM    526  NE2 GLN A 347      71.678   4.808  16.804  1.00  0.00           N  
ATOM    527  N   ASN A 348      69.433   8.209  12.803  1.00  0.00           N  
ATOM    528  CA  ASN A 348      69.446   9.634  12.454  1.00  0.00           C  
ATOM    529  C   ASN A 348      68.182  10.349  12.903  1.00  0.00           C  
ATOM    530  O   ASN A 348      68.257  11.466  13.381  1.00  0.00           O  
ATOM    531  CB  ASN A 348      69.688   9.868  10.962  1.00  0.00           C  
ATOM    532  CG  ASN A 348      70.953   9.191  10.457  1.00  0.00           C  
ATOM    533  OD1 ASN A 348      71.800   8.755  11.236  1.00  0.00           O  
ATOM    534  ND2 ASN A 348      71.079   9.098   9.146  1.00  0.00           N  
ATOM    535  N   ARG A 349      67.026   9.711  12.789  1.00  0.00           N  
ATOM    536  CA  ARG A 349      65.823  10.349  13.284  1.00  0.00           C  
ATOM    537  C   ARG A 349      65.948  10.554  14.791  1.00  0.00           C  
ATOM    538  O   ARG A 349      65.475  11.557  15.332  1.00  0.00           O  
ATOM    539  CB  ARG A 349      64.584   9.538  12.957  1.00  0.00           C  
ATOM    540  CG  ARG A 349      63.290  10.322  13.183  1.00  0.00           C  
ATOM    541  CD  ARG A 349      62.069   9.413  13.221  1.00  0.00           C  
ATOM    542  NE  ARG A 349      62.165   8.369  12.194  1.00  0.00           N  
ATOM    543  CZ  ARG A 349      61.713   8.505  10.951  1.00  0.00           C  
ATOM    544  NH1 ARG A 349      61.104   9.644  10.588  1.00  0.00           N  
ATOM    545  NH2 ARG A 349      61.855   7.499  10.084  1.00  0.00           N  
ATOM    546  N   ALA A 352      66.599   9.618  15.474  1.00  0.00           N  
ATOM    547  CA  ALA A 352      66.794   9.768  16.911  1.00  0.00           C  
ATOM    548  C   ALA A 352      67.868  10.816  17.238  1.00  0.00           C  
ATOM    549  O   ALA A 352      68.094  11.142  18.399  1.00  0.00           O  
ATOM    550  CB  ALA A 352      67.129   8.426  17.557  1.00  0.00           C  
ATOM    551  N   GLY A 361      68.534  11.344  16.218  1.00  0.00           N  
ATOM    552  CA  GLY A 361      69.487  12.429  16.431  1.00  0.00           C  
ATOM    553  C   GLY A 361      70.929  11.988  16.574  1.00  0.00           C  
ATOM    554  O   GLY A 361      71.827  12.813  16.789  1.00  0.00           O  
ATOM    555  N   ALA A 362      71.146  10.687  16.451  1.00  0.00           N  
ATOM    556  CA  ALA A 362      72.484  10.124  16.505  1.00  0.00           C  
ATOM    557  C   ALA A 362      73.257  10.452  15.222  1.00  0.00           C  
ATOM    558  O   ALA A 362      72.658  10.621  14.157  1.00  0.00           O  
ATOM    559  CB  ALA A 362      72.402   8.625  16.736  1.00  0.00           C  
ATOM    560  N   ILE A 363      74.579  10.556  15.331  1.00  0.00           N  
ATOM    561  CA  ILE A 363      75.453  10.944  14.215  1.00  0.00           C  
ATOM    562  C   ILE A 363      76.379   9.801  13.781  1.00  0.00           C  
ATOM    563  O   ILE A 363      77.033   9.173  14.620  1.00  0.00           O  
ATOM    564  CB  ILE A 363      76.308  12.146  14.615  1.00  0.00           C  
ATOM    565  CG1 ILE A 363      75.418  13.372  14.844  1.00  0.00           C  
ATOM    566  CG2 ILE A 363      77.345  12.414  13.567  1.00  0.00           C  
ATOM    567  CD1 ILE A 363      76.103  14.495  15.604  1.00  0.00           C  
ATOM    568  N   GLU A 364      76.440   9.545  12.480  1.00  0.00           N  
ATOM    569  CA  GLU A 364      77.179   8.413  11.922  1.00  0.00           C  
ATOM    570  C   GLU A 364      78.642   8.702  11.553  1.00  0.00           C  
ATOM    571  O   GLU A 364      78.932   9.659  10.799  1.00  0.00           O  
ATOM    572  CB  GLU A 364      76.446   7.901  10.689  1.00  0.00           C  
ATOM    573  CG  GLU A 364      77.258   6.986   9.817  1.00  0.00           C  
ATOM    574  CD  GLU A 364      76.422   6.068   8.962  1.00  0.00           C  
ATOM    575  OE1 GLU A 364      75.360   6.484   8.426  1.00  0.00           O  
ATOM    576  OE2 GLU A 364      76.864   4.917   8.812  1.00  0.00           O  
ATOM    577  N   LEU A 365      79.557   7.879  12.072  1.00  0.00           N  
ATOM    578  CA  LEU A 365      80.956   7.902  11.638  1.00  0.00           C  
ATOM    579  C   LEU A 365      81.315   6.469  11.302  1.00  0.00           C  
ATOM    580  O   LEU A 365      80.423   5.640  11.215  1.00  0.00           O  
ATOM    581  CB  LEU A 365      81.894   8.529  12.701  1.00  0.00           C  
ATOM    582  CG  LEU A 365      81.600   8.420  14.213  1.00  0.00           C  
ATOM    583  CD1 LEU A 365      82.100   7.138  14.800  1.00  0.00           C  
ATOM    584  CD2 LEU A 365      82.227   9.577  14.960  1.00  0.00           C  
ATOM    585  N   LEU A 366      82.587   6.154  11.095  1.00  0.00           N  
ATOM    586  CA  LEU A 366      82.962   4.739  11.055  1.00  0.00           C  
ATOM    587  C   LEU A 366      84.319   4.472  11.703  1.00  0.00           C  
ATOM    588  O   LEU A 366      85.315   5.065  11.315  1.00  0.00           O  
ATOM    589  CB  LEU A 366      82.921   4.202   9.628  1.00  0.00           C  
ATOM    590  CG  LEU A 366      83.465   2.792   9.431  1.00  0.00           C  
ATOM    591  CD1 LEU A 366      82.403   1.780   9.648  1.00  0.00           C  
ATOM    592  CD2 LEU A 366      84.005   2.656   8.038  1.00  0.00           C  
ATOM    593  N   MET A 368      84.344   3.585  12.685  1.00  0.00           N  
ATOM    594  CA  MET A 368      85.577   3.191  13.314  1.00  0.00           C  
ATOM    595  C   MET A 368      86.193   1.977  12.613  1.00  0.00           C  
ATOM    596  O   MET A 368      85.483   1.203  11.998  1.00  0.00           O  
ATOM    597  CB  MET A 368      85.317   2.881  14.772  1.00  0.00           C  
ATOM    598  CG  MET A 368      85.404   4.073  15.663  1.00  0.00           C  
ATOM    599  SD  MET A 368      84.681   3.785  17.298  1.00  0.00           S  
ATOM    600  CE  MET A 368      82.953   3.502  16.969  1.00  0.00           C  
ATOM    601  N   PRO A 370      87.534   1.810  12.703  1.00  0.00           N  
ATOM    602  CA  PRO A 370      88.188   0.708  11.998  1.00  0.00           C  
ATOM    603  C   PRO A 370      87.932  -0.646  12.674  1.00  0.00           C  
ATOM    604  O   PRO A 370      87.390  -0.706  13.813  1.00  0.00           O  
ATOM    605  CB  PRO A 370      89.671   1.076  12.081  1.00  0.00           C  
ATOM    606  CG  PRO A 370      89.794   1.868  13.286  1.00  0.00           C  
ATOM    607  CD  PRO A 370      88.518   2.621  13.447  1.00  0.00           C  
ATOM    608  N   THR A 371      88.294  -1.718  11.972  1.00  0.00           N  
ATOM    609  CA  THR A 371      88.065  -3.040  12.511  1.00  0.00           C  
ATOM    610  C   THR A 371      89.073  -3.349  13.590  1.00  0.00           C  
ATOM    611  O   THR A 371      88.681  -3.742  14.692  1.00  0.00           O  
ATOM    612  CB  THR A 371      88.077  -4.141  11.434  1.00  0.00           C  
ATOM    613  OG1 THR A 371      89.119  -3.897  10.472  1.00  0.00           O  
ATOM    614  CG2 THR A 371      86.712  -4.205  10.748  1.00  0.00           C  
ATOM    615  N   LEU A 372      90.350  -3.114  13.275  1.00  0.00           N  
ATOM    616  CA  LEU A 372      91.485  -3.403  14.167  1.00  0.00           C  
ATOM    617  C   LEU A 372      91.757  -2.273  15.119  1.00  0.00           C  
ATOM    618  O   LEU A 372      91.828  -1.125  14.698  1.00  0.00           O  
ATOM    619  CB  LEU A 372      92.735  -3.665  13.350  1.00  0.00           C  
ATOM    620  CG  LEU A 372      92.491  -4.801  12.368  1.00  0.00           C  
ATOM    621  CD1 LEU A 372      93.701  -5.085  11.564  1.00  0.00           C  
ATOM    622  CD2 LEU A 372      92.041  -6.049  13.106  1.00  0.00           C  
ATOM    623  N   GLN A 373      91.916  -2.615  16.397  1.00  0.00           N  
ATOM    624  CA  GLN A 373      92.184  -1.676  17.491  1.00  0.00           C  
ATOM    625  C   GLN A 373      93.522  -2.044  18.143  1.00  0.00           C  
ATOM    626  O   GLN A 373      93.989  -3.153  17.957  1.00  0.00           O  
ATOM    627  CB  GLN A 373      91.070  -1.776  18.541  1.00  0.00           C  
ATOM    628  CG  GLN A 373      89.662  -1.712  17.995  1.00  0.00           C  
ATOM    629  CD  GLN A 373      88.550  -1.722  19.070  1.00  0.00           C  
ATOM    630  OE1 GLN A 373      88.740  -1.258  20.208  1.00  0.00           O  
ATOM    631  NE2 GLN A 373      87.369  -2.232  18.686  1.00  0.00           N  
ATOM    632  N   LEU A 374      94.129  -1.130  18.918  1.00  0.00           N  
ATOM    633  CA  LEU A 374      95.369  -1.439  19.681  1.00  0.00           C  
ATOM    634  C   LEU A 374      95.040  -1.962  21.044  1.00  0.00           C  
ATOM    635  O   LEU A 374      94.253  -1.370  21.784  1.00  0.00           O  
ATOM    636  CB  LEU A 374      96.264  -0.231  19.906  1.00  0.00           C  
ATOM    637  CG  LEU A 374      96.933   0.531  18.787  1.00  0.00           C  
ATOM    638  CD1 LEU A 374      97.568   1.750  19.406  1.00  0.00           C  
ATOM    639  CD2 LEU A 374      97.942  -0.324  18.138  1.00  0.00           C  
ATOM    640  N   ALA A 375      95.698  -3.071  21.369  1.00  0.00           N  
ATOM    641  CA  ALA A 375      95.617  -3.717  22.676  1.00  0.00           C  
ATOM    642  C   ALA A 375      95.604  -2.717  23.824  1.00  0.00           C  
ATOM    643  O   ALA A 375      94.820  -2.826  24.767  1.00  0.00           O  
ATOM    644  CB  ALA A 375      96.791  -4.631  22.839  1.00  0.00           C  
ATOM    645  N   ASP A 376      96.504  -1.753  23.723  1.00  0.00           N  
ATOM    646  CA  ASP A 376      96.760  -0.793  24.771  1.00  0.00           C  
ATOM    647  C   ASP A 376      95.457  -0.185  25.275  1.00  0.00           C  
ATOM    648  O   ASP A 376      95.164  -0.242  26.472  1.00  0.00           O  
ATOM    649  CB  ASP A 376      97.754   0.261  24.252  1.00  0.00           C  
ATOM    650  CG  ASP A 376      98.908  -0.377  23.447  1.00  0.00           C  
ATOM    651  OD1 ASP A 376      98.624  -1.133  22.460  1.00  0.00           O  
ATOM    652  OD2 ASP A 376     100.093  -0.146  23.817  1.00  0.00           O  
ATOM    653  N   LEU A 377      94.660   0.344  24.348  1.00  0.00           N  
ATOM    654  CA  LEU A 377      93.367   0.932  24.667  1.00  0.00           C  
ATOM    655  C   LEU A 377      92.627   0.106  25.718  1.00  0.00           C  
ATOM    656  O   LEU A 377      92.063   0.620  26.697  1.00  0.00           O  
ATOM    657  CB  LEU A 377      92.536   0.986  23.389  1.00  0.00           C  
ATOM    658  CG  LEU A 377      91.754   2.253  23.069  1.00  0.00           C  
ATOM    659  CD1 LEU A 377      92.697   3.410  22.840  1.00  0.00           C  
ATOM    660  CD2 LEU A 377      90.968   2.024  21.833  1.00  0.00           C  
ATOM    661  N   TRP A 378      92.656  -1.194  25.507  1.00  0.00           N  
ATOM    662  CA  TRP A 378      91.963  -2.092  26.374  1.00  0.00           C  
ATOM    663  C   TRP A 378      92.594  -2.183  27.749  1.00  0.00           C  
ATOM    664  O   TRP A 378      91.866  -2.262  28.733  1.00  0.00           O  
ATOM    665  CB  TRP A 378      91.795  -3.427  25.678  1.00  0.00           C  
ATOM    666  CG  TRP A 378      90.872  -3.263  24.526  1.00  0.00           C  
ATOM    667  CD1 TRP A 378      91.120  -2.597  23.347  1.00  0.00           C  
ATOM    668  CD2 TRP A 378      89.511  -3.698  24.458  1.00  0.00           C  
ATOM    669  NE1 TRP A 378      90.000  -2.622  22.539  1.00  0.00           N  
ATOM    670  CE2 TRP A 378      89.001  -3.293  23.195  1.00  0.00           C  
ATOM    671  CE3 TRP A 378      88.680  -4.411  25.327  1.00  0.00           C  
ATOM    672  CZ2 TRP A 378      87.705  -3.584  22.789  1.00  0.00           C  
ATOM    673  CZ3 TRP A 378      87.405  -4.692  24.922  1.00  0.00           C  
ATOM    674  CH2 TRP A 378      86.919  -4.275  23.662  1.00  0.00           C  
ATOM    675  N   ARG A 388      93.929  -2.121  27.823  1.00  0.00           N  
ATOM    676  CA  ARG A 388      94.606  -1.983  29.117  1.00  0.00           C  
ATOM    677  C   ARG A 388      94.114  -0.700  29.744  1.00  0.00           C  
ATOM    678  O   ARG A 388      93.630  -0.709  30.873  1.00  0.00           O  
ATOM    679  CB  ARG A 388      96.130  -1.972  28.999  1.00  0.00           C  
ATOM    680  CG  ARG A 388      96.681  -3.240  28.403  1.00  0.00           C  
ATOM    681  CD  ARG A 388      98.156  -3.520  28.753  1.00  0.00           C  
ATOM    682  NE  ARG A 388      98.570  -4.899  28.410  1.00  0.00           N  
ATOM    683  CZ  ARG A 388      99.028  -5.286  27.211  1.00  0.00           C  
ATOM    684  NH1 ARG A 388      99.143  -4.405  26.201  1.00  0.00           N  
ATOM    685  NH2 ARG A 388      99.364  -6.559  27.013  1.00  0.00           N  
ATOM    686  N   GLU A 389      94.173   0.389  28.982  1.00  0.00           N  
ATOM    687  CA  GLU A 389      93.778   1.693  29.491  1.00  0.00           C  
ATOM    688  C   GLU A 389      92.464   1.645  30.264  1.00  0.00           C  
ATOM    689  O   GLU A 389      92.321   2.370  31.239  1.00  0.00           O  
ATOM    690  CB  GLU A 389      93.760   2.768  28.392  1.00  0.00           C  
ATOM    691  CG  GLU A 389      93.435   4.174  28.940  1.00  0.00           C  
ATOM    692  CD  GLU A 389      93.964   5.348  28.095  1.00  0.00           C  
ATOM    693  OE1 GLU A 389      93.937   6.499  28.616  1.00  0.00           O  
ATOM    694  OE2 GLU A 389      94.407   5.145  26.936  1.00  0.00           O  
ATOM    695  N   SER A 396      91.531   0.776  29.861  1.00  0.00           N  
ATOM    696  CA  SER A 396      90.231   0.637  30.564  1.00  0.00           C  
ATOM    697  C   SER A 396      90.126  -0.505  31.596  1.00  0.00           C  
ATOM    698  O   SER A 396      89.349  -0.417  32.545  1.00  0.00           O  
ATOM    699  CB  SER A 396      89.076   0.497  29.564  1.00  0.00           C  
ATOM    700  OG  SER A 396      89.092  -0.778  28.926  1.00  0.00           O  
ATOM    701  N   GLY A 397      90.890  -1.576  31.388  1.00  0.00           N  
ATOM    702  CA  GLY A 397      90.792  -2.790  32.207  1.00  0.00           C  
ATOM    703  C   GLY A 397      89.687  -3.710  31.715  1.00  0.00           C  
ATOM    704  O   GLY A 397      89.007  -4.367  32.512  1.00  0.00           O  
ATOM    705  N   ARG A 399      89.472  -3.716  30.401  1.00  0.00           N  
ATOM    706  CA  ARG A 399      88.587  -4.677  29.758  1.00  0.00           C  
ATOM    707  C   ARG A 399      89.501  -5.525  28.929  1.00  0.00           C  
ATOM    708  O   ARG A 399      89.076  -6.371  28.152  1.00  0.00           O  
ATOM    709  CB  ARG A 399      87.559  -3.985  28.868  1.00  0.00           C  
ATOM    710  CG  ARG A 399      86.335  -3.544  29.605  1.00  0.00           C  
ATOM    711  CD  ARG A 399      85.105  -3.883  28.820  1.00  0.00           C  
ATOM    712  NE  ARG A 399      84.986  -3.069  27.614  1.00  0.00           N  
ATOM    713  CZ  ARG A 399      84.040  -3.221  26.687  1.00  0.00           C  
ATOM    714  NH1 ARG A 399      83.115  -4.173  26.811  1.00  0.00           N  
ATOM    715  NH2 ARG A 399      84.031  -2.429  25.625  1.00  0.00           N  
ATOM    716  N   TYR A 404      90.786  -5.291  29.118  1.00  0.00           N  
ATOM    717  CA  TYR A 404      91.761  -5.991  28.353  1.00  0.00           C  
ATOM    718  C   TYR A 404      91.471  -7.488  28.388  1.00  0.00           C  
ATOM    719  O   TYR A 404      91.483  -8.131  27.347  1.00  0.00           O  
ATOM    720  CB  TYR A 404      93.179  -5.666  28.828  1.00  0.00           C  
ATOM    721  CG  TYR A 404      94.198  -6.415  28.014  1.00  0.00           C  
ATOM    722  CD1 TYR A 404      94.365  -6.140  26.646  1.00  0.00           C  
ATOM    723  CD2 TYR A 404      94.957  -7.449  28.589  1.00  0.00           C  
ATOM    724  CE1 TYR A 404      95.282  -6.848  25.873  1.00  0.00           C  
ATOM    725  CE2 TYR A 404      95.886  -8.169  27.829  1.00  0.00           C  
ATOM    726  CZ  TYR A 404      96.045  -7.858  26.475  1.00  0.00           C  
ATOM    727  OH  TYR A 404      96.956  -8.563  25.724  1.00  0.00           O  
ATOM    728  N   ASP A 406      91.175  -8.034  29.567  1.00  0.00           N  
ATOM    729  CA  ASP A 406      90.870  -9.460  29.697  1.00  0.00           C  
ATOM    730  C   ASP A 406      89.391  -9.832  29.559  1.00  0.00           C  
ATOM    731  O   ASP A 406      89.056 -11.000  29.489  1.00  0.00           O  
ATOM    732  CB  ASP A 406      91.442  -9.997  31.005  1.00  0.00           C  
ATOM    733  CG  ASP A 406      92.949 -10.184  30.945  1.00  0.00           C  
ATOM    734  OD1 ASP A 406      93.456 -10.564  29.862  1.00  0.00           O  
ATOM    735  OD2 ASP A 406      93.628  -9.967  31.976  1.00  0.00           O  
ATOM    736  N   ALA A 486      88.523  -8.831  29.474  1.00  0.00           N  
ATOM    737  CA  ALA A 486      87.060  -9.024  29.504  1.00  0.00           C  
ATOM    738  C   ALA A 486      86.432  -9.958  28.451  1.00  0.00           C  
ATOM    739  O   ALA A 486      85.369 -10.537  28.706  1.00  0.00           O  
ATOM    740  CB  ALA A 486      86.327  -7.670  29.514  1.00  0.00           C  
ATOM    741  N   TYR A 487      87.047 -10.114  27.281  1.00  0.00           N  
ATOM    742  CA  TYR A 487      86.457 -11.055  26.318  1.00  0.00           C  
ATOM    743  C   TYR A 487      87.129 -12.426  26.272  1.00  0.00           C  
ATOM    744  O   TYR A 487      86.739 -13.267  25.467  1.00  0.00           O  
ATOM    745  CB  TYR A 487      86.289 -10.438  24.921  1.00  0.00           C  
ATOM    746  CG  TYR A 487      85.108  -9.516  24.851  1.00  0.00           C  
ATOM    747  CD1 TYR A 487      85.223  -8.182  25.187  1.00  0.00           C  
ATOM    748  CD2 TYR A 487      83.869  -9.990  24.492  1.00  0.00           C  
ATOM    749  CE1 TYR A 487      84.140  -7.334  25.151  1.00  0.00           C  
ATOM    750  CE2 TYR A 487      82.772  -9.158  24.446  1.00  0.00           C  
ATOM    751  CZ  TYR A 487      82.915  -7.830  24.782  1.00  0.00           C  
ATOM    752  OH  TYR A 487      81.813  -7.008  24.727  1.00  0.00           O  
ATOM    753  N   GLY A 488      88.118 -12.640  27.149  1.00  0.00           N  
ATOM    754  CA  GLY A 488      88.810 -13.921  27.289  1.00  0.00           C  
ATOM    755  C   GLY A 488      89.183 -14.584  25.975  1.00  0.00           C  
ATOM    756  O   GLY A 488      89.835 -13.968  25.127  1.00  0.00           O  
ATOM    757  N   PRO A 495      88.768 -15.844  25.787  1.00  0.00           N  
ATOM    758  CA  PRO A 495      89.046 -16.536  24.535  1.00  0.00           C  
ATOM    759  C   PRO A 495      88.166 -16.113  23.326  1.00  0.00           C  
ATOM    760  O   PRO A 495      88.436 -16.551  22.206  1.00  0.00           O  
ATOM    761  CB  PRO A 495      88.813 -18.000  24.899  1.00  0.00           C  
ATOM    762  CG  PRO A 495      87.796 -17.951  25.957  1.00  0.00           C  
ATOM    763  CD  PRO A 495      88.035 -16.702  26.732  1.00  0.00           C  
ATOM    764  N   GLU A 496      87.138 -15.287  23.530  1.00  0.00           N  
ATOM    765  CA  GLU A 496      86.372 -14.778  22.388  1.00  0.00           C  
ATOM    766  C   GLU A 496      87.050 -13.599  21.681  1.00  0.00           C  
ATOM    767  O   GLU A 496      86.468 -12.996  20.782  1.00  0.00           O  
ATOM    768  CB  GLU A 496      84.952 -14.344  22.758  1.00  0.00           C  
ATOM    769  CG  GLU A 496      84.077 -15.261  23.617  1.00  0.00           C  
ATOM    770  CD  GLU A 496      82.861 -14.463  24.164  1.00  0.00           C  
ATOM    771  OE1 GLU A 496      82.637 -14.464  25.414  1.00  0.00           O  
ATOM    772  OE2 GLU A 496      82.166 -13.796  23.337  1.00  0.00           O  
ATOM    773  N   MET A 497      88.268 -13.268  22.083  1.00  0.00           N  
ATOM    774  CA  MET A 497      88.985 -12.158  21.464  1.00  0.00           C  
ATOM    775  C   MET A 497      90.031 -12.525  20.428  1.00  0.00           C  
ATOM    776  O   MET A 497      91.030 -13.244  20.711  1.00  0.00           O  
ATOM    777  CB  MET A 497      89.643 -11.282  22.503  1.00  0.00           C  
ATOM    778  CG  MET A 497      88.950 -10.004  22.639  1.00  0.00           C  
ATOM    779  SD  MET A 497      90.142  -8.708  22.554  1.00  0.00           S  
ATOM    780  CE  MET A 497      89.379  -7.452  23.609  1.00  0.00           C  
ATOM    781  N   LEU A 498      89.810 -11.990  19.229  1.00  0.00           N  
ATOM    782  CA  LEU A 498      90.787 -12.136  18.187  1.00  0.00           C  
ATOM    783  C   LEU A 498      91.931 -11.198  18.486  1.00  0.00           C  
ATOM    784  O   LEU A 498      91.790  -9.990  18.445  1.00  0.00           O  
ATOM    785  CB  LEU A 498      90.185 -11.867  16.843  1.00  0.00           C  
ATOM    786  CG  LEU A 498      90.900 -12.674  15.788  1.00  0.00           C  
ATOM    787  CD1 LEU A 498      90.773 -14.131  16.110  1.00  0.00           C  
ATOM    788  CD2 LEU A 498      90.273 -12.371  14.448  1.00  0.00           C  
ATOM    789  N   ARG A 499      93.057 -11.794  18.847  1.00  0.00           N  
ATOM    790  CA  ARG A 499      94.259 -11.074  19.250  1.00  0.00           C  
ATOM    791  C   ARG A 499      95.341 -11.285  18.195  1.00  0.00           C  
ATOM    792  O   ARG A 499      95.745 -12.415  17.923  1.00  0.00           O  
ATOM    793  CB  ARG A 499      94.731 -11.581  20.623  1.00  0.00           C  
ATOM    794  CG  ARG A 499      94.464 -10.604  21.754  1.00  0.00           C  
ATOM    795  CD  ARG A 499      94.562 -11.329  23.059  1.00  0.00           C  
ATOM    796  NE  ARG A 499      94.326 -10.394  24.147  1.00  0.00           N  
ATOM    797  CZ  ARG A 499      93.747 -10.704  25.304  1.00  0.00           C  
ATOM    798  NH1 ARG A 499      93.323 -11.942  25.541  1.00  0.00           N  
ATOM    799  NH2 ARG A 499      93.573  -9.766  26.230  1.00  0.00           N  
ATOM    800  N   ILE A 500      95.799 -10.190  17.604  1.00  0.00           N  
ATOM    801  CA  ILE A 500      96.729 -10.254  16.513  1.00  0.00           C  
ATOM    802  C   ILE A 500      98.033  -9.606  16.924  1.00  0.00           C  
ATOM    803  O   ILE A 500      98.092  -8.855  17.885  1.00  0.00           O  
ATOM    804  CB  ILE A 500      96.185  -9.483  15.325  1.00  0.00           C  
ATOM    805  CG1 ILE A 500      94.764  -9.902  15.011  1.00  0.00           C  
ATOM    806  CG2 ILE A 500      97.008  -9.752  14.102  1.00  0.00           C  
ATOM    807  CD1 ILE A 500      94.159  -9.040  13.958  1.00  0.00           C  
ATOM    808  N   ALA A 501      99.090  -9.917  16.192  1.00  0.00           N  
ATOM    809  CA  ALA A 501     100.340  -9.183  16.287  1.00  0.00           C  
ATOM    810  C   ALA A 501     100.803  -8.926  14.850  1.00  0.00           C  
ATOM    811  O   ALA A 501     100.678  -9.802  13.992  1.00  0.00           O  
ATOM    812  CB  ALA A 501     101.381  -9.974  17.084  1.00  0.00           C  
ATOM    813  N   ASP A 502     101.298  -7.720  14.586  1.00  0.00           N  
ATOM    814  CA  ASP A 502     101.793  -7.367  13.265  1.00  0.00           C  
ATOM    815  C   ASP A 502     103.276  -7.666  13.099  1.00  0.00           C  
ATOM    816  O   ASP A 502     103.909  -8.224  13.987  1.00  0.00           O  
ATOM    817  CB  ASP A 502     101.529  -5.892  12.976  1.00  0.00           C  
ATOM    818  CG  ASP A 502     102.046  -4.970  14.066  1.00  0.00           C  
ATOM    819  OD1 ASP A 502     102.896  -5.395  14.881  1.00  0.00           O  
ATOM    820  OD2 ASP A 502     101.588  -3.803  14.101  1.00  0.00           O  
ATOM    821  N   ARG A 650     103.828  -7.256  11.962  1.00  0.00           N  
ATOM    822  CA  ARG A 650     105.231  -7.476  11.636  1.00  0.00           C  
ATOM    823  C   ARG A 650     106.191  -6.716  12.566  1.00  0.00           C  
ATOM    824  O   ARG A 650     107.410  -6.904  12.478  1.00  0.00           O  
ATOM    825  CB  ARG A 650     105.499  -7.089  10.176  1.00  0.00           C  
ATOM    826  CG  ARG A 650     105.522  -5.597   9.942  1.00  0.00           C  
ATOM    827  CD  ARG A 650     105.389  -5.287   8.501  1.00  0.00           C  
ATOM    828  NE  ARG A 650     106.645  -5.394   7.793  1.00  0.00           N  
ATOM    829  CZ  ARG A 650     106.751  -5.448   6.468  1.00  0.00           C  
ATOM    830  NH1 ARG A 650     105.659  -5.423   5.699  1.00  0.00           N  
ATOM    831  NH2 ARG A 650     107.953  -5.547   5.901  1.00  0.00           N  
ATOM    832  N   HIS A 651     105.643  -5.853  13.425  1.00  0.00           N  
ATOM    833  CA  HIS A 651     106.440  -5.107  14.400  1.00  0.00           C  
ATOM    834  C   HIS A 651     106.212  -5.612  15.809  1.00  0.00           C  
ATOM    835  O   HIS A 651     106.650  -4.980  16.767  1.00  0.00           O  
ATOM    836  CB  HIS A 651     106.135  -3.607  14.360  1.00  0.00           C  
ATOM    837  CG  HIS A 651     106.460  -2.962  13.056  1.00  0.00           C  
ATOM    838  ND1 HIS A 651     107.730  -2.957  12.530  1.00  0.00           N  
ATOM    839  CD2 HIS A 651     105.680  -2.306  12.166  1.00  0.00           C  
ATOM    840  CE1 HIS A 651     107.719  -2.328  11.369  1.00  0.00           C  
ATOM    841  NE2 HIS A 651     106.489  -1.915  11.129  1.00  0.00           N  
ATOM    842  N   LYS A 652     105.531  -6.743  15.944  1.00  0.00           N  
ATOM    843  CA  LYS A 652     105.276  -7.321  17.264  1.00  0.00           C  
ATOM    844  C   LYS A 652     104.401  -6.425  18.168  1.00  0.00           C  
ATOM    845  O   LYS A 652     104.493  -6.534  19.387  1.00  0.00           O  
ATOM    846  CB  LYS A 652     106.597  -7.653  17.998  1.00  0.00           C  
ATOM    847  CG  LYS A 652     107.559  -8.595  17.289  1.00  0.00           C  
ATOM    848  CD  LYS A 652     108.465  -9.276  18.305  1.00  0.00           C  
ATOM    849  CE  LYS A 652     109.501 -10.209  17.651  1.00  0.00           C  
ATOM    850  NZ  LYS A 652     110.929  -9.698  17.736  1.00  0.00           N  
ATOM    851  N   ARG A 653     103.579  -5.544  17.581  1.00  0.00           N  
ATOM    852  CA  ARG A 653     102.612  -4.728  18.328  1.00  0.00           C  
ATOM    853  C   ARG A 653     101.295  -5.467  18.432  1.00  0.00           C  
ATOM    854  O   ARG A 653     100.864  -6.096  17.456  1.00  0.00           O  
ATOM    855  CB  ARG A 653     102.367  -3.421  17.610  1.00  0.00           C  
ATOM    856  CG  ARG A 653     103.566  -2.552  17.588  1.00  0.00           C  
ATOM    857  CD  ARG A 653     103.160  -1.096  17.540  1.00  0.00           C  
ATOM    858  NE  ARG A 653     104.295  -0.190  17.730  1.00  0.00           N  
ATOM    859  CZ  ARG A 653     105.048   0.291  16.745  1.00  0.00           C  
ATOM    860  NH1 ARG A 653     104.813  -0.063  15.482  1.00  0.00           N  
ATOM    861  NH2 ARG A 653     106.046   1.123  17.026  1.00  0.00           N  
ATOM    862  N   GLU A 654     100.647  -5.407  19.596  1.00  0.00           N  
ATOM    863  CA  GLU A 654      99.425  -6.188  19.757  1.00  0.00           C  
ATOM    864  C   GLU A 654      98.214  -5.424  19.307  1.00  0.00           C  
ATOM    865  O   GLU A 654      97.810  -4.440  19.925  1.00  0.00           O  
ATOM    866  CB  GLU A 654      99.180  -6.690  21.182  1.00  0.00           C  
ATOM    867  CG  GLU A 654     100.351  -6.766  22.112  1.00  0.00           C  
ATOM    868  CD  GLU A 654      99.935  -7.326  23.472  1.00  0.00           C  
ATOM    869  OE1 GLU A 654      99.944  -6.553  24.467  1.00  0.00           O  
ATOM    870  OE2 GLU A 654      99.586  -8.533  23.542  1.00  0.00           O  
ATOM    871  N   LEU A 655      97.630  -5.908  18.224  1.00  0.00           N  
ATOM    872  CA  LEU A 655      96.352  -5.438  17.724  1.00  0.00           C  
ATOM    873  C   LEU A 655      95.282  -6.436  18.141  1.00  0.00           C  
ATOM    874  O   LEU A 655      95.614  -7.558  18.564  1.00  0.00           O  
ATOM    875  CB  LEU A 655      96.400  -5.350  16.203  1.00  0.00           C  
ATOM    876  CG  LEU A 655      97.218  -4.261  15.516  1.00  0.00           C  
ATOM    877  CD1 LEU A 655      97.181  -4.508  14.021  1.00  0.00           C  
ATOM    878  CD2 LEU A 655      96.623  -2.914  15.807  1.00  0.00           C  
ATOM    879  N   LEU A 656      94.015  -6.022  18.046  1.00  0.00           N  
ATOM    880  CA  LEU A 656      92.887  -6.934  18.222  1.00  0.00           C  
ATOM    881  C   LEU A 656      91.704  -6.618  17.280  1.00  0.00           C  
ATOM    882  O   LEU A 656      91.479  -5.470  16.886  1.00  0.00           O  
ATOM    883  CB  LEU A 656      92.459  -7.016  19.689  1.00  0.00           C  
ATOM    884  CG  LEU A 656      91.717  -5.815  20.259  1.00  0.00           C  
ATOM    885  CD1 LEU A 656      90.206  -5.947  19.963  1.00  0.00           C  
ATOM    886  CD2 LEU A 656      91.959  -5.672  21.753  1.00  0.00           C  
ATOM    887  N   TYR A 657      90.967  -7.649  16.880  1.00  0.00           N  
ATOM    888  CA  TYR A 657      89.826  -7.439  16.011  1.00  0.00           C  
ATOM    889  C   TYR A 657      88.675  -7.108  16.926  1.00  0.00           C  
ATOM    890  O   TYR A 657      88.296  -7.924  17.776  1.00  0.00           O  
ATOM    891  CB  TYR A 657      89.532  -8.689  15.214  1.00  0.00           C  
ATOM    892  CG  TYR A 657      88.716  -8.430  13.970  1.00  0.00           C  
ATOM    893  CD1 TYR A 657      89.231  -8.739  12.720  1.00  0.00           C  
ATOM    894  CD2 TYR A 657      87.418  -7.888  14.038  1.00  0.00           C  
ATOM    895  CE1 TYR A 657      88.494  -8.521  11.577  1.00  0.00           C  
ATOM    896  CE2 TYR A 657      86.670  -7.660  12.891  1.00  0.00           C  
ATOM    897  CZ  TYR A 657      87.223  -7.973  11.660  1.00  0.00           C  
ATOM    898  OH  TYR A 657      86.542  -7.760  10.480  1.00  0.00           O  
ATOM    899  N   GLY A 658      88.137  -5.906  16.765  1.00  0.00           N  
ATOM    900  CA  GLY A 658      87.176  -5.347  17.716  1.00  0.00           C  
ATOM    901  C   GLY A 658      85.913  -6.164  17.888  1.00  0.00           C  
ATOM    902  O   GLY A 658      85.222  -6.419  16.914  1.00  0.00           O  
ATOM    903  N   PRO A 659      85.617  -6.615  19.128  1.00  0.00           N  
ATOM    904  CA  PRO A 659      84.309  -7.235  19.454  1.00  0.00           C  
ATOM    905  C   PRO A 659      83.208  -6.206  19.817  1.00  0.00           C  
ATOM    906  O   PRO A 659      82.035  -6.569  20.003  1.00  0.00           O  
ATOM    907  CB  PRO A 659      84.657  -8.087  20.680  1.00  0.00           C  
ATOM    908  CG  PRO A 659      85.666  -7.265  21.384  1.00  0.00           C  
ATOM    909  CD  PRO A 659      86.519  -6.642  20.300  1.00  0.00           C  
ATOM    910  N   THR A 660      83.633  -4.949  19.961  1.00  0.00           N  
ATOM    911  CA  THR A 660      82.806  -3.805  20.337  1.00  0.00           C  
ATOM    912  C   THR A 660      83.714  -2.580  20.415  1.00  0.00           C  
ATOM    913  O   THR A 660      84.924  -2.709  20.278  1.00  0.00           O  
ATOM    914  CB  THR A 660      82.015  -4.020  21.647  1.00  0.00           C  
ATOM    915  OG1 THR A 660      81.134  -2.905  21.854  1.00  0.00           O  
ATOM    916  CG2 THR A 660      82.951  -4.211  22.843  1.00  0.00           C  
ATOM    917  N   ASN A 661      83.151  -1.392  20.603  1.00  0.00           N  
ATOM    918  CA  ASN A 661      83.963  -0.196  20.479  1.00  0.00           C  
ATOM    919  C   ASN A 661      83.880   0.857  21.579  1.00  0.00           C  
ATOM    920  O   ASN A 661      84.169   2.029  21.311  1.00  0.00           O  
ATOM    921  CB  ASN A 661      83.708   0.449  19.121  1.00  0.00           C  
ATOM    922  CG  ASN A 661      84.258  -0.379  17.976  1.00  0.00           C  
ATOM    923  OD1 ASN A 661      83.593  -1.288  17.464  1.00  0.00           O  
ATOM    924  ND2 ASN A 661      85.487  -0.059  17.557  1.00  0.00           N  
ATOM    925  N   GLU A 662      83.526   0.457  22.801  1.00  0.00           N  
ATOM    926  CA  GLU A 662      83.337   1.397  23.912  1.00  0.00           C  
ATOM    927  C   GLU A 662      84.570   2.263  24.178  1.00  0.00           C  
ATOM    928  O   GLU A 662      84.454   3.481  24.358  1.00  0.00           O  
ATOM    929  CB  GLU A 662      82.950   0.662  25.204  1.00  0.00           C  
ATOM    930  CG  GLU A 662      81.450   0.451  25.465  1.00  0.00           C  
ATOM    931  CD  GLU A 662      80.837  -0.731  24.693  1.00  0.00           C  
ATOM    932  OE1 GLU A 662      81.542  -1.331  23.848  1.00  0.00           O  
ATOM    933  OE2 GLU A 662      79.637  -1.055  24.926  1.00  0.00           O  
ATOM    934  N   GLU A 663      85.752   1.641  24.208  1.00  0.00           N  
ATOM    935  CA  GLU A 663      86.977   2.392  24.478  1.00  0.00           C  
ATOM    936  C   GLU A 663      87.312   3.368  23.364  1.00  0.00           C  
ATOM    937  O   GLU A 663      87.495   4.552  23.616  1.00  0.00           O  
ATOM    938  CB  GLU A 663      88.155   1.468  24.723  1.00  0.00           C  
ATOM    939  CG  GLU A 663      88.038   0.697  26.010  1.00  0.00           C  
ATOM    940  CD  GLU A 663      87.267  -0.581  25.830  1.00  0.00           C  
ATOM    941  OE1 GLU A 663      87.201  -1.053  24.676  1.00  0.00           O  
ATOM    942  OE2 GLU A 663      86.728  -1.110  26.823  1.00  0.00           O  
ATOM    943  N   MET A 664      87.389   2.870  22.135  1.00  0.00           N  
ATOM    944  CA  MET A 664      87.725   3.696  20.982  1.00  0.00           C  
ATOM    945  C   MET A 664      86.818   4.921  20.840  1.00  0.00           C  
ATOM    946  O   MET A 664      87.279   6.027  20.570  1.00  0.00           O  
ATOM    947  CB  MET A 664      87.645   2.867  19.715  1.00  0.00           C  
ATOM    948  CG  MET A 664      88.133   3.610  18.508  1.00  0.00           C  
ATOM    949  SD  MET A 664      88.472   2.452  17.193  1.00  0.00           S  
ATOM    950  CE  MET A 664      90.007   1.716  17.765  1.00  0.00           C  
ATOM    951  N   ILE A 665      85.520   4.723  21.023  1.00  0.00           N  
ATOM    952  CA  ILE A 665      84.634   5.843  20.874  1.00  0.00           C  
ATOM    953  C   ILE A 665      84.901   6.823  22.013  1.00  0.00           C  
ATOM    954  O   ILE A 665      84.742   8.032  21.849  1.00  0.00           O  
ATOM    955  CB  ILE A 665      83.158   5.421  20.728  1.00  0.00           C  
ATOM    956  CG1 ILE A 665      82.337   6.572  20.144  1.00  0.00           C  
ATOM    957  CG2 ILE A 665      82.609   4.913  22.026  1.00  0.00           C  
ATOM    958  CD1 ILE A 665      82.959   7.195  18.951  1.00  0.00           C  
ATOM    959  N   THR A 666      85.373   6.312  23.136  1.00  0.00           N  
ATOM    960  CA  THR A 666      85.806   7.194  24.183  1.00  0.00           C  
ATOM    961  C   THR A 666      87.101   7.921  23.814  1.00  0.00           C  
ATOM    962  O   THR A 666      87.211   9.124  24.006  1.00  0.00           O  
ATOM    963  CB  THR A 666      85.890   6.478  25.523  1.00  0.00           C  
ATOM    964  OG1 THR A 666      84.596   5.963  25.864  1.00  0.00           O  
ATOM    965  CG2 THR A 666      86.303   7.452  26.611  1.00  0.00           C  
ATOM    966  N   GLU A 667      88.072   7.208  23.262  1.00  0.00           N  
ATOM    967  CA  GLU A 667      89.332   7.818  22.788  1.00  0.00           C  
ATOM    968  C   GLU A 667      89.036   8.955  21.832  1.00  0.00           C  
ATOM    969  O   GLU A 667      89.691   9.982  21.865  1.00  0.00           O  
ATOM    970  CB  GLU A 667      90.174   6.790  22.030  1.00  0.00           C  
ATOM    971  CG  GLU A 667      91.669   6.998  22.112  1.00  0.00           C  
ATOM    972  CD  GLU A 667      92.178   8.180  21.303  1.00  0.00           C  
ATOM    973  OE1 GLU A 667      92.293   8.058  20.047  1.00  0.00           O  
ATOM    974  OE2 GLU A 667      92.484   9.227  21.944  1.00  0.00           O  
ATOM    975  N   ILE A 668      88.067   8.756  20.950  1.00  0.00           N  
ATOM    976  CA  ILE A 668      87.716   9.768  19.980  1.00  0.00           C  
ATOM    977  C   ILE A 668      86.982  10.925  20.667  1.00  0.00           C  
ATOM    978  O   ILE A 668      87.199  12.086  20.309  1.00  0.00           O  
ATOM    979  CB  ILE A 668      86.882   9.183  18.819  1.00  0.00           C  
ATOM    980  CG1 ILE A 668      87.729   8.209  17.983  1.00  0.00           C  
ATOM    981  CG2 ILE A 668      86.312  10.299  17.943  1.00  0.00           C  
ATOM    982  CD1 ILE A 668      86.940   7.481  16.859  1.00  0.00           C  
ATOM    983  N   PHE A 669      86.129  10.616  21.643  1.00  0.00           N  
ATOM    984  CA  PHE A 669      85.375  11.645  22.330  1.00  0.00           C  
ATOM    985  C   PHE A 669      86.302  12.555  23.131  1.00  0.00           C  
ATOM    986  O   PHE A 669      86.237  13.798  23.010  1.00  0.00           O  
ATOM    987  CB  PHE A 669      84.356  11.010  23.254  1.00  0.00           C  
ATOM    988  CG  PHE A 669      83.596  11.993  24.107  1.00  0.00           C  
ATOM    989  CD1 PHE A 669      82.315  12.389  23.757  1.00  0.00           C  
ATOM    990  CD2 PHE A 669      84.147  12.500  25.278  1.00  0.00           C  
ATOM    991  CE1 PHE A 669      81.607  13.287  24.544  1.00  0.00           C  
ATOM    992  CE2 PHE A 669      83.435  13.399  26.064  1.00  0.00           C  
ATOM    993  CZ  PHE A 669      82.164  13.785  25.692  1.00  0.00           C  
ATOM    994  N   ARG A 670      87.171  11.949  23.938  1.00  0.00           N  
ATOM    995  CA  ARG A 670      87.972  12.711  24.891  1.00  0.00           C  
ATOM    996  C   ARG A 670      88.919  13.656  24.182  1.00  0.00           C  
ATOM    997  O   ARG A 670      89.521  14.530  24.811  1.00  0.00           O  
ATOM    998  CB  ARG A 670      88.781  11.773  25.798  1.00  0.00           C  
ATOM    999  CG  ARG A 670      90.157  11.397  25.262  1.00  0.00           C  
ATOM   1000  CD  ARG A 670      90.919  10.554  26.233  1.00  0.00           C  
ATOM   1001  NE  ARG A 670      91.880   9.747  25.502  1.00  0.00           N  
ATOM   1002  CZ  ARG A 670      92.468   8.658  25.986  1.00  0.00           C  
ATOM   1003  NH1 ARG A 670      92.198   8.240  27.222  1.00  0.00           N  
ATOM   1004  NH2 ARG A 670      93.320   7.974  25.225  1.00  0.00           N  
ATOM   1005  N   ALA A 671      89.055  13.460  22.876  1.00  0.00           N  
ATOM   1006  CA  ALA A 671      90.116  14.080  22.115  1.00  0.00           C  
ATOM   1007  C   ALA A 671      89.692  15.450  21.728  1.00  0.00           C  
ATOM   1008  O   ALA A 671      90.524  16.338  21.637  1.00  0.00           O  
ATOM   1009  CB  ALA A 671      90.427  13.269  20.875  1.00  0.00           C  
ATOM   1010  N   TYR A 672      88.388  15.618  21.531  1.00  0.00           N  
ATOM   1011  CA  TYR A 672      87.843  16.769  20.826  1.00  0.00           C  
ATOM   1012  C   TYR A 672      86.786  17.522  21.609  1.00  0.00           C  
ATOM   1013  O   TYR A 672      86.653  18.731  21.446  1.00  0.00           O  
ATOM   1014  CB  TYR A 672      87.164  16.294  19.549  1.00  0.00           C  
ATOM   1015  CG  TYR A 672      88.039  15.567  18.583  1.00  0.00           C  
ATOM   1016  CD1 TYR A 672      88.957  16.257  17.821  1.00  0.00           C  
ATOM   1017  CD2 TYR A 672      87.912  14.201  18.404  1.00  0.00           C  
ATOM   1018  CE1 TYR A 672      89.748  15.618  16.920  1.00  0.00           C  
ATOM   1019  CE2 TYR A 672      88.694  13.535  17.500  1.00  0.00           C  
ATOM   1020  CZ  TYR A 672      89.622  14.255  16.750  1.00  0.00           C  
ATOM   1021  OH  TYR A 672      90.448  13.631  15.831  1.00  0.00           O  
ATOM   1022  N   ILE A 676      86.006  16.789  22.409  1.00  0.00           N  
ATOM   1023  CA  ILE A 676      84.895  17.365  23.175  1.00  0.00           C  
ATOM   1024  C   ILE A 676      85.318  17.702  24.613  1.00  0.00           C  
ATOM   1025  O   ILE A 676      85.764  16.842  25.355  1.00  0.00           O  
ATOM   1026  CB  ILE A 676      83.611  16.466  23.118  1.00  0.00           C  
ATOM   1027  CG1 ILE A 676      83.041  16.426  21.698  1.00  0.00           C  
ATOM   1028  CG2 ILE A 676      82.534  16.967  24.054  1.00  0.00           C  
ATOM   1029  CD1 ILE A 676      82.651  17.787  21.117  1.00  0.00           C  
ATOM   1030  N   LYS A 677      85.175  18.970  24.984  1.00  0.00           N  
ATOM   1031  CA  LYS A 677      85.671  19.466  26.267  1.00  0.00           C  
ATOM   1032  C   LYS A 677      84.574  20.145  27.087  1.00  0.00           C  
ATOM   1033  O   LYS A 677      84.654  20.204  28.309  1.00  0.00           O  
ATOM   1034  CB  LYS A 677      86.837  20.443  26.047  1.00  0.00           C  
ATOM   1035  CG  LYS A 677      88.099  19.816  25.494  1.00  0.00           C  
ATOM   1036  CD  LYS A 677      88.634  18.768  26.469  1.00  0.00           C  
ATOM   1037  CE  LYS A 677      89.487  17.673  25.798  1.00  0.00           C  
ATOM   1038  NZ  LYS A 677      89.639  16.468  26.698  1.00  0.00           N  
ATOM   1039  N   SER A 678      83.554  20.659  26.410  1.00  0.00           N  
ATOM   1040  CA  SER A 678      82.550  21.486  27.070  1.00  0.00           C  
ATOM   1041  C   SER A 678      81.198  20.777  27.153  1.00  0.00           C  
ATOM   1042  O   SER A 678      80.758  20.134  26.196  1.00  0.00           O  
ATOM   1043  CB  SER A 678      82.418  22.845  26.352  1.00  0.00           C  
ATOM   1044  OG  SER A 678      81.427  23.670  26.950  1.00  0.00           O  
ATOM   1045  N   TYR A 681      80.535  20.902  28.296  1.00  0.00           N  
ATOM   1046  CA  TYR A 681      79.210  20.323  28.462  1.00  0.00           C  
ATOM   1047  C   TYR A 681      78.185  20.876  27.463  1.00  0.00           C  
ATOM   1048  O   TYR A 681      77.108  20.284  27.302  1.00  0.00           O  
ATOM   1049  CB  TYR A 681      78.701  20.556  29.880  1.00  0.00           C  
ATOM   1050  CG  TYR A 681      78.148  21.940  30.113  1.00  0.00           C  
ATOM   1051  CD1 TYR A 681      76.776  22.181  30.047  1.00  0.00           C  
ATOM   1052  CD2 TYR A 681      78.987  23.001  30.394  1.00  0.00           C  
ATOM   1053  CE1 TYR A 681      76.258  23.450  30.261  1.00  0.00           C  
ATOM   1054  CE2 TYR A 681      78.480  24.274  30.614  1.00  0.00           C  
ATOM   1055  CZ  TYR A 681      77.119  24.493  30.542  1.00  0.00           C  
ATOM   1056  OH  TYR A 681      76.626  25.754  30.755  1.00  0.00           O  
ATOM   1057  N   LYS A 683      78.505  22.006  26.816  1.00  0.00           N  
ATOM   1058  CA  LYS A 683      77.610  22.606  25.812  1.00  0.00           C  
ATOM   1059  C   LYS A 683      77.616  21.823  24.504  1.00  0.00           C  
ATOM   1060  O   LYS A 683      76.922  22.194  23.559  1.00  0.00           O  
ATOM   1061  CB  LYS A 683      77.945  24.079  25.565  1.00  0.00           C  
ATOM   1062  CG  LYS A 683      77.423  24.995  26.678  1.00  0.00           C  
ATOM   1063  CD  LYS A 683      77.740  26.492  26.469  1.00  0.00           C  
ATOM   1064  CE  LYS A 683      79.053  26.921  27.139  1.00  0.00           C  
ATOM   1065  NZ  LYS A 683      79.336  28.369  26.874  1.00  0.00           N  
ATOM   1066  N   SER A 684      78.380  20.731  24.470  1.00  0.00           N  
ATOM   1067  CA  SER A 684      78.555  19.928  23.269  1.00  0.00           C  
ATOM   1068  C   SER A 684      77.686  18.663  23.314  1.00  0.00           C  
ATOM   1069  O   SER A 684      77.678  17.873  22.359  1.00  0.00           O  
ATOM   1070  CB  SER A 684      80.040  19.579  23.113  1.00  0.00           C  
ATOM   1071  OG  SER A 684      80.488  19.724  21.780  1.00  0.00           O  
ATOM   1072  N   LEU A 685      76.934  18.519  24.414  1.00  0.00           N  
ATOM   1073  CA  LEU A 685      76.181  17.299  24.767  1.00  0.00           C  
ATOM   1074  C   LEU A 685      74.669  17.546  24.888  1.00  0.00           C  
ATOM   1075  O   LEU A 685      74.259  18.633  25.270  1.00  0.00           O  
ATOM   1076  CB  LEU A 685      76.673  16.770  26.115  1.00  0.00           C  
ATOM   1077  CG  LEU A 685      78.155  16.532  26.326  1.00  0.00           C  
ATOM   1078  CD1 LEU A 685      78.422  16.035  27.741  1.00  0.00           C  
ATOM   1079  CD2 LEU A 685      78.638  15.541  25.293  1.00  0.00           C  
ATOM   1080  N   PRO A 686      73.822  16.519  24.678  1.00  0.00           N  
ATOM   1081  CA  PRO A 686      74.060  15.093  24.499  1.00  0.00           C  
ATOM   1082  C   PRO A 686      74.582  14.843  23.116  1.00  0.00           C  
ATOM   1083  O   PRO A 686      74.192  15.555  22.190  1.00  0.00           O  
ATOM   1084  CB  PRO A 686      72.665  14.484  24.639  1.00  0.00           C  
ATOM   1085  CG  PRO A 686      71.744  15.550  24.235  1.00  0.00           C  
ATOM   1086  CD  PRO A 686      72.385  16.845  24.617  1.00  0.00           C  
ATOM   1087  N   LEU A 687      75.467  13.860  22.981  1.00  0.00           N  
ATOM   1088  CA  LEU A 687      76.032  13.502  21.687  1.00  0.00           C  
ATOM   1089  C   LEU A 687      75.990  11.980  21.581  1.00  0.00           C  
ATOM   1090  O   LEU A 687      76.319  11.282  22.535  1.00  0.00           O  
ATOM   1091  CB  LEU A 687      77.455  14.070  21.561  1.00  0.00           C  
ATOM   1092  CG  LEU A 687      78.416  13.744  20.410  1.00  0.00           C  
ATOM   1093  CD1 LEU A 687      78.083  14.467  19.117  1.00  0.00           C  
ATOM   1094  CD2 LEU A 687      79.836  14.068  20.866  1.00  0.00           C  
ATOM   1095  N   ASN A 688      75.542  11.467  20.438  1.00  0.00           N  
ATOM   1096  CA  ASN A 688      75.384  10.035  20.227  1.00  0.00           C  
ATOM   1097  C   ASN A 688      76.097   9.687  18.936  1.00  0.00           C  
ATOM   1098  O   ASN A 688      75.762  10.194  17.866  1.00  0.00           O  
ATOM   1099  CB  ASN A 688      73.892   9.674  20.193  1.00  0.00           C  
ATOM   1100  CG  ASN A 688      73.629   8.156  20.137  1.00  0.00           C  
ATOM   1101  OD1 ASN A 688      72.608   7.674  20.674  1.00  0.00           O  
ATOM   1102  ND2 ASN A 688      74.533   7.400  19.477  1.00  0.00           N  
ATOM   1103  N   LEU A 689      77.123   8.855  19.040  1.00  0.00           N  
ATOM   1104  CA  LEU A 689      77.903   8.514  17.848  1.00  0.00           C  
ATOM   1105  C   LEU A 689      77.748   7.043  17.555  1.00  0.00           C  
ATOM   1106  O   LEU A 689      77.869   6.211  18.447  1.00  0.00           O  
ATOM   1107  CB  LEU A 689      79.385   8.932  17.984  1.00  0.00           C  
ATOM   1108  CG  LEU A 689      79.637  10.418  18.299  1.00  0.00           C  
ATOM   1109  CD1 LEU A 689      81.112  10.725  18.581  1.00  0.00           C  
ATOM   1110  CD2 LEU A 689      79.125  11.309  17.206  1.00  0.00           C  
ATOM   1111  N   TYR A 690      77.425   6.724  16.310  1.00  0.00           N  
ATOM   1112  CA  TYR A 690      77.160   5.330  15.964  1.00  0.00           C  
ATOM   1113  C   TYR A 690      77.842   5.058  14.684  1.00  0.00           C  
ATOM   1114  O   TYR A 690      78.120   6.006  13.962  1.00  0.00           O  
ATOM   1115  CB  TYR A 690      75.652   5.051  15.820  1.00  0.00           C  
ATOM   1116  CG  TYR A 690      75.050   5.485  14.509  1.00  0.00           C  
ATOM   1117  CD1 TYR A 690      74.876   4.567  13.474  1.00  0.00           C  
ATOM   1118  CD2 TYR A 690      74.659   6.816  14.294  1.00  0.00           C  
ATOM   1119  CE1 TYR A 690      74.322   4.955  12.248  1.00  0.00           C  
ATOM   1120  CE2 TYR A 690      74.094   7.218  13.074  1.00  0.00           C  
ATOM   1121  CZ  TYR A 690      73.933   6.272  12.058  1.00  0.00           C  
ATOM   1122  OH  TYR A 690      73.392   6.619  10.858  1.00  0.00           O  
ATOM   1123  N   HIS A 691      78.125   3.779  14.416  1.00  0.00           N  
ATOM   1124  CA  HIS A 691      78.681   3.326  13.123  1.00  0.00           C  
ATOM   1125  C   HIS A 691      78.189   1.904  12.822  1.00  0.00           C  
ATOM   1126  O   HIS A 691      77.705   1.193  13.722  1.00  0.00           O  
ATOM   1127  CB  HIS A 691      80.209   3.426  13.122  1.00  0.00           C  
ATOM   1128  CG  HIS A 691      80.890   2.344  13.906  1.00  0.00           C  
ATOM   1129  ND1 HIS A 691      82.159   1.888  13.604  1.00  0.00           N  
ATOM   1130  CD2 HIS A 691      80.464   1.598  14.958  1.00  0.00           C  
ATOM   1131  CE1 HIS A 691      82.488   0.918  14.440  1.00  0.00           C  
ATOM   1132  NE2 HIS A 691      81.475   0.719  15.267  1.00  0.00           N  
ATOM   1133  N   ILE A 692      78.265   1.500  11.554  1.00  0.00           N  
ATOM   1134  CA  ILE A 692      77.891   0.133  11.192  1.00  0.00           C  
ATOM   1135  C   ILE A 692      79.123  -0.520  10.646  1.00  0.00           C  
ATOM   1136  O   ILE A 692      79.674  -0.047   9.655  1.00  0.00           O  
ATOM   1137  CB  ILE A 692      76.735   0.076  10.176  1.00  0.00           C  
ATOM   1138  CG1 ILE A 692      75.439   0.513  10.840  1.00  0.00           C  
ATOM   1139  CG2 ILE A 692      76.544  -1.364   9.624  1.00  0.00           C  
ATOM   1140  CD1 ILE A 692      74.326   0.852   9.824  1.00  0.00           C  
ATOM   1141  N   GLN A 693      79.548  -1.598  11.299  1.00  0.00           N  
ATOM   1142  CA  GLN A 693      80.895  -2.103  11.123  1.00  0.00           C  
ATOM   1143  C   GLN A 693      81.007  -3.518  11.633  1.00  0.00           C  
ATOM   1144  O   GLN A 693      80.348  -3.877  12.611  1.00  0.00           O  
ATOM   1145  CB  GLN A 693      81.845  -1.201  11.907  1.00  0.00           C  
ATOM   1146  CG  GLN A 693      83.302  -1.552  11.871  1.00  0.00           C  
ATOM   1147  CD  GLN A 693      83.869  -1.517  10.473  1.00  0.00           C  
ATOM   1148  OE1 GLN A 693      83.487  -2.319   9.618  1.00  0.00           O  
ATOM   1149  NE2 GLN A 693      84.802  -0.618  10.238  1.00  0.00           N  
ATOM   1150  N   TRP A 695      81.859  -4.311  10.986  1.00  0.00           N  
ATOM   1151  CA  TRP A 695      81.987  -5.757  11.281  1.00  0.00           C  
ATOM   1152  C   TRP A 695      82.714  -5.975  12.572  1.00  0.00           C  
ATOM   1153  O   TRP A 695      83.868  -5.586  12.704  1.00  0.00           O  
ATOM   1154  CB  TRP A 695      82.731  -6.488  10.148  1.00  0.00           C  
ATOM   1155  CG  TRP A 695      82.001  -6.354   8.858  1.00  0.00           C  
ATOM   1156  CD1 TRP A 695      82.060  -5.301   7.958  1.00  0.00           C  
ATOM   1157  CD2 TRP A 695      81.027  -7.257   8.352  1.00  0.00           C  
ATOM   1158  NE1 TRP A 695      81.196  -5.529   6.919  1.00  0.00           N  
ATOM   1159  CE2 TRP A 695      80.541  -6.715   7.142  1.00  0.00           C  
ATOM   1160  CE3 TRP A 695      80.513  -8.474   8.802  1.00  0.00           C  
ATOM   1161  CZ2 TRP A 695      79.574  -7.369   6.374  1.00  0.00           C  
ATOM   1162  CZ3 TRP A 695      79.545  -9.112   8.038  1.00  0.00           C  
ATOM   1163  CH2 TRP A 695      79.095  -8.564   6.839  1.00  0.00           C  
ATOM   1164  N   LYS A 696      82.045  -6.570  13.537  1.00  0.00           N  
ATOM   1165  CA  LYS A 696      82.685  -6.899  14.787  1.00  0.00           C  
ATOM   1166  C   LYS A 696      83.132  -8.342  14.642  1.00  0.00           C  
ATOM   1167  O   LYS A 696      82.726  -9.012  13.678  1.00  0.00           O  
ATOM   1168  CB  LYS A 696      81.715  -6.720  15.972  1.00  0.00           C  
ATOM   1169  CG  LYS A 696      81.623  -5.286  16.565  1.00  0.00           C  
ATOM   1170  CD  LYS A 696      80.771  -4.358  15.719  1.00  0.00           C  
ATOM   1171  CE  LYS A 696      81.286  -2.920  15.707  1.00  0.00           C  
ATOM   1172  NZ  LYS A 696      82.755  -2.764  15.328  1.00  0.00           N  
ATOM   1173  N   PHE A 697      83.978  -8.799  15.582  1.00  0.00           N  
ATOM   1174  CA  PHE A 697      84.451 -10.199  15.662  1.00  0.00           C  
ATOM   1175  C   PHE A 697      84.387 -10.785  17.066  1.00  0.00           C  
ATOM   1176  O   PHE A 697      84.812 -10.170  18.019  1.00  0.00           O  
ATOM   1177  CB  PHE A 697      85.881 -10.347  15.146  1.00  0.00           C  
ATOM   1178  CG  PHE A 697      86.224 -11.745  14.758  1.00  0.00           C  
ATOM   1179  CD1 PHE A 697      85.922 -12.222  13.467  1.00  0.00           C  
ATOM   1180  CD2 PHE A 697      86.810 -12.624  15.686  1.00  0.00           C  
ATOM   1181  CE1 PHE A 697      86.219 -13.547  13.102  1.00  0.00           C  
ATOM   1182  CE2 PHE A 697      87.126 -13.969  15.334  1.00  0.00           C  
ATOM   1183  CZ  PHE A 697      86.836 -14.431  14.050  1.00  0.00           C  
ATOM   1184  N   ARG A 698      83.854 -11.983  17.194  1.00  0.00           N  
ATOM   1185  CA  ARG A 698      83.922 -12.705  18.449  1.00  0.00           C  
ATOM   1186  C   ARG A 698      84.229 -14.145  18.137  1.00  0.00           C  
ATOM   1187  O   ARG A 698      83.470 -14.800  17.419  1.00  0.00           O  
ATOM   1188  CB  ARG A 698      82.615 -12.596  19.198  1.00  0.00           C  
ATOM   1189  CG  ARG A 698      82.459 -11.260  19.807  1.00  0.00           C  
ATOM   1190  CD  ARG A 698      81.049 -10.974  20.196  1.00  0.00           C  
ATOM   1191  NE  ARG A 698      80.905  -9.550  20.479  1.00  0.00           N  
ATOM   1192  CZ  ARG A 698      79.912  -9.036  21.188  1.00  0.00           C  
ATOM   1193  NH1 ARG A 698      78.954  -9.825  21.675  1.00  0.00           N  
ATOM   1194  NH2 ARG A 698      79.876  -7.735  21.400  1.00  0.00           N  
ATOM   1195  N   ASP A 699      85.359 -14.624  18.659  1.00  0.00           N  
ATOM   1196  CA  ASP A 699      85.780 -15.998  18.431  1.00  0.00           C  
ATOM   1197  C   ASP A 699      84.897 -16.849  19.309  1.00  0.00           C  
ATOM   1198  O   ASP A 699      85.198 -17.096  20.484  1.00  0.00           O  
ATOM   1199  CB  ASP A 699      87.268 -16.198  18.778  1.00  0.00           C  
ATOM   1200  CG  ASP A 699      87.935 -17.343  17.972  1.00  0.00           C  
ATOM   1201  OD1 ASP A 699      87.256 -18.056  17.170  1.00  0.00           O  
ATOM   1202  OD2 ASP A 699      89.166 -17.517  18.151  1.00  0.00           O  
ATOM   1203  N   GLU A 700      83.778 -17.279  18.751  1.00  0.00           N  
ATOM   1204  CA  GLU A 700      82.826 -17.966  19.588  1.00  0.00           C  
ATOM   1205  C   GLU A 700      83.183 -19.444  19.731  1.00  0.00           C  
ATOM   1206  O   GLU A 700      83.757 -20.059  18.808  1.00  0.00           O  
ATOM   1207  CB  GLU A 700      81.395 -17.709  19.139  1.00  0.00           C  
ATOM   1208  CG  GLU A 700      80.553 -17.253  20.303  1.00  0.00           C  
ATOM   1209  CD  GLU A 700      79.767 -15.986  20.004  1.00  0.00           C  
ATOM   1210  OE1 GLU A 700      80.369 -14.901  19.789  1.00  0.00           O  
ATOM   1211  OE2 GLU A 700      78.521 -16.071  20.004  1.00  0.00           O  
ATOM   1212  N   GLN A 703      82.891 -19.983  20.915  1.00  0.00           N  
ATOM   1213  CA  GLN A 703      83.282 -21.334  21.269  1.00  0.00           C  
ATOM   1214  C   GLN A 703      83.056 -22.203  20.037  1.00  0.00           C  
ATOM   1215  O   GLN A 703      84.013 -22.575  19.341  1.00  0.00           O  
ATOM   1216  CB  GLN A 703      82.453 -21.823  22.466  1.00  0.00           C  
ATOM   1217  CG  GLN A 703      83.257 -22.491  23.585  1.00  0.00           C  
ATOM   1218  CD  GLN A 703      83.450 -23.990  23.389  1.00  0.00           C  
ATOM   1219  OE1 GLN A 703      82.509 -24.719  23.051  1.00  0.00           O  
ATOM   1220  NE2 GLN A 703      84.670 -24.463  23.637  1.00  0.00           N  
ATOM   1221  N   ARG A 710      81.786 -22.485  19.755  1.00  0.00           N  
ATOM   1222  CA  ARG A 710      81.418 -23.255  18.582  1.00  0.00           C  
ATOM   1223  C   ARG A 710      80.341 -22.532  17.789  1.00  0.00           C  
ATOM   1224  O   ARG A 710      79.184 -22.487  18.208  1.00  0.00           O  
ATOM   1225  CB  ARG A 710      80.982 -24.664  18.953  1.00  0.00           C  
ATOM   1226  CG  ARG A 710      82.092 -25.679  18.768  1.00  0.00           C  
ATOM   1227  CD  ARG A 710      82.734 -26.075  20.069  1.00  0.00           C  
ATOM   1228  NE  ARG A 710      82.332 -27.413  20.489  1.00  0.00           N  
ATOM   1229  CZ  ARG A 710      82.747 -28.009  21.607  1.00  0.00           C  
ATOM   1230  NH1 ARG A 710      83.571 -27.376  22.441  1.00  0.00           N  
ATOM   1231  NH2 ARG A 710      82.337 -29.242  21.895  1.00  0.00           N  
ATOM   1232  N   PRO A 711      80.730 -21.951  16.640  1.00  0.00           N  
ATOM   1233  CA  PRO A 711      79.871 -21.132  15.784  1.00  0.00           C  
ATOM   1234  C   PRO A 711      78.695 -21.921  15.195  1.00  0.00           C  
ATOM   1235  O   PRO A 711      78.886 -22.790  14.337  1.00  0.00           O  
ATOM   1236  CB  PRO A 711      80.824 -20.675  14.682  1.00  0.00           C  
ATOM   1237  CG  PRO A 711      82.225 -20.884  15.267  1.00  0.00           C  
ATOM   1238  CD  PRO A 711      82.094 -22.081  16.092  1.00  0.00           C  
ATOM   1239  N   ARG A 712      77.492 -21.621  15.672  1.00  0.00           N  
ATOM   1240  CA  ARG A 712      76.315 -22.376  15.290  1.00  0.00           C  
ATOM   1241  C   ARG A 712      75.268 -21.496  14.636  1.00  0.00           C  
ATOM   1242  O   ARG A 712      75.274 -20.278  14.820  1.00  0.00           O  
ATOM   1243  CB  ARG A 712      75.715 -23.114  16.501  1.00  0.00           C  
ATOM   1244  CG  ARG A 712      76.363 -24.467  16.784  1.00  0.00           C  
ATOM   1245  CD  ARG A 712      75.764 -25.182  17.995  1.00  0.00           C  
ATOM   1246  NE  ARG A 712      74.420 -25.730  17.748  1.00  0.00           N  
ATOM   1247  CZ  ARG A 712      73.939 -26.841  18.319  1.00  0.00           C  
ATOM   1248  NH1 ARG A 712      74.694 -27.546  19.159  1.00  0.00           N  
ATOM   1249  NH2 ARG A 712      72.706 -27.264  18.043  1.00  0.00           N  
ATOM   1250  N   PHE A 713      74.395 -22.125  13.848  1.00  0.00           N  
ATOM   1251  CA  PHE A 713      73.157 -21.503  13.359  1.00  0.00           C  
ATOM   1252  C   PHE A 713      73.312 -20.397  12.282  1.00  0.00           C  
ATOM   1253  O   PHE A 713      72.465 -19.497  12.160  1.00  0.00           O  
ATOM   1254  CB  PHE A 713      72.275 -21.043  14.532  1.00  0.00           C  
ATOM   1255  CG  PHE A 713      72.002 -22.126  15.553  1.00  0.00           C  
ATOM   1256  CD1 PHE A 713      71.715 -23.448  15.148  1.00  0.00           C  
ATOM   1257  CD2 PHE A 713      72.004 -21.828  16.926  1.00  0.00           C  
ATOM   1258  CE1 PHE A 713      71.452 -24.455  16.095  1.00  0.00           C  
ATOM   1259  CE2 PHE A 713      71.746 -22.817  17.877  1.00  0.00           C  
ATOM   1260  CZ  PHE A 713      71.468 -24.137  17.459  1.00  0.00           C  
ATOM   1261  N   GLY A 714      74.375 -20.500  11.486  1.00  0.00           N  
ATOM   1262  CA  GLY A 714      74.548 -19.628  10.327  1.00  0.00           C  
ATOM   1263  C   GLY A 714      74.909 -18.216  10.724  1.00  0.00           C  
ATOM   1264  O   GLY A 714      75.973 -17.988  11.319  1.00  0.00           O  
ATOM   1265  N   VAL A 715      74.010 -17.279  10.415  1.00  0.00           N  
ATOM   1266  CA  VAL A 715      74.249 -15.849  10.623  1.00  0.00           C  
ATOM   1267  C   VAL A 715      73.770 -15.399  11.997  1.00  0.00           C  
ATOM   1268  O   VAL A 715      74.014 -14.260  12.409  1.00  0.00           O  
ATOM   1269  CB  VAL A 715      73.588 -14.960   9.513  1.00  0.00           C  
ATOM   1270  CG1 VAL A 715      73.871 -15.498   8.134  1.00  0.00           C  
ATOM   1271  CG2 VAL A 715      72.079 -14.812   9.715  1.00  0.00           C  
ATOM   1272  N   MET A 716      73.077 -16.282  12.701  1.00  0.00           N  
ATOM   1273  CA  MET A 716      72.569 -15.955  14.035  1.00  0.00           C  
ATOM   1274  C   MET A 716      73.695 -16.030  15.084  1.00  0.00           C  
ATOM   1275  O   MET A 716      73.663 -15.311  16.076  1.00  0.00           O  
ATOM   1276  CB  MET A 716      71.385 -16.864  14.454  1.00  0.00           C  
ATOM   1277  CG  MET A 716      70.202 -16.954  13.476  1.00  0.00           C  
ATOM   1278  SD  MET A 716      68.716 -16.052  13.960  1.00  0.00           S  
ATOM   1279  CE  MET A 716      67.886 -17.133  15.100  1.00  0.00           C  
ATOM   1280  N   ARG A 718      74.674 -16.907  14.885  1.00  0.00           N  
ATOM   1281  CA  ARG A 718      75.770 -17.005  15.848  1.00  0.00           C  
ATOM   1282  C   ARG A 718      77.098 -17.287  15.163  1.00  0.00           C  
ATOM   1283  O   ARG A 718      77.666 -18.381  15.269  1.00  0.00           O  
ATOM   1284  CB  ARG A 718      75.483 -18.036  16.953  1.00  0.00           C  
ATOM   1285  CG  ARG A 718      75.902 -17.555  18.364  1.00  0.00           C  
ATOM   1286  CD  ARG A 718      75.454 -18.513  19.453  1.00  0.00           C  
ATOM   1287  NE  ARG A 718      76.241 -19.740  19.409  1.00  0.00           N  
ATOM   1288  CZ  ARG A 718      75.763 -20.940  19.696  1.00  0.00           C  
ATOM   1289  NH1 ARG A 718      74.489 -21.090  20.040  1.00  0.00           N  
ATOM   1290  NH2 ARG A 718      76.555 -21.992  19.615  1.00  0.00           N  
ATOM   1291  N   GLY A 723      77.583 -16.262  14.467  1.00  0.00           N  
ATOM   1292  CA  GLY A 723      78.832 -16.365  13.761  1.00  0.00           C  
ATOM   1293  C   GLY A 723      79.898 -15.750  14.609  1.00  0.00           C  
ATOM   1294  O   GLY A 723      79.644 -15.385  15.758  1.00  0.00           O  
ATOM   1295  N   ARG A 724      81.084 -15.643  14.018  1.00  0.00           N  
ATOM   1296  CA  ARG A 724      82.229 -14.988  14.611  1.00  0.00           C  
ATOM   1297  C   ARG A 724      82.411 -13.630  13.989  1.00  0.00           C  
ATOM   1298  O   ARG A 724      82.657 -12.655  14.700  1.00  0.00           O  
ATOM   1299  CB  ARG A 724      83.458 -15.834  14.399  1.00  0.00           C  
ATOM   1300  CG  ARG A 724      83.340 -17.152  15.135  1.00  0.00           C  
ATOM   1301  CD  ARG A 724      84.651 -17.898  15.167  1.00  0.00           C  
ATOM   1302  NE  ARG A 724      84.895 -18.569  13.899  1.00  0.00           N  
ATOM   1303  CZ  ARG A 724      86.083 -18.997  13.501  1.00  0.00           C  
ATOM   1304  NH1 ARG A 724      87.169 -18.836  14.275  1.00  0.00           N  
ATOM   1305  NH2 ARG A 724      86.172 -19.598  12.325  1.00  0.00           N  
ATOM   1306  N   GLU A 725      82.271 -13.561  12.660  1.00  0.00           N  
ATOM   1307  CA  GLU A 725      82.329 -12.275  11.944  1.00  0.00           C  
ATOM   1308  C   GLU A 725      80.913 -11.814  11.679  1.00  0.00           C  
ATOM   1309  O   GLU A 725      80.141 -12.500  10.998  1.00  0.00           O  
ATOM   1310  CB  GLU A 725      83.136 -12.358  10.631  1.00  0.00           C  
ATOM   1311  CG  GLU A 725      83.435 -10.991   9.995  1.00  0.00           C  
ATOM   1312  CD  GLU A 725      84.367 -11.049   8.791  1.00  0.00           C  
ATOM   1313  OE1 GLU A 725      85.292 -11.865   8.804  1.00  0.00           O  
ATOM   1314  OE2 GLU A 725      84.185 -10.262   7.824  1.00  0.00           O  
ATOM   1315  N   PHE A 726      80.565 -10.668  12.244  1.00  0.00           N  
ATOM   1316  CA  PHE A 726      79.209 -10.187  12.109  1.00  0.00           C  
ATOM   1317  C   PHE A 726      79.120  -8.669  11.958  1.00  0.00           C  
ATOM   1318  O   PHE A 726      80.141  -7.970  12.068  1.00  0.00           O  
ATOM   1319  CB  PHE A 726      78.303 -10.739  13.231  1.00  0.00           C  
ATOM   1320  CG  PHE A 726      78.630 -10.239  14.619  1.00  0.00           C  
ATOM   1321  CD1 PHE A 726      78.143  -9.018  15.070  1.00  0.00           C  
ATOM   1322  CD2 PHE A 726      79.375 -11.024  15.494  1.00  0.00           C  
ATOM   1323  CE1 PHE A 726      78.415  -8.571  16.367  1.00  0.00           C  
ATOM   1324  CE2 PHE A 726      79.645 -10.602  16.790  1.00  0.00           C  
ATOM   1325  CZ  PHE A 726      79.168  -9.362  17.229  1.00  0.00           C  
ATOM   1326  N   LEU A 728      77.915  -8.174  11.669  1.00  0.00           N  
ATOM   1327  CA  LEU A 728      77.739  -6.764  11.393  1.00  0.00           C  
ATOM   1328  C   LEU A 728      76.914  -6.120  12.491  1.00  0.00           C  
ATOM   1329  O   LEU A 728      75.841  -6.598  12.819  1.00  0.00           O  
ATOM   1330  CB  LEU A 728      77.080  -6.557  10.028  1.00  0.00           C  
ATOM   1331  CG  LEU A 728      77.029  -5.114   9.544  1.00  0.00           C  
ATOM   1332  CD1 LEU A 728      78.431  -4.599   9.261  1.00  0.00           C  
ATOM   1333  CD2 LEU A 728      76.212  -5.056   8.327  1.00  0.00           C  
ATOM   1334  N   MET A 730      77.405  -5.042  13.077  1.00  0.00           N  
ATOM   1335  CA  MET A 730      76.672  -4.483  14.188  1.00  0.00           C  
ATOM   1336  C   MET A 730      76.478  -3.021  13.978  1.00  0.00           C  
ATOM   1337  O   MET A 730      77.332  -2.377  13.342  1.00  0.00           O  
ATOM   1338  CB  MET A 730      77.400  -4.706  15.506  1.00  0.00           C  
ATOM   1339  CG  MET A 730      76.498  -4.537  16.692  1.00  0.00           C  
ATOM   1340  SD  MET A 730      77.320  -4.166  18.240  1.00  0.00           S  
ATOM   1341  CE  MET A 730      77.934  -5.767  18.772  1.00  0.00           C  
ATOM   1342  N   LYS A 731      75.338  -2.517  14.463  1.00  0.00           N  
ATOM   1343  CA  LYS A 731      75.169  -1.083  14.697  1.00  0.00           C  
ATOM   1344  C   LYS A 731      75.369  -0.864  16.183  1.00  0.00           C  
ATOM   1345  O   LYS A 731      74.603  -1.353  17.035  1.00  0.00           O  
ATOM   1346  CB  LYS A 731      73.806  -0.546  14.243  1.00  0.00           C  
ATOM   1347  CG  LYS A 731      73.650   1.007  14.301  1.00  0.00           C  
ATOM   1348  CD  LYS A 731      73.498   1.603  15.700  1.00  0.00           C  
ATOM   1349  CE  LYS A 731      72.346   0.963  16.454  1.00  0.00           C  
ATOM   1350  NZ  LYS A 731      72.005   1.560  17.776  1.00  0.00           N  
ATOM   1351  N   ASP A 732      76.446  -0.148  16.471  1.00  0.00           N  
ATOM   1352  CA  ASP A 732      76.822   0.183  17.820  1.00  0.00           C  
ATOM   1353  C   ASP A 732      76.812   1.694  17.924  1.00  0.00           C  
ATOM   1354  O   ASP A 732      77.499   2.404  17.191  1.00  0.00           O  
ATOM   1355  CB  ASP A 732      78.146  -0.478  18.249  1.00  0.00           C  
ATOM   1356  CG  ASP A 732      79.173  -0.579  17.121  1.00  0.00           C  
ATOM   1357  OD1 ASP A 732      78.852  -1.002  16.002  1.00  0.00           O  
ATOM   1358  OD2 ASP A 732      80.356  -0.267  17.358  1.00  0.00           O  
ATOM   1359  N   ALA A 733      75.951   2.173  18.802  1.00  0.00           N  
ATOM   1360  CA  ALA A 733      75.767   3.576  19.001  1.00  0.00           C  
ATOM   1361  C   ALA A 733      76.192   3.876  20.424  1.00  0.00           C  
ATOM   1362  O   ALA A 733      76.009   3.029  21.303  1.00  0.00           O  
ATOM   1363  CB  ALA A 733      74.328   3.890  18.817  1.00  0.00           C  
ATOM   1364  N   TYR A 734      76.762   5.064  20.643  1.00  0.00           N  
ATOM   1365  CA  TYR A 734      77.215   5.493  21.976  1.00  0.00           C  
ATOM   1366  C   TYR A 734      76.891   6.952  22.368  1.00  0.00           C  
ATOM   1367  O   TYR A 734      77.251   7.897  21.688  1.00  0.00           O  
ATOM   1368  CB  TYR A 734      78.695   5.259  22.123  1.00  0.00           C  
ATOM   1369  CG  TYR A 734      79.174   3.943  21.588  1.00  0.00           C  
ATOM   1370  CD1 TYR A 734      79.293   2.814  22.419  1.00  0.00           C  
ATOM   1371  CD2 TYR A 734      79.549   3.826  20.247  1.00  0.00           C  
ATOM   1372  CE1 TYR A 734      79.759   1.597  21.909  1.00  0.00           C  
ATOM   1373  CE2 TYR A 734      80.019   2.611  19.725  1.00  0.00           C  
ATOM   1374  CZ  TYR A 734      80.123   1.510  20.551  1.00  0.00           C  
ATOM   1375  OH  TYR A 734      80.615   0.356  19.987  1.00  0.00           O  
ATOM   1376  N   SER A 735      76.216   7.097  23.496  1.00  0.00           N  
ATOM   1377  CA  SER A 735      75.748   8.367  23.994  1.00  0.00           C  
ATOM   1378  C   SER A 735      76.632   8.926  25.133  1.00  0.00           C  
ATOM   1379  O   SER A 735      77.198   8.177  25.971  1.00  0.00           O  
ATOM   1380  CB  SER A 735      74.323   8.196  24.502  1.00  0.00           C  
ATOM   1381  OG  SER A 735      74.338   7.329  25.609  1.00  0.00           O  
ATOM   1382  N   PHE A 736      76.707  10.254  25.156  1.00  0.00           N  
ATOM   1383  CA  PHE A 736      77.545  11.011  26.068  1.00  0.00           C  
ATOM   1384  C   PHE A 736      76.746  12.168  26.674  1.00  0.00           C  
ATOM   1385  O   PHE A 736      76.220  13.034  25.975  1.00  0.00           O  
ATOM   1386  CB  PHE A 736      78.762  11.567  25.321  1.00  0.00           C  
ATOM   1387  CG  PHE A 736      79.692  10.510  24.775  1.00  0.00           C  
ATOM   1388  CD1 PHE A 736      80.723  10.005  25.556  1.00  0.00           C  
ATOM   1389  CD2 PHE A 736      79.563  10.061  23.475  1.00  0.00           C  
ATOM   1390  CE1 PHE A 736      81.576   9.067  25.076  1.00  0.00           C  
ATOM   1391  CE2 PHE A 736      80.428   9.113  22.979  1.00  0.00           C  
ATOM   1392  CZ  PHE A 736      81.435   8.609  23.789  1.00  0.00           C  
ATOM   1393  N   ASP A 737      76.663  12.163  27.988  1.00  0.00           N  
ATOM   1394  CA  ASP A 737      75.915  13.155  28.702  1.00  0.00           C  
ATOM   1395  C   ASP A 737      76.742  13.616  29.895  1.00  0.00           C  
ATOM   1396  O   ASP A 737      77.799  13.034  30.186  1.00  0.00           O  
ATOM   1397  CB  ASP A 737      74.598  12.551  29.156  1.00  0.00           C  
ATOM   1398  CG  ASP A 737      73.619  12.384  28.020  1.00  0.00           C  
ATOM   1399  OD1 ASP A 737      73.037  13.398  27.589  1.00  0.00           O  
ATOM   1400  OD2 ASP A 737      73.404  11.245  27.571  1.00  0.00           O  
ATOM   1401  N   VAL A 738      76.256  14.652  30.577  1.00  0.00           N  
ATOM   1402  CA  VAL A 738      76.958  15.257  31.684  1.00  0.00           C  
ATOM   1403  C   VAL A 738      76.587  14.638  33.019  1.00  0.00           C  
ATOM   1404  O   VAL A 738      77.428  14.542  33.899  1.00  0.00           O  
ATOM   1405  CB  VAL A 738      76.651  16.727  31.774  1.00  0.00           C  
ATOM   1406  CG1 VAL A 738      77.947  17.494  31.849  1.00  0.00           C  
ATOM   1407  CG2 VAL A 738      75.814  17.167  30.572  1.00  0.00           C  
ATOM   1408  N   ASP A 739      75.328  14.230  33.172  1.00  0.00           N  
ATOM   1409  CA  ASP A 739      74.873  13.602  34.421  1.00  0.00           C  
ATOM   1410  C   ASP A 739      73.909  12.414  34.266  1.00  0.00           C  
ATOM   1411  O   ASP A 739      73.416  12.124  33.177  1.00  0.00           O  
ATOM   1412  CB  ASP A 739      74.276  14.646  35.393  1.00  0.00           C  
ATOM   1413  CG  ASP A 739      73.046  15.379  34.827  1.00  0.00           C  
ATOM   1414  OD1 ASP A 739      72.400  16.128  35.608  1.00  0.00           O  
ATOM   1415  OD2 ASP A 739      72.726  15.228  33.621  1.00  0.00           O  
ATOM   1416  N   GLU A 741      73.692  11.726  35.387  1.00  0.00           N  
ATOM   1417  CA  GLU A 741      72.616  10.747  35.595  1.00  0.00           C  
ATOM   1418  C   GLU A 741      71.359  11.025  34.740  1.00  0.00           C  
ATOM   1419  O   GLU A 741      70.929  10.183  33.948  1.00  0.00           O  
ATOM   1420  CB  GLU A 741      72.266  10.739  37.115  1.00  0.00           C  
ATOM   1421  CG  GLU A 741      70.831  10.279  37.526  1.00  0.00           C  
ATOM   1422  CD  GLU A 741      70.700   8.759  37.637  1.00  0.00           C  
ATOM   1423  OE1 GLU A 741      71.657   8.033  37.254  1.00  0.00           O  
ATOM   1424  OE2 GLU A 741      69.634   8.303  38.118  1.00  0.00           O  
ATOM   1425  N   ALA A 742      70.796  12.222  34.931  1.00  0.00           N  
ATOM   1426  CA  ALA A 742      69.554  12.648  34.322  1.00  0.00           C  
ATOM   1427  C   ALA A 742      69.652  12.698  32.799  1.00  0.00           C  
ATOM   1428  O   ALA A 742      68.766  12.215  32.095  1.00  0.00           O  
ATOM   1429  CB  ALA A 742      69.168  14.007  34.879  1.00  0.00           C  
ATOM   1430  N   GLY A 743      70.738  13.276  32.299  1.00  0.00           N  
ATOM   1431  CA  GLY A 743      70.925  13.460  30.870  1.00  0.00           C  
ATOM   1432  C   GLY A 743      71.081  12.177  30.076  1.00  0.00           C  
ATOM   1433  O   GLY A 743      70.772  12.147  28.881  1.00  0.00           O  
ATOM   1434  N   ALA A 786      71.571  11.125  30.735  1.00  0.00           N  
ATOM   1435  CA  ALA A 786      71.763   9.817  30.104  1.00  0.00           C  
ATOM   1436  C   ALA A 786      70.476   8.987  30.040  1.00  0.00           C  
ATOM   1437  O   ALA A 786      70.278   8.247  29.082  1.00  0.00           O  
ATOM   1438  CB  ALA A 786      72.843   9.064  30.800  1.00  0.00           C  
ATOM   1439  N   ARG A 787      69.612   9.109  31.049  1.00  0.00           N  
ATOM   1440  CA  ARG A 787      68.304   8.466  31.004  1.00  0.00           C  
ATOM   1441  C   ARG A 787      67.638   8.982  29.765  1.00  0.00           C  
ATOM   1442  O   ARG A 787      67.207   8.191  28.934  1.00  0.00           O  
ATOM   1443  CB  ARG A 787      67.419   8.818  32.205  1.00  0.00           C  
ATOM   1444  CG  ARG A 787      68.057   8.638  33.582  1.00  0.00           C  
ATOM   1445  CD  ARG A 787      68.768   7.316  33.677  1.00  0.00           C  
ATOM   1446  NE  ARG A 787      68.935   6.873  35.058  1.00  0.00           N  
ATOM   1447  CZ  ARG A 787      68.145   5.993  35.667  1.00  0.00           C  
ATOM   1448  NH1 ARG A 787      67.108   5.472  35.030  1.00  0.00           N  
ATOM   1449  NH2 ARG A 787      68.399   5.634  36.918  1.00  0.00           N  
ATOM   1450  N   LYS A 788      67.582  10.317  29.647  1.00  0.00           N  
ATOM   1451  CA  LYS A 788      67.016  11.007  28.479  1.00  0.00           C  
ATOM   1452  C   LYS A 788      67.495  10.388  27.170  1.00  0.00           C  
ATOM   1453  O   LYS A 788      66.672  10.047  26.310  1.00  0.00           O  
ATOM   1454  CB  LYS A 788      67.311  12.519  28.498  1.00  0.00           C  
ATOM   1455  CG  LYS A 788      66.188  13.370  29.137  1.00  0.00           C  
ATOM   1456  CD  LYS A 788      65.933  14.741  28.411  1.00  0.00           C  
ATOM   1457  CE  LYS A 788      66.496  15.994  29.163  1.00  0.00           C  
ATOM   1458  NZ  LYS A 788      67.937  16.349  28.833  1.00  0.00           N  
ATOM   1459  N   SER A 789      68.814  10.228  27.048  1.00  0.00           N  
ATOM   1460  CA  SER A 789      69.444   9.626  25.871  1.00  0.00           C  
ATOM   1461  C   SER A 789      69.139   8.133  25.646  1.00  0.00           C  
ATOM   1462  O   SER A 789      69.127   7.672  24.510  1.00  0.00           O  
ATOM   1463  CB  SER A 789      70.945   9.840  25.930  1.00  0.00           C  
ATOM   1464  OG  SER A 789      71.293  11.043  25.273  1.00  0.00           O  
ATOM   1465  N   TYR A 790      68.911   7.407  26.742  1.00  0.00           N  
ATOM   1466  CA  TYR A 790      68.546   6.005  26.756  1.00  0.00           C  
ATOM   1467  C   TYR A 790      67.147   5.863  26.185  1.00  0.00           C  
ATOM   1468  O   TYR A 790      66.959   5.373  25.073  1.00  0.00           O  
ATOM   1469  CB  TYR A 790      68.562   5.543  28.210  1.00  0.00           C  
ATOM   1470  CG  TYR A 790      68.556   4.052  28.429  1.00  0.00           C  
ATOM   1471  CD1 TYR A 790      69.738   3.308  28.354  1.00  0.00           C  
ATOM   1472  CD2 TYR A 790      67.377   3.381  28.742  1.00  0.00           C  
ATOM   1473  CE1 TYR A 790      69.736   1.933  28.562  1.00  0.00           C  
ATOM   1474  CE2 TYR A 790      67.373   2.012  28.968  1.00  0.00           C  
ATOM   1475  CZ  TYR A 790      68.551   1.301  28.872  1.00  0.00           C  
ATOM   1476  OH  TYR A 790      68.539  -0.054  29.080  1.00  0.00           O  
ATOM   1477  N   ASN A 791      66.163   6.289  26.966  1.00  0.00           N  
ATOM   1478  CA  ASN A 791      64.813   6.534  26.483  1.00  0.00           C  
ATOM   1479  C   ASN A 791      64.640   6.758  24.958  1.00  0.00           C  
ATOM   1480  O   ASN A 791      63.754   6.151  24.347  1.00  0.00           O  
ATOM   1481  CB  ASN A 791      64.199   7.695  27.270  1.00  0.00           C  
ATOM   1482  CG  ASN A 791      64.063   7.386  28.764  1.00  0.00           C  
ATOM   1483  OD1 ASN A 791      63.335   6.488  29.162  1.00  0.00           O  
ATOM   1484  ND2 ASN A 791      64.760   8.144  29.591  1.00  0.00           N  
ATOM   1485  N   LYS A 792      65.458   7.620  24.344  1.00  0.00           N  
ATOM   1486  CA  LYS A 792      65.334   7.899  22.882  1.00  0.00           C  
ATOM   1487  C   LYS A 792      65.649   6.674  22.015  1.00  0.00           C  
ATOM   1488  O   LYS A 792      64.912   6.351  21.090  1.00  0.00           O  
ATOM   1489  CB  LYS A 792      66.263   9.037  22.415  1.00  0.00           C  
ATOM   1490  CG  LYS A 792      66.065  10.424  22.978  1.00  0.00           C  
ATOM   1491  CD  LYS A 792      67.114  11.359  22.355  1.00  0.00           C  
ATOM   1492  CE  LYS A 792      67.060  12.779  22.926  1.00  0.00           C  
ATOM   1493  NZ  LYS A 792      68.394  13.426  22.816  1.00  0.00           N  
ATOM   1494  N   MET A 793      66.768   6.023  22.321  1.00  0.00           N  
ATOM   1495  CA  MET A 793      67.245   4.867  21.605  1.00  0.00           C  
ATOM   1496  C   MET A 793      66.213   3.762  21.768  1.00  0.00           C  
ATOM   1497  O   MET A 793      65.848   3.079  20.797  1.00  0.00           O  
ATOM   1498  CB  MET A 793      68.593   4.416  22.176  1.00  0.00           C  
ATOM   1499  CG  MET A 793      69.788   5.287  21.811  1.00  0.00           C  
ATOM   1500  SD  MET A 793      70.463   5.019  20.142  1.00  0.00           S  
ATOM   1501  CE  MET A 793      69.719   6.363  19.234  1.00  0.00           C  
ATOM   1502  N   PHE A 794      65.734   3.618  23.001  1.00  0.00           N  
ATOM   1503  CA  PHE A 794      64.693   2.670  23.336  1.00  0.00           C  
ATOM   1504  C   PHE A 794      63.525   2.788  22.345  1.00  0.00           C  
ATOM   1505  O   PHE A 794      63.191   1.819  21.635  1.00  0.00           O  
ATOM   1506  CB  PHE A 794      64.244   2.954  24.760  1.00  0.00           C  
ATOM   1507  CG  PHE A 794      63.316   1.924  25.345  1.00  0.00           C  
ATOM   1508  CD1 PHE A 794      63.676   1.245  26.513  1.00  0.00           C  
ATOM   1509  CD2 PHE A 794      62.072   1.669  24.779  1.00  0.00           C  
ATOM   1510  CE1 PHE A 794      62.833   0.318  27.101  1.00  0.00           C  
ATOM   1511  CE2 PHE A 794      61.216   0.738  25.357  1.00  0.00           C  
ATOM   1512  CZ  PHE A 794      61.597   0.061  26.526  1.00  0.00           C  
ATOM   1513  N   VAL A 795      62.931   3.980  22.284  1.00  0.00           N  
ATOM   1514  CA  VAL A 795      61.864   4.282  21.336  1.00  0.00           C  
ATOM   1515  C   VAL A 795      62.284   4.013  19.896  1.00  0.00           C  
ATOM   1516  O   VAL A 795      61.471   3.534  19.074  1.00  0.00           O  
ATOM   1517  CB  VAL A 795      61.510   5.755  21.380  1.00  0.00           C  
ATOM   1518  CG1 VAL A 795      60.299   6.017  20.491  1.00  0.00           C  
ATOM   1519  CG2 VAL A 795      61.251   6.203  22.820  1.00  0.00           C  
ATOM   1520  N   ALA A 796      63.551   4.340  19.616  1.00  0.00           N  
ATOM   1521  CA  ALA A 796      64.132   4.206  18.311  1.00  0.00           C  
ATOM   1522  C   ALA A 796      64.301   2.750  17.950  1.00  0.00           C  
ATOM   1523  O   ALA A 796      64.173   2.377  16.794  1.00  0.00           O  
ATOM   1524  CB  ALA A 796      65.453   4.910  18.271  1.00  0.00           C  
ATOM   1525  N   TYR A 797      64.585   1.914  18.931  1.00  0.00           N  
ATOM   1526  CA  TYR A 797      64.702   0.492  18.661  1.00  0.00           C  
ATOM   1527  C   TYR A 797      63.323  -0.142  18.418  1.00  0.00           C  
ATOM   1528  O   TYR A 797      63.174  -1.129  17.677  1.00  0.00           O  
ATOM   1529  CB  TYR A 797      65.401  -0.189  19.822  1.00  0.00           C  
ATOM   1530  CG  TYR A 797      66.901  -0.217  19.696  1.00  0.00           C  
ATOM   1531  CD1 TYR A 797      67.579   0.832  19.135  1.00  0.00           C  
ATOM   1532  CD2 TYR A 797      67.636  -1.287  20.171  1.00  0.00           C  
ATOM   1533  CE1 TYR A 797      68.953   0.810  18.999  1.00  0.00           C  
ATOM   1534  CE2 TYR A 797      69.024  -1.320  20.059  1.00  0.00           C  
ATOM   1535  CZ  TYR A 797      69.677  -0.264  19.468  1.00  0.00           C  
ATOM   1536  OH  TYR A 797      71.056  -0.255  19.338  1.00  0.00           O  
ATOM   1537  N   LEU A 798      62.308   0.433  19.051  1.00  0.00           N  
ATOM   1538  CA  LEU A 798      60.956  -0.044  18.894  1.00  0.00           C  
ATOM   1539  C   LEU A 798      60.507   0.182  17.480  1.00  0.00           C  
ATOM   1540  O   LEU A 798      59.932  -0.698  16.860  1.00  0.00           O  
ATOM   1541  CB  LEU A 798      60.052   0.733  19.817  1.00  0.00           C  
ATOM   1542  CG  LEU A 798      60.096   0.272  21.250  1.00  0.00           C  
ATOM   1543  CD1 LEU A 798      59.127   1.121  22.048  1.00  0.00           C  
ATOM   1544  CD2 LEU A 798      59.694  -1.176  21.301  1.00  0.00           C  
ATOM   1545  N   ARG A 799      60.765   1.380  16.979  1.00  0.00           N  
ATOM   1546  CA  ARG A 799      60.383   1.736  15.635  1.00  0.00           C  
ATOM   1547  C   ARG A 799      61.202   0.919  14.642  1.00  0.00           C  
ATOM   1548  O   ARG A 799      60.735   0.572  13.560  1.00  0.00           O  
ATOM   1549  CB  ARG A 799      60.643   3.215  15.399  1.00  0.00           C  
ATOM   1550  CG  ARG A 799      59.679   4.132  16.086  1.00  0.00           C  
ATOM   1551  CD  ARG A 799      59.467   5.400  15.285  1.00  0.00           C  
ATOM   1552  NE  ARG A 799      59.583   5.157  13.849  1.00  0.00           N  
ATOM   1553  CZ  ARG A 799      58.584   4.799  13.046  1.00  0.00           C  
ATOM   1554  NH1 ARG A 799      57.353   4.644  13.514  1.00  0.00           N  
ATOM   1555  NH2 ARG A 799      58.829   4.578  11.760  1.00  0.00           N  
ATOM   1556  N   THR A 800      62.431   0.600  15.020  1.00  0.00           N  
ATOM   1557  CA  THR A 800      63.361   0.006  14.075  1.00  0.00           C  
ATOM   1558  C   THR A 800      62.921  -1.391  13.654  1.00  0.00           C  
ATOM   1559  O   THR A 800      62.781  -1.681  12.456  1.00  0.00           O  
ATOM   1560  CB  THR A 800      64.770  -0.027  14.650  1.00  0.00           C  
ATOM   1561  OG1 THR A 800      65.201   1.318  14.904  1.00  0.00           O  
ATOM   1562  CG2 THR A 800      65.713  -0.707  13.675  1.00  0.00           C  
ATOM   1563  N   PHE A 801      62.689  -2.241  14.645  1.00  0.00           N  
ATOM   1564  CA  PHE A 801      62.366  -3.625  14.386  1.00  0.00           C  
ATOM   1565  C   PHE A 801      60.960  -3.782  13.810  1.00  0.00           C  
ATOM   1566  O   PHE A 801      60.723  -4.630  12.948  1.00  0.00           O  
ATOM   1567  CB  PHE A 801      62.521  -4.444  15.670  1.00  0.00           C  
ATOM   1568  CG  PHE A 801      63.904  -4.418  16.227  1.00  0.00           C  
ATOM   1569  CD1 PHE A 801      64.984  -4.780  15.429  1.00  0.00           C  
ATOM   1570  CD2 PHE A 801      64.121  -4.036  17.543  1.00  0.00           C  
ATOM   1571  CE1 PHE A 801      66.259  -4.751  15.919  1.00  0.00           C  
ATOM   1572  CE2 PHE A 801      65.396  -4.008  18.073  1.00  0.00           C  
ATOM   1573  CZ  PHE A 801      66.479  -4.368  17.261  1.00  0.00           C  
ATOM   1574  N   ALA A 802      60.031  -2.964  14.302  1.00  0.00           N  
ATOM   1575  CA  ALA A 802      58.693  -2.943  13.770  1.00  0.00           C  
ATOM   1576  C   ALA A 802      58.798  -2.674  12.266  1.00  0.00           C  
ATOM   1577  O   ALA A 802      58.112  -3.319  11.471  1.00  0.00           O  
ATOM   1578  CB  ALA A 802      57.875  -1.890  14.462  1.00  0.00           C  
ATOM   1579  N   ARG A 803      59.692  -1.772  11.862  1.00  0.00           N  
ATOM   1580  CA  ARG A 803      59.887  -1.533  10.433  1.00  0.00           C  
ATOM   1581  C   ARG A 803      60.367  -2.757   9.634  1.00  0.00           C  
ATOM   1582  O   ARG A 803      60.274  -2.776   8.415  1.00  0.00           O  
ATOM   1583  CB  ARG A 803      60.729  -0.296  10.180  1.00  0.00           C  
ATOM   1584  CG  ARG A 803      59.890   0.968  10.219  1.00  0.00           C  
ATOM   1585  CD  ARG A 803      60.720   2.209   9.901  1.00  0.00           C  
ATOM   1586  NE  ARG A 803      61.173   2.216   8.510  1.00  0.00           N  
ATOM   1587  CZ  ARG A 803      62.139   2.980   8.023  1.00  0.00           C  
ATOM   1588  NH1 ARG A 803      62.783   3.838   8.814  1.00  0.00           N  
ATOM   1589  NH2 ARG A 803      62.448   2.877   6.735  1.00  0.00           N  
ATOM   1590  N   MET A 807      60.840  -3.783  10.325  1.00  0.00           N  
ATOM   1591  CA  MET A 807      61.140  -5.075   9.693  1.00  0.00           C  
ATOM   1592  C   MET A 807      59.987  -6.056   9.868  1.00  0.00           C  
ATOM   1593  O   MET A 807      60.058  -7.186   9.423  1.00  0.00           O  
ATOM   1594  CB  MET A 807      62.395  -5.704  10.301  1.00  0.00           C  
ATOM   1595  CG  MET A 807      63.189  -4.788  11.208  1.00  0.00           C  
ATOM   1596  SD  MET A 807      64.954  -4.899  10.956  1.00  0.00           S  
ATOM   1597  CE  MET A 807      65.075  -4.054   9.379  1.00  0.00           C  
ATOM   1598  N   GLY A 808      58.933  -5.610  10.535  1.00  0.00           N  
ATOM   1599  CA  GLY A 808      57.794  -6.451  10.828  1.00  0.00           C  
ATOM   1600  C   GLY A 808      58.170  -7.523  11.826  1.00  0.00           C  
ATOM   1601  O   GLY A 808      57.739  -8.673  11.704  1.00  0.00           O  
ATOM   1602  N   LEU A1153      59.006  -7.158  12.793  1.00  0.00           N  
ATOM   1603  CA  LEU A1153      59.270  -8.010  13.937  1.00  0.00           C  
ATOM   1604  C   LEU A1153      58.553  -7.410  15.123  1.00  0.00           C  
ATOM   1605  O   LEU A1153      58.454  -6.192  15.226  1.00  0.00           O  
ATOM   1606  CB  LEU A1153      60.762  -8.075  14.245  1.00  0.00           C  
ATOM   1607  CG  LEU A1153      61.711  -8.659  13.206  1.00  0.00           C  
ATOM   1608  CD1 LEU A1153      63.086  -8.214  13.550  1.00  0.00           C  
ATOM   1609  CD2 LEU A1153      61.648 -10.176  13.172  1.00  0.00           C  
ATOM   1610  N   LYS A1154      58.034  -8.262  16.005  1.00  0.00           N  
ATOM   1611  CA  LYS A1154      57.626  -7.826  17.334  1.00  0.00           C  
ATOM   1612  C   LYS A1154      58.836  -8.130  18.188  1.00  0.00           C  
ATOM   1613  O   LYS A1154      59.074  -9.288  18.556  1.00  0.00           O  
ATOM   1614  CB  LYS A1154      56.386  -8.585  17.853  1.00  0.00           C  
ATOM   1615  CG  LYS A1154      55.176  -8.556  16.912  1.00  0.00           C  
ATOM   1616  CD  LYS A1154      53.843  -8.918  17.579  1.00  0.00           C  
ATOM   1617  CE  LYS A1154      52.771  -9.148  16.496  1.00  0.00           C  
ATOM   1618  NZ  LYS A1154      51.357  -8.909  16.933  1.00  0.00           N  
ATOM   1619  N   ALA A1155      59.636  -7.107  18.451  1.00  0.00           N  
ATOM   1620  CA  ALA A1155      60.772  -7.287  19.322  1.00  0.00           C  
ATOM   1621  C   ALA A1155      60.428  -6.677  20.664  1.00  0.00           C  
ATOM   1622  O   ALA A1155      60.147  -5.473  20.753  1.00  0.00           O  
ATOM   1623  CB  ALA A1155      61.976  -6.652  18.746  1.00  0.00           C  
ATOM   1624  N   ILE A1156      60.456  -7.528  21.694  1.00  0.00           N  
ATOM   1625  CA  ILE A1156      59.924  -7.230  23.019  1.00  0.00           C  
ATOM   1626  C   ILE A1156      61.033  -6.870  23.990  1.00  0.00           C  
ATOM   1627  O   ILE A1156      61.901  -7.688  24.243  1.00  0.00           O  
ATOM   1628  CB  ILE A1156      59.135  -8.455  23.555  1.00  0.00           C  
ATOM   1629  CG1 ILE A1156      57.896  -8.731  22.682  1.00  0.00           C  
ATOM   1630  CG2 ILE A1156      58.765  -8.291  25.029  1.00  0.00           C  
ATOM   1631  CD1 ILE A1156      56.831  -7.625  22.658  1.00  0.00           C  
ATOM   1632  N   PRO A1157      61.015  -5.640  24.524  1.00  0.00           N  
ATOM   1633  CA  PRO A1157      62.042  -5.154  25.451  1.00  0.00           C  
ATOM   1634  C   PRO A1157      62.022  -5.811  26.822  1.00  0.00           C  
ATOM   1635  O   PRO A1157      60.995  -5.827  27.503  1.00  0.00           O  
ATOM   1636  CB  PRO A1157      61.747  -3.653  25.569  1.00  0.00           C  
ATOM   1637  CG  PRO A1157      60.393  -3.472  25.129  1.00  0.00           C  
ATOM   1638  CD  PRO A1157      60.016  -4.608  24.223  1.00  0.00           C  
ATOM   1639  N   MET A1158      63.172  -6.333  27.219  1.00  0.00           N  
ATOM   1640  CA  MET A1158      63.282  -7.140  28.426  1.00  0.00           C  
ATOM   1641  C   MET A1158      64.529  -6.770  29.211  1.00  0.00           C  
ATOM   1642  O   MET A1158      65.539  -6.438  28.611  1.00  0.00           O  
ATOM   1643  CB  MET A1158      63.306  -8.619  28.052  1.00  0.00           C  
ATOM   1644  CG  MET A1158      61.936  -9.249  28.083  1.00  0.00           C  
ATOM   1645  SD  MET A1158      61.842 -10.943  27.462  1.00  0.00           S  
ATOM   1646  CE  MET A1158      61.366 -10.602  25.757  1.00  0.00           C  
ATOM   1647  N   ARG A1159      64.453  -6.818  30.544  1.00  0.00           N  
ATOM   1648  CA  ARG A1159      65.594  -6.463  31.409  1.00  0.00           C  
ATOM   1649  C   ARG A1159      66.674  -7.519  31.281  1.00  0.00           C  
ATOM   1650  O   ARG A1159      66.379  -8.697  31.190  1.00  0.00           O  
ATOM   1651  CB  ARG A1159      65.177  -6.269  32.873  1.00  0.00           C  
ATOM   1652  CG  ARG A1159      64.333  -5.010  33.127  1.00  0.00           C  
ATOM   1653  CD  ARG A1159      63.751  -4.970  34.553  1.00  0.00           C  
ATOM   1654  NE  ARG A1159      62.754  -6.016  34.805  1.00  0.00           N  
ATOM   1655  CZ  ARG A1159      62.904  -7.035  35.653  1.00  0.00           C  
ATOM   1656  NH1 ARG A1159      64.013  -7.168  36.373  1.00  0.00           N  
ATOM   1657  NH2 ARG A1159      61.933  -7.926  35.787  1.00  0.00           N  
ATOM   1658  N   ALA A1160      67.927  -7.078  31.255  1.00  0.00           N  
ATOM   1659  CA  ALA A1160      69.059  -7.930  30.897  1.00  0.00           C  
ATOM   1660  C   ALA A1160      70.306  -7.723  31.772  1.00  0.00           C  
ATOM   1661  O   ALA A1160      70.543  -6.634  32.295  1.00  0.00           O  
ATOM   1662  CB  ALA A1160      69.408  -7.720  29.429  1.00  0.00           C  
ATOM   1663  N   GLU A1161      71.069  -8.808  31.932  1.00  0.00           N  
ATOM   1664  CA  GLU A1161      72.439  -8.783  32.435  1.00  0.00           C  
ATOM   1665  C   GLU A1161      73.262  -7.953  31.474  1.00  0.00           C  
ATOM   1666  O   GLU A1161      73.028  -8.003  30.255  1.00  0.00           O  
ATOM   1667  CB  GLU A1161      73.013 -10.186  32.399  1.00  0.00           C  
ATOM   1668  CG  GLU A1161      73.109 -10.882  33.727  1.00  0.00           C  
ATOM   1669  CD  GLU A1161      74.149 -11.999  33.702  1.00  0.00           C  
ATOM   1670  OE1 GLU A1161      74.103 -12.857  34.613  1.00  0.00           O  
ATOM   1671  OE2 GLU A1161      75.011 -12.011  32.772  1.00  0.00           O  
ATOM   1672  N   THR A1162      74.245  -7.224  31.990  1.00  0.00           N  
ATOM   1673  CA  THR A1162      75.049  -6.377  31.125  1.00  0.00           C  
ATOM   1674  C   THR A1162      76.382  -6.995  30.705  1.00  0.00           C  
ATOM   1675  O   THR A1162      77.041  -6.456  29.833  1.00  0.00           O  
ATOM   1676  CB  THR A1162      75.257  -4.979  31.732  1.00  0.00           C  
ATOM   1677  OG1 THR A1162      76.214  -5.045  32.788  1.00  0.00           O  
ATOM   1678  CG2 THR A1162      73.957  -4.415  32.278  1.00  0.00           C  
ATOM   1679  N   GLY A1437      76.787  -8.109  31.322  1.00  0.00           N  
ATOM   1680  CA  GLY A1437      78.044  -8.801  30.973  1.00  0.00           C  
ATOM   1681  C   GLY A1437      79.279  -7.901  30.983  1.00  0.00           C  
ATOM   1682  O   GLY A1437      79.339  -6.970  31.773  1.00  0.00           O  
ATOM   1683  N   PRO A1438      80.262  -8.154  30.092  1.00  0.00           N  
ATOM   1684  CA  PRO A1438      81.504  -7.367  30.028  1.00  0.00           C  
ATOM   1685  C   PRO A1438      81.350  -5.879  29.728  1.00  0.00           C  
ATOM   1686  O   PRO A1438      82.311  -5.135  29.941  1.00  0.00           O  
ATOM   1687  CB  PRO A1438      82.259  -7.992  28.851  1.00  0.00           C  
ATOM   1688  CG  PRO A1438      81.231  -8.703  28.051  1.00  0.00           C  
ATOM   1689  CD  PRO A1438      80.257  -9.221  29.073  1.00  0.00           C  
ATOM   1690  N   ILE A1443      80.189  -5.466  29.203  1.00  0.00           N  
ATOM   1691  CA  ILE A1443      79.929  -4.066  28.825  1.00  0.00           C  
ATOM   1692  C   ILE A1443      79.642  -3.209  30.071  1.00  0.00           C  
ATOM   1693  O   ILE A1443      80.075  -2.054  30.167  1.00  0.00           O  
ATOM   1694  CB  ILE A1443      78.796  -3.942  27.734  1.00  0.00           C  
ATOM   1695  CG1 ILE A1443      79.334  -4.286  26.349  1.00  0.00           C  
ATOM   1696  CG2 ILE A1443      78.250  -2.531  27.640  1.00  0.00           C  
ATOM   1697  CD1 ILE A1443      79.152  -5.718  25.984  1.00  0.00           C  
ATOM   1698  N   GLY A1444      78.924  -3.797  31.025  1.00  0.00           N  
ATOM   1699  CA  GLY A1444      78.783  -3.222  32.362  1.00  0.00           C  
ATOM   1700  C   GLY A1444      77.531  -2.398  32.435  1.00  0.00           C  
ATOM   1701  O   GLY A1444      76.949  -2.084  31.404  1.00  0.00           O  
ATOM   1702  N   GLY A1448      77.101  -2.071  33.650  1.00  0.00           N  
ATOM   1703  CA  GLY A1448      75.916  -1.231  33.859  1.00  0.00           C  
ATOM   1704  C   GLY A1448      74.900  -1.917  34.744  1.00  0.00           C  
ATOM   1705  O   GLY A1448      74.905  -3.136  34.847  1.00  0.00           O  
ATOM   1706  N   ASP A1456      74.035  -1.141  35.395  1.00  0.00           N  
ATOM   1707  CA  ASP A1456      72.975  -1.729  36.216  1.00  0.00           C  
ATOM   1708  C   ASP A1456      71.598  -1.537  35.593  1.00  0.00           C  
ATOM   1709  O   ASP A1456      70.573  -1.920  36.171  1.00  0.00           O  
ATOM   1710  CB  ASP A1456      73.035  -1.203  37.651  1.00  0.00           C  
ATOM   1711  CG  ASP A1456      74.221  -1.782  38.437  1.00  0.00           C  
ATOM   1712  OD1 ASP A1456      75.041  -2.528  37.844  1.00  0.00           O  
ATOM   1713  OD2 ASP A1456      74.331  -1.500  39.656  1.00  0.00           O  
ATOM   1714  N   LEU A1457      71.599  -0.958  34.395  1.00  0.00           N  
ATOM   1715  CA  LEU A1457      70.393  -0.768  33.607  1.00  0.00           C  
ATOM   1716  C   LEU A1457      70.686  -1.176  32.167  1.00  0.00           C  
ATOM   1717  O   LEU A1457      71.609  -0.648  31.539  1.00  0.00           O  
ATOM   1718  CB  LEU A1457      69.967   0.699  33.669  1.00  0.00           C  
ATOM   1719  CG  LEU A1457      68.578   1.171  33.243  1.00  0.00           C  
ATOM   1720  CD1 LEU A1457      68.674   2.561  32.663  1.00  0.00           C  
ATOM   1721  CD2 LEU A1457      67.961   0.259  32.229  1.00  0.00           C  
ATOM   1722  N   SER A1458      69.902  -2.127  31.665  1.00  0.00           N  
ATOM   1723  CA  SER A1458      70.022  -2.621  30.304  1.00  0.00           C  
ATOM   1724  C   SER A1458      68.784  -3.370  29.892  1.00  0.00           C  
ATOM   1725  O   SER A1458      68.305  -4.218  30.632  1.00  0.00           O  
ATOM   1726  CB  SER A1458      71.191  -3.581  30.181  1.00  0.00           C  
ATOM   1727  OG  SER A1458      71.039  -4.398  29.028  1.00  0.00           O  
ATOM   1728  N   HIS A1459      68.278  -3.067  28.702  1.00  0.00           N  
ATOM   1729  CA  HIS A1459      67.154  -3.804  28.134  1.00  0.00           C  
ATOM   1730  C   HIS A1459      67.615  -4.541  26.898  1.00  0.00           C  
ATOM   1731  O   HIS A1459      68.289  -3.980  26.046  1.00  0.00           O  
ATOM   1732  CB  HIS A1459      66.012  -2.872  27.764  1.00  0.00           C  
ATOM   1733  CG  HIS A1459      65.165  -2.441  28.926  1.00  0.00           C  
ATOM   1734  ND1 HIS A1459      65.443  -1.319  29.678  1.00  0.00           N  
ATOM   1735  CD2 HIS A1459      64.021  -2.957  29.436  1.00  0.00           C  
ATOM   1736  CE1 HIS A1459      64.517  -1.174  30.610  1.00  0.00           C  
ATOM   1737  NE2 HIS A1459      63.644  -2.154  30.485  1.00  0.00           N  
ATOM   1738  N   GLU A1460      67.278  -5.813  26.811  1.00  0.00           N  
ATOM   1739  CA  GLU A1460      67.636  -6.610  25.654  1.00  0.00           C  
ATOM   1740  C   GLU A1460      66.383  -6.621  24.802  1.00  0.00           C  
ATOM   1741  O   GLU A1460      65.280  -6.518  25.343  1.00  0.00           O  
ATOM   1742  CB  GLU A1460      68.013  -8.031  26.107  1.00  0.00           C  
ATOM   1743  CG  GLU A1460      69.218  -8.688  25.416  1.00  0.00           C  
ATOM   1744  CD  GLU A1460      69.869  -9.809  26.261  1.00  0.00           C  
ATOM   1745  OE1 GLU A1460      69.148 -10.735  26.714  1.00  0.00           O  
ATOM   1746  OE2 GLU A1460      71.114  -9.780  26.465  1.00  0.00           O  
ATOM   1747  N   PHE A1461      66.529  -6.714  23.482  1.00  0.00           N  
ATOM   1748  CA  PHE A1461      65.343  -6.805  22.618  1.00  0.00           C  
ATOM   1749  C   PHE A1461      65.119  -8.198  22.032  1.00  0.00           C  
ATOM   1750  O   PHE A1461      65.968  -8.701  21.280  1.00  0.00           O  
ATOM   1751  CB  PHE A1461      65.378  -5.760  21.510  1.00  0.00           C  
ATOM   1752  CG  PHE A1461      64.974  -4.392  21.959  1.00  0.00           C  
ATOM   1753  CD1 PHE A1461      63.718  -3.900  21.662  1.00  0.00           C  
ATOM   1754  CD2 PHE A1461      65.859  -3.584  22.670  1.00  0.00           C  
ATOM   1755  CE1 PHE A1461      63.344  -2.621  22.057  1.00  0.00           C  
ATOM   1756  CE2 PHE A1461      65.490  -2.305  23.082  1.00  0.00           C  
ATOM   1757  CZ  PHE A1461      64.233  -1.822  22.772  1.00  0.00           C  
ATOM   1758  N   ILE A1462      63.967  -8.795  22.352  1.00  0.00           N  
ATOM   1759  CA  ILE A1462      63.706 -10.187  21.994  1.00  0.00           C  
ATOM   1760  C   ILE A1462      62.448 -10.394  21.167  1.00  0.00           C  
ATOM   1761  O   ILE A1462      61.370  -9.901  21.505  1.00  0.00           O  
ATOM   1762  CB  ILE A1462      63.679 -11.093  23.260  1.00  0.00           C  
ATOM   1763  CG1 ILE A1462      65.103 -11.453  23.685  1.00  0.00           C  
ATOM   1764  CG2 ILE A1462      62.847 -12.365  23.037  1.00  0.00           C  
ATOM   1765  CD1 ILE A1462      65.226 -11.820  25.137  1.00  0.00           C  
ATOM   1766  N   VAL A1463      62.619 -11.136  20.076  1.00  0.00           N  
ATOM   1767  CA  VAL A1463      61.511 -11.656  19.276  1.00  0.00           C  
ATOM   1768  C   VAL A1463      61.227 -13.049  19.783  1.00  0.00           C  
ATOM   1769  O   VAL A1463      62.148 -13.836  19.977  1.00  0.00           O  
ATOM   1770  CB  VAL A1463      61.877 -11.795  17.776  1.00  0.00           C  
ATOM   1771  CG1 VAL A1463      60.619 -12.087  16.944  1.00  0.00           C  
ATOM   1772  CG2 VAL A1463      62.617 -10.555  17.254  1.00  0.00           C  
ATOM   1773  N   LEU A1464      59.959 -13.369  19.977  1.00  0.00           N  
ATOM   1774  CA  LEU A1464      59.596 -14.695  20.462  1.00  0.00           C  
ATOM   1775  C   LEU A1464      59.820 -15.789  19.400  1.00  0.00           C  
ATOM   1776  O   LEU A1464      59.590 -15.571  18.209  1.00  0.00           O  
ATOM   1777  CB  LEU A1464      58.165 -14.668  20.993  1.00  0.00           C  
ATOM   1778  CG  LEU A1464      57.939 -13.484  21.945  1.00  0.00           C  
ATOM   1779  CD1 LEU A1464      56.494 -13.371  22.355  1.00  0.00           C  
ATOM   1780  CD2 LEU A1464      58.824 -13.595  23.179  1.00  0.00           C  
ATOM   1781  N   ALA A1465      60.317 -16.945  19.828  1.00  0.00           N  
ATOM   1782  CA  ALA A1465      60.592 -18.055  18.908  1.00  0.00           C  
ATOM   1783  C   ALA A1465      60.359 -19.408  19.578  1.00  0.00           C  
ATOM   1784  O   ALA A1465      59.537 -19.524  20.501  1.00  0.00           O  
ATOM   1785  CB  ALA A1465      62.011 -17.961  18.357  1.00  0.00           C  
ATOM   1786  N   GLU A1475      61.062 -20.434  19.100  1.00  0.00           N  
ATOM   1787  CA  GLU A1475      61.088 -21.726  19.785  1.00  0.00           C  
ATOM   1788  C   GLU A1475      62.471 -22.340  19.706  1.00  0.00           C  
ATOM   1789  O   GLU A1475      63.045 -22.742  20.718  1.00  0.00           O  
ATOM   1790  CB  GLU A1475      60.013 -22.663  19.244  1.00  0.00           C  
ATOM   1791  CG  GLU A1475      58.736 -22.625  20.075  1.00  0.00           C  
ATOM   1792  CD  GLU A1475      57.583 -23.368  19.424  1.00  0.00           C  
ATOM   1793  OE1 GLU A1475      57.181 -22.999  18.294  1.00  0.00           O  
ATOM   1794  OE2 GLU A1475      57.073 -24.318  20.049  1.00  0.00           O  
ATOM   1795  N   THR A1476      63.005 -22.390  18.494  1.00  0.00           N  
ATOM   1796  CA  THR A1476      64.402 -22.729  18.294  1.00  0.00           C  
ATOM   1797  C   THR A1476      65.233 -21.434  18.419  1.00  0.00           C  
ATOM   1798  O   THR A1476      65.867 -20.961  17.457  1.00  0.00           O  
ATOM   1799  CB  THR A1476      64.630 -23.468  16.943  1.00  0.00           C  
ATOM   1800  OG1 THR A1476      64.426 -22.565  15.843  1.00  0.00           O  
ATOM   1801  CG2 THR A1476      63.684 -24.682  16.812  1.00  0.00           C  
ATOM   1802  N   GLY A1477      65.189 -20.853  19.617  1.00  0.00           N  
ATOM   1803  CA  GLY A1477      65.994 -19.687  19.956  1.00  0.00           C  
ATOM   1804  C   GLY A1477      66.905 -20.040  21.113  1.00  0.00           C  
ATOM   1805  O   GLY A1477      66.633 -20.994  21.860  1.00  0.00           O  
ATOM   1806  N   GLU A1478      67.975 -19.262  21.271  1.00  0.00           N  
ATOM   1807  CA  GLU A1478      69.032 -19.561  22.246  1.00  0.00           C  
ATOM   1808  C   GLU A1478      68.839 -18.920  23.639  1.00  0.00           C  
ATOM   1809  O   GLU A1478      69.489 -19.327  24.610  1.00  0.00           O  
ATOM   1810  CB  GLU A1478      70.415 -19.228  21.649  1.00  0.00           C  
ATOM   1811  CG  GLU A1478      70.809 -17.715  21.592  1.00  0.00           C  
ATOM   1812  CD  GLU A1478      69.998 -16.858  20.582  1.00  0.00           C  
ATOM   1813  OE1 GLU A1478      69.240 -17.419  19.745  1.00  0.00           O  
ATOM   1814  OE2 GLU A1478      70.125 -15.608  20.634  1.00  0.00           O  
ATOM   1815  N   SER A1479      67.944 -17.934  23.727  1.00  0.00           N  
ATOM   1816  CA  SER A1479      67.666 -17.221  24.979  1.00  0.00           C  
ATOM   1817  C   SER A1479      66.373 -17.700  25.670  1.00  0.00           C  
ATOM   1818  O   SER A1479      65.316 -17.782  25.033  1.00  0.00           O  
ATOM   1819  CB  SER A1479      67.560 -15.716  24.713  1.00  0.00           C  
ATOM   1820  OG  SER A1479      68.602 -15.252  23.881  1.00  0.00           O  
ATOM   1821  N   GLY A1480      66.460 -17.996  26.971  1.00  0.00           N  
ATOM   1822  CA  GLY A1480      65.275 -18.294  27.799  1.00  0.00           C  
ATOM   1823  C   GLY A1480      64.682 -17.032  28.406  1.00  0.00           C  
ATOM   1824  O   GLY A1480      65.388 -16.264  29.045  1.00  0.00           O  
ATOM   1825  N   VAL A1481      63.384 -16.817  28.212  1.00  0.00           N  
ATOM   1826  CA  VAL A1481      62.756 -15.538  28.545  1.00  0.00           C  
ATOM   1827  C   VAL A1481      61.575 -15.760  29.463  1.00  0.00           C  
ATOM   1828  O   VAL A1481      61.002 -16.841  29.455  1.00  0.00           O  
ATOM   1829  CB  VAL A1481      62.284 -14.782  27.259  1.00  0.00           C  
ATOM   1830  CG1 VAL A1481      63.132 -15.173  26.042  1.00  0.00           C  
ATOM   1831  CG2 VAL A1481      60.821 -15.048  26.962  1.00  0.00           C  
ATOM   1832  N   TYR A1482      61.201 -14.748  30.243  1.00  0.00           N  
ATOM   1833  CA  TYR A1482      60.046 -14.863  31.154  1.00  0.00           C  
ATOM   1834  C   TYR A1482      59.175 -13.588  31.223  1.00  0.00           C  
ATOM   1835  O   TYR A1482      59.477 -12.657  31.973  1.00  0.00           O  
ATOM   1836  CB  TYR A1482      60.499 -15.244  32.585  1.00  0.00           C  
ATOM   1837  CG  TYR A1482      61.200 -16.587  32.751  1.00  0.00           C  
ATOM   1838  CD1 TYR A1482      60.512 -17.702  33.226  1.00  0.00           C  
ATOM   1839  CD2 TYR A1482      62.560 -16.729  32.468  1.00  0.00           C  
ATOM   1840  CE1 TYR A1482      61.154 -18.932  33.390  1.00  0.00           C  
ATOM   1841  CE2 TYR A1482      63.205 -17.958  32.622  1.00  0.00           C  
ATOM   1842  CZ  TYR A1482      62.497 -19.051  33.087  1.00  0.00           C  
ATOM   1843  OH  TYR A1482      63.138 -20.255  33.248  1.00  0.00           O  
ATOM   1844  N   ILE A1483      58.088 -13.547  30.463  1.00  0.00           N  
ATOM   1845  CA  ILE A1483      57.184 -12.401  30.524  1.00  0.00           C  
ATOM   1846  C   ILE A1483      55.808 -12.845  30.964  1.00  0.00           C  
ATOM   1847  O   ILE A1483      55.638 -13.963  31.455  1.00  0.00           O  
ATOM   1848  CB  ILE A1483      57.048 -11.682  29.154  1.00  0.00           C  
ATOM   1849  CG1 ILE A1483      57.041 -12.683  27.986  1.00  0.00           C  
ATOM   1850  CG2 ILE A1483      58.151 -10.663  28.969  1.00  0.00           C  
ATOM   1851  CD1 ILE A1483      55.688 -13.266  27.653  1.00  0.00           C  
ATOM   1852  N   ASP A1484      54.828 -11.957  30.799  1.00  0.00           N  
ATOM   1853  CA  ASP A1484      53.422 -12.359  30.727  1.00  0.00           C  
ATOM   1854  C   ASP A1484      52.866 -11.896  29.374  1.00  0.00           C  
ATOM   1855  O   ASP A1484      53.266 -10.847  28.856  1.00  0.00           O  
ATOM   1856  CB  ASP A1484      52.610 -11.848  31.927  1.00  0.00           C  
ATOM   1857  CG  ASP A1484      52.418 -10.346  31.923  1.00  0.00           C  
ATOM   1858  OD1 ASP A1484      51.419  -9.876  31.338  1.00  0.00           O  
ATOM   1859  OD2 ASP A1484      53.255  -9.637  32.528  1.00  0.00           O  
ATOM   1860  N   ARG A1485      51.974 -12.696  28.799  1.00  0.00           N  
ATOM   1861  CA  ARG A1485      51.495 -12.485  27.427  1.00  0.00           C  
ATOM   1862  C   ARG A1485      51.052 -11.046  27.083  1.00  0.00           C  
ATOM   1863  O   ARG A1485      51.218 -10.600  25.943  1.00  0.00           O  
ATOM   1864  CB  ARG A1485      50.380 -13.492  27.097  1.00  0.00           C  
ATOM   1865  CG  ARG A1485      50.882 -14.852  26.611  1.00  0.00           C  
ATOM   1866  CD  ARG A1485      49.827 -15.942  26.735  1.00  0.00           C  
ATOM   1867  NE  ARG A1485      49.728 -16.419  28.108  1.00  0.00           N  
ATOM   1868  CZ  ARG A1485      49.261 -17.611  28.469  1.00  0.00           C  
ATOM   1869  NH1 ARG A1485      48.843 -18.483  27.560  1.00  0.00           N  
ATOM   1870  NH2 ARG A1485      49.219 -17.939  29.752  1.00  0.00           N  
ATOM   1871  N   ASP A1486      50.531 -10.327  28.082  1.00  0.00           N  
ATOM   1872  CA  ASP A1486      49.846  -9.024  27.906  1.00  0.00           C  
ATOM   1873  C   ASP A1486      50.655  -7.918  27.205  1.00  0.00           C  
ATOM   1874  O   ASP A1486      50.086  -6.974  26.649  1.00  0.00           O  
ATOM   1875  CB  ASP A1486      49.328  -8.531  29.273  1.00  0.00           C  
ATOM   1876  CG  ASP A1486      48.288  -7.406  29.160  1.00  0.00           C  
ATOM   1877  OD1 ASP A1486      47.586  -7.305  28.124  1.00  0.00           O  
ATOM   1878  OD2 ASP A1486      48.170  -6.626  30.134  1.00  0.00           O  
ATOM   1879  N   VAL A1487      51.978  -8.059  27.225  1.00  0.00           N  
ATOM   1880  CA  VAL A1487      52.909  -7.088  26.643  1.00  0.00           C  
ATOM   1881  C   VAL A1487      52.716  -6.915  25.134  1.00  0.00           C  
ATOM   1882  O   VAL A1487      53.028  -5.865  24.567  1.00  0.00           O  
ATOM   1883  CB  VAL A1487      54.381  -7.496  26.966  1.00  0.00           C  
ATOM   1884  CG1 VAL A1487      54.792  -8.766  26.217  1.00  0.00           C  
ATOM   1885  CG2 VAL A1487      55.344  -6.365  26.689  1.00  0.00           C  
ATOM   1886  N   LEU A1488      52.162  -7.942  24.501  1.00  0.00           N  
ATOM   1887  CA  LEU A1488      52.204  -8.081  23.048  1.00  0.00           C  
ATOM   1888  C   LEU A1488      51.243  -7.186  22.250  1.00  0.00           C  
ATOM   1889  O   LEU A1488      51.216  -7.235  21.014  1.00  0.00           O  
ATOM   1890  CB  LEU A1488      52.037  -9.555  22.686  1.00  0.00           C  
ATOM   1891  CG  LEU A1488      53.336 -10.316  22.958  1.00  0.00           C  
ATOM   1892  CD1 LEU A1488      53.105 -11.724  23.525  1.00  0.00           C  
ATOM   1893  CD2 LEU A1488      54.214 -10.322  21.682  1.00  0.00           C  
ATOM   1894  N   ASN A1489      50.477  -6.363  22.960  1.00  0.00           N  
ATOM   1895  CA  ASN A1489      49.495  -5.482  22.336  1.00  0.00           C  
ATOM   1896  C   ASN A1489      50.040  -4.102  22.047  1.00  0.00           C  
ATOM   1897  O   ASN A1489      49.644  -3.452  21.080  1.00  0.00           O  
ATOM   1898  CB  ASN A1489      48.292  -5.329  23.258  1.00  0.00           C  
ATOM   1899  CG  ASN A1489      47.683  -6.652  23.636  1.00  0.00           C  
ATOM   1900  OD1 ASN A1489      47.537  -6.965  24.818  1.00  0.00           O  
ATOM   1901  ND2 ASN A1489      47.332  -7.451  22.633  1.00  0.00           N  
ATOM   1902  N   LEU A1490      50.953  -3.672  22.903  1.00  0.00           N  
ATOM   1903  CA  LEU A1490      51.298  -2.275  23.034  1.00  0.00           C  
ATOM   1904  C   LEU A1490      51.694  -1.626  21.719  1.00  0.00           C  
ATOM   1905  O   LEU A1490      52.313  -2.279  20.873  1.00  0.00           O  
ATOM   1906  CB  LEU A1490      52.398  -2.121  24.072  1.00  0.00           C  
ATOM   1907  CG  LEU A1490      51.912  -2.506  25.466  1.00  0.00           C  
ATOM   1908  CD1 LEU A1490      53.000  -3.241  26.228  1.00  0.00           C  
ATOM   1909  CD2 LEU A1490      51.375  -1.293  26.245  1.00  0.00           C  
ATOM   1910  N   PRO A1491      51.300  -0.346  21.539  1.00  0.00           N  
ATOM   1911  CA  PRO A1491      51.591   0.528  20.375  1.00  0.00           C  
ATOM   1912  C   PRO A1491      53.075   0.787  20.119  1.00  0.00           C  
ATOM   1913  O   PRO A1491      53.864   0.893  21.054  1.00  0.00           O  
ATOM   1914  CB  PRO A1491      50.908   1.859  20.739  1.00  0.00           C  
ATOM   1915  CG  PRO A1491      50.635   1.781  22.224  1.00  0.00           C  
ATOM   1916  CD  PRO A1491      50.449   0.331  22.537  1.00  0.00           C  
ATOM   1917  N   VAL A1492      53.446   0.920  18.856  1.00  0.00           N  
ATOM   1918  CA  VAL A1492      54.825   1.183  18.512  1.00  0.00           C  
ATOM   1919  C   VAL A1492      54.918   2.625  18.038  1.00  0.00           C  
ATOM   1920  O   VAL A1492      54.438   2.917  16.954  1.00  0.00           O  
ATOM   1921  CB  VAL A1492      55.269   0.246  17.390  1.00  0.00           C  
ATOM   1922  CG1 VAL A1492      56.729   0.507  17.014  1.00  0.00           C  
ATOM   1923  CG2 VAL A1492      55.040  -1.212  17.791  1.00  0.00           C  
ATOM   1924  N   PRO A1493      55.535   3.532  18.840  1.00  0.00           N  
ATOM   1925  CA  PRO A1493      55.550   4.973  18.539  1.00  0.00           C  
ATOM   1926  C   PRO A1493      55.751   5.257  17.055  1.00  0.00           C  
ATOM   1927  O   PRO A1493      56.495   4.538  16.415  1.00  0.00           O  
ATOM   1928  CB  PRO A1493      56.735   5.477  19.356  1.00  0.00           C  
ATOM   1929  CG  PRO A1493      56.747   4.611  20.532  1.00  0.00           C  
ATOM   1930  CD  PRO A1493      56.270   3.249  20.087  1.00  0.00           C  
ATOM   1931  N   ASP A1494      55.083   6.269  16.503  1.00  0.00           N  
ATOM   1932  CA  ASP A1494      55.095   6.446  15.045  1.00  0.00           C  
ATOM   1933  C   ASP A1494      56.200   7.373  14.535  1.00  0.00           C  
ATOM   1934  O   ASP A1494      56.915   7.991  15.322  1.00  0.00           O  
ATOM   1935  CB  ASP A1494      53.719   6.847  14.514  1.00  0.00           C  
ATOM   1936  CG  ASP A1494      53.435   8.311  14.679  1.00  0.00           C  
ATOM   1937  OD1 ASP A1494      54.299   9.124  14.299  1.00  0.00           O  
ATOM   1938  OD2 ASP A1494      52.333   8.648  15.163  1.00  0.00           O  
ATOM   1939  N   GLU A1495      56.320   7.481  13.213  1.00  0.00           N  
ATOM   1940  CA  GLU A1495      57.469   8.161  12.593  1.00  0.00           C  
ATOM   1941  C   GLU A1495      57.599   9.650  12.973  1.00  0.00           C  
ATOM   1942  O   GLU A1495      58.648  10.282  12.735  1.00  0.00           O  
ATOM   1943  CB  GLU A1495      57.487   7.938  11.063  1.00  0.00           C  
ATOM   1944  CG  GLU A1495      56.361   8.604  10.238  1.00  0.00           C  
ATOM   1945  CD  GLU A1495      56.802   9.915   9.572  1.00  0.00           C  
ATOM   1946  OE1 GLU A1495      56.047  10.912   9.649  1.00  0.00           O  
ATOM   1947  OE2 GLU A1495      57.903   9.952   8.968  1.00  0.00           O  
ATOM   1948  N   ASN A1496      56.538  10.172  13.600  1.00  0.00           N  
ATOM   1949  CA  ASN A1496      56.415  11.588  13.966  1.00  0.00           C  
ATOM   1950  C   ASN A1496      56.592  11.909  15.446  1.00  0.00           C  
ATOM   1951  O   ASN A1496      56.077  12.918  15.917  1.00  0.00           O  
ATOM   1952  CB  ASN A1496      55.067  12.142  13.477  1.00  0.00           C  
ATOM   1953  CG  ASN A1496      55.201  12.963  12.209  1.00  0.00           C  
ATOM   1954  OD1 ASN A1496      56.161  13.719  12.042  1.00  0.00           O  
ATOM   1955  ND2 ASN A1496      54.236  12.824  11.309  1.00  0.00           N  
ATOM   1956  N   VAL A1497      57.323  11.072  16.176  1.00  0.00           N  
ATOM   1957  CA  VAL A1497      57.592  11.347  17.588  1.00  0.00           C  
ATOM   1958  C   VAL A1497      58.511  12.554  17.748  1.00  0.00           C  
ATOM   1959  O   VAL A1497      59.330  12.849  16.876  1.00  0.00           O  
ATOM   1960  CB  VAL A1497      58.252  10.162  18.311  1.00  0.00           C  
ATOM   1961  CG1 VAL A1497      58.062  10.310  19.810  1.00  0.00           C  
ATOM   1962  CG2 VAL A1497      57.660   8.863  17.853  1.00  0.00           C  
ATOM   1963  N   ASP A1498      58.369  13.244  18.871  1.00  0.00           N  
ATOM   1964  CA  ASP A1498      59.266  14.334  19.217  1.00  0.00           C  
ATOM   1965  C   ASP A1498      60.302  13.793  20.202  1.00  0.00           C  
ATOM   1966  O   ASP A1498      60.059  13.690  21.414  1.00  0.00           O  
ATOM   1967  CB  ASP A1498      58.466  15.520  19.792  1.00  0.00           C  
ATOM   1968  CG  ASP A1498      59.349  16.666  20.275  1.00  0.00           C  
ATOM   1969  OD1 ASP A1498      60.491  16.825  19.773  1.00  0.00           O  
ATOM   1970  OD2 ASP A1498      58.884  17.417  21.170  1.00  0.00           O  
ATOM   1971  N   TYR A1499      61.460  13.433  19.667  1.00  0.00           N  
ATOM   1972  CA  TYR A1499      62.527  12.868  20.489  1.00  0.00           C  
ATOM   1973  C   TYR A1499      63.066  13.867  21.516  1.00  0.00           C  
ATOM   1974  O   TYR A1499      63.501  13.484  22.609  1.00  0.00           O  
ATOM   1975  CB  TYR A1499      63.653  12.328  19.608  1.00  0.00           C  
ATOM   1976  CG  TYR A1499      63.361  10.979  18.980  1.00  0.00           C  
ATOM   1977  CD1 TYR A1499      63.582   9.803  19.686  1.00  0.00           C  
ATOM   1978  CD2 TYR A1499      62.887  10.879  17.680  1.00  0.00           C  
ATOM   1979  CE1 TYR A1499      63.334   8.567  19.121  1.00  0.00           C  
ATOM   1980  CE2 TYR A1499      62.630   9.652  17.106  1.00  0.00           C  
ATOM   1981  CZ  TYR A1499      62.861   8.494  17.831  1.00  0.00           C  
ATOM   1982  OH  TYR A1499      62.626   7.253  17.269  1.00  0.00           O  
ATOM   1983  N   ASP A1500      63.018  15.148  21.165  1.00  0.00           N  
ATOM   1984  CA  ASP A1500      63.566  16.170  22.028  1.00  0.00           C  
ATOM   1985  C   ASP A1500      62.675  16.326  23.256  1.00  0.00           C  
ATOM   1986  O   ASP A1500      63.145  16.702  24.338  1.00  0.00           O  
ATOM   1987  CB  ASP A1500      63.729  17.492  21.277  1.00  0.00           C  
ATOM   1988  CG  ASP A1500      65.009  18.227  21.669  1.00  0.00           C  
ATOM   1989  OD1 ASP A1500      65.114  18.744  22.813  1.00  0.00           O  
ATOM   1990  OD2 ASP A1500      65.924  18.278  20.819  1.00  0.00           O  
ATOM   1991  N   GLY A1501      61.396  15.993  23.072  1.00  0.00           N  
ATOM   1992  CA  GLY A1501      60.381  16.089  24.122  1.00  0.00           C  
ATOM   1993  C   GLY A1501      60.455  14.978  25.156  1.00  0.00           C  
ATOM   1994  O   GLY A1501      61.516  14.377  25.369  1.00  0.00           O  
ATOM   1995  N   ASP A1502      59.310  14.706  25.782  1.00  0.00           N  
ATOM   1996  CA  ASP A1502      59.203  13.787  26.921  1.00  0.00           C  
ATOM   1997  C   ASP A1502      58.737  12.379  26.514  1.00  0.00           C  
ATOM   1998  O   ASP A1502      57.567  12.169  26.144  1.00  0.00           O  
ATOM   1999  CB  ASP A1502      58.263  14.387  27.983  1.00  0.00           C  
ATOM   2000  CG  ASP A1502      58.313  13.646  29.318  1.00  0.00           C  
ATOM   2001  OD1 ASP A1502      58.824  12.511  29.371  1.00  0.00           O  
ATOM   2002  OD2 ASP A1502      57.828  14.203  30.329  1.00  0.00           O  
ATOM   2003  N   LEU A1503      59.657  11.418  26.619  1.00  0.00           N  
ATOM   2004  CA  LEU A1503      59.381  10.037  26.219  1.00  0.00           C  
ATOM   2005  C   LEU A1503      59.040   9.077  27.362  1.00  0.00           C  
ATOM   2006  O   LEU A1503      58.455   8.021  27.111  1.00  0.00           O  
ATOM   2007  CB  LEU A1503      60.549   9.470  25.431  1.00  0.00           C  
ATOM   2008  CG  LEU A1503      61.166  10.376  24.381  1.00  0.00           C  
ATOM   2009  CD1 LEU A1503      62.335   9.653  23.814  1.00  0.00           C  
ATOM   2010  CD2 LEU A1503      60.178  10.712  23.289  1.00  0.00           C  
ATOM   2011  N   THR A1504      59.383   9.440  28.603  1.00  0.00           N  
ATOM   2012  CA  THR A1504      59.189   8.534  29.761  1.00  0.00           C  
ATOM   2013  C   THR A1504      57.816   7.827  29.854  1.00  0.00           C  
ATOM   2014  O   THR A1504      57.790   6.617  30.120  1.00  0.00           O  
ATOM   2015  CB  THR A1504      59.723   9.101  31.154  1.00  0.00           C  
ATOM   2016  OG1 THR A1504      59.212   8.313  32.237  1.00  0.00           O  
ATOM   2017  CG2 THR A1504      59.377  10.558  31.387  1.00  0.00           C  
ATOM   2018  N   PRO A1505      56.689   8.545  29.584  1.00  0.00           N  
ATOM   2019  CA  PRO A1505      55.397   7.845  29.635  1.00  0.00           C  
ATOM   2020  C   PRO A1505      55.142   6.955  28.412  1.00  0.00           C  
ATOM   2021  O   PRO A1505      54.020   6.489  28.236  1.00  0.00           O  
ATOM   2022  CB  PRO A1505      54.377   8.990  29.674  1.00  0.00           C  
ATOM   2023  CG  PRO A1505      55.011  10.061  28.890  1.00  0.00           C  
ATOM   2024  CD  PRO A1505      56.500   9.967  29.224  1.00  0.00           C  
ATOM   2025  N   ILE A1506      56.160   6.747  27.571  1.00  0.00           N  
ATOM   2026  CA  ILE A1506      56.127   5.718  26.522  1.00  0.00           C  
ATOM   2027  C   ILE A1506      56.918   4.511  27.048  1.00  0.00           C  
ATOM   2028  O   ILE A1506      56.549   3.337  26.860  1.00  0.00           O  
ATOM   2029  CB  ILE A1506      56.707   6.227  25.160  1.00  0.00           C  
ATOM   2030  CG1 ILE A1506      55.765   7.236  24.478  1.00  0.00           C  
ATOM   2031  CG2 ILE A1506      56.924   5.068  24.202  1.00  0.00           C  
ATOM   2032  CD1 ILE A1506      55.863   8.693  24.960  1.00  0.00           C  
ATOM   2033  N   ILE A1507      57.995   4.830  27.753  1.00  0.00           N  
ATOM   2034  CA  ILE A1507      58.866   3.829  28.336  1.00  0.00           C  
ATOM   2035  C   ILE A1507      58.111   3.130  29.447  1.00  0.00           C  
ATOM   2036  O   ILE A1507      58.206   1.913  29.594  1.00  0.00           O  
ATOM   2037  CB  ILE A1507      60.171   4.460  28.888  1.00  0.00           C  
ATOM   2038  CG1 ILE A1507      60.657   5.617  27.991  1.00  0.00           C  
ATOM   2039  CG2 ILE A1507      61.271   3.399  29.061  1.00  0.00           C  
ATOM   2040  CD1 ILE A1507      61.313   5.193  26.661  1.00  0.00           C  
ATOM   2041  N   LYS A1508      57.340   3.914  30.197  1.00  0.00           N  
ATOM   2042  CA  LYS A1508      56.526   3.396  31.287  1.00  0.00           C  
ATOM   2043  C   LYS A1508      55.537   2.320  30.858  1.00  0.00           C  
ATOM   2044  O   LYS A1508      55.418   1.313  31.540  1.00  0.00           O  
ATOM   2045  CB  LYS A1508      55.821   4.525  32.044  1.00  0.00           C  
ATOM   2046  CG  LYS A1508      56.675   5.121  33.154  1.00  0.00           C  
ATOM   2047  CD  LYS A1508      56.162   6.480  33.583  1.00  0.00           C  
ATOM   2048  CE  LYS A1508      57.043   7.083  34.657  1.00  0.00           C  
ATOM   2049  NZ  LYS A1508      56.710   8.519  34.812  1.00  0.00           N  
ATOM   2050  N   GLN A1509      54.842   2.487  29.738  1.00  0.00           N  
ATOM   2051  CA  GLN A1509      53.926   1.410  29.315  1.00  0.00           C  
ATOM   2052  C   GLN A1509      54.627   0.227  28.621  1.00  0.00           C  
ATOM   2053  O   GLN A1509      53.989  -0.797  28.370  1.00  0.00           O  
ATOM   2054  CB  GLN A1509      52.692   1.909  28.523  1.00  0.00           C  
ATOM   2055  CG  GLN A1509      53.004   2.672  27.240  1.00  0.00           C  
ATOM   2056  CD  GLN A1509      51.901   2.615  26.175  1.00  0.00           C  
ATOM   2057  OE1 GLN A1509      50.817   2.060  26.377  1.00  0.00           O  
ATOM   2058  NE2 GLN A1509      52.197   3.199  25.020  1.00  0.00           N  
ATOM   2059  N   TRP A1510      55.925   0.352  28.335  1.00  0.00           N  
ATOM   2060  CA  TRP A1510      56.674  -0.788  27.792  1.00  0.00           C  
ATOM   2061  C   TRP A1510      57.498  -1.540  28.824  1.00  0.00           C  
ATOM   2062  O   TRP A1510      57.785  -2.734  28.683  1.00  0.00           O  
ATOM   2063  CB  TRP A1510      57.555  -0.347  26.650  1.00  0.00           C  
ATOM   2064  CG  TRP A1510      56.795  -0.240  25.382  1.00  0.00           C  
ATOM   2065  CD1 TRP A1510      56.090   0.839  24.945  1.00  0.00           C  
ATOM   2066  CD2 TRP A1510      56.647  -1.251  24.376  1.00  0.00           C  
ATOM   2067  NE1 TRP A1510      55.523   0.571  23.723  1.00  0.00           N  
ATOM   2068  CE2 TRP A1510      55.851  -0.704  23.349  1.00  0.00           C  
ATOM   2069  CE3 TRP A1510      57.123  -2.558  24.236  1.00  0.00           C  
ATOM   2070  CZ2 TRP A1510      55.510  -1.424  22.196  1.00  0.00           C  
ATOM   2071  CZ3 TRP A1510      56.793  -3.272  23.082  1.00  0.00           C  
ATOM   2072  CH2 TRP A1510      55.988  -2.702  22.082  1.00  0.00           C  
ATOM   2073  N   THR A1511      57.870  -0.824  29.870  1.00  0.00           N  
ATOM   2074  CA  THR A1511      58.662  -1.389  30.943  1.00  0.00           C  
ATOM   2075  C   THR A1511      57.783  -2.063  31.984  1.00  0.00           C  
ATOM   2076  O   THR A1511      58.242  -2.967  32.682  1.00  0.00           O  
ATOM   2077  CB  THR A1511      59.508  -0.292  31.639  1.00  0.00           C  
ATOM   2078  OG1 THR A1511      58.655   0.766  32.109  1.00  0.00           O  
ATOM   2079  CG2 THR A1511      60.506   0.283  30.668  1.00  0.00           C  
ATOM   2080  N   SER A1512      56.516  -1.647  32.061  1.00  0.00           N  
ATOM   2081  CA  SER A1512      55.719  -1.799  33.295  1.00  0.00           C  
ATOM   2082  C   SER A1512      54.840  -3.048  33.473  1.00  0.00           C  
ATOM   2083  O   SER A1512      54.184  -3.219  34.516  1.00  0.00           O  
ATOM   2084  CB  SER A1512      54.901  -0.527  33.553  1.00  0.00           C  
ATOM   2085  OG  SER A1512      54.225  -0.599  34.795  1.00  0.00           O  
ATOM   2086  N   VAL A1513      54.833  -3.927  32.479  1.00  0.00           N  
ATOM   2087  CA  VAL A1513      54.379  -5.306  32.702  1.00  0.00           C  
ATOM   2088  C   VAL A1513      55.643  -6.186  32.744  1.00  0.00           C  
ATOM   2089  O   VAL A1513      56.658  -5.827  32.130  1.00  0.00           O  
ATOM   2090  CB  VAL A1513      53.318  -5.769  31.653  1.00  0.00           C  
ATOM   2091  CG1 VAL A1513      52.081  -4.849  31.691  1.00  0.00           C  
ATOM   2092  CG2 VAL A1513      53.904  -5.807  30.250  1.00  0.00           C  
ATOM   2093  N   TYR A1514      55.609  -7.298  33.482  1.00  0.00           N  
ATOM   2094  CA  TYR A1514      56.848  -8.055  33.775  1.00  0.00           C  
ATOM   2095  C   TYR A1514      57.624  -8.594  32.548  1.00  0.00           C  
ATOM   2096  O   TYR A1514      57.178  -9.510  31.841  1.00  0.00           O  
ATOM   2097  CB  TYR A1514      56.566  -9.166  34.773  1.00  0.00           C  
ATOM   2098  CG  TYR A1514      57.771  -9.923  35.275  1.00  0.00           C  
ATOM   2099  CD1 TYR A1514      58.448  -9.505  36.414  1.00  0.00           C  
ATOM   2100  CD2 TYR A1514      58.199 -11.088  34.641  1.00  0.00           C  
ATOM   2101  CE1 TYR A1514      59.535 -10.213  36.901  1.00  0.00           C  
ATOM   2102  CE2 TYR A1514      59.287 -11.799  35.110  1.00  0.00           C  
ATOM   2103  CZ  TYR A1514      59.953 -11.359  36.244  1.00  0.00           C  
ATOM   2104  OH  TYR A1514      61.036 -12.070  36.727  1.00  0.00           O  
ATOM   2105  N   ALA A1515      58.799  -8.006  32.331  1.00  0.00           N  
ATOM   2106  CA  ALA A1515      59.666  -8.357  31.221  1.00  0.00           C  
ATOM   2107  C   ALA A1515      61.052  -8.694  31.747  1.00  0.00           C  
ATOM   2108  O   ALA A1515      61.801  -7.796  32.147  1.00  0.00           O  
ATOM   2109  CB  ALA A1515      59.737  -7.197  30.223  1.00  0.00           C  
ATOM   2110  N   ALA A1516      61.384  -9.985  31.751  1.00  0.00           N  
ATOM   2111  CA  ALA A1516      62.664 -10.460  32.281  1.00  0.00           C  
ATOM   2112  C   ALA A1516      63.177 -11.666  31.515  1.00  0.00           C  
ATOM   2113  O   ALA A1516      62.397 -12.551  31.149  1.00  0.00           O  
ATOM   2114  CB  ALA A1516      62.547 -10.786  33.768  1.00  0.00           C  
ATOM   2115  N   THR A1517      64.492 -11.686  31.278  1.00  0.00           N  
ATOM   2116  CA  THR A1517      65.157 -12.798  30.582  1.00  0.00           C  
ATOM   2117  C   THR A1517      65.501 -13.930  31.564  1.00  0.00           C  
ATOM   2118  O   THR A1517      64.918 -14.012  32.657  1.00  0.00           O  
ATOM   2119  CB  THR A1517      66.422 -12.355  29.818  1.00  0.00           C  
ATOM   2120  OG1 THR A1517      67.434 -12.012  30.761  1.00  0.00           O  
ATOM   2121  CG2 THR A1517      66.144 -11.166  28.898  1.00  0.00           C  
ATOM   2122  N   GLU A1518      66.431 -14.805  31.184  1.00  0.00           N  
ATOM   2123  CA  GLU A1518      66.691 -16.014  31.969  1.00  0.00           C  
ATOM   2124  C   GLU A1518      67.692 -15.768  33.083  1.00  0.00           C  
ATOM   2125  O   GLU A1518      67.628 -16.394  34.137  1.00  0.00           O  
ATOM   2126  CB  GLU A1518      67.178 -17.132  31.072  1.00  0.00           C  
ATOM   2127  CG  GLU A1518      66.899 -18.489  31.637  1.00  0.00           C  
ATOM   2128  CD  GLU A1518      68.043 -19.426  31.393  1.00  0.00           C  
ATOM   2129  OE1 GLU A1518      68.224 -20.336  32.234  1.00  0.00           O  
ATOM   2130  OE2 GLU A1518      68.767 -19.232  30.376  1.00  0.00           O  
ATOM   2131  N   ASP A1519      68.639 -14.872  32.821  1.00  0.00           N  
ATOM   2132  CA  ASP A1519      69.422 -14.236  33.869  1.00  0.00           C  
ATOM   2133  C   ASP A1519      68.448 -13.238  34.492  1.00  0.00           C  
ATOM   2134  O   ASP A1519      67.267 -13.260  34.146  1.00  0.00           O  
ATOM   2135  CB  ASP A1519      70.639 -13.500  33.289  1.00  0.00           C  
ATOM   2136  CG  ASP A1519      70.920 -13.853  31.831  1.00  0.00           C  
ATOM   2137  OD1 ASP A1519      70.971 -15.051  31.484  1.00  0.00           O  
ATOM   2138  OD2 ASP A1519      71.105 -12.912  31.027  1.00  0.00           O  
ATOM   2139  N   VAL A1520      68.916 -12.368  35.391  1.00  0.00           N  
ATOM   2140  CA  VAL A1520      68.062 -11.336  36.013  1.00  0.00           C  
ATOM   2141  C   VAL A1520      66.660 -11.832  36.393  1.00  0.00           C  
ATOM   2142  O   VAL A1520      65.880 -11.118  37.026  1.00  0.00           O  
ATOM   2143  CB  VAL A1520      67.946 -10.028  35.145  1.00  0.00           C  
ATOM   2144  CG1 VAL A1520      69.305  -9.557  34.704  1.00  0.00           C  
ATOM   2145  CG2 VAL A1520      67.026 -10.204  33.945  1.00  0.00           C  
ATOM   2146  N   HIS A1521      66.338 -13.055  35.995  1.00  0.00           N  
ATOM   2147  CA  HIS A1521      65.062 -13.639  36.334  1.00  0.00           C  
ATOM   2148  C   HIS A1521      65.037 -13.961  37.823  1.00  0.00           C  
ATOM   2149  O   HIS A1521      65.929 -14.636  38.340  1.00  0.00           O  
ATOM   2150  CB  HIS A1521      64.800 -14.892  35.494  1.00  0.00           C  
ATOM   2151  CG  HIS A1521      63.571 -15.637  35.902  1.00  0.00           C  
ATOM   2152  ND1 HIS A1521      62.310 -15.083  35.839  1.00  0.00           N  
ATOM   2153  CD2 HIS A1521      63.410 -16.887  36.399  1.00  0.00           C  
ATOM   2154  CE1 HIS A1521      61.424 -15.962  36.270  1.00  0.00           C  
ATOM   2155  NE2 HIS A1521      62.066 -17.064  36.616  1.00  0.00           N  
ATOM   2156  N   GLU A1522      64.025 -13.436  38.507  1.00  0.00           N  
ATOM   2157  CA  GLU A1522      63.753 -13.776  39.902  1.00  0.00           C  
ATOM   2158  C   GLU A1522      62.323 -14.314  39.956  1.00  0.00           C  
ATOM   2159  O   GLU A1522      61.396 -13.593  39.573  1.00  0.00           O  
ATOM   2160  CB  GLU A1522      63.937 -12.550  40.815  1.00  0.00           C  
ATOM   2161  CG  GLU A1522      65.344 -11.907  40.775  1.00  0.00           C  
ATOM   2162  CD  GLU A1522      66.464 -12.865  41.193  1.00  0.00           C  
ATOM   2163  OE1 GLU A1522      66.347 -13.494  42.273  1.00  0.00           O  
ATOM   2164  OE2 GLU A1522      67.460 -12.983  40.438  1.00  0.00           O  
ATOM   2165  N   PRO A1523      62.146 -15.588  40.396  1.00  0.00           N  
ATOM   2166  CA  PRO A1523      60.862 -16.312  40.337  1.00  0.00           C  
ATOM   2167  C   PRO A1523      59.899 -16.043  41.494  1.00  0.00           C  
ATOM   2168  O   PRO A1523      58.686 -15.954  41.265  1.00  0.00           O  
ATOM   2169  CB  PRO A1523      61.283 -17.792  40.323  1.00  0.00           C  
ATOM   2170  CG  PRO A1523      62.792 -17.800  40.461  1.00  0.00           C  
ATOM   2171  CD  PRO A1523      63.196 -16.448  40.962  1.00  0.00           C  
ATOM   2172  N   ALA A1676      60.426 -15.933  42.716  1.00  0.00           N  
ATOM   2173  CA  ALA A1676      59.622 -15.557  43.890  1.00  0.00           C  
ATOM   2174  C   ALA A1676      59.378 -14.047  43.803  1.00  0.00           C  
ATOM   2175  O   ALA A1676      59.285 -13.344  44.812  1.00  0.00           O  
ATOM   2176  CB  ALA A1676      60.334 -15.950  45.207  1.00  0.00           C  
ATOM   2177  N   ARG A1677      59.248 -13.588  42.559  1.00  0.00           N  
ATOM   2178  CA  ARG A1677      59.276 -12.184  42.180  1.00  0.00           C  
ATOM   2179  C   ARG A1677      58.664 -12.080  40.771  1.00  0.00           C  
ATOM   2180  O   ARG A1677      58.664 -11.017  40.141  1.00  0.00           O  
ATOM   2181  CB  ARG A1677      60.737 -11.699  42.192  1.00  0.00           C  
ATOM   2182  CG  ARG A1677      60.942 -10.223  42.460  1.00  0.00           C  
ATOM   2183  CD  ARG A1677      60.840  -9.422  41.184  1.00  0.00           C  
ATOM   2184  NE  ARG A1677      60.116  -8.179  41.415  1.00  0.00           N  
ATOM   2185  CZ  ARG A1677      59.440  -7.515  40.485  1.00  0.00           C  
ATOM   2186  NH1 ARG A1677      59.377  -7.972  39.243  1.00  0.00           N  
ATOM   2187  NH2 ARG A1677      58.818  -6.389  40.805  1.00  0.00           N  
ATOM   2188  N   TYR A1678      58.138 -13.212  40.303  1.00  0.00           N  
ATOM   2189  CA  TYR A1678      57.546 -13.376  38.975  1.00  0.00           C  
ATOM   2190  C   TYR A1678      56.093 -13.793  39.162  1.00  0.00           C  
ATOM   2191  O   TYR A1678      55.188 -13.311  38.464  1.00  0.00           O  
ATOM   2192  CB  TYR A1678      58.326 -14.464  38.229  1.00  0.00           C  
ATOM   2193  CG  TYR A1678      57.674 -15.098  37.013  1.00  0.00           C  
ATOM   2194  CD1 TYR A1678      57.238 -16.428  37.044  1.00  0.00           C  
ATOM   2195  CD2 TYR A1678      57.543 -14.393  35.820  1.00  0.00           C  
ATOM   2196  CE1 TYR A1678      56.666 -17.022  35.917  1.00  0.00           C  
ATOM   2197  CE2 TYR A1678      56.977 -14.972  34.697  1.00  0.00           C  
ATOM   2198  CZ  TYR A1678      56.540 -16.281  34.747  1.00  0.00           C  
ATOM   2199  OH  TYR A1678      55.980 -16.839  33.622  1.00  0.00           O  
ATOM   2200  N   GLU A1679      55.890 -14.682  40.134  1.00  0.00           N  
ATOM   2201  CA  GLU A1679      54.565 -15.143  40.544  1.00  0.00           C  
ATOM   2202  C   GLU A1679      53.758 -14.038  41.240  1.00  0.00           C  
ATOM   2203  O   GLU A1679      52.521 -14.073  41.238  1.00  0.00           O  
ATOM   2204  CB  GLU A1679      54.691 -16.365  41.470  1.00  0.00           C  
ATOM   2205  CG  GLU A1679      55.621 -17.471  40.950  1.00  0.00           C  
ATOM   2206  CD  GLU A1679      55.694 -18.671  41.876  1.00  0.00           C  
ATOM   2207  OE1 GLU A1679      54.645 -19.078  42.424  1.00  0.00           O  
ATOM   2208  OE2 GLU A1679      56.809 -19.212  42.044  1.00  0.00           O  
ATOM   2209  N   SER A1680      54.467 -13.065  41.823  1.00  0.00           N  
ATOM   2210  CA  SER A1680      53.855 -11.996  42.631  1.00  0.00           C  
ATOM   2211  C   SER A1680      53.435 -10.752  41.833  1.00  0.00           C  
ATOM   2212  O   SER A1680      52.292 -10.293  41.968  1.00  0.00           O  
ATOM   2213  CB  SER A1680      54.744 -11.616  43.837  1.00  0.00           C  
ATOM   2214  OG  SER A1680      56.070 -11.252  43.452  1.00  0.00           O  
ATOM   2215  N   GLU A1681      54.339 -10.220  41.010  1.00  0.00           N  
ATOM   2216  CA  GLU A1681      54.058  -9.007  40.257  1.00  0.00           C  
ATOM   2217  C   GLU A1681      53.208  -9.293  39.013  1.00  0.00           C  
ATOM   2218  O   GLU A1681      52.728  -8.369  38.350  1.00  0.00           O  
ATOM   2219  CB  GLU A1681      55.366  -8.284  39.906  1.00  0.00           C  
ATOM   2220  CG  GLU A1681      55.248  -7.202  38.819  1.00  0.00           C  
ATOM   2221  CD  GLU A1681      56.579  -6.557  38.458  1.00  0.00           C  
ATOM   2222  OE1 GLU A1681      57.198  -5.956  39.362  1.00  0.00           O  
ATOM   2223  OE2 GLU A1681      56.993  -6.626  37.269  1.00  0.00           O  
ATOM   2224  N   VAL A1682      53.011 -10.570  38.701  1.00  0.00           N  
ATOM   2225  CA  VAL A1682      52.163 -10.945  37.566  1.00  0.00           C  
ATOM   2226  C   VAL A1682      51.170 -12.065  37.925  1.00  0.00           C  
ATOM   2227  O   VAL A1682      51.584 -13.089  38.485  1.00  0.00           O  
ATOM   2228  CB  VAL A1682      53.013 -11.305  36.328  1.00  0.00           C  
ATOM   2229  CG1 VAL A1682      52.215 -12.139  35.322  1.00  0.00           C  
ATOM   2230  CG2 VAL A1682      53.537 -10.039  35.682  1.00  0.00           C  
ATOM   2231  N   PRO A1683      49.860 -11.868  37.610  1.00  0.00           N  
ATOM   2232  CA  PRO A1683      48.784 -12.824  37.955  1.00  0.00           C  
ATOM   2233  C   PRO A1683      48.827 -14.141  37.158  1.00  0.00           C  
ATOM   2234  O   PRO A1683      49.573 -14.247  36.173  1.00  0.00           O  
ATOM   2235  CB  PRO A1683      47.503 -12.040  37.643  1.00  0.00           C  
ATOM   2236  CG  PRO A1683      47.907 -11.087  36.569  1.00  0.00           C  
ATOM   2237  CD  PRO A1683      49.325 -10.690  36.893  1.00  0.00           C  
ATOM   2238  N   GLU A1684      48.003 -15.107  37.579  1.00  0.00           N  
ATOM   2239  CA  GLU A1684      48.073 -16.515  37.131  1.00  0.00           C  
ATOM   2240  C   GLU A1684      48.099 -16.818  35.604  1.00  0.00           C  
ATOM   2241  O   GLU A1684      49.050 -17.434  35.108  1.00  0.00           O  
ATOM   2242  CB  GLU A1684      46.974 -17.335  37.833  1.00  0.00           C  
ATOM   2243  CG  GLU A1684      46.863 -18.818  37.420  1.00  0.00           C  
ATOM   2244  CD  GLU A1684      48.042 -19.675  37.885  1.00  0.00           C  
ATOM   2245  OE1 GLU A1684      47.837 -20.534  38.779  1.00  0.00           O  
ATOM   2246  OE2 GLU A1684      49.168 -19.492  37.358  1.00  0.00           O  
ATOM   2247  N   ALA A1685      47.059 -16.404  34.878  1.00  0.00           N  
ATOM   2248  CA  ALA A1685      46.857 -16.833  33.485  1.00  0.00           C  
ATOM   2249  C   ALA A1685      47.701 -16.060  32.468  1.00  0.00           C  
ATOM   2250  O   ALA A1685      47.690 -16.371  31.271  1.00  0.00           O  
ATOM   2251  CB  ALA A1685      45.372 -16.766  33.120  1.00  0.00           C  
ATOM   2252  N   ASN A1686      48.440 -15.064  32.952  1.00  0.00           N  
ATOM   2253  CA  ASN A1686      49.243 -14.192  32.094  1.00  0.00           C  
ATOM   2254  C   ASN A1686      50.689 -14.686  31.861  1.00  0.00           C  
ATOM   2255  O   ASN A1686      51.256 -14.495  30.765  1.00  0.00           O  
ATOM   2256  CB  ASN A1686      49.222 -12.759  32.646  1.00  0.00           C  
ATOM   2257  CG  ASN A1686      47.918 -12.030  32.344  1.00  0.00           C  
ATOM   2258  OD1 ASN A1686      47.067 -11.869  33.219  1.00  0.00           O  
ATOM   2259  ND2 ASN A1686      47.760 -11.581  31.099  1.00  0.00           N  
ATOM   2260  N   ARG A1687      51.258 -15.318  32.894  1.00  0.00           N  
ATOM   2261  CA  ARG A1687      52.614 -15.897  32.884  1.00  0.00           C  
ATOM   2262  C   ARG A1687      52.925 -16.699  31.613  1.00  0.00           C  
ATOM   2263  O   ARG A1687      52.039 -17.380  31.076  1.00  0.00           O  
ATOM   2264  CB  ARG A1687      52.782 -16.848  34.076  1.00  0.00           C  
ATOM   2265  CG  ARG A1687      52.027 -16.480  35.346  1.00  0.00           C  
ATOM   2266  CD  ARG A1687      52.976 -16.156  36.486  1.00  0.00           C  
ATOM   2267  NE  ARG A1687      52.255 -15.972  37.749  1.00  0.00           N  
ATOM   2268  CZ  ARG A1687      52.243 -16.849  38.754  1.00  0.00           C  
ATOM   2269  NH1 ARG A1687      52.926 -17.993  38.678  1.00  0.00           N  
ATOM   2270  NH2 ARG A1687      51.555 -16.563  39.846  1.00  0.00           N  
ATOM   2271  N   LEU A1688      54.178 -16.645  31.154  1.00  0.00           N  
ATOM   2272  CA  LEU A1688      54.586 -17.427  29.981  1.00  0.00           C  
ATOM   2273  C   LEU A1688      56.099 -17.600  29.772  1.00  0.00           C  
ATOM   2274  O   LEU A1688      56.767 -16.740  29.171  1.00  0.00           O  
ATOM   2275  CB  LEU A1688      53.946 -16.867  28.707  1.00  0.00           C  
ATOM   2276  CG  LEU A1688      53.905 -17.877  27.562  1.00  0.00           C  
ATOM   2277  CD1 LEU A1688      52.574 -18.692  27.573  1.00  0.00           C  
ATOM   2278  CD2 LEU A1688      54.137 -17.159  26.238  1.00  0.00           C  
ATOM   2279  N   ASN A1689      56.622 -18.730  30.251  1.00  0.00           N  
ATOM   2280  CA  ASN A1689      58.034 -19.098  30.039  1.00  0.00           C  
ATOM   2281  C   ASN A1689      58.293 -19.610  28.621  1.00  0.00           C  
ATOM   2282  O   ASN A1689      57.990 -20.750  28.274  1.00  0.00           O  
ATOM   2283  CB  ASN A1689      58.514 -20.118  31.089  1.00  0.00           C  
ATOM   2284  CG  ASN A1689      59.880 -20.716  30.755  1.00  0.00           C  
ATOM   2285  OD1 ASN A1689      60.827 -20.005  30.418  1.00  0.00           O  
ATOM   2286  ND2 ASN A1689      59.979 -22.039  30.853  1.00  0.00           N  
ATOM   2287  N   THR A1690      58.857 -18.752  27.796  1.00  0.00           N  
ATOM   2288  CA  THR A1690      59.146 -19.152  26.431  1.00  0.00           C  
ATOM   2289  C   THR A1690      60.551 -18.702  26.000  1.00  0.00           C  
ATOM   2290  O   THR A1690      61.337 -18.213  26.816  1.00  0.00           O  
ATOM   2291  CB  THR A1690      57.998 -18.728  25.467  1.00  0.00           C  
ATOM   2292  OG1 THR A1690      58.387 -18.947  24.102  1.00  0.00           O  
ATOM   2293  CG2 THR A1690      57.627 -17.268  25.680  1.00  0.00           C  
ATOM   2294  N   ARG A1692      60.874 -18.901  24.731  1.00  0.00           N  
ATOM   2295  CA  ARG A1692      62.199 -18.573  24.236  1.00  0.00           C  
ATOM   2296  C   ARG A1692      62.160 -17.491  23.157  1.00  0.00           C  
ATOM   2297  O   ARG A1692      61.088 -17.076  22.703  1.00  0.00           O  
ATOM   2298  CB  ARG A1692      62.938 -19.837  23.762  1.00  0.00           C  
ATOM   2299  CG  ARG A1692      63.005 -20.926  24.831  1.00  0.00           C  
ATOM   2300  CD  ARG A1692      63.797 -22.153  24.391  1.00  0.00           C  
ATOM   2301  NE  ARG A1692      65.255 -21.974  24.435  1.00  0.00           N  
ATOM   2302  CZ  ARG A1692      66.008 -21.959  25.544  1.00  0.00           C  
ATOM   2303  NH1 ARG A1692      65.464 -22.068  26.753  1.00  0.00           N  
ATOM   2304  NH2 ARG A1692      67.324 -21.809  25.443  1.00  0.00           N  
ATOM   2305  N   GLY A1693      63.352 -17.034  22.784  1.00  0.00           N  
ATOM   2306  CA  GLY A1693      63.516 -15.988  21.808  1.00  0.00           C  
ATOM   2307  C   GLY A1693      64.932 -15.836  21.279  1.00  0.00           C  
ATOM   2308  O   GLY A1693      65.862 -16.538  21.709  1.00  0.00           O  
ATOM   2309  N   ILE A1700      65.059 -14.894  20.338  1.00  0.00           N  
ATOM   2310  CA  ILE A1700      66.284 -14.530  19.648  1.00  0.00           C  
ATOM   2311  C   ILE A1700      66.500 -13.063  19.966  1.00  0.00           C  
ATOM   2312  O   ILE A1700      65.693 -12.226  19.541  1.00  0.00           O  
ATOM   2313  CB  ILE A1700      66.077 -14.574  18.104  1.00  0.00           C  
ATOM   2314  CG1 ILE A1700      65.349 -15.855  17.660  1.00  0.00           C  
ATOM   2315  CG2 ILE A1700      67.406 -14.319  17.349  1.00  0.00           C  
ATOM   2316  CD1 ILE A1700      64.308 -15.615  16.560  1.00  0.00           C  
ATOM   2317  N   GLU A1701      67.555 -12.721  20.701  1.00  0.00           N  
ATOM   2318  CA  GLU A1701      67.773 -11.311  20.997  1.00  0.00           C  
ATOM   2319  C   GLU A1701      68.305 -10.741  19.698  1.00  0.00           C  
ATOM   2320  O   GLU A1701      69.041 -11.444  19.008  1.00  0.00           O  
ATOM   2321  CB  GLU A1701      68.728 -11.097  22.187  1.00  0.00           C  
ATOM   2322  CG  GLU A1701      70.146 -10.629  21.820  1.00  0.00           C  
ATOM   2323  CD  GLU A1701      71.103 -10.605  23.013  1.00  0.00           C  
ATOM   2324  OE1 GLU A1701      70.876 -11.421  23.938  1.00  0.00           O  
ATOM   2325  OE2 GLU A1701      72.077  -9.788  23.020  1.00  0.00           O  
ATOM   2326  N   VAL A1702      67.894  -9.514  19.353  1.00  0.00           N  
ATOM   2327  CA  VAL A1702      68.329  -8.827  18.116  1.00  0.00           C  
ATOM   2328  C   VAL A1702      69.005  -7.484  18.342  1.00  0.00           C  
ATOM   2329  O   VAL A1702      69.599  -6.922  17.420  1.00  0.00           O  
ATOM   2330  CB  VAL A1702      67.186  -8.600  17.105  1.00  0.00           C  
ATOM   2331  CG1 VAL A1702      66.752  -9.909  16.504  1.00  0.00           C  
ATOM   2332  CG2 VAL A1702      66.025  -7.860  17.747  1.00  0.00           C  
ATOM   2333  N   GLY A1703      68.902  -6.959  19.555  1.00  0.00           N  
ATOM   2334  CA  GLY A1703      69.639  -5.768  19.938  1.00  0.00           C  
ATOM   2335  C   GLY A1703      69.619  -5.617  21.434  1.00  0.00           C  
ATOM   2336  O   GLY A1703      68.709  -6.118  22.091  1.00  0.00           O  
ATOM   2337  N   GLN A1704      70.628  -4.939  21.973  1.00  0.00           N  
ATOM   2338  CA  GLN A1704      70.672  -4.624  23.388  1.00  0.00           C  
ATOM   2339  C   GLN A1704      71.094  -3.203  23.596  1.00  0.00           C  
ATOM   2340  O   GLN A1704      72.006  -2.716  22.926  1.00  0.00           O  
ATOM   2341  CB  GLN A1704      71.640  -5.528  24.120  1.00  0.00           C  
ATOM   2342  CG  GLN A1704      71.329  -5.632  25.589  1.00  0.00           C  
ATOM   2343  CD  GLN A1704      72.046  -6.780  26.272  1.00  0.00           C  
ATOM   2344  OE1 GLN A1704      72.113  -6.825  27.501  1.00  0.00           O  
ATOM   2345  NE2 GLN A1704      72.593  -7.715  25.484  1.00  0.00           N  
ATOM   2346  N   ILE A1705      70.411  -2.530  24.520  1.00  0.00           N  
ATOM   2347  CA  ILE A1705      70.830  -1.196  25.001  1.00  0.00           C  
ATOM   2348  C   ILE A1705      71.527  -1.299  26.359  1.00  0.00           C  
ATOM   2349  O   ILE A1705      71.154  -2.126  27.191  1.00  0.00           O  
ATOM   2350  CB  ILE A1705      69.660  -0.157  25.049  1.00  0.00           C  
ATOM   2351  CG1 ILE A1705      68.538  -0.583  25.992  1.00  0.00           C  
ATOM   2352  CG2 ILE A1705      69.101   0.097  23.650  1.00  0.00           C  
ATOM   2353  CD1 ILE A1705      67.292   0.262  25.857  1.00  0.00           C  
ATOM   2354  N   PHE A1706      72.552  -0.486  26.571  1.00  0.00           N  
ATOM   2355  CA  PHE A1706      73.190  -0.428  27.874  1.00  0.00           C  
ATOM   2356  C   PHE A1706      73.345   1.001  28.356  1.00  0.00           C  
ATOM   2357  O   PHE A1706      73.721   1.880  27.578  1.00  0.00           O  
ATOM   2358  CB  PHE A1706      74.558  -1.045  27.785  1.00  0.00           C  
ATOM   2359  CG  PHE A1706      74.547  -2.478  27.388  1.00  0.00           C  
ATOM   2360  CD1 PHE A1706      74.839  -2.848  26.074  1.00  0.00           C  
ATOM   2361  CD2 PHE A1706      74.268  -3.465  28.322  1.00  0.00           C  
ATOM   2362  CE1 PHE A1706      74.853  -4.178  25.689  1.00  0.00           C  
ATOM   2363  CE2 PHE A1706      74.274  -4.791  27.961  1.00  0.00           C  
ATOM   2364  CZ  PHE A1706      74.577  -5.151  26.641  1.00  0.00           C  
ATOM   2365  N   TYR A1707      73.046   1.237  29.626  1.00  0.00           N  
ATOM   2366  CA  TYR A1707      73.492   2.460  30.266  1.00  0.00           C  
ATOM   2367  C   TYR A1707      74.565   2.089  31.273  1.00  0.00           C  
ATOM   2368  O   TYR A1707      74.310   1.253  32.144  1.00  0.00           O  
ATOM   2369  CB  TYR A1707      72.355   3.187  30.973  1.00  0.00           C  
ATOM   2370  CG  TYR A1707      72.876   4.243  31.913  1.00  0.00           C  
ATOM   2371  CD1 TYR A1707      73.400   5.443  31.429  1.00  0.00           C  
ATOM   2372  CD2 TYR A1707      72.879   4.038  33.287  1.00  0.00           C  
ATOM   2373  CE1 TYR A1707      73.900   6.416  32.291  1.00  0.00           C  
ATOM   2374  CE2 TYR A1707      73.379   5.010  34.162  1.00  0.00           C  
ATOM   2375  CZ  TYR A1707      73.889   6.194  33.653  1.00  0.00           C  
ATOM   2376  OH  TYR A1707      74.383   7.153  34.518  1.00  0.00           O  
ATOM   2377  N   PHE A1708      75.754   2.686  31.179  1.00  0.00           N  
ATOM   2378  CA  PHE A1708      76.832   2.313  32.108  1.00  0.00           C  
ATOM   2379  C   PHE A1708      77.438   3.450  32.912  1.00  0.00           C  
ATOM   2380  O   PHE A1708      78.298   3.225  33.775  1.00  0.00           O  
ATOM   2381  CB  PHE A1708      77.938   1.507  31.415  1.00  0.00           C  
ATOM   2382  CG  PHE A1708      78.259   1.976  30.038  1.00  0.00           C  
ATOM   2383  CD1 PHE A1708      78.879   3.211  29.830  1.00  0.00           C  
ATOM   2384  CD2 PHE A1708      77.935   1.190  28.938  1.00  0.00           C  
ATOM   2385  CE1 PHE A1708      79.173   3.657  28.538  1.00  0.00           C  
ATOM   2386  CE2 PHE A1708      78.225   1.625  27.643  1.00  0.00           C  
ATOM   2387  CZ  PHE A1708      78.845   2.861  27.444  1.00  0.00           C  
ATOM   2388  N   GLY A1709      76.985   4.665  32.644  1.00  0.00           N  
ATOM   2389  CA  GLY A1709      77.445   5.811  33.401  1.00  0.00           C  
ATOM   2390  C   GLY A1709      78.925   5.984  33.206  1.00  0.00           C  
ATOM   2391  O   GLY A1709      79.388   5.938  32.073  1.00  0.00           O  
ATOM   2392  N   THR A1710      79.668   6.103  34.308  1.00  0.00           N  
ATOM   2393  CA  THR A1710      81.077   6.545  34.256  1.00  0.00           C  
ATOM   2394  C   THR A1710      82.128   5.440  34.052  1.00  0.00           C  
ATOM   2395  O   THR A1710      83.340   5.735  34.041  1.00  0.00           O  
ATOM   2396  CB  THR A1710      81.461   7.367  35.501  1.00  0.00           C  
ATOM   2397  OG1 THR A1710      81.558   6.493  36.635  1.00  0.00           O  
ATOM   2398  CG2 THR A1710      80.421   8.458  35.780  1.00  0.00           C  
ATOM   2399  N   LYS A1711      81.661   4.194  33.866  1.00  0.00           N  
ATOM   2400  CA  LYS A1711      82.537   3.028  33.651  1.00  0.00           C  
ATOM   2401  C   LYS A1711      83.781   3.329  32.828  1.00  0.00           C  
ATOM   2402  O   LYS A1711      84.883   2.960  33.212  1.00  0.00           O  
ATOM   2403  CB  LYS A1711      81.784   1.841  33.025  1.00  0.00           C  
ATOM   2404  CG  LYS A1711      82.588   0.518  33.081  1.00  0.00           C  
ATOM   2405  CD  LYS A1711      81.847  -0.660  32.501  1.00  0.00           C  
ATOM   2406  CE  LYS A1711      82.115  -1.936  33.313  1.00  0.00           C  
ATOM   2407  NZ  LYS A1711      83.288  -2.746  32.848  1.00  0.00           N  
ATOM   2408  N   TYR A1712      83.591   4.016  31.711  1.00  0.00           N  
ATOM   2409  CA  TYR A1712      84.658   4.246  30.753  1.00  0.00           C  
ATOM   2410  C   TYR A1712      85.286   5.644  30.836  1.00  0.00           C  
ATOM   2411  O   TYR A1712      86.498   5.786  30.604  1.00  0.00           O  
ATOM   2412  CB  TYR A1712      84.155   3.941  29.342  1.00  0.00           C  
ATOM   2413  CG  TYR A1712      83.606   2.531  29.205  1.00  0.00           C  
ATOM   2414  CD1 TYR A1712      84.452   1.446  28.939  1.00  0.00           C  
ATOM   2415  CD2 TYR A1712      82.245   2.275  29.361  1.00  0.00           C  
ATOM   2416  CE1 TYR A1712      83.957   0.148  28.826  1.00  0.00           C  
ATOM   2417  CE2 TYR A1712      81.733   0.970  29.255  1.00  0.00           C  
ATOM   2418  CZ  TYR A1712      82.601  -0.086  28.985  1.00  0.00           C  
ATOM   2419  OH  TYR A1712      82.100  -1.366  28.864  1.00  0.00           O  
ATOM   2420  N   SER A1726      84.479   6.660  31.168  1.00  0.00           N  
ATOM   2421  CA  SER A1726      84.973   8.049  31.304  1.00  0.00           C  
ATOM   2422  C   SER A1726      85.936   8.266  32.497  1.00  0.00           C  
ATOM   2423  O   SER A1726      86.990   8.912  32.358  1.00  0.00           O  
ATOM   2424  CB  SER A1726      83.817   9.044  31.330  1.00  0.00           C  
ATOM   2425  OG  SER A1726      82.694   8.495  31.981  1.00  0.00           O  
ATOM   2426  N   ASP A1727      85.558   7.699  33.645  1.00  0.00           N  
ATOM   2427  CA  ASP A1727      86.399   7.618  34.847  1.00  0.00           C  
ATOM   2428  C   ASP A1727      87.780   7.094  34.529  1.00  0.00           C  
ATOM   2429  O   ASP A1727      88.788   7.748  34.786  1.00  0.00           O  
ATOM   2430  CB  ASP A1727      85.768   6.652  35.861  1.00  0.00           C  
ATOM   2431  CG  ASP A1727      85.135   7.361  37.056  1.00  0.00           C  
ATOM   2432  OD1 ASP A1727      85.365   8.586  37.256  1.00  0.00           O  
ATOM   2433  OD2 ASP A1727      84.415   6.677  37.816  1.00  0.00           O  
ATOM   2434  N   SER A1728      87.788   5.896  33.954  1.00  0.00           N  
ATOM   2435  CA  SER A1728      88.986   5.119  33.676  1.00  0.00           C  
ATOM   2436  C   SER A1728      89.880   5.740  32.582  1.00  0.00           C  
ATOM   2437  O   SER A1728      91.111   5.648  32.637  1.00  0.00           O  
ATOM   2438  CB  SER A1728      88.544   3.691  33.327  1.00  0.00           C  
ATOM   2439  OG  SER A1728      89.482   2.997  32.531  1.00  0.00           O  
ATOM   2440  N   MET A1729      89.266   6.386  31.597  1.00  0.00           N  
ATOM   2441  CA  MET A1729      90.028   6.929  30.477  1.00  0.00           C  
ATOM   2442  C   MET A1729      90.117   8.441  30.493  1.00  0.00           C  
ATOM   2443  O   MET A1729      90.508   9.056  29.490  1.00  0.00           O  
ATOM   2444  CB  MET A1729      89.432   6.475  29.165  1.00  0.00           C  
ATOM   2445  CG  MET A1729      89.322   5.015  29.059  1.00  0.00           C  
ATOM   2446  SD  MET A1729      88.902   4.713  27.375  1.00  0.00           S  
ATOM   2447  CE  MET A1729      90.446   4.047  26.771  1.00  0.00           C  
ATOM   2448  N   LYS A1730      89.752   9.027  31.635  1.00  0.00           N  
ATOM   2449  CA  LYS A1730      89.907  10.461  31.878  1.00  0.00           C  
ATOM   2450  C   LYS A1730      89.241  11.267  30.756  1.00  0.00           C  
ATOM   2451  O   LYS A1730      89.867  12.139  30.145  1.00  0.00           O  
ATOM   2452  CB  LYS A1730      91.398  10.835  32.047  1.00  0.00           C  
ATOM   2453  CG  LYS A1730      92.033  10.407  33.378  1.00  0.00           C  
ATOM   2454  CD  LYS A1730      92.318   8.893  33.437  1.00  0.00           C  
ATOM   2455  CE  LYS A1730      92.952   8.458  34.772  1.00  0.00           C  
ATOM   2456  NZ  LYS A1730      94.426   8.567  34.715  1.00  0.00           N  
ATOM   2457  N   ALA A1731      87.980  10.942  30.470  1.00  0.00           N  
ATOM   2458  CA  ALA A1731      87.193  11.708  29.498  1.00  0.00           C  
ATOM   2459  C   ALA A1731      86.240  12.651  30.225  1.00  0.00           C  
ATOM   2460  O   ALA A1731      85.092  12.297  30.508  1.00  0.00           O  
ATOM   2461  CB  ALA A1731      86.435  10.775  28.571  1.00  0.00           C  
ATOM   2462  N   ASN A1732      86.732  13.840  30.557  1.00  0.00           N  
ATOM   2463  CA  ASN A1732      85.929  14.810  31.296  1.00  0.00           C  
ATOM   2464  C   ASN A1732      85.435  15.924  30.407  1.00  0.00           C  
ATOM   2465  O   ASN A1732      86.039  16.195  29.382  1.00  0.00           O  
ATOM   2466  CB  ASN A1732      86.743  15.436  32.422  1.00  0.00           C  
ATOM   2467  CG  ASN A1732      87.325  14.415  33.371  1.00  0.00           C  
ATOM   2468  OD1 ASN A1732      86.806  13.306  33.529  1.00  0.00           O  
ATOM   2469  ND2 ASN A1732      88.415  14.792  34.024  1.00  0.00           N  
ATOM   2470  N   VAL A1758      84.326  16.557  30.786  1.00  0.00           N  
ATOM   2471  CA  VAL A1758      84.015  17.894  30.283  1.00  0.00           C  
ATOM   2472  C   VAL A1758      83.823  18.875  31.431  1.00  0.00           C  
ATOM   2473  O   VAL A1758      83.535  18.488  32.563  1.00  0.00           O  
ATOM   2474  CB  VAL A1758      82.771  17.955  29.361  1.00  0.00           C  
ATOM   2475  CG1 VAL A1758      82.907  17.010  28.194  1.00  0.00           C  
ATOM   2476  CG2 VAL A1758      81.504  17.713  30.126  1.00  0.00           C  
ATOM   2477  N   THR A1759      83.973  20.154  31.124  1.00  0.00           N  
ATOM   2478  CA  THR A1759      83.591  21.196  32.055  1.00  0.00           C  
ATOM   2479  C   THR A1759      82.065  21.314  32.106  1.00  0.00           C  
ATOM   2480  O   THR A1759      81.404  21.377  31.073  1.00  0.00           O  
ATOM   2481  CB  THR A1759      84.255  22.518  31.676  1.00  0.00           C  
ATOM   2482  OG1 THR A1759      85.666  22.377  31.839  1.00  0.00           O  
ATOM   2483  CG2 THR A1759      83.777  23.639  32.562  1.00  0.00           C  
ATOM   2484  N   GLY A1760      81.519  21.326  33.316  1.00  0.00           N  
ATOM   2485  CA  GLY A1760      80.080  21.357  33.522  1.00  0.00           C  
ATOM   2486  C   GLY A1760      79.527  22.751  33.737  1.00  0.00           C  
ATOM   2487  O   GLY A1760      80.267  23.744  33.649  1.00  0.00           O  
ATOM   2488  N   PRO A1764      78.217  22.834  34.040  1.00  0.00           N  
ATOM   2489  CA  PRO A1764      77.469  24.100  34.102  1.00  0.00           C  
ATOM   2490  C   PRO A1764      78.014  25.030  35.173  1.00  0.00           C  
ATOM   2491  O   PRO A1764      77.889  26.257  35.041  1.00  0.00           O  
ATOM   2492  CB  PRO A1764      76.048  23.662  34.478  1.00  0.00           C  
ATOM   2493  CG  PRO A1764      75.982  22.191  34.132  1.00  0.00           C  
ATOM   2494  CD  PRO A1764      77.369  21.675  34.378  1.00  0.00           C  
ATOM   2495  N   ASP A1765      78.624  24.431  36.204  1.00  0.00           N  
ATOM   2496  CA  ASP A1765      79.123  25.135  37.398  1.00  0.00           C  
ATOM   2497  C   ASP A1765      80.603  25.528  37.320  1.00  0.00           C  
ATOM   2498  O   ASP A1765      81.109  26.213  38.221  1.00  0.00           O  
ATOM   2499  CB  ASP A1765      78.886  24.270  38.642  1.00  0.00           C  
ATOM   2500  CG  ASP A1765      79.473  22.866  38.497  1.00  0.00           C  
ATOM   2501  OD1 ASP A1765      78.697  21.906  38.259  1.00  0.00           O  
ATOM   2502  OD2 ASP A1765      80.711  22.730  38.596  1.00  0.00           O  
ATOM   2503  N   GLY A1767      81.284  25.076  36.263  1.00  0.00           N  
ATOM   2504  CA  GLY A1767      82.694  25.407  36.015  1.00  0.00           C  
ATOM   2505  C   GLY A1767      83.743  24.353  36.382  1.00  0.00           C  
ATOM   2506  O   GLY A1767      84.938  24.558  36.145  1.00  0.00           O  
ATOM   2507  N   THR A1768      83.311  23.229  36.960  1.00  0.00           N  
ATOM   2508  CA  THR A1768      84.222  22.114  37.303  1.00  0.00           C  
ATOM   2509  C   THR A1768      84.263  21.049  36.203  1.00  0.00           C  
ATOM   2510  O   THR A1768      83.330  20.949  35.404  1.00  0.00           O  
ATOM   2511  CB  THR A1768      83.812  21.382  38.632  1.00  0.00           C  
ATOM   2512  OG1 THR A1768      82.452  20.911  38.538  1.00  0.00           O  
ATOM   2513  CG2 THR A1768      83.993  22.286  39.871  1.00  0.00           C  
ATOM   2514  N   ASP A1770      85.346  20.262  36.190  1.00  0.00           N  
ATOM   2515  CA  ASP A1770      85.451  19.010  35.410  1.00  0.00           C  
ATOM   2516  C   ASP A1770      84.726  17.828  36.059  1.00  0.00           C  
ATOM   2517  O   ASP A1770      84.601  17.768  37.280  1.00  0.00           O  
ATOM   2518  CB  ASP A1770      86.918  18.618  35.225  1.00  0.00           C  
ATOM   2519  CG  ASP A1770      87.515  19.197  33.969  1.00  0.00           C  
ATOM   2520  OD1 ASP A1770      87.123  20.320  33.567  1.00  0.00           O  
ATOM   2521  OD2 ASP A1770      88.377  18.516  33.383  1.00  0.00           O  
ATOM   2522  N   ALA A1771      84.262  16.895  35.234  1.00  0.00           N  
ATOM   2523  CA  ALA A1771      83.705  15.625  35.697  1.00  0.00           C  
ATOM   2524  C   ALA A1771      83.589  14.644  34.527  1.00  0.00           C  
ATOM   2525  O   ALA A1771      83.359  15.065  33.392  1.00  0.00           O  
ATOM   2526  CB  ALA A1771      82.347  15.833  36.364  1.00  0.00           C  
ATOM   2527  N   PRO A1772      83.727  13.328  34.797  1.00  0.00           N  
ATOM   2528  CA  PRO A1772      83.699  12.399  33.689  1.00  0.00           C  
ATOM   2529  C   PRO A1772      82.274  12.323  33.218  1.00  0.00           C  
ATOM   2530  O   PRO A1772      81.357  12.565  34.014  1.00  0.00           O  
ATOM   2531  CB  PRO A1772      84.095  11.066  34.332  1.00  0.00           C  
ATOM   2532  CG  PRO A1772      84.583  11.397  35.686  1.00  0.00           C  
ATOM   2533  CD  PRO A1772      83.851  12.610  36.077  1.00  0.00           C  
ATOM   2534  N   ILE A1773      82.098  12.000  31.943  1.00  0.00           N  
ATOM   2535  CA  ILE A1773      80.779  11.957  31.348  1.00  0.00           C  
ATOM   2536  C   ILE A1773      80.057  10.659  31.710  1.00  0.00           C  
ATOM   2537  O   ILE A1773      80.699   9.680  32.112  1.00  0.00           O  
ATOM   2538  CB  ILE A1773      80.858  12.135  29.822  1.00  0.00           C  
ATOM   2539  CG1 ILE A1773      81.711  11.032  29.165  1.00  0.00           C  
ATOM   2540  CG2 ILE A1773      81.405  13.531  29.480  1.00  0.00           C  
ATOM   2541  CD1 ILE A1773      81.048   9.682  29.093  1.00  0.00           C  
ATOM   2542  N   HIS A1774      78.727  10.658  31.575  1.00  0.00           N  
ATOM   2543  CA  HIS A1774      77.925   9.446  31.765  1.00  0.00           C  
ATOM   2544  C   HIS A1774      77.518   8.917  30.417  1.00  0.00           C  
ATOM   2545  O   HIS A1774      76.924   9.637  29.612  1.00  0.00           O  
ATOM   2546  CB  HIS A1774      76.698   9.722  32.609  1.00  0.00           C  
ATOM   2547  CG  HIS A1774      77.023  10.037  34.031  1.00  0.00           C  
ATOM   2548  ND1 HIS A1774      76.372   9.446  35.093  1.00  0.00           N  
ATOM   2549  CD2 HIS A1774      77.953  10.861  34.569  1.00  0.00           C  
ATOM   2550  CE1 HIS A1774      76.871   9.913  36.222  1.00  0.00           C  
ATOM   2551  NE2 HIS A1774      77.838  10.765  35.933  1.00  0.00           N  
ATOM   2552  N   GLY A1775      77.845   7.650  30.187  1.00  0.00           N  
ATOM   2553  CA  GLY A1775      77.662   7.009  28.897  1.00  0.00           C  
ATOM   2554  C   GLY A1775      76.616   5.914  28.838  1.00  0.00           C  
ATOM   2555  O   GLY A1775      76.136   5.429  29.854  1.00  0.00           O  
ATOM   2556  N   GLY A1776      76.262   5.563  27.610  1.00  0.00           N  
ATOM   2557  CA  GLY A1776      75.453   4.405  27.300  1.00  0.00           C  
ATOM   2558  C   GLY A1776      75.969   3.859  25.972  1.00  0.00           C  
ATOM   2559  O   GLY A1776      76.803   4.505  25.279  1.00  0.00           O  
ATOM   2560  N   SER A1777      75.508   2.660  25.623  1.00  0.00           N  
ATOM   2561  CA  SER A1777      75.798   2.065  24.329  1.00  0.00           C  
ATOM   2562  C   SER A1777      74.571   1.300  23.883  1.00  0.00           C  
ATOM   2563  O   SER A1777      73.733   0.906  24.717  1.00  0.00           O  
ATOM   2564  CB  SER A1777      77.025   1.174  24.386  1.00  0.00           C  
ATOM   2565  OG  SER A1777      76.741  -0.050  25.023  1.00  0.00           O  
ATOM   2566  N   TYR A1778      74.451   1.125  22.566  1.00  0.00           N  
ATOM   2567  CA  TYR A1778      73.193   0.673  21.940  1.00  0.00           C  
ATOM   2568  C   TYR A1778      73.521  -0.148  20.691  1.00  0.00           C  
ATOM   2569  O   TYR A1778      74.026   0.376  19.691  1.00  0.00           O  
ATOM   2570  CB  TYR A1778      72.272   1.893  21.619  1.00  0.00           C  
ATOM   2571  CG  TYR A1778      72.327   2.936  22.715  1.00  0.00           C  
ATOM   2572  CD1 TYR A1778      71.486   2.858  23.794  1.00  0.00           C  
ATOM   2573  CD2 TYR A1778      73.285   3.944  22.709  1.00  0.00           C  
ATOM   2574  CE1 TYR A1778      71.561   3.765  24.822  1.00  0.00           C  
ATOM   2575  CE2 TYR A1778      73.375   4.847  23.734  1.00  0.00           C  
ATOM   2576  CZ  TYR A1778      72.504   4.748  24.787  1.00  0.00           C  
ATOM   2577  OH  TYR A1778      72.542   5.627  25.837  1.00  0.00           O  
ATOM   2578  N   GLY A1779      73.261  -1.443  20.754  1.00  0.00           N  
ATOM   2579  CA  GLY A1779      73.624  -2.298  19.627  1.00  0.00           C  
ATOM   2580  C   GLY A1779      72.499  -3.052  18.943  1.00  0.00           C  
ATOM   2581  O   GLY A1779      71.566  -3.513  19.605  1.00  0.00           O  
ATOM   2582  N   VAL A1782      72.612  -3.160  17.612  1.00  0.00           N  
ATOM   2583  CA  VAL A1782      71.700  -3.960  16.755  1.00  0.00           C  
ATOM   2584  C   VAL A1782      72.492  -4.944  15.876  1.00  0.00           C  
ATOM   2585  O   VAL A1782      73.311  -4.533  15.050  1.00  0.00           O  
ATOM   2586  CB  VAL A1782      70.759  -3.077  15.807  1.00  0.00           C  
ATOM   2587  CG1 VAL A1782      69.659  -3.948  15.208  1.00  0.00           C  
ATOM   2588  CG2 VAL A1782      70.136  -1.864  16.518  1.00  0.00           C  
ATOM   2589  N   GLY A1783      72.223  -6.237  16.045  1.00  0.00           N  
ATOM   2590  CA  GLY A1783      72.896  -7.298  15.283  1.00  0.00           C  
ATOM   2591  C   GLY A1783      72.347  -7.340  13.879  1.00  0.00           C  
ATOM   2592  O   GLY A1783      71.468  -8.158  13.556  1.00  0.00           O  
ATOM   2593  N   VAL A1784      72.846  -6.425  13.055  1.00  0.00           N  
ATOM   2594  CA  VAL A1784      72.350  -6.238  11.711  1.00  0.00           C  
ATOM   2595  C   VAL A1784      72.360  -7.545  10.916  1.00  0.00           C  
ATOM   2596  O   VAL A1784      71.340  -7.927  10.356  1.00  0.00           O  
ATOM   2597  CB  VAL A1784      73.125  -5.127  10.978  1.00  0.00           C  
ATOM   2598  CG1 VAL A1784      72.448  -4.774   9.677  1.00  0.00           C  
ATOM   2599  CG2 VAL A1784      73.220  -3.857  11.846  1.00  0.00           C  
ATOM   2600  N   SER A1785      73.493  -8.242  10.886  1.00  0.00           N  
ATOM   2601  CA  SER A1785      73.607  -9.517  10.156  1.00  0.00           C  
ATOM   2602  C   SER A1785      72.712 -10.603  10.757  1.00  0.00           C  
ATOM   2603  O   SER A1785      72.289 -11.523  10.069  1.00  0.00           O  
ATOM   2604  CB  SER A1785      75.059 -10.001  10.123  1.00  0.00           C  
ATOM   2605  OG  SER A1785      75.387 -10.682  11.334  1.00  0.00           O  
ATOM   2606  N   ARG A1786      72.420 -10.487  12.043  1.00  0.00           N  
ATOM   2607  CA  ARG A1786      71.622 -11.488  12.718  1.00  0.00           C  
ATOM   2608  C   ARG A1786      70.182 -11.369  12.312  1.00  0.00           C  
ATOM   2609  O   ARG A1786      69.472 -12.364  12.254  1.00  0.00           O  
ATOM   2610  CB  ARG A1786      71.744 -11.280  14.212  1.00  0.00           C  
ATOM   2611  CG  ARG A1786      70.923 -12.179  15.079  1.00  0.00           C  
ATOM   2612  CD  ARG A1786      71.833 -12.609  16.195  1.00  0.00           C  
ATOM   2613  NE  ARG A1786      71.175 -12.703  17.486  1.00  0.00           N  
ATOM   2614  CZ  ARG A1786      71.803 -13.035  18.602  1.00  0.00           C  
ATOM   2615  NH1 ARG A1786      73.104 -13.310  18.583  1.00  0.00           N  
ATOM   2616  NH2 ARG A1786      71.128 -13.087  19.740  1.00  0.00           N  
ATOM   2617  N   LEU A1787      69.758 -10.137  12.050  1.00  0.00           N  
ATOM   2618  CA  LEU A1787      68.362  -9.845  11.742  1.00  0.00           C  
ATOM   2619  C   LEU A1787      67.859 -10.620  10.530  1.00  0.00           C  
ATOM   2620  O   LEU A1787      66.634 -10.855  10.402  1.00  0.00           O  
ATOM   2621  CB  LEU A1787      68.144  -8.348  11.507  1.00  0.00           C  
ATOM   2622  CG  LEU A1787      67.795  -7.493  12.723  1.00  0.00           C  
ATOM   2623  CD1 LEU A1787      68.010  -6.050  12.385  1.00  0.00           C  
ATOM   2624  CD2 LEU A1787      66.368  -7.721  13.187  1.00  0.00           C  
ATOM   2625  N   LEU A1788      68.782 -11.014   9.647  1.00  0.00           N  
ATOM   2626  CA  LEU A1788      68.375 -11.824   8.521  1.00  0.00           C  
ATOM   2627  C   LEU A1788      67.764 -13.113   9.071  1.00  0.00           C  
ATOM   2628  O   LEU A1788      66.596 -13.428   8.793  1.00  0.00           O  
ATOM   2629  CB  LEU A1788      69.539 -12.102   7.594  1.00  0.00           C  
ATOM   2630  CG  LEU A1788      69.783 -10.931   6.662  1.00  0.00           C  
ATOM   2631  CD1 LEU A1788      70.780  -9.962   7.268  1.00  0.00           C  
ATOM   2632  CD2 LEU A1788      70.285 -11.396   5.324  1.00  0.00           C  
ATOM   2633  N   GLY A1789      68.541 -13.819   9.888  1.00  0.00           N  
ATOM   2634  CA  GLY A1789      68.053 -14.969  10.609  1.00  0.00           C  
ATOM   2635  C   GLY A1789      66.701 -14.725  11.236  1.00  0.00           C  
ATOM   2636  O   GLY A1789      65.716 -15.362  10.856  1.00  0.00           O  
ATOM   2637  N   ALA A1790      66.639 -13.792  12.177  1.00  0.00           N  
ATOM   2638  CA  ALA A1790      65.390 -13.521  12.869  1.00  0.00           C  
ATOM   2639  C   ALA A1790      64.241 -13.322  11.905  1.00  0.00           C  
ATOM   2640  O   ALA A1790      63.245 -14.028  11.987  1.00  0.00           O  
ATOM   2641  CB  ALA A1790      65.520 -12.332  13.761  1.00  0.00           C  
ATOM   2642  N   ILE A1791      64.373 -12.376  10.978  1.00  0.00           N  
ATOM   2643  CA  ILE A1791      63.256 -12.080  10.080  1.00  0.00           C  
ATOM   2644  C   ILE A1791      62.749 -13.349   9.385  1.00  0.00           C  
ATOM   2645  O   ILE A1791      61.576 -13.711   9.514  1.00  0.00           O  
ATOM   2646  CB  ILE A1791      63.584 -10.950   9.107  1.00  0.00           C  
ATOM   2647  CG1 ILE A1791      63.358  -9.600   9.798  1.00  0.00           C  
ATOM   2648  CG2 ILE A1791      62.725 -11.051   7.848  1.00  0.00           C  
ATOM   2649  CD1 ILE A1791      64.312  -8.527   9.317  1.00  0.00           C  
ATOM   2650  N   ILE A1792      63.639 -14.051   8.698  1.00  0.00           N  
ATOM   2651  CA  ILE A1792      63.281 -15.364   8.159  1.00  0.00           C  
ATOM   2652  C   ILE A1792      62.542 -16.239   9.181  1.00  0.00           C  
ATOM   2653  O   ILE A1792      61.471 -16.726   8.872  1.00  0.00           O  
ATOM   2654  CB  ILE A1792      64.505 -16.088   7.541  1.00  0.00           C  
ATOM   2655  CG1 ILE A1792      64.897 -15.377   6.244  1.00  0.00           C  
ATOM   2656  CG2 ILE A1792      64.202 -17.584   7.276  1.00  0.00           C  
ATOM   2657  CD1 ILE A1792      66.345 -15.518   5.852  1.00  0.00           C  
ATOM   2658  N   GLU A1793      63.085 -16.416  10.388  1.00  0.00           N  
ATOM   2659  CA  GLU A1793      62.434 -17.284  11.410  1.00  0.00           C  
ATOM   2660  C   GLU A1793      61.019 -16.848  11.743  1.00  0.00           C  
ATOM   2661  O   GLU A1793      60.166 -17.688  11.972  1.00  0.00           O  
ATOM   2662  CB  GLU A1793      63.242 -17.408  12.706  1.00  0.00           C  
ATOM   2663  CG  GLU A1793      64.589 -18.107  12.561  1.00  0.00           C  
ATOM   2664  CD  GLU A1793      64.502 -19.632  12.597  1.00  0.00           C  
ATOM   2665  OE1 GLU A1793      63.561 -20.190  13.221  1.00  0.00           O  
ATOM   2666  OE2 GLU A1793      65.399 -20.283  12.011  1.00  0.00           O  
ATOM   2667  N   ALA A1794      60.785 -15.540  11.752  1.00  0.00           N  
ATOM   2668  CA  ALA A1794      59.456 -14.973  11.956  1.00  0.00           C  
ATOM   2669  C   ALA A1794      58.630 -14.975  10.675  1.00  0.00           C  
ATOM   2670  O   ALA A1794      57.400 -15.095  10.728  1.00  0.00           O  
ATOM   2671  CB  ALA A1794      59.557 -13.569  12.494  1.00  0.00           C  
ATOM   2672  N   CYS A1795      59.296 -14.863   9.528  1.00  0.00           N  
ATOM   2673  CA  CYS A1795      58.595 -14.717   8.242  1.00  0.00           C  
ATOM   2674  C   CYS A1795      58.886 -15.813   7.211  1.00  0.00           C  
ATOM   2675  O   CYS A1795      59.808 -15.683   6.378  1.00  0.00           O  
ATOM   2676  CB  CYS A1795      58.909 -13.362   7.650  1.00  0.00           C  
ATOM   2677  SG  CYS A1795      58.305 -12.066   8.674  1.00  0.00           S  
ATOM   2678  N   HIS A1796      58.080 -16.874   7.250  1.00  0.00           N  
ATOM   2679  CA  HIS A1796      58.340 -18.050   6.436  1.00  0.00           C  
ATOM   2680  C   HIS A1796      57.106 -18.957   6.356  1.00  0.00           C  
ATOM   2681  O   HIS A1796      56.171 -18.811   7.139  1.00  0.00           O  
ATOM   2682  CB  HIS A1796      59.526 -18.800   7.043  1.00  0.00           C  
ATOM   2683  CG  HIS A1796      59.203 -19.465   8.338  1.00  0.00           C  
ATOM   2684  ND1 HIS A1796      59.759 -20.665   8.714  1.00  0.00           N  
ATOM   2685  CD2 HIS A1796      58.330 -19.129   9.318  1.00  0.00           C  
ATOM   2686  CE1 HIS A1796      59.253 -21.032   9.878  1.00  0.00           C  
ATOM   2687  NE2 HIS A1796      58.376 -20.121  10.262  1.00  0.00           N  
ATOM   2688  N   ASP A1797      57.086 -19.863   5.388  1.00  0.00           N  
ATOM   2689  CA  ASP A1797      56.128 -20.966   5.392  1.00  0.00           C  
ATOM   2690  C   ASP A1797      56.744 -22.161   4.684  1.00  0.00           C  
ATOM   2691  O   ASP A1797      57.898 -22.101   4.268  1.00  0.00           O  
ATOM   2692  CB  ASP A1797      54.753 -20.569   4.828  1.00  0.00           C  
ATOM   2693  CG  ASP A1797      54.816 -19.990   3.424  1.00  0.00           C  
ATOM   2694  OD1 ASP A1797      55.839 -20.165   2.720  1.00  0.00           O  
ATOM   2695  OD2 ASP A1797      53.814 -19.359   3.016  1.00  0.00           O  
ATOM   2696  N   ASP A1798      55.993 -23.248   4.555  1.00  0.00           N  
ATOM   2697  CA  ASP A1798      56.539 -24.489   3.969  1.00  0.00           C  
ATOM   2698  C   ASP A1798      57.182 -24.250   2.579  1.00  0.00           C  
ATOM   2699  O   ASP A1798      58.035 -25.026   2.136  1.00  0.00           O  
ATOM   2700  CB  ASP A1798      55.478 -25.609   3.881  1.00  0.00           C  
ATOM   2701  CG  ASP A1798      54.374 -25.499   4.945  1.00  0.00           C  
ATOM   2702  OD1 ASP A1798      53.892 -26.561   5.404  1.00  0.00           O  
ATOM   2703  OD2 ASP A1798      53.959 -24.362   5.285  1.00  0.00           O  
ATOM   2704  N   ASN A1799      56.788 -23.157   1.925  1.00  0.00           N  
ATOM   2705  CA  ASN A1799      57.207 -22.841   0.565  1.00  0.00           C  
ATOM   2706  C   ASN A1799      58.395 -21.937   0.424  1.00  0.00           C  
ATOM   2707  O   ASN A1799      58.964 -21.845  -0.664  1.00  0.00           O  
ATOM   2708  CB  ASN A1799      56.068 -22.177  -0.167  1.00  0.00           C  
ATOM   2709  CG  ASN A1799      55.151 -23.158  -0.781  1.00  0.00           C  
ATOM   2710  OD1 ASN A1799      53.951 -22.914  -0.885  1.00  0.00           O  
ATOM   2711  ND2 ASN A1799      55.697 -24.293  -1.193  1.00  0.00           N  
ATOM   2712  N   GLY A1800      58.731 -21.223   1.496  1.00  0.00           N  
ATOM   2713  CA  GLY A1800      59.943 -20.403   1.519  1.00  0.00           C  
ATOM   2714  C   GLY A1800      59.866 -19.197   2.425  1.00  0.00           C  
ATOM   2715  O   GLY A1800      59.124 -19.193   3.403  1.00  0.00           O  
ATOM   2716  N   ILE A1801      60.641 -18.176   2.073  1.00  0.00           N  
ATOM   2717  CA  ILE A1801      60.743 -16.954   2.848  1.00  0.00           C  
ATOM   2718  C   ILE A1801      59.542 -16.067   2.516  1.00  0.00           C  
ATOM   2719  O   ILE A1801      58.931 -16.225   1.473  1.00  0.00           O  
ATOM   2720  CB  ILE A1801      62.097 -16.217   2.553  1.00  0.00           C  
ATOM   2721  CG1 ILE A1801      63.286 -17.163   2.681  1.00  0.00           C  
ATOM   2722  CG2 ILE A1801      62.341 -15.051   3.519  1.00  0.00           C  
ATOM   2723  CD1 ILE A1801      64.567 -16.597   2.097  1.00  0.00           C  
ATOM   2724  N   ILE A1802      59.185 -15.172   3.432  1.00  0.00           N  
ATOM   2725  CA  ILE A1802      58.143 -14.170   3.224  1.00  0.00           C  
ATOM   2726  C   ILE A1802      58.627 -12.805   3.717  1.00  0.00           C  
ATOM   2727  O   ILE A1802      58.065 -12.215   4.663  1.00  0.00           O  
ATOM   2728  CB  ILE A1802      56.818 -14.530   3.926  1.00  0.00           C  
ATOM   2729  CG1 ILE A1802      56.422 -15.970   3.651  1.00  0.00           C  
ATOM   2730  CG2 ILE A1802      55.692 -13.573   3.499  1.00  0.00           C  
ATOM   2731  CD1 ILE A1802      55.137 -16.342   4.318  1.00  0.00           C  
ATOM   2732  N   TRP A1803      59.689 -12.327   3.061  1.00  0.00           N  
ATOM   2733  CA  TRP A1803      60.201 -10.962   3.201  1.00  0.00           C  
ATOM   2734  C   TRP A1803      59.124  -9.926   3.384  1.00  0.00           C  
ATOM   2735  O   TRP A1803      58.211  -9.815   2.551  1.00  0.00           O  
ATOM   2736  CB  TRP A1803      60.979 -10.574   1.965  1.00  0.00           C  
ATOM   2737  CG  TRP A1803      62.285 -11.242   1.851  1.00  0.00           C  
ATOM   2738  CD1 TRP A1803      62.817 -11.802   0.731  1.00  0.00           C  
ATOM   2739  CD2 TRP A1803      63.247 -11.448   2.901  1.00  0.00           C  
ATOM   2740  NE1 TRP A1803      64.062 -12.330   1.006  1.00  0.00           N  
ATOM   2741  CE2 TRP A1803      64.342 -12.132   2.334  1.00  0.00           C  
ATOM   2742  CE3 TRP A1803      63.284 -11.127   4.269  1.00  0.00           C  
ATOM   2743  CZ2 TRP A1803      65.458 -12.488   3.082  1.00  0.00           C  
ATOM   2744  CZ3 TRP A1803      64.380 -11.477   4.999  1.00  0.00           C  
ATOM   2745  CH2 TRP A1803      65.455 -12.152   4.410  1.00  0.00           C  
ATOM   2746  N   PRO A1804      59.218  -9.158   4.484  1.00  0.00           N  
ATOM   2747  CA  PRO A1804      58.413  -7.937   4.675  1.00  0.00           C  
ATOM   2748  C   PRO A1804      58.779  -6.902   3.620  1.00  0.00           C  
ATOM   2749  O   PRO A1804      59.942  -6.812   3.222  1.00  0.00           O  
ATOM   2750  CB  PRO A1804      58.840  -7.453   6.057  1.00  0.00           C  
ATOM   2751  CG  PRO A1804      59.470  -8.670   6.725  1.00  0.00           C  
ATOM   2752  CD  PRO A1804      60.114  -9.421   5.627  1.00  0.00           C  
ATOM   2753  N   GLU A1805      57.800  -6.130   3.164  1.00  0.00           N  
ATOM   2754  CA  GLU A1805      58.000  -5.198   2.040  1.00  0.00           C  
ATOM   2755  C   GLU A1805      59.291  -4.409   2.201  1.00  0.00           C  
ATOM   2756  O   GLU A1805      60.104  -4.326   1.267  1.00  0.00           O  
ATOM   2757  CB  GLU A1805      56.808  -4.245   1.917  1.00  0.00           C  
ATOM   2758  CG  GLU A1805      56.316  -4.039   0.483  1.00  0.00           C  
ATOM   2759  CD  GLU A1805      54.808  -4.383   0.293  1.00  0.00           C  
ATOM   2760  OE1 GLU A1805      54.036  -3.466  -0.095  1.00  0.00           O  
ATOM   2761  OE2 GLU A1805      54.397  -5.565   0.504  1.00  0.00           O  
ATOM   2762  N   ALA A1806      59.492  -3.880   3.412  1.00  0.00           N  
ATOM   2763  CA  ALA A1806      60.607  -2.971   3.713  1.00  0.00           C  
ATOM   2764  C   ALA A1806      62.021  -3.522   3.581  1.00  0.00           C  
ATOM   2765  O   ALA A1806      62.935  -2.747   3.401  1.00  0.00           O  
ATOM   2766  CB  ALA A1806      60.422  -2.369   5.081  1.00  0.00           C  
ATOM   2767  N   VAL A1807      62.217  -4.834   3.706  1.00  0.00           N  
ATOM   2768  CA  VAL A1807      63.584  -5.403   3.644  1.00  0.00           C  
ATOM   2769  C   VAL A1807      63.817  -6.329   2.457  1.00  0.00           C  
ATOM   2770  O   VAL A1807      64.920  -6.809   2.277  1.00  0.00           O  
ATOM   2771  CB  VAL A1807      64.004  -6.173   4.933  1.00  0.00           C  
ATOM   2772  CG1 VAL A1807      63.800  -5.336   6.165  1.00  0.00           C  
ATOM   2773  CG2 VAL A1807      63.239  -7.456   5.051  1.00  0.00           C  
ATOM   2774  N   ALA A1808      62.778  -6.588   1.665  1.00  0.00           N  
ATOM   2775  CA  ALA A1808      62.851  -7.486   0.506  1.00  0.00           C  
ATOM   2776  C   ALA A1808      63.935  -7.056  -0.471  1.00  0.00           C  
ATOM   2777  O   ALA A1808      64.138  -5.857  -0.695  1.00  0.00           O  
ATOM   2778  CB  ALA A1808      61.539  -7.510  -0.184  1.00  0.00           C  
ATOM   2779  N   PRO A1809      64.645  -8.020  -1.072  1.00  0.00           N  
ATOM   2780  CA  PRO A1809      65.674  -7.619  -2.043  1.00  0.00           C  
ATOM   2781  C   PRO A1809      65.047  -7.012  -3.300  1.00  0.00           C  
ATOM   2782  O   PRO A1809      65.663  -6.161  -3.926  1.00  0.00           O  
ATOM   2783  CB  PRO A1809      66.351  -8.932  -2.398  1.00  0.00           C  
ATOM   2784  CG  PRO A1809      65.309  -9.965  -2.114  1.00  0.00           C  
ATOM   2785  CD  PRO A1809      64.542  -9.478  -0.943  1.00  0.00           C  
ATOM   2786  N   PHE A1810      63.849  -7.469  -3.671  1.00  0.00           N  
ATOM   2787  CA  PHE A1810      63.050  -6.800  -4.683  1.00  0.00           C  
ATOM   2788  C   PHE A1810      61.598  -6.795  -4.219  1.00  0.00           C  
ATOM   2789  O   PHE A1810      61.185  -7.672  -3.457  1.00  0.00           O  
ATOM   2790  CB  PHE A1810      63.114  -7.522  -6.021  1.00  0.00           C  
ATOM   2791  CG  PHE A1810      64.488  -7.720  -6.556  1.00  0.00           C  
ATOM   2792  CD1 PHE A1810      65.093  -6.739  -7.318  1.00  0.00           C  
ATOM   2793  CD2 PHE A1810      65.157  -8.922  -6.348  1.00  0.00           C  
ATOM   2794  CE1 PHE A1810      66.363  -6.931  -7.849  1.00  0.00           C  
ATOM   2795  CE2 PHE A1810      66.417  -9.134  -6.862  1.00  0.00           C  
ATOM   2796  CZ  PHE A1810      67.033  -8.127  -7.619  1.00  0.00           C  
ATOM   2797  N   ARG A1811      60.818  -5.831  -4.705  1.00  0.00           N  
ATOM   2798  CA  ARG A1811      59.430  -5.687  -4.301  1.00  0.00           C  
ATOM   2799  C   ARG A1811      58.567  -6.650  -5.105  1.00  0.00           C  
ATOM   2800  O   ARG A1811      57.575  -7.208  -4.593  1.00  0.00           O  
ATOM   2801  CB  ARG A1811      58.988  -4.237  -4.510  1.00  0.00           C  
ATOM   2802  CG  ARG A1811      57.771  -3.836  -3.712  1.00  0.00           C  
ATOM   2803  CD  ARG A1811      57.728  -2.322  -3.410  1.00  0.00           C  
ATOM   2804  NE  ARG A1811      56.445  -1.748  -3.844  1.00  0.00           N  
ATOM   2805  CZ  ARG A1811      55.305  -1.843  -3.158  1.00  0.00           C  
ATOM   2806  NH1 ARG A1811      55.294  -2.474  -1.985  1.00  0.00           N  
ATOM   2807  NH2 ARG A1811      54.175  -1.315  -3.637  1.00  0.00           N  
ATOM   2808  N   VAL A1812      58.958  -6.849  -6.362  1.00  0.00           N  
ATOM   2809  CA  VAL A1812      58.206  -7.676  -7.284  1.00  0.00           C  
ATOM   2810  C   VAL A1812      59.105  -8.461  -8.244  1.00  0.00           C  
ATOM   2811  O   VAL A1812      60.235  -8.077  -8.530  1.00  0.00           O  
ATOM   2812  CB  VAL A1812      57.153  -6.857  -8.055  1.00  0.00           C  
ATOM   2813  CG1 VAL A1812      57.798  -5.789  -8.920  1.00  0.00           C  
ATOM   2814  CG2 VAL A1812      56.302  -7.772  -8.916  1.00  0.00           C  
ATOM   2815  N   THR A1813      58.589  -9.581  -8.720  1.00  0.00           N  
ATOM   2816  CA  THR A1813      59.294 -10.401  -9.677  1.00  0.00           C  
ATOM   2817  C   THR A1813      58.344 -10.774 -10.799  1.00  0.00           C  
ATOM   2818  O   THR A1813      57.220 -11.242 -10.545  1.00  0.00           O  
ATOM   2819  CB  THR A1813      59.863 -11.681  -9.033  1.00  0.00           C  
ATOM   2820  OG1 THR A1813      60.618 -12.400 -10.012  1.00  0.00           O  
ATOM   2821  CG2 THR A1813      58.748 -12.592  -8.489  1.00  0.00           C  
ATOM   2822  N   ILE A1814      58.787 -10.558 -12.029  1.00  0.00           N  
ATOM   2823  CA  ILE A1814      57.966 -10.841 -13.181  1.00  0.00           C  
ATOM   2824  C   ILE A1814      58.296 -12.248 -13.634  1.00  0.00           C  
ATOM   2825  O   ILE A1814      59.441 -12.517 -13.975  1.00  0.00           O  
ATOM   2826  CB  ILE A1814      58.276  -9.844 -14.307  1.00  0.00           C  
ATOM   2827  CG1 ILE A1814      57.862  -8.427 -13.900  1.00  0.00           C  
ATOM   2828  CG2 ILE A1814      57.567 -10.223 -15.575  1.00  0.00           C  
ATOM   2829  CD1 ILE A1814      58.678  -7.306 -14.621  1.00  0.00           C  
ATOM   2830  N   LEU A1815      57.321 -13.153 -13.627  1.00  0.00           N  
ATOM   2831  CA  LEU A1815      57.581 -14.516 -14.097  1.00  0.00           C  
ATOM   2832  C   LEU A1815      57.038 -14.720 -15.501  1.00  0.00           C  
ATOM   2833  O   LEU A1815      55.810 -14.717 -15.726  1.00  0.00           O  
ATOM   2834  CB  LEU A1815      56.999 -15.578 -13.155  1.00  0.00           C  
ATOM   2835  CG  LEU A1815      57.254 -15.514 -11.641  1.00  0.00           C  
ATOM   2836  CD1 LEU A1815      56.722 -16.767 -10.979  1.00  0.00           C  
ATOM   2837  CD2 LEU A1815      58.729 -15.323 -11.303  1.00  0.00           C  
ATOM   2838  N   ASN A1816      57.953 -14.884 -16.453  1.00  0.00           N  
ATOM   2839  CA  ASN A1816      57.577 -15.103 -17.844  1.00  0.00           C  
ATOM   2840  C   ASN A1816      57.313 -16.598 -17.981  1.00  0.00           C  
ATOM   2841  O   ASN A1816      58.230 -17.401 -17.837  1.00  0.00           O  
ATOM   2842  CB  ASN A1816      58.694 -14.596 -18.765  1.00  0.00           C  
ATOM   2843  CG  ASN A1816      58.421 -14.832 -20.235  1.00  0.00           C  
ATOM   2844  OD1 ASN A1816      57.584 -15.643 -20.609  1.00  0.00           O  
ATOM   2845  ND2 ASN A1816      59.168 -14.141 -21.081  1.00  0.00           N  
ATOM   2846  N   LEU A1817      56.056 -16.966 -18.234  1.00  0.00           N  
ATOM   2847  CA  LEU A1817      55.645 -18.370 -18.127  1.00  0.00           C  
ATOM   2848  C   LEU A1817      55.736 -19.186 -19.424  1.00  0.00           C  
ATOM   2849  O   LEU A1817      55.333 -20.356 -19.468  1.00  0.00           O  
ATOM   2850  CB  LEU A1817      54.248 -18.482 -17.507  1.00  0.00           C  
ATOM   2851  CG  LEU A1817      54.045 -17.994 -16.073  1.00  0.00           C  
ATOM   2852  CD1 LEU A1817      52.705 -18.500 -15.568  1.00  0.00           C  
ATOM   2853  CD2 LEU A1817      55.161 -18.434 -15.147  1.00  0.00           C  
ATOM   2854  N   LYS A1818      56.274 -18.572 -20.473  1.00  0.00           N  
ATOM   2855  CA  LYS A1818      56.511 -19.272 -21.727  1.00  0.00           C  
ATOM   2856  C   LYS A1818      57.758 -18.652 -22.358  1.00  0.00           C  
ATOM   2857  O   LYS A1818      57.702 -18.061 -23.436  1.00  0.00           O  
ATOM   2858  CB  LYS A1818      55.267 -19.153 -22.637  1.00  0.00           C  
ATOM   2859  CG  LYS A1818      55.012 -20.335 -23.606  1.00  0.00           C  
ATOM   2860  CD  LYS A1818      54.581 -21.621 -22.877  1.00  0.00           C  
ATOM   2861  CE  LYS A1818      54.234 -22.717 -23.867  1.00  0.00           C  
ATOM   2862  NZ  LYS A1818      53.233 -22.223 -24.890  1.00  0.00           N  
ATOM   2863  N   GLN A1819      58.889 -18.790 -21.676  1.00  0.00           N  
ATOM   2864  CA  GLN A1819      60.069 -18.013 -22.024  1.00  0.00           C  
ATOM   2865  C   GLN A1819      60.410 -18.096 -23.505  1.00  0.00           C  
ATOM   2866  O   GLN A1819      60.227 -19.131 -24.115  1.00  0.00           O  
ATOM   2867  CB  GLN A1819      61.265 -18.433 -21.161  1.00  0.00           C  
ATOM   2868  CG  GLN A1819      62.489 -17.455 -21.217  1.00  0.00           C  
ATOM   2869  CD  GLN A1819      62.210 -16.049 -20.669  1.00  0.00           C  
ATOM   2870  OE1 GLN A1819      61.427 -15.861 -19.746  1.00  0.00           O  
ATOM   2871  NE2 GLN A1819      62.872 -15.064 -21.242  1.00  0.00           N  
ATOM   2872  N   GLY A1820      60.893 -16.995 -24.073  1.00  0.00           N  
ATOM   2873  CA  GLY A1820      61.309 -16.957 -25.479  1.00  0.00           C  
ATOM   2874  C   GLY A1820      60.171 -16.769 -26.472  1.00  0.00           C  
ATOM   2875  O   GLY A1820      60.386 -16.677 -27.684  1.00  0.00           O  
ATOM   2876  N   ASP A1821      58.952 -16.718 -25.959  1.00  0.00           N  
ATOM   2877  CA  ASP A1821      57.787 -16.494 -26.789  1.00  0.00           C  
ATOM   2878  C   ASP A1821      57.601 -14.984 -27.051  1.00  0.00           C  
ATOM   2879  O   ASP A1821      57.444 -14.194 -26.109  1.00  0.00           O  
ATOM   2880  CB  ASP A1821      56.577 -17.110 -26.093  1.00  0.00           C  
ATOM   2881  CG  ASP A1821      55.261 -16.714 -26.723  1.00  0.00           C  
ATOM   2882  OD1 ASP A1821      55.258 -16.005 -27.751  1.00  0.00           O  
ATOM   2883  OD2 ASP A1821      54.209 -17.122 -26.181  1.00  0.00           O  
ATOM   2884  N   ALA A1829      57.609 -14.600 -28.330  1.00  0.00           N  
ATOM   2885  CA  ALA A1829      57.514 -13.196 -28.766  1.00  0.00           C  
ATOM   2886  C   ALA A1829      56.537 -12.288 -27.998  1.00  0.00           C  
ATOM   2887  O   ALA A1829      56.857 -11.117 -27.720  1.00  0.00           O  
ATOM   2888  CB  ALA A1829      57.220 -13.131 -30.253  1.00  0.00           C  
ATOM   2889  N   ALA A1830      55.355 -12.816 -27.675  1.00  0.00           N  
ATOM   2890  CA  ALA A1830      54.335 -12.059 -26.934  1.00  0.00           C  
ATOM   2891  C   ALA A1830      54.762 -11.831 -25.492  1.00  0.00           C  
ATOM   2892  O   ALA A1830      55.131 -10.712 -25.126  1.00  0.00           O  
ATOM   2893  CB  ALA A1830      52.988 -12.764 -26.979  1.00  0.00           C  
ATOM   2894  N   THR A1831      54.736 -12.900 -24.690  1.00  0.00           N  
ATOM   2895  CA  THR A1831      55.074 -12.845 -23.265  1.00  0.00           C  
ATOM   2896  C   THR A1831      56.399 -12.172 -23.052  1.00  0.00           C  
ATOM   2897  O   THR A1831      56.541 -11.395 -22.126  1.00  0.00           O  
ATOM   2898  CB  THR A1831      55.198 -14.214 -22.662  1.00  0.00           C  
ATOM   2899  OG1 THR A1831      56.065 -14.982 -23.497  1.00  0.00           O  
ATOM   2900  CG2 THR A1831      53.821 -14.895 -22.543  1.00  0.00           C  
ATOM   2901  N   ASP A1832      57.370 -12.454 -23.912  1.00  0.00           N  
ATOM   2902  CA  ASP A1832      58.628 -11.722 -23.850  1.00  0.00           C  
ATOM   2903  C   ASP A1832      58.369 -10.210 -23.915  1.00  0.00           C  
ATOM   2904  O   ASP A1832      58.644  -9.480 -22.955  1.00  0.00           O  
ATOM   2905  CB  ASP A1832      59.618 -12.209 -24.923  1.00  0.00           C  
ATOM   2906  CG  ASP A1832      60.258 -13.565 -24.564  1.00  0.00           C  
ATOM   2907  OD1 ASP A1832      59.543 -14.467 -24.062  1.00  0.00           O  
ATOM   2908  OD2 ASP A1832      61.483 -13.732 -24.774  1.00  0.00           O  
ATOM   2909  N   ALA A1833      57.784  -9.751 -25.016  1.00  0.00           N  
ATOM   2910  CA  ALA A1833      57.551  -8.320 -25.216  1.00  0.00           C  
ATOM   2911  C   ALA A1833      56.768  -7.711 -24.047  1.00  0.00           C  
ATOM   2912  O   ALA A1833      57.156  -6.672 -23.511  1.00  0.00           O  
ATOM   2913  CB  ALA A1833      56.859  -8.060 -26.560  1.00  0.00           C  
ATOM   2914  N   ALA A1834      55.695  -8.376 -23.632  1.00  0.00           N  
ATOM   2915  CA  ALA A1834      54.923  -7.919 -22.476  1.00  0.00           C  
ATOM   2916  C   ALA A1834      55.772  -7.827 -21.196  1.00  0.00           C  
ATOM   2917  O   ALA A1834      55.660  -6.842 -20.450  1.00  0.00           O  
ATOM   2918  CB  ALA A1834      53.700  -8.793 -22.256  1.00  0.00           C  
ATOM   2919  N   CYS A1835      56.627  -8.824 -20.953  1.00  0.00           N  
ATOM   2920  CA  CYS A1835      57.524  -8.786 -19.795  1.00  0.00           C  
ATOM   2921  C   CYS A1835      58.597  -7.718 -19.922  1.00  0.00           C  
ATOM   2922  O   CYS A1835      58.807  -6.947 -18.979  1.00  0.00           O  
ATOM   2923  CB  CYS A1835      58.168 -10.136 -19.543  1.00  0.00           C  
ATOM   2924  SG  CYS A1835      57.068 -11.351 -18.805  1.00  0.00           S  
ATOM   2925  N   ASP A1836      59.266  -7.653 -21.078  1.00  0.00           N  
ATOM   2926  CA  ASP A1836      60.287  -6.612 -21.318  1.00  0.00           C  
ATOM   2927  C   ASP A1836      59.750  -5.215 -21.017  1.00  0.00           C  
ATOM   2928  O   ASP A1836      60.512  -4.283 -20.750  1.00  0.00           O  
ATOM   2929  CB  ASP A1836      60.819  -6.663 -22.758  1.00  0.00           C  
ATOM   2930  CG  ASP A1836      62.113  -7.480 -22.892  1.00  0.00           C  
ATOM   2931  OD1 ASP A1836      62.803  -7.691 -21.861  1.00  0.00           O  
ATOM   2932  OD2 ASP A1836      62.448  -7.912 -24.033  1.00  0.00           O  
ATOM   2933  N   GLN A1837      58.422  -5.109 -21.042  1.00  0.00           N  
ATOM   2934  CA  GLN A1837      57.698  -3.849 -20.967  1.00  0.00           C  
ATOM   2935  C   GLN A1837      57.365  -3.474 -19.536  1.00  0.00           C  
ATOM   2936  O   GLN A1837      57.606  -2.337 -19.109  1.00  0.00           O  
ATOM   2937  CB  GLN A1837      56.406  -3.972 -21.754  1.00  0.00           C  
ATOM   2938  CG  GLN A1837      55.976  -2.706 -22.458  1.00  0.00           C  
ATOM   2939  CD  GLN A1837      54.530  -2.794 -22.864  1.00  0.00           C  
ATOM   2940  OE1 GLN A1837      53.643  -2.872 -22.006  1.00  0.00           O  
ATOM   2941  NE2 GLN A1837      54.276  -2.820 -24.169  1.00  0.00           N  
ATOM   2942  N   LEU A1838      56.790  -4.429 -18.812  1.00  0.00           N  
ATOM   2943  CA  LEU A1838      56.554  -4.262 -17.398  1.00  0.00           C  
ATOM   2944  C   LEU A1838      57.867  -3.964 -16.713  1.00  0.00           C  
ATOM   2945  O   LEU A1838      57.966  -3.019 -15.925  1.00  0.00           O  
ATOM   2946  CB  LEU A1838      55.921  -5.511 -16.821  1.00  0.00           C  
ATOM   2947  CG  LEU A1838      54.425  -5.417 -16.530  1.00  0.00           C  
ATOM   2948  CD1 LEU A1838      53.622  -5.155 -17.781  1.00  0.00           C  
ATOM   2949  CD2 LEU A1838      53.955  -6.701 -15.883  1.00  0.00           C  
ATOM   2950  N   TYR A1839      58.880  -4.756 -17.049  1.00  0.00           N  
ATOM   2951  CA  TYR A1839      60.192  -4.621 -16.452  1.00  0.00           C  
ATOM   2952  C   TYR A1839      60.668  -3.183 -16.519  1.00  0.00           C  
ATOM   2953  O   TYR A1839      60.935  -2.541 -15.490  1.00  0.00           O  
ATOM   2954  CB  TYR A1839      61.165  -5.520 -17.186  1.00  0.00           C  
ATOM   2955  CG  TYR A1839      62.583  -5.566 -16.633  1.00  0.00           C  
ATOM   2956  CD1 TYR A1839      62.835  -5.946 -15.323  1.00  0.00           C  
ATOM   2957  CD2 TYR A1839      63.667  -5.294 -17.447  1.00  0.00           C  
ATOM   2958  CE1 TYR A1839      64.125  -6.025 -14.840  1.00  0.00           C  
ATOM   2959  CE2 TYR A1839      64.951  -5.366 -16.975  1.00  0.00           C  
ATOM   2960  CZ  TYR A1839      65.180  -5.729 -15.673  1.00  0.00           C  
ATOM   2961  OH  TYR A1839      66.469  -5.808 -15.215  1.00  0.00           O  
ATOM   2962  N   ARG A1840      60.742  -2.696 -17.753  1.00  0.00           N  
ATOM   2963  CA  ARG A1840      61.247  -1.384 -18.086  1.00  0.00           C  
ATOM   2964  C   ARG A1840      60.419  -0.285 -17.408  1.00  0.00           C  
ATOM   2965  O   ARG A1840      60.959   0.733 -16.997  1.00  0.00           O  
ATOM   2966  CB  ARG A1840      61.199  -1.234 -19.595  1.00  0.00           C  
ATOM   2967  CG  ARG A1840      62.284  -0.362 -20.196  1.00  0.00           C  
ATOM   2968  CD  ARG A1840      61.729   0.577 -21.328  1.00  0.00           C  
ATOM   2969  NE  ARG A1840      60.555   0.043 -22.043  1.00  0.00           N  
ATOM   2970  CZ  ARG A1840      59.300   0.487 -21.891  1.00  0.00           C  
ATOM   2971  NH1 ARG A1840      59.031   1.489 -21.046  1.00  0.00           N  
ATOM   2972  NH2 ARG A1840      58.306  -0.072 -22.587  1.00  0.00           N  
ATOM   2973  N   GLU A1841      59.118  -0.525 -17.258  1.00  0.00           N  
ATOM   2974  CA  GLU A1841      58.201   0.450 -16.656  1.00  0.00           C  
ATOM   2975  C   GLU A1841      58.165   0.522 -15.127  1.00  0.00           C  
ATOM   2976  O   GLU A1841      57.999   1.605 -14.576  1.00  0.00           O  
ATOM   2977  CB  GLU A1841      56.787   0.248 -17.180  1.00  0.00           C  
ATOM   2978  CG  GLU A1841      56.605   0.714 -18.600  1.00  0.00           C  
ATOM   2979  CD  GLU A1841      55.252   0.315 -19.167  1.00  0.00           C  
ATOM   2980  OE1 GLU A1841      54.449  -0.292 -18.411  1.00  0.00           O  
ATOM   2981  OE2 GLU A1841      54.991   0.613 -20.365  1.00  0.00           O  
ATOM   2982  N   LEU A1842      58.274  -0.613 -14.444  1.00  0.00           N  
ATOM   2983  CA  LEU A1842      58.379  -0.596 -12.988  1.00  0.00           C  
ATOM   2984  C   LEU A1842      59.716   0.020 -12.582  1.00  0.00           C  
ATOM   2985  O   LEU A1842      59.789   0.848 -11.657  1.00  0.00           O  
ATOM   2986  CB  LEU A1842      58.296  -2.002 -12.405  1.00  0.00           C  
ATOM   2987  CG  LEU A1842      57.016  -2.814 -12.547  1.00  0.00           C  
ATOM   2988  CD1 LEU A1842      57.342  -4.291 -12.662  1.00  0.00           C  
ATOM   2989  CD2 LEU A1842      56.064  -2.541 -11.392  1.00  0.00           C  
ATOM   2990  N   SER A1843      60.776  -0.397 -13.269  1.00  0.00           N  
ATOM   2991  CA  SER A1843      62.080   0.158 -13.015  1.00  0.00           C  
ATOM   2992  C   SER A1843      61.982   1.675 -13.145  1.00  0.00           C  
ATOM   2993  O   SER A1843      62.410   2.411 -12.259  1.00  0.00           O  
ATOM   2994  CB  SER A1843      63.110  -0.417 -13.984  1.00  0.00           C  
ATOM   2995  OG  SER A1843      64.403   0.124 -13.712  1.00  0.00           O  
ATOM   2996  N   ALA A1844      61.366   2.127 -14.233  1.00  0.00           N  
ATOM   2997  CA  ALA A1844      61.147   3.559 -14.479  1.00  0.00           C  
ATOM   2998  C   ALA A1844      60.365   4.272 -13.374  1.00  0.00           C  
ATOM   2999  O   ALA A1844      60.574   5.468 -13.151  1.00  0.00           O  
ATOM   3000  CB  ALA A1844      60.475   3.789 -15.839  1.00  0.00           C  
ATOM   3001  N   LYS A1845      59.465   3.562 -12.691  1.00  0.00           N  
ATOM   3002  CA  LYS A1845      58.740   4.190 -11.591  1.00  0.00           C  
ATOM   3003  C   LYS A1845      59.456   3.958 -10.264  1.00  0.00           C  
ATOM   3004  O   LYS A1845      58.875   4.202  -9.202  1.00  0.00           O  
ATOM   3005  CB  LYS A1845      57.280   3.729 -11.504  1.00  0.00           C  
ATOM   3006  CG  LYS A1845      56.453   3.812 -12.791  1.00  0.00           C  
ATOM   3007  CD  LYS A1845      56.759   5.029 -13.632  1.00  0.00           C  
ATOM   3008  CE  LYS A1845      56.024   4.980 -14.962  1.00  0.00           C  
ATOM   3009  NZ  LYS A1845      54.598   5.386 -14.803  1.00  0.00           N  
ATOM   3010  N   GLY A1847      60.709   3.494 -10.328  1.00  0.00           N  
ATOM   3011  CA  GLY A1847      61.498   3.207  -9.126  1.00  0.00           C  
ATOM   3012  C   GLY A1847      60.961   2.080  -8.234  1.00  0.00           C  
ATOM   3013  O   GLY A1847      60.876   2.236  -7.008  1.00  0.00           O  
ATOM   3014  N   VAL A1848      60.582   0.957  -8.853  1.00  0.00           N  
ATOM   3015  CA  VAL A1848      60.185  -0.247  -8.129  1.00  0.00           C  
ATOM   3016  C   VAL A1848      61.300  -1.217  -8.325  1.00  0.00           C  
ATOM   3017  O   VAL A1848      61.641  -1.499  -9.472  1.00  0.00           O  
ATOM   3018  CB  VAL A1848      58.964  -0.895  -8.750  1.00  0.00           C  
ATOM   3019  CG1 VAL A1848      58.581  -2.143  -7.989  1.00  0.00           C  
ATOM   3020  CG2 VAL A1848      57.817   0.087  -8.783  1.00  0.00           C  
ATOM   3021  N   ASP A1849      61.885  -1.718  -7.234  1.00  0.00           N  
ATOM   3022  CA  ASP A1849      62.939  -2.729  -7.347  1.00  0.00           C  
ATOM   3023  C   ASP A1849      62.287  -3.956  -7.966  1.00  0.00           C  
ATOM   3024  O   ASP A1849      61.350  -4.499  -7.385  1.00  0.00           O  
ATOM   3025  CB  ASP A1849      63.520  -3.086  -5.975  1.00  0.00           C  
ATOM   3026  CG  ASP A1849      64.336  -1.945  -5.336  1.00  0.00           C  
ATOM   3027  OD1 ASP A1849      64.834  -1.026  -6.047  1.00  0.00           O  
ATOM   3028  OD2 ASP A1849      64.493  -1.993  -4.090  1.00  0.00           O  
ATOM   3029  N   VAL A1850      62.733  -4.373  -9.149  1.00  0.00           N  
ATOM   3030  CA  VAL A1850      62.019  -5.417  -9.888  1.00  0.00           C  
ATOM   3031  C   VAL A1850      62.968  -6.489 -10.360  1.00  0.00           C  
ATOM   3032  O   VAL A1850      64.046  -6.167 -10.832  1.00  0.00           O  
ATOM   3033  CB  VAL A1850      61.292  -4.848 -11.111  1.00  0.00           C  
ATOM   3034  CG1 VAL A1850      62.274  -4.380 -12.123  1.00  0.00           C  
ATOM   3035  CG2 VAL A1850      60.408  -5.908 -11.730  1.00  0.00           C  
ATOM   3036  N   LEU A1851      62.576  -7.757 -10.246  1.00  0.00           N  
ATOM   3037  CA  LEU A1851      63.387  -8.853 -10.779  1.00  0.00           C  
ATOM   3038  C   LEU A1851      62.641  -9.698 -11.826  1.00  0.00           C  
ATOM   3039  O   LEU A1851      61.658 -10.371 -11.519  1.00  0.00           O  
ATOM   3040  CB  LEU A1851      63.913  -9.728  -9.650  1.00  0.00           C  
ATOM   3041  CG  LEU A1851      64.553 -11.030 -10.119  1.00  0.00           C  
ATOM   3042  CD1 LEU A1851      65.932 -10.741 -10.696  1.00  0.00           C  
ATOM   3043  CD2 LEU A1851      64.609 -12.071  -8.992  1.00  0.00           C  
ATOM   3044  N   TYR A1852      63.125  -9.661 -13.061  1.00  0.00           N  
ATOM   3045  CA  TYR A1852      62.514 -10.413 -14.155  1.00  0.00           C  
ATOM   3046  C   TYR A1852      63.169 -11.779 -14.268  1.00  0.00           C  
ATOM   3047  O   TYR A1852      64.343 -11.903 -14.582  1.00  0.00           O  
ATOM   3048  CB  TYR A1852      62.624  -9.611 -15.456  1.00  0.00           C  
ATOM   3049  CG  TYR A1852      62.211 -10.299 -16.734  1.00  0.00           C  
ATOM   3050  CD1 TYR A1852      61.345 -11.386 -16.735  1.00  0.00           C  
ATOM   3051  CD2 TYR A1852      62.661  -9.815 -17.966  1.00  0.00           C  
ATOM   3052  CE1 TYR A1852      60.967 -11.995 -17.933  1.00  0.00           C  
ATOM   3053  CE2 TYR A1852      62.294 -10.417 -19.172  1.00  0.00           C  
ATOM   3054  CZ  TYR A1852      61.444 -11.503 -19.149  1.00  0.00           C  
ATOM   3055  OH  TYR A1852      61.079 -12.103 -20.340  1.00  0.00           O  
ATOM   3056  N   ASP A1853      62.394 -12.808 -13.970  1.00  0.00           N  
ATOM   3057  CA  ASP A1853      62.867 -14.178 -14.059  1.00  0.00           C  
ATOM   3058  C   ASP A1853      62.672 -14.629 -15.504  1.00  0.00           C  
ATOM   3059  O   ASP A1853      61.668 -15.241 -15.868  1.00  0.00           O  
ATOM   3060  CB  ASP A1853      62.125 -15.063 -13.057  1.00  0.00           C  
ATOM   3061  CG  ASP A1853      62.495 -16.544 -13.172  1.00  0.00           C  
ATOM   3062  OD1 ASP A1853      63.287 -16.927 -14.075  1.00  0.00           O  
ATOM   3063  OD2 ASP A1853      61.973 -17.335 -12.344  1.00  0.00           O  
ATOM   3064  N   ASP A1854      63.655 -14.285 -16.321  1.00  0.00           N  
ATOM   3065  CA  ASP A1854      63.625 -14.536 -17.745  1.00  0.00           C  
ATOM   3066  C   ASP A1854      64.401 -15.806 -18.056  1.00  0.00           C  
ATOM   3067  O   ASP A1854      64.910 -15.990 -19.172  1.00  0.00           O  
ATOM   3068  CB  ASP A1854      64.234 -13.339 -18.485  1.00  0.00           C  
ATOM   3069  CG  ASP A1854      65.669 -13.050 -18.067  1.00  0.00           C  
ATOM   3070  OD1 ASP A1854      66.047 -13.308 -16.896  1.00  0.00           O  
ATOM   3071  OD2 ASP A1854      66.425 -12.555 -18.926  1.00  0.00           O  
ATOM   3072  N   THR A1855      64.505 -16.676 -17.053  1.00  0.00           N  
ATOM   3073  CA  THR A1855      65.255 -17.915 -17.194  1.00  0.00           C  
ATOM   3074  C   THR A1855      64.494 -18.799 -18.128  1.00  0.00           C  
ATOM   3075  O   THR A1855      63.267 -18.775 -18.153  1.00  0.00           O  
ATOM   3076  CB  THR A1855      65.425 -18.633 -15.866  1.00  0.00           C  
ATOM   3077  OG1 THR A1855      65.786 -17.666 -14.875  1.00  0.00           O  
ATOM   3078  CG2 THR A1855      66.524 -19.727 -15.962  1.00  0.00           C  
ATOM   3079  N   ASP A1857      65.238 -19.560 -18.910  1.00  0.00           N  
ATOM   3080  CA  ASP A1857      64.652 -20.481 -19.852  1.00  0.00           C  
ATOM   3081  C   ASP A1857      64.196 -21.736 -19.075  1.00  0.00           C  
ATOM   3082  O   ASP A1857      64.863 -22.766 -19.078  1.00  0.00           O  
ATOM   3083  CB  ASP A1857      65.683 -20.749 -20.955  1.00  0.00           C  
ATOM   3084  CG  ASP A1857      65.340 -21.931 -21.808  1.00  0.00           C  
ATOM   3085  OD1 ASP A1857      64.181 -22.029 -22.272  1.00  0.00           O  
ATOM   3086  OD2 ASP A1857      66.245 -22.767 -22.015  1.00  0.00           O  
ATOM   3087  N   GLN A1859      63.052 -21.614 -18.397  1.00  0.00           N  
ATOM   3088  CA  GLN A1859      62.545 -22.635 -17.464  1.00  0.00           C  
ATOM   3089  C   GLN A1859      61.014 -22.826 -17.432  1.00  0.00           C  
ATOM   3090  O   GLN A1859      60.261 -21.967 -17.877  1.00  0.00           O  
ATOM   3091  CB  GLN A1859      63.051 -22.338 -16.050  1.00  0.00           C  
ATOM   3092  CG  GLN A1859      64.187 -23.245 -15.615  1.00  0.00           C  
ATOM   3093  CD  GLN A1859      64.503 -23.105 -14.144  1.00  0.00           C  
ATOM   3094  OE1 GLN A1859      64.538 -24.097 -13.415  1.00  0.00           O  
ATOM   3095  NE2 GLN A1859      64.736 -21.864 -13.694  1.00  0.00           N  
ATOM   3096  N   ARG A1860      60.572 -23.957 -16.885  1.00  0.00           N  
ATOM   3097  CA  ARG A1860      59.147 -24.275 -16.763  1.00  0.00           C  
ATOM   3098  C   ARG A1860      58.455 -23.452 -15.683  1.00  0.00           C  
ATOM   3099  O   ARG A1860      59.094 -22.946 -14.758  1.00  0.00           O  
ATOM   3100  CB  ARG A1860      58.921 -25.781 -16.492  1.00  0.00           C  
ATOM   3101  CG  ARG A1860      58.827 -26.683 -17.748  1.00  0.00           C  
ATOM   3102  CD  ARG A1860      60.215 -26.989 -18.350  1.00  0.00           C  
ATOM   3103  NE  ARG A1860      61.081 -27.820 -17.488  1.00  0.00           N  
ATOM   3104  CZ  ARG A1860      62.016 -27.382 -16.622  1.00  0.00           C  
ATOM   3105  NH1 ARG A1860      62.274 -26.089 -16.430  1.00  0.00           N  
ATOM   3106  NH2 ARG A1860      62.710 -28.272 -15.927  1.00  0.00           N  
ATOM   3107  N   ALA A1861      57.134 -23.341 -15.828  1.00  0.00           N  
ATOM   3108  CA  ALA A1861      56.257 -22.669 -14.873  1.00  0.00           C  
ATOM   3109  C   ALA A1861      56.484 -23.083 -13.402  1.00  0.00           C  
ATOM   3110  O   ALA A1861      56.901 -22.263 -12.580  1.00  0.00           O  
ATOM   3111  CB  ALA A1861      54.814 -22.882 -15.279  1.00  0.00           C  
ATOM   3112  N   GLY A1862      56.223 -24.356 -13.091  1.00  0.00           N  
ATOM   3113  CA  GLY A1862      56.339 -24.885 -11.725  1.00  0.00           C  
ATOM   3114  C   GLY A1862      57.624 -24.464 -11.033  1.00  0.00           C  
ATOM   3115  O   GLY A1862      57.620 -24.125  -9.836  1.00  0.00           O  
ATOM   3116  N   ALA A1863      58.714 -24.474 -11.805  1.00  0.00           N  
ATOM   3117  CA  ALA A1863      60.042 -24.091 -11.326  1.00  0.00           C  
ATOM   3118  C   ALA A1863      60.117 -22.608 -10.924  1.00  0.00           C  
ATOM   3119  O   ALA A1863      60.675 -22.263  -9.884  1.00  0.00           O  
ATOM   3120  CB  ALA A1863      61.092 -24.423 -12.381  1.00  0.00           C  
ATOM   3121  N   LYS A1864      59.548 -21.741 -11.755  1.00  0.00           N  
ATOM   3122  CA  LYS A1864      59.553 -20.321 -11.492  1.00  0.00           C  
ATOM   3123  C   LYS A1864      58.707 -20.006 -10.278  1.00  0.00           C  
ATOM   3124  O   LYS A1864      59.082 -19.132  -9.477  1.00  0.00           O  
ATOM   3125  CB  LYS A1864      59.074 -19.546 -12.699  1.00  0.00           C  
ATOM   3126  CG  LYS A1864      60.040 -19.607 -13.815  1.00  0.00           C  
ATOM   3127  CD  LYS A1864      59.854 -18.465 -14.755  1.00  0.00           C  
ATOM   3128  CE  LYS A1864      60.632 -18.740 -16.024  1.00  0.00           C  
ATOM   3129  NZ  LYS A1864      60.832 -17.545 -16.873  1.00  0.00           N  
ATOM   3130  N   PHE A1865      57.585 -20.720 -10.129  1.00  0.00           N  
ATOM   3131  CA  PHE A1865      56.727 -20.517  -8.963  1.00  0.00           C  
ATOM   3132  C   PHE A1865      57.530 -20.926  -7.744  1.00  0.00           C  
ATOM   3133  O   PHE A1865      57.720 -20.143  -6.822  1.00  0.00           O  
ATOM   3134  CB  PHE A1865      55.423 -21.315  -9.043  1.00  0.00           C  
ATOM   3135  CG  PHE A1865      54.516 -20.923 -10.189  1.00  0.00           C  
ATOM   3136  CD1 PHE A1865      53.533 -21.808 -10.639  1.00  0.00           C  
ATOM   3137  CD2 PHE A1865      54.636 -19.671 -10.827  1.00  0.00           C  
ATOM   3138  CE1 PHE A1865      52.673 -21.459 -11.706  1.00  0.00           C  
ATOM   3139  CE2 PHE A1865      53.791 -19.315 -11.907  1.00  0.00           C  
ATOM   3140  CZ  PHE A1865      52.807 -20.212 -12.344  1.00  0.00           C  
ATOM   3141  N   ALA A1866      58.046 -22.147  -7.772  1.00  0.00           N  
ATOM   3142  CA  ALA A1866      58.901 -22.649  -6.716  1.00  0.00           C  
ATOM   3143  C   ALA A1866      59.914 -21.613  -6.267  1.00  0.00           C  
ATOM   3144  O   ALA A1866      59.900 -21.221  -5.108  1.00  0.00           O  
ATOM   3145  CB  ALA A1866      59.609 -23.907  -7.182  1.00  0.00           C  
ATOM   3146  N   THR A1867      60.767 -21.164  -7.192  1.00  0.00           N  
ATOM   3147  CA  THR A1867      61.884 -20.241  -6.881  1.00  0.00           C  
ATOM   3148  C   THR A1867      61.426 -18.924  -6.286  1.00  0.00           C  
ATOM   3149  O   THR A1867      61.968 -18.478  -5.287  1.00  0.00           O  
ATOM   3150  CB  THR A1867      62.757 -19.898  -8.109  1.00  0.00           C  
ATOM   3151  OG1 THR A1867      63.640 -20.979  -8.415  1.00  0.00           O  
ATOM   3152  CG2 THR A1867      63.609 -18.716  -7.787  1.00  0.00           C  
ATOM   3153  N   ALA A1878      60.442 -18.305  -6.929  1.00  0.00           N  
ATOM   3154  CA  ALA A1878      59.878 -17.046  -6.480  1.00  0.00           C  
ATOM   3155  C   ALA A1878      59.483 -17.176  -5.012  1.00  0.00           C  
ATOM   3156  O   ALA A1878      59.895 -16.366  -4.154  1.00  0.00           O  
ATOM   3157  CB  ALA A1878      58.672 -16.683  -7.329  1.00  0.00           C  
ATOM   3158  N   ASP A1879      58.697 -18.214  -4.737  1.00  0.00           N  
ATOM   3159  CA  ASP A1879      58.293 -18.541  -3.387  1.00  0.00           C  
ATOM   3160  C   ASP A1879      59.520 -18.690  -2.454  1.00  0.00           C  
ATOM   3161  O   ASP A1879      59.584 -18.058  -1.386  1.00  0.00           O  
ATOM   3162  CB  ASP A1879      57.412 -19.803  -3.385  1.00  0.00           C  
ATOM   3163  CG  ASP A1879      55.939 -19.508  -3.743  1.00  0.00           C  
ATOM   3164  OD1 ASP A1879      55.577 -18.329  -4.019  1.00  0.00           O  
ATOM   3165  OD2 ASP A1879      55.128 -20.476  -3.746  1.00  0.00           O  
ATOM   3166  N   LEU A1880      60.495 -19.493  -2.873  1.00  0.00           N  
ATOM   3167  CA  LEU A1880      61.673 -19.718  -2.068  1.00  0.00           C  
ATOM   3168  C   LEU A1880      62.318 -18.397  -1.579  1.00  0.00           C  
ATOM   3169  O   LEU A1880      62.583 -18.201  -0.377  1.00  0.00           O  
ATOM   3170  CB  LEU A1880      62.681 -20.559  -2.855  1.00  0.00           C  
ATOM   3171  CG  LEU A1880      64.011 -20.894  -2.155  1.00  0.00           C  
ATOM   3172  CD1 LEU A1880      63.770 -21.546  -0.799  1.00  0.00           C  
ATOM   3173  CD2 LEU A1880      64.907 -21.776  -3.036  1.00  0.00           C  
ATOM   3174  N   ILE A1881      62.538 -17.490  -2.523  1.00  0.00           N  
ATOM   3175  CA  ILE A1881      63.362 -16.320  -2.274  1.00  0.00           C  
ATOM   3176  C   ILE A1881      62.605 -15.178  -1.597  1.00  0.00           C  
ATOM   3177  O   ILE A1881      63.227 -14.259  -1.086  1.00  0.00           O  
ATOM   3178  CB  ILE A1881      64.114 -15.898  -3.546  1.00  0.00           C  
ATOM   3179  CG1 ILE A1881      63.167 -15.282  -4.583  1.00  0.00           C  
ATOM   3180  CG2 ILE A1881      64.837 -17.126  -4.115  1.00  0.00           C  
ATOM   3181  CD1 ILE A1881      63.893 -14.548  -5.715  1.00  0.00           C  
ATOM   3182  N   GLY A1882      61.273 -15.244  -1.602  1.00  0.00           N  
ATOM   3183  CA  GLY A1882      60.464 -14.479  -0.660  1.00  0.00           C  
ATOM   3184  C   GLY A1882      59.983 -13.098  -1.064  1.00  0.00           C  
ATOM   3185  O   GLY A1882      59.372 -12.368  -0.234  1.00  0.00           O  
ATOM   3186  N   ILE A1883      60.251 -12.731  -2.322  1.00  0.00           N  
ATOM   3187  CA  ILE A1883      59.756 -11.496  -2.912  1.00  0.00           C  
ATOM   3188  C   ILE A1883      58.276 -11.340  -2.576  1.00  0.00           C  
ATOM   3189  O   ILE A1883      57.530 -12.315  -2.681  1.00  0.00           O  
ATOM   3190  CB  ILE A1883      59.926 -11.546  -4.423  1.00  0.00           C  
ATOM   3191  CG1 ILE A1883      61.211 -12.296  -4.798  1.00  0.00           C  
ATOM   3192  CG2 ILE A1883      59.902 -10.166  -5.031  1.00  0.00           C  
ATOM   3193  CD1 ILE A1883      62.468 -11.696  -4.291  1.00  0.00           C  
ATOM   3194  N   PRO A1884      57.856 -10.137  -2.105  1.00  0.00           N  
ATOM   3195  CA  PRO A1884      56.475  -9.926  -1.650  1.00  0.00           C  
ATOM   3196  C   PRO A1884      55.406  -9.982  -2.725  1.00  0.00           C  
ATOM   3197  O   PRO A1884      54.279 -10.382  -2.406  1.00  0.00           O  
ATOM   3198  CB  PRO A1884      56.512  -8.529  -1.003  1.00  0.00           C  
ATOM   3199  CG  PRO A1884      57.923  -8.233  -0.767  1.00  0.00           C  
ATOM   3200  CD  PRO A1884      58.664  -8.927  -1.879  1.00  0.00           C  
ATOM   3201  N   TRP A1885      55.737  -9.562  -3.959  1.00  0.00           N  
ATOM   3202  CA  TRP A1885      54.791  -9.628  -5.111  1.00  0.00           C  
ATOM   3203  C   TRP A1885      55.355 -10.409  -6.306  1.00  0.00           C  
ATOM   3204  O   TRP A1885      56.539 -10.272  -6.654  1.00  0.00           O  
ATOM   3205  CB  TRP A1885      54.362  -8.236  -5.589  1.00  0.00           C  
ATOM   3206  CG  TRP A1885      53.759  -7.383  -4.538  1.00  0.00           C  
ATOM   3207  CD1 TRP A1885      54.424  -6.565  -3.660  1.00  0.00           C  
ATOM   3208  CD2 TRP A1885      52.367  -7.248  -4.236  1.00  0.00           C  
ATOM   3209  NE1 TRP A1885      53.529  -5.946  -2.816  1.00  0.00           N  
ATOM   3210  CE2 TRP A1885      52.260  -6.340  -3.150  1.00  0.00           C  
ATOM   3211  CE3 TRP A1885      51.192  -7.819  -4.765  1.00  0.00           C  
ATOM   3212  CZ2 TRP A1885      51.026  -5.979  -2.588  1.00  0.00           C  
ATOM   3213  CZ3 TRP A1885      49.945  -7.462  -4.195  1.00  0.00           C  
ATOM   3214  CH2 TRP A1885      49.883  -6.547  -3.119  1.00  0.00           C  
ATOM   3215  N   GLN A1886      54.493 -11.215  -6.929  1.00  0.00           N  
ATOM   3216  CA  GLN A1886      54.813 -11.927  -8.168  1.00  0.00           C  
ATOM   3217  C   GLN A1886      53.882 -11.510  -9.291  1.00  0.00           C  
ATOM   3218  O   GLN A1886      52.668 -11.466  -9.101  1.00  0.00           O  
ATOM   3219  CB  GLN A1886      54.613 -13.420  -7.960  1.00  0.00           C  
ATOM   3220  CG  GLN A1886      55.546 -14.045  -6.971  1.00  0.00           C  
ATOM   3221  CD  GLN A1886      55.250 -15.494  -6.775  1.00  0.00           C  
ATOM   3222  OE1 GLN A1886      54.891 -16.202  -7.714  1.00  0.00           O  
ATOM   3223  NE2 GLN A1886      55.382 -15.956  -5.548  1.00  0.00           N  
ATOM   3224  N   ILE A1887      54.421 -11.221 -10.468  1.00  0.00           N  
ATOM   3225  CA  ILE A1887      53.542 -11.049 -11.634  1.00  0.00           C  
ATOM   3226  C   ILE A1887      53.638 -12.213 -12.629  1.00  0.00           C  
ATOM   3227  O   ILE A1887      54.688 -12.446 -13.246  1.00  0.00           O  
ATOM   3228  CB  ILE A1887      53.758  -9.715 -12.372  1.00  0.00           C  
ATOM   3229  CG1 ILE A1887      53.609  -8.535 -11.414  1.00  0.00           C  
ATOM   3230  CG2 ILE A1887      52.749  -9.599 -13.484  1.00  0.00           C  
ATOM   3231  CD1 ILE A1887      54.022  -7.163 -12.000  1.00  0.00           C  
ATOM   3232  N   HIS A1888      52.533 -12.926 -12.791  1.00  0.00           N  
ATOM   3233  CA  HIS A1888      52.505 -14.053 -13.716  1.00  0.00           C  
ATOM   3234  C   HIS A1888      52.042 -13.676 -15.111  1.00  0.00           C  
ATOM   3235  O   HIS A1888      50.878 -13.345 -15.299  1.00  0.00           O  
ATOM   3236  CB  HIS A1888      51.623 -15.166 -13.171  1.00  0.00           C  
ATOM   3237  CG  HIS A1888      51.982 -15.581 -11.784  1.00  0.00           C  
ATOM   3238  ND1 HIS A1888      51.068 -16.132 -10.917  1.00  0.00           N  
ATOM   3239  CD2 HIS A1888      53.146 -15.492 -11.101  1.00  0.00           C  
ATOM   3240  CE1 HIS A1888      51.662 -16.395  -9.768  1.00  0.00           C  
ATOM   3241  NE2 HIS A1888      52.921 -16.006  -9.849  1.00  0.00           N  
ATOM   3242  N   VAL A1889      52.946 -13.725 -16.081  1.00  0.00           N  
ATOM   3243  CA  VAL A1889      52.567 -13.419 -17.438  1.00  0.00           C  
ATOM   3244  C   VAL A1889      52.487 -14.717 -18.187  1.00  0.00           C  
ATOM   3245  O   VAL A1889      53.530 -15.326 -18.473  1.00  0.00           O  
ATOM   3246  CB  VAL A1889      53.576 -12.502 -18.135  1.00  0.00           C  
ATOM   3247  CG1 VAL A1889      53.196 -12.307 -19.574  1.00  0.00           C  
ATOM   3248  CG2 VAL A1889      53.687 -11.150 -17.419  1.00  0.00           C  
ATOM   3249  N   GLY A1890      51.252 -15.144 -18.485  1.00  0.00           N  
ATOM   3250  CA  GLY A1890      50.987 -16.398 -19.216  1.00  0.00           C  
ATOM   3251  C   GLY A1890      50.275 -16.162 -20.544  1.00  0.00           C  
ATOM   3252  O   GLY A1890      49.588 -15.145 -20.691  1.00  0.00           O  
ATOM   3253  N   PRO A1891      50.387 -17.111 -21.506  1.00  0.00           N  
ATOM   3254  CA  PRO A1891      49.959 -16.847 -22.886  1.00  0.00           C  
ATOM   3255  C   PRO A1891      48.461 -16.587 -23.011  1.00  0.00           C  
ATOM   3256  O   PRO A1891      48.067 -15.550 -23.549  1.00  0.00           O  
ATOM   3257  CB  PRO A1891      50.364 -18.119 -23.638  1.00  0.00           C  
ATOM   3258  CG  PRO A1891      51.338 -18.799 -22.761  1.00  0.00           C  
ATOM   3259  CD  PRO A1891      50.878 -18.490 -21.371  1.00  0.00           C  
ATOM   3260  N   ARG A1892      47.657 -17.526 -22.511  1.00  0.00           N  
ATOM   3261  CA  ARG A1892      46.191 -17.417 -22.435  1.00  0.00           C  
ATOM   3262  C   ARG A1892      45.740 -16.158 -21.675  1.00  0.00           C  
ATOM   3263  O   ARG A1892      44.879 -15.422 -22.168  1.00  0.00           O  
ATOM   3264  CB  ARG A1892      45.597 -18.698 -21.811  1.00  0.00           C  
ATOM   3265  CG  ARG A1892      44.093 -18.666 -21.461  1.00  0.00           C  
ATOM   3266  CD  ARG A1892      43.410 -20.067 -21.612  1.00  0.00           C  
ATOM   3267  NE  ARG A1892      44.207 -21.155 -21.015  1.00  0.00           N  
ATOM   3268  CZ  ARG A1892      43.919 -22.456 -21.082  1.00  0.00           C  
ATOM   3269  NH1 ARG A1892      42.826 -22.883 -21.706  1.00  0.00           N  
ATOM   3270  NH2 ARG A1892      44.732 -23.331 -20.504  1.00  0.00           N  
ATOM   3271  N   GLY A1893      46.325 -15.905 -20.498  1.00  0.00           N  
ATOM   3272  CA  GLY A1893      46.002 -14.703 -19.725  1.00  0.00           C  
ATOM   3273  C   GLY A1893      46.323 -13.418 -20.473  1.00  0.00           C  
ATOM   3274  O   GLY A1893      45.558 -12.463 -20.436  1.00  0.00           O  
ATOM   3275  N   LEU A1894      47.456 -13.411 -21.164  1.00  0.00           N  
ATOM   3276  CA  LEU A1894      47.918 -12.244 -21.897  1.00  0.00           C  
ATOM   3277  C   LEU A1894      47.150 -12.052 -23.199  1.00  0.00           C  
ATOM   3278  O   LEU A1894      47.038 -10.933 -23.702  1.00  0.00           O  
ATOM   3279  CB  LEU A1894      49.416 -12.373 -22.188  1.00  0.00           C  
ATOM   3280  CG  LEU A1894      50.096 -11.255 -22.975  1.00  0.00           C  
ATOM   3281  CD1 LEU A1894      50.099  -9.958 -22.166  1.00  0.00           C  
ATOM   3282  CD2 LEU A1894      51.500 -11.674 -23.356  1.00  0.00           C  
ATOM   3283  N   ALA A1895      46.631 -13.153 -23.740  1.00  0.00           N  
ATOM   3284  CA  ALA A1895      45.846 -13.145 -24.973  1.00  0.00           C  
ATOM   3285  C   ALA A1895      44.604 -12.293 -24.831  1.00  0.00           C  
ATOM   3286  O   ALA A1895      43.879 -12.076 -25.802  1.00  0.00           O  
ATOM   3287  CB  ALA A1895      45.468 -14.531 -25.355  1.00  0.00           C  
ATOM   3288  N   GLU A1896      44.367 -11.797 -23.619  1.00  0.00           N  
ATOM   3289  CA  GLU A1896      43.290 -10.843 -23.414  1.00  0.00           C  
ATOM   3290  C   GLU A1896      43.582  -9.692 -22.469  1.00  0.00           C  
ATOM   3291  O   GLU A1896      42.671  -9.147 -21.854  1.00  0.00           O  
ATOM   3292  CB  GLU A1896      42.031 -11.561 -22.983  1.00  0.00           C  
ATOM   3293  CG  GLU A1896      42.171 -12.320 -21.701  1.00  0.00           C  
ATOM   3294  CD  GLU A1896      41.012 -13.254 -21.534  1.00  0.00           C  
ATOM   3295  OE1 GLU A1896      40.019 -13.082 -22.304  1.00  0.00           O  
ATOM   3296  OE2 GLU A1896      41.103 -14.157 -20.660  1.00  0.00           O  
ATOM   3297  N   GLY A1898      44.852  -9.322 -22.365  1.00  0.00           N  
ATOM   3298  CA  GLY A1898      45.224  -8.076 -21.724  1.00  0.00           C  
ATOM   3299  C   GLY A1898      45.326  -8.170 -20.229  1.00  0.00           C  
ATOM   3300  O   GLY A1898      45.560  -7.164 -19.560  1.00  0.00           O  
ATOM   3301  N   LYS A1899      45.168  -9.384 -19.711  1.00  0.00           N  
ATOM   3302  CA  LYS A1899      45.276  -9.645 -18.280  1.00  0.00           C  
ATOM   3303  C   LYS A1899      46.620 -10.276 -17.837  1.00  0.00           C  
ATOM   3304  O   LYS A1899      47.249 -11.019 -18.591  1.00  0.00           O  
ATOM   3305  CB  LYS A1899      44.098 -10.507 -17.824  1.00  0.00           C  
ATOM   3306  CG  LYS A1899      43.029  -9.727 -17.088  1.00  0.00           C  
ATOM   3307  CD  LYS A1899      41.825  -9.382 -18.064  1.00  0.00           C  
ATOM   3308  CE  LYS A1899      40.790  -8.614 -17.175  1.00  0.00           C  
ATOM   3309  NZ  LYS A1899      39.893  -7.845 -18.089  1.00  0.00           N  
ATOM   3310  N   VAL A1900      47.060  -9.951 -16.623  1.00  0.00           N  
ATOM   3311  CA  VAL A1900      48.142 -10.685 -15.937  1.00  0.00           C  
ATOM   3312  C   VAL A1900      47.808 -10.868 -14.472  1.00  0.00           C  
ATOM   3313  O   VAL A1900      47.198  -9.994 -13.851  1.00  0.00           O  
ATOM   3314  CB  VAL A1900      49.514 -10.000 -16.033  1.00  0.00           C  
ATOM   3315  CG1 VAL A1900      50.135 -10.297 -17.353  1.00  0.00           C  
ATOM   3316  CG2 VAL A1900      49.418  -8.492 -15.788  1.00  0.00           C  
ATOM   3317  N   GLU A1901      48.219 -12.003 -13.918  1.00  0.00           N  
ATOM   3318  CA  GLU A1901      47.903 -12.343 -12.534  1.00  0.00           C  
ATOM   3319  C   GLU A1901      48.956 -11.771 -11.603  1.00  0.00           C  
ATOM   3320  O   GLU A1901      50.145 -11.983 -11.806  1.00  0.00           O  
ATOM   3321  CB  GLU A1901      47.771 -13.855 -12.377  1.00  0.00           C  
ATOM   3322  CG  GLU A1901      47.591 -14.350 -10.945  1.00  0.00           C  
ATOM   3323  CD  GLU A1901      47.277 -15.849 -10.881  1.00  0.00           C  
ATOM   3324  OE1 GLU A1901      48.064 -16.625 -10.284  1.00  0.00           O  
ATOM   3325  OE2 GLU A1901      46.240 -16.257 -11.444  1.00  0.00           O  
ATOM   3326  N   LEU A1902      48.505 -11.020 -10.606  1.00  0.00           N  
ATOM   3327  CA  LEU A1902      49.364 -10.474  -9.551  1.00  0.00           C  
ATOM   3328  C   LEU A1902      49.153 -11.312  -8.286  1.00  0.00           C  
ATOM   3329  O   LEU A1902      48.012 -11.569  -7.904  1.00  0.00           O  
ATOM   3330  CB  LEU A1902      48.960  -9.021  -9.305  1.00  0.00           C  
ATOM   3331  CG  LEU A1902      49.636  -8.110  -8.285  1.00  0.00           C  
ATOM   3332  CD1 LEU A1902      51.131  -7.914  -8.556  1.00  0.00           C  
ATOM   3333  CD2 LEU A1902      48.940  -6.767  -8.250  1.00  0.00           C  
ATOM   3334  N   LYS A1903      50.227 -11.760  -7.646  1.00  0.00           N  
ATOM   3335  CA  LYS A1903      50.093 -12.538  -6.401  1.00  0.00           C  
ATOM   3336  C   LYS A1903      50.879 -11.979  -5.210  1.00  0.00           C  
ATOM   3337  O   LYS A1903      52.091 -11.881  -5.253  1.00  0.00           O  
ATOM   3338  CB  LYS A1903      50.495 -13.998  -6.620  1.00  0.00           C  
ATOM   3339  CG  LYS A1903      50.070 -14.937  -5.488  1.00  0.00           C  
ATOM   3340  CD  LYS A1903      51.127 -15.996  -5.135  1.00  0.00           C  
ATOM   3341  CE  LYS A1903      51.199 -17.079  -6.174  1.00  0.00           C  
ATOM   3342  NZ  LYS A1903      51.215 -18.406  -5.534  1.00  0.00           N  
ATOM   3343  N   ARG A1904      50.178 -11.624  -4.146  1.00  0.00           N  
ATOM   3344  CA  ARG A1904      50.819 -11.246  -2.898  1.00  0.00           C  
ATOM   3345  C   ARG A1904      51.325 -12.498  -2.148  1.00  0.00           C  
ATOM   3346  O   ARG A1904      50.562 -13.418  -1.862  1.00  0.00           O  
ATOM   3347  CB  ARG A1904      49.842 -10.425  -2.039  1.00  0.00           C  
ATOM   3348  CG  ARG A1904      50.416  -9.910  -0.711  1.00  0.00           C  
ATOM   3349  CD  ARG A1904      49.562  -8.798  -0.065  1.00  0.00           C  
ATOM   3350  NE  ARG A1904      48.215  -9.228   0.310  1.00  0.00           N  
ATOM   3351  CZ  ARG A1904      47.171  -8.405   0.348  1.00  0.00           C  
ATOM   3352  NH1 ARG A1904      47.347  -7.125   0.035  1.00  0.00           N  
ATOM   3353  NH2 ARG A1904      45.955  -8.850   0.675  1.00  0.00           N  
ATOM   3354  N   ARG A1905      52.609 -12.506  -1.810  1.00  0.00           N  
ATOM   3355  CA  ARG A1905      53.244 -13.652  -1.164  1.00  0.00           C  
ATOM   3356  C   ARG A1905      52.785 -13.948   0.267  1.00  0.00           C  
ATOM   3357  O   ARG A1905      52.673 -15.113   0.635  1.00  0.00           O  
ATOM   3358  CB  ARG A1905      54.762 -13.535  -1.217  1.00  0.00           C  
ATOM   3359  CG  ARG A1905      55.485 -14.747  -0.638  1.00  0.00           C  
ATOM   3360  CD  ARG A1905      55.499 -15.908  -1.593  1.00  0.00           C  
ATOM   3361  NE  ARG A1905      56.514 -16.895  -1.243  1.00  0.00           N  
ATOM   3362  CZ  ARG A1905      56.392 -17.811  -0.282  1.00  0.00           C  
ATOM   3363  NH1 ARG A1905      55.294 -17.877   0.458  1.00  0.00           N  
ATOM   3364  NH2 ARG A1905      57.377 -18.670  -0.057  1.00  0.00           N  
ATOM   3365  N   SER A1906      52.535 -12.899   1.057  1.00  0.00           N  
ATOM   3366  CA  SER A1906      51.933 -13.007   2.402  1.00  0.00           C  
ATOM   3367  C   SER A1906      50.936 -14.127   2.497  1.00  0.00           C  
ATOM   3368  O   SER A1906      51.139 -15.113   3.193  1.00  0.00           O  
ATOM   3369  CB  SER A1906      51.138 -11.753   2.743  1.00  0.00           C  
ATOM   3370  OG  SER A1906      51.941 -10.611   2.692  1.00  0.00           O  
ATOM   3371  N   ASP A1907      49.840 -13.937   1.781  1.00  0.00           N  
ATOM   3372  CA  ASP A1907      48.646 -14.729   1.973  1.00  0.00           C  
ATOM   3373  C   ASP A1907      48.183 -15.419   0.695  1.00  0.00           C  
ATOM   3374  O   ASP A1907      47.177 -16.121   0.710  1.00  0.00           O  
ATOM   3375  CB  ASP A1907      47.528 -13.838   2.532  1.00  0.00           C  
ATOM   3376  CG  ASP A1907      47.259 -12.613   1.666  1.00  0.00           C  
ATOM   3377  OD1 ASP A1907      48.152 -12.199   0.883  1.00  0.00           O  
ATOM   3378  OD2 ASP A1907      46.146 -12.058   1.783  1.00  0.00           O  
ATOM   3379  N   GLY A1909      48.915 -15.209  -0.398  1.00  0.00           N  
ATOM   3380  CA  GLY A1909      48.571 -15.791  -1.691  1.00  0.00           C  
ATOM   3381  C   GLY A1909      47.286 -15.230  -2.255  1.00  0.00           C  
ATOM   3382  O   GLY A1909      46.555 -15.923  -2.962  1.00  0.00           O  
ATOM   3383  N   ALA A1910      46.996 -13.981  -1.908  1.00  0.00           N  
ATOM   3384  CA  ALA A1910      45.941 -13.233  -2.566  1.00  0.00           C  
ATOM   3385  C   ALA A1910      46.392 -13.101  -4.000  1.00  0.00           C  
ATOM   3386  O   ALA A1910      47.580 -12.887  -4.248  1.00  0.00           O  
ATOM   3387  CB  ALA A1910      45.789 -11.862  -1.943  1.00  0.00           C  
ATOM   3388  N   ARG A1913      45.458 -13.286  -4.933  1.00  0.00           N  
ATOM   3389  CA  ARG A1913      45.710 -13.125  -6.370  1.00  0.00           C  
ATOM   3390  C   ARG A1913      44.708 -12.143  -6.914  1.00  0.00           C  
ATOM   3391  O   ARG A1913      43.728 -11.805  -6.241  1.00  0.00           O  
ATOM   3392  CB  ARG A1913      45.555 -14.444  -7.114  1.00  0.00           C  
ATOM   3393  CG  ARG A1913      46.621 -15.444  -6.822  1.00  0.00           C  
ATOM   3394  CD  ARG A1913      46.122 -16.819  -7.117  1.00  0.00           C  
ATOM   3395  NE  ARG A1913      46.808 -17.829  -6.305  1.00  0.00           N  
ATOM   3396  CZ  ARG A1913      47.907 -18.478  -6.689  1.00  0.00           C  
ATOM   3397  NH1 ARG A1913      48.470 -18.233  -7.873  1.00  0.00           N  
ATOM   3398  NH2 ARG A1913      48.446 -19.376  -5.887  1.00  0.00           N  
ATOM   3399  N   GLU A1914      44.951 -11.684  -8.135  1.00  0.00           N  
ATOM   3400  CA  GLU A1914      44.051 -10.737  -8.796  1.00  0.00           C  
ATOM   3401  C   GLU A1914      44.434 -10.671 -10.260  1.00  0.00           C  
ATOM   3402  O   GLU A1914      45.595 -10.389 -10.579  1.00  0.00           O  
ATOM   3403  CB  GLU A1914      44.164  -9.350  -8.151  1.00  0.00           C  
ATOM   3404  CG  GLU A1914      43.136  -8.329  -8.613  1.00  0.00           C  
ATOM   3405  CD  GLU A1914      43.266  -6.967  -7.898  1.00  0.00           C  
ATOM   3406  OE1 GLU A1914      44.224  -6.766  -7.103  1.00  0.00           O  
ATOM   3407  OE2 GLU A1914      42.393  -6.090  -8.141  1.00  0.00           O  
ATOM   3408  N   ASN A1915      43.484 -10.960 -11.146  1.00  0.00           N  
ATOM   3409  CA  ASN A1915      43.753 -10.812 -12.565  1.00  0.00           C  
ATOM   3410  C   ASN A1915      43.524  -9.365 -13.015  1.00  0.00           C  
ATOM   3411  O   ASN A1915      42.400  -8.846 -12.939  1.00  0.00           O  
ATOM   3412  CB  ASN A1915      42.939 -11.798 -13.406  1.00  0.00           C  
ATOM   3413  CG  ASN A1915      43.734 -12.357 -14.592  1.00  0.00           C  
ATOM   3414  OD1 ASN A1915      44.950 -12.150 -14.714  1.00  0.00           O  
ATOM   3415  ND2 ASN A1915      43.053 -13.093 -15.451  1.00  0.00           N  
ATOM   3416  N   LEU A1916      44.609  -8.738 -13.478  1.00  0.00           N  
ATOM   3417  CA  LEU A1916      44.639  -7.326 -13.813  1.00  0.00           C  
ATOM   3418  C   LEU A1916      45.095  -7.061 -15.234  1.00  0.00           C  
ATOM   3419  O   LEU A1916      45.850  -7.835 -15.804  1.00  0.00           O  
ATOM   3420  CB  LEU A1916      45.576  -6.593 -12.862  1.00  0.00           C  
ATOM   3421  CG  LEU A1916      45.140  -6.516 -11.401  1.00  0.00           C  
ATOM   3422  CD1 LEU A1916      46.208  -5.830 -10.565  1.00  0.00           C  
ATOM   3423  CD2 LEU A1916      43.784  -5.803 -11.284  1.00  0.00           C  
ATOM   3424  N   ALA A1917      44.621  -5.945 -15.789  1.00  0.00           N  
ATOM   3425  CA  ALA A1917      45.120  -5.402 -17.052  1.00  0.00           C  
ATOM   3426  C   ALA A1917      46.504  -4.849 -16.804  1.00  0.00           C  
ATOM   3427  O   ALA A1917      46.798  -4.407 -15.702  1.00  0.00           O  
ATOM   3428  CB  ALA A1917      44.207  -4.300 -17.551  1.00  0.00           C  
ATOM   3429  N   LEU A1918      47.354  -4.877 -17.823  1.00  0.00           N  
ATOM   3430  CA  LEU A1918      48.724  -4.382 -17.696  1.00  0.00           C  
ATOM   3431  C   LEU A1918      48.824  -2.972 -17.112  1.00  0.00           C  
ATOM   3432  O   LEU A1918      49.522  -2.778 -16.114  1.00  0.00           O  
ATOM   3433  CB  LEU A1918      49.444  -4.438 -19.031  1.00  0.00           C  
ATOM   3434  CG  LEU A1918      49.642  -5.849 -19.560  1.00  0.00           C  
ATOM   3435  CD1 LEU A1918      48.617  -6.158 -20.650  1.00  0.00           C  
ATOM   3436  CD2 LEU A1918      51.077  -5.994 -20.068  1.00  0.00           C  
ATOM   3437  N   ALA A1929      48.137  -1.995 -17.714  1.00  0.00           N  
ATOM   3438  CA  ALA A1929      48.185  -0.623 -17.209  1.00  0.00           C  
ATOM   3439  C   ALA A1929      47.899  -0.626 -15.702  1.00  0.00           C  
ATOM   3440  O   ALA A1929      48.660  -0.018 -14.917  1.00  0.00           O  
ATOM   3441  CB  ALA A1929      47.214   0.282 -17.959  1.00  0.00           C  
ATOM   3442  N   ASP A1930      46.834  -1.352 -15.319  1.00  0.00           N  
ATOM   3443  CA  ASP A1930      46.399  -1.560 -13.926  1.00  0.00           C  
ATOM   3444  C   ASP A1930      47.525  -1.997 -12.992  1.00  0.00           C  
ATOM   3445  O   ASP A1930      47.571  -1.568 -11.842  1.00  0.00           O  
ATOM   3446  CB  ASP A1930      45.289  -2.628 -13.847  1.00  0.00           C  
ATOM   3447  CG  ASP A1930      43.921  -2.152 -14.401  1.00  0.00           C  
ATOM   3448  OD1 ASP A1930      43.682  -0.929 -14.523  1.00  0.00           O  
ATOM   3449  OD2 ASP A1930      43.063  -3.032 -14.701  1.00  0.00           O  
ATOM   3450  N   VAL A1931      48.416  -2.856 -13.489  1.00  0.00           N  
ATOM   3451  CA  VAL A1931      49.454  -3.500 -12.663  1.00  0.00           C  
ATOM   3452  C   VAL A1931      50.640  -2.573 -12.342  1.00  0.00           C  
ATOM   3453  O   VAL A1931      51.043  -2.451 -11.197  1.00  0.00           O  
ATOM   3454  CB  VAL A1931      49.883  -4.899 -13.254  1.00  0.00           C  
ATOM   3455  CG1 VAL A1931      51.203  -4.859 -14.003  1.00  0.00           C  
ATOM   3456  CG2 VAL A1931      49.968  -5.905 -12.162  1.00  0.00           C  
ATOM   3457  N   VAL A1932      51.156  -1.891 -13.359  1.00  0.00           N  
ATOM   3458  CA  VAL A1932      52.273  -0.956 -13.215  1.00  0.00           C  
ATOM   3459  C   VAL A1932      51.926   0.181 -12.258  1.00  0.00           C  
ATOM   3460  O   VAL A1932      52.796   0.656 -11.536  1.00  0.00           O  
ATOM   3461  CB  VAL A1932      52.690  -0.335 -14.572  1.00  0.00           C  
ATOM   3462  CG1 VAL A1932      54.077   0.275 -14.479  1.00  0.00           C  
ATOM   3463  CG2 VAL A1932      52.634  -1.371 -15.684  1.00  0.00           C  
ATOM   3464  N   ALA A1950      50.672   0.633 -12.275  1.00  0.00           N  
ATOM   3465  CA  ALA A1950      50.190   1.573 -11.269  1.00  0.00           C  
ATOM   3466  C   ALA A1950      50.124   0.723 -10.015  1.00  0.00           C  
ATOM   3467  O   ALA A1950      51.066  -0.027  -9.752  1.00  0.00           O  
ATOM   3468  CB  ALA A1950      48.832   2.119 -11.650  1.00  0.00           C  
ATOM   3469  N   ARG A1951      49.036   0.816  -9.251  1.00  0.00           N  
ATOM   3470  CA  ARG A1951      48.751  -0.162  -8.183  1.00  0.00           C  
ATOM   3471  C   ARG A1951      49.981  -0.516  -7.340  1.00  0.00           C  
ATOM   3472  O   ARG A1951      50.075  -0.124  -6.177  1.00  0.00           O  
ATOM   3473  CB  ARG A1951      48.129  -1.430  -8.782  1.00  0.00           C  
ATOM   3474  CG  ARG A1951      47.967  -2.571  -7.821  1.00  0.00           C  
ATOM   3475  CD  ARG A1951      46.824  -2.353  -6.839  1.00  0.00           C  
ATOM   3476  NE  ARG A1951      46.862  -3.379  -5.801  1.00  0.00           N  
ATOM   3477  CZ  ARG A1951      47.516  -3.252  -4.650  1.00  0.00           C  
ATOM   3478  NH1 ARG A1951      48.168  -2.128  -4.374  1.00  0.00           N  
ATOM   3479  NH2 ARG A1951      47.516  -4.245  -3.771  1.00  0.00           N  
ATOM   3480  N   LEU A1952      50.923  -1.245  -7.937  1.00  0.00           N  
ATOM   3481  CA  LEU A1952      52.202  -1.544  -7.304  1.00  0.00           C  
ATOM   3482  C   LEU A1952      53.055  -0.298  -7.002  1.00  0.00           C  
ATOM   3483  O   LEU A1952      54.115  -0.404  -6.376  1.00  0.00           O  
ATOM   3484  CB  LEU A1952      52.996  -2.520  -8.166  1.00  0.00           C  
ATOM   3485  CG  LEU A1952      52.766  -4.015  -7.934  1.00  0.00           C  
ATOM   3486  CD1 LEU A1952      53.535  -4.832  -8.970  1.00  0.00           C  
ATOM   3487  CD2 LEU A1952      53.137  -4.475  -6.509  1.00  0.00           C  
ATOM   3488  N   THR A1953      52.596   0.871  -7.450  1.00  0.00           N  
ATOM   3489  CA  THR A1953      53.321   2.129  -7.220  1.00  0.00           C  
ATOM   3490  C   THR A1953      52.595   3.037  -6.217  1.00  0.00           C  
ATOM   3491  O   THR A1953      51.998   4.071  -6.561  1.00  0.00           O  
ATOM   3492  CB  THR A1953      53.634   2.904  -8.541  1.00  0.00           C  
ATOM   3493  OG1 THR A1953      52.420   3.157  -9.264  1.00  0.00           O  
ATOM   3494  CG2 THR A1953      54.605   2.116  -9.414  1.00  0.00           C  
ATOM   3495  OXT THR A1953      52.611   2.731  -5.016  1.00  0.00           O  
HETATM 3496  N   5CA A 439      78.629  -2.603  23.245  1.00  0.00           N  
HETATM 3497  CA  5CA A 439      77.387  -3.125  22.739  1.00  0.00           C  
HETATM 3498  CB  5CA A 439      77.496  -2.566  21.360  1.00  0.00           C  
HETATM 3499  SG  5CA A 439      76.453  -1.146  21.434  1.00  0.00           S  
HETATM 3500  C   5CA A 439      77.355  -4.607  22.527  1.00  0.00           C  
HETATM 3501  O   5CA A 439      78.364  -5.177  22.120  1.00  0.00           O  
HETATM 3502  N3S 5CA A 439      76.179  -5.226  22.757  1.00  0.00           N  
HETATM 3503  S   5CA A 439      75.935  -6.745  22.523  1.00  0.00           S  
HETATM 3504  O1S 5CA A 439      77.185  -7.540  22.699  1.00  0.00           O  
HETATM 3505  O2S 5CA A 439      74.789  -7.183  23.376  1.00  0.00           O  
HETATM 3506  O5' 5CA A 439      75.543  -7.060  20.967  1.00  0.00           O  
HETATM 3507  C5' 5CA A 439      74.514  -6.309  20.353  1.00  0.00           C  
HETATM 3508  C4' 5CA A 439      73.742  -7.237  19.443  1.00  0.00           C  
HETATM 3509  O4' 5CA A 439      74.613  -7.847  18.508  1.00  0.00           O  
HETATM 3510  C3' 5CA A 439      73.147  -8.391  20.200  1.00  0.00           C  
HETATM 3511  O3' 5CA A 439      71.905  -8.009  20.803  1.00  0.00           O  
HETATM 3512  C2' 5CA A 439      73.058  -9.468  19.132  1.00  0.00           C  
HETATM 3513  O2' 5CA A 439      71.789  -9.538  18.478  1.00  0.00           O  
HETATM 3514  C1' 5CA A 439      74.115  -9.108  18.120  1.00  0.00           C  
HETATM 3515  N9  5CA A 439      75.188 -10.093  18.294  1.00  0.00           N  
HETATM 3516  C8  5CA A 439      75.944 -10.253  19.390  1.00  0.00           C  
HETATM 3517  N7  5CA A 439      76.812 -11.273  19.184  1.00  0.00           N  
HETATM 3518  C5  5CA A 439      76.582 -11.756  17.947  1.00  0.00           C  
HETATM 3519  C6  5CA A 439      77.168 -12.846  17.119  1.00  0.00           C  
HETATM 3520  N6  5CA A 439      78.178 -13.614  17.600  1.00  0.00           N  
HETATM 3521  N1  5CA A 439      76.682 -13.046  15.867  1.00  0.00           N  
HETATM 3522  C2  5CA A 439      75.687 -12.286  15.395  1.00  0.00           C  
HETATM 3523  N3  5CA A 439      75.138 -11.302  16.125  1.00  0.00           N  
HETATM 3524  C4  5CA A 439      75.558 -11.008  17.388  1.00  0.00           C  
TER
END
