# Supplementary material for: Backbone Brackets and Arginine Tweezers delineate Class I and Class II aminoacyl tRNA synthetases
Source: PLoS Comput Biol. 2018 Apr 16;14(4):e1006101. doi: 10.1371/journal.pcbi.1006101 (PMC5919687; doi:10.1371/journal.pcbi.1006101)
Supplement: S12 File — All structures of Class II aaRS with residues renumbered according to the MSA. (GZ) [file pcbi.1006101.s024.tar.gz › 2i4n_B_renum.pdb]

ATOM      1  N   ARG B 255      65.364  13.226  -1.722  1.00  0.00           N  
ATOM      2  CA  ARG B 255      64.765  14.130  -0.687  1.00  0.00           C  
ATOM      3  C   ARG B 255      65.804  14.662   0.322  1.00  0.00           C  
ATOM      4  O   ARG B 255      65.532  14.676   1.535  1.00  0.00           O  
ATOM      5  CB  ARG B 255      63.603  13.448   0.076  1.00  0.00           C  
ATOM      6  CG  ARG B 255      62.433  12.816  -0.743  1.00  0.00           C  
ATOM      7  CD  ARG B 255      62.032  13.581  -2.032  1.00  0.00           C  
ATOM      8  NE  ARG B 255      62.885  13.137  -3.138  1.00  0.00           N  
ATOM      9  CZ  ARG B 255      62.623  13.309  -4.428  1.00  0.00           C  
ATOM     10  NH1 ARG B 255      61.509  13.927  -4.813  1.00  0.00           N  
ATOM     11  NH2 ARG B 255      63.488  12.856  -5.334  1.00  0.00           N  
ATOM     12  N   GLY B 261      66.987  15.038  -0.193  1.00  0.00           N  
ATOM     13  CA  GLY B 261      67.958  15.946   0.450  1.00  0.00           C  
ATOM     14  C   GLY B 261      68.512  15.657   1.838  1.00  0.00           C  
ATOM     15  O   GLY B 261      67.785  15.712   2.829  1.00  0.00           O  
ATOM     16  N   SER B 262      69.815  15.364   1.910  1.00  0.00           N  
ATOM     17  CA  SER B 262      70.552  15.223   3.176  1.00  0.00           C  
ATOM     18  C   SER B 262      70.609  16.606   3.830  1.00  0.00           C  
ATOM     19  O   SER B 262      70.780  17.623   3.152  1.00  0.00           O  
ATOM     20  CB  SER B 262      71.964  14.730   2.890  1.00  0.00           C  
ATOM     21  OG  SER B 262      72.506  14.004   3.972  1.00  0.00           O  
ATOM     22  N   HIS B 263      70.444  16.664   5.137  1.00  0.00           N  
ATOM     23  CA  HIS B 263      70.346  17.962   5.768  1.00  0.00           C  
ATOM     24  C   HIS B 263      70.985  17.956   7.141  1.00  0.00           C  
ATOM     25  O   HIS B 263      70.916  16.951   7.842  1.00  0.00           O  
ATOM     26  CB  HIS B 263      68.880  18.423   5.814  1.00  0.00           C  
ATOM     27  CG  HIS B 263      67.934  17.427   6.421  1.00  0.00           C  
ATOM     28  ND1 HIS B 263      67.393  16.378   5.706  1.00  0.00           N  
ATOM     29  CD2 HIS B 263      67.418  17.333   7.671  1.00  0.00           C  
ATOM     30  CE1 HIS B 263      66.597  15.673   6.490  1.00  0.00           C  
ATOM     31  NE2 HIS B 263      66.597  16.229   7.690  1.00  0.00           N  
ATOM     32  N   MET B 264      71.617  19.062   7.528  1.00  0.00           N  
ATOM     33  CA  MET B 264      72.429  19.043   8.744  1.00  0.00           C  
ATOM     34  C   MET B 264      72.777  20.413   9.263  1.00  0.00           C  
ATOM     35  O   MET B 264      73.355  21.208   8.542  1.00  0.00           O  
ATOM     36  CB  MET B 264      73.717  18.239   8.496  1.00  0.00           C  
ATOM     37  CG  MET B 264      74.574  17.962   9.716  1.00  0.00           C  
ATOM     38  SD  MET B 264      73.782  17.128  11.104  1.00  0.00           S  
ATOM     39  CE  MET B 264      73.382  15.513  10.418  1.00  0.00           C  
ATOM     40  N   ARG B 266      72.412  20.680  10.516  1.00  0.00           N  
ATOM     41  CA  ARG B 266      72.792  21.908  11.213  1.00  0.00           C  
ATOM     42  C   ARG B 266      74.091  21.602  11.914  1.00  0.00           C  
ATOM     43  O   ARG B 266      74.273  20.505  12.450  1.00  0.00           O  
ATOM     44  CB  ARG B 266      71.751  22.314  12.253  1.00  0.00           C  
ATOM     45  CG  ARG B 266      70.382  22.637  11.684  1.00  0.00           C  
ATOM     46  CD  ARG B 266      69.222  22.386  12.669  1.00  0.00           C  
ATOM     47  NE  ARG B 266      67.986  22.967  12.145  1.00  0.00           N  
ATOM     48  CZ  ARG B 266      67.691  24.265  12.187  1.00  0.00           C  
ATOM     49  NH1 ARG B 266      68.514  25.146  12.751  1.00  0.00           N  
ATOM     50  NH2 ARG B 266      66.562  24.682  11.671  1.00  0.00           N  
ATOM     51  N   LEU B 267      74.993  22.577  11.907  1.00  0.00           N  
ATOM     52  CA  LEU B 267      76.327  22.392  12.427  1.00  0.00           C  
ATOM     53  C   LEU B 267      76.347  22.290  13.947  1.00  0.00           C  
ATOM     54  O   LEU B 267      77.119  21.514  14.496  1.00  0.00           O  
ATOM     55  CB  LEU B 267      77.231  23.500  11.932  1.00  0.00           C  
ATOM     56  CG  LEU B 267      78.667  23.075  11.660  1.00  0.00           C  
ATOM     57  CD1 LEU B 267      79.325  24.049  10.718  1.00  0.00           C  
ATOM     58  CD2 LEU B 267      79.414  23.038  12.967  1.00  0.00           C  
ATOM     59  N   SER B 268      75.494  23.042  14.631  1.00  0.00           N  
ATOM     60  CA  SER B 268      75.294  22.846  16.066  1.00  0.00           C  
ATOM     61  C   SER B 268      74.883  21.398  16.394  1.00  0.00           C  
ATOM     62  O   SER B 268      75.085  20.948  17.507  1.00  0.00           O  
ATOM     63  CB  SER B 268      74.250  23.820  16.613  1.00  0.00           C  
ATOM     64  OG  SER B 268      73.014  23.701  15.926  1.00  0.00           O  
ATOM     65  N   ARG B 269      74.316  20.664  15.440  1.00  0.00           N  
ATOM     66  CA  ARG B 269      73.874  19.292  15.720  1.00  0.00           C  
ATOM     67  C   ARG B 269      74.847  18.232  15.205  1.00  0.00           C  
ATOM     68  O   ARG B 269      74.439  17.082  14.981  1.00  0.00           O  
ATOM     69  CB  ARG B 269      72.455  19.015  15.169  1.00  0.00           C  
ATOM     70  CG  ARG B 269      71.321  19.645  15.992  1.00  0.00           C  
ATOM     71  CD  ARG B 269      69.899  19.104  15.677  1.00  0.00           C  
ATOM     72  NE  ARG B 269      68.884  19.968  16.316  1.00  0.00           N  
ATOM     73  CZ  ARG B 269      67.562  19.750  16.368  1.00  0.00           C  
ATOM     74  NH1 ARG B 269      67.005  18.667  15.823  1.00  0.00           N  
ATOM     75  NH2 ARG B 269      66.787  20.635  16.987  1.00  0.00           N  
ATOM     76  N   PHE B 270      76.120  18.595  15.044  1.00  0.00           N  
ATOM     77  CA  PHE B 270      77.044  17.766  14.272  1.00  0.00           C  
ATOM     78  C   PHE B 270      78.323  17.441  15.050  1.00  0.00           C  
ATOM     79  O   PHE B 270      78.435  17.731  16.246  1.00  0.00           O  
ATOM     80  CB  PHE B 270      77.380  18.491  12.966  1.00  0.00           C  
ATOM     81  CG  PHE B 270      77.793  17.590  11.828  1.00  0.00           C  
ATOM     82  CD1 PHE B 270      77.075  16.442  11.517  1.00  0.00           C  
ATOM     83  CD2 PHE B 270      78.883  17.925  11.035  1.00  0.00           C  
ATOM     84  CE1 PHE B 270      77.458  15.619  10.429  1.00  0.00           C  
ATOM     85  CE2 PHE B 270      79.265  17.125   9.964  1.00  0.00           C  
ATOM     86  CZ  PHE B 270      78.549  15.964   9.655  1.00  0.00           C  
ATOM     87  N   PHE B 271      79.288  16.824  14.376  1.00  0.00           N  
ATOM     88  CA  PHE B 271      80.539  16.457  15.017  1.00  0.00           C  
ATOM     89  C   PHE B 271      81.626  16.739  14.023  1.00  0.00           C  
ATOM     90  O   PHE B 271      82.049  15.875  13.246  1.00  0.00           O  
ATOM     91  CB  PHE B 271      80.529  14.989  15.470  1.00  0.00           C  
ATOM     92  CG  PHE B 271      81.732  14.579  16.272  1.00  0.00           C  
ATOM     93  CD1 PHE B 271      81.962  15.100  17.524  1.00  0.00           C  
ATOM     94  CD2 PHE B 271      82.613  13.631  15.781  1.00  0.00           C  
ATOM     95  CE1 PHE B 271      83.071  14.694  18.262  1.00  0.00           C  
ATOM     96  CE2 PHE B 271      83.721  13.227  16.514  1.00  0.00           C  
ATOM     97  CZ  PHE B 271      83.950  13.753  17.746  1.00  0.00           C  
ATOM     98  N   LEU B 272      82.052  17.989  14.040  1.00  0.00           N  
ATOM     99  CA  LEU B 272      83.111  18.425  13.189  1.00  0.00           C  
ATOM    100  C   LEU B 272      84.136  19.104  14.083  1.00  0.00           C  
ATOM    101  O   LEU B 272      83.939  20.242  14.468  1.00  0.00           O  
ATOM    102  CB  LEU B 272      82.530  19.357  12.142  1.00  0.00           C  
ATOM    103  CG  LEU B 272      83.422  19.855  11.025  1.00  0.00           C  
ATOM    104  CD1 LEU B 272      84.069  18.720  10.259  1.00  0.00           C  
ATOM    105  CD2 LEU B 272      82.603  20.733  10.108  1.00  0.00           C  
ATOM    106  N   PRO B 273      85.209  18.375  14.470  1.00  0.00           N  
ATOM    107  CA  PRO B 273      86.328  18.971  15.197  1.00  0.00           C  
ATOM    108  C   PRO B 273      87.390  19.577  14.257  1.00  0.00           C  
ATOM    109  O   PRO B 273      88.382  18.925  13.941  1.00  0.00           O  
ATOM    110  CB  PRO B 273      86.915  17.772  15.941  1.00  0.00           C  
ATOM    111  CG  PRO B 273      86.735  16.641  14.992  1.00  0.00           C  
ATOM    112  CD  PRO B 273      85.423  16.924  14.252  1.00  0.00           C  
ATOM    113  N   ILE B 274      87.168  20.812  13.819  1.00  0.00           N  
ATOM    114  CA  ILE B 274      88.160  21.585  13.045  1.00  0.00           C  
ATOM    115  C   ILE B 274      89.466  21.830  13.846  1.00  0.00           C  
ATOM    116  O   ILE B 274      89.438  21.925  15.076  1.00  0.00           O  
ATOM    117  CB  ILE B 274      87.546  22.934  12.524  1.00  0.00           C  
ATOM    118  CG1 ILE B 274      86.325  22.680  11.600  1.00  0.00           C  
ATOM    119  CG2 ILE B 274      88.582  23.815  11.867  1.00  0.00           C  
ATOM    120  CD1 ILE B 274      86.580  21.847  10.320  1.00  0.00           C  
ATOM    121  N   LEU B 275      90.602  21.896  13.151  1.00  0.00           N  
ATOM    122  CA  LEU B 275      91.869  22.056  13.825  1.00  0.00           C  
ATOM    123  C   LEU B 275      92.542  23.406  13.563  1.00  0.00           C  
ATOM    124  O   LEU B 275      92.834  23.773  12.417  1.00  0.00           O  
ATOM    125  CB  LEU B 275      92.823  20.903  13.480  1.00  0.00           C  
ATOM    126  CG  LEU B 275      92.608  19.487  14.034  1.00  0.00           C  
ATOM    127  CD1 LEU B 275      93.807  18.630  13.729  1.00  0.00           C  
ATOM    128  CD2 LEU B 275      92.331  19.497  15.529  1.00  0.00           C  
ATOM    129  N   LYS B 276      92.765  24.121  14.669  1.00  0.00           N  
ATOM    130  CA  LYS B 276      93.532  25.369  14.775  1.00  0.00           C  
ATOM    131  C   LYS B 276      94.558  25.593  13.666  1.00  0.00           C  
ATOM    132  O   LYS B 276      94.269  26.285  12.689  1.00  0.00           O  
ATOM    133  CB  LYS B 276      94.229  25.382  16.133  1.00  0.00           C  
ATOM    134  CG  LYS B 276      93.315  24.981  17.292  1.00  0.00           C  
ATOM    135  CD  LYS B 276      93.982  23.980  18.252  1.00  0.00           C  
ATOM    136  CE  LYS B 276      93.832  22.526  17.767  1.00  0.00           C  
ATOM    137  NZ  LYS B 276      95.024  22.080  17.007  1.00  0.00           N  
ATOM    138  N   GLU B 277      95.759  25.032  13.821  1.00  0.00           N  
ATOM    139  CA  GLU B 277      96.735  25.031  12.725  1.00  0.00           C  
ATOM    140  C   GLU B 277      97.098  23.614  12.305  1.00  0.00           C  
ATOM    141  O   GLU B 277      96.366  22.667  12.605  1.00  0.00           O  
ATOM    142  CB  GLU B 277      97.987  25.905  12.993  1.00  0.00           C  
ATOM    143  CG  GLU B 277      98.813  25.568  14.245  1.00  0.00           C  
ATOM    144  CD  GLU B 277      98.251  26.209  15.518  1.00  0.00           C  
ATOM    145  OE1 GLU B 277      97.649  25.462  16.325  1.00  0.00           O  
ATOM    146  OE2 GLU B 277      98.386  27.448  15.703  1.00  0.00           O  
ATOM    147  N   ASN B 278      98.229  23.487  11.615  1.00  0.00           N  
ATOM    148  CA  ASN B 278      98.540  22.300  10.821  1.00  0.00           C  
ATOM    149  C   ASN B 278      99.233  21.220  11.648  1.00  0.00           C  
ATOM    150  O   ASN B 278     100.292  21.473  12.213  1.00  0.00           O  
ATOM    151  CB  ASN B 278      99.380  22.694   9.585  1.00  0.00           C  
ATOM    152  CG  ASN B 278      98.706  23.789   8.733  1.00  0.00           C  
ATOM    153  OD1 ASN B 278      97.924  23.499   7.817  1.00  0.00           O  
ATOM    154  ND2 ASN B 278      98.993  25.044   9.055  1.00  0.00           N  
ATOM    155  N   PRO B 279      98.628  20.015  11.737  1.00  0.00           N  
ATOM    156  CA  PRO B 279      99.173  18.906  12.546  1.00  0.00           C  
ATOM    157  C   PRO B 279     100.638  18.580  12.263  1.00  0.00           C  
ATOM    158  O   PRO B 279     100.971  18.137  11.155  1.00  0.00           O  
ATOM    159  CB  PRO B 279      98.294  17.721  12.155  1.00  0.00           C  
ATOM    160  CG  PRO B 279      97.024  18.342  11.729  1.00  0.00           C  
ATOM    161  CD  PRO B 279      97.366  19.637  11.078  1.00  0.00           C  
ATOM    162  N   LYS B 281     101.495  18.791  13.267  1.00  0.00           N  
ATOM    163  CA  LYS B 281     102.927  18.441  13.170  1.00  0.00           C  
ATOM    164  C   LYS B 281     103.129  17.148  12.377  1.00  0.00           C  
ATOM    165  O   LYS B 281     104.044  17.049  11.565  1.00  0.00           O  
ATOM    166  CB  LYS B 281     103.575  18.294  14.555  1.00  0.00           C  
ATOM    167  CG  LYS B 281     103.117  19.290  15.616  1.00  0.00           C  
ATOM    168  CD  LYS B 281     104.194  19.471  16.732  1.00  0.00           C  
ATOM    169  CE  LYS B 281     104.888  20.863  16.705  1.00  0.00           C  
ATOM    170  NZ  LYS B 281     104.740  21.582  15.390  1.00  0.00           N  
ATOM    171  N   GLU B 282     102.238  16.186  12.600  1.00  0.00           N  
ATOM    172  CA  GLU B 282     102.398  14.837  12.088  1.00  0.00           C  
ATOM    173  C   GLU B 282     102.078  14.611  10.593  1.00  0.00           C  
ATOM    174  O   GLU B 282     102.272  13.517  10.097  1.00  0.00           O  
ATOM    175  CB  GLU B 282     101.652  13.833  12.994  1.00  0.00           C  
ATOM    176  CG  GLU B 282     100.126  13.729  12.815  1.00  0.00           C  
ATOM    177  CD  GLU B 282      99.297  14.596  13.801  1.00  0.00           C  
ATOM    178  OE1 GLU B 282      99.892  15.383  14.597  1.00  0.00           O  
ATOM    179  OE2 GLU B 282      98.036  14.485  13.763  1.00  0.00           O  
ATOM    180  N   ALA B 283     101.604  15.622   9.869  1.00  0.00           N  
ATOM    181  CA  ALA B 283     101.240  15.403   8.464  1.00  0.00           C  
ATOM    182  C   ALA B 283     102.234  16.001   7.478  1.00  0.00           C  
ATOM    183  O   ALA B 283     102.625  17.174   7.578  1.00  0.00           O  
ATOM    184  CB  ALA B 283      99.868  15.904   8.186  1.00  0.00           C  
ATOM    185  N   GLU B 291     102.633  15.197   6.507  1.00  0.00           N  
ATOM    186  CA  GLU B 291     103.702  15.606   5.628  1.00  0.00           C  
ATOM    187  C   GLU B 291     103.225  16.188   4.295  1.00  0.00           C  
ATOM    188  O   GLU B 291     103.958  16.955   3.662  1.00  0.00           O  
ATOM    189  CB  GLU B 291     104.670  14.457   5.410  1.00  0.00           C  
ATOM    190  CG  GLU B 291     105.624  14.253   6.594  1.00  0.00           C  
ATOM    191  CD  GLU B 291     106.599  13.089   6.383  1.00  0.00           C  
ATOM    192  OE1 GLU B 291     107.819  13.348   6.320  1.00  0.00           O  
ATOM    193  OE2 GLU B 291     106.146  11.920   6.259  1.00  0.00           O  
ATOM    194  N   ILE B 292     102.012  15.834   3.867  1.00  0.00           N  
ATOM    195  CA  ILE B 292     101.509  16.282   2.560  1.00  0.00           C  
ATOM    196  C   ILE B 292     100.136  16.928   2.670  1.00  0.00           C  
ATOM    197  O   ILE B 292      99.415  16.700   3.634  1.00  0.00           O  
ATOM    198  CB  ILE B 292     101.547  15.156   1.479  1.00  0.00           C  
ATOM    199  CG1 ILE B 292     100.888  13.872   1.981  1.00  0.00           C  
ATOM    200  CG2 ILE B 292     103.001  14.857   1.055  1.00  0.00           C  
ATOM    201  CD1 ILE B 292      99.576  13.596   1.384  1.00  0.00           C  
ATOM    202  N   VAL B 293      99.775  17.730   1.678  1.00  0.00           N  
ATOM    203  CA  VAL B 293      98.612  18.612   1.782  1.00  0.00           C  
ATOM    204  C   VAL B 293      97.318  17.866   2.080  1.00  0.00           C  
ATOM    205  O   VAL B 293      96.474  18.363   2.839  1.00  0.00           O  
ATOM    206  CB  VAL B 293      98.432  19.493   0.518  1.00  0.00           C  
ATOM    207  CG1 VAL B 293      97.672  20.762   0.865  1.00  0.00           C  
ATOM    208  CG2 VAL B 293      99.801  19.879  -0.114  1.00  0.00           C  
ATOM    209  N   SER B 296      97.168  16.670   1.508  1.00  0.00           N  
ATOM    210  CA  SER B 296      95.901  15.940   1.635  1.00  0.00           C  
ATOM    211  C   SER B 296      95.686  15.464   3.046  1.00  0.00           C  
ATOM    212  O   SER B 296      94.639  15.693   3.599  1.00  0.00           O  
ATOM    213  CB  SER B 296      95.741  14.804   0.616  1.00  0.00           C  
ATOM    214  OG  SER B 296      96.602  13.718   0.859  1.00  0.00           O  
ATOM    215  N   HIS B 297      96.703  14.859   3.638  1.00  0.00           N  
ATOM    216  CA  HIS B 297      96.671  14.399   5.037  1.00  0.00           C  
ATOM    217  C   HIS B 297      96.393  15.573   6.008  1.00  0.00           C  
ATOM    218  O   HIS B 297      95.590  15.480   6.932  1.00  0.00           O  
ATOM    219  CB  HIS B 297      97.998  13.676   5.330  1.00  0.00           C  
ATOM    220  CG  HIS B 297      98.062  12.988   6.657  1.00  0.00           C  
ATOM    221  ND1 HIS B 297      99.257  12.599   7.225  1.00  0.00           N  
ATOM    222  CD2 HIS B 297      97.097  12.623   7.530  1.00  0.00           C  
ATOM    223  CE1 HIS B 297      99.023  12.011   8.384  1.00  0.00           C  
ATOM    224  NE2 HIS B 297      97.722  12.023   8.599  1.00  0.00           N  
ATOM    225  N   ARG B 298      97.043  16.692   5.751  1.00  0.00           N  
ATOM    226  CA  ARG B 298      96.908  17.889   6.573  1.00  0.00           C  
ATOM    227  C   ARG B 298      95.457  18.338   6.607  1.00  0.00           C  
ATOM    228  O   ARG B 298      94.853  18.387   7.681  1.00  0.00           O  
ATOM    229  CB  ARG B 298      97.813  18.982   6.009  1.00  0.00           C  
ATOM    230  CG  ARG B 298      97.918  20.283   6.785  1.00  0.00           C  
ATOM    231  CD  ARG B 298      99.102  21.069   6.191  1.00  0.00           C  
ATOM    232  NE  ARG B 298     100.341  20.279   6.273  1.00  0.00           N  
ATOM    233  CZ  ARG B 298     101.315  20.274   5.366  1.00  0.00           C  
ATOM    234  NH1 ARG B 298     101.216  21.012   4.255  1.00  0.00           N  
ATOM    235  NH2 ARG B 298     102.386  19.507   5.569  1.00  0.00           N  
ATOM    236  N   LEU B 303      94.892  18.632   5.431  1.00  0.00           N  
ATOM    237  CA  LEU B 303      93.498  19.130   5.336  1.00  0.00           C  
ATOM    238  C   LEU B 303      92.472  18.165   5.945  1.00  0.00           C  
ATOM    239  O   LEU B 303      91.671  18.552   6.797  1.00  0.00           O  
ATOM    240  CB  LEU B 303      93.151  19.558   3.898  1.00  0.00           C  
ATOM    241  CG  LEU B 303      93.992  20.768   3.418  1.00  0.00           C  
ATOM    242  CD1 LEU B 303      94.049  20.905   1.913  1.00  0.00           C  
ATOM    243  CD2 LEU B 303      93.519  22.063   4.048  1.00  0.00           C  
ATOM    244  N   MET B 305      92.553  16.895   5.555  1.00  0.00           N  
ATOM    245  CA  MET B 305      91.723  15.850   6.148  1.00  0.00           C  
ATOM    246  C   MET B 305      91.811  15.859   7.667  1.00  0.00           C  
ATOM    247  O   MET B 305      90.830  15.627   8.347  1.00  0.00           O  
ATOM    248  CB  MET B 305      92.098  14.472   5.606  1.00  0.00           C  
ATOM    249  CG  MET B 305      91.733  14.258   4.159  1.00  0.00           C  
ATOM    250  SD  MET B 305      92.105  12.567   3.616  1.00  0.00           S  
ATOM    251  CE  MET B 305      90.532  11.789   4.023  1.00  0.00           C  
ATOM    252  N   LEU B 306      92.980  16.125   8.215  1.00  0.00           N  
ATOM    253  CA  LEU B 306      93.085  16.171   9.656  1.00  0.00           C  
ATOM    254  C   LEU B 306      92.500  17.461  10.160  1.00  0.00           C  
ATOM    255  O   LEU B 306      91.771  17.468  11.149  1.00  0.00           O  
ATOM    256  CB  LEU B 306      94.532  16.024  10.108  1.00  0.00           C  
ATOM    257  CG  LEU B 306      95.060  14.599  10.151  1.00  0.00           C  
ATOM    258  CD1 LEU B 306      96.504  14.648  10.507  1.00  0.00           C  
ATOM    259  CD2 LEU B 306      94.315  13.749  11.164  1.00  0.00           C  
ATOM    260  N   ARG B 307      92.814  18.546   9.461  1.00  0.00           N  
ATOM    261  CA  ARG B 307      92.423  19.879   9.884  1.00  0.00           C  
ATOM    262  C   ARG B 307      90.915  20.032   9.803  1.00  0.00           C  
ATOM    263  O   ARG B 307      90.292  20.593  10.723  1.00  0.00           O  
ATOM    264  CB  ARG B 307      93.064  20.930   8.995  1.00  0.00           C  
ATOM    265  CG  ARG B 307      94.471  21.292   9.350  1.00  0.00           C  
ATOM    266  CD  ARG B 307      94.730  22.735   8.942  1.00  0.00           C  
ATOM    267  NE  ARG B 307      93.906  23.614   9.767  1.00  0.00           N  
ATOM    268  CZ  ARG B 307      93.321  24.734   9.351  1.00  0.00           C  
ATOM    269  NH1 ARG B 307      93.458  25.148   8.089  1.00  0.00           N  
ATOM    270  NH2 ARG B 307      92.585  25.440  10.212  1.00  0.00           N  
ATOM    271  N   ALA B 308      90.359  19.510   8.701  1.00  0.00           N  
ATOM    272  CA  ALA B 308      88.941  19.590   8.360  1.00  0.00           C  
ATOM    273  C   ALA B 308      88.058  18.602   9.092  1.00  0.00           C  
ATOM    274  O   ALA B 308      86.919  18.400   8.680  1.00  0.00           O  
ATOM    275  CB  ALA B 308      88.761  19.373   6.870  1.00  0.00           C  
ATOM    276  N   GLY B 309      88.577  17.961  10.132  1.00  0.00           N  
ATOM    277  CA  GLY B 309      87.788  17.047  10.950  1.00  0.00           C  
ATOM    278  C   GLY B 309      87.219  15.859  10.193  1.00  0.00           C  
ATOM    279  O   GLY B 309      86.033  15.504  10.351  1.00  0.00           O  
ATOM    280  N   MET B 310      88.047  15.227   9.369  1.00  0.00           N  
ATOM    281  CA  MET B 310      87.554  14.111   8.564  1.00  0.00           C  
ATOM    282  C   MET B 310      87.947  12.751   9.099  1.00  0.00           C  
ATOM    283  O   MET B 310      87.180  11.776   9.001  1.00  0.00           O  
ATOM    284  CB  MET B 310      87.990  14.286   7.138  1.00  0.00           C  
ATOM    285  CG  MET B 310      87.107  15.297   6.478  1.00  0.00           C  
ATOM    286  SD  MET B 310      87.781  16.027   5.008  1.00  0.00           S  
ATOM    287  CE  MET B 310      87.725  14.622   3.890  1.00  0.00           C  
ATOM    288  N   LEU B 311      89.091  12.742   9.774  1.00  0.00           N  
ATOM    289  CA  LEU B 311      89.877  11.568   9.954  1.00  0.00           C  
ATOM    290  C   LEU B 311      90.511  11.594  11.340  1.00  0.00           C  
ATOM    291  O   LEU B 311      90.708  12.660  11.907  1.00  0.00           O  
ATOM    292  CB  LEU B 311      90.970  11.665   8.901  1.00  0.00           C  
ATOM    293  CG  LEU B 311      91.817  10.516   8.374  1.00  0.00           C  
ATOM    294  CD1 LEU B 311      90.949   9.489   7.611  1.00  0.00           C  
ATOM    295  CD2 LEU B 311      92.887  11.142   7.482  1.00  0.00           C  
ATOM    296  N   ARG B 312      90.836  10.419  11.885  1.00  0.00           N  
ATOM    297  CA  ARG B 312      91.714  10.320  13.059  1.00  0.00           C  
ATOM    298  C   ARG B 312      92.475   9.004  13.049  1.00  0.00           C  
ATOM    299  O   ARG B 312      91.916   7.941  12.860  1.00  0.00           O  
ATOM    300  CB  ARG B 312      90.937  10.489  14.355  1.00  0.00           C  
ATOM    301  CG  ARG B 312      91.775  10.556  15.596  1.00  0.00           C  
ATOM    302  CD  ARG B 312      90.854  10.534  16.820  1.00  0.00           C  
ATOM    303  NE  ARG B 312      91.614  10.353  18.047  1.00  0.00           N  
ATOM    304  CZ  ARG B 312      92.389  11.290  18.570  1.00  0.00           C  
ATOM    305  NH1 ARG B 312      92.492  12.481  17.980  1.00  0.00           N  
ATOM    306  NH2 ARG B 312      93.062  11.045  19.680  1.00  0.00           N  
ATOM    307  N   GLN B 313      93.776   9.101  13.215  1.00  0.00           N  
ATOM    308  CA  GLN B 313      94.599   7.945  13.339  1.00  0.00           C  
ATOM    309  C   GLN B 313      94.328   7.273  14.680  1.00  0.00           C  
ATOM    310  O   GLN B 313      94.242   7.939  15.712  1.00  0.00           O  
ATOM    311  CB  GLN B 313      96.036   8.380  13.219  1.00  0.00           C  
ATOM    312  CG  GLN B 313      96.965   7.661  14.122  1.00  0.00           C  
ATOM    313  CD  GLN B 313      98.325   7.583  13.536  1.00  0.00           C  
ATOM    314  OE1 GLN B 313      98.486   7.640  12.315  1.00  0.00           O  
ATOM    315  NE2 GLN B 313      99.318   7.443  14.380  1.00  0.00           N  
ATOM    316  N   GLU B 314      94.167   5.953  14.655  1.00  0.00           N  
ATOM    317  CA  GLU B 314      93.982   5.169  15.868  1.00  0.00           C  
ATOM    318  C   GLU B 314      95.161   4.227  16.009  1.00  0.00           C  
ATOM    319  O   GLU B 314      95.446   3.714  17.098  1.00  0.00           O  
ATOM    320  CB  GLU B 314      92.654   4.412  15.835  1.00  0.00           C  
ATOM    321  CG  GLU B 314      91.397   5.323  15.857  1.00  0.00           C  
ATOM    322  CD  GLU B 314      91.217   6.051  17.197  1.00  0.00           C  
ATOM    323  OE1 GLU B 314      91.576   5.475  18.241  1.00  0.00           O  
ATOM    324  OE2 GLU B 314      90.719   7.196  17.224  1.00  0.00           O  
ATOM    325  N   ALA B 315      95.866   4.019  14.902  1.00  0.00           N  
ATOM    326  CA  ALA B 315      97.118   3.271  14.897  1.00  0.00           C  
ATOM    327  C   ALA B 315      97.874   3.622  13.628  1.00  0.00           C  
ATOM    328  O   ALA B 315      97.309   4.182  12.690  1.00  0.00           O  
ATOM    329  CB  ALA B 315      96.842   1.780  14.976  1.00  0.00           C  
ATOM    330  N   ALA B 316      99.159   3.319  13.595  1.00  0.00           N  
ATOM    331  CA  ALA B 316      99.905   3.473  12.363  1.00  0.00           C  
ATOM    332  C   ALA B 316      99.093   2.910  11.189  1.00  0.00           C  
ATOM    333  O   ALA B 316      98.839   1.700  11.123  1.00  0.00           O  
ATOM    334  CB  ALA B 316     101.223   2.777  12.465  1.00  0.00           C  
ATOM    335  N   GLY B 317      98.667   3.801  10.292  1.00  0.00           N  
ATOM    336  CA  GLY B 317      98.001   3.417   9.055  1.00  0.00           C  
ATOM    337  C   GLY B 317      96.634   2.800   9.252  1.00  0.00           C  
ATOM    338  O   GLY B 317      96.117   2.138   8.353  1.00  0.00           O  
ATOM    339  N   ILE B 318      96.052   3.000  10.436  1.00  0.00           N  
ATOM    340  CA  ILE B 318      94.689   2.568  10.725  1.00  0.00           C  
ATOM    341  C   ILE B 318      93.875   3.758  11.232  1.00  0.00           C  
ATOM    342  O   ILE B 318      94.192   4.322  12.282  1.00  0.00           O  
ATOM    343  CB  ILE B 318      94.665   1.460  11.768  1.00  0.00           C  
ATOM    344  CG1 ILE B 318      95.478   0.266  11.290  1.00  0.00           C  
ATOM    345  CG2 ILE B 318      93.230   1.024  12.050  1.00  0.00           C  
ATOM    346  CD1 ILE B 318      95.843  -0.697  12.395  1.00  0.00           C  
ATOM    347  N   TYR B 319      92.811   4.107  10.495  1.00  0.00           N  
ATOM    348  CA  TYR B 319      92.051   5.325  10.766  1.00  0.00           C  
ATOM    349  C   TYR B 319      90.582   5.168  11.074  1.00  0.00           C  
ATOM    350  O   TYR B 319      89.891   4.285  10.576  1.00  0.00           O  
ATOM    351  CB  TYR B 319      92.196   6.335   9.629  1.00  0.00           C  
ATOM    352  CG  TYR B 319      93.619   6.786   9.398  1.00  0.00           C  
ATOM    353  CD1 TYR B 319      94.141   7.901  10.061  1.00  0.00           C  
ATOM    354  CD2 TYR B 319      94.449   6.099   8.510  1.00  0.00           C  
ATOM    355  CE1 TYR B 319      95.469   8.307   9.849  1.00  0.00           C  
ATOM    356  CE2 TYR B 319      95.764   6.505   8.296  1.00  0.00           C  
ATOM    357  CZ  TYR B 319      96.250   7.597   8.975  1.00  0.00           C  
ATOM    358  OH  TYR B 319      97.525   7.956   8.761  1.00  0.00           O  
ATOM    359  N   ALA B 320      90.130   6.068  11.928  1.00  0.00           N  
ATOM    360  CA  ALA B 320      88.732   6.306  12.159  1.00  0.00           C  
ATOM    361  C   ALA B 320      88.325   7.344  11.128  1.00  0.00           C  
ATOM    362  O   ALA B 320      89.120   8.237  10.791  1.00  0.00           O  
ATOM    363  CB  ALA B 320      88.522   6.847  13.561  1.00  0.00           C  
ATOM    364  N   TRP B 321      87.100   7.206  10.628  1.00  0.00           N  
ATOM    365  CA  TRP B 321      86.527   8.129   9.687  1.00  0.00           C  
ATOM    366  C   TRP B 321      85.487   8.891  10.461  1.00  0.00           C  
ATOM    367  O   TRP B 321      84.425   8.345  10.798  1.00  0.00           O  
ATOM    368  CB  TRP B 321      85.886   7.366   8.531  1.00  0.00           C  
ATOM    369  CG  TRP B 321      86.861   6.497   7.869  1.00  0.00           C  
ATOM    370  CD1 TRP B 321      87.310   5.269   8.297  1.00  0.00           C  
ATOM    371  CD2 TRP B 321      87.575   6.798   6.684  1.00  0.00           C  
ATOM    372  NE1 TRP B 321      88.265   4.792   7.437  1.00  0.00           N  
ATOM    373  CE2 TRP B 321      88.455   5.717   6.441  1.00  0.00           C  
ATOM    374  CE3 TRP B 321      87.579   7.896   5.806  1.00  0.00           C  
ATOM    375  CZ2 TRP B 321      89.320   5.691   5.336  1.00  0.00           C  
ATOM    376  CZ3 TRP B 321      88.443   7.877   4.703  1.00  0.00           C  
ATOM    377  CH2 TRP B 321      89.297   6.778   4.479  1.00  0.00           C  
ATOM    378  N   LEU B 322      85.805  10.146  10.766  1.00  0.00           N  
ATOM    379  CA  LEU B 322      84.856  11.031  11.431  1.00  0.00           C  
ATOM    380  C   LEU B 322      83.769  11.460  10.454  1.00  0.00           C  
ATOM    381  O   LEU B 322      83.940  11.332   9.238  1.00  0.00           O  
ATOM    382  CB  LEU B 322      85.576  12.238  12.021  1.00  0.00           C  
ATOM    383  CG  LEU B 322      86.790  11.863  12.857  1.00  0.00           C  
ATOM    384  CD1 LEU B 322      87.566  13.107  13.074  1.00  0.00           C  
ATOM    385  CD2 LEU B 322      86.411  11.187  14.194  1.00  0.00           C  
ATOM    386  N   PRO B 323      82.654  11.999  10.975  1.00  0.00           N  
ATOM    387  CA  PRO B 323      81.429  12.077  10.181  1.00  0.00           C  
ATOM    388  C   PRO B 323      81.590  12.812   8.856  1.00  0.00           C  
ATOM    389  O   PRO B 323      81.143  12.306   7.837  1.00  0.00           O  
ATOM    390  CB  PRO B 323      80.453  12.807  11.107  1.00  0.00           C  
ATOM    391  CG  PRO B 323      80.971  12.549  12.468  1.00  0.00           C  
ATOM    392  CD  PRO B 323      82.462  12.591  12.309  1.00  0.00           C  
ATOM    393  N   LEU B 324      82.234  13.972   8.832  1.00  0.00           N  
ATOM    394  CA  LEU B 324      82.368  14.616   7.535  1.00  0.00           C  
ATOM    395  C   LEU B 324      83.155  13.757   6.558  1.00  0.00           C  
ATOM    396  O   LEU B 324      82.787  13.685   5.388  1.00  0.00           O  
ATOM    397  CB  LEU B 324      82.967  16.005   7.622  1.00  0.00           C  
ATOM    398  CG  LEU B 324      82.741  16.828   6.356  1.00  0.00           C  
ATOM    399  CD1 LEU B 324      81.304  17.366   6.268  1.00  0.00           C  
ATOM    400  CD2 LEU B 324      83.708  17.953   6.400  1.00  0.00           C  
ATOM    401  N   GLY B 325      84.212  13.098   7.036  1.00  0.00           N  
ATOM    402  CA  GLY B 325      85.016  12.210   6.191  1.00  0.00           C  
ATOM    403  C   GLY B 325      84.238  10.978   5.750  1.00  0.00           C  
ATOM    404  O   GLY B 325      84.407  10.470   4.645  1.00  0.00           O  
ATOM    405  N   HIS B 332      83.373  10.490   6.622  1.00  0.00           N  
ATOM    406  CA  HIS B 332      82.606   9.319   6.307  1.00  0.00           C  
ATOM    407  C   HIS B 332      81.576   9.627   5.196  1.00  0.00           C  
ATOM    408  O   HIS B 332      81.353   8.827   4.266  1.00  0.00           O  
ATOM    409  CB  HIS B 332      81.922   8.856   7.570  1.00  0.00           C  
ATOM    410  CG  HIS B 332      81.103   7.629   7.384  1.00  0.00           C  
ATOM    411  ND1 HIS B 332      81.615   6.474   6.835  1.00  0.00           N  
ATOM    412  CD2 HIS B 332      79.807   7.376   7.663  1.00  0.00           C  
ATOM    413  CE1 HIS B 332      80.672   5.555   6.793  1.00  0.00           C  
ATOM    414  NE2 HIS B 332      79.564   6.077   7.291  1.00  0.00           N  
ATOM    415  N   ARG B 333      80.970  10.805   5.315  1.00  0.00           N  
ATOM    416  CA  ARG B 333      80.064  11.346   4.331  1.00  0.00           C  
ATOM    417  C   ARG B 333      80.646  11.344   2.942  1.00  0.00           C  
ATOM    418  O   ARG B 333      79.940  11.080   1.967  1.00  0.00           O  
ATOM    419  CB  ARG B 333      79.696  12.766   4.701  1.00  0.00           C  
ATOM    420  CG  ARG B 333      78.245  12.937   5.034  1.00  0.00           C  
ATOM    421  CD  ARG B 333      77.981  13.222   6.508  1.00  0.00           C  
ATOM    422  NE  ARG B 333      76.567  13.543   6.761  1.00  0.00           N  
ATOM    423  CZ  ARG B 333      75.646  13.875   5.833  1.00  0.00           C  
ATOM    424  NH1 ARG B 333      75.938  13.972   4.523  1.00  0.00           N  
ATOM    425  NH2 ARG B 333      74.395  14.120   6.227  1.00  0.00           N  
ATOM    426  N   VAL B 334      81.937  11.626   2.844  1.00  0.00           N  
ATOM    427  CA  VAL B 334      82.564  11.693   1.529  1.00  0.00           C  
ATOM    428  C   VAL B 334      82.842  10.287   1.003  1.00  0.00           C  
ATOM    429  O   VAL B 334      82.470   9.968  -0.126  1.00  0.00           O  
ATOM    430  CB  VAL B 334      83.845  12.545   1.542  1.00  0.00           C  
ATOM    431  CG1 VAL B 334      84.561  12.471   0.193  1.00  0.00           C  
ATOM    432  CG2 VAL B 334      83.531  13.984   1.933  1.00  0.00           C  
ATOM    433  N   LEU B 335      83.476   9.454   1.832  1.00  0.00           N  
ATOM    434  CA  LEU B 335      83.768   8.069   1.501  1.00  0.00           C  
ATOM    435  C   LEU B 335      82.547   7.392   0.883  1.00  0.00           C  
ATOM    436  O   LEU B 335      82.670   6.682  -0.114  1.00  0.00           O  
ATOM    437  CB  LEU B 335      84.195   7.329   2.760  1.00  0.00           C  
ATOM    438  CG  LEU B 335      84.716   5.896   2.725  1.00  0.00           C  
ATOM    439  CD1 LEU B 335      85.932   5.758   1.844  1.00  0.00           C  
ATOM    440  CD2 LEU B 335      85.078   5.521   4.116  1.00  0.00           C  
ATOM    441  N   LYS B 336      81.372   7.630   1.464  1.00  0.00           N  
ATOM    442  CA  LYS B 336      80.122   7.118   0.896  1.00  0.00           C  
ATOM    443  C   LYS B 336      79.859   7.618  -0.541  1.00  0.00           C  
ATOM    444  O   LYS B 336      79.566   6.837  -1.447  1.00  0.00           O  
ATOM    445  CB  LYS B 336      78.928   7.476   1.797  1.00  0.00           C  
ATOM    446  CG  LYS B 336      78.875   6.746   3.130  1.00  0.00           C  
ATOM    447  CD  LYS B 336      78.415   5.290   2.963  1.00  0.00           C  
ATOM    448  CE  LYS B 336      78.900   4.401   4.120  1.00  0.00           C  
ATOM    449  NZ  LYS B 336      78.879   2.938   3.783  1.00  0.00           N  
ATOM    450  N   LYS B 337      79.950   8.924  -0.750  1.00  0.00           N  
ATOM    451  CA  LYS B 337      79.725   9.461  -2.085  1.00  0.00           C  
ATOM    452  C   LYS B 337      80.613   8.715  -3.082  1.00  0.00           C  
ATOM    453  O   LYS B 337      80.137   8.268  -4.135  1.00  0.00           O  
ATOM    454  CB  LYS B 337      79.992  10.968  -2.123  1.00  0.00           C  
ATOM    455  CG  LYS B 337      79.102  11.789  -1.218  1.00  0.00           C  
ATOM    456  CD  LYS B 337      77.686  11.824  -1.747  1.00  0.00           C  
ATOM    457  CE  LYS B 337      76.842  12.858  -1.034  1.00  0.00           C  
ATOM    458  NZ  LYS B 337      75.411  12.666  -1.402  1.00  0.00           N  
ATOM    459  N   ILE B 338      81.889   8.557  -2.712  1.00  0.00           N  
ATOM    460  CA  ILE B 338      82.882   7.906  -3.553  1.00  0.00           C  
ATOM    461  C   ILE B 338      82.471   6.474  -3.843  1.00  0.00           C  
ATOM    462  O   ILE B 338      82.459   6.052  -4.995  1.00  0.00           O  
ATOM    463  CB  ILE B 338      84.284   8.015  -2.924  1.00  0.00           C  
ATOM    464  CG1 ILE B 338      84.756   9.468  -3.032  1.00  0.00           C  
ATOM    465  CG2 ILE B 338      85.289   7.137  -3.641  1.00  0.00           C  
ATOM    466  CD1 ILE B 338      85.890   9.871  -2.109  1.00  0.00           C  
ATOM    467  N   GLU B 339      82.094   5.755  -2.788  1.00  0.00           N  
ATOM    468  CA  GLU B 339      81.607   4.372  -2.864  1.00  0.00           C  
ATOM    469  C   GLU B 339      80.502   4.241  -3.911  1.00  0.00           C  
ATOM    470  O   GLU B 339      80.565   3.383  -4.803  1.00  0.00           O  
ATOM    471  CB  GLU B 339      81.055   3.948  -1.502  1.00  0.00           C  
ATOM    472  CG  GLU B 339      81.519   2.605  -0.992  1.00  0.00           C  
ATOM    473  CD  GLU B 339      80.776   2.160   0.300  1.00  0.00           C  
ATOM    474  OE1 GLU B 339      79.587   1.720   0.180  1.00  0.00           O  
ATOM    475  OE2 GLU B 339      81.384   2.249   1.416  1.00  0.00           O  
ATOM    476  N   GLN B 340      79.509   5.121  -3.810  1.00  0.00           N  
ATOM    477  CA  GLN B 340      78.320   5.028  -4.651  1.00  0.00           C  
ATOM    478  C   GLN B 340      78.609   5.226  -6.141  1.00  0.00           C  
ATOM    479  O   GLN B 340      78.004   4.567  -6.979  1.00  0.00           O  
ATOM    480  CB  GLN B 340      77.213   5.954  -4.153  1.00  0.00           C  
ATOM    481  CG  GLN B 340      75.898   5.851  -4.949  1.00  0.00           C  
ATOM    482  CD  GLN B 340      75.187   4.496  -4.836  1.00  0.00           C  
ATOM    483  OE1 GLN B 340      75.484   3.669  -3.949  1.00  0.00           O  
ATOM    484  NE2 GLN B 340      74.223   4.275  -5.734  1.00  0.00           N  
ATOM    485  N   ILE B 341      79.540   6.119  -6.458  1.00  0.00           N  
ATOM    486  CA  ILE B 341      79.960   6.330  -7.832  1.00  0.00           C  
ATOM    487  C   ILE B 341      80.559   5.049  -8.361  1.00  0.00           C  
ATOM    488  O   ILE B 341      80.081   4.480  -9.339  1.00  0.00           O  
ATOM    489  CB  ILE B 341      80.986   7.463  -7.948  1.00  0.00           C  
ATOM    490  CG1 ILE B 341      80.293   8.798  -7.751  1.00  0.00           C  
ATOM    491  CG2 ILE B 341      81.639   7.459  -9.308  1.00  0.00           C  
ATOM    492  CD1 ILE B 341      81.238   9.946  -7.610  1.00  0.00           C  
ATOM    493  N   VAL B 342      81.606   4.590  -7.691  1.00  0.00           N  
ATOM    494  CA  VAL B 342      82.269   3.344  -8.057  1.00  0.00           C  
ATOM    495  C   VAL B 342      81.211   2.252  -8.306  1.00  0.00           C  
ATOM    496  O   VAL B 342      81.183   1.665  -9.392  1.00  0.00           O  
ATOM    497  CB  VAL B 342      83.270   2.934  -6.978  1.00  0.00           C  
ATOM    498  CG1 VAL B 342      83.728   1.526  -7.203  1.00  0.00           C  
ATOM    499  CG2 VAL B 342      84.446   3.857  -7.009  1.00  0.00           C  
ATOM    500  N   ARG B 343      80.326   2.043  -7.320  1.00  0.00           N  
ATOM    501  CA  ARG B 343      79.250   1.059  -7.410  1.00  0.00           C  
ATOM    502  C   ARG B 343      78.413   1.220  -8.689  1.00  0.00           C  
ATOM    503  O   ARG B 343      78.337   0.306  -9.519  1.00  0.00           O  
ATOM    504  CB  ARG B 343      78.370   1.093  -6.151  1.00  0.00           C  
ATOM    505  CG  ARG B 343      77.129   0.204  -6.246  1.00  0.00           C  
ATOM    506  CD  ARG B 343      76.348   0.060  -4.934  1.00  0.00           C  
ATOM    507  NE  ARG B 343      77.098  -0.626  -3.875  1.00  0.00           N  
ATOM    508  CZ  ARG B 343      77.688   0.000  -2.853  1.00  0.00           C  
ATOM    509  NH1 ARG B 343      77.629   1.331  -2.744  1.00  0.00           N  
ATOM    510  NH2 ARG B 343      78.339  -0.696  -1.927  1.00  0.00           N  
ATOM    511  N   GLU B 344      77.821   2.397  -8.855  1.00  0.00           N  
ATOM    512  CA  GLU B 344      76.993   2.701 -10.026  1.00  0.00           C  
ATOM    513  C   GLU B 344      77.658   2.294 -11.324  1.00  0.00           C  
ATOM    514  O   GLU B 344      76.977   1.760 -12.213  1.00  0.00           O  
ATOM    515  CB  GLU B 344      76.615   4.180 -10.073  1.00  0.00           C  
ATOM    516  CG  GLU B 344      75.494   4.564  -9.111  1.00  0.00           C  
ATOM    517  CD  GLU B 344      75.312   6.082  -8.990  1.00  0.00           C  
ATOM    518  OE1 GLU B 344      75.947   6.830  -9.788  1.00  0.00           O  
ATOM    519  OE2 GLU B 344      74.535   6.532  -8.101  1.00  0.00           O  
ATOM    520  N   GLU B 345      78.972   2.523 -11.416  1.00  0.00           N  
ATOM    521  CA  GLU B 345      79.694   2.318 -12.671  1.00  0.00           C  
ATOM    522  C   GLU B 345      80.082   0.868 -12.955  1.00  0.00           C  
ATOM    523  O   GLU B 345      80.046   0.418 -14.095  1.00  0.00           O  
ATOM    524  CB  GLU B 345      80.892   3.250 -12.798  1.00  0.00           C  
ATOM    525  CG  GLU B 345      80.533   4.735 -12.809  1.00  0.00           C  
ATOM    526  CD  GLU B 345      79.630   5.203 -13.987  1.00  0.00           C  
ATOM    527  OE1 GLU B 345      79.423   4.474 -15.013  1.00  0.00           O  
ATOM    528  OE2 GLU B 345      79.125   6.352 -13.874  1.00  0.00           O  
ATOM    529  N   GLN B 347      80.438   0.140 -11.914  1.00  0.00           N  
ATOM    530  CA  GLN B 347      80.547  -1.301 -11.997  1.00  0.00           C  
ATOM    531  C   GLN B 347      79.213  -1.896 -12.434  1.00  0.00           C  
ATOM    532  O   GLN B 347      79.141  -2.736 -13.341  1.00  0.00           O  
ATOM    533  CB  GLN B 347      80.893  -1.859 -10.620  1.00  0.00           C  
ATOM    534  CG  GLN B 347      82.215  -1.414 -10.121  1.00  0.00           C  
ATOM    535  CD  GLN B 347      83.313  -1.964 -10.962  1.00  0.00           C  
ATOM    536  OE1 GLN B 347      84.200  -1.239 -11.404  1.00  0.00           O  
ATOM    537  NE2 GLN B 347      83.259  -3.262 -11.213  1.00  0.00           N  
ATOM    538  N   ASN B 348      78.148  -1.463 -11.770  1.00  0.00           N  
ATOM    539  CA  ASN B 348      76.833  -1.947 -12.124  1.00  0.00           C  
ATOM    540  C   ASN B 348      76.459  -1.634 -13.562  1.00  0.00           C  
ATOM    541  O   ASN B 348      75.957  -2.508 -14.258  1.00  0.00           O  
ATOM    542  CB  ASN B 348      75.772  -1.467 -11.147  1.00  0.00           C  
ATOM    543  CG  ASN B 348      75.887  -2.141  -9.811  1.00  0.00           C  
ATOM    544  OD1 ASN B 348      76.303  -3.298  -9.708  1.00  0.00           O  
ATOM    545  ND2 ASN B 348      75.533  -1.422  -8.767  1.00  0.00           N  
ATOM    546  N   ARG B 349      76.736  -0.420 -14.025  1.00  0.00           N  
ATOM    547  CA  ARG B 349      76.452  -0.089 -15.414  1.00  0.00           C  
ATOM    548  C   ARG B 349      77.235  -0.965 -16.404  1.00  0.00           C  
ATOM    549  O   ARG B 349      76.771  -1.250 -17.507  1.00  0.00           O  
ATOM    550  CB  ARG B 349      76.751   1.377 -15.665  1.00  0.00           C  
ATOM    551  CG  ARG B 349      76.076   1.933 -16.878  1.00  0.00           C  
ATOM    552  CD  ARG B 349      76.727   3.226 -17.281  1.00  0.00           C  
ATOM    553  NE  ARG B 349      76.731   4.206 -16.196  1.00  0.00           N  
ATOM    554  CZ  ARG B 349      75.667   4.912 -15.805  1.00  0.00           C  
ATOM    555  NH1 ARG B 349      74.474   4.775 -16.393  1.00  0.00           N  
ATOM    556  NH2 ARG B 349      75.806   5.775 -14.808  1.00  0.00           N  
ATOM    557  N   ALA B 352      78.425  -1.387 -16.000  1.00  0.00           N  
ATOM    558  CA  ALA B 352      79.265  -2.206 -16.841  1.00  0.00           C  
ATOM    559  C   ALA B 352      78.864  -3.668 -16.757  1.00  0.00           C  
ATOM    560  O   ALA B 352      79.531  -4.506 -17.366  1.00  0.00           O  
ATOM    561  CB  ALA B 352      80.719  -2.053 -16.429  1.00  0.00           C  
ATOM    562  N   GLY B 361      77.823  -3.982 -15.979  1.00  0.00           N  
ATOM    563  CA  GLY B 361      77.309  -5.342 -15.865  1.00  0.00           C  
ATOM    564  C   GLY B 361      77.719  -6.152 -14.636  1.00  0.00           C  
ATOM    565  O   GLY B 361      77.238  -7.259 -14.439  1.00  0.00           O  
ATOM    566  N   ALA B 362      78.583  -5.617 -13.787  1.00  0.00           N  
ATOM    567  CA  ALA B 362      79.131  -6.420 -12.690  1.00  0.00           C  
ATOM    568  C   ALA B 362      78.132  -6.573 -11.573  1.00  0.00           C  
ATOM    569  O   ALA B 362      77.305  -5.726 -11.391  1.00  0.00           O  
ATOM    570  CB  ALA B 362      80.432  -5.819 -12.174  1.00  0.00           C  
ATOM    571  N   ILE B 363      78.218  -7.660 -10.827  1.00  0.00           N  
ATOM    572  CA  ILE B 363      77.223  -7.976  -9.795  1.00  0.00           C  
ATOM    573  C   ILE B 363      77.837  -7.903  -8.395  1.00  0.00           C  
ATOM    574  O   ILE B 363      78.834  -8.591  -8.095  1.00  0.00           O  
ATOM    575  CB  ILE B 363      76.679  -9.391  -9.982  1.00  0.00           C  
ATOM    576  CG1 ILE B 363      76.002  -9.547 -11.342  1.00  0.00           C  
ATOM    577  CG2 ILE B 363      75.729  -9.743  -8.863  1.00  0.00           C  
ATOM    578  CD1 ILE B 363      75.770 -11.008 -11.703  1.00  0.00           C  
ATOM    579  N   GLU B 364      77.255  -7.094  -7.527  1.00  0.00           N  
ATOM    580  CA  GLU B 364      77.864  -6.887  -6.246  1.00  0.00           C  
ATOM    581  C   GLU B 364      77.526  -7.997  -5.286  1.00  0.00           C  
ATOM    582  O   GLU B 364      76.420  -8.532  -5.306  1.00  0.00           O  
ATOM    583  CB  GLU B 364      77.407  -5.571  -5.670  1.00  0.00           C  
ATOM    584  CG  GLU B 364      78.176  -5.079  -4.486  1.00  0.00           C  
ATOM    585  CD  GLU B 364      77.579  -3.812  -3.982  1.00  0.00           C  
ATOM    586  OE1 GLU B 364      76.532  -3.405  -4.538  1.00  0.00           O  
ATOM    587  OE2 GLU B 364      78.136  -3.221  -3.043  1.00  0.00           O  
ATOM    588  N   LEU B 365      78.510  -8.337  -4.465  1.00  0.00           N  
ATOM    589  CA  LEU B 365      78.332  -9.144  -3.269  1.00  0.00           C  
ATOM    590  C   LEU B 365      79.355  -8.653  -2.228  1.00  0.00           C  
ATOM    591  O   LEU B 365      80.042  -7.663  -2.450  1.00  0.00           O  
ATOM    592  CB  LEU B 365      78.518 -10.631  -3.587  1.00  0.00           C  
ATOM    593  CG  LEU B 365      79.692 -10.995  -4.507  1.00  0.00           C  
ATOM    594  CD1 LEU B 365      81.013 -10.883  -3.764  1.00  0.00           C  
ATOM    595  CD2 LEU B 365      79.535 -12.402  -5.107  1.00  0.00           C  
ATOM    596  N   LEU B 366      79.461  -9.335  -1.098  1.00  0.00           N  
ATOM    597  CA  LEU B 366      80.457  -8.946  -0.124  1.00  0.00           C  
ATOM    598  C   LEU B 366      81.139 -10.179   0.438  1.00  0.00           C  
ATOM    599  O   LEU B 366      80.478 -11.104   0.935  1.00  0.00           O  
ATOM    600  CB  LEU B 366      79.802  -8.143   0.992  1.00  0.00           C  
ATOM    601  CG  LEU B 366      80.666  -7.689   2.167  1.00  0.00           C  
ATOM    602  CD1 LEU B 366      81.518  -6.461   1.826  1.00  0.00           C  
ATOM    603  CD2 LEU B 366      79.783  -7.406   3.343  1.00  0.00           C  
ATOM    604  N   MET B 368      82.461 -10.213   0.350  1.00  0.00           N  
ATOM    605  CA  MET B 368      83.194 -11.302   0.991  1.00  0.00           C  
ATOM    606  C   MET B 368      83.645 -10.838   2.396  1.00  0.00           C  
ATOM    607  O   MET B 368      83.699  -9.615   2.657  1.00  0.00           O  
ATOM    608  CB  MET B 368      84.364 -11.763   0.117  1.00  0.00           C  
ATOM    609  CG  MET B 368      83.921 -12.552  -1.102  1.00  0.00           C  
ATOM    610  SD  MET B 368      85.235 -12.991  -2.264  1.00  0.00           S  
ATOM    611  CE  MET B 368      85.593 -11.402  -2.990  1.00  0.00           C  
ATOM    612  N   PRO B 370      83.921 -11.803   3.311  1.00  0.00           N  
ATOM    613  CA  PRO B 370      84.419 -11.510   4.645  1.00  0.00           C  
ATOM    614  C   PRO B 370      85.830 -10.987   4.663  1.00  0.00           C  
ATOM    615  O   PRO B 370      86.599 -11.201   3.725  1.00  0.00           O  
ATOM    616  CB  PRO B 370      84.384 -12.863   5.334  1.00  0.00           C  
ATOM    617  CG  PRO B 370      84.568 -13.803   4.267  1.00  0.00           C  
ATOM    618  CD  PRO B 370      83.722 -13.244   3.149  1.00  0.00           C  
ATOM    619  N   THR B 371      86.147 -10.311   5.763  1.00  0.00           N  
ATOM    620  CA  THR B 371      87.455  -9.705   5.988  1.00  0.00           C  
ATOM    621  C   THR B 371      88.547 -10.737   6.353  1.00  0.00           C  
ATOM    622  O   THR B 371      89.690 -10.617   5.932  1.00  0.00           O  
ATOM    623  CB  THR B 371      87.335  -8.588   7.046  1.00  0.00           C  
ATOM    624  OG1 THR B 371      86.804  -9.123   8.262  1.00  0.00           O  
ATOM    625  CG2 THR B 371      86.365  -7.508   6.567  1.00  0.00           C  
ATOM    626  N   LEU B 372      88.182 -11.774   7.091  1.00  0.00           N  
ATOM    627  CA  LEU B 372      89.128 -12.838   7.396  1.00  0.00           C  
ATOM    628  C   LEU B 372      88.954 -14.022   6.481  1.00  0.00           C  
ATOM    629  O   LEU B 372      87.818 -14.452   6.265  1.00  0.00           O  
ATOM    630  CB  LEU B 372      88.954 -13.320   8.825  1.00  0.00           C  
ATOM    631  CG  LEU B 372      89.078 -12.200   9.831  1.00  0.00           C  
ATOM    632  CD1 LEU B 372      88.759 -12.769  11.155  1.00  0.00           C  
ATOM    633  CD2 LEU B 372      90.464 -11.606   9.809  1.00  0.00           C  
ATOM    634  N   GLN B 373      90.095 -14.558   6.008  1.00  0.00           N  
ATOM    635  CA  GLN B 373      90.225 -15.739   5.122  1.00  0.00           C  
ATOM    636  C   GLN B 373      91.147 -16.797   5.712  1.00  0.00           C  
ATOM    637  O   GLN B 373      92.238 -16.455   6.172  1.00  0.00           O  
ATOM    638  CB  GLN B 373      90.859 -15.328   3.793  1.00  0.00           C  
ATOM    639  CG  GLN B 373      90.059 -14.378   2.973  1.00  0.00           C  
ATOM    640  CD  GLN B 373      90.776 -13.963   1.700  1.00  0.00           C  
ATOM    641  OE1 GLN B 373      91.263 -14.807   0.953  1.00  0.00           O  
ATOM    642  NE2 GLN B 373      90.821 -12.650   1.433  1.00  0.00           N  
ATOM    643  N   LEU B 374      90.740 -18.073   5.649  1.00  0.00           N  
ATOM    644  CA  LEU B 374      91.602 -19.243   5.969  1.00  0.00           C  
ATOM    645  C   LEU B 374      92.867 -19.361   5.111  1.00  0.00           C  
ATOM    646  O   LEU B 374      92.780 -19.493   3.888  1.00  0.00           O  
ATOM    647  CB  LEU B 374      90.834 -20.520   5.686  1.00  0.00           C  
ATOM    648  CG  LEU B 374      89.556 -20.872   6.396  1.00  0.00           C  
ATOM    649  CD1 LEU B 374      88.968 -22.117   5.785  1.00  0.00           C  
ATOM    650  CD2 LEU B 374      89.903 -21.092   7.857  1.00  0.00           C  
ATOM    651  N   ALA B 375      94.041 -19.394   5.729  1.00  0.00           N  
ATOM    652  CA  ALA B 375      95.274 -19.513   4.952  1.00  0.00           C  
ATOM    653  C   ALA B 375      95.264 -20.772   4.100  1.00  0.00           C  
ATOM    654  O   ALA B 375      96.006 -20.877   3.123  1.00  0.00           O  
ATOM    655  CB  ALA B 375      96.454 -19.502   5.845  1.00  0.00           C  
ATOM    656  N   ASP B 376      94.413 -21.726   4.475  1.00  0.00           N  
ATOM    657  CA  ASP B 376      94.254 -22.961   3.704  1.00  0.00           C  
ATOM    658  C   ASP B 376      94.093 -22.658   2.207  1.00  0.00           C  
ATOM    659  O   ASP B 376      94.908 -23.113   1.380  1.00  0.00           O  
ATOM    660  CB  ASP B 376      93.079 -23.801   4.232  1.00  0.00           C  
ATOM    661  CG  ASP B 376      93.484 -24.754   5.379  1.00  0.00           C  
ATOM    662  OD1 ASP B 376      94.673 -25.191   5.434  1.00  0.00           O  
ATOM    663  OD2 ASP B 376      92.605 -25.089   6.217  1.00  0.00           O  
ATOM    664  N   LEU B 377      93.052 -21.882   1.887  1.00  0.00           N  
ATOM    665  CA  LEU B 377      92.818 -21.325   0.571  1.00  0.00           C  
ATOM    666  C   LEU B 377      94.134 -20.870  -0.083  1.00  0.00           C  
ATOM    667  O   LEU B 377      94.382 -21.109  -1.268  1.00  0.00           O  
ATOM    668  CB  LEU B 377      91.882 -20.121   0.733  1.00  0.00           C  
ATOM    669  CG  LEU B 377      90.645 -19.784  -0.122  1.00  0.00           C  
ATOM    670  CD1 LEU B 377      89.623 -20.913  -0.148  1.00  0.00           C  
ATOM    671  CD2 LEU B 377      89.981 -18.531   0.452  1.00  0.00           C  
ATOM    672  N   TRP B 378      95.003 -20.239   0.687  1.00  0.00           N  
ATOM    673  CA  TRP B 378      96.175 -19.637   0.082  1.00  0.00           C  
ATOM    674  C   TRP B 378      97.290 -20.623  -0.321  1.00  0.00           C  
ATOM    675  O   TRP B 378      98.009 -20.371  -1.292  1.00  0.00           O  
ATOM    676  CB  TRP B 378      96.667 -18.486   0.959  1.00  0.00           C  
ATOM    677  CG  TRP B 378      95.691 -17.369   0.936  1.00  0.00           C  
ATOM    678  CD1 TRP B 378      94.428 -17.389   1.431  1.00  0.00           C  
ATOM    679  CD2 TRP B 378      95.869 -16.076   0.339  1.00  0.00           C  
ATOM    680  NE1 TRP B 378      93.811 -16.193   1.184  1.00  0.00           N  
ATOM    681  CE2 TRP B 378      94.675 -15.369   0.521  1.00  0.00           C  
ATOM    682  CE3 TRP B 378      96.925 -15.451  -0.326  1.00  0.00           C  
ATOM    683  CZ2 TRP B 378      94.503 -14.082   0.073  1.00  0.00           C  
ATOM    684  CZ3 TRP B 378      96.750 -14.169  -0.769  1.00  0.00           C  
ATOM    685  CH2 TRP B 378      95.548 -13.498  -0.572  1.00  0.00           C  
ATOM    686  N   ARG B 388      97.425 -21.739   0.402  1.00  0.00           N  
ATOM    687  CA  ARG B 388      98.391 -22.772   0.014  1.00  0.00           C  
ATOM    688  C   ARG B 388      97.885 -23.480  -1.220  1.00  0.00           C  
ATOM    689  O   ARG B 388      98.673 -24.036  -1.973  1.00  0.00           O  
ATOM    690  CB  ARG B 388      98.654 -23.818   1.112  1.00  0.00           C  
ATOM    691  CG  ARG B 388      99.186 -23.262   2.408  1.00  0.00           C  
ATOM    692  CD  ARG B 388     100.017 -24.270   3.136  1.00  0.00           C  
ATOM    693  NE  ARG B 388     101.414 -24.258   2.675  1.00  0.00           N  
ATOM    694  CZ  ARG B 388     102.452 -23.843   3.406  1.00  0.00           C  
ATOM    695  NH1 ARG B 388     102.272 -23.404   4.649  1.00  0.00           N  
ATOM    696  NH2 ARG B 388     103.675 -23.867   2.899  1.00  0.00           N  
ATOM    697  N   GLU B 389      96.571 -23.462  -1.423  1.00  0.00           N  
ATOM    698  CA  GLU B 389      95.974 -24.180  -2.544  1.00  0.00           C  
ATOM    699  C   GLU B 389      96.386 -23.597  -3.908  1.00  0.00           C  
ATOM    700  O   GLU B 389      96.735 -24.343  -4.839  1.00  0.00           O  
ATOM    701  CB  GLU B 389      94.445 -24.268  -2.403  1.00  0.00           C  
ATOM    702  CG  GLU B 389      93.820 -25.468  -3.127  1.00  0.00           C  
ATOM    703  CD  GLU B 389      92.298 -25.389  -3.229  1.00  0.00           C  
ATOM    704  OE1 GLU B 389      91.738 -25.864  -4.256  1.00  0.00           O  
ATOM    705  OE2 GLU B 389      91.661 -24.851  -2.297  1.00  0.00           O  
ATOM    706  N   SER B 396      96.345 -22.272  -4.027  1.00  0.00           N  
ATOM    707  CA  SER B 396      96.829 -21.614  -5.236  1.00  0.00           C  
ATOM    708  C   SER B 396      98.312 -21.440  -5.065  1.00  0.00           C  
ATOM    709  O   SER B 396      99.047 -21.211  -6.028  1.00  0.00           O  
ATOM    710  CB  SER B 396      96.176 -20.244  -5.424  1.00  0.00           C  
ATOM    711  OG  SER B 396      96.766 -19.258  -4.588  1.00  0.00           O  
ATOM    712  N   GLY B 397      98.741 -21.541  -3.816  1.00  0.00           N  
ATOM    713  CA  GLY B 397     100.134 -21.361  -3.477  1.00  0.00           C  
ATOM    714  C   GLY B 397     100.569 -19.927  -3.659  1.00  0.00           C  
ATOM    715  O   GLY B 397     101.545 -19.663  -4.344  1.00  0.00           O  
ATOM    716  N   ARG B 399      99.821 -18.995  -3.081  1.00  0.00           N  
ATOM    717  CA  ARG B 399     100.320 -17.636  -2.927  1.00  0.00           C  
ATOM    718  C   ARG B 399     100.553 -17.428  -1.454  1.00  0.00           C  
ATOM    719  O   ARG B 399     100.739 -16.313  -0.987  1.00  0.00           O  
ATOM    720  CB  ARG B 399      99.353 -16.600  -3.484  1.00  0.00           C  
ATOM    721  CG  ARG B 399      99.568 -16.320  -4.947  1.00  0.00           C  
ATOM    722  CD  ARG B 399      99.022 -14.962  -5.325  1.00  0.00           C  
ATOM    723  NE  ARG B 399      97.679 -14.701  -4.802  1.00  0.00           N  
ATOM    724  CZ  ARG B 399      96.949 -13.622  -5.098  1.00  0.00           C  
ATOM    725  NH1 ARG B 399      97.436 -12.700  -5.930  1.00  0.00           N  
ATOM    726  NH2 ARG B 399      95.734 -13.457  -4.563  1.00  0.00           N  
ATOM    727  N   TYR B 404     100.566 -18.537  -0.734  1.00  0.00           N  
ATOM    728  CA  TYR B 404     100.751 -18.531   0.687  1.00  0.00           C  
ATOM    729  C   TYR B 404     101.846 -17.565   1.138  1.00  0.00           C  
ATOM    730  O   TYR B 404     101.711 -16.899   2.165  1.00  0.00           O  
ATOM    731  CB  TYR B 404     101.050 -19.950   1.181  1.00  0.00           C  
ATOM    732  CG  TYR B 404     101.031 -20.007   2.679  1.00  0.00           C  
ATOM    733  CD1 TYR B 404      99.912 -19.564   3.382  1.00  0.00           C  
ATOM    734  CD2 TYR B 404     102.136 -20.449   3.402  1.00  0.00           C  
ATOM    735  CE1 TYR B 404      99.882 -19.573   4.758  1.00  0.00           C  
ATOM    736  CE2 TYR B 404     102.113 -20.469   4.795  1.00  0.00           C  
ATOM    737  CZ  TYR B 404     100.977 -20.027   5.465  1.00  0.00           C  
ATOM    738  OH  TYR B 404     100.909 -20.023   6.844  1.00  0.00           O  
ATOM    739  N   ASP B 406     102.925 -17.484   0.360  1.00  0.00           N  
ATOM    740  CA  ASP B 406     104.068 -16.633   0.705  1.00  0.00           C  
ATOM    741  C   ASP B 406     104.311 -15.450  -0.261  1.00  0.00           C  
ATOM    742  O   ASP B 406     105.291 -14.713  -0.127  1.00  0.00           O  
ATOM    743  CB  ASP B 406     105.319 -17.498   0.892  1.00  0.00           C  
ATOM    744  CG  ASP B 406     105.326 -18.221   2.237  1.00  0.00           C  
ATOM    745  OD1 ASP B 406     105.612 -17.569   3.277  1.00  0.00           O  
ATOM    746  OD2 ASP B 406     105.040 -19.440   2.252  1.00  0.00           O  
ATOM    747  N   ALA B 486     103.382 -15.248  -1.194  1.00  0.00           N  
ATOM    748  CA  ALA B 486     103.499 -14.211  -2.224  1.00  0.00           C  
ATOM    749  C   ALA B 486     103.458 -12.783  -1.672  1.00  0.00           C  
ATOM    750  O   ALA B 486     104.093 -11.888  -2.232  1.00  0.00           O  
ATOM    751  CB  ALA B 486     102.426 -14.405  -3.307  1.00  0.00           C  
ATOM    752  N   TYR B 487     102.714 -12.557  -0.591  1.00  0.00           N  
ATOM    753  CA  TYR B 487     102.690 -11.223   0.002  1.00  0.00           C  
ATOM    754  C   TYR B 487     103.760 -10.999   1.076  1.00  0.00           C  
ATOM    755  O   TYR B 487     104.159  -9.858   1.331  1.00  0.00           O  
ATOM    756  CB  TYR B 487     101.296 -10.847   0.491  1.00  0.00           C  
ATOM    757  CG  TYR B 487     100.442 -10.227  -0.590  1.00  0.00           C  
ATOM    758  CD1 TYR B 487      99.487 -10.982  -1.275  1.00  0.00           C  
ATOM    759  CD2 TYR B 487     100.596  -8.882  -0.946  1.00  0.00           C  
ATOM    760  CE1 TYR B 487      98.694 -10.408  -2.289  1.00  0.00           C  
ATOM    761  CE2 TYR B 487      99.817  -8.306  -1.955  1.00  0.00           C  
ATOM    762  CZ  TYR B 487      98.866  -9.072  -2.617  1.00  0.00           C  
ATOM    763  OH  TYR B 487      98.088  -8.500  -3.608  1.00  0.00           O  
ATOM    764  N   GLY B 488     104.232 -12.084   1.685  1.00  0.00           N  
ATOM    765  CA  GLY B 488     105.369 -12.020   2.594  1.00  0.00           C  
ATOM    766  C   GLY B 488     105.120 -11.232   3.875  1.00  0.00           C  
ATOM    767  O   GLY B 488     104.113 -11.451   4.556  1.00  0.00           O  
ATOM    768  N   PRO B 495     106.038 -10.304   4.216  1.00  0.00           N  
ATOM    769  CA  PRO B 495     105.909  -9.490   5.424  1.00  0.00           C  
ATOM    770  C   PRO B 495     104.670  -8.598   5.353  1.00  0.00           C  
ATOM    771  O   PRO B 495     104.033  -8.343   6.378  1.00  0.00           O  
ATOM    772  CB  PRO B 495     107.165  -8.615   5.395  1.00  0.00           C  
ATOM    773  CG  PRO B 495     108.091  -9.269   4.459  1.00  0.00           C  
ATOM    774  CD  PRO B 495     107.246  -9.955   3.449  1.00  0.00           C  
ATOM    775  N   GLU B 496     104.338  -8.143   4.145  1.00  0.00           N  
ATOM    776  CA  GLU B 496     103.207  -7.279   3.904  1.00  0.00           C  
ATOM    777  C   GLU B 496     101.848  -7.910   4.293  1.00  0.00           C  
ATOM    778  O   GLU B 496     100.813  -7.255   4.164  1.00  0.00           O  
ATOM    779  CB  GLU B 496     103.182  -6.884   2.425  1.00  0.00           C  
ATOM    780  CG  GLU B 496     103.816  -5.535   2.044  1.00  0.00           C  
ATOM    781  CD  GLU B 496     103.088  -4.834   0.829  1.00  0.00           C  
ATOM    782  OE1 GLU B 496     102.285  -5.483   0.093  1.00  0.00           O  
ATOM    783  OE2 GLU B 496     103.311  -3.612   0.615  1.00  0.00           O  
ATOM    784  N   MET B 497     101.852  -9.152   4.790  1.00  0.00           N  
ATOM    785  CA  MET B 497     100.628  -9.955   4.950  1.00  0.00           C  
ATOM    786  C   MET B 497     100.315 -10.322   6.374  1.00  0.00           C  
ATOM    787  O   MET B 497     101.146 -10.917   7.035  1.00  0.00           O  
ATOM    788  CB  MET B 497     100.806 -11.255   4.198  1.00  0.00           C  
ATOM    789  CG  MET B 497      99.615 -11.673   3.420  1.00  0.00           C  
ATOM    790  SD  MET B 497      98.586 -12.881   4.222  1.00  0.00           S  
ATOM    791  CE  MET B 497      97.633 -13.332   2.761  1.00  0.00           C  
ATOM    792  N   LEU B 498      99.107 -10.027   6.837  1.00  0.00           N  
ATOM    793  CA  LEU B 498      98.764 -10.173   8.263  1.00  0.00           C  
ATOM    794  C   LEU B 498      98.132 -11.513   8.679  1.00  0.00           C  
ATOM    795  O   LEU B 498      96.932 -11.731   8.458  1.00  0.00           O  
ATOM    796  CB  LEU B 498      97.842  -9.029   8.682  1.00  0.00           C  
ATOM    797  CG  LEU B 498      97.521  -8.895  10.175  1.00  0.00           C  
ATOM    798  CD1 LEU B 498      98.737  -8.374  10.961  1.00  0.00           C  
ATOM    799  CD2 LEU B 498      96.289  -8.009  10.377  1.00  0.00           C  
ATOM    800  N   ARG B 499      98.913 -12.390   9.316  1.00  0.00           N  
ATOM    801  CA  ARG B 499      98.400 -13.718   9.712  1.00  0.00           C  
ATOM    802  C   ARG B 499      97.841 -13.725  11.120  1.00  0.00           C  
ATOM    803  O   ARG B 499      98.351 -13.048  12.005  1.00  0.00           O  
ATOM    804  CB  ARG B 499      99.455 -14.826   9.565  1.00  0.00           C  
ATOM    805  CG  ARG B 499      99.989 -15.004   8.170  1.00  0.00           C  
ATOM    806  CD  ARG B 499     100.945 -16.146   8.092  1.00  0.00           C  
ATOM    807  NE  ARG B 499     102.029 -15.871   7.155  1.00  0.00           N  
ATOM    808  CZ  ARG B 499     101.910 -15.882   5.829  1.00  0.00           C  
ATOM    809  NH1 ARG B 499     100.732 -16.138   5.250  1.00  0.00           N  
ATOM    810  NH2 ARG B 499     102.971 -15.624   5.071  1.00  0.00           N  
ATOM    811  N   ILE B 500      96.787 -14.502  11.314  1.00  0.00           N  
ATOM    812  CA  ILE B 500      96.107 -14.564  12.591  1.00  0.00           C  
ATOM    813  C   ILE B 500      95.960 -16.012  12.953  1.00  0.00           C  
ATOM    814  O   ILE B 500      95.931 -16.854  12.064  1.00  0.00           O  
ATOM    815  CB  ILE B 500      94.671 -13.968  12.512  1.00  0.00           C  
ATOM    816  CG1 ILE B 500      94.704 -12.472  12.177  1.00  0.00           C  
ATOM    817  CG2 ILE B 500      93.928 -14.187  13.837  1.00  0.00           C  
ATOM    818  CD1 ILE B 500      93.390 -11.904  11.697  1.00  0.00           C  
ATOM    819  N   ALA B 501      95.834 -16.291  14.247  1.00  0.00           N  
ATOM    820  CA  ALA B 501      95.475 -17.620  14.722  1.00  0.00           C  
ATOM    821  C   ALA B 501      94.260 -17.537  15.644  1.00  0.00           C  
ATOM    822  O   ALA B 501      94.285 -16.760  16.591  1.00  0.00           O  
ATOM    823  CB  ALA B 501      96.647 -18.235  15.454  1.00  0.00           C  
ATOM    824  N   ASP B 502      93.214 -18.332  15.382  1.00  0.00           N  
ATOM    825  CA  ASP B 502      92.018 -18.352  16.265  1.00  0.00           C  
ATOM    826  C   ASP B 502      92.178 -19.120  17.583  1.00  0.00           C  
ATOM    827  O   ASP B 502      93.286 -19.537  17.937  1.00  0.00           O  
ATOM    828  CB  ASP B 502      90.702 -18.719  15.522  1.00  0.00           C  
ATOM    829  CG  ASP B 502      90.602 -20.202  15.087  1.00  0.00           C  
ATOM    830  OD1 ASP B 502      91.476 -21.045  15.415  1.00  0.00           O  
ATOM    831  OD2 ASP B 502      89.598 -20.514  14.382  1.00  0.00           O  
ATOM    832  N   ARG B 650      91.075 -19.307  18.303  1.00  0.00           N  
ATOM    833  CA  ARG B 650      91.132 -19.961  19.597  1.00  0.00           C  
ATOM    834  C   ARG B 650      91.344 -21.469  19.456  1.00  0.00           C  
ATOM    835  O   ARG B 650      91.368 -22.213  20.445  1.00  0.00           O  
ATOM    836  CB  ARG B 650      89.884 -19.645  20.413  1.00  0.00           C  
ATOM    837  CG  ARG B 650      88.607 -20.225  19.868  1.00  0.00           C  
ATOM    838  CD  ARG B 650      87.415 -19.754  20.684  1.00  0.00           C  
ATOM    839  NE  ARG B 650      87.279 -20.439  21.973  1.00  0.00           N  
ATOM    840  CZ  ARG B 650      86.536 -19.991  22.984  1.00  0.00           C  
ATOM    841  NH1 ARG B 650      85.854 -18.852  22.890  1.00  0.00           N  
ATOM    842  NH2 ARG B 650      86.471 -20.681  24.106  1.00  0.00           N  
ATOM    843  N   HIS B 651      91.494 -21.917  18.218  1.00  0.00           N  
ATOM    844  CA  HIS B 651      91.753 -23.310  17.917  1.00  0.00           C  
ATOM    845  C   HIS B 651      93.027 -23.376  17.066  1.00  0.00           C  
ATOM    846  O   HIS B 651      93.252 -24.345  16.349  1.00  0.00           O  
ATOM    847  CB  HIS B 651      90.570 -23.898  17.132  1.00  0.00           C  
ATOM    848  CG  HIS B 651      89.221 -23.668  17.758  1.00  0.00           C  
ATOM    849  ND1 HIS B 651      88.812 -24.302  18.915  1.00  0.00           N  
ATOM    850  CD2 HIS B 651      88.169 -22.913  17.354  1.00  0.00           C  
ATOM    851  CE1 HIS B 651      87.575 -23.931  19.204  1.00  0.00           C  
ATOM    852  NE2 HIS B 651      87.162 -23.090  18.272  1.00  0.00           N  
ATOM    853  N   LYS B 652      93.856 -22.336  17.150  1.00  0.00           N  
ATOM    854  CA  LYS B 652      95.024 -22.142  16.270  1.00  0.00           C  
ATOM    855  C   LYS B 652      94.797 -22.568  14.818  1.00  0.00           C  
ATOM    856  O   LYS B 652      95.350 -23.582  14.385  1.00  0.00           O  
ATOM    857  CB  LYS B 652      96.293 -22.807  16.833  1.00  0.00           C  
ATOM    858  CG  LYS B 652      96.105 -24.144  17.511  1.00  0.00           C  
ATOM    859  CD  LYS B 652      97.446 -24.786  17.801  1.00  0.00           C  
ATOM    860  CE  LYS B 652      97.281 -26.147  18.477  1.00  0.00           C  
ATOM    861  NZ  LYS B 652      97.197 -25.981  19.958  1.00  0.00           N  
ATOM    862  N   ARG B 653      93.982 -21.816  14.073  1.00  0.00           N  
ATOM    863  CA  ARG B 653      93.742 -22.114  12.663  1.00  0.00           C  
ATOM    864  C   ARG B 653      94.247 -20.979  11.815  1.00  0.00           C  
ATOM    865  O   ARG B 653      93.680 -19.892  11.844  1.00  0.00           O  
ATOM    866  CB  ARG B 653      92.257 -22.309  12.379  1.00  0.00           C  
ATOM    867  CG  ARG B 653      91.724 -23.662  12.739  1.00  0.00           C  
ATOM    868  CD  ARG B 653      90.408 -23.978  12.003  1.00  0.00           C  
ATOM    869  NE  ARG B 653      90.108 -25.419  12.040  1.00  0.00           N  
ATOM    870  CZ  ARG B 653      89.133 -25.970  12.756  1.00  0.00           C  
ATOM    871  NH1 ARG B 653      88.326 -25.217  13.488  1.00  0.00           N  
ATOM    872  NH2 ARG B 653      88.962 -27.276  12.738  1.00  0.00           N  
ATOM    873  N   GLU B 654      95.316 -21.235  11.065  1.00  0.00           N  
ATOM    874  CA  GLU B 654      95.894 -20.275  10.092  1.00  0.00           C  
ATOM    875  C   GLU B 654      94.832 -19.416   9.354  1.00  0.00           C  
ATOM    876  O   GLU B 654      94.344 -19.785   8.287  1.00  0.00           O  
ATOM    877  CB  GLU B 654      96.849 -21.008   9.096  1.00  0.00           C  
ATOM    878  CG  GLU B 654      96.844 -22.607   9.182  1.00  0.00           C  
ATOM    879  CD  GLU B 654      97.227 -23.372   7.858  1.00  0.00           C  
ATOM    880  OE1 GLU B 654      96.464 -24.291   7.463  1.00  0.00           O  
ATOM    881  OE2 GLU B 654      98.275 -23.083   7.216  1.00  0.00           O  
ATOM    882  N   LEU B 655      94.452 -18.291   9.951  1.00  0.00           N  
ATOM    883  CA  LEU B 655      93.598 -17.300   9.262  1.00  0.00           C  
ATOM    884  C   LEU B 655      94.463 -16.125   8.811  1.00  0.00           C  
ATOM    885  O   LEU B 655      95.678 -16.114   9.048  1.00  0.00           O  
ATOM    886  CB  LEU B 655      92.438 -16.790  10.147  1.00  0.00           C  
ATOM    887  CG  LEU B 655      91.411 -17.716  10.812  1.00  0.00           C  
ATOM    888  CD1 LEU B 655      90.112 -16.994  10.868  1.00  0.00           C  
ATOM    889  CD2 LEU B 655      91.201 -19.037  10.097  1.00  0.00           C  
ATOM    890  N   LEU B 656      93.846 -15.141   8.170  1.00  0.00           N  
ATOM    891  CA  LEU B 656      94.567 -13.952   7.749  1.00  0.00           C  
ATOM    892  C   LEU B 656      93.579 -12.871   7.355  1.00  0.00           C  
ATOM    893  O   LEU B 656      92.536 -13.180   6.812  1.00  0.00           O  
ATOM    894  CB  LEU B 656      95.494 -14.285   6.576  1.00  0.00           C  
ATOM    895  CG  LEU B 656      94.843 -14.698   5.260  1.00  0.00           C  
ATOM    896  CD1 LEU B 656      94.512 -13.448   4.435  1.00  0.00           C  
ATOM    897  CD2 LEU B 656      95.747 -15.625   4.483  1.00  0.00           C  
ATOM    898  N   TYR B 657      93.892 -11.610   7.636  1.00  0.00           N  
ATOM    899  CA  TYR B 657      93.059 -10.510   7.182  1.00  0.00           C  
ATOM    900  C   TYR B 657      93.413 -10.339   5.725  1.00  0.00           C  
ATOM    901  O   TYR B 657      94.569 -10.051   5.408  1.00  0.00           O  
ATOM    902  CB  TYR B 657      93.421  -9.247   7.938  1.00  0.00           C  
ATOM    903  CG  TYR B 657      92.336  -8.204   7.972  1.00  0.00           C  
ATOM    904  CD1 TYR B 657      91.615  -7.964   9.158  1.00  0.00           C  
ATOM    905  CD2 TYR B 657      92.023  -7.446   6.832  1.00  0.00           C  
ATOM    906  CE1 TYR B 657      90.609  -7.015   9.205  1.00  0.00           C  
ATOM    907  CE2 TYR B 657      90.999  -6.489   6.865  1.00  0.00           C  
ATOM    908  CZ  TYR B 657      90.299  -6.289   8.052  1.00  0.00           C  
ATOM    909  OH  TYR B 657      89.313  -5.350   8.116  1.00  0.00           O  
ATOM    910  N   GLY B 658      92.442 -10.532   4.839  1.00  0.00           N  
ATOM    911  CA  GLY B 658      92.717 -10.611   3.396  1.00  0.00           C  
ATOM    912  C   GLY B 658      93.242  -9.355   2.708  1.00  0.00           C  
ATOM    913  O   GLY B 658      92.594  -8.306   2.742  1.00  0.00           O  
ATOM    914  N   PRO B 659      94.409  -9.446   2.062  1.00  0.00           N  
ATOM    915  CA  PRO B 659      94.885  -8.289   1.315  1.00  0.00           C  
ATOM    916  C   PRO B 659      94.206  -8.134  -0.057  1.00  0.00           C  
ATOM    917  O   PRO B 659      94.395  -7.119  -0.720  1.00  0.00           O  
ATOM    918  CB  PRO B 659      96.369  -8.593   1.127  1.00  0.00           C  
ATOM    919  CG  PRO B 659      96.433 -10.051   1.089  1.00  0.00           C  
ATOM    920  CD  PRO B 659      95.351 -10.567   1.994  1.00  0.00           C  
ATOM    921  N   THR B 660      93.468  -9.162  -0.469  1.00  0.00           N  
ATOM    922  CA  THR B 660      92.834  -9.266  -1.773  1.00  0.00           C  
ATOM    923  C   THR B 660      92.008 -10.575  -1.768  1.00  0.00           C  
ATOM    924  O   THR B 660      91.946 -11.269  -0.742  1.00  0.00           O  
ATOM    925  CB  THR B 660      93.867  -9.194  -2.914  1.00  0.00           C  
ATOM    926  OG1 THR B 660      93.228  -8.832  -4.151  1.00  0.00           O  
ATOM    927  CG2 THR B 660      94.608 -10.507  -3.055  1.00  0.00           C  
ATOM    928  N   ASN B 661      91.348 -10.914  -2.868  1.00  0.00           N  
ATOM    929  CA  ASN B 661      90.384 -11.993  -2.809  1.00  0.00           C  
ATOM    930  C   ASN B 661      90.335 -12.911  -4.036  1.00  0.00           C  
ATOM    931  O   ASN B 661      89.390 -13.703  -4.181  1.00  0.00           O  
ATOM    932  CB  ASN B 661      88.994 -11.422  -2.545  1.00  0.00           C  
ATOM    933  CG  ASN B 661      88.813 -10.878  -1.110  1.00  0.00           C  
ATOM    934  OD1 ASN B 661      89.153  -9.726  -0.806  1.00  0.00           O  
ATOM    935  ND2 ASN B 661      88.224 -11.705  -0.240  1.00  0.00           N  
ATOM    936  N   GLU B 662      91.341 -12.818  -4.908  1.00  0.00           N  
ATOM    937  CA  GLU B 662      91.445 -13.687  -6.091  1.00  0.00           C  
ATOM    938  C   GLU B 662      91.069 -15.148  -5.792  1.00  0.00           C  
ATOM    939  O   GLU B 662      90.381 -15.791  -6.578  1.00  0.00           O  
ATOM    940  CB  GLU B 662      92.860 -13.621  -6.684  1.00  0.00           C  
ATOM    941  CG  GLU B 662      93.107 -12.509  -7.708  1.00  0.00           C  
ATOM    942  CD  GLU B 662      93.215 -11.106  -7.112  1.00  0.00           C  
ATOM    943  OE1 GLU B 662      93.291 -10.980  -5.874  1.00  0.00           O  
ATOM    944  OE2 GLU B 662      93.225 -10.115  -7.884  1.00  0.00           O  
ATOM    945  N   GLU B 663      91.511 -15.657  -4.644  1.00  0.00           N  
ATOM    946  CA  GLU B 663      91.293 -17.053  -4.257  1.00  0.00           C  
ATOM    947  C   GLU B 663      89.939 -17.308  -3.591  1.00  0.00           C  
ATOM    948  O   GLU B 663      89.388 -18.391  -3.709  1.00  0.00           O  
ATOM    949  CB  GLU B 663      92.419 -17.543  -3.334  1.00  0.00           C  
ATOM    950  CG  GLU B 663      93.807 -17.551  -3.980  1.00  0.00           C  
ATOM    951  CD  GLU B 663      94.661 -16.349  -3.603  1.00  0.00           C  
ATOM    952  OE1 GLU B 663      94.115 -15.251  -3.273  1.00  0.00           O  
ATOM    953  OE2 GLU B 663      95.901 -16.522  -3.633  1.00  0.00           O  
ATOM    954  N   MET B 664      89.420 -16.330  -2.861  1.00  0.00           N  
ATOM    955  CA  MET B 664      88.085 -16.443  -2.298  1.00  0.00           C  
ATOM    956  C   MET B 664      87.077 -16.518  -3.429  1.00  0.00           C  
ATOM    957  O   MET B 664      86.212 -17.396  -3.434  1.00  0.00           O  
ATOM    958  CB  MET B 664      87.756 -15.229  -1.426  1.00  0.00           C  
ATOM    959  CG  MET B 664      88.006 -15.430   0.056  1.00  0.00           C  
ATOM    960  SD  MET B 664      86.540 -15.933   0.982  1.00  0.00           S  
ATOM    961  CE  MET B 664      85.781 -14.341   1.164  1.00  0.00           C  
ATOM    962  N   ILE B 665      87.191 -15.593  -4.386  1.00  0.00           N  
ATOM    963  CA  ILE B 665      86.200 -15.477  -5.429  1.00  0.00           C  
ATOM    964  C   ILE B 665      86.237 -16.705  -6.353  1.00  0.00           C  
ATOM    965  O   ILE B 665      85.177 -17.188  -6.805  1.00  0.00           O  
ATOM    966  CB  ILE B 665      86.283 -14.117  -6.169  1.00  0.00           C  
ATOM    967  CG1 ILE B 665      85.012 -13.875  -6.960  1.00  0.00           C  
ATOM    968  CG2 ILE B 665      87.506 -14.024  -7.050  1.00  0.00           C  
ATOM    969  CD1 ILE B 665      83.795 -13.665  -6.062  1.00  0.00           C  
ATOM    970  N   THR B 666      87.429 -17.241  -6.592  1.00  0.00           N  
ATOM    971  CA  THR B 666      87.522 -18.457  -7.376  1.00  0.00           C  
ATOM    972  C   THR B 666      86.848 -19.627  -6.671  1.00  0.00           C  
ATOM    973  O   THR B 666      86.079 -20.371  -7.284  1.00  0.00           O  
ATOM    974  CB  THR B 666      88.948 -18.785  -7.740  1.00  0.00           C  
ATOM    975  OG1 THR B 666      89.551 -17.623  -8.308  1.00  0.00           O  
ATOM    976  CG2 THR B 666      88.977 -19.872  -8.765  1.00  0.00           C  
ATOM    977  N   GLU B 667      87.100 -19.759  -5.374  1.00  0.00           N  
ATOM    978  CA  GLU B 667      86.469 -20.800  -4.553  1.00  0.00           C  
ATOM    979  C   GLU B 667      84.944 -20.731  -4.635  1.00  0.00           C  
ATOM    980  O   GLU B 667      84.270 -21.757  -4.583  1.00  0.00           O  
ATOM    981  CB  GLU B 667      86.954 -20.699  -3.095  1.00  0.00           C  
ATOM    982  CG  GLU B 667      86.488 -21.825  -2.165  1.00  0.00           C  
ATOM    983  CD  GLU B 667      85.251 -21.455  -1.331  1.00  0.00           C  
ATOM    984  OE1 GLU B 667      84.412 -20.652  -1.805  1.00  0.00           O  
ATOM    985  OE2 GLU B 667      85.108 -21.986  -0.199  1.00  0.00           O  
ATOM    986  N   ILE B 668      84.416 -19.515  -4.756  1.00  0.00           N  
ATOM    987  CA  ILE B 668      82.986 -19.296  -4.847  1.00  0.00           C  
ATOM    988  C   ILE B 668      82.514 -19.601  -6.263  1.00  0.00           C  
ATOM    989  O   ILE B 668      81.465 -20.231  -6.462  1.00  0.00           O  
ATOM    990  CB  ILE B 668      82.600 -17.872  -4.462  1.00  0.00           C  
ATOM    991  CG1 ILE B 668      82.966 -17.599  -3.001  1.00  0.00           C  
ATOM    992  CG2 ILE B 668      81.121 -17.686  -4.653  1.00  0.00           C  
ATOM    993  CD1 ILE B 668      82.497 -16.245  -2.431  1.00  0.00           C  
ATOM    994  N   PHE B 669      83.293 -19.180  -7.250  1.00  0.00           N  
ATOM    995  CA  PHE B 669      82.920 -19.438  -8.616  1.00  0.00           C  
ATOM    996  C   PHE B 669      82.776 -20.932  -8.886  1.00  0.00           C  
ATOM    997  O   PHE B 669      81.814 -21.357  -9.540  1.00  0.00           O  
ATOM    998  CB  PHE B 669      83.950 -18.848  -9.539  1.00  0.00           C  
ATOM    999  CG  PHE B 669      83.716 -19.163 -10.978  1.00  0.00           C  
ATOM   1000  CD1 PHE B 669      82.707 -18.530 -11.687  1.00  0.00           C  
ATOM   1001  CD2 PHE B 669      84.517 -20.081 -11.639  1.00  0.00           C  
ATOM   1002  CE1 PHE B 669      82.499 -18.810 -13.021  1.00  0.00           C  
ATOM   1003  CE2 PHE B 669      84.310 -20.364 -12.977  1.00  0.00           C  
ATOM   1004  CZ  PHE B 669      83.288 -19.729 -13.665  1.00  0.00           C  
ATOM   1005  N   ARG B 670      83.725 -21.723  -8.367  1.00  0.00           N  
ATOM   1006  CA  ARG B 670      83.779 -23.174  -8.620  1.00  0.00           C  
ATOM   1007  C   ARG B 670      82.703 -23.963  -7.881  1.00  0.00           C  
ATOM   1008  O   ARG B 670      82.425 -25.108  -8.212  1.00  0.00           O  
ATOM   1009  CB  ARG B 670      85.171 -23.742  -8.320  1.00  0.00           C  
ATOM   1010  CG  ARG B 670      85.580 -23.716  -6.854  1.00  0.00           C  
ATOM   1011  CD  ARG B 670      85.588 -25.103  -6.223  1.00  0.00           C  
ATOM   1012  NE  ARG B 670      86.169 -25.092  -4.871  1.00  0.00           N  
ATOM   1013  CZ  ARG B 670      87.476 -25.163  -4.600  1.00  0.00           C  
ATOM   1014  NH1 ARG B 670      88.371 -25.226  -5.583  1.00  0.00           N  
ATOM   1015  NH2 ARG B 670      87.894 -25.154  -3.339  1.00  0.00           N  
ATOM   1016  N   ALA B 671      82.086 -23.349  -6.886  1.00  0.00           N  
ATOM   1017  CA  ALA B 671      81.049 -24.031  -6.146  1.00  0.00           C  
ATOM   1018  C   ALA B 671      79.748 -24.059  -6.937  1.00  0.00           C  
ATOM   1019  O   ALA B 671      78.908 -24.917  -6.707  1.00  0.00           O  
ATOM   1020  CB  ALA B 671      80.841 -23.360  -4.811  1.00  0.00           C  
ATOM   1021  N   TYR B 672      79.582 -23.135  -7.880  1.00  0.00           N  
ATOM   1022  CA  TYR B 672      78.252 -22.892  -8.426  1.00  0.00           C  
ATOM   1023  C   TYR B 672      78.119 -22.879  -9.933  1.00  0.00           C  
ATOM   1024  O   TYR B 672      77.083 -23.245 -10.465  1.00  0.00           O  
ATOM   1025  CB  TYR B 672      77.743 -21.577  -7.882  1.00  0.00           C  
ATOM   1026  CG  TYR B 672      77.723 -21.524  -6.380  1.00  0.00           C  
ATOM   1027  CD1 TYR B 672      76.795 -22.267  -5.651  1.00  0.00           C  
ATOM   1028  CD2 TYR B 672      78.626 -20.733  -5.691  1.00  0.00           C  
ATOM   1029  CE1 TYR B 672      76.753 -22.206  -4.273  1.00  0.00           C  
ATOM   1030  CE2 TYR B 672      78.600 -20.660  -4.322  1.00  0.00           C  
ATOM   1031  CZ  TYR B 672      77.662 -21.402  -3.615  1.00  0.00           C  
ATOM   1032  OH  TYR B 672      77.636 -21.330  -2.244  1.00  0.00           O  
ATOM   1033  N   ILE B 676      79.172 -22.440 -10.605  1.00  0.00           N  
ATOM   1034  CA  ILE B 676      79.176 -22.254 -12.053  1.00  0.00           C  
ATOM   1035  C   ILE B 676      79.842 -23.409 -12.788  1.00  0.00           C  
ATOM   1036  O   ILE B 676      81.027 -23.673 -12.577  1.00  0.00           O  
ATOM   1037  CB  ILE B 676      79.920 -20.959 -12.399  1.00  0.00           C  
ATOM   1038  CG1 ILE B 676      79.302 -19.784 -11.633  1.00  0.00           C  
ATOM   1039  CG2 ILE B 676      79.955 -20.746 -13.914  1.00  0.00           C  
ATOM   1040  CD1 ILE B 676      77.778 -19.703 -11.753  1.00  0.00           C  
ATOM   1041  N   LYS B 677      79.092 -24.083 -13.662  1.00  0.00           N  
ATOM   1042  CA  LYS B 677      79.628 -25.276 -14.352  1.00  0.00           C  
ATOM   1043  C   LYS B 677      79.649 -25.235 -15.877  1.00  0.00           C  
ATOM   1044  O   LYS B 677      80.257 -26.103 -16.499  1.00  0.00           O  
ATOM   1045  CB  LYS B 677      78.905 -26.553 -13.898  1.00  0.00           C  
ATOM   1046  CG  LYS B 677      79.060 -26.910 -12.411  1.00  0.00           C  
ATOM   1047  CD  LYS B 677      80.504 -27.204 -11.992  1.00  0.00           C  
ATOM   1048  CE  LYS B 677      80.636 -27.133 -10.464  1.00  0.00           C  
ATOM   1049  NZ  LYS B 677      82.049 -27.182  -9.985  1.00  0.00           N  
ATOM   1050  N   SER B 678      79.003 -24.237 -16.477  1.00  0.00           N  
ATOM   1051  CA  SER B 678      78.804 -24.217 -17.930  1.00  0.00           C  
ATOM   1052  C   SER B 678      79.151 -22.886 -18.576  1.00  0.00           C  
ATOM   1053  O   SER B 678      78.884 -21.825 -18.010  1.00  0.00           O  
ATOM   1054  CB  SER B 678      77.354 -24.572 -18.269  1.00  0.00           C  
ATOM   1055  OG  SER B 678      77.233 -24.985 -19.623  1.00  0.00           O  
ATOM   1056  N   TYR B 681      79.701 -22.956 -19.786  1.00  0.00           N  
ATOM   1057  CA  TYR B 681      80.119 -21.774 -20.531  1.00  0.00           C  
ATOM   1058  C   TYR B 681      78.979 -20.775 -20.663  1.00  0.00           C  
ATOM   1059  O   TYR B 681      79.202 -19.567 -20.819  1.00  0.00           O  
ATOM   1060  CB  TYR B 681      80.725 -22.160 -21.896  1.00  0.00           C  
ATOM   1061  CG  TYR B 681      79.776 -22.269 -23.089  1.00  0.00           C  
ATOM   1062  CD1 TYR B 681      79.527 -21.155 -23.920  1.00  0.00           C  
ATOM   1063  CD2 TYR B 681      79.167 -23.491 -23.425  1.00  0.00           C  
ATOM   1064  CE1 TYR B 681      78.668 -21.243 -25.033  1.00  0.00           C  
ATOM   1065  CE2 TYR B 681      78.300 -23.592 -24.537  1.00  0.00           C  
ATOM   1066  CZ  TYR B 681      78.061 -22.465 -25.337  1.00  0.00           C  
ATOM   1067  OH  TYR B 681      77.223 -22.555 -26.431  1.00  0.00           O  
ATOM   1068  N   LYS B 683      77.756 -21.280 -20.553  1.00  0.00           N  
ATOM   1069  CA  LYS B 683      76.582 -20.429 -20.682  1.00  0.00           C  
ATOM   1070  C   LYS B 683      76.524 -19.350 -19.637  1.00  0.00           C  
ATOM   1071  O   LYS B 683      76.143 -18.235 -19.955  1.00  0.00           O  
ATOM   1072  CB  LYS B 683      75.305 -21.256 -20.675  1.00  0.00           C  
ATOM   1073  CG  LYS B 683      75.048 -21.926 -22.019  1.00  0.00           C  
ATOM   1074  CD  LYS B 683      74.262 -23.207 -21.863  1.00  0.00           C  
ATOM   1075  CE  LYS B 683      74.159 -23.924 -23.185  1.00  0.00           C  
ATOM   1076  NZ  LYS B 683      73.589 -25.266 -22.950  1.00  0.00           N  
ATOM   1077  N   SER B 684      76.933 -19.669 -18.410  1.00  0.00           N  
ATOM   1078  CA  SER B 684      76.861 -18.722 -17.282  1.00  0.00           C  
ATOM   1079  C   SER B 684      77.751 -17.497 -17.468  1.00  0.00           C  
ATOM   1080  O   SER B 684      77.617 -16.509 -16.743  1.00  0.00           O  
ATOM   1081  CB  SER B 684      77.266 -19.417 -15.984  1.00  0.00           C  
ATOM   1082  OG  SER B 684      76.292 -20.336 -15.553  1.00  0.00           O  
ATOM   1083  N   LEU B 685      78.657 -17.593 -18.441  1.00  0.00           N  
ATOM   1084  CA  LEU B 685      79.699 -16.602 -18.684  1.00  0.00           C  
ATOM   1085  C   LEU B 685      79.337 -15.649 -19.834  1.00  0.00           C  
ATOM   1086  O   LEU B 685      78.521 -15.981 -20.674  1.00  0.00           O  
ATOM   1087  CB  LEU B 685      81.009 -17.322 -18.966  1.00  0.00           C  
ATOM   1088  CG  LEU B 685      81.370 -18.438 -17.969  1.00  0.00           C  
ATOM   1089  CD1 LEU B 685      82.627 -19.180 -18.406  1.00  0.00           C  
ATOM   1090  CD2 LEU B 685      81.501 -17.956 -16.518  1.00  0.00           C  
ATOM   1091  N   PRO B 686      79.902 -14.434 -19.855  1.00  0.00           N  
ATOM   1092  CA  PRO B 686      80.850 -13.839 -18.923  1.00  0.00           C  
ATOM   1093  C   PRO B 686      80.153 -13.456 -17.633  1.00  0.00           C  
ATOM   1094  O   PRO B 686      78.984 -13.119 -17.636  1.00  0.00           O  
ATOM   1095  CB  PRO B 686      81.305 -12.582 -19.656  1.00  0.00           C  
ATOM   1096  CG  PRO B 686      80.114 -12.174 -20.425  1.00  0.00           C  
ATOM   1097  CD  PRO B 686      79.533 -13.487 -20.921  1.00  0.00           C  
ATOM   1098  N   LEU B 687      80.892 -13.533 -16.544  1.00  0.00           N  
ATOM   1099  CA  LEU B 687      80.399 -13.182 -15.243  1.00  0.00           C  
ATOM   1100  C   LEU B 687      81.420 -12.256 -14.578  1.00  0.00           C  
ATOM   1101  O   LEU B 687      82.616 -12.427 -14.762  1.00  0.00           O  
ATOM   1102  CB  LEU B 687      80.214 -14.458 -14.419  1.00  0.00           C  
ATOM   1103  CG  LEU B 687      79.489 -14.344 -13.074  1.00  0.00           C  
ATOM   1104  CD1 LEU B 687      78.003 -14.125 -13.289  1.00  0.00           C  
ATOM   1105  CD2 LEU B 687      79.726 -15.597 -12.256  1.00  0.00           C  
ATOM   1106  N   ASN B 688      80.936 -11.283 -13.808  1.00  0.00           N  
ATOM   1107  CA  ASN B 688      81.783 -10.347 -13.078  1.00  0.00           C  
ATOM   1108  C   ASN B 688      81.153 -10.027 -11.712  1.00  0.00           C  
ATOM   1109  O   ASN B 688      80.212  -9.223 -11.612  1.00  0.00           O  
ATOM   1110  CB  ASN B 688      82.021  -9.079 -13.908  1.00  0.00           C  
ATOM   1111  CG  ASN B 688      83.163  -8.198 -13.356  1.00  0.00           C  
ATOM   1112  OD1 ASN B 688      83.159  -7.797 -12.178  1.00  0.00           O  
ATOM   1113  ND2 ASN B 688      84.135  -7.879 -14.222  1.00  0.00           N  
ATOM   1114  N   LEU B 689      81.673 -10.686 -10.674  1.00  0.00           N  
ATOM   1115  CA  LEU B 689      81.263 -10.442  -9.297  1.00  0.00           C  
ATOM   1116  C   LEU B 689      82.206  -9.414  -8.689  1.00  0.00           C  
ATOM   1117  O   LEU B 689      83.371  -9.318  -9.107  1.00  0.00           O  
ATOM   1118  CB  LEU B 689      81.339 -11.735  -8.503  1.00  0.00           C  
ATOM   1119  CG  LEU B 689      80.682 -12.955  -9.134  1.00  0.00           C  
ATOM   1120  CD1 LEU B 689      80.798 -14.169  -8.209  1.00  0.00           C  
ATOM   1121  CD2 LEU B 689      79.214 -12.656  -9.475  1.00  0.00           C  
ATOM   1122  N   TYR B 690      81.732  -8.634  -7.720  1.00  0.00           N  
ATOM   1123  CA  TYR B 690      82.595  -7.608  -7.118  1.00  0.00           C  
ATOM   1124  C   TYR B 690      82.177  -7.267  -5.726  1.00  0.00           C  
ATOM   1125  O   TYR B 690      81.015  -7.458  -5.377  1.00  0.00           O  
ATOM   1126  CB  TYR B 690      82.625  -6.324  -7.964  1.00  0.00           C  
ATOM   1127  CG  TYR B 690      81.473  -5.334  -7.799  1.00  0.00           C  
ATOM   1128  CD1 TYR B 690      81.557  -4.269  -6.872  1.00  0.00           C  
ATOM   1129  CD2 TYR B 690      80.323  -5.418  -8.602  1.00  0.00           C  
ATOM   1130  CE1 TYR B 690      80.510  -3.330  -6.742  1.00  0.00           C  
ATOM   1131  CE2 TYR B 690      79.281  -4.489  -8.480  1.00  0.00           C  
ATOM   1132  CZ  TYR B 690      79.382  -3.458  -7.552  1.00  0.00           C  
ATOM   1133  OH  TYR B 690      78.360  -2.558  -7.412  1.00  0.00           O  
ATOM   1134  N   HIS B 691      83.106  -6.759  -4.919  1.00  0.00           N  
ATOM   1135  CA  HIS B 691      82.689  -6.185  -3.636  1.00  0.00           C  
ATOM   1136  C   HIS B 691      83.446  -4.956  -3.273  1.00  0.00           C  
ATOM   1137  O   HIS B 691      84.442  -4.630  -3.909  1.00  0.00           O  
ATOM   1138  CB  HIS B 691      82.716  -7.225  -2.507  1.00  0.00           C  
ATOM   1139  CG  HIS B 691      84.084  -7.702  -2.137  1.00  0.00           C  
ATOM   1140  ND1 HIS B 691      84.348  -8.322  -0.935  1.00  0.00           N  
ATOM   1141  CD2 HIS B 691      85.265  -7.641  -2.800  1.00  0.00           C  
ATOM   1142  CE1 HIS B 691      85.636  -8.622  -0.875  1.00  0.00           C  
ATOM   1143  NE2 HIS B 691      86.216  -8.221  -1.994  1.00  0.00           N  
ATOM   1144  N   ILE B 692      82.939  -4.259  -2.270  1.00  0.00           N  
ATOM   1145  CA  ILE B 692      83.604  -3.100  -1.690  1.00  0.00           C  
ATOM   1146  C   ILE B 692      83.818  -3.380  -0.210  1.00  0.00           C  
ATOM   1147  O   ILE B 692      82.909  -3.244   0.641  1.00  0.00           O  
ATOM   1148  CB  ILE B 692      82.773  -1.858  -1.845  1.00  0.00           C  
ATOM   1149  CG1 ILE B 692      82.431  -1.643  -3.318  1.00  0.00           C  
ATOM   1150  CG2 ILE B 692      83.525  -0.685  -1.294  1.00  0.00           C  
ATOM   1151  CD1 ILE B 692      81.523  -0.455  -3.603  1.00  0.00           C  
ATOM   1152  N   GLN B 693      85.036  -3.776   0.095  1.00  0.00           N  
ATOM   1153  CA  GLN B 693      85.343  -4.348   1.395  1.00  0.00           C  
ATOM   1154  C   GLN B 693      86.719  -3.948   1.915  1.00  0.00           C  
ATOM   1155  O   GLN B 693      87.626  -3.600   1.145  1.00  0.00           O  
ATOM   1156  CB  GLN B 693      85.257  -5.868   1.304  1.00  0.00           C  
ATOM   1157  CG  GLN B 693      85.629  -6.592   2.576  1.00  0.00           C  
ATOM   1158  CD  GLN B 693      84.602  -6.374   3.685  1.00  0.00           C  
ATOM   1159  OE1 GLN B 693      84.385  -5.239   4.165  1.00  0.00           O  
ATOM   1160  NE2 GLN B 693      83.970  -7.463   4.106  1.00  0.00           N  
ATOM   1161  N   TRP B 695      86.871  -4.017   3.230  1.00  0.00           N  
ATOM   1162  CA  TRP B 695      88.097  -3.569   3.870  1.00  0.00           C  
ATOM   1163  C   TRP B 695      89.224  -4.568   3.656  1.00  0.00           C  
ATOM   1164  O   TRP B 695      89.030  -5.771   3.765  1.00  0.00           O  
ATOM   1165  CB  TRP B 695      87.846  -3.269   5.344  1.00  0.00           C  
ATOM   1166  CG  TRP B 695      87.034  -2.033   5.516  1.00  0.00           C  
ATOM   1167  CD1 TRP B 695      85.702  -1.966   5.733  1.00  0.00           C  
ATOM   1168  CD2 TRP B 695      87.494  -0.674   5.448  1.00  0.00           C  
ATOM   1169  NE1 TRP B 695      85.294  -0.660   5.827  1.00  0.00           N  
ATOM   1170  CE2 TRP B 695      86.379   0.153   5.654  1.00  0.00           C  
ATOM   1171  CE3 TRP B 695      88.752  -0.077   5.260  1.00  0.00           C  
ATOM   1172  CZ2 TRP B 695      86.472   1.549   5.665  1.00  0.00           C  
ATOM   1173  CZ3 TRP B 695      88.853   1.321   5.279  1.00  0.00           C  
ATOM   1174  CH2 TRP B 695      87.714   2.115   5.472  1.00  0.00           C  
ATOM   1175  N   LYS B 696      90.394  -4.055   3.310  1.00  0.00           N  
ATOM   1176  CA  LYS B 696      91.562  -4.874   3.131  1.00  0.00           C  
ATOM   1177  C   LYS B 696      92.658  -4.429   4.100  1.00  0.00           C  
ATOM   1178  O   LYS B 696      92.637  -3.292   4.602  1.00  0.00           O  
ATOM   1179  CB  LYS B 696      92.017  -4.791   1.683  1.00  0.00           C  
ATOM   1180  CG  LYS B 696      90.830  -4.678   0.771  1.00  0.00           C  
ATOM   1181  CD  LYS B 696      90.716  -5.743  -0.284  1.00  0.00           C  
ATOM   1182  CE  LYS B 696      89.247  -6.057  -0.527  1.00  0.00           C  
ATOM   1183  NZ  LYS B 696      88.785  -7.164   0.387  1.00  0.00           N  
ATOM   1184  N   PHE B 697      93.602  -5.332   4.383  1.00  0.00           N  
ATOM   1185  CA  PHE B 697      94.731  -4.996   5.238  1.00  0.00           C  
ATOM   1186  C   PHE B 697      96.045  -5.448   4.662  1.00  0.00           C  
ATOM   1187  O   PHE B 697      96.280  -6.647   4.494  1.00  0.00           O  
ATOM   1188  CB  PHE B 697      94.590  -5.638   6.609  1.00  0.00           C  
ATOM   1189  CG  PHE B 697      95.537  -5.088   7.630  1.00  0.00           C  
ATOM   1190  CD1 PHE B 697      95.132  -4.069   8.492  1.00  0.00           C  
ATOM   1191  CD2 PHE B 697      96.831  -5.590   7.745  1.00  0.00           C  
ATOM   1192  CE1 PHE B 697      95.995  -3.556   9.455  1.00  0.00           C  
ATOM   1193  CE2 PHE B 697      97.704  -5.079   8.703  1.00  0.00           C  
ATOM   1194  CZ  PHE B 697      97.277  -4.062   9.565  1.00  0.00           C  
ATOM   1195  N   ARG B 698      96.922  -4.486   4.405  1.00  0.00           N  
ATOM   1196  CA  ARG B 698      98.289  -4.801   4.039  1.00  0.00           C  
ATOM   1197  C   ARG B 698      99.270  -4.179   5.030  1.00  0.00           C  
ATOM   1198  O   ARG B 698      99.322  -2.956   5.166  1.00  0.00           O  
ATOM   1199  CB  ARG B 698      98.559  -4.359   2.611  1.00  0.00           C  
ATOM   1200  CG  ARG B 698      97.809  -5.210   1.644  1.00  0.00           C  
ATOM   1201  CD  ARG B 698      97.953  -4.726   0.244  1.00  0.00           C  
ATOM   1202  NE  ARG B 698      96.828  -5.201  -0.561  1.00  0.00           N  
ATOM   1203  CZ  ARG B 698      96.747  -5.053  -1.880  1.00  0.00           C  
ATOM   1204  NH1 ARG B 698      97.735  -4.450  -2.533  1.00  0.00           N  
ATOM   1205  NH2 ARG B 698      95.691  -5.504  -2.547  1.00  0.00           N  
ATOM   1206  N   ASP B 699     100.023  -5.037   5.724  1.00  0.00           N  
ATOM   1207  CA  ASP B 699     100.960  -4.616   6.759  1.00  0.00           C  
ATOM   1208  C   ASP B 699     102.206  -4.000   6.145  1.00  0.00           C  
ATOM   1209  O   ASP B 699     103.326  -4.481   6.334  1.00  0.00           O  
ATOM   1210  CB  ASP B 699     101.337  -5.778   7.683  1.00  0.00           C  
ATOM   1211  CG  ASP B 699     101.715  -5.318   9.103  1.00  0.00           C  
ATOM   1212  OD1 ASP B 699     101.806  -4.088   9.363  1.00  0.00           O  
ATOM   1213  OD2 ASP B 699     101.920  -6.198   9.968  1.00  0.00           O  
ATOM   1214  N   GLU B 700     101.961  -2.945   5.377  1.00  0.00           N  
ATOM   1215  CA  GLU B 700     102.930  -1.935   4.968  1.00  0.00           C  
ATOM   1216  C   GLU B 700     104.002  -1.741   6.030  1.00  0.00           C  
ATOM   1217  O   GLU B 700     103.729  -1.757   7.236  1.00  0.00           O  
ATOM   1218  CB  GLU B 700     102.158  -0.614   4.732  1.00  0.00           C  
ATOM   1219  CG  GLU B 700     102.699   0.344   3.656  1.00  0.00           C  
ATOM   1220  CD  GLU B 700     103.127  -0.356   2.361  1.00  0.00           C  
ATOM   1221  OE1 GLU B 700     102.289  -1.022   1.696  1.00  0.00           O  
ATOM   1222  OE2 GLU B 700     104.323  -0.229   2.016  1.00  0.00           O  
ATOM   1223  N   GLN B 703     105.237  -1.575   5.598  1.00  0.00           N  
ATOM   1224  CA  GLN B 703     106.311  -1.530   6.574  1.00  0.00           C  
ATOM   1225  C   GLN B 703     106.360  -0.173   7.269  1.00  0.00           C  
ATOM   1226  O   GLN B 703     106.644  -0.067   8.465  1.00  0.00           O  
ATOM   1227  CB  GLN B 703     107.648  -1.857   5.930  1.00  0.00           C  
ATOM   1228  CG  GLN B 703     108.715  -2.060   6.956  1.00  0.00           C  
ATOM   1229  CD  GLN B 703     110.079  -2.207   6.360  1.00  0.00           C  
ATOM   1230  OE1 GLN B 703     110.481  -1.431   5.495  1.00  0.00           O  
ATOM   1231  NE2 GLN B 703     110.814  -3.201   6.831  1.00  0.00           N  
ATOM   1232  N   ARG B 710     106.078   0.861   6.494  1.00  0.00           N  
ATOM   1233  CA  ARG B 710     106.154   2.201   6.992  1.00  0.00           C  
ATOM   1234  C   ARG B 710     104.951   2.899   6.410  1.00  0.00           C  
ATOM   1235  O   ARG B 710     104.991   3.324   5.256  1.00  0.00           O  
ATOM   1236  CB  ARG B 710     107.458   2.855   6.533  1.00  0.00           C  
ATOM   1237  CG  ARG B 710     108.112   3.741   7.586  1.00  0.00           C  
ATOM   1238  CD  ARG B 710     109.637   3.892   7.378  1.00  0.00           C  
ATOM   1239  NE  ARG B 710     110.447   2.734   7.798  1.00  0.00           N  
ATOM   1240  CZ  ARG B 710     110.685   1.656   7.044  1.00  0.00           C  
ATOM   1241  NH1 ARG B 710     110.167   1.553   5.819  1.00  0.00           N  
ATOM   1242  NH2 ARG B 710     111.442   0.670   7.517  1.00  0.00           N  
ATOM   1243  N   PRO B 711     103.851   2.967   7.184  1.00  0.00           N  
ATOM   1244  CA  PRO B 711     102.623   3.571   6.696  1.00  0.00           C  
ATOM   1245  C   PRO B 711     102.719   5.089   6.747  1.00  0.00           C  
ATOM   1246  O   PRO B 711     103.138   5.664   7.768  1.00  0.00           O  
ATOM   1247  CB  PRO B 711     101.552   3.044   7.670  1.00  0.00           C  
ATOM   1248  CG  PRO B 711     102.234   2.021   8.506  1.00  0.00           C  
ATOM   1249  CD  PRO B 711     103.669   2.450   8.545  1.00  0.00           C  
ATOM   1250  N   ARG B 712     102.354   5.728   5.637  1.00  0.00           N  
ATOM   1251  CA  ARG B 712     102.504   7.169   5.504  1.00  0.00           C  
ATOM   1252  C   ARG B 712     101.314   7.792   4.849  1.00  0.00           C  
ATOM   1253  O   ARG B 712     100.364   7.108   4.503  1.00  0.00           O  
ATOM   1254  CB  ARG B 712     103.751   7.510   4.694  1.00  0.00           C  
ATOM   1255  CG  ARG B 712     105.017   7.532   5.523  1.00  0.00           C  
ATOM   1256  CD  ARG B 712     106.237   7.805   4.657  1.00  0.00           C  
ATOM   1257  NE  ARG B 712     106.719   9.172   4.793  1.00  0.00           N  
ATOM   1258  CZ  ARG B 712     107.854   9.600   4.262  1.00  0.00           C  
ATOM   1259  NH1 ARG B 712     108.597   8.756   3.565  1.00  0.00           N  
ATOM   1260  NH2 ARG B 712     108.255  10.857   4.436  1.00  0.00           N  
ATOM   1261  N   PHE B 713     101.377   9.112   4.733  1.00  0.00           N  
ATOM   1262  CA  PHE B 713     100.482   9.908   3.900  1.00  0.00           C  
ATOM   1263  C   PHE B 713      98.975   9.750   4.172  1.00  0.00           C  
ATOM   1264  O   PHE B 713      98.135  10.060   3.313  1.00  0.00           O  
ATOM   1265  CB  PHE B 713     100.822   9.685   2.421  1.00  0.00           C  
ATOM   1266  CG  PHE B 713     102.287   9.849   2.108  1.00  0.00           C  
ATOM   1267  CD1 PHE B 713     103.024  10.902   2.672  1.00  0.00           C  
ATOM   1268  CD2 PHE B 713     102.927   8.967   1.239  1.00  0.00           C  
ATOM   1269  CE1 PHE B 713     104.371  11.070   2.396  1.00  0.00           C  
ATOM   1270  CE2 PHE B 713     104.291   9.119   0.945  1.00  0.00           C  
ATOM   1271  CZ  PHE B 713     105.016  10.182   1.532  1.00  0.00           C  
ATOM   1272  N   GLY B 714      98.639   9.314   5.379  1.00  0.00           N  
ATOM   1273  CA  GLY B 714      97.250   9.125   5.742  1.00  0.00           C  
ATOM   1274  C   GLY B 714      96.645   8.054   4.866  1.00  0.00           C  
ATOM   1275  O   GLY B 714      97.293   7.032   4.603  1.00  0.00           O  
ATOM   1276  N   VAL B 715      95.431   8.313   4.387  1.00  0.00           N  
ATOM   1277  CA  VAL B 715      94.668   7.373   3.572  1.00  0.00           C  
ATOM   1278  C   VAL B 715      95.413   6.806   2.355  1.00  0.00           C  
ATOM   1279  O   VAL B 715      95.110   5.704   1.873  1.00  0.00           O  
ATOM   1280  CB  VAL B 715      93.374   8.029   3.087  1.00  0.00           C  
ATOM   1281  CG1 VAL B 715      92.461   8.333   4.274  1.00  0.00           C  
ATOM   1282  CG2 VAL B 715      93.674   9.312   2.288  1.00  0.00           C  
ATOM   1283  N   MET B 716      96.387   7.572   1.874  1.00  0.00           N  
ATOM   1284  CA  MET B 716      97.183   7.237   0.707  1.00  0.00           C  
ATOM   1285  C   MET B 716      97.982   5.936   0.839  1.00  0.00           C  
ATOM   1286  O   MET B 716      97.938   5.092  -0.055  1.00  0.00           O  
ATOM   1287  CB  MET B 716      98.145   8.377   0.419  1.00  0.00           C  
ATOM   1288  CG  MET B 716      97.483   9.680  -0.011  1.00  0.00           C  
ATOM   1289  SD  MET B 716      97.046   9.682  -1.762  1.00  0.00           S  
ATOM   1290  CE  MET B 716      97.928  11.154  -2.283  1.00  0.00           C  
ATOM   1291  N   ARG B 718      98.728   5.784   1.935  1.00  0.00           N  
ATOM   1292  CA  ARG B 718      99.452   4.533   2.203  1.00  0.00           C  
ATOM   1293  C   ARG B 718      99.190   4.021   3.618  1.00  0.00           C  
ATOM   1294  O   ARG B 718      99.972   4.255   4.542  1.00  0.00           O  
ATOM   1295  CB  ARG B 718     100.947   4.695   1.961  1.00  0.00           C  
ATOM   1296  CG  ARG B 718     101.714   3.381   2.033  1.00  0.00           C  
ATOM   1297  CD  ARG B 718     103.093   3.507   1.454  1.00  0.00           C  
ATOM   1298  NE  ARG B 718     104.095   3.907   2.438  1.00  0.00           N  
ATOM   1299  CZ  ARG B 718     105.332   4.292   2.121  1.00  0.00           C  
ATOM   1300  NH1 ARG B 718     105.692   4.342   0.841  1.00  0.00           N  
ATOM   1301  NH2 ARG B 718     106.211   4.628   3.071  1.00  0.00           N  
ATOM   1302  N   GLY B 723      98.074   3.326   3.779  1.00  0.00           N  
ATOM   1303  CA  GLY B 723      97.662   2.898   5.097  1.00  0.00           C  
ATOM   1304  C   GLY B 723      97.698   1.398   5.195  1.00  0.00           C  
ATOM   1305  O   GLY B 723      98.111   0.722   4.267  1.00  0.00           O  
ATOM   1306  N   ARG B 724      97.234   0.874   6.313  1.00  0.00           N  
ATOM   1307  CA  ARG B 724      97.237  -0.545   6.502  1.00  0.00           C  
ATOM   1308  C   ARG B 724      95.831  -1.150   6.411  1.00  0.00           C  
ATOM   1309  O   ARG B 724      95.632  -2.219   5.804  1.00  0.00           O  
ATOM   1310  CB  ARG B 724      97.907  -0.866   7.825  1.00  0.00           C  
ATOM   1311  CG  ARG B 724      99.381  -0.541   7.844  1.00  0.00           C  
ATOM   1312  CD  ARG B 724     100.030  -1.312   8.935  1.00  0.00           C  
ATOM   1313  NE  ARG B 724      99.594  -0.820  10.238  1.00  0.00           N  
ATOM   1314  CZ  ARG B 724      99.864  -1.408  11.398  1.00  0.00           C  
ATOM   1315  NH1 ARG B 724     100.565  -2.539  11.432  1.00  0.00           N  
ATOM   1316  NH2 ARG B 724      99.433  -0.856  12.519  1.00  0.00           N  
ATOM   1317  N   GLU B 725      94.858  -0.489   7.018  1.00  0.00           N  
ATOM   1318  CA  GLU B 725      93.484  -0.895   6.821  1.00  0.00           C  
ATOM   1319  C   GLU B 725      92.920   0.082   5.810  1.00  0.00           C  
ATOM   1320  O   GLU B 725      92.964   1.288   6.020  1.00  0.00           O  
ATOM   1321  CB  GLU B 725      92.704  -0.864   8.125  1.00  0.00           C  
ATOM   1322  CG  GLU B 725      91.392  -1.581   8.034  1.00  0.00           C  
ATOM   1323  CD  GLU B 725      90.577  -1.539   9.326  1.00  0.00           C  
ATOM   1324  OE1 GLU B 725      91.191  -1.794  10.401  1.00  0.00           O  
ATOM   1325  OE2 GLU B 725      89.326  -1.267   9.250  1.00  0.00           O  
ATOM   1326  N   PHE B 726      92.426  -0.426   4.693  1.00  0.00           N  
ATOM   1327  CA  PHE B 726      91.956   0.454   3.648  1.00  0.00           C  
ATOM   1328  C   PHE B 726      90.775  -0.162   2.893  1.00  0.00           C  
ATOM   1329  O   PHE B 726      90.571  -1.387   2.933  1.00  0.00           O  
ATOM   1330  CB  PHE B 726      93.106   0.826   2.709  1.00  0.00           C  
ATOM   1331  CG  PHE B 726      93.673  -0.333   1.936  1.00  0.00           C  
ATOM   1332  CD1 PHE B 726      93.416  -0.468   0.579  1.00  0.00           C  
ATOM   1333  CD2 PHE B 726      94.487  -1.274   2.555  1.00  0.00           C  
ATOM   1334  CE1 PHE B 726      93.949  -1.525  -0.156  1.00  0.00           C  
ATOM   1335  CE2 PHE B 726      95.037  -2.339   1.825  1.00  0.00           C  
ATOM   1336  CZ  PHE B 726      94.762  -2.459   0.467  1.00  0.00           C  
ATOM   1337  N   LEU B 728      89.992   0.686   2.224  1.00  0.00           N  
ATOM   1338  CA  LEU B 728      88.787   0.237   1.556  1.00  0.00           C  
ATOM   1339  C   LEU B 728      89.032   0.001   0.072  1.00  0.00           C  
ATOM   1340  O   LEU B 728      89.658   0.808  -0.585  1.00  0.00           O  
ATOM   1341  CB  LEU B 728      87.674   1.258   1.773  1.00  0.00           C  
ATOM   1342  CG  LEU B 728      86.262   0.937   1.302  1.00  0.00           C  
ATOM   1343  CD1 LEU B 728      85.842  -0.422   1.841  1.00  0.00           C  
ATOM   1344  CD2 LEU B 728      85.349   1.990   1.789  1.00  0.00           C  
ATOM   1345  N   MET B 730      88.541  -1.111  -0.456  1.00  0.00           N  
ATOM   1346  CA  MET B 730      88.675  -1.384  -1.877  1.00  0.00           C  
ATOM   1347  C   MET B 730      87.409  -1.952  -2.492  1.00  0.00           C  
ATOM   1348  O   MET B 730      86.719  -2.758  -1.879  1.00  0.00           O  
ATOM   1349  CB  MET B 730      89.818  -2.367  -2.111  1.00  0.00           C  
ATOM   1350  CG  MET B 730      90.418  -2.332  -3.524  1.00  0.00           C  
ATOM   1351  SD  MET B 730      91.361  -3.832  -3.911  1.00  0.00           S  
ATOM   1352  CE  MET B 730      92.759  -3.694  -2.795  1.00  0.00           C  
ATOM   1353  N   LYS B 731      87.105  -1.512  -3.707  1.00  0.00           N  
ATOM   1354  CA  LYS B 731      86.183  -2.226  -4.586  1.00  0.00           C  
ATOM   1355  C   LYS B 731      87.076  -3.149  -5.368  1.00  0.00           C  
ATOM   1356  O   LYS B 731      87.936  -2.667  -6.125  1.00  0.00           O  
ATOM   1357  CB  LYS B 731      85.519  -1.262  -5.557  1.00  0.00           C  
ATOM   1358  CG  LYS B 731      84.524  -1.880  -6.509  1.00  0.00           C  
ATOM   1359  CD  LYS B 731      85.144  -2.600  -7.691  1.00  0.00           C  
ATOM   1360  CE  LYS B 731      85.914  -1.677  -8.577  1.00  0.00           C  
ATOM   1361  NZ  LYS B 731      86.702  -2.519  -9.522  1.00  0.00           N  
ATOM   1362  N   ASP B 732      86.937  -4.460  -5.156  1.00  0.00           N  
ATOM   1363  CA  ASP B 732      87.615  -5.432  -6.023  1.00  0.00           C  
ATOM   1364  C   ASP B 732      86.610  -6.295  -6.752  1.00  0.00           C  
ATOM   1365  O   ASP B 732      85.732  -6.891  -6.137  1.00  0.00           O  
ATOM   1366  CB  ASP B 732      88.723  -6.258  -5.322  1.00  0.00           C  
ATOM   1367  CG  ASP B 732      88.325  -6.805  -3.932  1.00  0.00           C  
ATOM   1368  OD1 ASP B 732      87.912  -6.018  -3.038  1.00  0.00           O  
ATOM   1369  OD2 ASP B 732      88.485  -8.033  -3.711  1.00  0.00           O  
ATOM   1370  N   ALA B 733      86.730  -6.302  -8.076  1.00  0.00           N  
ATOM   1371  CA  ALA B 733      85.854  -7.058  -8.971  1.00  0.00           C  
ATOM   1372  C   ALA B 733      86.679  -8.117  -9.619  1.00  0.00           C  
ATOM   1373  O   ALA B 733      87.899  -8.054  -9.586  1.00  0.00           O  
ATOM   1374  CB  ALA B 733      85.287  -6.151 -10.044  1.00  0.00           C  
ATOM   1375  N   TYR B 734      86.017  -9.083 -10.231  1.00  0.00           N  
ATOM   1376  CA  TYR B 734      86.688 -10.252 -10.765  1.00  0.00           C  
ATOM   1377  C   TYR B 734      85.868 -10.759 -11.926  1.00  0.00           C  
ATOM   1378  O   TYR B 734      84.668 -10.943 -11.775  1.00  0.00           O  
ATOM   1379  CB  TYR B 734      86.792 -11.327  -9.675  1.00  0.00           C  
ATOM   1380  CG  TYR B 734      87.532 -10.857  -8.416  1.00  0.00           C  
ATOM   1381  CD1 TYR B 734      88.919 -10.655  -8.424  1.00  0.00           C  
ATOM   1382  CD2 TYR B 734      86.850 -10.609  -7.220  1.00  0.00           C  
ATOM   1383  CE1 TYR B 734      89.599 -10.222  -7.284  1.00  0.00           C  
ATOM   1384  CE2 TYR B 734      87.536 -10.171  -6.072  1.00  0.00           C  
ATOM   1385  CZ  TYR B 734      88.906  -9.980  -6.112  1.00  0.00           C  
ATOM   1386  OH  TYR B 734      89.590  -9.544  -4.987  1.00  0.00           O  
ATOM   1387  N   SER B 735      86.497 -10.952 -13.083  1.00  0.00           N  
ATOM   1388  CA  SER B 735      85.797 -11.429 -14.281  1.00  0.00           C  
ATOM   1389  C   SER B 735      86.084 -12.897 -14.577  1.00  0.00           C  
ATOM   1390  O   SER B 735      87.145 -13.416 -14.217  1.00  0.00           O  
ATOM   1391  CB  SER B 735      86.122 -10.563 -15.485  1.00  0.00           C  
ATOM   1392  OG  SER B 735      87.512 -10.530 -15.687  1.00  0.00           O  
ATOM   1393  N   PHE B 736      85.122 -13.559 -15.219  1.00  0.00           N  
ATOM   1394  CA  PHE B 736      85.151 -15.008 -15.423  1.00  0.00           C  
ATOM   1395  C   PHE B 736      84.656 -15.395 -16.836  1.00  0.00           C  
ATOM   1396  O   PHE B 736      83.441 -15.461 -17.063  1.00  0.00           O  
ATOM   1397  CB  PHE B 736      84.279 -15.714 -14.366  1.00  0.00           C  
ATOM   1398  CG  PHE B 736      84.801 -15.618 -12.946  1.00  0.00           C  
ATOM   1399  CD1 PHE B 736      85.538 -16.649 -12.388  1.00  0.00           C  
ATOM   1400  CD2 PHE B 736      84.525 -14.522 -12.153  1.00  0.00           C  
ATOM   1401  CE1 PHE B 736      86.010 -16.575 -11.074  1.00  0.00           C  
ATOM   1402  CE2 PHE B 736      84.992 -14.452 -10.834  1.00  0.00           C  
ATOM   1403  CZ  PHE B 736      85.730 -15.480 -10.298  1.00  0.00           C  
ATOM   1404  N   ASP B 737      85.583 -15.648 -17.773  1.00  0.00           N  
ATOM   1405  CA  ASP B 737      85.244 -16.041 -19.173  1.00  0.00           C  
ATOM   1406  C   ASP B 737      85.777 -17.434 -19.610  1.00  0.00           C  
ATOM   1407  O   ASP B 737      86.728 -17.977 -19.020  1.00  0.00           O  
ATOM   1408  CB  ASP B 737      85.715 -14.971 -20.170  1.00  0.00           C  
ATOM   1409  CG  ASP B 737      85.083 -13.609 -19.921  1.00  0.00           C  
ATOM   1410  OD1 ASP B 737      84.712 -12.934 -20.916  1.00  0.00           O  
ATOM   1411  OD2 ASP B 737      84.956 -13.196 -18.737  1.00  0.00           O  
ATOM   1412  N   VAL B 738      85.173 -17.991 -20.665  1.00  0.00           N  
ATOM   1413  CA  VAL B 738      85.495 -19.346 -21.158  1.00  0.00           C  
ATOM   1414  C   VAL B 738      86.898 -19.473 -21.699  1.00  0.00           C  
ATOM   1415  O   VAL B 738      87.535 -20.507 -21.535  1.00  0.00           O  
ATOM   1416  CB  VAL B 738      84.579 -19.807 -22.308  1.00  0.00           C  
ATOM   1417  CG1 VAL B 738      84.033 -21.183 -22.006  1.00  0.00           C  
ATOM   1418  CG2 VAL B 738      83.449 -18.811 -22.572  1.00  0.00           C  
ATOM   1419  N   ASP B 739      87.368 -18.427 -22.363  1.00  0.00           N  
ATOM   1420  CA  ASP B 739      88.612 -18.509 -23.103  1.00  0.00           C  
ATOM   1421  C   ASP B 739      89.359 -17.183 -23.073  1.00  0.00           C  
ATOM   1422  O   ASP B 739      88.964 -16.267 -22.373  1.00  0.00           O  
ATOM   1423  CB  ASP B 739      88.330 -18.940 -24.546  1.00  0.00           C  
ATOM   1424  CG  ASP B 739      87.681 -17.840 -25.375  1.00  0.00           C  
ATOM   1425  OD1 ASP B 739      88.428 -17.162 -26.111  1.00  0.00           O  
ATOM   1426  OD2 ASP B 739      86.445 -17.648 -25.292  1.00  0.00           O  
ATOM   1427  N   GLU B 741      90.446 -17.084 -23.827  1.00  0.00           N  
ATOM   1428  CA  GLU B 741      91.202 -15.854 -23.853  1.00  0.00           C  
ATOM   1429  C   GLU B 741      90.366 -14.742 -24.484  1.00  0.00           C  
ATOM   1430  O   GLU B 741      90.001 -13.799 -23.785  1.00  0.00           O  
ATOM   1431  CB  GLU B 741      92.526 -16.040 -24.573  1.00  0.00           C  
ATOM   1432  CG  GLU B 741      93.598 -15.071 -24.123  1.00  0.00           C  
ATOM   1433  CD  GLU B 741      94.937 -15.304 -24.815  1.00  0.00           C  
ATOM   1434  OE1 GLU B 741      95.271 -16.465 -25.183  1.00  0.00           O  
ATOM   1435  OE2 GLU B 741      95.658 -14.301 -24.996  1.00  0.00           O  
ATOM   1436  N   ALA B 742      90.032 -14.859 -25.773  1.00  0.00           N  
ATOM   1437  CA  ALA B 742      89.295 -13.794 -26.486  1.00  0.00           C  
ATOM   1438  C   ALA B 742      88.144 -13.187 -25.661  1.00  0.00           C  
ATOM   1439  O   ALA B 742      87.917 -11.968 -25.689  1.00  0.00           O  
ATOM   1440  CB  ALA B 742      88.793 -14.282 -27.851  1.00  0.00           C  
ATOM   1441  N   GLY B 743      87.436 -14.037 -24.922  1.00  0.00           N  
ATOM   1442  CA  GLY B 743      86.448 -13.580 -23.953  1.00  0.00           C  
ATOM   1443  C   GLY B 743      87.044 -12.571 -22.980  1.00  0.00           C  
ATOM   1444  O   GLY B 743      86.752 -11.388 -23.064  1.00  0.00           O  
ATOM   1445  N   ALA B 786      87.906 -13.030 -22.075  1.00  0.00           N  
ATOM   1446  CA  ALA B 786      88.437 -12.187 -21.002  1.00  0.00           C  
ATOM   1447  C   ALA B 786      89.022 -10.879 -21.476  1.00  0.00           C  
ATOM   1448  O   ALA B 786      88.951  -9.895 -20.761  1.00  0.00           O  
ATOM   1449  CB  ALA B 786      89.440 -12.945 -20.173  1.00  0.00           C  
ATOM   1450  N   ARG B 787      89.578 -10.860 -22.680  1.00  0.00           N  
ATOM   1451  CA  ARG B 787      90.032  -9.609 -23.299  1.00  0.00           C  
ATOM   1452  C   ARG B 787      88.910  -8.600 -23.490  1.00  0.00           C  
ATOM   1453  O   ARG B 787      89.170  -7.414 -23.559  1.00  0.00           O  
ATOM   1454  CB  ARG B 787      90.734  -9.868 -24.632  1.00  0.00           C  
ATOM   1455  CG  ARG B 787      92.117 -10.470 -24.455  1.00  0.00           C  
ATOM   1456  CD  ARG B 787      93.035 -10.140 -25.628  1.00  0.00           C  
ATOM   1457  NE  ARG B 787      94.444 -10.081 -25.223  1.00  0.00           N  
ATOM   1458  CZ  ARG B 787      95.044  -8.977 -24.777  1.00  0.00           C  
ATOM   1459  NH1 ARG B 787      94.352  -7.837 -24.675  1.00  0.00           N  
ATOM   1460  NH2 ARG B 787      96.329  -9.007 -24.423  1.00  0.00           N  
ATOM   1461  N   LYS B 788      87.671  -9.090 -23.591  1.00  0.00           N  
ATOM   1462  CA  LYS B 788      86.456  -8.263 -23.638  1.00  0.00           C  
ATOM   1463  C   LYS B 788      86.060  -7.792 -22.248  1.00  0.00           C  
ATOM   1464  O   LYS B 788      85.786  -6.616 -22.049  1.00  0.00           O  
ATOM   1465  CB  LYS B 788      85.272  -9.053 -24.188  1.00  0.00           C  
ATOM   1466  CG  LYS B 788      85.133  -9.168 -25.694  1.00  0.00           C  
ATOM   1467  CD  LYS B 788      83.676  -9.554 -25.986  1.00  0.00           C  
ATOM   1468  CE  LYS B 788      83.267  -9.312 -27.431  1.00  0.00           C  
ATOM   1469  NZ  LYS B 788      83.917 -10.303 -28.336  1.00  0.00           N  
ATOM   1470  N   SER B 789      86.001  -8.723 -21.294  1.00  0.00           N  
ATOM   1471  CA  SER B 789      85.662  -8.418 -19.890  1.00  0.00           C  
ATOM   1472  C   SER B 789      86.651  -7.414 -19.298  1.00  0.00           C  
ATOM   1473  O   SER B 789      86.289  -6.559 -18.479  1.00  0.00           O  
ATOM   1474  CB  SER B 789      85.636  -9.696 -19.039  1.00  0.00           C  
ATOM   1475  OG  SER B 789      84.353 -10.303 -19.020  1.00  0.00           O  
ATOM   1476  N   TYR B 790      87.904  -7.543 -19.735  1.00  0.00           N  
ATOM   1477  CA  TYR B 790      88.956  -6.624 -19.378  1.00  0.00           C  
ATOM   1478  C   TYR B 790      88.491  -5.258 -19.829  1.00  0.00           C  
ATOM   1479  O   TYR B 790      88.196  -4.424 -18.973  1.00  0.00           O  
ATOM   1480  CB  TYR B 790      90.252  -7.027 -20.047  1.00  0.00           C  
ATOM   1481  CG  TYR B 790      91.461  -6.275 -19.573  1.00  0.00           C  
ATOM   1482  CD1 TYR B 790      92.240  -6.734 -18.497  1.00  0.00           C  
ATOM   1483  CD2 TYR B 790      91.853  -5.122 -20.217  1.00  0.00           C  
ATOM   1484  CE1 TYR B 790      93.367  -6.027 -18.080  1.00  0.00           C  
ATOM   1485  CE2 TYR B 790      92.968  -4.423 -19.817  1.00  0.00           C  
ATOM   1486  CZ  TYR B 790      93.715  -4.860 -18.756  1.00  0.00           C  
ATOM   1487  OH  TYR B 790      94.815  -4.093 -18.427  1.00  0.00           O  
ATOM   1488  N   ASN B 791      88.333  -5.053 -21.144  1.00  0.00           N  
ATOM   1489  CA  ASN B 791      87.921  -3.742 -21.691  1.00  0.00           C  
ATOM   1490  C   ASN B 791      86.666  -3.112 -21.043  1.00  0.00           C  
ATOM   1491  O   ASN B 791      86.642  -1.906 -20.782  1.00  0.00           O  
ATOM   1492  CB  ASN B 791      87.742  -3.786 -23.207  1.00  0.00           C  
ATOM   1493  CG  ASN B 791      88.782  -4.621 -23.897  1.00  0.00           C  
ATOM   1494  OD1 ASN B 791      88.873  -4.619 -25.117  1.00  0.00           O  
ATOM   1495  ND2 ASN B 791      89.558  -5.363 -23.129  1.00  0.00           N  
ATOM   1496  N   LYS B 792      85.632  -3.901 -20.776  1.00  0.00           N  
ATOM   1497  CA  LYS B 792      84.490  -3.349 -20.063  1.00  0.00           C  
ATOM   1498  C   LYS B 792      85.016  -2.517 -18.877  1.00  0.00           C  
ATOM   1499  O   LYS B 792      84.751  -1.319 -18.765  1.00  0.00           O  
ATOM   1500  CB  LYS B 792      83.535  -4.467 -19.576  1.00  0.00           C  
ATOM   1501  CG  LYS B 792      82.477  -5.007 -20.585  1.00  0.00           C  
ATOM   1502  CD  LYS B 792      81.696  -6.224 -19.997  1.00  0.00           C  
ATOM   1503  CE  LYS B 792      80.591  -6.773 -20.919  1.00  0.00           C  
ATOM   1504  NZ  LYS B 792      81.030  -7.043 -22.345  1.00  0.00           N  
ATOM   1505  N   MET B 793      85.802  -3.165 -18.024  1.00  0.00           N  
ATOM   1506  CA  MET B 793      86.240  -2.575 -16.789  1.00  0.00           C  
ATOM   1507  C   MET B 793      87.047  -1.343 -17.095  1.00  0.00           C  
ATOM   1508  O   MET B 793      86.890  -0.313 -16.445  1.00  0.00           O  
ATOM   1509  CB  MET B 793      87.075  -3.574 -15.976  1.00  0.00           C  
ATOM   1510  CG  MET B 793      86.264  -4.587 -15.227  1.00  0.00           C  
ATOM   1511  SD  MET B 793      85.269  -3.762 -13.976  1.00  0.00           S  
ATOM   1512  CE  MET B 793      83.943  -4.922 -13.694  1.00  0.00           C  
ATOM   1513  N   PHE B 794      87.908  -1.461 -18.102  1.00  0.00           N  
ATOM   1514  CA  PHE B 794      88.801  -0.392 -18.497  1.00  0.00           C  
ATOM   1515  C   PHE B 794      87.967   0.852 -18.756  1.00  0.00           C  
ATOM   1516  O   PHE B 794      88.253   1.932 -18.208  1.00  0.00           O  
ATOM   1517  CB  PHE B 794      89.571  -0.809 -19.746  1.00  0.00           C  
ATOM   1518  CG  PHE B 794      90.625   0.180 -20.195  1.00  0.00           C  
ATOM   1519  CD1 PHE B 794      91.935  -0.229 -20.370  1.00  0.00           C  
ATOM   1520  CD2 PHE B 794      90.304   1.508 -20.481  1.00  0.00           C  
ATOM   1521  CE1 PHE B 794      92.910   0.674 -20.804  1.00  0.00           C  
ATOM   1522  CE2 PHE B 794      91.279   2.416 -20.920  1.00  0.00           C  
ATOM   1523  CZ  PHE B 794      92.576   2.003 -21.076  1.00  0.00           C  
ATOM   1524  N   VAL B 795      86.917   0.704 -19.562  1.00  0.00           N  
ATOM   1525  CA  VAL B 795      86.065   1.836 -19.858  1.00  0.00           C  
ATOM   1526  C   VAL B 795      85.419   2.347 -18.573  1.00  0.00           C  
ATOM   1527  O   VAL B 795      85.425   3.559 -18.331  1.00  0.00           O  
ATOM   1528  CB  VAL B 795      84.972   1.519 -20.894  1.00  0.00           C  
ATOM   1529  CG1 VAL B 795      84.332   2.804 -21.353  1.00  0.00           C  
ATOM   1530  CG2 VAL B 795      85.530   0.760 -22.077  1.00  0.00           C  
ATOM   1531  N   ALA B 796      84.887   1.431 -17.756  1.00  0.00           N  
ATOM   1532  CA  ALA B 796      84.120   1.802 -16.566  1.00  0.00           C  
ATOM   1533  C   ALA B 796      84.965   2.577 -15.591  1.00  0.00           C  
ATOM   1534  O   ALA B 796      84.450   3.424 -14.858  1.00  0.00           O  
ATOM   1535  CB  ALA B 796      83.545   0.598 -15.890  1.00  0.00           C  
ATOM   1536  N   TYR B 797      86.269   2.294 -15.591  1.00  0.00           N  
ATOM   1537  CA  TYR B 797      87.215   3.016 -14.759  1.00  0.00           C  
ATOM   1538  C   TYR B 797      87.404   4.436 -15.299  1.00  0.00           C  
ATOM   1539  O   TYR B 797      87.451   5.404 -14.527  1.00  0.00           O  
ATOM   1540  CB  TYR B 797      88.534   2.282 -14.726  1.00  0.00           C  
ATOM   1541  CG  TYR B 797      88.683   1.251 -13.631  1.00  0.00           C  
ATOM   1542  CD1 TYR B 797      87.673   0.365 -13.330  1.00  0.00           C  
ATOM   1543  CD2 TYR B 797      89.873   1.141 -12.932  1.00  0.00           C  
ATOM   1544  CE1 TYR B 797      87.823  -0.581 -12.338  1.00  0.00           C  
ATOM   1545  CE2 TYR B 797      90.045   0.203 -11.944  1.00  0.00           C  
ATOM   1546  CZ  TYR B 797      89.022  -0.666 -11.645  1.00  0.00           C  
ATOM   1547  OH  TYR B 797      89.206  -1.617 -10.642  1.00  0.00           O  
ATOM   1548  N   LEU B 798      87.480   4.574 -16.625  1.00  0.00           N  
ATOM   1549  CA  LEU B 798      87.594   5.902 -17.243  1.00  0.00           C  
ATOM   1550  C   LEU B 798      86.489   6.819 -16.817  1.00  0.00           C  
ATOM   1551  O   LEU B 798      86.715   7.984 -16.566  1.00  0.00           O  
ATOM   1552  CB  LEU B 798      87.571   5.810 -18.757  1.00  0.00           C  
ATOM   1553  CG  LEU B 798      88.895   5.387 -19.375  1.00  0.00           C  
ATOM   1554  CD1 LEU B 798      88.646   5.098 -20.829  1.00  0.00           C  
ATOM   1555  CD2 LEU B 798      89.976   6.464 -19.206  1.00  0.00           C  
ATOM   1556  N   ARG B 799      85.283   6.286 -16.756  1.00  0.00           N  
ATOM   1557  CA  ARG B 799      84.151   7.082 -16.347  1.00  0.00           C  
ATOM   1558  C   ARG B 799      84.221   7.412 -14.863  1.00  0.00           C  
ATOM   1559  O   ARG B 799      84.057   8.559 -14.474  1.00  0.00           O  
ATOM   1560  CB  ARG B 799      82.854   6.369 -16.717  1.00  0.00           C  
ATOM   1561  CG  ARG B 799      82.628   6.330 -18.227  1.00  0.00           C  
ATOM   1562  CD  ARG B 799      81.277   5.734 -18.625  1.00  0.00           C  
ATOM   1563  NE  ARG B 799      80.212   6.097 -17.695  1.00  0.00           N  
ATOM   1564  CZ  ARG B 799      79.794   7.342 -17.491  1.00  0.00           C  
ATOM   1565  NH1 ARG B 799      80.364   8.349 -18.153  1.00  0.00           N  
ATOM   1566  NH2 ARG B 799      78.821   7.582 -16.613  1.00  0.00           N  
ATOM   1567  N   THR B 800      84.515   6.390 -14.059  1.00  0.00           N  
ATOM   1568  CA  THR B 800      84.562   6.476 -12.598  1.00  0.00           C  
ATOM   1569  C   THR B 800      85.384   7.636 -12.068  1.00  0.00           C  
ATOM   1570  O   THR B 800      84.891   8.484 -11.303  1.00  0.00           O  
ATOM   1571  CB  THR B 800      85.150   5.204 -12.011  1.00  0.00           C  
ATOM   1572  OG1 THR B 800      84.376   4.082 -12.462  1.00  0.00           O  
ATOM   1573  CG2 THR B 800      85.142   5.261 -10.479  1.00  0.00           C  
ATOM   1574  N   PHE B 801      86.646   7.670 -12.463  1.00  0.00           N  
ATOM   1575  CA  PHE B 801      87.515   8.736 -12.006  1.00  0.00           C  
ATOM   1576  C   PHE B 801      87.086  10.089 -12.557  1.00  0.00           C  
ATOM   1577  O   PHE B 801      87.230  11.119 -11.873  1.00  0.00           O  
ATOM   1578  CB  PHE B 801      88.958   8.391 -12.316  1.00  0.00           C  
ATOM   1579  CG  PHE B 801      89.394   7.107 -11.674  1.00  0.00           C  
ATOM   1580  CD1 PHE B 801      89.243   6.922 -10.296  1.00  0.00           C  
ATOM   1581  CD2 PHE B 801      89.918   6.072 -12.434  1.00  0.00           C  
ATOM   1582  CE1 PHE B 801      89.611   5.742  -9.694  1.00  0.00           C  
ATOM   1583  CE2 PHE B 801      90.292   4.884 -11.838  1.00  0.00           C  
ATOM   1584  CZ  PHE B 801      90.136   4.721 -10.463  1.00  0.00           C  
ATOM   1585  N   ALA B 802      86.514  10.073 -13.761  1.00  0.00           N  
ATOM   1586  CA  ALA B 802      86.079  11.290 -14.402  1.00  0.00           C  
ATOM   1587  C   ALA B 802      84.898  11.883 -13.669  1.00  0.00           C  
ATOM   1588  O   ALA B 802      84.794  13.100 -13.554  1.00  0.00           O  
ATOM   1589  CB  ALA B 802      85.740  11.042 -15.837  1.00  0.00           C  
ATOM   1590  N   ARG B 803      84.020  11.030 -13.158  1.00  0.00           N  
ATOM   1591  CA  ARG B 803      82.859  11.480 -12.390  1.00  0.00           C  
ATOM   1592  C   ARG B 803      83.245  12.076 -11.057  1.00  0.00           C  
ATOM   1593  O   ARG B 803      82.420  12.671 -10.393  1.00  0.00           O  
ATOM   1594  CB  ARG B 803      81.907  10.329 -12.134  1.00  0.00           C  
ATOM   1595  CG  ARG B 803      81.183   9.890 -13.355  1.00  0.00           C  
ATOM   1596  CD  ARG B 803      80.077   8.966 -12.986  1.00  0.00           C  
ATOM   1597  NE  ARG B 803      79.117   9.607 -12.104  1.00  0.00           N  
ATOM   1598  CZ  ARG B 803      78.225   8.940 -11.390  1.00  0.00           C  
ATOM   1599  NH1 ARG B 803      78.193   7.624 -11.450  1.00  0.00           N  
ATOM   1600  NH2 ARG B 803      77.369   9.582 -10.617  1.00  0.00           N  
ATOM   1601  N   MET B 807      84.495  11.881 -10.659  1.00  0.00           N  
ATOM   1602  CA  MET B 807      85.040  12.495  -9.461  1.00  0.00           C  
ATOM   1603  C   MET B 807      85.973  13.632  -9.867  1.00  0.00           C  
ATOM   1604  O   MET B 807      86.907  13.970  -9.134  1.00  0.00           O  
ATOM   1605  CB  MET B 807      85.838  11.452  -8.675  1.00  0.00           C  
ATOM   1606  CG  MET B 807      85.018  10.303  -8.087  1.00  0.00           C  
ATOM   1607  SD  MET B 807      86.156   8.975  -7.629  1.00  0.00           S  
ATOM   1608  CE  MET B 807      85.000   7.602  -7.534  1.00  0.00           C  
ATOM   1609  N   GLY B 808      85.744  14.193 -11.050  1.00  0.00           N  
ATOM   1610  CA  GLY B 808      86.630  15.190 -11.616  1.00  0.00           C  
ATOM   1611  C   GLY B 808      88.105  14.923 -11.363  1.00  0.00           C  
ATOM   1612  O   GLY B 808      88.775  15.725 -10.719  1.00  0.00           O  
ATOM   1613  N   LEU B1153      88.600  13.784 -11.845  1.00  0.00           N  
ATOM   1614  CA  LEU B1153      90.049  13.519 -11.898  1.00  0.00           C  
ATOM   1615  C   LEU B1153      90.457  12.921 -13.236  1.00  0.00           C  
ATOM   1616  O   LEU B1153      89.899  11.907 -13.669  1.00  0.00           O  
ATOM   1617  CB  LEU B1153      90.477  12.508 -10.848  1.00  0.00           C  
ATOM   1618  CG  LEU B1153      90.213  12.665  -9.379  1.00  0.00           C  
ATOM   1619  CD1 LEU B1153      90.423  11.292  -8.820  1.00  0.00           C  
ATOM   1620  CD2 LEU B1153      91.190  13.643  -8.778  1.00  0.00           C  
ATOM   1621  N   LYS B1154      91.451  13.504 -13.877  1.00  0.00           N  
ATOM   1622  CA  LYS B1154      91.939  12.888 -15.078  1.00  0.00           C  
ATOM   1623  C   LYS B1154      92.923  11.786 -14.676  1.00  0.00           C  
ATOM   1624  O   LYS B1154      94.107  12.023 -14.430  1.00  0.00           O  
ATOM   1625  CB  LYS B1154      92.540  13.934 -16.008  1.00  0.00           C  
ATOM   1626  CG  LYS B1154      91.553  15.025 -16.448  1.00  0.00           C  
ATOM   1627  CD  LYS B1154      92.275  16.147 -17.200  1.00  0.00           C  
ATOM   1628  CE  LYS B1154      91.309  17.202 -17.773  1.00  0.00           C  
ATOM   1629  NZ  LYS B1154      92.069  18.345 -18.417  1.00  0.00           N  
ATOM   1630  N   ALA B1155      92.401  10.576 -14.553  1.00  0.00           N  
ATOM   1631  CA  ALA B1155      93.226   9.437 -14.205  1.00  0.00           C  
ATOM   1632  C   ALA B1155      93.676   8.840 -15.510  1.00  0.00           C  
ATOM   1633  O   ALA B1155      92.831   8.543 -16.363  1.00  0.00           O  
ATOM   1634  CB  ALA B1155      92.434   8.438 -13.405  1.00  0.00           C  
ATOM   1635  N   ILE B1156      94.989   8.679 -15.678  1.00  0.00           N  
ATOM   1636  CA  ILE B1156      95.548   8.304 -16.973  1.00  0.00           C  
ATOM   1637  C   ILE B1156      95.950   6.861 -16.959  1.00  0.00           C  
ATOM   1638  O   ILE B1156      96.616   6.453 -16.035  1.00  0.00           O  
ATOM   1639  CB  ILE B1156      96.753   9.185 -17.333  1.00  0.00           C  
ATOM   1640  CG1 ILE B1156      96.271  10.608 -17.609  1.00  0.00           C  
ATOM   1641  CG2 ILE B1156      97.505   8.632 -18.537  1.00  0.00           C  
ATOM   1642  CD1 ILE B1156      94.945  10.677 -18.414  1.00  0.00           C  
ATOM   1643  N   PRO B1157      95.520   6.072 -17.970  1.00  0.00           N  
ATOM   1644  CA  PRO B1157      95.868   4.650 -18.097  1.00  0.00           C  
ATOM   1645  C   PRO B1157      97.333   4.461 -18.477  1.00  0.00           C  
ATOM   1646  O   PRO B1157      97.825   5.109 -19.423  1.00  0.00           O  
ATOM   1647  CB  PRO B1157      94.988   4.190 -19.252  1.00  0.00           C  
ATOM   1648  CG  PRO B1157      94.828   5.391 -20.064  1.00  0.00           C  
ATOM   1649  CD  PRO B1157      94.650   6.497 -19.074  1.00  0.00           C  
ATOM   1650  N   MET B1158      98.026   3.583 -17.756  1.00  0.00           N  
ATOM   1651  CA  MET B1158      99.459   3.382 -17.965  1.00  0.00           C  
ATOM   1652  C   MET B1158      99.823   1.919 -17.899  1.00  0.00           C  
ATOM   1653  O   MET B1158      99.273   1.187 -17.086  1.00  0.00           O  
ATOM   1654  CB  MET B1158     100.270   4.178 -16.939  1.00  0.00           C  
ATOM   1655  CG  MET B1158     100.825   5.483 -17.495  1.00  0.00           C  
ATOM   1656  SD  MET B1158     101.354   6.668 -16.256  1.00  0.00           S  
ATOM   1657  CE  MET B1158      99.870   7.615 -16.010  1.00  0.00           C  
ATOM   1658  N   ARG B1159     100.738   1.483 -18.757  1.00  0.00           N  
ATOM   1659  CA  ARG B1159     101.118   0.086 -18.734  1.00  0.00           C  
ATOM   1660  C   ARG B1159     101.796  -0.210 -17.396  1.00  0.00           C  
ATOM   1661  O   ARG B1159     102.491   0.648 -16.840  1.00  0.00           O  
ATOM   1662  CB  ARG B1159     101.983  -0.270 -19.935  1.00  0.00           C  
ATOM   1663  CG  ARG B1159     102.040  -1.753 -20.230  1.00  0.00           C  
ATOM   1664  CD  ARG B1159     100.669  -2.375 -20.501  1.00  0.00           C  
ATOM   1665  NE  ARG B1159     100.834  -3.759 -20.948  1.00  0.00           N  
ATOM   1666  CZ  ARG B1159     100.519  -4.217 -22.161  1.00  0.00           C  
ATOM   1667  NH1 ARG B1159      99.958  -3.423 -23.074  1.00  0.00           N  
ATOM   1668  NH2 ARG B1159     100.749  -5.492 -22.453  1.00  0.00           N  
ATOM   1669  N   ALA B1160     101.554  -1.409 -16.870  1.00  0.00           N  
ATOM   1670  CA  ALA B1160     101.888  -1.734 -15.479  1.00  0.00           C  
ATOM   1671  C   ALA B1160     102.401  -3.170 -15.251  1.00  0.00           C  
ATOM   1672  O   ALA B1160     102.457  -3.993 -16.169  1.00  0.00           O  
ATOM   1673  CB  ALA B1160     100.692  -1.457 -14.583  1.00  0.00           C  
ATOM   1674  N   GLU B1161     102.756  -3.451 -14.002  1.00  0.00           N  
ATOM   1675  CA  GLU B1161     103.399  -4.689 -13.630  1.00  0.00           C  
ATOM   1676  C   GLU B1161     102.499  -5.409 -12.658  1.00  0.00           C  
ATOM   1677  O   GLU B1161     101.976  -4.792 -11.737  1.00  0.00           O  
ATOM   1678  CB  GLU B1161     104.691  -4.336 -12.930  1.00  0.00           C  
ATOM   1679  CG  GLU B1161     105.763  -5.368 -13.014  1.00  0.00           C  
ATOM   1680  CD  GLU B1161     107.090  -4.748 -12.706  1.00  0.00           C  
ATOM   1681  OE1 GLU B1161     107.895  -4.577 -13.652  1.00  0.00           O  
ATOM   1682  OE2 GLU B1161     107.305  -4.383 -11.525  1.00  0.00           O  
ATOM   1683  N   THR B1162     102.345  -6.712 -12.820  1.00  0.00           N  
ATOM   1684  CA  THR B1162     101.303  -7.419 -12.081  1.00  0.00           C  
ATOM   1685  C   THR B1162     101.621  -7.807 -10.637  1.00  0.00           C  
ATOM   1686  O   THR B1162     100.706  -8.090  -9.864  1.00  0.00           O  
ATOM   1687  CB  THR B1162     100.775  -8.643 -12.846  1.00  0.00           C  
ATOM   1688  OG1 THR B1162     101.867  -9.484 -13.216  1.00  0.00           O  
ATOM   1689  CG2 THR B1162     100.040  -8.204 -14.099  1.00  0.00           C  
ATOM   1690  N   GLY B1437     102.900  -7.826 -10.266  1.00  0.00           N  
ATOM   1691  CA  GLY B1437     103.301  -8.162  -8.891  1.00  0.00           C  
ATOM   1692  C   GLY B1437     102.878  -9.577  -8.549  1.00  0.00           C  
ATOM   1693  O   GLY B1437     103.033 -10.466  -9.383  1.00  0.00           O  
ATOM   1694  N   PRO B1438     102.318  -9.796  -7.343  1.00  0.00           N  
ATOM   1695  CA  PRO B1438     101.897 -11.137  -6.952  1.00  0.00           C  
ATOM   1696  C   PRO B1438     100.468 -11.498  -7.386  1.00  0.00           C  
ATOM   1697  O   PRO B1438      99.852 -12.378  -6.788  1.00  0.00           O  
ATOM   1698  CB  PRO B1438     101.992 -11.075  -5.435  1.00  0.00           C  
ATOM   1699  CG  PRO B1438     101.612  -9.658  -5.115  1.00  0.00           C  
ATOM   1700  CD  PRO B1438     102.068  -8.815  -6.270  1.00  0.00           C  
ATOM   1701  N   ILE B1443      99.956 -10.825  -8.421  1.00  0.00           N  
ATOM   1702  CA  ILE B1443      98.576 -11.013  -8.916  1.00  0.00           C  
ATOM   1703  C   ILE B1443      98.542 -11.730 -10.287  1.00  0.00           C  
ATOM   1704  O   ILE B1443      97.460 -12.061 -10.802  1.00  0.00           O  
ATOM   1705  CB  ILE B1443      97.813  -9.641  -8.966  1.00  0.00           C  
ATOM   1706  CG1 ILE B1443      97.520  -9.159  -7.552  1.00  0.00           C  
ATOM   1707  CG2 ILE B1443      96.496  -9.720  -9.726  1.00  0.00           C  
ATOM   1708  CD1 ILE B1443      97.692  -7.684  -7.394  1.00  0.00           C  
ATOM   1709  N   GLY B1444      99.728 -11.960 -10.864  1.00  0.00           N  
ATOM   1710  CA  GLY B1444      99.886 -12.671 -12.153  1.00  0.00           C  
ATOM   1711  C   GLY B1444      99.502 -11.894 -13.410  1.00  0.00           C  
ATOM   1712  O   GLY B1444      98.903 -10.825 -13.326  1.00  0.00           O  
ATOM   1713  N   GLY B1448      99.852 -12.440 -14.576  1.00  0.00           N  
ATOM   1714  CA  GLY B1448      99.406 -11.899 -15.871  1.00  0.00           C  
ATOM   1715  C   GLY B1448     100.437 -11.038 -16.587  1.00  0.00           C  
ATOM   1716  O   GLY B1448     101.378 -10.531 -15.958  1.00  0.00           O  
ATOM   1717  N   ASP B1456     100.277 -10.874 -17.902  1.00  0.00           N  
ATOM   1718  CA  ASP B1456     101.122  -9.935 -18.647  1.00  0.00           C  
ATOM   1719  C   ASP B1456     100.381  -8.683 -19.112  1.00  0.00           C  
ATOM   1720  O   ASP B1456     100.998  -7.751 -19.634  1.00  0.00           O  
ATOM   1721  CB  ASP B1456     101.849 -10.622 -19.798  1.00  0.00           C  
ATOM   1722  CG  ASP B1456     103.295 -10.986 -19.436  1.00  0.00           C  
ATOM   1723  OD1 ASP B1456     103.607 -11.078 -18.219  1.00  0.00           O  
ATOM   1724  OD2 ASP B1456     104.123 -11.174 -20.368  1.00  0.00           O  
ATOM   1725  N   LEU B1457      99.062  -8.669 -18.911  1.00  0.00           N  
ATOM   1726  CA  LEU B1457      98.246  -7.492 -19.170  1.00  0.00           C  
ATOM   1727  C   LEU B1457      97.770  -6.887 -17.846  1.00  0.00           C  
ATOM   1728  O   LEU B1457      97.210  -7.580 -16.988  1.00  0.00           O  
ATOM   1729  CB  LEU B1457      97.043  -7.832 -20.054  1.00  0.00           C  
ATOM   1730  CG  LEU B1457      96.533  -6.804 -21.078  1.00  0.00           C  
ATOM   1731  CD1 LEU B1457      95.148  -7.184 -21.550  1.00  0.00           C  
ATOM   1732  CD2 LEU B1457      96.502  -5.386 -20.561  1.00  0.00           C  
ATOM   1733  N   SER B1458      98.005  -5.584 -17.702  1.00  0.00           N  
ATOM   1734  CA  SER B1458      97.601  -4.821 -16.547  1.00  0.00           C  
ATOM   1735  C   SER B1458      97.801  -3.364 -16.862  1.00  0.00           C  
ATOM   1736  O   SER B1458      98.775  -2.989 -17.493  1.00  0.00           O  
ATOM   1737  CB  SER B1458      98.436  -5.204 -15.323  1.00  0.00           C  
ATOM   1738  OG  SER B1458      97.942  -4.598 -14.140  1.00  0.00           O  
ATOM   1739  N   HIS B1459      96.864  -2.542 -16.433  1.00  0.00           N  
ATOM   1740  CA  HIS B1459      97.044  -1.110 -16.502  1.00  0.00           C  
ATOM   1741  C   HIS B1459      96.832  -0.583 -15.122  1.00  0.00           C  
ATOM   1742  O   HIS B1459      95.898  -1.004 -14.443  1.00  0.00           O  
ATOM   1743  CB  HIS B1459      96.015  -0.465 -17.437  1.00  0.00           C  
ATOM   1744  CG  HIS B1459      96.287  -0.700 -18.888  1.00  0.00           C  
ATOM   1745  ND1 HIS B1459      96.047  -1.911 -19.505  1.00  0.00           N  
ATOM   1746  CD2 HIS B1459      96.796   0.116 -19.842  1.00  0.00           C  
ATOM   1747  CE1 HIS B1459      96.387  -1.824 -20.779  1.00  0.00           C  
ATOM   1748  NE2 HIS B1459      96.854  -0.609 -21.010  1.00  0.00           N  
ATOM   1749  N   GLU B1460      97.689   0.329 -14.687  1.00  0.00           N  
ATOM   1750  CA  GLU B1460      97.297   1.163 -13.562  1.00  0.00           C  
ATOM   1751  C   GLU B1460      96.727   2.473 -14.065  1.00  0.00           C  
ATOM   1752  O   GLU B1460      97.067   2.924 -15.169  1.00  0.00           O  
ATOM   1753  CB  GLU B1460      98.380   1.358 -12.485  1.00  0.00           C  
ATOM   1754  CG  GLU B1460      99.797   1.632 -12.948  1.00  0.00           C  
ATOM   1755  CD  GLU B1460     100.836   1.121 -11.937  1.00  0.00           C  
ATOM   1756  OE1 GLU B1460     100.428   0.489 -10.928  1.00  0.00           O  
ATOM   1757  OE2 GLU B1460     102.055   1.335 -12.152  1.00  0.00           O  
ATOM   1758  N   PHE B1461      95.812   3.025 -13.264  1.00  0.00           N  
ATOM   1759  CA  PHE B1461      95.210   4.321 -13.495  1.00  0.00           C  
ATOM   1760  C   PHE B1461      95.852   5.254 -12.516  1.00  0.00           C  
ATOM   1761  O   PHE B1461      95.860   4.990 -11.313  1.00  0.00           O  
ATOM   1762  CB  PHE B1461      93.705   4.243 -13.277  1.00  0.00           C  
ATOM   1763  CG  PHE B1461      92.976   3.634 -14.428  1.00  0.00           C  
ATOM   1764  CD1 PHE B1461      92.329   4.431 -15.348  1.00  0.00           C  
ATOM   1765  CD2 PHE B1461      92.984   2.262 -14.628  1.00  0.00           C  
ATOM   1766  CE1 PHE B1461      91.681   3.865 -16.435  1.00  0.00           C  
ATOM   1767  CE2 PHE B1461      92.348   1.701 -15.719  1.00  0.00           C  
ATOM   1768  CZ  PHE B1461      91.702   2.498 -16.618  1.00  0.00           C  
ATOM   1769  N   ILE B1462      96.416   6.332 -13.036  1.00  0.00           N  
ATOM   1770  CA  ILE B1462      97.259   7.219 -12.245  1.00  0.00           C  
ATOM   1771  C   ILE B1462      96.891   8.670 -12.457  1.00  0.00           C  
ATOM   1772  O   ILE B1462      96.813   9.139 -13.604  1.00  0.00           O  
ATOM   1773  CB  ILE B1462      98.742   7.082 -12.622  1.00  0.00           C  
ATOM   1774  CG1 ILE B1462      99.250   5.648 -12.409  1.00  0.00           C  
ATOM   1775  CG2 ILE B1462      99.573   8.089 -11.841  1.00  0.00           C  
ATOM   1776  CD1 ILE B1462     100.718   5.426 -12.843  1.00  0.00           C  
ATOM   1777  N   VAL B1463      96.689   9.374 -11.346  1.00  0.00           N  
ATOM   1778  CA  VAL B1463      96.402  10.796 -11.389  1.00  0.00           C  
ATOM   1779  C   VAL B1463      97.716  11.502 -11.153  1.00  0.00           C  
ATOM   1780  O   VAL B1463      98.428  11.161 -10.222  1.00  0.00           O  
ATOM   1781  CB  VAL B1463      95.358  11.240 -10.315  1.00  0.00           C  
ATOM   1782  CG1 VAL B1463      94.987  12.741 -10.493  1.00  0.00           C  
ATOM   1783  CG2 VAL B1463      94.092  10.328 -10.328  1.00  0.00           C  
ATOM   1784  N   LEU B1464      98.030  12.466 -12.014  1.00  0.00           N  
ATOM   1785  CA  LEU B1464      99.266  13.247 -11.918  1.00  0.00           C  
ATOM   1786  C   LEU B1464      99.283  14.107 -10.651  1.00  0.00           C  
ATOM   1787  O   LEU B1464      98.237  14.533 -10.178  1.00  0.00           O  
ATOM   1788  CB  LEU B1464      99.456  14.114 -13.169  1.00  0.00           C  
ATOM   1789  CG  LEU B1464     100.005  13.464 -14.445  1.00  0.00           C  
ATOM   1790  CD1 LEU B1464      99.154  12.306 -14.920  1.00  0.00           C  
ATOM   1791  CD2 LEU B1464     100.078  14.501 -15.532  1.00  0.00           C  
ATOM   1792  N   ALA B1465     100.472  14.349 -10.106  1.00  0.00           N  
ATOM   1793  CA  ALA B1465     100.603  14.937  -8.773  1.00  0.00           C  
ATOM   1794  C   ALA B1465     101.829  15.808  -8.615  1.00  0.00           C  
ATOM   1795  O   ALA B1465     102.532  16.121  -9.587  1.00  0.00           O  
ATOM   1796  CB  ALA B1465     100.649  13.831  -7.721  1.00  0.00           C  
ATOM   1797  N   GLU B1475     102.061  16.218  -7.373  1.00  0.00           N  
ATOM   1798  CA  GLU B1475     103.378  16.688  -6.972  1.00  0.00           C  
ATOM   1799  C   GLU B1475     103.870  15.910  -5.763  1.00  0.00           C  
ATOM   1800  O   GLU B1475     104.832  16.286  -5.119  1.00  0.00           O  
ATOM   1801  CB  GLU B1475     103.449  18.223  -6.801  1.00  0.00           C  
ATOM   1802  CG  GLU B1475     104.145  18.928  -8.016  1.00  0.00           C  
ATOM   1803  CD  GLU B1475     104.722  20.331  -7.709  1.00  0.00           C  
ATOM   1804  OE1 GLU B1475     103.956  21.205  -7.241  1.00  0.00           O  
ATOM   1805  OE2 GLU B1475     105.934  20.567  -7.962  1.00  0.00           O  
ATOM   1806  N   THR B1476     103.189  14.814  -5.464  1.00  0.00           N  
ATOM   1807  CA  THR B1476     103.718  13.791  -4.560  1.00  0.00           C  
ATOM   1808  C   THR B1476     103.231  12.428  -5.067  1.00  0.00           C  
ATOM   1809  O   THR B1476     102.034  12.106  -4.985  1.00  0.00           O  
ATOM   1810  CB  THR B1476     103.352  13.997  -3.033  1.00  0.00           C  
ATOM   1811  OG1 THR B1476     102.076  13.395  -2.723  1.00  0.00           O  
ATOM   1812  CG2 THR B1476     103.394  15.496  -2.610  1.00  0.00           C  
ATOM   1813  N   GLY B1477     104.159  11.644  -5.614  1.00  0.00           N  
ATOM   1814  CA  GLY B1477     103.814  10.349  -6.175  1.00  0.00           C  
ATOM   1815  C   GLY B1477     104.638   9.267  -5.535  1.00  0.00           C  
ATOM   1816  O   GLY B1477     105.847   9.423  -5.360  1.00  0.00           O  
ATOM   1817  N   GLU B1478     103.976   8.177  -5.165  1.00  0.00           N  
ATOM   1818  CA  GLU B1478     104.671   6.963  -4.747  1.00  0.00           C  
ATOM   1819  C   GLU B1478     105.444   6.475  -5.969  1.00  0.00           C  
ATOM   1820  O   GLU B1478     106.490   5.831  -5.844  1.00  0.00           O  
ATOM   1821  CB  GLU B1478     103.663   5.909  -4.240  1.00  0.00           C  
ATOM   1822  CG  GLU B1478     104.263   4.718  -3.460  1.00  0.00           C  
ATOM   1823  CD  GLU B1478     103.502   4.401  -2.148  1.00  0.00           C  
ATOM   1824  OE1 GLU B1478     102.595   3.526  -2.163  1.00  0.00           O  
ATOM   1825  OE2 GLU B1478     103.810   5.038  -1.106  1.00  0.00           O  
ATOM   1826  N   SER B1479     104.928   6.844  -7.146  1.00  0.00           N  
ATOM   1827  CA  SER B1479     105.461   6.426  -8.448  1.00  0.00           C  
ATOM   1828  C   SER B1479     105.753   7.624  -9.347  1.00  0.00           C  
ATOM   1829  O   SER B1479     105.034   8.614  -9.330  1.00  0.00           O  
ATOM   1830  CB  SER B1479     104.459   5.479  -9.145  1.00  0.00           C  
ATOM   1831  OG  SER B1479     103.111   5.941  -9.060  1.00  0.00           O  
ATOM   1832  N   GLY B1480     106.807   7.526 -10.137  1.00  0.00           N  
ATOM   1833  CA  GLY B1480     107.150   8.570 -11.099  1.00  0.00           C  
ATOM   1834  C   GLY B1480     106.861   8.120 -12.516  1.00  0.00           C  
ATOM   1835  O   GLY B1480     107.075   6.959 -12.864  1.00  0.00           O  
ATOM   1836  N   VAL B1481     106.381   9.050 -13.336  1.00  0.00           N  
ATOM   1837  CA  VAL B1481     105.806   8.711 -14.632  1.00  0.00           C  
ATOM   1838  C   VAL B1481     106.381   9.534 -15.752  1.00  0.00           C  
ATOM   1839  O   VAL B1481     106.907  10.607 -15.518  1.00  0.00           O  
ATOM   1840  CB  VAL B1481     104.283   8.912 -14.641  1.00  0.00           C  
ATOM   1841  CG1 VAL B1481     103.646   8.205 -13.458  1.00  0.00           C  
ATOM   1842  CG2 VAL B1481     103.943  10.386 -14.631  1.00  0.00           C  
ATOM   1843  N   TYR B1482     106.271   9.026 -16.973  1.00  0.00           N  
ATOM   1844  CA  TYR B1482     106.708   9.774 -18.148  1.00  0.00           C  
ATOM   1845  C   TYR B1482     105.636   9.761 -19.250  1.00  0.00           C  
ATOM   1846  O   TYR B1482     105.430   8.753 -19.922  1.00  0.00           O  
ATOM   1847  CB  TYR B1482     108.056   9.258 -18.684  1.00  0.00           C  
ATOM   1848  CG  TYR B1482     109.206   9.123 -17.679  1.00  0.00           C  
ATOM   1849  CD1 TYR B1482     110.310   9.967 -17.734  1.00  0.00           C  
ATOM   1850  CD2 TYR B1482     109.204   8.119 -16.711  1.00  0.00           C  
ATOM   1851  CE1 TYR B1482     111.373   9.825 -16.836  1.00  0.00           C  
ATOM   1852  CE2 TYR B1482     110.249   7.973 -15.808  1.00  0.00           C  
ATOM   1853  CZ  TYR B1482     111.334   8.823 -15.876  1.00  0.00           C  
ATOM   1854  OH  TYR B1482     112.372   8.661 -14.981  1.00  0.00           O  
ATOM   1855  N   ILE B1483     104.961  10.893 -19.427  1.00  0.00           N  
ATOM   1856  CA  ILE B1483     103.859  10.982 -20.378  1.00  0.00           C  
ATOM   1857  C   ILE B1483     103.999  12.085 -21.427  1.00  0.00           C  
ATOM   1858  O   ILE B1483     104.759  13.032 -21.251  1.00  0.00           O  
ATOM   1859  CB  ILE B1483     102.512  11.163 -19.659  1.00  0.00           C  
ATOM   1860  CG1 ILE B1483     102.306  12.617 -19.238  1.00  0.00           C  
ATOM   1861  CG2 ILE B1483     102.430  10.232 -18.453  1.00  0.00           C  
ATOM   1862  CD1 ILE B1483     100.850  12.996 -19.069  1.00  0.00           C  
ATOM   1863  N   ASP B1484     103.245  11.927 -22.517  1.00  0.00           N  
ATOM   1864  CA  ASP B1484     103.000  12.962 -23.515  1.00  0.00           C  
ATOM   1865  C   ASP B1484     101.780  13.748 -23.080  1.00  0.00           C  
ATOM   1866  O   ASP B1484     100.740  13.153 -22.826  1.00  0.00           O  
ATOM   1867  CB  ASP B1484     102.711  12.300 -24.870  1.00  0.00           C  
ATOM   1868  CG  ASP B1484     102.378  13.304 -25.969  1.00  0.00           C  
ATOM   1869  OD1 ASP B1484     101.595  14.251 -25.737  1.00  0.00           O  
ATOM   1870  OD2 ASP B1484     102.893  13.127 -27.086  1.00  0.00           O  
ATOM   1871  N   ARG B1485     101.901  15.077 -23.029  1.00  0.00           N  
ATOM   1872  CA  ARG B1485     100.805  15.992 -22.601  1.00  0.00           C  
ATOM   1873  C   ARG B1485      99.417  15.684 -23.201  1.00  0.00           C  
ATOM   1874  O   ARG B1485      98.405  15.803 -22.507  1.00  0.00           O  
ATOM   1875  CB  ARG B1485     101.174  17.469 -22.885  1.00  0.00           C  
ATOM   1876  CG  ARG B1485     102.318  18.068 -22.037  1.00  0.00           C  
ATOM   1877  CD  ARG B1485     101.852  19.113 -20.996  1.00  0.00           C  
ATOM   1878  NE  ARG B1485     102.916  19.610 -20.102  1.00  0.00           N  
ATOM   1879  CZ  ARG B1485     104.177  19.907 -20.452  1.00  0.00           C  
ATOM   1880  NH1 ARG B1485     104.594  19.790 -21.710  1.00  0.00           N  
ATOM   1881  NH2 ARG B1485     105.037  20.339 -19.531  1.00  0.00           N  
ATOM   1882  N   ASP B1486      99.395  15.280 -24.476  1.00  0.00           N  
ATOM   1883  CA  ASP B1486      98.154  15.076 -25.260  1.00  0.00           C  
ATOM   1884  C   ASP B1486      97.130  14.066 -24.691  1.00  0.00           C  
ATOM   1885  O   ASP B1486      95.913  14.227 -24.886  1.00  0.00           O  
ATOM   1886  CB  ASP B1486      98.492  14.714 -26.712  1.00  0.00           C  
ATOM   1887  CG  ASP B1486      98.972  15.912 -27.516  1.00  0.00           C  
ATOM   1888  OD1 ASP B1486      98.249  16.933 -27.572  1.00  0.00           O  
ATOM   1889  OD2 ASP B1486     100.076  15.833 -28.102  1.00  0.00           O  
ATOM   1890  N   VAL B1487      97.634  13.038 -24.001  1.00  0.00           N  
ATOM   1891  CA  VAL B1487      96.821  12.035 -23.306  1.00  0.00           C  
ATOM   1892  C   VAL B1487      95.768  12.674 -22.358  1.00  0.00           C  
ATOM   1893  O   VAL B1487      94.983  11.968 -21.712  1.00  0.00           O  
ATOM   1894  CB  VAL B1487      97.757  10.984 -22.569  1.00  0.00           C  
ATOM   1895  CG1 VAL B1487      98.426  11.579 -21.333  1.00  0.00           C  
ATOM   1896  CG2 VAL B1487      97.011   9.711 -22.203  1.00  0.00           C  
ATOM   1897  N   LEU B1488      95.750  14.010 -22.312  1.00  0.00           N  
ATOM   1898  CA  LEU B1488      94.935  14.787 -21.355  1.00  0.00           C  
ATOM   1899  C   LEU B1488      93.678  15.462 -21.948  1.00  0.00           C  
ATOM   1900  O   LEU B1488      92.800  15.929 -21.207  1.00  0.00           O  
ATOM   1901  CB  LEU B1488      95.814  15.827 -20.630  1.00  0.00           C  
ATOM   1902  CG  LEU B1488      96.762  15.352 -19.518  1.00  0.00           C  
ATOM   1903  CD1 LEU B1488      97.679  16.468 -19.034  1.00  0.00           C  
ATOM   1904  CD2 LEU B1488      95.950  14.760 -18.359  1.00  0.00           C  
ATOM   1905  N   ASN B1489      93.604  15.511 -23.277  1.00  0.00           N  
ATOM   1906  CA  ASN B1489      92.426  16.026 -23.969  1.00  0.00           C  
ATOM   1907  C   ASN B1489      91.513  14.903 -24.440  1.00  0.00           C  
ATOM   1908  O   ASN B1489      90.382  15.153 -24.846  1.00  0.00           O  
ATOM   1909  CB  ASN B1489      92.819  16.911 -25.160  1.00  0.00           C  
ATOM   1910  CG  ASN B1489      93.512  18.203 -24.738  1.00  0.00           C  
ATOM   1911  OD1 ASN B1489      93.992  18.337 -23.606  1.00  0.00           O  
ATOM   1912  ND2 ASN B1489      93.577  19.163 -25.663  1.00  0.00           N  
ATOM   1913  N   LEU B1490      91.998  13.670 -24.384  1.00  0.00           N  
ATOM   1914  CA  LEU B1490      91.200  12.515 -24.801  1.00  0.00           C  
ATOM   1915  C   LEU B1490      89.807  12.489 -24.151  1.00  0.00           C  
ATOM   1916  O   LEU B1490      89.702  12.626 -22.925  1.00  0.00           O  
ATOM   1917  CB  LEU B1490      91.940  11.209 -24.486  1.00  0.00           C  
ATOM   1918  CG  LEU B1490      93.365  11.028 -25.011  1.00  0.00           C  
ATOM   1919  CD1 LEU B1490      93.832   9.624 -24.690  1.00  0.00           C  
ATOM   1920  CD2 LEU B1490      93.451  11.307 -26.502  1.00  0.00           C  
ATOM   1921  N   PRO B1491      88.734  12.342 -24.971  1.00  0.00           N  
ATOM   1922  CA  PRO B1491      87.369  12.219 -24.432  1.00  0.00           C  
ATOM   1923  C   PRO B1491      87.200  11.008 -23.523  1.00  0.00           C  
ATOM   1924  O   PRO B1491      87.960  10.052 -23.631  1.00  0.00           O  
ATOM   1925  CB  PRO B1491      86.501  12.043 -25.693  1.00  0.00           C  
ATOM   1926  CG  PRO B1491      87.446  11.656 -26.789  1.00  0.00           C  
ATOM   1927  CD  PRO B1491      88.738  12.323 -26.447  1.00  0.00           C  
ATOM   1928  N   VAL B1492      86.225  11.059 -22.626  1.00  0.00           N  
ATOM   1929  CA  VAL B1492      85.835   9.875 -21.871  1.00  0.00           C  
ATOM   1930  C   VAL B1492      84.463   9.465 -22.418  1.00  0.00           C  
ATOM   1931  O   VAL B1492      83.726  10.326 -22.867  1.00  0.00           O  
ATOM   1932  CB  VAL B1492      85.746  10.170 -20.356  1.00  0.00           C  
ATOM   1933  CG1 VAL B1492      85.627   8.873 -19.554  1.00  0.00           C  
ATOM   1934  CG2 VAL B1492      86.948  10.992 -19.887  1.00  0.00           C  
ATOM   1935  N   PRO B1493      84.119   8.161 -22.413  1.00  0.00           N  
ATOM   1936  CA  PRO B1493      82.786   7.750 -22.867  1.00  0.00           C  
ATOM   1937  C   PRO B1493      81.679   8.107 -21.888  1.00  0.00           C  
ATOM   1938  O   PRO B1493      81.871   8.035 -20.681  1.00  0.00           O  
ATOM   1939  CB  PRO B1493      82.899   6.228 -22.960  1.00  0.00           C  
ATOM   1940  CG  PRO B1493      84.364   5.945 -22.924  1.00  0.00           C  
ATOM   1941  CD  PRO B1493      84.925   6.992 -22.038  1.00  0.00           C  
ATOM   1942  N   ASP B1494      80.521   8.478 -22.429  1.00  0.00           N  
ATOM   1943  CA  ASP B1494      79.376   8.938 -21.645  1.00  0.00           C  
ATOM   1944  C   ASP B1494      78.481   7.747 -21.260  1.00  0.00           C  
ATOM   1945  O   ASP B1494      78.569   6.677 -21.869  1.00  0.00           O  
ATOM   1946  CB  ASP B1494      78.588   9.975 -22.452  1.00  0.00           C  
ATOM   1947  CG  ASP B1494      77.893   9.365 -23.670  1.00  0.00           C  
ATOM   1948  OD1 ASP B1494      76.637   9.360 -23.699  1.00  0.00           O  
ATOM   1949  OD2 ASP B1494      78.597   8.866 -24.581  1.00  0.00           O  
ATOM   1950  N   GLU B1495      77.612   7.958 -20.271  1.00  0.00           N  
ATOM   1951  CA  GLU B1495      76.730   6.920 -19.708  1.00  0.00           C  
ATOM   1952  C   GLU B1495      76.041   5.940 -20.683  1.00  0.00           C  
ATOM   1953  O   GLU B1495      75.683   4.825 -20.279  1.00  0.00           O  
ATOM   1954  CB  GLU B1495      75.694   7.538 -18.751  1.00  0.00           C  
ATOM   1955  CG  GLU B1495      74.765   8.618 -19.354  1.00  0.00           C  
ATOM   1956  CD  GLU B1495      75.389  10.032 -19.452  1.00  0.00           C  
ATOM   1957  OE1 GLU B1495      74.665  10.958 -19.875  1.00  0.00           O  
ATOM   1958  OE2 GLU B1495      76.581  10.237 -19.117  1.00  0.00           O  
ATOM   1959  N   ASN B1496      75.879   6.325 -21.951  1.00  0.00           N  
ATOM   1960  CA  ASN B1496      75.163   5.475 -22.913  1.00  0.00           C  
ATOM   1961  C   ASN B1496      76.061   4.545 -23.704  1.00  0.00           C  
ATOM   1962  O   ASN B1496      75.591   3.815 -24.582  1.00  0.00           O  
ATOM   1963  CB  ASN B1496      74.289   6.301 -23.862  1.00  0.00           C  
ATOM   1964  CG  ASN B1496      73.180   7.034 -23.140  1.00  0.00           C  
ATOM   1965  OD1 ASN B1496      72.777   8.117 -23.557  1.00  0.00           O  
ATOM   1966  ND2 ASN B1496      72.693   6.458 -22.033  1.00  0.00           N  
ATOM   1967  N   VAL B1497      77.353   4.577 -23.395  1.00  0.00           N  
ATOM   1968  CA  VAL B1497      78.299   3.630 -23.970  1.00  0.00           C  
ATOM   1969  C   VAL B1497      77.703   2.217 -23.893  1.00  0.00           C  
ATOM   1970  O   VAL B1497      77.118   1.846 -22.867  1.00  0.00           O  
ATOM   1971  CB  VAL B1497      79.683   3.718 -23.262  1.00  0.00           C  
ATOM   1972  CG1 VAL B1497      79.548   3.590 -21.735  1.00  0.00           C  
ATOM   1973  CG2 VAL B1497      80.649   2.684 -23.806  1.00  0.00           C  
ATOM   1974  N   ASP B1498      77.828   1.458 -24.982  1.00  0.00           N  
ATOM   1975  CA  ASP B1498      77.284   0.104 -25.077  1.00  0.00           C  
ATOM   1976  C   ASP B1498      78.370  -0.953 -24.746  1.00  0.00           C  
ATOM   1977  O   ASP B1498      79.090  -1.419 -25.643  1.00  0.00           O  
ATOM   1978  CB  ASP B1498      76.662  -0.089 -26.483  1.00  0.00           C  
ATOM   1979  CG  ASP B1498      76.125  -1.515 -26.737  1.00  0.00           C  
ATOM   1980  OD1 ASP B1498      76.885  -2.500 -26.639  1.00  0.00           O  
ATOM   1981  OD2 ASP B1498      74.939  -1.653 -27.093  1.00  0.00           O  
ATOM   1982  N   TYR B1499      78.468  -1.335 -23.465  1.00  0.00           N  
ATOM   1983  CA  TYR B1499      79.465  -2.322 -22.985  1.00  0.00           C  
ATOM   1984  C   TYR B1499      79.353  -3.701 -23.642  1.00  0.00           C  
ATOM   1985  O   TYR B1499      80.280  -4.511 -23.610  1.00  0.00           O  
ATOM   1986  CB  TYR B1499      79.362  -2.489 -21.472  1.00  0.00           C  
ATOM   1987  CG  TYR B1499      79.920  -1.350 -20.667  1.00  0.00           C  
ATOM   1988  CD1 TYR B1499      81.234  -1.374 -20.227  1.00  0.00           C  
ATOM   1989  CD2 TYR B1499      79.133  -0.251 -20.318  1.00  0.00           C  
ATOM   1990  CE1 TYR B1499      81.772  -0.315 -19.472  1.00  0.00           C  
ATOM   1991  CE2 TYR B1499      79.664   0.808 -19.561  1.00  0.00           C  
ATOM   1992  CZ  TYR B1499      80.985   0.760 -19.154  1.00  0.00           C  
ATOM   1993  OH  TYR B1499      81.527   1.762 -18.409  1.00  0.00           O  
ATOM   1994  N   ASP B1500      78.187  -3.962 -24.211  1.00  0.00           N  
ATOM   1995  CA  ASP B1500      77.916  -5.192 -24.942  1.00  0.00           C  
ATOM   1996  C   ASP B1500      78.533  -5.191 -26.347  1.00  0.00           C  
ATOM   1997  O   ASP B1500      78.409  -6.176 -27.074  1.00  0.00           O  
ATOM   1998  CB  ASP B1500      76.392  -5.401 -25.059  1.00  0.00           C  
ATOM   1999  CG  ASP B1500      75.815  -6.256 -23.938  1.00  0.00           C  
ATOM   2000  OD1 ASP B1500      76.603  -6.848 -23.162  1.00  0.00           O  
ATOM   2001  OD2 ASP B1500      74.572  -6.354 -23.849  1.00  0.00           O  
ATOM   2002  N   GLY B1501      79.169  -4.091 -26.744  1.00  0.00           N  
ATOM   2003  CA  GLY B1501      79.673  -3.974 -28.117  1.00  0.00           C  
ATOM   2004  C   GLY B1501      81.191  -4.028 -28.211  1.00  0.00           C  
ATOM   2005  O   GLY B1501      81.866  -4.277 -27.202  1.00  0.00           O  
ATOM   2006  N   ASP B1502      81.735  -3.797 -29.412  1.00  0.00           N  
ATOM   2007  CA  ASP B1502      83.184  -3.697 -29.568  1.00  0.00           C  
ATOM   2008  C   ASP B1502      83.756  -2.394 -28.978  1.00  0.00           C  
ATOM   2009  O   ASP B1502      83.430  -1.279 -29.439  1.00  0.00           O  
ATOM   2010  CB  ASP B1502      83.614  -3.843 -31.022  1.00  0.00           C  
ATOM   2011  CG  ASP B1502      85.129  -3.841 -31.174  1.00  0.00           C  
ATOM   2012  OD1 ASP B1502      85.839  -4.287 -30.240  1.00  0.00           O  
ATOM   2013  OD2 ASP B1502      85.617  -3.393 -32.226  1.00  0.00           O  
ATOM   2014  N   LEU B1503      84.631  -2.566 -27.979  1.00  0.00           N  
ATOM   2015  CA  LEU B1503      85.242  -1.463 -27.234  1.00  0.00           C  
ATOM   2016  C   LEU B1503      86.684  -1.112 -27.649  1.00  0.00           C  
ATOM   2017  O   LEU B1503      87.233  -0.095 -27.191  1.00  0.00           O  
ATOM   2018  CB  LEU B1503      85.207  -1.776 -25.748  1.00  0.00           C  
ATOM   2019  CG  LEU B1503      83.867  -1.993 -25.063  1.00  0.00           C  
ATOM   2020  CD1 LEU B1503      84.171  -2.402 -23.629  1.00  0.00           C  
ATOM   2021  CD2 LEU B1503      83.008  -0.736 -25.110  1.00  0.00           C  
ATOM   2022  N   THR B1504      87.276  -1.948 -28.509  1.00  0.00           N  
ATOM   2023  CA  THR B1504      88.629  -1.747 -29.071  1.00  0.00           C  
ATOM   2024  C   THR B1504      89.012  -0.306 -29.479  1.00  0.00           C  
ATOM   2025  O   THR B1504      90.089   0.158 -29.104  1.00  0.00           O  
ATOM   2026  CB  THR B1504      88.873  -2.669 -30.291  1.00  0.00           C  
ATOM   2027  OG1 THR B1504      88.168  -3.905 -30.112  1.00  0.00           O  
ATOM   2028  CG2 THR B1504      90.390  -2.928 -30.503  1.00  0.00           C  
ATOM   2029  N   PRO B1505      88.169   0.376 -30.291  1.00  0.00           N  
ATOM   2030  CA  PRO B1505      88.417   1.776 -30.648  1.00  0.00           C  
ATOM   2031  C   PRO B1505      88.667   2.713 -29.485  1.00  0.00           C  
ATOM   2032  O   PRO B1505      89.504   3.585 -29.600  1.00  0.00           O  
ATOM   2033  CB  PRO B1505      87.143   2.179 -31.386  1.00  0.00           C  
ATOM   2034  CG  PRO B1505      86.732   0.931 -32.041  1.00  0.00           C  
ATOM   2035  CD  PRO B1505      86.984  -0.131 -31.004  1.00  0.00           C  
ATOM   2036  N   ILE B1506      87.970   2.551 -28.377  1.00  0.00           N  
ATOM   2037  CA  ILE B1506      88.228   3.436 -27.254  1.00  0.00           C  
ATOM   2038  C   ILE B1506      89.558   3.057 -26.624  1.00  0.00           C  
ATOM   2039  O   ILE B1506      90.386   3.916 -26.337  1.00  0.00           O  
ATOM   2040  CB  ILE B1506      87.097   3.405 -26.196  1.00  0.00           C  
ATOM   2041  CG1 ILE B1506      85.716   3.626 -26.847  1.00  0.00           C  
ATOM   2042  CG2 ILE B1506      87.350   4.480 -25.140  1.00  0.00           C  
ATOM   2043  CD1 ILE B1506      84.561   3.203 -25.987  1.00  0.00           C  
ATOM   2044  N   ILE B1507      89.760   1.760 -26.432  1.00  0.00           N  
ATOM   2045  CA  ILE B1507      90.994   1.248 -25.850  1.00  0.00           C  
ATOM   2046  C   ILE B1507      92.200   1.661 -26.694  1.00  0.00           C  
ATOM   2047  O   ILE B1507      93.179   2.208 -26.175  1.00  0.00           O  
ATOM   2048  CB  ILE B1507      90.919  -0.288 -25.647  1.00  0.00           C  
ATOM   2049  CG1 ILE B1507      89.611  -0.665 -24.914  1.00  0.00           C  
ATOM   2050  CG2 ILE B1507      92.190  -0.851 -24.928  1.00  0.00           C  
ATOM   2051  CD1 ILE B1507      89.465  -0.101 -23.497  1.00  0.00           C  
ATOM   2052  N   LYS B1508      92.117   1.417 -27.995  1.00  0.00           N  
ATOM   2053  CA  LYS B1508      93.081   1.972 -28.924  1.00  0.00           C  
ATOM   2054  C   LYS B1508      93.289   3.440 -28.588  1.00  0.00           C  
ATOM   2055  O   LYS B1508      94.397   3.848 -28.275  1.00  0.00           O  
ATOM   2056  CB  LYS B1508      92.577   1.829 -30.366  1.00  0.00           C  
ATOM   2057  CG  LYS B1508      93.258   0.725 -31.168  1.00  0.00           C  
ATOM   2058  CD  LYS B1508      92.247  -0.134 -31.958  1.00  0.00           C  
ATOM   2059  CE  LYS B1508      91.642   0.585 -33.173  1.00  0.00           C  
ATOM   2060  NZ  LYS B1508      92.690   1.052 -34.136  1.00  0.00           N  
ATOM   2061  N   GLN B1509      92.206   4.214 -28.621  1.00  0.00           N  
ATOM   2062  CA  GLN B1509      92.267   5.666 -28.449  1.00  0.00           C  
ATOM   2063  C   GLN B1509      92.961   6.065 -27.173  1.00  0.00           C  
ATOM   2064  O   GLN B1509      93.423   7.185 -27.041  1.00  0.00           O  
ATOM   2065  CB  GLN B1509      90.865   6.291 -28.477  1.00  0.00           C  
ATOM   2066  CG  GLN B1509      90.600   7.269 -29.642  1.00  0.00           C  
ATOM   2067  CD  GLN B1509      90.654   8.740 -29.208  1.00  0.00           C  
ATOM   2068  OE1 GLN B1509      90.312   9.075 -28.071  1.00  0.00           O  
ATOM   2069  NE2 GLN B1509      91.072   9.617 -30.116  1.00  0.00           N  
ATOM   2070  N   TRP B1510      93.042   5.152 -26.225  1.00  0.00           N  
ATOM   2071  CA  TRP B1510      93.610   5.522 -24.950  1.00  0.00           C  
ATOM   2072  C   TRP B1510      94.971   4.912 -24.689  1.00  0.00           C  
ATOM   2073  O   TRP B1510      95.427   4.890 -23.563  1.00  0.00           O  
ATOM   2074  CB  TRP B1510      92.637   5.189 -23.831  1.00  0.00           C  
ATOM   2075  CG  TRP B1510      91.701   6.318 -23.501  1.00  0.00           C  
ATOM   2076  CD1 TRP B1510      90.469   6.554 -24.047  1.00  0.00           C  
ATOM   2077  CD2 TRP B1510      91.905   7.354 -22.519  1.00  0.00           C  
ATOM   2078  NE1 TRP B1510      89.893   7.668 -23.466  1.00  0.00           N  
ATOM   2079  CE2 TRP B1510      90.753   8.180 -22.534  1.00  0.00           C  
ATOM   2080  CE3 TRP B1510      92.950   7.670 -21.641  1.00  0.00           C  
ATOM   2081  CZ2 TRP B1510      90.622   9.295 -21.707  1.00  0.00           C  
ATOM   2082  CZ3 TRP B1510      92.813   8.782 -20.809  1.00  0.00           C  
ATOM   2083  CH2 TRP B1510      91.657   9.578 -20.849  1.00  0.00           C  
ATOM   2084  N   THR B1511      95.629   4.429 -25.727  1.00  0.00           N  
ATOM   2085  CA  THR B1511      96.921   3.772 -25.539  1.00  0.00           C  
ATOM   2086  C   THR B1511      97.966   4.141 -26.589  1.00  0.00           C  
ATOM   2087  O   THR B1511      99.167   3.998 -26.339  1.00  0.00           O  
ATOM   2088  CB  THR B1511      96.791   2.222 -25.460  1.00  0.00           C  
ATOM   2089  OG1 THR B1511      95.636   1.789 -26.198  1.00  0.00           O  
ATOM   2090  CG2 THR B1511      96.677   1.757 -24.002  1.00  0.00           C  
ATOM   2091  N   SER B1512      97.505   4.629 -27.745  1.00  0.00           N  
ATOM   2092  CA  SER B1512      98.361   4.955 -28.897  1.00  0.00           C  
ATOM   2093  C   SER B1512      99.391   6.046 -28.575  1.00  0.00           C  
ATOM   2094  O   SER B1512     100.361   6.256 -29.307  1.00  0.00           O  
ATOM   2095  CB  SER B1512      97.495   5.368 -30.103  1.00  0.00           C  
ATOM   2096  OG  SER B1512      96.616   6.444 -29.778  1.00  0.00           O  
ATOM   2097  N   VAL B1513      99.154   6.728 -27.465  1.00  0.00           N  
ATOM   2098  CA  VAL B1513      99.999   7.801 -26.979  1.00  0.00           C  
ATOM   2099  C   VAL B1513     100.920   7.257 -25.875  1.00  0.00           C  
ATOM   2100  O   VAL B1513     100.523   6.375 -25.092  1.00  0.00           O  
ATOM   2101  CB  VAL B1513      99.126   8.970 -26.417  1.00  0.00           C  
ATOM   2102  CG1 VAL B1513      98.291   9.633 -27.522  1.00  0.00           C  
ATOM   2103  CG2 VAL B1513      98.195   8.467 -25.309  1.00  0.00           C  
ATOM   2104  N   TYR B1514     102.139   7.783 -25.806  1.00  0.00           N  
ATOM   2105  CA  TYR B1514     103.077   7.357 -24.772  1.00  0.00           C  
ATOM   2106  C   TYR B1514     102.652   7.640 -23.316  1.00  0.00           C  
ATOM   2107  O   TYR B1514     102.523   8.794 -22.896  1.00  0.00           O  
ATOM   2108  CB  TYR B1514     104.449   7.957 -25.001  1.00  0.00           C  
ATOM   2109  CG  TYR B1514     105.499   7.239 -24.212  1.00  0.00           C  
ATOM   2110  CD1 TYR B1514     106.192   6.172 -24.771  1.00  0.00           C  
ATOM   2111  CD2 TYR B1514     105.780   7.598 -22.898  1.00  0.00           C  
ATOM   2112  CE1 TYR B1514     107.154   5.491 -24.058  1.00  0.00           C  
ATOM   2113  CE2 TYR B1514     106.743   6.917 -22.165  1.00  0.00           C  
ATOM   2114  CZ  TYR B1514     107.424   5.862 -22.756  1.00  0.00           C  
ATOM   2115  OH  TYR B1514     108.390   5.176 -22.059  1.00  0.00           O  
ATOM   2116  N   ALA B1515     102.481   6.573 -22.548  1.00  0.00           N  
ATOM   2117  CA  ALA B1515     102.213   6.688 -21.138  1.00  0.00           C  
ATOM   2118  C   ALA B1515     102.978   5.593 -20.442  1.00  0.00           C  
ATOM   2119  O   ALA B1515     102.852   4.426 -20.815  1.00  0.00           O  
ATOM   2120  CB  ALA B1515     100.753   6.518 -20.892  1.00  0.00           C  
ATOM   2121  N   ALA B1516     103.765   5.947 -19.432  1.00  0.00           N  
ATOM   2122  CA  ALA B1516     104.511   4.931 -18.709  1.00  0.00           C  
ATOM   2123  C   ALA B1516     104.912   5.333 -17.310  1.00  0.00           C  
ATOM   2124  O   ALA B1516     105.361   6.461 -17.076  1.00  0.00           O  
ATOM   2125  CB  ALA B1516     105.736   4.510 -19.496  1.00  0.00           C  
ATOM   2126  N   THR B1517     104.754   4.387 -16.384  1.00  0.00           N  
ATOM   2127  CA  THR B1517     105.361   4.478 -15.062  1.00  0.00           C  
ATOM   2128  C   THR B1517     106.846   4.263 -15.222  1.00  0.00           C  
ATOM   2129  O   THR B1517     107.300   3.893 -16.299  1.00  0.00           O  
ATOM   2130  CB  THR B1517     104.822   3.406 -14.116  1.00  0.00           C  
ATOM   2131  OG1 THR B1517     104.976   2.120 -14.712  1.00  0.00           O  
ATOM   2132  CG2 THR B1517     103.359   3.640 -13.840  1.00  0.00           C  
ATOM   2133  N   GLU B1518     107.608   4.485 -14.160  1.00  0.00           N  
ATOM   2134  CA  GLU B1518     109.070   4.319 -14.226  1.00  0.00           C  
ATOM   2135  C   GLU B1518     109.493   2.848 -14.249  1.00  0.00           C  
ATOM   2136  O   GLU B1518     110.621   2.533 -14.642  1.00  0.00           O  
ATOM   2137  CB  GLU B1518     109.742   5.034 -13.064  1.00  0.00           C  
ATOM   2138  CG  GLU B1518     109.086   4.725 -11.739  1.00  0.00           C  
ATOM   2139  CD  GLU B1518     109.714   5.474 -10.609  1.00  0.00           C  
ATOM   2140  OE1 GLU B1518     110.953   5.439 -10.467  1.00  0.00           O  
ATOM   2141  OE2 GLU B1518     108.976   6.103  -9.844  1.00  0.00           O  
ATOM   2142  N   ASP B1519     108.568   1.974 -13.826  1.00  0.00           N  
ATOM   2143  CA  ASP B1519     108.731   0.508 -13.818  1.00  0.00           C  
ATOM   2144  C   ASP B1519     108.877  -0.065 -15.243  1.00  0.00           C  
ATOM   2145  O   ASP B1519     109.603  -1.039 -15.462  1.00  0.00           O  
ATOM   2146  CB  ASP B1519     107.537  -0.190 -13.113  1.00  0.00           C  
ATOM   2147  CG  ASP B1519     107.169   0.436 -11.732  1.00  0.00           C  
ATOM   2148  OD1 ASP B1519     107.642  -0.060 -10.681  1.00  0.00           O  
ATOM   2149  OD2 ASP B1519     106.363   1.399 -11.685  1.00  0.00           O  
ATOM   2150  N   VAL B1520     108.168   0.531 -16.201  1.00  0.00           N  
ATOM   2151  CA  VAL B1520     108.166   0.035 -17.584  1.00  0.00           C  
ATOM   2152  C   VAL B1520     108.535   1.104 -18.604  1.00  0.00           C  
ATOM   2153  O   VAL B1520     108.221   0.967 -19.779  1.00  0.00           O  
ATOM   2154  CB  VAL B1520     106.803  -0.612 -17.986  1.00  0.00           C  
ATOM   2155  CG1 VAL B1520     106.296  -1.543 -16.890  1.00  0.00           C  
ATOM   2156  CG2 VAL B1520     105.760   0.451 -18.289  1.00  0.00           C  
ATOM   2157  N   HIS B1521     109.204   2.159 -18.146  1.00  0.00           N  
ATOM   2158  CA  HIS B1521     109.692   3.247 -19.011  1.00  0.00           C  
ATOM   2159  C   HIS B1521     110.806   2.797 -19.982  1.00  0.00           C  
ATOM   2160  O   HIS B1521     111.566   1.886 -19.655  1.00  0.00           O  
ATOM   2161  CB  HIS B1521     110.163   4.412 -18.122  1.00  0.00           C  
ATOM   2162  CG  HIS B1521     110.498   5.675 -18.867  1.00  0.00           C  
ATOM   2163  ND1 HIS B1521     109.688   6.209 -19.850  1.00  0.00           N  
ATOM   2164  CD2 HIS B1521     111.538   6.531 -18.737  1.00  0.00           C  
ATOM   2165  CE1 HIS B1521     110.229   7.320 -20.312  1.00  0.00           C  
ATOM   2166  NE2 HIS B1521     111.347   7.542 -19.648  1.00  0.00           N  
ATOM   2167  N   GLU B1522     110.879   3.427 -21.166  1.00  0.00           N  
ATOM   2168  CA  GLU B1522     111.956   3.193 -22.166  1.00  0.00           C  
ATOM   2169  C   GLU B1522     112.390   4.469 -22.906  1.00  0.00           C  
ATOM   2170  O   GLU B1522     111.810   4.791 -23.937  1.00  0.00           O  
ATOM   2171  CB  GLU B1522     111.525   2.142 -23.205  1.00  0.00           C  
ATOM   2172  CG  GLU B1522     111.823   0.696 -22.830  1.00  0.00           C  
ATOM   2173  CD  GLU B1522     113.193   0.526 -22.175  1.00  0.00           C  
ATOM   2174  OE1 GLU B1522     114.179   1.114 -22.680  1.00  0.00           O  
ATOM   2175  OE2 GLU B1522     113.278  -0.194 -21.151  1.00  0.00           O  
ATOM   2176  N   PRO B1523     113.435   5.176 -22.419  1.00  0.00           N  
ATOM   2177  CA  PRO B1523     113.657   6.536 -22.924  1.00  0.00           C  
ATOM   2178  C   PRO B1523     113.978   6.547 -24.404  1.00  0.00           C  
ATOM   2179  O   PRO B1523     113.485   7.410 -25.128  1.00  0.00           O  
ATOM   2180  CB  PRO B1523     114.846   7.029 -22.106  1.00  0.00           C  
ATOM   2181  CG  PRO B1523     115.545   5.795 -21.674  1.00  0.00           C  
ATOM   2182  CD  PRO B1523     114.473   4.781 -21.451  1.00  0.00           C  
ATOM   2183  N   ALA B1676     114.781   5.573 -24.836  1.00  0.00           N  
ATOM   2184  CA  ALA B1676     115.130   5.375 -26.236  1.00  0.00           C  
ATOM   2185  C   ALA B1676     113.871   5.227 -27.093  1.00  0.00           C  
ATOM   2186  O   ALA B1676     113.849   5.628 -28.258  1.00  0.00           O  
ATOM   2187  CB  ALA B1676     116.002   4.149 -26.372  1.00  0.00           C  
ATOM   2188  N   ARG B1677     112.825   4.660 -26.495  1.00  0.00           N  
ATOM   2189  CA  ARG B1677     111.563   4.393 -27.177  1.00  0.00           C  
ATOM   2190  C   ARG B1677     110.683   5.645 -27.174  1.00  0.00           C  
ATOM   2191  O   ARG B1677     109.748   5.771 -27.964  1.00  0.00           O  
ATOM   2192  CB  ARG B1677     110.833   3.258 -26.443  1.00  0.00           C  
ATOM   2193  CG  ARG B1677     110.336   2.097 -27.306  1.00  0.00           C  
ATOM   2194  CD  ARG B1677     109.025   1.522 -26.775  1.00  0.00           C  
ATOM   2195  NE  ARG B1677     107.934   2.469 -27.002  1.00  0.00           N  
ATOM   2196  CZ  ARG B1677     106.649   2.145 -27.130  1.00  0.00           C  
ATOM   2197  NH1 ARG B1677     106.266   0.875 -27.053  1.00  0.00           N  
ATOM   2198  NH2 ARG B1677     105.740   3.097 -27.336  1.00  0.00           N  
ATOM   2199  N   TYR B1678     111.009   6.569 -26.277  1.00  0.00           N  
ATOM   2200  CA  TYR B1678     110.114   7.658 -25.868  1.00  0.00           C  
ATOM   2201  C   TYR B1678     110.405   8.917 -26.674  1.00  0.00           C  
ATOM   2202  O   TYR B1678     109.516   9.433 -27.359  1.00  0.00           O  
ATOM   2203  CB  TYR B1678     110.276   7.841 -24.351  1.00  0.00           C  
ATOM   2204  CG  TYR B1678     109.795   9.092 -23.644  1.00  0.00           C  
ATOM   2205  CD1 TYR B1678     108.452   9.353 -23.464  1.00  0.00           C  
ATOM   2206  CD2 TYR B1678     110.704   9.949 -23.045  1.00  0.00           C  
ATOM   2207  CE1 TYR B1678     108.030  10.462 -22.757  1.00  0.00           C  
ATOM   2208  CE2 TYR B1678     110.297  11.057 -22.347  1.00  0.00           C  
ATOM   2209  CZ  TYR B1678     108.964  11.307 -22.203  1.00  0.00           C  
ATOM   2210  OH  TYR B1678     108.573  12.409 -21.496  1.00  0.00           O  
ATOM   2211  N   GLU B1679     111.664   9.370 -26.629  1.00  0.00           N  
ATOM   2212  CA  GLU B1679     112.149  10.507 -27.432  1.00  0.00           C  
ATOM   2213  C   GLU B1679     111.875  10.306 -28.921  1.00  0.00           C  
ATOM   2214  O   GLU B1679     111.838  11.268 -29.698  1.00  0.00           O  
ATOM   2215  CB  GLU B1679     113.644  10.724 -27.207  1.00  0.00           C  
ATOM   2216  CG  GLU B1679     114.066  10.589 -25.757  1.00  0.00           C  
ATOM   2217  CD  GLU B1679     115.534  10.869 -25.557  1.00  0.00           C  
ATOM   2218  OE1 GLU B1679     115.840  11.639 -24.619  1.00  0.00           O  
ATOM   2219  OE2 GLU B1679     116.370  10.335 -26.336  1.00  0.00           O  
ATOM   2220  N   SER B1680     111.695   9.037 -29.290  1.00  0.00           N  
ATOM   2221  CA  SER B1680     111.270   8.620 -30.620  1.00  0.00           C  
ATOM   2222  C   SER B1680     109.958   9.290 -31.027  1.00  0.00           C  
ATOM   2223  O   SER B1680     109.834   9.798 -32.149  1.00  0.00           O  
ATOM   2224  CB  SER B1680     111.142   7.083 -30.656  1.00  0.00           C  
ATOM   2225  OG  SER B1680     110.108   6.637 -31.519  1.00  0.00           O  
ATOM   2226  N   GLU B1681     109.000   9.318 -30.101  1.00  0.00           N  
ATOM   2227  CA  GLU B1681     107.624   9.652 -30.447  1.00  0.00           C  
ATOM   2228  C   GLU B1681     106.908  10.565 -29.446  1.00  0.00           C  
ATOM   2229  O   GLU B1681     105.802  10.260 -28.986  1.00  0.00           O  
ATOM   2230  CB  GLU B1681     106.815   8.370 -30.727  1.00  0.00           C  
ATOM   2231  CG  GLU B1681     107.055   7.217 -29.741  1.00  0.00           C  
ATOM   2232  CD  GLU B1681     106.457   5.897 -30.209  1.00  0.00           C  
ATOM   2233  OE1 GLU B1681     106.402   4.946 -29.397  1.00  0.00           O  
ATOM   2234  OE2 GLU B1681     106.044   5.808 -31.388  1.00  0.00           O  
ATOM   2235  N   VAL B1682     107.559  11.675 -29.107  1.00  0.00           N  
ATOM   2236  CA  VAL B1682     106.898  12.834 -28.488  1.00  0.00           C  
ATOM   2237  C   VAL B1682     107.553  14.071 -29.061  1.00  0.00           C  
ATOM   2238  O   VAL B1682     108.761  14.055 -29.351  1.00  0.00           O  
ATOM   2239  CB  VAL B1682     107.020  12.898 -26.941  1.00  0.00           C  
ATOM   2240  CG1 VAL B1682     105.906  12.146 -26.276  1.00  0.00           C  
ATOM   2241  CG2 VAL B1682     108.359  12.373 -26.473  1.00  0.00           C  
ATOM   2242  N   PRO B1683     106.765  15.138 -29.274  1.00  0.00           N  
ATOM   2243  CA  PRO B1683     107.457  16.395 -29.567  1.00  0.00           C  
ATOM   2244  C   PRO B1683     108.028  16.947 -28.247  1.00  0.00           C  
ATOM   2245  O   PRO B1683     107.353  16.875 -27.202  1.00  0.00           O  
ATOM   2246  CB  PRO B1683     106.354  17.284 -30.171  1.00  0.00           C  
ATOM   2247  CG  PRO B1683     105.118  16.359 -30.335  1.00  0.00           C  
ATOM   2248  CD  PRO B1683     105.300  15.289 -29.305  1.00  0.00           C  
ATOM   2249  N   GLU B1684     109.267  17.449 -28.293  1.00  0.00           N  
ATOM   2250  CA  GLU B1684     110.033  17.769 -27.075  1.00  0.00           C  
ATOM   2251  C   GLU B1684     109.254  18.613 -26.055  1.00  0.00           C  
ATOM   2252  O   GLU B1684     109.538  18.566 -24.855  1.00  0.00           O  
ATOM   2253  CB  GLU B1684     111.401  18.403 -27.405  1.00  0.00           C  
ATOM   2254  CG  GLU B1684     112.517  17.394 -27.802  1.00  0.00           C  
ATOM   2255  CD  GLU B1684     113.967  17.956 -27.717  1.00  0.00           C  
ATOM   2256  OE1 GLU B1684     114.896  17.167 -27.430  1.00  0.00           O  
ATOM   2257  OE2 GLU B1684     114.191  19.169 -27.938  1.00  0.00           O  
ATOM   2258  N   ALA B1685     108.255  19.351 -26.539  1.00  0.00           N  
ATOM   2259  CA  ALA B1685     107.499  20.294 -25.717  1.00  0.00           C  
ATOM   2260  C   ALA B1685     106.371  19.670 -24.903  1.00  0.00           C  
ATOM   2261  O   ALA B1685     105.927  20.265 -23.922  1.00  0.00           O  
ATOM   2262  CB  ALA B1685     106.964  21.445 -26.579  1.00  0.00           C  
ATOM   2263  N   ASN B1686     105.917  18.484 -25.302  1.00  0.00           N  
ATOM   2264  CA  ASN B1686     104.781  17.820 -24.633  1.00  0.00           C  
ATOM   2265  C   ASN B1686     105.158  16.803 -23.537  1.00  0.00           C  
ATOM   2266  O   ASN B1686     104.277  16.119 -23.003  1.00  0.00           O  
ATOM   2267  CB  ASN B1686     103.871  17.098 -25.651  1.00  0.00           C  
ATOM   2268  CG  ASN B1686     103.473  17.970 -26.847  1.00  0.00           C  
ATOM   2269  OD1 ASN B1686     104.323  18.458 -27.587  1.00  0.00           O  
ATOM   2270  ND2 ASN B1686     102.163  18.118 -27.063  1.00  0.00           N  
ATOM   2271  N   ARG B1687     106.442  16.729 -23.181  1.00  0.00           N  
ATOM   2272  CA  ARG B1687     107.000  15.541 -22.516  1.00  0.00           C  
ATOM   2273  C   ARG B1687     106.639  15.244 -21.047  1.00  0.00           C  
ATOM   2274  O   ARG B1687     107.032  14.201 -20.505  1.00  0.00           O  
ATOM   2275  CB  ARG B1687     108.521  15.503 -22.697  1.00  0.00           C  
ATOM   2276  CG  ARG B1687     108.940  14.843 -23.977  1.00  0.00           C  
ATOM   2277  CD  ARG B1687     110.427  14.733 -24.065  1.00  0.00           C  
ATOM   2278  NE  ARG B1687     110.886  14.839 -25.452  1.00  0.00           N  
ATOM   2279  CZ  ARG B1687     111.501  13.867 -26.125  1.00  0.00           C  
ATOM   2280  NH1 ARG B1687     111.732  12.707 -25.527  1.00  0.00           N  
ATOM   2281  NH2 ARG B1687     111.886  14.051 -27.389  1.00  0.00           N  
ATOM   2282  N   LEU B1688     105.873  16.125 -20.417  1.00  0.00           N  
ATOM   2283  CA  LEU B1688     105.721  16.103 -18.958  1.00  0.00           C  
ATOM   2284  C   LEU B1688     106.096  14.810 -18.221  1.00  0.00           C  
ATOM   2285  O   LEU B1688     105.282  13.882 -18.093  1.00  0.00           O  
ATOM   2286  CB  LEU B1688     104.330  16.586 -18.528  1.00  0.00           C  
ATOM   2287  CG  LEU B1688     104.128  16.835 -17.026  1.00  0.00           C  
ATOM   2288  CD1 LEU B1688     104.944  18.035 -16.526  1.00  0.00           C  
ATOM   2289  CD2 LEU B1688     102.643  17.015 -16.725  1.00  0.00           C  
ATOM   2290  N   ASN B1689     107.354  14.765 -17.779  1.00  0.00           N  
ATOM   2291  CA  ASN B1689     107.824  13.918 -16.668  1.00  0.00           C  
ATOM   2292  C   ASN B1689     107.234  14.479 -15.344  1.00  0.00           C  
ATOM   2293  O   ASN B1689     107.223  15.696 -15.112  1.00  0.00           O  
ATOM   2294  CB  ASN B1689     109.369  13.933 -16.657  1.00  0.00           C  
ATOM   2295  CG  ASN B1689     109.998  12.907 -15.703  1.00  0.00           C  
ATOM   2296  OD1 ASN B1689     109.388  11.912 -15.316  1.00  0.00           O  
ATOM   2297  ND2 ASN B1689     111.255  13.155 -15.343  1.00  0.00           N  
ATOM   2298  N   THR B1690     106.707  13.601 -14.497  1.00  0.00           N  
ATOM   2299  CA  THR B1690     106.101  14.028 -13.236  1.00  0.00           C  
ATOM   2300  C   THR B1690     105.776  12.821 -12.340  1.00  0.00           C  
ATOM   2301  O   THR B1690     105.944  11.678 -12.745  1.00  0.00           O  
ATOM   2302  CB  THR B1690     104.861  14.933 -13.487  1.00  0.00           C  
ATOM   2303  OG1 THR B1690     104.165  15.169 -12.259  1.00  0.00           O  
ATOM   2304  CG2 THR B1690     103.906  14.291 -14.479  1.00  0.00           C  
ATOM   2305  N   ARG B1692     105.350  13.070 -11.112  1.00  0.00           N  
ATOM   2306  CA  ARG B1692     104.930  11.982 -10.240  1.00  0.00           C  
ATOM   2307  C   ARG B1692     103.397  11.775 -10.294  1.00  0.00           C  
ATOM   2308  O   ARG B1692     102.669  12.635 -10.789  1.00  0.00           O  
ATOM   2309  CB  ARG B1692     105.453  12.205  -8.811  1.00  0.00           C  
ATOM   2310  CG  ARG B1692     106.973  12.126  -8.719  1.00  0.00           C  
ATOM   2311  CD  ARG B1692     107.469  11.523  -7.406  1.00  0.00           C  
ATOM   2312  NE  ARG B1692     108.615  10.641  -7.644  1.00  0.00           N  
ATOM   2313  CZ  ARG B1692     108.636   9.337  -7.361  1.00  0.00           C  
ATOM   2314  NH1 ARG B1692     107.588   8.752  -6.795  1.00  0.00           N  
ATOM   2315  NH2 ARG B1692     109.720   8.609  -7.625  1.00  0.00           N  
ATOM   2316  N   GLY B1693     102.921  10.628  -9.808  1.00  0.00           N  
ATOM   2317  CA  GLY B1693     101.491  10.305  -9.841  1.00  0.00           C  
ATOM   2318  C   GLY B1693     100.986   9.351  -8.768  1.00  0.00           C  
ATOM   2319  O   GLY B1693     101.754   8.564  -8.205  1.00  0.00           O  
ATOM   2320  N   ILE B1700      99.691   9.420  -8.485  1.00  0.00           N  
ATOM   2321  CA  ILE B1700      99.089   8.523  -7.520  1.00  0.00           C  
ATOM   2322  C   ILE B1700      98.246   7.454  -8.215  1.00  0.00           C  
ATOM   2323  O   ILE B1700      97.222   7.776  -8.847  1.00  0.00           O  
ATOM   2324  CB  ILE B1700      98.181   9.264  -6.523  1.00  0.00           C  
ATOM   2325  CG1 ILE B1700      98.966  10.291  -5.714  1.00  0.00           C  
ATOM   2326  CG2 ILE B1700      97.526   8.284  -5.576  1.00  0.00           C  
ATOM   2327  CD1 ILE B1700      98.618  11.730  -6.057  1.00  0.00           C  
ATOM   2328  N   GLU B1701      98.688   6.193  -8.089  1.00  0.00           N  
ATOM   2329  CA  GLU B1701      97.927   5.027  -8.550  1.00  0.00           C  
ATOM   2330  C   GLU B1701      96.606   4.986  -7.812  1.00  0.00           C  
ATOM   2331  O   GLU B1701      96.579   4.829  -6.598  1.00  0.00           O  
ATOM   2332  CB  GLU B1701      98.715   3.724  -8.317  1.00  0.00           C  
ATOM   2333  CG  GLU B1701      97.900   2.407  -8.542  1.00  0.00           C  
ATOM   2334  CD  GLU B1701      98.639   1.111  -8.105  1.00  0.00           C  
ATOM   2335  OE1 GLU B1701      99.873   1.163  -7.845  1.00  0.00           O  
ATOM   2336  OE2 GLU B1701      97.981   0.042  -8.019  1.00  0.00           O  
ATOM   2337  N   VAL B1702      95.508   5.156  -8.538  1.00  0.00           N  
ATOM   2338  CA  VAL B1702      94.171   5.116  -7.915  1.00  0.00           C  
ATOM   2339  C   VAL B1702      93.463   3.784  -8.182  1.00  0.00           C  
ATOM   2340  O   VAL B1702      92.434   3.482  -7.581  1.00  0.00           O  
ATOM   2341  CB  VAL B1702      93.264   6.320  -8.334  1.00  0.00           C  
ATOM   2342  CG1 VAL B1702      93.797   7.623  -7.761  1.00  0.00           C  
ATOM   2343  CG2 VAL B1702      93.147   6.416  -9.840  1.00  0.00           C  
ATOM   2344  N   GLY B1703      94.020   2.985  -9.079  1.00  0.00           N  
ATOM   2345  CA  GLY B1703      93.438   1.688  -9.392  1.00  0.00           C  
ATOM   2346  C   GLY B1703      94.295   0.951 -10.392  1.00  0.00           C  
ATOM   2347  O   GLY B1703      95.141   1.566 -11.054  1.00  0.00           O  
ATOM   2348  N   GLN B1704      94.084  -0.361 -10.496  1.00  0.00           N  
ATOM   2349  CA  GLN B1704      94.841  -1.209 -11.436  1.00  0.00           C  
ATOM   2350  C   GLN B1704      93.959  -2.323 -11.960  1.00  0.00           C  
ATOM   2351  O   GLN B1704      93.047  -2.766 -11.259  1.00  0.00           O  
ATOM   2352  CB  GLN B1704      96.090  -1.789 -10.777  1.00  0.00           C  
ATOM   2353  CG  GLN B1704      97.212  -1.956 -11.758  1.00  0.00           C  
ATOM   2354  CD  GLN B1704      98.504  -2.490 -11.164  1.00  0.00           C  
ATOM   2355  OE1 GLN B1704      99.307  -3.080 -11.894  1.00  0.00           O  
ATOM   2356  NE2 GLN B1704      98.717  -2.294  -9.850  1.00  0.00           N  
ATOM   2357  N   ILE B1705      94.199  -2.751 -13.192  1.00  0.00           N  
ATOM   2358  CA  ILE B1705      93.359  -3.781 -13.831  1.00  0.00           C  
ATOM   2359  C   ILE B1705      94.262  -4.856 -14.393  1.00  0.00           C  
ATOM   2360  O   ILE B1705      95.284  -4.534 -14.974  1.00  0.00           O  
ATOM   2361  CB  ILE B1705      92.403  -3.209 -14.938  1.00  0.00           C  
ATOM   2362  CG1 ILE B1705      93.165  -2.501 -16.072  1.00  0.00           C  
ATOM   2363  CG2 ILE B1705      91.358  -2.278 -14.331  1.00  0.00           C  
ATOM   2364  CD1 ILE B1705      92.322  -2.210 -17.341  1.00  0.00           C  
ATOM   2365  N   PHE B1706      93.907  -6.123 -14.193  1.00  0.00           N  
ATOM   2366  CA  PHE B1706      94.808  -7.257 -14.460  1.00  0.00           C  
ATOM   2367  C   PHE B1706      94.078  -8.342 -15.248  1.00  0.00           C  
ATOM   2368  O   PHE B1706      92.939  -8.685 -14.908  1.00  0.00           O  
ATOM   2369  CB  PHE B1706      95.276  -7.914 -13.137  1.00  0.00           C  
ATOM   2370  CG  PHE B1706      95.877  -6.957 -12.116  1.00  0.00           C  
ATOM   2371  CD1 PHE B1706      95.078  -6.069 -11.401  1.00  0.00           C  
ATOM   2372  CD2 PHE B1706      97.239  -6.997 -11.829  1.00  0.00           C  
ATOM   2373  CE1 PHE B1706      95.627  -5.199 -10.464  1.00  0.00           C  
ATOM   2374  CE2 PHE B1706      97.807  -6.125 -10.879  1.00  0.00           C  
ATOM   2375  CZ  PHE B1706      97.000  -5.230 -10.200  1.00  0.00           C  
ATOM   2376  N   TYR B1707      94.730  -8.892 -16.272  1.00  0.00           N  
ATOM   2377  CA  TYR B1707      94.300 -10.172 -16.879  1.00  0.00           C  
ATOM   2378  C   TYR B1707      95.277 -11.366 -16.619  1.00  0.00           C  
ATOM   2379  O   TYR B1707      96.437 -11.354 -17.064  1.00  0.00           O  
ATOM   2380  CB  TYR B1707      94.030 -10.023 -18.381  1.00  0.00           C  
ATOM   2381  CG  TYR B1707      93.898 -11.367 -19.049  1.00  0.00           C  
ATOM   2382  CD1 TYR B1707      92.845 -12.220 -18.733  1.00  0.00           C  
ATOM   2383  CD2 TYR B1707      94.849 -11.812 -19.958  1.00  0.00           C  
ATOM   2384  CE1 TYR B1707      92.744 -13.484 -19.302  1.00  0.00           C  
ATOM   2385  CE2 TYR B1707      94.749 -13.077 -20.557  1.00  0.00           C  
ATOM   2386  CZ  TYR B1707      93.694 -13.909 -20.225  1.00  0.00           C  
ATOM   2387  OH  TYR B1707      93.574 -15.152 -20.818  1.00  0.00           O  
ATOM   2388  N   PHE B1708      94.815 -12.408 -15.931  1.00  0.00           N  
ATOM   2389  CA  PHE B1708      95.735 -13.480 -15.530  1.00  0.00           C  
ATOM   2390  C   PHE B1708      95.397 -14.888 -16.036  1.00  0.00           C  
ATOM   2391  O   PHE B1708      95.793 -15.887 -15.425  1.00  0.00           O  
ATOM   2392  CB  PHE B1708      95.924 -13.490 -14.016  1.00  0.00           C  
ATOM   2393  CG  PHE B1708      94.645 -13.418 -13.242  1.00  0.00           C  
ATOM   2394  CD1 PHE B1708      93.719 -14.475 -13.280  1.00  0.00           C  
ATOM   2395  CD2 PHE B1708      94.360 -12.297 -12.458  1.00  0.00           C  
ATOM   2396  CE1 PHE B1708      92.514 -14.425 -12.543  1.00  0.00           C  
ATOM   2397  CE2 PHE B1708      93.152 -12.222 -11.714  1.00  0.00           C  
ATOM   2398  CZ  PHE B1708      92.230 -13.291 -11.758  1.00  0.00           C  
ATOM   2399  N   GLY B1709      94.680 -14.972 -17.154  1.00  0.00           N  
ATOM   2400  CA  GLY B1709      94.470 -16.255 -17.796  1.00  0.00           C  
ATOM   2401  C   GLY B1709      94.016 -17.306 -16.819  1.00  0.00           C  
ATOM   2402  O   GLY B1709      92.964 -17.171 -16.231  1.00  0.00           O  
ATOM   2403  N   THR B1710      94.818 -18.342 -16.622  1.00  0.00           N  
ATOM   2404  CA  THR B1710      94.397 -19.464 -15.776  1.00  0.00           C  
ATOM   2405  C   THR B1710      95.193 -19.616 -14.469  1.00  0.00           C  
ATOM   2406  O   THR B1710      95.333 -20.721 -13.939  1.00  0.00           O  
ATOM   2407  CB  THR B1710      94.448 -20.812 -16.542  1.00  0.00           C  
ATOM   2408  OG1 THR B1710      95.808 -21.217 -16.710  1.00  0.00           O  
ATOM   2409  CG2 THR B1710      93.763 -20.703 -17.894  1.00  0.00           C  
ATOM   2410  N   LYS B1711      95.710 -18.515 -13.941  1.00  0.00           N  
ATOM   2411  CA  LYS B1711      96.519 -18.585 -12.731  1.00  0.00           C  
ATOM   2412  C   LYS B1711      95.779 -19.315 -11.605  1.00  0.00           C  
ATOM   2413  O   LYS B1711      96.207 -20.362 -11.155  1.00  0.00           O  
ATOM   2414  CB  LYS B1711      96.941 -17.191 -12.278  1.00  0.00           C  
ATOM   2415  CG  LYS B1711      98.315 -17.187 -11.692  1.00  0.00           C  
ATOM   2416  CD  LYS B1711      98.545 -15.991 -10.786  1.00  0.00           C  
ATOM   2417  CE  LYS B1711      99.774 -16.208  -9.931  1.00  0.00           C  
ATOM   2418  NZ  LYS B1711     100.094 -14.980  -9.175  1.00  0.00           N  
ATOM   2419  N   TYR B1712      94.648 -18.775 -11.180  1.00  0.00           N  
ATOM   2420  CA  TYR B1712      93.904 -19.330 -10.052  1.00  0.00           C  
ATOM   2421  C   TYR B1712      92.955 -20.451 -10.492  1.00  0.00           C  
ATOM   2422  O   TYR B1712      92.545 -21.275  -9.671  1.00  0.00           O  
ATOM   2423  CB  TYR B1712      93.179 -18.193  -9.304  1.00  0.00           C  
ATOM   2424  CG  TYR B1712      94.111 -17.017  -9.044  1.00  0.00           C  
ATOM   2425  CD1 TYR B1712      94.899 -16.971  -7.886  1.00  0.00           C  
ATOM   2426  CD2 TYR B1712      94.255 -15.983  -9.981  1.00  0.00           C  
ATOM   2427  CE1 TYR B1712      95.779 -15.931  -7.654  1.00  0.00           C  
ATOM   2428  CE2 TYR B1712      95.150 -14.933  -9.755  1.00  0.00           C  
ATOM   2429  CZ  TYR B1712      95.903 -14.923  -8.585  1.00  0.00           C  
ATOM   2430  OH  TYR B1712      96.785 -13.904  -8.330  1.00  0.00           O  
ATOM   2431  N   SER B1726      92.641 -20.494 -11.791  1.00  0.00           N  
ATOM   2432  CA  SER B1726      91.707 -21.487 -12.350  1.00  0.00           C  
ATOM   2433  C   SER B1726      92.341 -22.850 -12.599  1.00  0.00           C  
ATOM   2434  O   SER B1726      91.680 -23.874 -12.420  1.00  0.00           O  
ATOM   2435  CB  SER B1726      91.033 -20.973 -13.631  1.00  0.00           C  
ATOM   2436  OG  SER B1726      91.930 -20.969 -14.722  1.00  0.00           O  
ATOM   2437  N   ASP B1727      93.610 -22.844 -13.019  1.00  0.00           N  
ATOM   2438  CA  ASP B1727      94.427 -24.059 -13.180  1.00  0.00           C  
ATOM   2439  C   ASP B1727      94.624 -24.768 -11.855  1.00  0.00           C  
ATOM   2440  O   ASP B1727      93.958 -25.758 -11.569  1.00  0.00           O  
ATOM   2441  CB  ASP B1727      95.806 -23.727 -13.776  1.00  0.00           C  
ATOM   2442  CG  ASP B1727      95.991 -24.253 -15.204  1.00  0.00           C  
ATOM   2443  OD1 ASP B1727      97.161 -24.325 -15.645  1.00  0.00           O  
ATOM   2444  OD2 ASP B1727      95.000 -24.603 -15.892  1.00  0.00           O  
ATOM   2445  N   SER B1728      95.536 -24.233 -11.049  1.00  0.00           N  
ATOM   2446  CA  SER B1728      95.920 -24.824  -9.762  1.00  0.00           C  
ATOM   2447  C   SER B1728      94.824 -24.840  -8.681  1.00  0.00           C  
ATOM   2448  O   SER B1728      95.110 -25.126  -7.509  1.00  0.00           O  
ATOM   2449  CB  SER B1728      97.189 -24.148  -9.227  1.00  0.00           C  
ATOM   2450  OG  SER B1728      97.169 -22.751  -9.483  1.00  0.00           O  
ATOM   2451  N   MET B1729      93.583 -24.541  -9.080  1.00  0.00           N  
ATOM   2452  CA  MET B1729      92.418 -24.610  -8.186  1.00  0.00           C  
ATOM   2453  C   MET B1729      91.237 -25.308  -8.828  1.00  0.00           C  
ATOM   2454  O   MET B1729      90.169 -25.420  -8.224  1.00  0.00           O  
ATOM   2455  CB  MET B1729      91.974 -23.222  -7.775  1.00  0.00           C  
ATOM   2456  CG  MET B1729      92.807 -22.624  -6.691  1.00  0.00           C  
ATOM   2457  SD  MET B1729      91.812 -21.455  -5.774  1.00  0.00           S  
ATOM   2458  CE  MET B1729      90.514 -22.550  -5.175  1.00  0.00           C  
ATOM   2459  N   LYS B1730      91.449 -25.772 -10.058  1.00  0.00           N  
ATOM   2460  CA  LYS B1730      90.442 -26.456 -10.853  1.00  0.00           C  
ATOM   2461  C   LYS B1730      89.183 -25.613 -10.891  1.00  0.00           C  
ATOM   2462  O   LYS B1730      88.181 -25.956 -10.253  1.00  0.00           O  
ATOM   2463  CB  LYS B1730      90.124 -27.869 -10.315  1.00  0.00           C  
ATOM   2464  CG  LYS B1730      91.021 -28.416  -9.173  1.00  0.00           C  
ATOM   2465  CD  LYS B1730      92.412 -28.909  -9.607  1.00  0.00           C  
ATOM   2466  CE  LYS B1730      93.156 -29.454  -8.371  1.00  0.00           C  
ATOM   2467  NZ  LYS B1730      94.544 -29.900  -8.654  1.00  0.00           N  
ATOM   2468  N   ALA B1731      89.240 -24.483 -11.595  1.00  0.00           N  
ATOM   2469  CA  ALA B1731      88.010 -23.747 -11.924  1.00  0.00           C  
ATOM   2470  C   ALA B1731      87.679 -23.989 -13.385  1.00  0.00           C  
ATOM   2471  O   ALA B1731      88.068 -23.215 -14.256  1.00  0.00           O  
ATOM   2472  CB  ALA B1731      88.138 -22.259 -11.621  1.00  0.00           C  
ATOM   2473  N   ASN B1732      86.979 -25.097 -13.635  1.00  0.00           N  
ATOM   2474  CA  ASN B1732      86.637 -25.542 -14.988  1.00  0.00           C  
ATOM   2475  C   ASN B1732      85.185 -25.265 -15.342  1.00  0.00           C  
ATOM   2476  O   ASN B1732      84.327 -25.241 -14.454  1.00  0.00           O  
ATOM   2477  CB  ASN B1732      86.876 -27.054 -15.136  1.00  0.00           C  
ATOM   2478  CG  ASN B1732      88.288 -27.481 -14.776  1.00  0.00           C  
ATOM   2479  OD1 ASN B1732      88.493 -28.595 -14.304  1.00  0.00           O  
ATOM   2480  ND2 ASN B1732      89.264 -26.610 -15.006  1.00  0.00           N  
ATOM   2481  N   VAL B1758      84.919 -25.053 -16.633  1.00  0.00           N  
ATOM   2482  CA  VAL B1758      83.558 -25.177 -17.203  1.00  0.00           C  
ATOM   2483  C   VAL B1758      83.537 -26.104 -18.409  1.00  0.00           C  
ATOM   2484  O   VAL B1758      84.533 -26.214 -19.130  1.00  0.00           O  
ATOM   2485  CB  VAL B1758      82.962 -23.843 -17.681  1.00  0.00           C  
ATOM   2486  CG1 VAL B1758      82.276 -23.128 -16.537  1.00  0.00           C  
ATOM   2487  CG2 VAL B1758      84.017 -22.976 -18.390  1.00  0.00           C  
ATOM   2488  N   THR B1759      82.404 -26.762 -18.638  1.00  0.00           N  
ATOM   2489  CA  THR B1759      82.210 -27.440 -19.910  1.00  0.00           C  
ATOM   2490  C   THR B1759      81.861 -26.399 -20.981  1.00  0.00           C  
ATOM   2491  O   THR B1759      80.912 -25.641 -20.844  1.00  0.00           O  
ATOM   2492  CB  THR B1759      81.207 -28.634 -19.832  1.00  0.00           C  
ATOM   2493  OG1 THR B1759      79.995 -28.214 -19.214  1.00  0.00           O  
ATOM   2494  CG2 THR B1759      81.799 -29.802 -19.013  1.00  0.00           C  
ATOM   2495  N   GLY B1760      82.673 -26.351 -22.029  1.00  0.00           N  
ATOM   2496  CA  GLY B1760      82.534 -25.353 -23.082  1.00  0.00           C  
ATOM   2497  C   GLY B1760      81.671 -25.794 -24.254  1.00  0.00           C  
ATOM   2498  O   GLY B1760      81.065 -26.873 -24.218  1.00  0.00           O  
ATOM   2499  N   PRO B1764      81.626 -24.969 -25.321  1.00  0.00           N  
ATOM   2500  CA  PRO B1764      80.685 -25.199 -26.424  1.00  0.00           C  
ATOM   2501  C   PRO B1764      80.976 -26.466 -27.218  1.00  0.00           C  
ATOM   2502  O   PRO B1764      80.099 -26.937 -27.945  1.00  0.00           O  
ATOM   2503  CB  PRO B1764      80.859 -23.953 -27.309  1.00  0.00           C  
ATOM   2504  CG  PRO B1764      81.565 -22.948 -26.449  1.00  0.00           C  
ATOM   2505  CD  PRO B1764      82.455 -23.776 -25.566  1.00  0.00           C  
ATOM   2506  N   ASP B1765      82.186 -27.008 -27.049  1.00  0.00           N  
ATOM   2507  CA  ASP B1765      82.678 -28.180 -27.786  1.00  0.00           C  
ATOM   2508  C   ASP B1765      82.583 -29.512 -27.017  1.00  0.00           C  
ATOM   2509  O   ASP B1765      83.134 -30.529 -27.465  1.00  0.00           O  
ATOM   2510  CB  ASP B1765      84.142 -27.942 -28.162  1.00  0.00           C  
ATOM   2511  CG  ASP B1765      85.049 -27.882 -26.940  1.00  0.00           C  
ATOM   2512  OD1 ASP B1765      85.258 -26.766 -26.414  1.00  0.00           O  
ATOM   2513  OD2 ASP B1765      85.521 -28.954 -26.492  1.00  0.00           O  
ATOM   2514  N   GLY B1767      81.934 -29.495 -25.854  1.00  0.00           N  
ATOM   2515  CA  GLY B1767      81.754 -30.703 -25.032  1.00  0.00           C  
ATOM   2516  C   GLY B1767      82.669 -30.967 -23.829  1.00  0.00           C  
ATOM   2517  O   GLY B1767      82.245 -31.589 -22.854  1.00  0.00           O  
ATOM   2518  N   THR B1768      83.916 -30.509 -23.880  1.00  0.00           N  
ATOM   2519  CA  THR B1768      84.896 -30.871 -22.845  1.00  0.00           C  
ATOM   2520  C   THR B1768      85.033 -29.829 -21.727  1.00  0.00           C  
ATOM   2521  O   THR B1768      84.685 -28.666 -21.925  1.00  0.00           O  
ATOM   2522  CB  THR B1768      86.284 -31.043 -23.463  1.00  0.00           C  
ATOM   2523  OG1 THR B1768      86.738 -29.765 -23.932  1.00  0.00           O  
ATOM   2524  CG2 THR B1768      86.270 -32.081 -24.629  1.00  0.00           C  
ATOM   2525  N   ASP B1770      85.562 -30.257 -20.574  1.00  0.00           N  
ATOM   2526  CA  ASP B1770      85.919 -29.358 -19.445  1.00  0.00           C  
ATOM   2527  C   ASP B1770      87.205 -28.554 -19.670  1.00  0.00           C  
ATOM   2528  O   ASP B1770      88.151 -29.066 -20.267  1.00  0.00           O  
ATOM   2529  CB  ASP B1770      86.105 -30.163 -18.152  1.00  0.00           C  
ATOM   2530  CG  ASP B1770      84.818 -30.319 -17.365  1.00  0.00           C  
ATOM   2531  OD1 ASP B1770      84.225 -31.423 -17.457  1.00  0.00           O  
ATOM   2532  OD2 ASP B1770      84.407 -29.349 -16.666  1.00  0.00           O  
ATOM   2533  N   ALA B1771      87.245 -27.317 -19.171  1.00  0.00           N  
ATOM   2534  CA  ALA B1771      88.457 -26.478 -19.220  1.00  0.00           C  
ATOM   2535  C   ALA B1771      88.467 -25.361 -18.143  1.00  0.00           C  
ATOM   2536  O   ALA B1771      87.404 -24.822 -17.785  1.00  0.00           O  
ATOM   2537  CB  ALA B1771      88.655 -25.886 -20.623  1.00  0.00           C  
ATOM   2538  N   PRO B1772      89.662 -25.014 -17.615  1.00  0.00           N  
ATOM   2539  CA  PRO B1772      89.737 -23.896 -16.681  1.00  0.00           C  
ATOM   2540  C   PRO B1772      89.437 -22.549 -17.352  1.00  0.00           C  
ATOM   2541  O   PRO B1772      89.939 -22.288 -18.446  1.00  0.00           O  
ATOM   2542  CB  PRO B1772      91.183 -23.949 -16.189  1.00  0.00           C  
ATOM   2543  CG  PRO B1772      91.915 -24.620 -17.246  1.00  0.00           C  
ATOM   2544  CD  PRO B1772      90.983 -25.627 -17.828  1.00  0.00           C  
ATOM   2545  N   ILE B1773      88.617 -21.726 -16.687  1.00  0.00           N  
ATOM   2546  CA  ILE B1773      88.214 -20.383 -17.158  1.00  0.00           C  
ATOM   2547  C   ILE B1773      89.381 -19.407 -17.234  1.00  0.00           C  
ATOM   2548  O   ILE B1773      90.399 -19.618 -16.573  1.00  0.00           O  
ATOM   2549  CB  ILE B1773      87.123 -19.717 -16.235  1.00  0.00           C  
ATOM   2550  CG1 ILE B1773      87.615 -19.547 -14.788  1.00  0.00           C  
ATOM   2551  CG2 ILE B1773      85.819 -20.470 -16.286  1.00  0.00           C  
ATOM   2552  CD1 ILE B1773      88.505 -18.315 -14.553  1.00  0.00           C  
ATOM   2553  N   HIS B1774      89.208 -18.338 -18.012  1.00  0.00           N  
ATOM   2554  CA  HIS B1774      90.181 -17.250 -18.076  1.00  0.00           C  
ATOM   2555  C   HIS B1774      89.704 -16.038 -17.305  1.00  0.00           C  
ATOM   2556  O   HIS B1774      88.666 -15.464 -17.627  1.00  0.00           O  
ATOM   2557  CB  HIS B1774      90.477 -16.857 -19.516  1.00  0.00           C  
ATOM   2558  CG  HIS B1774      91.409 -17.791 -20.210  1.00  0.00           C  
ATOM   2559  ND1 HIS B1774      92.752 -17.524 -20.358  1.00  0.00           N  
ATOM   2560  CD2 HIS B1774      91.198 -19.002 -20.780  1.00  0.00           C  
ATOM   2561  CE1 HIS B1774      93.329 -18.525 -20.999  1.00  0.00           C  
ATOM   2562  NE2 HIS B1774      92.409 -19.435 -21.269  1.00  0.00           N  
ATOM   2563  N   GLY B1775      90.481 -15.648 -16.294  1.00  0.00           N  
ATOM   2564  CA  GLY B1775      90.063 -14.631 -15.332  1.00  0.00           C  
ATOM   2565  C   GLY B1775      90.800 -13.309 -15.384  1.00  0.00           C  
ATOM   2566  O   GLY B1775      91.824 -13.180 -16.053  1.00  0.00           O  
ATOM   2567  N   GLY B1776      90.264 -12.329 -14.661  1.00  0.00           N  
ATOM   2568  CA  GLY B1776      90.912 -11.039 -14.456  1.00  0.00           C  
ATOM   2569  C   GLY B1776      90.435 -10.430 -13.148  1.00  0.00           C  
ATOM   2570  O   GLY B1776      89.504 -10.965 -12.531  1.00  0.00           O  
ATOM   2571  N   SER B1777      91.070  -9.327 -12.720  1.00  0.00           N  
ATOM   2572  CA  SER B1777      90.699  -8.604 -11.489  1.00  0.00           C  
ATOM   2573  C   SER B1777      90.996  -7.137 -11.641  1.00  0.00           C  
ATOM   2574  O   SER B1777      91.778  -6.740 -12.506  1.00  0.00           O  
ATOM   2575  CB  SER B1777      91.460  -9.114 -10.289  1.00  0.00           C  
ATOM   2576  OG  SER B1777      92.817  -8.736 -10.379  1.00  0.00           O  
ATOM   2577  N   TYR B1778      90.381  -6.331 -10.783  1.00  0.00           N  
ATOM   2578  CA  TYR B1778      90.340  -4.893 -10.970  1.00  0.00           C  
ATOM   2579  C   TYR B1778      90.080  -4.228  -9.641  1.00  0.00           C  
ATOM   2580  O   TYR B1778      89.035  -4.446  -9.025  1.00  0.00           O  
ATOM   2581  CB  TYR B1778      89.214  -4.521 -11.957  1.00  0.00           C  
ATOM   2582  CG  TYR B1778      89.089  -5.495 -13.096  1.00  0.00           C  
ATOM   2583  CD1 TYR B1778      89.914  -5.392 -14.218  1.00  0.00           C  
ATOM   2584  CD2 TYR B1778      88.177  -6.542 -13.036  1.00  0.00           C  
ATOM   2585  CE1 TYR B1778      89.832  -6.314 -15.256  1.00  0.00           C  
ATOM   2586  CE2 TYR B1778      88.082  -7.461 -14.057  1.00  0.00           C  
ATOM   2587  CZ  TYR B1778      88.910  -7.348 -15.170  1.00  0.00           C  
ATOM   2588  OH  TYR B1778      88.811  -8.269 -16.192  1.00  0.00           O  
ATOM   2589  N   GLY B1779      91.021  -3.400  -9.207  1.00  0.00           N  
ATOM   2590  CA  GLY B1779      90.872  -2.678  -7.939  1.00  0.00           C  
ATOM   2591  C   GLY B1779      90.829  -1.158  -8.064  1.00  0.00           C  
ATOM   2592  O   GLY B1779      91.582  -0.571  -8.858  1.00  0.00           O  
ATOM   2593  N   VAL B1782      89.942  -0.536  -7.282  1.00  0.00           N  
ATOM   2594  CA  VAL B1782      89.924   0.922  -7.108  1.00  0.00           C  
ATOM   2595  C   VAL B1782      90.173   1.283  -5.652  1.00  0.00           C  
ATOM   2596  O   VAL B1782      89.413   0.846  -4.773  1.00  0.00           O  
ATOM   2597  CB  VAL B1782      88.575   1.527  -7.504  1.00  0.00           C  
ATOM   2598  CG1 VAL B1782      88.528   3.011  -7.197  1.00  0.00           C  
ATOM   2599  CG2 VAL B1782      88.301   1.283  -8.974  1.00  0.00           C  
ATOM   2600  N   GLY B1783      91.220   2.074  -5.404  1.00  0.00           N  
ATOM   2601  CA  GLY B1783      91.523   2.565  -4.063  1.00  0.00           C  
ATOM   2602  C   GLY B1783      90.496   3.523  -3.466  1.00  0.00           C  
ATOM   2603  O   GLY B1783      90.701   4.741  -3.438  1.00  0.00           O  
ATOM   2604  N   VAL B1784      89.400   2.984  -2.954  1.00  0.00           N  
ATOM   2605  CA  VAL B1784      88.293   3.837  -2.569  1.00  0.00           C  
ATOM   2606  C   VAL B1784      88.693   4.826  -1.484  1.00  0.00           C  
ATOM   2607  O   VAL B1784      88.356   6.001  -1.596  1.00  0.00           O  
ATOM   2608  CB  VAL B1784      87.036   3.048  -2.177  1.00  0.00           C  
ATOM   2609  CG1 VAL B1784      86.141   3.878  -1.286  1.00  0.00           C  
ATOM   2610  CG2 VAL B1784      86.272   2.611  -3.431  1.00  0.00           C  
ATOM   2611  N   SER B1785      89.422   4.375  -0.460  1.00  0.00           N  
ATOM   2612  CA  SER B1785      89.894   5.289   0.590  1.00  0.00           C  
ATOM   2613  C   SER B1785      91.030   6.168   0.065  1.00  0.00           C  
ATOM   2614  O   SER B1785      91.128   7.348   0.408  1.00  0.00           O  
ATOM   2615  CB  SER B1785      90.294   4.549   1.885  1.00  0.00           C  
ATOM   2616  OG  SER B1785      91.288   3.559   1.672  1.00  0.00           O  
ATOM   2617  N   ARG B1786      91.880   5.613  -0.784  1.00  0.00           N  
ATOM   2618  CA  ARG B1786      92.990   6.390  -1.328  1.00  0.00           C  
ATOM   2619  C   ARG B1786      92.463   7.541  -2.181  1.00  0.00           C  
ATOM   2620  O   ARG B1786      93.013   8.618  -2.164  1.00  0.00           O  
ATOM   2621  CB  ARG B1786      93.899   5.499  -2.153  1.00  0.00           C  
ATOM   2622  CG  ARG B1786      95.294   5.976  -2.163  1.00  0.00           C  
ATOM   2623  CD  ARG B1786      95.924   5.712  -3.481  1.00  0.00           C  
ATOM   2624  NE  ARG B1786      96.632   4.441  -3.507  1.00  0.00           N  
ATOM   2625  CZ  ARG B1786      97.863   4.258  -3.039  1.00  0.00           C  
ATOM   2626  NH1 ARG B1786      98.527   5.266  -2.487  1.00  0.00           N  
ATOM   2627  NH2 ARG B1786      98.434   3.063  -3.121  1.00  0.00           N  
ATOM   2628  N   LEU B1787      91.363   7.313  -2.894  1.00  0.00           N  
ATOM   2629  CA  LEU B1787      90.665   8.387  -3.636  1.00  0.00           C  
ATOM   2630  C   LEU B1787      90.353   9.645  -2.860  1.00  0.00           C  
ATOM   2631  O   LEU B1787      90.283  10.716  -3.464  1.00  0.00           O  
ATOM   2632  CB  LEU B1787      89.347   7.899  -4.235  1.00  0.00           C  
ATOM   2633  CG  LEU B1787      89.538   7.094  -5.500  1.00  0.00           C  
ATOM   2634  CD1 LEU B1787      88.233   6.414  -5.810  1.00  0.00           C  
ATOM   2635  CD2 LEU B1787      90.074   7.962  -6.656  1.00  0.00           C  
ATOM   2636  N   LEU B1788      90.110   9.532  -1.557  1.00  0.00           N  
ATOM   2637  CA  LEU B1788      89.865  10.731  -0.796  1.00  0.00           C  
ATOM   2638  C   LEU B1788      91.117  11.569  -0.871  1.00  0.00           C  
ATOM   2639  O   LEU B1788      91.079  12.749  -1.255  1.00  0.00           O  
ATOM   2640  CB  LEU B1788      89.515  10.429   0.648  1.00  0.00           C  
ATOM   2641  CG  LEU B1788      88.030  10.127   0.817  1.00  0.00           C  
ATOM   2642  CD1 LEU B1788      87.810   8.659   0.561  1.00  0.00           C  
ATOM   2643  CD2 LEU B1788      87.504  10.528   2.197  1.00  0.00           C  
ATOM   2644  N   GLY B1789      92.242  10.942  -0.554  1.00  0.00           N  
ATOM   2645  CA  GLY B1789      93.496  11.655  -0.526  1.00  0.00           C  
ATOM   2646  C   GLY B1789      93.841  12.226  -1.873  1.00  0.00           C  
ATOM   2647  O   GLY B1789      94.213  13.394  -1.973  1.00  0.00           O  
ATOM   2648  N   ALA B1790      93.716  11.402  -2.907  1.00  0.00           N  
ATOM   2649  CA  ALA B1790      94.137  11.768  -4.256  1.00  0.00           C  
ATOM   2650  C   ALA B1790      93.308  12.904  -4.774  1.00  0.00           C  
ATOM   2651  O   ALA B1790      93.832  13.804  -5.394  1.00  0.00           O  
ATOM   2652  CB  ALA B1790      94.023  10.578  -5.201  1.00  0.00           C  
ATOM   2653  N   ILE B1791      92.012  12.861  -4.510  1.00  0.00           N  
ATOM   2654  CA  ILE B1791      91.115  13.942  -4.901  1.00  0.00           C  
ATOM   2655  C   ILE B1791      91.547  15.258  -4.280  1.00  0.00           C  
ATOM   2656  O   ILE B1791      91.554  16.276  -4.958  1.00  0.00           O  
ATOM   2657  CB  ILE B1791      89.639  13.618  -4.558  1.00  0.00           C  
ATOM   2658  CG1 ILE B1791      89.094  12.578  -5.542  1.00  0.00           C  
ATOM   2659  CG2 ILE B1791      88.775  14.867  -4.608  1.00  0.00           C  
ATOM   2660  CD1 ILE B1791      87.813  11.968  -5.120  1.00  0.00           C  
ATOM   2661  N   ILE B1792      91.929  15.238  -3.008  1.00  0.00           N  
ATOM   2662  CA  ILE B1792      92.342  16.469  -2.337  1.00  0.00           C  
ATOM   2663  C   ILE B1792      93.696  16.963  -2.805  1.00  0.00           C  
ATOM   2664  O   ILE B1792      93.934  18.173  -2.847  1.00  0.00           O  
ATOM   2665  CB  ILE B1792      92.386  16.320  -0.833  1.00  0.00           C  
ATOM   2666  CG1 ILE B1792      91.050  15.799  -0.333  1.00  0.00           C  
ATOM   2667  CG2 ILE B1792      92.680  17.644  -0.203  1.00  0.00           C  
ATOM   2668  CD1 ILE B1792      90.919  15.849   1.136  1.00  0.00           C  
ATOM   2669  N   GLU B1793      94.582  16.031  -3.151  1.00  0.00           N  
ATOM   2670  CA  GLU B1793      95.899  16.376  -3.690  1.00  0.00           C  
ATOM   2671  C   GLU B1793      95.825  16.967  -5.096  1.00  0.00           C  
ATOM   2672  O   GLU B1793      96.846  17.303  -5.686  1.00  0.00           O  
ATOM   2673  CB  GLU B1793      96.812  15.153  -3.709  1.00  0.00           C  
ATOM   2674  CG  GLU B1793      97.263  14.698  -2.347  1.00  0.00           C  
ATOM   2675  CD  GLU B1793      98.426  15.518  -1.783  1.00  0.00           C  
ATOM   2676  OE1 GLU B1793      99.206  16.102  -2.582  1.00  0.00           O  
ATOM   2677  OE2 GLU B1793      98.566  15.568  -0.532  1.00  0.00           O  
ATOM   2678  N   ALA B1794      94.617  17.086  -5.626  1.00  0.00           N  
ATOM   2679  CA  ALA B1794      94.419  17.555  -6.982  1.00  0.00           C  
ATOM   2680  C   ALA B1794      93.295  18.588  -7.035  1.00  0.00           C  
ATOM   2681  O   ALA B1794      92.878  18.997  -8.122  1.00  0.00           O  
ATOM   2682  CB  ALA B1794      94.113  16.372  -7.902  1.00  0.00           C  
ATOM   2683  N   CYS B1795      92.828  19.018  -5.860  1.00  0.00           N  
ATOM   2684  CA  CYS B1795      91.684  19.915  -5.737  1.00  0.00           C  
ATOM   2685  C   CYS B1795      91.733  20.685  -4.443  1.00  0.00           C  
ATOM   2686  O   CYS B1795      90.927  20.438  -3.543  1.00  0.00           O  
ATOM   2687  CB  CYS B1795      90.385  19.117  -5.717  1.00  0.00           C  
ATOM   2688  SG  CYS B1795      89.921  18.363  -7.245  1.00  0.00           S  
ATOM   2689  N   HIS B1796      92.659  21.624  -4.342  1.00  0.00           N  
ATOM   2690  CA  HIS B1796      92.770  22.451  -3.136  1.00  0.00           C  
ATOM   2691  C   HIS B1796      93.387  23.788  -3.490  1.00  0.00           C  
ATOM   2692  O   HIS B1796      94.009  23.923  -4.535  1.00  0.00           O  
ATOM   2693  CB  HIS B1796      93.663  21.761  -2.099  1.00  0.00           C  
ATOM   2694  CG  HIS B1796      95.064  21.562  -2.577  1.00  0.00           C  
ATOM   2695  ND1 HIS B1796      95.424  20.518  -3.403  1.00  0.00           N  
ATOM   2696  CD2 HIS B1796      96.181  22.302  -2.394  1.00  0.00           C  
ATOM   2697  CE1 HIS B1796      96.708  20.615  -3.692  1.00  0.00           C  
ATOM   2698  NE2 HIS B1796      97.191  21.687  -3.092  1.00  0.00           N  
ATOM   2699  N   ASP B1797      93.216  24.766  -2.614  1.00  0.00           N  
ATOM   2700  CA  ASP B1797      94.029  25.963  -2.665  1.00  0.00           C  
ATOM   2701  C   ASP B1797      94.510  26.320  -1.259  1.00  0.00           C  
ATOM   2702  O   ASP B1797      94.384  25.505  -0.347  1.00  0.00           O  
ATOM   2703  CB  ASP B1797      93.283  27.117  -3.333  1.00  0.00           C  
ATOM   2704  CG  ASP B1797      91.934  27.399  -2.711  1.00  0.00           C  
ATOM   2705  OD1 ASP B1797      91.708  27.093  -1.506  1.00  0.00           O  
ATOM   2706  OD2 ASP B1797      91.101  27.952  -3.461  1.00  0.00           O  
ATOM   2707  N   ASP B1798      95.063  27.521  -1.086  1.00  0.00           N  
ATOM   2708  CA  ASP B1798      95.531  27.978   0.224  1.00  0.00           C  
ATOM   2709  C   ASP B1798      94.425  28.092   1.278  1.00  0.00           C  
ATOM   2710  O   ASP B1798      94.700  28.262   2.457  1.00  0.00           O  
ATOM   2711  CB  ASP B1798      96.231  29.333   0.097  1.00  0.00           C  
ATOM   2712  CG  ASP B1798      97.454  29.286  -0.799  1.00  0.00           C  
ATOM   2713  OD1 ASP B1798      97.858  28.157  -1.185  1.00  0.00           O  
ATOM   2714  OD2 ASP B1798      97.999  30.390  -1.106  1.00  0.00           O  
ATOM   2715  N   ASN B1799      93.175  28.020   0.855  1.00  0.00           N  
ATOM   2716  CA  ASN B1799      92.079  28.225   1.778  1.00  0.00           C  
ATOM   2717  C   ASN B1799      91.461  26.933   2.272  1.00  0.00           C  
ATOM   2718  O   ASN B1799      90.584  26.944   3.154  1.00  0.00           O  
ATOM   2719  CB  ASN B1799      91.037  29.162   1.171  1.00  0.00           C  
ATOM   2720  CG  ASN B1799      91.342  30.620   1.469  1.00  0.00           C  
ATOM   2721  OD1 ASN B1799      92.175  31.245   0.808  1.00  0.00           O  
ATOM   2722  ND2 ASN B1799      90.674  31.165   2.491  1.00  0.00           N  
ATOM   2723  N   GLY B1800      91.939  25.823   1.713  1.00  0.00           N  
ATOM   2724  CA  GLY B1800      91.446  24.498   2.061  1.00  0.00           C  
ATOM   2725  C   GLY B1800      91.191  23.618   0.856  1.00  0.00           C  
ATOM   2726  O   GLY B1800      91.927  23.685  -0.138  1.00  0.00           O  
ATOM   2727  N   ILE B1801      90.141  22.797   0.972  1.00  0.00           N  
ATOM   2728  CA  ILE B1801      89.742  21.802  -0.021  1.00  0.00           C  
ATOM   2729  C   ILE B1801      88.798  22.435  -1.028  1.00  0.00           C  
ATOM   2730  O   ILE B1801      88.152  23.449  -0.739  1.00  0.00           O  
ATOM   2731  CB  ILE B1801      89.046  20.577   0.658  1.00  0.00           C  
ATOM   2732  CG1 ILE B1801      90.026  19.812   1.554  1.00  0.00           C  
ATOM   2733  CG2 ILE B1801      88.499  19.599  -0.370  1.00  0.00           C  
ATOM   2734  CD1 ILE B1801      89.383  18.764   2.467  1.00  0.00           C  
ATOM   2735  N   ILE B1802      88.740  21.850  -2.219  1.00  0.00           N  
ATOM   2736  CA  ILE B1802      87.745  22.220  -3.220  1.00  0.00           C  
ATOM   2737  C   ILE B1802      87.160  20.926  -3.746  1.00  0.00           C  
ATOM   2738  O   ILE B1802      87.698  20.341  -4.700  1.00  0.00           O  
ATOM   2739  CB  ILE B1802      88.362  23.022  -4.389  1.00  0.00           C  
ATOM   2740  CG1 ILE B1802      88.971  24.332  -3.886  1.00  0.00           C  
ATOM   2741  CG2 ILE B1802      87.318  23.301  -5.455  1.00  0.00           C  
ATOM   2742  CD1 ILE B1802      90.214  24.781  -4.665  1.00  0.00           C  
ATOM   2743  N   TRP B1803      86.082  20.455  -3.120  1.00  0.00           N  
ATOM   2744  CA  TRP B1803      85.464  19.202  -3.553  1.00  0.00           C  
ATOM   2745  C   TRP B1803      84.818  19.372  -4.900  1.00  0.00           C  
ATOM   2746  O   TRP B1803      84.203  20.395  -5.154  1.00  0.00           O  
ATOM   2747  CB  TRP B1803      84.389  18.758  -2.588  1.00  0.00           C  
ATOM   2748  CG  TRP B1803      84.898  18.268  -1.284  1.00  0.00           C  
ATOM   2749  CD1 TRP B1803      84.561  18.741  -0.060  1.00  0.00           C  
ATOM   2750  CD2 TRP B1803      85.810  17.194  -1.063  1.00  0.00           C  
ATOM   2751  NE1 TRP B1803      85.210  18.043   0.911  1.00  0.00           N  
ATOM   2752  CE2 TRP B1803      85.984  17.081   0.326  1.00  0.00           C  
ATOM   2753  CE3 TRP B1803      86.510  16.322  -1.908  1.00  0.00           C  
ATOM   2754  CZ2 TRP B1803      86.830  16.128   0.906  1.00  0.00           C  
ATOM   2755  CZ3 TRP B1803      87.351  15.374  -1.341  1.00  0.00           C  
ATOM   2756  CH2 TRP B1803      87.499  15.283   0.060  1.00  0.00           C  
ATOM   2757  N   PRO B1804      84.973  18.380  -5.781  1.00  0.00           N  
ATOM   2758  CA  PRO B1804      84.112  18.309  -6.956  1.00  0.00           C  
ATOM   2759  C   PRO B1804      82.673  17.869  -6.591  1.00  0.00           C  
ATOM   2760  O   PRO B1804      82.473  16.992  -5.740  1.00  0.00           O  
ATOM   2761  CB  PRO B1804      84.825  17.289  -7.861  1.00  0.00           C  
ATOM   2762  CG  PRO B1804      86.176  17.056  -7.229  1.00  0.00           C  
ATOM   2763  CD  PRO B1804      85.987  17.314  -5.778  1.00  0.00           C  
ATOM   2764  N   GLU B1805      81.690  18.480  -7.246  1.00  0.00           N  
ATOM   2765  CA  GLU B1805      80.285  18.387  -6.831  1.00  0.00           C  
ATOM   2766  C   GLU B1805      79.875  16.978  -6.411  1.00  0.00           C  
ATOM   2767  O   GLU B1805      79.307  16.795  -5.336  1.00  0.00           O  
ATOM   2768  CB  GLU B1805      79.319  18.929  -7.911  1.00  0.00           C  
ATOM   2769  CG  GLU B1805      79.419  20.438  -8.201  1.00  0.00           C  
ATOM   2770  CD  GLU B1805      78.113  21.038  -8.759  1.00  0.00           C  
ATOM   2771  OE1 GLU B1805      77.015  20.720  -8.221  1.00  0.00           O  
ATOM   2772  OE2 GLU B1805      78.173  21.839  -9.724  1.00  0.00           O  
ATOM   2773  N   ALA B1806      80.177  15.994  -7.253  1.00  0.00           N  
ATOM   2774  CA  ALA B1806      79.744  14.624  -7.013  1.00  0.00           C  
ATOM   2775  C   ALA B1806      80.212  14.043  -5.661  1.00  0.00           C  
ATOM   2776  O   ALA B1806      79.498  13.235  -5.053  1.00  0.00           O  
ATOM   2777  CB  ALA B1806      80.186  13.744  -8.135  1.00  0.00           C  
ATOM   2778  N   VAL B1807      81.391  14.454  -5.183  1.00  0.00           N  
ATOM   2779  CA  VAL B1807      81.954  13.837  -3.974  1.00  0.00           C  
ATOM   2780  C   VAL B1807      81.783  14.657  -2.694  1.00  0.00           C  
ATOM   2781  O   VAL B1807      82.094  14.189  -1.602  1.00  0.00           O  
ATOM   2782  CB  VAL B1807      83.437  13.342  -4.152  1.00  0.00           C  
ATOM   2783  CG1 VAL B1807      83.537  12.316  -5.271  1.00  0.00           C  
ATOM   2784  CG2 VAL B1807      84.339  14.468  -4.445  1.00  0.00           C  
ATOM   2785  N   ALA B1808      81.276  15.867  -2.826  1.00  0.00           N  
ATOM   2786  CA  ALA B1808      81.136  16.740  -1.679  1.00  0.00           C  
ATOM   2787  C   ALA B1808      80.176  16.199  -0.616  1.00  0.00           C  
ATOM   2788  O   ALA B1808      79.086  15.675  -0.932  1.00  0.00           O  
ATOM   2789  CB  ALA B1808      80.694  18.102  -2.133  1.00  0.00           C  
ATOM   2790  N   PRO B1809      80.554  16.340   0.664  1.00  0.00           N  
ATOM   2791  CA  PRO B1809      79.677  15.772   1.682  1.00  0.00           C  
ATOM   2792  C   PRO B1809      78.349  16.533   1.720  1.00  0.00           C  
ATOM   2793  O   PRO B1809      77.359  16.005   2.240  1.00  0.00           O  
ATOM   2794  CB  PRO B1809      80.465  15.962   2.972  1.00  0.00           C  
ATOM   2795  CG  PRO B1809      81.407  17.071   2.685  1.00  0.00           C  
ATOM   2796  CD  PRO B1809      81.729  17.013   1.242  1.00  0.00           C  
ATOM   2797  N   PHE B1810      78.342  17.764   1.184  1.00  0.00           N  
ATOM   2798  CA  PHE B1810      77.122  18.566   0.985  1.00  0.00           C  
ATOM   2799  C   PHE B1810      77.272  19.385  -0.290  1.00  0.00           C  
ATOM   2800  O   PHE B1810      78.395  19.753  -0.632  1.00  0.00           O  
ATOM   2801  CB  PHE B1810      76.912  19.500   2.165  1.00  0.00           C  
ATOM   2802  CG  PHE B1810      76.706  18.796   3.469  1.00  0.00           C  
ATOM   2803  CD1 PHE B1810      75.447  18.346   3.841  1.00  0.00           C  
ATOM   2804  CD2 PHE B1810      77.762  18.594   4.337  1.00  0.00           C  
ATOM   2805  CE1 PHE B1810      75.241  17.698   5.057  1.00  0.00           C  
ATOM   2806  CE2 PHE B1810      77.577  17.938   5.555  1.00  0.00           C  
ATOM   2807  CZ  PHE B1810      76.316  17.494   5.916  1.00  0.00           C  
ATOM   2808  N   ARG B1811      76.176  19.667  -1.006  1.00  0.00           N  
ATOM   2809  CA  ARG B1811      76.291  20.538  -2.201  1.00  0.00           C  
ATOM   2810  C   ARG B1811      76.494  22.011  -1.829  1.00  0.00           C  
ATOM   2811  O   ARG B1811      77.328  22.710  -2.413  1.00  0.00           O  
ATOM   2812  CB  ARG B1811      75.141  20.371  -3.225  1.00  0.00           C  
ATOM   2813  CG  ARG B1811      75.594  20.548  -4.725  1.00  0.00           C  
ATOM   2814  CD  ARG B1811      74.443  20.416  -5.776  1.00  0.00           C  
ATOM   2815  NE  ARG B1811      74.734  21.082  -7.076  1.00  0.00           N  
ATOM   2816  CZ  ARG B1811      74.050  22.123  -7.601  1.00  0.00           C  
ATOM   2817  NH1 ARG B1811      73.008  22.636  -6.949  1.00  0.00           N  
ATOM   2818  NH2 ARG B1811      74.399  22.662  -8.781  1.00  0.00           N  
ATOM   2819  N   VAL B1812      75.744  22.466  -0.837  1.00  0.00           N  
ATOM   2820  CA  VAL B1812      75.691  23.875  -0.500  1.00  0.00           C  
ATOM   2821  C   VAL B1812      75.691  24.082   1.007  1.00  0.00           C  
ATOM   2822  O   VAL B1812      75.123  23.286   1.772  1.00  0.00           O  
ATOM   2823  CB  VAL B1812      74.445  24.569  -1.149  1.00  0.00           C  
ATOM   2824  CG1 VAL B1812      73.232  23.747  -0.964  1.00  0.00           C  
ATOM   2825  CG2 VAL B1812      74.218  25.959  -0.575  1.00  0.00           C  
ATOM   2826  N   THR B1813      76.315  25.174   1.431  1.00  0.00           N  
ATOM   2827  CA  THR B1813      76.338  25.503   2.832  1.00  0.00           C  
ATOM   2828  C   THR B1813      75.766  26.898   3.075  1.00  0.00           C  
ATOM   2829  O   THR B1813      76.155  27.857   2.406  1.00  0.00           O  
ATOM   2830  CB  THR B1813      77.749  25.274   3.432  1.00  0.00           C  
ATOM   2831  OG1 THR B1813      77.694  25.419   4.854  1.00  0.00           O  
ATOM   2832  CG2 THR B1813      78.756  26.237   2.857  1.00  0.00           C  
ATOM   2833  N   ILE B1814      74.817  26.985   4.010  1.00  0.00           N  
ATOM   2834  CA  ILE B1814      74.198  28.254   4.420  1.00  0.00           C  
ATOM   2835  C   ILE B1814      74.956  28.874   5.595  1.00  0.00           C  
ATOM   2836  O   ILE B1814      75.015  28.278   6.671  1.00  0.00           O  
ATOM   2837  CB  ILE B1814      72.736  28.047   4.879  1.00  0.00           C  
ATOM   2838  CG1 ILE B1814      71.897  27.438   3.779  1.00  0.00           C  
ATOM   2839  CG2 ILE B1814      72.094  29.357   5.335  1.00  0.00           C  
ATOM   2840  CD1 ILE B1814      70.506  27.243   4.220  1.00  0.00           C  
ATOM   2841  N   LEU B1815      75.513  30.066   5.400  1.00  0.00           N  
ATOM   2842  CA  LEU B1815      76.223  30.739   6.472  1.00  0.00           C  
ATOM   2843  C   LEU B1815      75.408  31.905   7.011  1.00  0.00           C  
ATOM   2844  O   LEU B1815      75.284  32.956   6.366  1.00  0.00           O  
ATOM   2845  CB  LEU B1815      77.605  31.220   6.015  1.00  0.00           C  
ATOM   2846  CG  LEU B1815      78.570  30.365   5.171  1.00  0.00           C  
ATOM   2847  CD1 LEU B1815      79.861  31.153   4.908  1.00  0.00           C  
ATOM   2848  CD2 LEU B1815      78.877  28.963   5.773  1.00  0.00           C  
ATOM   2849  N   ASN B1816      74.848  31.706   8.198  1.00  0.00           N  
ATOM   2850  CA  ASN B1816      74.100  32.744   8.889  1.00  0.00           C  
ATOM   2851  C   ASN B1816      75.049  33.770   9.484  1.00  0.00           C  
ATOM   2852  O   ASN B1816      75.659  33.537  10.532  1.00  0.00           O  
ATOM   2853  CB  ASN B1816      73.244  32.121   9.987  1.00  0.00           C  
ATOM   2854  CG  ASN B1816      72.520  33.158  10.839  1.00  0.00           C  
ATOM   2855  OD1 ASN B1816      72.852  34.348  10.824  1.00  0.00           O  
ATOM   2856  ND2 ASN B1816      71.522  32.697  11.600  1.00  0.00           N  
ATOM   2857  N   LEU B1817      75.163  34.916   8.827  1.00  0.00           N  
ATOM   2858  CA  LEU B1817      76.217  35.855   9.166  1.00  0.00           C  
ATOM   2859  C   LEU B1817      75.964  36.699  10.401  1.00  0.00           C  
ATOM   2860  O   LEU B1817      76.789  37.531  10.741  1.00  0.00           O  
ATOM   2861  CB  LEU B1817      76.569  36.741   7.978  1.00  0.00           C  
ATOM   2862  CG  LEU B1817      77.305  36.129   6.784  1.00  0.00           C  
ATOM   2863  CD1 LEU B1817      77.879  37.248   5.912  1.00  0.00           C  
ATOM   2864  CD2 LEU B1817      78.404  35.167   7.200  1.00  0.00           C  
ATOM   2865  N   LYS B1818      74.838  36.498  11.072  1.00  0.00           N  
ATOM   2866  CA  LYS B1818      74.642  37.081  12.398  1.00  0.00           C  
ATOM   2867  C   LYS B1818      73.673  36.217  13.176  1.00  0.00           C  
ATOM   2868  O   LYS B1818      72.466  36.463  13.207  1.00  0.00           O  
ATOM   2869  CB  LYS B1818      74.154  38.531  12.327  1.00  0.00           C  
ATOM   2870  CG  LYS B1818      74.493  39.353  13.574  1.00  0.00           C  
ATOM   2871  CD  LYS B1818      73.761  40.713  13.551  1.00  0.00           C  
ATOM   2872  CE  LYS B1818      73.819  41.445  14.916  1.00  0.00           C  
ATOM   2873  NZ  LYS B1818      72.497  42.079  15.273  1.00  0.00           N  
ATOM   2874  N   GLN B1819      74.210  35.189  13.810  1.00  0.00           N  
ATOM   2875  CA  GLN B1819      73.360  34.238  14.489  1.00  0.00           C  
ATOM   2876  C   GLN B1819      72.471  34.879  15.547  1.00  0.00           C  
ATOM   2877  O   GLN B1819      72.849  35.837  16.201  1.00  0.00           O  
ATOM   2878  CB  GLN B1819      74.197  33.124  15.102  1.00  0.00           C  
ATOM   2879  CG  GLN B1819      73.438  31.805  15.255  1.00  0.00           C  
ATOM   2880  CD  GLN B1819      73.137  31.127  13.919  1.00  0.00           C  
ATOM   2881  OE1 GLN B1819      73.985  31.070  13.011  1.00  0.00           O  
ATOM   2882  NE2 GLN B1819      71.925  30.598  13.801  1.00  0.00           N  
ATOM   2883  N   GLY B1820      71.271  34.346  15.705  1.00  0.00           N  
ATOM   2884  CA  GLY B1820      70.404  34.782  16.783  1.00  0.00           C  
ATOM   2885  C   GLY B1820      69.584  35.985  16.387  1.00  0.00           C  
ATOM   2886  O   GLY B1820      68.656  36.349  17.106  1.00  0.00           O  
ATOM   2887  N   ASP B1821      69.924  36.608  15.256  1.00  0.00           N  
ATOM   2888  CA  ASP B1821      69.087  37.666  14.672  1.00  0.00           C  
ATOM   2889  C   ASP B1821      67.807  37.038  14.095  1.00  0.00           C  
ATOM   2890  O   ASP B1821      67.891  36.199  13.220  1.00  0.00           O  
ATOM   2891  CB  ASP B1821      69.856  38.417  13.579  1.00  0.00           C  
ATOM   2892  CG  ASP B1821      69.207  39.738  13.218  1.00  0.00           C  
ATOM   2893  OD1 ASP B1821      68.922  40.506  14.151  1.00  0.00           O  
ATOM   2894  OD2 ASP B1821      68.984  40.029  12.022  1.00  0.00           O  
ATOM   2895  N   ALA B1829      66.632  37.439  14.577  1.00  0.00           N  
ATOM   2896  CA  ALA B1829      65.354  36.796  14.186  1.00  0.00           C  
ATOM   2897  C   ALA B1829      65.126  36.667  12.669  1.00  0.00           C  
ATOM   2898  O   ALA B1829      64.452  35.729  12.214  1.00  0.00           O  
ATOM   2899  CB  ALA B1829      64.187  37.517  14.820  1.00  0.00           C  
ATOM   2900  N   ALA B1830      65.696  37.618  11.915  1.00  0.00           N  
ATOM   2901  CA  ALA B1830      65.545  37.735  10.462  1.00  0.00           C  
ATOM   2902  C   ALA B1830      66.453  36.788   9.733  1.00  0.00           C  
ATOM   2903  O   ALA B1830      65.988  35.993   8.923  1.00  0.00           O  
ATOM   2904  CB  ALA B1830      65.830  39.143  10.011  1.00  0.00           C  
ATOM   2905  N   THR B1831      67.750  36.890   9.990  1.00  0.00           N  
ATOM   2906  CA  THR B1831      68.672  35.947   9.394  1.00  0.00           C  
ATOM   2907  C   THR B1831      68.278  34.536   9.808  1.00  0.00           C  
ATOM   2908  O   THR B1831      68.321  33.636   8.982  1.00  0.00           O  
ATOM   2909  CB  THR B1831      70.165  36.248   9.714  1.00  0.00           C  
ATOM   2910  OG1 THR B1831      70.317  36.559  11.101  1.00  0.00           O  
ATOM   2911  CG2 THR B1831      70.670  37.427   8.894  1.00  0.00           C  
ATOM   2912  N   ASP B1832      67.849  34.342  11.057  1.00  0.00           N  
ATOM   2913  CA  ASP B1832      67.485  33.000  11.520  1.00  0.00           C  
ATOM   2914  C   ASP B1832      66.314  32.458  10.713  1.00  0.00           C  
ATOM   2915  O   ASP B1832      66.400  31.365  10.169  1.00  0.00           O  
ATOM   2916  CB  ASP B1832      67.196  32.944  13.029  1.00  0.00           C  
ATOM   2917  CG  ASP B1832      68.454  33.200  13.900  1.00  0.00           C  
ATOM   2918  OD1 ASP B1832      69.605  33.097  13.411  1.00  0.00           O  
ATOM   2919  OD2 ASP B1832      68.292  33.505  15.099  1.00  0.00           O  
ATOM   2920  N   ALA B1833      65.244  33.239  10.602  1.00  0.00           N  
ATOM   2921  CA  ALA B1833      64.058  32.812   9.873  1.00  0.00           C  
ATOM   2922  C   ALA B1833      64.390  32.546   8.406  1.00  0.00           C  
ATOM   2923  O   ALA B1833      63.839  31.609   7.782  1.00  0.00           O  
ATOM   2924  CB  ALA B1833      62.933  33.856   9.988  1.00  0.00           C  
ATOM   2925  N   ALA B1834      65.282  33.368   7.855  1.00  0.00           N  
ATOM   2926  CA  ALA B1834      65.629  33.266   6.446  1.00  0.00           C  
ATOM   2927  C   ALA B1834      66.496  32.030   6.196  1.00  0.00           C  
ATOM   2928  O   ALA B1834      66.275  31.292   5.240  1.00  0.00           O  
ATOM   2929  CB  ALA B1834      66.303  34.537   5.961  1.00  0.00           C  
ATOM   2930  N   CYS B1835      67.464  31.794   7.070  1.00  0.00           N  
ATOM   2931  CA  CYS B1835      68.266  30.598   6.974  1.00  0.00           C  
ATOM   2932  C   CYS B1835      67.452  29.355   7.278  1.00  0.00           C  
ATOM   2933  O   CYS B1835      67.620  28.346   6.601  1.00  0.00           O  
ATOM   2934  CB  CYS B1835      69.460  30.677   7.900  1.00  0.00           C  
ATOM   2935  SG  CYS B1835      70.643  31.917   7.427  1.00  0.00           S  
ATOM   2936  N   ASP B1836      66.568  29.415   8.276  1.00  0.00           N  
ATOM   2937  CA  ASP B1836      65.716  28.267   8.579  1.00  0.00           C  
ATOM   2938  C   ASP B1836      64.965  27.848   7.332  1.00  0.00           C  
ATOM   2939  O   ASP B1836      64.974  26.689   6.966  1.00  0.00           O  
ATOM   2940  CB  ASP B1836      64.742  28.552   9.721  1.00  0.00           C  
ATOM   2941  CG  ASP B1836      65.275  28.101  11.085  1.00  0.00           C  
ATOM   2942  OD1 ASP B1836      65.991  27.081  11.155  1.00  0.00           O  
ATOM   2943  OD2 ASP B1836      64.978  28.769  12.105  1.00  0.00           O  
ATOM   2944  N   GLN B1837      64.361  28.815   6.656  1.00  0.00           N  
ATOM   2945  CA  GLN B1837      63.572  28.554   5.459  1.00  0.00           C  
ATOM   2946  C   GLN B1837      64.388  28.029   4.261  1.00  0.00           C  
ATOM   2947  O   GLN B1837      63.992  27.053   3.626  1.00  0.00           O  
ATOM   2948  CB  GLN B1837      62.758  29.797   5.121  1.00  0.00           C  
ATOM   2949  CG  GLN B1837      62.202  29.864   3.732  1.00  0.00           C  
ATOM   2950  CD  GLN B1837      62.208  31.305   3.190  1.00  0.00           C  
ATOM   2951  OE1 GLN B1837      62.536  31.543   2.012  1.00  0.00           O  
ATOM   2952  NE2 GLN B1837      61.862  32.271   4.055  1.00  0.00           N  
ATOM   2953  N   LEU B1838      65.523  28.648   3.956  1.00  0.00           N  
ATOM   2954  CA  LEU B1838      66.380  28.151   2.861  1.00  0.00           C  
ATOM   2955  C   LEU B1838      66.742  26.681   3.038  1.00  0.00           C  
ATOM   2956  O   LEU B1838      66.684  25.889   2.098  1.00  0.00           O  
ATOM   2957  CB  LEU B1838      67.673  28.951   2.743  1.00  0.00           C  
ATOM   2958  CG  LEU B1838      67.676  30.248   1.958  1.00  0.00           C  
ATOM   2959  CD1 LEU B1838      69.093  30.511   1.559  1.00  0.00           C  
ATOM   2960  CD2 LEU B1838      66.836  30.149   0.715  1.00  0.00           C  
ATOM   2961  N   TYR B1839      67.108  26.346   4.266  1.00  0.00           N  
ATOM   2962  CA  TYR B1839      67.552  25.024   4.645  1.00  0.00           C  
ATOM   2963  C   TYR B1839      66.433  23.981   4.436  1.00  0.00           C  
ATOM   2964  O   TYR B1839      66.662  22.934   3.848  1.00  0.00           O  
ATOM   2965  CB  TYR B1839      68.075  25.122   6.095  1.00  0.00           C  
ATOM   2966  CG  TYR B1839      68.265  23.849   6.854  1.00  0.00           C  
ATOM   2967  CD1 TYR B1839      69.396  23.074   6.672  1.00  0.00           C  
ATOM   2968  CD2 TYR B1839      67.314  23.430   7.775  1.00  0.00           C  
ATOM   2969  CE1 TYR B1839      69.576  21.887   7.376  1.00  0.00           C  
ATOM   2970  CE2 TYR B1839      67.469  22.241   8.481  1.00  0.00           C  
ATOM   2971  CZ  TYR B1839      68.614  21.473   8.282  1.00  0.00           C  
ATOM   2972  OH  TYR B1839      68.782  20.299   8.987  1.00  0.00           O  
ATOM   2973  N   ARG B1840      65.227  24.290   4.901  1.00  0.00           N  
ATOM   2974  CA  ARG B1840      64.057  23.450   4.682  1.00  0.00           C  
ATOM   2975  C   ARG B1840      63.668  23.386   3.195  1.00  0.00           C  
ATOM   2976  O   ARG B1840      63.268  22.319   2.715  1.00  0.00           O  
ATOM   2977  CB  ARG B1840      62.865  23.942   5.507  1.00  0.00           C  
ATOM   2978  CG  ARG B1840      62.775  23.407   6.935  1.00  0.00           C  
ATOM   2979  CD  ARG B1840      63.744  24.138   7.877  1.00  0.00           C  
ATOM   2980  NE  ARG B1840      63.219  24.536   9.194  1.00  0.00           N  
ATOM   2981  CZ  ARG B1840      62.358  25.537   9.405  1.00  0.00           C  
ATOM   2982  NH1 ARG B1840      61.855  26.234   8.387  1.00  0.00           N  
ATOM   2983  NH2 ARG B1840      61.968  25.830  10.642  1.00  0.00           N  
ATOM   2984  N   GLU B1841      63.762  24.512   2.477  1.00  0.00           N  
ATOM   2985  CA  GLU B1841      63.433  24.512   1.051  1.00  0.00           C  
ATOM   2986  C   GLU B1841      64.473  23.704   0.258  1.00  0.00           C  
ATOM   2987  O   GLU B1841      64.124  22.891  -0.604  1.00  0.00           O  
ATOM   2988  CB  GLU B1841      63.271  25.934   0.483  1.00  0.00           C  
ATOM   2989  CG  GLU B1841      61.833  26.498   0.478  1.00  0.00           C  
ATOM   2990  CD  GLU B1841      61.735  28.034   0.111  1.00  0.00           C  
ATOM   2991  OE1 GLU B1841      62.122  28.438  -1.029  1.00  0.00           O  
ATOM   2992  OE2 GLU B1841      61.237  28.833   0.960  1.00  0.00           O  
ATOM   2993  N   LEU B1842      65.748  23.912   0.559  1.00  0.00           N  
ATOM   2994  CA  LEU B1842      66.805  23.234  -0.182  1.00  0.00           C  
ATOM   2995  C   LEU B1842      66.785  21.732   0.058  1.00  0.00           C  
ATOM   2996  O   LEU B1842      67.019  20.947  -0.865  1.00  0.00           O  
ATOM   2997  CB  LEU B1842      68.175  23.785   0.180  1.00  0.00           C  
ATOM   2998  CG  LEU B1842      68.637  25.105  -0.417  1.00  0.00           C  
ATOM   2999  CD1 LEU B1842      69.959  25.453   0.231  1.00  0.00           C  
ATOM   3000  CD2 LEU B1842      68.773  25.019  -1.927  1.00  0.00           C  
ATOM   3001  N   SER B1843      66.516  21.337   1.299  1.00  0.00           N  
ATOM   3002  CA  SER B1843      66.373  19.934   1.658  1.00  0.00           C  
ATOM   3003  C   SER B1843      65.254  19.296   0.843  1.00  0.00           C  
ATOM   3004  O   SER B1843      65.432  18.222   0.268  1.00  0.00           O  
ATOM   3005  CB  SER B1843      66.078  19.808   3.149  1.00  0.00           C  
ATOM   3006  OG  SER B1843      66.207  18.472   3.559  1.00  0.00           O  
ATOM   3007  N   ALA B1844      64.111  19.966   0.779  1.00  0.00           N  
ATOM   3008  CA  ALA B1844      62.957  19.432   0.085  1.00  0.00           C  
ATOM   3009  C   ALA B1844      63.254  19.214  -1.407  1.00  0.00           C  
ATOM   3010  O   ALA B1844      62.982  18.128  -1.934  1.00  0.00           O  
ATOM   3011  CB  ALA B1844      61.760  20.328   0.280  1.00  0.00           C  
ATOM   3012  N   LYS B1845      63.833  20.219  -2.076  1.00  0.00           N  
ATOM   3013  CA  LYS B1845      64.199  20.099  -3.497  1.00  0.00           C  
ATOM   3014  C   LYS B1845      65.330  19.070  -3.692  1.00  0.00           C  
ATOM   3015  O   LYS B1845      65.985  19.011  -4.743  1.00  0.00           O  
ATOM   3016  CB  LYS B1845      64.606  21.452  -4.072  1.00  0.00           C  
ATOM   3017  CG  LYS B1845      63.479  22.415  -4.422  1.00  0.00           C  
ATOM   3018  CD  LYS B1845      63.043  22.260  -5.892  1.00  0.00           C  
ATOM   3019  CE  LYS B1845      62.679  23.590  -6.561  1.00  0.00           C  
ATOM   3020  NZ  LYS B1845      61.619  24.378  -5.846  1.00  0.00           N  
ATOM   3021  N   GLY B1847      65.561  18.262  -2.664  1.00  0.00           N  
ATOM   3022  CA  GLY B1847      66.535  17.195  -2.740  1.00  0.00           C  
ATOM   3023  C   GLY B1847      67.995  17.595  -2.787  1.00  0.00           C  
ATOM   3024  O   GLY B1847      68.805  16.875  -3.379  1.00  0.00           O  
ATOM   3025  N   VAL B1848      68.347  18.712  -2.146  1.00  0.00           N  
ATOM   3026  CA  VAL B1848      69.737  19.197  -2.150  1.00  0.00           C  
ATOM   3027  C   VAL B1848      70.409  18.926  -0.810  1.00  0.00           C  
ATOM   3028  O   VAL B1848      69.840  19.274   0.211  1.00  0.00           O  
ATOM   3029  CB  VAL B1848      69.821  20.706  -2.481  1.00  0.00           C  
ATOM   3030  CG1 VAL B1848      71.261  21.138  -2.548  1.00  0.00           C  
ATOM   3031  CG2 VAL B1848      69.140  20.998  -3.796  1.00  0.00           C  
ATOM   3032  N   ASP B1849      71.593  18.300  -0.828  1.00  0.00           N  
ATOM   3033  CA  ASP B1849      72.385  18.038   0.394  1.00  0.00           C  
ATOM   3034  C   ASP B1849      72.859  19.339   1.058  1.00  0.00           C  
ATOM   3035  O   ASP B1849      73.784  19.982   0.558  1.00  0.00           O  
ATOM   3036  CB  ASP B1849      73.655  17.228   0.087  1.00  0.00           C  
ATOM   3037  CG  ASP B1849      73.387  15.774  -0.268  1.00  0.00           C  
ATOM   3038  OD1 ASP B1849      72.269  15.241  -0.036  1.00  0.00           O  
ATOM   3039  OD2 ASP B1849      74.345  15.152  -0.777  1.00  0.00           O  
ATOM   3040  N   VAL B1850      72.277  19.706   2.197  1.00  0.00           N  
ATOM   3041  CA  VAL B1850      72.583  21.010   2.771  1.00  0.00           C  
ATOM   3042  C   VAL B1850      73.128  21.041   4.221  1.00  0.00           C  
ATOM   3043  O   VAL B1850      72.597  20.395   5.140  1.00  0.00           O  
ATOM   3044  CB  VAL B1850      71.412  22.008   2.560  1.00  0.00           C  
ATOM   3045  CG1 VAL B1850      70.149  21.505   3.242  1.00  0.00           C  
ATOM   3046  CG2 VAL B1850      71.792  23.398   3.032  1.00  0.00           C  
ATOM   3047  N   LEU B1851      74.213  21.799   4.387  1.00  0.00           N  
ATOM   3048  CA  LEU B1851      74.767  22.102   5.689  1.00  0.00           C  
ATOM   3049  C   LEU B1851      74.395  23.527   6.080  1.00  0.00           C  
ATOM   3050  O   LEU B1851      74.674  24.462   5.335  1.00  0.00           O  
ATOM   3051  CB  LEU B1851      76.274  21.957   5.632  1.00  0.00           C  
ATOM   3052  CG  LEU B1851      77.013  22.109   6.949  1.00  0.00           C  
ATOM   3053  CD1 LEU B1851      76.575  21.047   7.950  1.00  0.00           C  
ATOM   3054  CD2 LEU B1851      78.517  22.037   6.700  1.00  0.00           C  
ATOM   3055  N   TYR B1852      73.750  23.701   7.227  1.00  0.00           N  
ATOM   3056  CA  TYR B1852      73.512  25.037   7.752  1.00  0.00           C  
ATOM   3057  C   TYR B1852      74.477  25.349   8.925  1.00  0.00           C  
ATOM   3058  O   TYR B1852      74.438  24.719   9.988  1.00  0.00           O  
ATOM   3059  CB  TYR B1852      72.013  25.208   8.084  1.00  0.00           C  
ATOM   3060  CG  TYR B1852      71.581  26.420   8.903  1.00  0.00           C  
ATOM   3061  CD1 TYR B1852      72.285  27.628   8.871  1.00  0.00           C  
ATOM   3062  CD2 TYR B1852      70.446  26.352   9.700  1.00  0.00           C  
ATOM   3063  CE1 TYR B1852      71.872  28.735   9.650  1.00  0.00           C  
ATOM   3064  CE2 TYR B1852      70.025  27.438  10.465  1.00  0.00           C  
ATOM   3065  CZ  TYR B1852      70.737  28.626  10.438  1.00  0.00           C  
ATOM   3066  OH  TYR B1852      70.302  29.690  11.201  1.00  0.00           O  
ATOM   3067  N   ASP B1853      75.378  26.296   8.709  1.00  0.00           N  
ATOM   3068  CA  ASP B1853      76.247  26.723   9.793  1.00  0.00           C  
ATOM   3069  C   ASP B1853      75.500  27.720  10.723  1.00  0.00           C  
ATOM   3070  O   ASP B1853      75.663  28.953  10.637  1.00  0.00           O  
ATOM   3071  CB  ASP B1853      77.602  27.243   9.262  1.00  0.00           C  
ATOM   3072  CG  ASP B1853      78.580  27.703  10.398  1.00  0.00           C  
ATOM   3073  OD1 ASP B1853      78.152  27.862  11.571  1.00  0.00           O  
ATOM   3074  OD2 ASP B1853      79.789  27.922  10.105  1.00  0.00           O  
ATOM   3075  N   ASP B1854      74.679  27.154  11.610  1.00  0.00           N  
ATOM   3076  CA  ASP B1854      73.936  27.928  12.598  1.00  0.00           C  
ATOM   3077  C   ASP B1854      74.740  28.121  13.881  1.00  0.00           C  
ATOM   3078  O   ASP B1854      74.198  28.533  14.903  1.00  0.00           O  
ATOM   3079  CB  ASP B1854      72.603  27.248  12.926  1.00  0.00           C  
ATOM   3080  CG  ASP B1854      72.789  25.889  13.540  1.00  0.00           C  
ATOM   3081  OD1 ASP B1854      73.933  25.448  13.627  1.00  0.00           O  
ATOM   3082  OD2 ASP B1854      71.804  25.251  13.935  1.00  0.00           O  
ATOM   3083  N   THR B1855      76.028  27.819  13.847  1.00  0.00           N  
ATOM   3084  CA  THR B1855      76.829  28.007  15.038  1.00  0.00           C  
ATOM   3085  C   THR B1855      76.926  29.473  15.395  1.00  0.00           C  
ATOM   3086  O   THR B1855      76.527  30.342  14.635  1.00  0.00           O  
ATOM   3087  CB  THR B1855      78.233  27.479  14.877  1.00  0.00           C  
ATOM   3088  OG1 THR B1855      78.843  28.123  13.748  1.00  0.00           O  
ATOM   3089  CG2 THR B1855      78.211  25.985  14.703  1.00  0.00           C  
ATOM   3090  N   ASP B1857      77.506  29.734  16.551  1.00  0.00           N  
ATOM   3091  CA  ASP B1857      77.497  31.052  17.143  1.00  0.00           C  
ATOM   3092  C   ASP B1857      78.826  31.826  16.952  1.00  0.00           C  
ATOM   3093  O   ASP B1857      79.398  32.377  17.902  1.00  0.00           O  
ATOM   3094  CB  ASP B1857      77.177  30.876  18.613  1.00  0.00           C  
ATOM   3095  CG  ASP B1857      76.820  32.145  19.255  1.00  0.00           C  
ATOM   3096  OD1 ASP B1857      75.961  32.859  18.683  1.00  0.00           O  
ATOM   3097  OD2 ASP B1857      77.415  32.429  20.319  1.00  0.00           O  
ATOM   3098  N   GLN B1859      79.305  31.868  15.712  1.00  0.00           N  
ATOM   3099  CA  GLN B1859      80.568  32.521  15.402  1.00  0.00           C  
ATOM   3100  C   GLN B1859      80.425  33.710  14.431  1.00  0.00           C  
ATOM   3101  O   GLN B1859      79.370  33.916  13.833  1.00  0.00           O  
ATOM   3102  CB  GLN B1859      81.553  31.501  14.841  1.00  0.00           C  
ATOM   3103  CG  GLN B1859      81.662  30.218  15.632  1.00  0.00           C  
ATOM   3104  CD  GLN B1859      82.815  29.357  15.141  1.00  0.00           C  
ATOM   3105  OE1 GLN B1859      82.619  28.363  14.421  1.00  0.00           O  
ATOM   3106  NE2 GLN B1859      84.029  29.755  15.499  1.00  0.00           N  
ATOM   3107  N   ARG B1860      81.510  34.470  14.283  1.00  0.00           N  
ATOM   3108  CA  ARG B1860      81.558  35.684  13.459  1.00  0.00           C  
ATOM   3109  C   ARG B1860      81.789  35.364  11.976  1.00  0.00           C  
ATOM   3110  O   ARG B1860      82.242  34.270  11.632  1.00  0.00           O  
ATOM   3111  CB  ARG B1860      82.659  36.631  13.970  1.00  0.00           C  
ATOM   3112  CG  ARG B1860      82.556  36.981  15.458  1.00  0.00           C  
ATOM   3113  CD  ARG B1860      83.940  37.083  16.129  1.00  0.00           C  
ATOM   3114  NE  ARG B1860      84.697  38.273  15.711  1.00  0.00           N  
ATOM   3115  CZ  ARG B1860      85.974  38.507  16.025  1.00  0.00           C  
ATOM   3116  NH1 ARG B1860      86.655  37.634  16.764  1.00  0.00           N  
ATOM   3117  NH2 ARG B1860      86.575  39.618  15.599  1.00  0.00           N  
ATOM   3118  N   ALA B1861      81.503  36.340  11.112  1.00  0.00           N  
ATOM   3119  CA  ALA B1861      81.516  36.137   9.666  1.00  0.00           C  
ATOM   3120  C   ALA B1861      82.803  35.491   9.137  1.00  0.00           C  
ATOM   3121  O   ALA B1861      82.759  34.594   8.300  1.00  0.00           O  
ATOM   3122  CB  ALA B1861      81.231  37.445   8.943  1.00  0.00           C  
ATOM   3123  N   GLY B1862      83.946  35.950   9.629  1.00  0.00           N  
ATOM   3124  CA  GLY B1862      85.226  35.478   9.121  1.00  0.00           C  
ATOM   3125  C   GLY B1862      85.483  34.040   9.499  1.00  0.00           C  
ATOM   3126  O   GLY B1862      86.136  33.295   8.756  1.00  0.00           O  
ATOM   3127  N   ALA B1863      84.971  33.661  10.666  1.00  0.00           N  
ATOM   3128  CA  ALA B1863      85.165  32.328  11.185  1.00  0.00           C  
ATOM   3129  C   ALA B1863      84.353  31.335  10.340  1.00  0.00           C  
ATOM   3130  O   ALA B1863      84.785  30.184  10.078  1.00  0.00           O  
ATOM   3131  CB  ALA B1863      84.746  32.277  12.634  1.00  0.00           C  
ATOM   3132  N   LYS B1864      83.186  31.781   9.892  1.00  0.00           N  
ATOM   3133  CA  LYS B1864      82.327  30.907   9.172  1.00  0.00           C  
ATOM   3134  C   LYS B1864      82.848  30.750   7.762  1.00  0.00           C  
ATOM   3135  O   LYS B1864      82.753  29.663   7.188  1.00  0.00           O  
ATOM   3136  CB  LYS B1864      80.880  31.387   9.237  1.00  0.00           C  
ATOM   3137  CG  LYS B1864      80.201  31.111  10.594  1.00  0.00           C  
ATOM   3138  CD  LYS B1864      78.712  31.399  10.573  1.00  0.00           C  
ATOM   3139  CE  LYS B1864      78.084  31.156  11.930  1.00  0.00           C  
ATOM   3140  NZ  LYS B1864      76.605  31.233  11.893  1.00  0.00           N  
ATOM   3141  N   PHE B1865      83.430  31.821   7.221  1.00  0.00           N  
ATOM   3142  CA  PHE B1865      84.056  31.791   5.894  1.00  0.00           C  
ATOM   3143  C   PHE B1865      85.255  30.865   5.924  1.00  0.00           C  
ATOM   3144  O   PHE B1865      85.477  30.095   4.997  1.00  0.00           O  
ATOM   3145  CB  PHE B1865      84.575  33.164   5.467  1.00  0.00           C  
ATOM   3146  CG  PHE B1865      83.525  34.220   5.311  1.00  0.00           C  
ATOM   3147  CD1 PHE B1865      82.294  33.938   4.747  1.00  0.00           C  
ATOM   3148  CD2 PHE B1865      83.806  35.529   5.674  1.00  0.00           C  
ATOM   3149  CE1 PHE B1865      81.339  34.944   4.594  1.00  0.00           C  
ATOM   3150  CE2 PHE B1865      82.862  36.533   5.530  1.00  0.00           C  
ATOM   3151  CZ  PHE B1865      81.633  36.241   4.992  1.00  0.00           C  
ATOM   3152  N   ALA B1866      86.041  30.957   6.989  1.00  0.00           N  
ATOM   3153  CA  ALA B1866      87.197  30.074   7.157  1.00  0.00           C  
ATOM   3154  C   ALA B1866      86.834  28.576   7.144  1.00  0.00           C  
ATOM   3155  O   ALA B1866      87.459  27.804   6.411  1.00  0.00           O  
ATOM   3156  CB  ALA B1866      87.993  30.441   8.423  1.00  0.00           C  
ATOM   3157  N   THR B1867      85.841  28.167   7.937  1.00  0.00           N  
ATOM   3158  CA  THR B1867      85.480  26.753   7.983  1.00  0.00           C  
ATOM   3159  C   THR B1867      84.892  26.282   6.666  1.00  0.00           C  
ATOM   3160  O   THR B1867      85.276  25.238   6.142  1.00  0.00           O  
ATOM   3161  CB  THR B1867      84.528  26.423   9.136  1.00  0.00           C  
ATOM   3162  OG1 THR B1867      85.282  26.351  10.345  1.00  0.00           O  
ATOM   3163  CG2 THR B1867      83.890  25.084   8.929  1.00  0.00           C  
ATOM   3164  N   ALA B1878      83.971  27.067   6.135  1.00  0.00           N  
ATOM   3165  CA  ALA B1878      83.348  26.742   4.881  1.00  0.00           C  
ATOM   3166  C   ALA B1878      84.366  26.530   3.760  1.00  0.00           C  
ATOM   3167  O   ALA B1878      84.213  25.621   2.942  1.00  0.00           O  
ATOM   3168  CB  ALA B1878      82.379  27.833   4.506  1.00  0.00           C  
ATOM   3169  N   ASP B1879      85.381  27.389   3.709  1.00  0.00           N  
ATOM   3170  CA  ASP B1879      86.432  27.268   2.717  1.00  0.00           C  
ATOM   3171  C   ASP B1879      87.146  25.955   2.930  1.00  0.00           C  
ATOM   3172  O   ASP B1879      87.115  25.076   2.056  1.00  0.00           O  
ATOM   3173  CB  ASP B1879      87.438  28.403   2.851  1.00  0.00           C  
ATOM   3174  CG  ASP B1879      87.037  29.666   2.070  1.00  0.00           C  
ATOM   3175  OD1 ASP B1879      85.882  29.758   1.583  1.00  0.00           O  
ATOM   3176  OD2 ASP B1879      87.896  30.579   1.954  1.00  0.00           O  
ATOM   3177  N   LEU B1880      87.752  25.832   4.115  1.00  0.00           N  
ATOM   3178  CA  LEU B1880      88.526  24.658   4.540  1.00  0.00           C  
ATOM   3179  C   LEU B1880      87.924  23.295   4.149  1.00  0.00           C  
ATOM   3180  O   LEU B1880      88.621  22.458   3.570  1.00  0.00           O  
ATOM   3181  CB  LEU B1880      88.831  24.722   6.052  1.00  0.00           C  
ATOM   3182  CG  LEU B1880      89.314  23.451   6.758  1.00  0.00           C  
ATOM   3183  CD1 LEU B1880      90.538  22.888   6.103  1.00  0.00           C  
ATOM   3184  CD2 LEU B1880      89.590  23.676   8.210  1.00  0.00           C  
ATOM   3185  N   ILE B1881      86.647  23.074   4.458  1.00  0.00           N  
ATOM   3186  CA  ILE B1881      86.007  21.772   4.174  1.00  0.00           C  
ATOM   3187  C   ILE B1881      85.494  21.645   2.727  1.00  0.00           C  
ATOM   3188  O   ILE B1881      84.844  20.675   2.373  1.00  0.00           O  
ATOM   3189  CB  ILE B1881      84.909  21.430   5.188  1.00  0.00           C  
ATOM   3190  CG1 ILE B1881      83.695  22.343   4.983  1.00  0.00           C  
ATOM   3191  CG2 ILE B1881      85.456  21.532   6.583  1.00  0.00           C  
ATOM   3192  CD1 ILE B1881      82.646  22.221   6.085  1.00  0.00           C  
ATOM   3193  N   GLY B1882      85.816  22.639   1.902  1.00  0.00           N  
ATOM   3194  CA  GLY B1882      85.559  22.604   0.460  1.00  0.00           C  
ATOM   3195  C   GLY B1882      84.182  22.240  -0.093  1.00  0.00           C  
ATOM   3196  O   GLY B1882      84.116  21.651  -1.169  1.00  0.00           O  
ATOM   3197  N   ILE B1883      83.091  22.571   0.610  1.00  0.00           N  
ATOM   3198  CA  ILE B1883      81.728  22.512   0.038  1.00  0.00           C  
ATOM   3199  C   ILE B1883      81.732  23.260  -1.306  1.00  0.00           C  
ATOM   3200  O   ILE B1883      82.438  24.276  -1.436  1.00  0.00           O  
ATOM   3201  CB  ILE B1883      80.739  23.215   0.953  1.00  0.00           C  
ATOM   3202  CG1 ILE B1883      80.949  22.807   2.418  1.00  0.00           C  
ATOM   3203  CG2 ILE B1883      79.316  22.991   0.500  1.00  0.00           C  
ATOM   3204  CD1 ILE B1883      80.274  21.527   2.870  1.00  0.00           C  
ATOM   3205  N   PRO B1884      81.005  22.754  -2.328  1.00  0.00           N  
ATOM   3206  CA  PRO B1884      81.010  23.481  -3.589  1.00  0.00           C  
ATOM   3207  C   PRO B1884      80.433  24.901  -3.495  1.00  0.00           C  
ATOM   3208  O   PRO B1884      81.128  25.834  -3.852  1.00  0.00           O  
ATOM   3209  CB  PRO B1884      80.157  22.597  -4.514  1.00  0.00           C  
ATOM   3210  CG  PRO B1884      80.209  21.325  -3.952  1.00  0.00           C  
ATOM   3211  CD  PRO B1884      80.202  21.538  -2.464  1.00  0.00           C  
ATOM   3212  N   TRP B1885      79.207  25.065  -3.001  1.00  0.00           N  
ATOM   3213  CA  TRP B1885      78.532  26.371  -3.006  1.00  0.00           C  
ATOM   3214  C   TRP B1885      78.251  26.962  -1.619  1.00  0.00           C  
ATOM   3215  O   TRP B1885      77.743  26.282  -0.742  1.00  0.00           O  
ATOM   3216  CB  TRP B1885      77.208  26.243  -3.748  1.00  0.00           C  
ATOM   3217  CG  TRP B1885      77.377  25.845  -5.153  1.00  0.00           C  
ATOM   3218  CD1 TRP B1885      77.440  24.569  -5.647  1.00  0.00           C  
ATOM   3219  CD2 TRP B1885      77.517  26.716  -6.271  1.00  0.00           C  
ATOM   3220  NE1 TRP B1885      77.616  24.595  -7.012  1.00  0.00           N  
ATOM   3221  CE2 TRP B1885      77.665  25.906  -7.419  1.00  0.00           C  
ATOM   3222  CE3 TRP B1885      77.531  28.103  -6.421  1.00  0.00           C  
ATOM   3223  CZ2 TRP B1885      77.817  26.449  -8.702  1.00  0.00           C  
ATOM   3224  CZ3 TRP B1885      77.683  28.639  -7.703  1.00  0.00           C  
ATOM   3225  CH2 TRP B1885      77.825  27.815  -8.818  1.00  0.00           C  
ATOM   3226  N   GLN B1886      78.534  28.240  -1.433  1.00  0.00           N  
ATOM   3227  CA  GLN B1886      78.218  28.917  -0.171  1.00  0.00           C  
ATOM   3228  C   GLN B1886      77.087  29.936  -0.302  1.00  0.00           C  
ATOM   3229  O   GLN B1886      77.127  30.793  -1.186  1.00  0.00           O  
ATOM   3230  CB  GLN B1886      79.455  29.641   0.338  1.00  0.00           C  
ATOM   3231  CG  GLN B1886      80.631  28.737   0.605  1.00  0.00           C  
ATOM   3232  CD  GLN B1886      81.838  29.516   1.030  1.00  0.00           C  
ATOM   3233  OE1 GLN B1886      81.769  30.727   1.204  1.00  0.00           O  
ATOM   3234  NE2 GLN B1886      82.959  28.827   1.205  1.00  0.00           N  
ATOM   3235  N   ILE B1887      76.084  29.862   0.564  1.00  0.00           N  
ATOM   3236  CA  ILE B1887      75.122  30.960   0.632  1.00  0.00           C  
ATOM   3237  C   ILE B1887      75.376  31.767   1.878  1.00  0.00           C  
ATOM   3238  O   ILE B1887      75.475  31.231   2.977  1.00  0.00           O  
ATOM   3239  CB  ILE B1887      73.659  30.528   0.612  1.00  0.00           C  
ATOM   3240  CG1 ILE B1887      73.341  29.780  -0.671  1.00  0.00           C  
ATOM   3241  CG2 ILE B1887      72.780  31.756   0.679  1.00  0.00           C  
ATOM   3242  CD1 ILE B1887      71.973  29.180  -0.674  1.00  0.00           C  
ATOM   3243  N   HIS B1888      75.496  33.064   1.691  1.00  0.00           N  
ATOM   3244  CA  HIS B1888      75.791  33.949   2.795  1.00  0.00           C  
ATOM   3245  C   HIS B1888      74.532  34.708   3.125  1.00  0.00           C  
ATOM   3246  O   HIS B1888      73.976  35.368   2.264  1.00  0.00           O  
ATOM   3247  CB  HIS B1888      76.919  34.942   2.427  1.00  0.00           C  
ATOM   3248  CG  HIS B1888      78.227  34.292   2.071  1.00  0.00           C  
ATOM   3249  ND1 HIS B1888      79.295  35.005   1.576  1.00  0.00           N  
ATOM   3250  CD2 HIS B1888      78.630  33.000   2.119  1.00  0.00           C  
ATOM   3251  CE1 HIS B1888      80.302  34.185   1.350  1.00  0.00           C  
ATOM   3252  NE2 HIS B1888      79.925  32.963   1.669  1.00  0.00           N  
ATOM   3253  N   VAL B1889      74.082  34.623   4.364  1.00  0.00           N  
ATOM   3254  CA  VAL B1889      72.902  35.368   4.758  1.00  0.00           C  
ATOM   3255  C   VAL B1889      73.278  36.375   5.854  1.00  0.00           C  
ATOM   3256  O   VAL B1889      73.846  35.992   6.881  1.00  0.00           O  
ATOM   3257  CB  VAL B1889      71.795  34.422   5.222  1.00  0.00           C  
ATOM   3258  CG1 VAL B1889      70.600  35.195   5.705  1.00  0.00           C  
ATOM   3259  CG2 VAL B1889      71.405  33.490   4.099  1.00  0.00           C  
ATOM   3260  N   GLY B1890      72.981  37.654   5.625  1.00  0.00           N  
ATOM   3261  CA  GLY B1890      73.363  38.694   6.566  1.00  0.00           C  
ATOM   3262  C   GLY B1890      72.467  39.920   6.561  1.00  0.00           C  
ATOM   3263  O   GLY B1890      71.844  40.224   5.552  1.00  0.00           O  
ATOM   3264  N   PRO B1891      72.420  40.645   7.693  1.00  0.00           N  
ATOM   3265  CA  PRO B1891      71.638  41.849   7.937  1.00  0.00           C  
ATOM   3266  C   PRO B1891      71.291  42.741   6.710  1.00  0.00           C  
ATOM   3267  O   PRO B1891      70.106  42.858   6.359  1.00  0.00           O  
ATOM   3268  CB  PRO B1891      72.518  42.612   8.927  1.00  0.00           C  
ATOM   3269  CG  PRO B1891      73.263  41.546   9.676  1.00  0.00           C  
ATOM   3270  CD  PRO B1891      73.201  40.276   8.890  1.00  0.00           C  
ATOM   3271  N   ARG B1892      72.315  43.339   6.082  1.00  0.00           N  
ATOM   3272  CA  ARG B1892      72.153  44.402   5.058  1.00  0.00           C  
ATOM   3273  C   ARG B1892      71.756  43.907   3.669  1.00  0.00           C  
ATOM   3274  O   ARG B1892      71.103  44.641   2.925  1.00  0.00           O  
ATOM   3275  CB  ARG B1892      73.394  45.326   4.968  1.00  0.00           C  
ATOM   3276  CG  ARG B1892      74.717  44.615   4.574  1.00  0.00           C  
ATOM   3277  CD  ARG B1892      75.949  45.151   5.355  1.00  0.00           C  
ATOM   3278  NE  ARG B1892      76.791  46.056   4.556  1.00  0.00           N  
ATOM   3279  CZ  ARG B1892      77.862  45.685   3.841  1.00  0.00           C  
ATOM   3280  NH1 ARG B1892      78.257  44.416   3.805  1.00  0.00           N  
ATOM   3281  NH2 ARG B1892      78.548  46.595   3.154  1.00  0.00           N  
ATOM   3282  N   GLY B1893      72.153  42.685   3.316  1.00  0.00           N  
ATOM   3283  CA  GLY B1893      71.630  42.036   2.119  1.00  0.00           C  
ATOM   3284  C   GLY B1893      70.158  41.648   2.251  1.00  0.00           C  
ATOM   3285  O   GLY B1893      69.338  42.003   1.410  1.00  0.00           O  
ATOM   3286  N   LEU B1894      69.821  40.921   3.308  1.00  0.00           N  
ATOM   3287  CA  LEU B1894      68.463  40.427   3.524  1.00  0.00           C  
ATOM   3288  C   LEU B1894      67.420  41.520   3.753  1.00  0.00           C  
ATOM   3289  O   LEU B1894      66.241  41.319   3.502  1.00  0.00           O  
ATOM   3290  CB  LEU B1894      68.466  39.447   4.693  1.00  0.00           C  
ATOM   3291  CG  LEU B1894      67.199  38.785   5.219  1.00  0.00           C  
ATOM   3292  CD1 LEU B1894      66.656  37.790   4.213  1.00  0.00           C  
ATOM   3293  CD2 LEU B1894      67.561  38.097   6.500  1.00  0.00           C  
ATOM   3294  N   ALA B1895      67.845  42.680   4.230  1.00  0.00           N  
ATOM   3295  CA  ALA B1895      66.925  43.795   4.411  1.00  0.00           C  
ATOM   3296  C   ALA B1895      66.361  44.280   3.073  1.00  0.00           C  
ATOM   3297  O   ALA B1895      65.295  44.919   3.032  1.00  0.00           O  
ATOM   3298  CB  ALA B1895      67.615  44.922   5.135  1.00  0.00           C  
ATOM   3299  N   GLU B1896      67.098  43.968   2.002  1.00  0.00           N  
ATOM   3300  CA  GLU B1896      66.774  44.351   0.625  1.00  0.00           C  
ATOM   3301  C   GLU B1896      66.201  43.218  -0.184  1.00  0.00           C  
ATOM   3302  O   GLU B1896      65.773  43.430  -1.323  1.00  0.00           O  
ATOM   3303  CB  GLU B1896      68.016  44.800  -0.108  1.00  0.00           C  
ATOM   3304  CG  GLU B1896      68.324  46.242   0.056  1.00  0.00           C  
ATOM   3305  CD  GLU B1896      69.813  46.488  -0.033  1.00  0.00           C  
ATOM   3306  OE1 GLU B1896      70.552  45.572  -0.513  1.00  0.00           O  
ATOM   3307  OE2 GLU B1896      70.238  47.592   0.392  1.00  0.00           O  
ATOM   3308  N   GLY B1898      66.234  42.016   0.382  1.00  0.00           N  
ATOM   3309  CA  GLY B1898      65.660  40.855  -0.267  1.00  0.00           C  
ATOM   3310  C   GLY B1898      66.659  39.957  -0.958  1.00  0.00           C  
ATOM   3311  O   GLY B1898      66.265  39.021  -1.654  1.00  0.00           O  
ATOM   3312  N   LYS B1899      67.949  40.210  -0.747  1.00  0.00           N  
ATOM   3313  CA  LYS B1899      68.972  39.415  -1.414  1.00  0.00           C  
ATOM   3314  C   LYS B1899      70.068  38.834  -0.525  1.00  0.00           C  
ATOM   3315  O   LYS B1899      70.432  39.421   0.492  1.00  0.00           O  
ATOM   3316  CB  LYS B1899      69.573  40.169  -2.605  1.00  0.00           C  
ATOM   3317  CG  LYS B1899      69.910  41.615  -2.380  1.00  0.00           C  
ATOM   3318  CD  LYS B1899      70.210  42.273  -3.710  1.00  0.00           C  
ATOM   3319  CE  LYS B1899      68.969  42.305  -4.611  1.00  0.00           C  
ATOM   3320  NZ  LYS B1899      69.328  42.113  -6.053  1.00  0.00           N  
ATOM   3321  N   VAL B1900      70.571  37.665  -0.927  1.00  0.00           N  
ATOM   3322  CA  VAL B1900      71.700  37.017  -0.289  1.00  0.00           C  
ATOM   3323  C   VAL B1900      72.870  37.015  -1.256  1.00  0.00           C  
ATOM   3324  O   VAL B1900      72.822  37.698  -2.272  1.00  0.00           O  
ATOM   3325  CB  VAL B1900      71.381  35.575   0.065  1.00  0.00           C  
ATOM   3326  CG1 VAL B1900      70.347  35.526   1.157  1.00  0.00           C  
ATOM   3327  CG2 VAL B1900      70.945  34.806  -1.183  1.00  0.00           C  
ATOM   3328  N   GLU B1901      73.914  36.246  -0.939  1.00  0.00           N  
ATOM   3329  CA  GLU B1901      75.075  36.104  -1.814  1.00  0.00           C  
ATOM   3330  C   GLU B1901      75.419  34.646  -2.044  1.00  0.00           C  
ATOM   3331  O   GLU B1901      75.385  33.820  -1.124  1.00  0.00           O  
ATOM   3332  CB  GLU B1901      76.283  36.832  -1.232  1.00  0.00           C  
ATOM   3333  CG  GLU B1901      77.611  36.529  -1.922  1.00  0.00           C  
ATOM   3334  CD  GLU B1901      78.759  37.339  -1.345  1.00  0.00           C  
ATOM   3335  OE1 GLU B1901      79.780  36.737  -0.918  1.00  0.00           O  
ATOM   3336  OE2 GLU B1901      78.631  38.596  -1.319  1.00  0.00           O  
ATOM   3337  N   LEU B1902      75.769  34.335  -3.284  1.00  0.00           N  
ATOM   3338  CA  LEU B1902      76.095  32.966  -3.657  1.00  0.00           C  
ATOM   3339  C   LEU B1902      77.572  32.864  -4.051  1.00  0.00           C  
ATOM   3340  O   LEU B1902      77.999  33.462  -5.034  1.00  0.00           O  
ATOM   3341  CB  LEU B1902      75.166  32.491  -4.789  1.00  0.00           C  
ATOM   3342  CG  LEU B1902      75.449  31.086  -5.324  1.00  0.00           C  
ATOM   3343  CD1 LEU B1902      75.364  30.030  -4.210  1.00  0.00           C  
ATOM   3344  CD2 LEU B1902      74.550  30.753  -6.511  1.00  0.00           C  
ATOM   3345  N   LYS B1903      78.350  32.109  -3.284  1.00  0.00           N  
ATOM   3346  CA  LYS B1903      79.757  31.967  -3.593  1.00  0.00           C  
ATOM   3347  C   LYS B1903      80.093  30.566  -4.030  1.00  0.00           C  
ATOM   3348  O   LYS B1903      79.928  29.637  -3.251  1.00  0.00           O  
ATOM   3349  CB  LYS B1903      80.615  32.329  -2.383  1.00  0.00           C  
ATOM   3350  CG  LYS B1903      82.087  32.541  -2.720  1.00  0.00           C  
ATOM   3351  CD  LYS B1903      82.923  32.784  -1.480  1.00  0.00           C  
ATOM   3352  CE  LYS B1903      84.203  33.550  -1.830  1.00  0.00           C  
ATOM   3353  NZ  LYS B1903      84.764  34.275  -0.649  1.00  0.00           N  
ATOM   3354  N   ARG B1904      80.577  30.435  -5.270  1.00  0.00           N  
ATOM   3355  CA  ARG B1904      81.180  29.198  -5.807  1.00  0.00           C  
ATOM   3356  C   ARG B1904      82.630  29.011  -5.346  1.00  0.00           C  
ATOM   3357  O   ARG B1904      83.477  29.849  -5.630  1.00  0.00           O  
ATOM   3358  CB  ARG B1904      81.161  29.233  -7.330  1.00  0.00           C  
ATOM   3359  CG  ARG B1904      82.013  28.154  -7.968  1.00  0.00           C  
ATOM   3360  CD  ARG B1904      81.711  28.042  -9.434  1.00  0.00           C  
ATOM   3361  NE  ARG B1904      82.328  29.127 -10.170  1.00  0.00           N  
ATOM   3362  CZ  ARG B1904      81.992  29.473 -11.406  1.00  0.00           C  
ATOM   3363  NH1 ARG B1904      81.027  28.819 -12.052  1.00  0.00           N  
ATOM   3364  NH2 ARG B1904      82.618  30.490 -11.991  1.00  0.00           N  
ATOM   3365  N   ARG B1905      82.918  27.901  -4.675  1.00  0.00           N  
ATOM   3366  CA  ARG B1905      84.211  27.704  -4.034  1.00  0.00           C  
ATOM   3367  C   ARG B1905      85.395  27.582  -5.005  1.00  0.00           C  
ATOM   3368  O   ARG B1905      86.463  28.132  -4.715  1.00  0.00           O  
ATOM   3369  CB  ARG B1905      84.151  26.526  -3.069  1.00  0.00           C  
ATOM   3370  CG  ARG B1905      85.476  26.081  -2.491  1.00  0.00           C  
ATOM   3371  CD  ARG B1905      85.881  26.945  -1.345  1.00  0.00           C  
ATOM   3372  NE  ARG B1905      87.049  26.417  -0.649  1.00  0.00           N  
ATOM   3373  CZ  ARG B1905      88.307  26.711  -0.958  1.00  0.00           C  
ATOM   3374  NH1 ARG B1905      88.581  27.516  -1.976  1.00  0.00           N  
ATOM   3375  NH2 ARG B1905      89.300  26.196  -0.244  1.00  0.00           N  
ATOM   3376  N   SER B1906      85.210  26.886  -6.140  1.00  0.00           N  
ATOM   3377  CA  SER B1906      86.218  26.812  -7.240  1.00  0.00           C  
ATOM   3378  C   SER B1906      87.107  28.044  -7.347  1.00  0.00           C  
ATOM   3379  O   SER B1906      88.236  28.083  -6.853  1.00  0.00           O  
ATOM   3380  CB  SER B1906      85.535  26.700  -8.605  1.00  0.00           C  
ATOM   3381  OG  SER B1906      85.126  25.395  -8.916  1.00  0.00           O  
ATOM   3382  N   ASP B1907      86.558  29.045  -8.028  1.00  0.00           N  
ATOM   3383  CA  ASP B1907      87.263  30.262  -8.397  1.00  0.00           C  
ATOM   3384  C   ASP B1907      87.008  31.368  -7.401  1.00  0.00           C  
ATOM   3385  O   ASP B1907      87.740  32.340  -7.361  1.00  0.00           O  
ATOM   3386  CB  ASP B1907      86.815  30.705  -9.787  1.00  0.00           C  
ATOM   3387  CG  ASP B1907      85.372  30.324 -10.087  1.00  0.00           C  
ATOM   3388  OD1 ASP B1907      84.498  31.208 -10.024  1.00  0.00           O  
ATOM   3389  OD2 ASP B1907      85.105  29.137 -10.378  1.00  0.00           O  
ATOM   3390  N   GLY B1909      85.959  31.212  -6.603  1.00  0.00           N  
ATOM   3391  CA  GLY B1909      85.628  32.165  -5.551  1.00  0.00           C  
ATOM   3392  C   GLY B1909      84.748  33.310  -6.020  1.00  0.00           C  
ATOM   3393  O   GLY B1909      84.681  34.349  -5.357  1.00  0.00           O  
ATOM   3394  N   ALA B1910      84.063  33.134  -7.148  1.00  0.00           N  
ATOM   3395  CA  ALA B1910      83.227  34.207  -7.667  1.00  0.00           C  
ATOM   3396  C   ALA B1910      81.906  34.306  -6.923  1.00  0.00           C  
ATOM   3397  O   ALA B1910      81.317  33.294  -6.555  1.00  0.00           O  
ATOM   3398  CB  ALA B1910      83.000  34.068  -9.166  1.00  0.00           C  
ATOM   3399  N   ARG B1913      81.465  35.546  -6.709  1.00  0.00           N  
ATOM   3400  CA  ARG B1913      80.225  35.835  -6.006  1.00  0.00           C  
ATOM   3401  C   ARG B1913      79.179  36.458  -6.929  1.00  0.00           C  
ATOM   3402  O   ARG B1913      79.511  37.017  -7.974  1.00  0.00           O  
ATOM   3403  CB  ARG B1913      80.473  36.799  -4.848  1.00  0.00           C  
ATOM   3404  CG  ARG B1913      81.757  36.599  -4.084  1.00  0.00           C  
ATOM   3405  CD  ARG B1913      82.040  37.828  -3.204  1.00  0.00           C  
ATOM   3406  NE  ARG B1913      83.330  37.738  -2.510  1.00  0.00           N  
ATOM   3407  CZ  ARG B1913      83.518  37.123  -1.337  1.00  0.00           C  
ATOM   3408  NH1 ARG B1913      82.503  36.533  -0.699  1.00  0.00           N  
ATOM   3409  NH2 ARG B1913      84.728  37.100  -0.793  1.00  0.00           N  
ATOM   3410  N   GLU B1914      77.912  36.331  -6.538  1.00  0.00           N  
ATOM   3411  CA  GLU B1914      76.833  37.171  -7.060  1.00  0.00           C  
ATOM   3412  C   GLU B1914      75.884  37.506  -5.914  1.00  0.00           C  
ATOM   3413  O   GLU B1914      75.577  36.643  -5.064  1.00  0.00           O  
ATOM   3414  CB  GLU B1914      76.039  36.481  -8.173  1.00  0.00           C  
ATOM   3415  CG  GLU B1914      76.822  35.486  -9.024  1.00  0.00           C  
ATOM   3416  CD  GLU B1914      75.914  34.525  -9.778  1.00  0.00           C  
ATOM   3417  OE1 GLU B1914      74.841  34.975 -10.261  1.00  0.00           O  
ATOM   3418  OE2 GLU B1914      76.280  33.323  -9.883  1.00  0.00           O  
ATOM   3419  N   ASN B1915      75.448  38.764  -5.879  1.00  0.00           N  
ATOM   3420  CA  ASN B1915      74.318  39.170  -5.050  1.00  0.00           C  
ATOM   3421  C   ASN B1915      73.052  38.783  -5.810  1.00  0.00           C  
ATOM   3422  O   ASN B1915      72.905  39.164  -6.964  1.00  0.00           O  
ATOM   3423  CB  ASN B1915      74.351  40.689  -4.786  1.00  0.00           C  
ATOM   3424  CG  ASN B1915      74.873  41.055  -3.384  1.00  0.00           C  
ATOM   3425  OD1 ASN B1915      74.232  41.823  -2.660  1.00  0.00           O  
ATOM   3426  ND2 ASN B1915      76.035  40.511  -3.004  1.00  0.00           N  
ATOM   3427  N   LEU B1916      72.159  38.004  -5.201  1.00  0.00           N  
ATOM   3428  CA  LEU B1916      70.883  37.688  -5.847  1.00  0.00           C  
ATOM   3429  C   LEU B1916      69.772  37.330  -4.887  1.00  0.00           C  
ATOM   3430  O   LEU B1916      70.021  37.069  -3.722  1.00  0.00           O  
ATOM   3431  CB  LEU B1916      71.037  36.607  -6.920  1.00  0.00           C  
ATOM   3432  CG  LEU B1916      71.474  35.182  -6.621  1.00  0.00           C  
ATOM   3433  CD1 LEU B1916      70.689  34.591  -5.488  1.00  0.00           C  
ATOM   3434  CD2 LEU B1916      71.287  34.352  -7.887  1.00  0.00           C  
ATOM   3435  N   ALA B1917      68.551  37.285  -5.413  1.00  0.00           N  
ATOM   3436  CA  ALA B1917      67.334  37.259  -4.601  1.00  0.00           C  
ATOM   3437  C   ALA B1917      67.136  35.964  -3.832  1.00  0.00           C  
ATOM   3438  O   ALA B1917      67.579  34.897  -4.262  1.00  0.00           O  
ATOM   3439  CB  ALA B1917      66.103  37.585  -5.459  1.00  0.00           C  
ATOM   3440  N   LEU B1918      66.478  36.076  -2.684  1.00  0.00           N  
ATOM   3441  CA  LEU B1918      66.216  34.939  -1.814  1.00  0.00           C  
ATOM   3442  C   LEU B1918      65.242  33.943  -2.490  1.00  0.00           C  
ATOM   3443  O   LEU B1918      65.342  32.721  -2.285  1.00  0.00           O  
ATOM   3444  CB  LEU B1918      65.680  35.443  -0.465  1.00  0.00           C  
ATOM   3445  CG  LEU B1918      65.460  34.506   0.728  1.00  0.00           C  
ATOM   3446  CD1 LEU B1918      66.759  34.183   1.420  1.00  0.00           C  
ATOM   3447  CD2 LEU B1918      64.478  35.107   1.718  1.00  0.00           C  
ATOM   3448  N   ALA B1929      64.314  34.466  -3.300  1.00  0.00           N  
ATOM   3449  CA  ALA B1929      63.407  33.617  -4.089  1.00  0.00           C  
ATOM   3450  C   ALA B1929      64.252  32.767  -5.024  1.00  0.00           C  
ATOM   3451  O   ALA B1929      64.382  31.546  -4.826  1.00  0.00           O  
ATOM   3452  CB  ALA B1929      62.402  34.463  -4.873  1.00  0.00           C  
ATOM   3453  N   ASP B1930      64.856  33.442  -5.998  1.00  0.00           N  
ATOM   3454  CA  ASP B1930      65.847  32.898  -6.918  1.00  0.00           C  
ATOM   3455  C   ASP B1930      66.792  31.806  -6.413  1.00  0.00           C  
ATOM   3456  O   ASP B1930      66.768  30.678  -6.908  1.00  0.00           O  
ATOM   3457  CB  ASP B1930      66.699  34.040  -7.433  1.00  0.00           C  
ATOM   3458  CG  ASP B1930      66.002  34.837  -8.476  1.00  0.00           C  
ATOM   3459  OD1 ASP B1930      65.142  35.686  -8.136  1.00  0.00           O  
ATOM   3460  OD2 ASP B1930      66.313  34.590  -9.654  1.00  0.00           O  
ATOM   3461  N   VAL B1931      67.632  32.144  -5.441  1.00  0.00           N  
ATOM   3462  CA  VAL B1931      68.729  31.264  -5.051  1.00  0.00           C  
ATOM   3463  C   VAL B1931      68.350  29.784  -5.129  1.00  0.00           C  
ATOM   3464  O   VAL B1931      69.003  29.017  -5.821  1.00  0.00           O  
ATOM   3465  CB  VAL B1931      69.354  31.657  -3.669  1.00  0.00           C  
ATOM   3466  CG1 VAL B1931      68.462  31.267  -2.502  1.00  0.00           C  
ATOM   3467  CG2 VAL B1931      70.721  31.039  -3.526  1.00  0.00           C  
ATOM   3468  N   VAL B1932      67.272  29.394  -4.462  1.00  0.00           N  
ATOM   3469  CA  VAL B1932      66.929  27.984  -4.382  1.00  0.00           C  
ATOM   3470  C   VAL B1932      66.756  27.366  -5.763  1.00  0.00           C  
ATOM   3471  O   VAL B1932      67.251  26.279  -5.994  1.00  0.00           O  
ATOM   3472  CB  VAL B1932      65.682  27.743  -3.501  1.00  0.00           C  
ATOM   3473  CG1 VAL B1932      65.165  26.295  -3.647  1.00  0.00           C  
ATOM   3474  CG2 VAL B1932      65.997  28.079  -2.040  1.00  0.00           C  
ATOM   3475  N   ALA B1950      66.071  28.068  -6.669  1.00  0.00           N  
ATOM   3476  CA  ALA B1950      65.848  27.599  -8.042  1.00  0.00           C  
ATOM   3477  C   ALA B1950      67.175  27.420  -8.765  1.00  0.00           C  
ATOM   3478  O   ALA B1950      67.453  26.358  -9.329  1.00  0.00           O  
ATOM   3479  CB  ALA B1950      64.960  28.569  -8.807  1.00  0.00           C  
ATOM   3480  N   ARG B1951      68.005  28.452  -8.713  1.00  0.00           N  
ATOM   3481  CA  ARG B1951      69.271  28.471  -9.427  1.00  0.00           C  
ATOM   3482  C   ARG B1951      70.219  27.368  -8.978  1.00  0.00           C  
ATOM   3483  O   ARG B1951      71.061  26.922  -9.760  1.00  0.00           O  
ATOM   3484  CB  ARG B1951      69.937  29.837  -9.270  1.00  0.00           C  
ATOM   3485  CG  ARG B1951      70.863  30.212 -10.400  1.00  0.00           C  
ATOM   3486  CD  ARG B1951      71.040  31.726 -10.502  1.00  0.00           C  
ATOM   3487  NE  ARG B1951      72.401  32.129 -10.876  1.00  0.00           N  
ATOM   3488  CZ  ARG B1951      73.454  31.313 -11.013  1.00  0.00           C  
ATOM   3489  NH1 ARG B1951      73.358  29.997 -10.822  1.00  0.00           N  
ATOM   3490  NH2 ARG B1951      74.630  31.824 -11.352  1.00  0.00           N  
ATOM   3491  N   LEU B1952      70.079  26.919  -7.733  1.00  0.00           N  
ATOM   3492  CA  LEU B1952      70.922  25.836  -7.233  1.00  0.00           C  
ATOM   3493  C   LEU B1952      70.443  24.458  -7.665  1.00  0.00           C  
ATOM   3494  O   LEU B1952      71.164  23.772  -8.378  1.00  0.00           O  
ATOM   3495  CB  LEU B1952      71.117  25.905  -5.714  1.00  0.00           C  
ATOM   3496  CG  LEU B1952      72.161  26.916  -5.214  1.00  0.00           C  
ATOM   3497  CD1 LEU B1952      71.970  27.174  -3.751  1.00  0.00           C  
ATOM   3498  CD2 LEU B1952      73.582  26.462  -5.482  1.00  0.00           C  
ATOM   3499  N   THR B1953      69.246  24.055  -7.240  1.00  0.00           N  
ATOM   3500  CA  THR B1953      68.656  22.758  -7.628  1.00  0.00           C  
ATOM   3501  C   THR B1953      68.973  22.315  -9.074  1.00  0.00           C  
ATOM   3502  O   THR B1953      69.590  21.249  -9.261  1.00  0.00           O  
ATOM   3503  CB  THR B1953      67.121  22.771  -7.491  1.00  0.00           C  
ATOM   3504  OG1 THR B1953      66.570  23.685  -8.446  1.00  0.00           O  
ATOM   3505  CG2 THR B1953      66.723  23.188  -6.109  1.00  0.00           C  
ATOM   3506  OXT THR B1953      68.612  22.993 -10.071  1.00  0.00           O  
HETATM 3507  N   5CA B 439      93.404  -7.703  -6.611  1.00  0.00           N  
HETATM 3508  CA  5CA B 439      94.074  -6.685  -7.424  1.00  0.00           C  
HETATM 3509  CB  5CA B 439      93.018  -6.010  -8.256  1.00  0.00           C  
HETATM 3510  SG  5CA B 439      91.481  -6.370  -7.410  1.00  0.00           S  
HETATM 3511  C   5CA B 439      94.822  -5.669  -6.584  1.00  0.00           C  
HETATM 3512  O   5CA B 439      94.886  -5.835  -5.367  1.00  0.00           O  
HETATM 3513  N3S 5CA B 439      95.385  -4.608  -7.199  1.00  0.00           N  
HETATM 3514  S   5CA B 439      96.177  -3.613  -6.353  1.00  0.00           S  
HETATM 3515  O1S 5CA B 439      96.711  -4.475  -5.285  1.00  0.00           O  
HETATM 3516  O2S 5CA B 439      97.272  -2.958  -7.114  1.00  0.00           O  
HETATM 3517  O5' 5CA B 439      95.394  -2.451  -5.526  1.00  0.00           O  
HETATM 3518  C5' 5CA B 439      94.155  -1.911  -5.937  1.00  0.00           C  
HETATM 3519  C4' 5CA B 439      94.151  -0.442  -5.526  1.00  0.00           C  
HETATM 3520  O4' 5CA B 439      93.969  -0.285  -4.111  1.00  0.00           O  
HETATM 3521  C3' 5CA B 439      95.462   0.260  -5.807  1.00  0.00           C  
HETATM 3522  O3' 5CA B 439      95.590   0.617  -7.180  1.00  0.00           O  
HETATM 3523  C2' 5CA B 439      95.439   1.434  -4.845  1.00  0.00           C  
HETATM 3524  O2' 5CA B 439      94.699   2.524  -5.376  1.00  0.00           O  
HETATM 3525  C1' 5CA B 439      94.688   0.857  -3.666  1.00  0.00           C  
HETATM 3526  N9  5CA B 439      95.666   0.406  -2.672  1.00  0.00           N  
HETATM 3527  C8  5CA B 439      96.484  -0.664  -2.729  1.00  0.00           C  
HETATM 3528  N7  5CA B 439      97.217  -0.705  -1.590  1.00  0.00           N  
HETATM 3529  C5  5CA B 439      96.846   0.359  -0.826  1.00  0.00           C  
HETATM 3530  C6  5CA B 439      97.227   0.914   0.511  1.00  0.00           C  
HETATM 3531  N6  5CA B 439      98.183   0.346   1.298  1.00  0.00           N  
HETATM 3532  N1  5CA B 439      96.599   2.035   0.942  1.00  0.00           N  
HETATM 3533  C2  5CA B 439      95.662   2.638   0.200  1.00  0.00           C  
HETATM 3534  N3  5CA B 439      95.294   2.159  -0.994  1.00  0.00           N  
HETATM 3535  C4  5CA B 439      95.863   1.044  -1.522  1.00  0.00           C  
TER
END
