# Supplementary material for: Backbone Brackets and Arginine Tweezers delineate Class I and Class II aminoacyl tRNA synthetases
Source: PLoS Comput Biol. 2018 Apr 16;14(4):e1006101. doi: 10.1371/journal.pcbi.1006101 (PMC5919687; doi:10.1371/journal.pcbi.1006101)
Supplement: S12 File — All structures of Class II aaRS with residues renumbered according to the MSA. (GZ) [file pcbi.1006101.s024.tar.gz › 2i4n_C_renum.pdb]

ATOM      1  N   ARG C 255      33.067  -4.345 -50.203  1.00  0.00           N  
ATOM      2  CA  ARG C 255      33.573  -5.433 -49.306  1.00  0.00           C  
ATOM      3  C   ARG C 255      35.093  -5.443 -49.163  1.00  0.00           C  
ATOM      4  O   ARG C 255      35.829  -5.731 -50.133  1.00  0.00           O  
ATOM      5  CB  ARG C 255      33.063  -6.801 -49.764  1.00  0.00           C  
ATOM      6  CG  ARG C 255      31.544  -6.884 -49.785  1.00  0.00           C  
ATOM      7  CD  ARG C 255      30.986  -7.338 -48.442  1.00  0.00           C  
ATOM      8  NE  ARG C 255      30.734  -8.784 -48.343  1.00  0.00           N  
ATOM      9  CZ  ARG C 255      30.903  -9.693 -49.310  1.00  0.00           C  
ATOM     10  NH1 ARG C 255      31.350  -9.362 -50.519  1.00  0.00           N  
ATOM     11  NH2 ARG C 255      30.612 -10.964 -49.059  1.00  0.00           N  
ATOM     12  N   GLY C 261      35.529  -5.108 -47.940  1.00  0.00           N  
ATOM     13  CA  GLY C 261      36.923  -5.196 -47.497  1.00  0.00           C  
ATOM     14  C   GLY C 261      37.810  -4.040 -47.895  1.00  0.00           C  
ATOM     15  O   GLY C 261      38.708  -4.213 -48.705  1.00  0.00           O  
ATOM     16  N   SER C 262      37.569  -2.872 -47.299  1.00  0.00           N  
ATOM     17  CA  SER C 262      38.310  -1.644 -47.612  1.00  0.00           C  
ATOM     18  C   SER C 262      39.769  -1.715 -47.151  1.00  0.00           C  
ATOM     19  O   SER C 262      40.013  -2.074 -46.012  1.00  0.00           O  
ATOM     20  CB  SER C 262      37.610  -0.450 -46.976  1.00  0.00           C  
ATOM     21  OG  SER C 262      38.512   0.621 -46.817  1.00  0.00           O  
ATOM     22  N   HIS C 263      40.719  -1.340 -48.019  1.00  0.00           N  
ATOM     23  CA  HIS C 263      42.146  -1.671 -47.834  1.00  0.00           C  
ATOM     24  C   HIS C 263      43.129  -0.628 -48.335  1.00  0.00           C  
ATOM     25  O   HIS C 263      42.829   0.082 -49.279  1.00  0.00           O  
ATOM     26  CB  HIS C 263      42.461  -2.992 -48.537  1.00  0.00           C  
ATOM     27  CG  HIS C 263      42.265  -2.958 -50.024  1.00  0.00           C  
ATOM     28  ND1 HIS C 263      41.081  -3.329 -50.628  1.00  0.00           N  
ATOM     29  CD2 HIS C 263      43.108  -2.611 -51.026  1.00  0.00           C  
ATOM     30  CE1 HIS C 263      41.199  -3.200 -51.938  1.00  0.00           C  
ATOM     31  NE2 HIS C 263      42.420  -2.768 -52.206  1.00  0.00           N  
ATOM     32  N   MET C 264      44.325  -0.574 -47.743  1.00  0.00           N  
ATOM     33  CA  MET C 264      45.286   0.494 -48.056  1.00  0.00           C  
ATOM     34  C   MET C 264      46.770   0.244 -47.739  1.00  0.00           C  
ATOM     35  O   MET C 264      47.149  -0.066 -46.609  1.00  0.00           O  
ATOM     36  CB  MET C 264      44.847   1.796 -47.380  1.00  0.00           C  
ATOM     37  CG  MET C 264      45.550   3.019 -47.893  1.00  0.00           C  
ATOM     38  SD  MET C 264      45.352   3.196 -49.679  1.00  0.00           S  
ATOM     39  CE  MET C 264      43.603   3.580 -49.822  1.00  0.00           C  
ATOM     40  N   ARG C 266      47.612   0.436 -48.742  1.00  0.00           N  
ATOM     41  CA  ARG C 266      49.051   0.352 -48.556  1.00  0.00           C  
ATOM     42  C   ARG C 266      49.566   1.730 -48.206  1.00  0.00           C  
ATOM     43  O   ARG C 266      49.447   2.661 -48.994  1.00  0.00           O  
ATOM     44  CB  ARG C 266      49.735  -0.168 -49.829  1.00  0.00           C  
ATOM     45  CG  ARG C 266      49.345  -1.596 -50.173  1.00  0.00           C  
ATOM     46  CD  ARG C 266      49.676  -1.975 -51.600  1.00  0.00           C  
ATOM     47  NE  ARG C 266      49.741  -3.426 -51.709  1.00  0.00           N  
ATOM     48  CZ  ARG C 266      50.854  -4.140 -51.565  1.00  0.00           C  
ATOM     49  NH1 ARG C 266      52.019  -3.542 -51.329  1.00  0.00           N  
ATOM     50  NH2 ARG C 266      50.802  -5.462 -51.663  1.00  0.00           N  
ATOM     51  N   LEU C 267      50.142   1.862 -47.022  1.00  0.00           N  
ATOM     52  CA  LEU C 267      50.590   3.156 -46.538  1.00  0.00           C  
ATOM     53  C   LEU C 267      51.389   3.953 -47.573  1.00  0.00           C  
ATOM     54  O   LEU C 267      51.239   5.164 -47.651  1.00  0.00           O  
ATOM     55  CB  LEU C 267      51.396   2.985 -45.256  1.00  0.00           C  
ATOM     56  CG  LEU C 267      51.303   4.103 -44.231  1.00  0.00           C  
ATOM     57  CD1 LEU C 267      51.487   3.483 -42.892  1.00  0.00           C  
ATOM     58  CD2 LEU C 267      52.339   5.203 -44.461  1.00  0.00           C  
ATOM     59  N   SER C 268      52.225   3.296 -48.373  1.00  0.00           N  
ATOM     60  CA  SER C 268      53.072   4.024 -49.338  1.00  0.00           C  
ATOM     61  C   SER C 268      52.256   4.651 -50.482  1.00  0.00           C  
ATOM     62  O   SER C 268      52.741   5.535 -51.192  1.00  0.00           O  
ATOM     63  CB  SER C 268      54.146   3.104 -49.919  1.00  0.00           C  
ATOM     64  OG  SER C 268      53.641   2.414 -51.055  1.00  0.00           O  
ATOM     65  N   ARG C 269      51.031   4.154 -50.663  1.00  0.00           N  
ATOM     66  CA  ARG C 269      50.072   4.686 -51.636  1.00  0.00           C  
ATOM     67  C   ARG C 269      48.922   5.313 -50.863  1.00  0.00           C  
ATOM     68  O   ARG C 269      47.764   4.912 -51.022  1.00  0.00           O  
ATOM     69  CB  ARG C 269      49.531   3.568 -52.548  1.00  0.00           C  
ATOM     70  CG  ARG C 269      50.587   2.833 -53.381  1.00  0.00           C  
ATOM     71  CD  ARG C 269      50.041   2.410 -54.736  1.00  0.00           C  
ATOM     72  NE  ARG C 269      49.124   1.272 -54.640  1.00  0.00           N  
ATOM     73  CZ  ARG C 269      48.569   0.658 -55.689  1.00  0.00           C  
ATOM     74  NH1 ARG C 269      48.832   1.077 -56.930  1.00  0.00           N  
ATOM     75  NH2 ARG C 269      47.749  -0.378 -55.497  1.00  0.00           N  
ATOM     76  N   PHE C 270      49.251   6.282 -50.008  1.00  0.00           N  
ATOM     77  CA  PHE C 270      48.277   6.904 -49.101  1.00  0.00           C  
ATOM     78  C   PHE C 270      48.819   8.235 -48.646  1.00  0.00           C  
ATOM     79  O   PHE C 270      50.009   8.510 -48.765  1.00  0.00           O  
ATOM     80  CB  PHE C 270      48.038   6.014 -47.884  1.00  0.00           C  
ATOM     81  CG  PHE C 270      46.832   6.382 -47.061  1.00  0.00           C  
ATOM     82  CD1 PHE C 270      45.549   6.210 -47.556  1.00  0.00           C  
ATOM     83  CD2 PHE C 270      46.984   6.847 -45.764  1.00  0.00           C  
ATOM     84  CE1 PHE C 270      44.438   6.519 -46.785  1.00  0.00           C  
ATOM     85  CE2 PHE C 270      45.879   7.152 -44.988  1.00  0.00           C  
ATOM     86  CZ  PHE C 270      44.605   6.992 -45.503  1.00  0.00           C  
ATOM     87  N   PHE C 271      47.951   9.072 -48.119  1.00  0.00           N  
ATOM     88  CA  PHE C 271      48.386  10.400 -47.774  1.00  0.00           C  
ATOM     89  C   PHE C 271      48.136  10.676 -46.287  1.00  0.00           C  
ATOM     90  O   PHE C 271      47.014  10.979 -45.869  1.00  0.00           O  
ATOM     91  CB  PHE C 271      47.735  11.422 -48.703  1.00  0.00           C  
ATOM     92  CG  PHE C 271      48.034  12.806 -48.340  1.00  0.00           C  
ATOM     93  CD1 PHE C 271      49.336  13.270 -48.375  1.00  0.00           C  
ATOM     94  CD2 PHE C 271      47.026  13.645 -47.932  1.00  0.00           C  
ATOM     95  CE1 PHE C 271      49.629  14.565 -48.011  1.00  0.00           C  
ATOM     96  CE2 PHE C 271      47.299  14.948 -47.577  1.00  0.00           C  
ATOM     97  CZ  PHE C 271      48.604  15.412 -47.614  1.00  0.00           C  
ATOM     98  N   LEU C 272      49.202  10.540 -45.501  1.00  0.00           N  
ATOM     99  CA  LEU C 272      49.117  10.546 -44.043  1.00  0.00           C  
ATOM    100  C   LEU C 272      50.290  11.318 -43.431  1.00  0.00           C  
ATOM    101  O   LEU C 272      51.347  10.730 -43.127  1.00  0.00           O  
ATOM    102  CB  LEU C 272      49.056   9.115 -43.503  1.00  0.00           C  
ATOM    103  CG  LEU C 272      49.089   8.977 -41.990  1.00  0.00           C  
ATOM    104  CD1 LEU C 272      47.934   9.721 -41.413  1.00  0.00           C  
ATOM    105  CD2 LEU C 272      49.035   7.527 -41.591  1.00  0.00           C  
ATOM    106  N   PRO C 273      50.095  12.640 -43.247  1.00  0.00           N  
ATOM    107  CA  PRO C 273      51.098  13.590 -42.789  1.00  0.00           C  
ATOM    108  C   PRO C 273      51.162  13.684 -41.258  1.00  0.00           C  
ATOM    109  O   PRO C 273      50.388  14.429 -40.620  1.00  0.00           O  
ATOM    110  CB  PRO C 273      50.631  14.910 -43.406  1.00  0.00           C  
ATOM    111  CG  PRO C 273      49.228  14.654 -43.931  1.00  0.00           C  
ATOM    112  CD  PRO C 273      48.808  13.309 -43.483  1.00  0.00           C  
ATOM    113  N   ILE C 274      52.104  12.927 -40.700  1.00  0.00           N  
ATOM    114  CA  ILE C 274      52.238  12.752 -39.271  1.00  0.00           C  
ATOM    115  C   ILE C 274      53.124  13.824 -38.687  1.00  0.00           C  
ATOM    116  O   ILE C 274      54.271  13.980 -39.096  1.00  0.00           O  
ATOM    117  CB  ILE C 274      52.804  11.355 -38.947  1.00  0.00           C  
ATOM    118  CG1 ILE C 274      51.766  10.266 -39.277  1.00  0.00           C  
ATOM    119  CG2 ILE C 274      53.292  11.269 -37.491  1.00  0.00           C  
ATOM    120  CD1 ILE C 274      50.402  10.447 -38.591  1.00  0.00           C  
ATOM    121  N   LEU C 275      52.566  14.559 -37.728  1.00  0.00           N  
ATOM    122  CA  LEU C 275      53.257  15.655 -37.055  1.00  0.00           C  
ATOM    123  C   LEU C 275      54.110  15.173 -35.867  1.00  0.00           C  
ATOM    124  O   LEU C 275      53.586  14.842 -34.790  1.00  0.00           O  
ATOM    125  CB  LEU C 275      52.258  16.739 -36.621  1.00  0.00           C  
ATOM    126  CG  LEU C 275      51.511  17.555 -37.687  1.00  0.00           C  
ATOM    127  CD1 LEU C 275      50.844  18.758 -37.052  1.00  0.00           C  
ATOM    128  CD2 LEU C 275      52.432  18.010 -38.816  1.00  0.00           C  
ATOM    129  N   LYS C 276      55.426  15.148 -36.087  1.00  0.00           N  
ATOM    130  CA  LYS C 276      56.423  14.644 -35.123  1.00  0.00           C  
ATOM    131  C   LYS C 276      56.356  15.278 -33.724  1.00  0.00           C  
ATOM    132  O   LYS C 276      56.401  14.570 -32.721  1.00  0.00           O  
ATOM    133  CB  LYS C 276      57.841  14.755 -35.714  1.00  0.00           C  
ATOM    134  CG  LYS C 276      58.057  15.996 -36.617  1.00  0.00           C  
ATOM    135  CD  LYS C 276      59.233  15.814 -37.612  1.00  0.00           C  
ATOM    136  CE  LYS C 276      59.442  17.061 -38.505  1.00  0.00           C  
ATOM    137  NZ  LYS C 276      59.881  18.277 -37.733  1.00  0.00           N  
ATOM    138  N   GLU C 277      56.237  16.603 -33.671  1.00  0.00           N  
ATOM    139  CA  GLU C 277      56.076  17.343 -32.406  1.00  0.00           C  
ATOM    140  C   GLU C 277      54.596  17.589 -32.035  1.00  0.00           C  
ATOM    141  O   GLU C 277      53.715  16.871 -32.500  1.00  0.00           O  
ATOM    142  CB  GLU C 277      56.889  18.664 -32.415  1.00  0.00           C  
ATOM    143  CG  GLU C 277      57.053  19.383 -33.793  1.00  0.00           C  
ATOM    144  CD  GLU C 277      55.852  19.209 -34.764  1.00  0.00           C  
ATOM    145  OE1 GLU C 277      54.759  19.782 -34.504  1.00  0.00           O  
ATOM    146  OE2 GLU C 277      56.015  18.498 -35.794  1.00  0.00           O  
ATOM    147  N   ASN C 278      54.347  18.602 -31.202  1.00  0.00           N  
ATOM    148  CA  ASN C 278      53.019  18.895 -30.662  1.00  0.00           C  
ATOM    149  C   ASN C 278      52.545  20.306 -31.047  1.00  0.00           C  
ATOM    150  O   ASN C 278      52.982  21.282 -30.440  1.00  0.00           O  
ATOM    151  CB  ASN C 278      53.027  18.764 -29.124  1.00  0.00           C  
ATOM    152  CG  ASN C 278      53.012  17.308 -28.638  1.00  0.00           C  
ATOM    153  OD1 ASN C 278      51.949  16.722 -28.432  1.00  0.00           O  
ATOM    154  ND2 ASN C 278      54.194  16.739 -28.415  1.00  0.00           N  
ATOM    155  N   PRO C 279      51.638  20.424 -32.042  1.00  0.00           N  
ATOM    156  CA  PRO C 279      51.157  21.721 -32.511  1.00  0.00           C  
ATOM    157  C   PRO C 279      50.887  22.655 -31.357  1.00  0.00           C  
ATOM    158  O   PRO C 279      50.129  22.312 -30.443  1.00  0.00           O  
ATOM    159  CB  PRO C 279      49.845  21.372 -33.189  1.00  0.00           C  
ATOM    160  CG  PRO C 279      50.071  20.051 -33.724  1.00  0.00           C  
ATOM    161  CD  PRO C 279      50.990  19.327 -32.778  1.00  0.00           C  
ATOM    162  N   LYS C 281      51.528  23.821 -31.406  1.00  0.00           N  
ATOM    163  CA  LYS C 281      51.515  24.785 -30.304  1.00  0.00           C  
ATOM    164  C   LYS C 281      50.154  25.490 -30.181  1.00  0.00           C  
ATOM    165  O   LYS C 281      49.797  26.026 -29.120  1.00  0.00           O  
ATOM    166  CB  LYS C 281      52.650  25.817 -30.477  1.00  0.00           C  
ATOM    167  CG  LYS C 281      54.021  25.272 -31.006  1.00  0.00           C  
ATOM    168  CD  LYS C 281      54.783  24.275 -30.063  1.00  0.00           C  
ATOM    169  CE  LYS C 281      54.976  24.772 -28.614  1.00  0.00           C  
ATOM    170  NZ  LYS C 281      55.374  26.210 -28.496  1.00  0.00           N  
ATOM    171  N   GLU C 282      49.398  25.461 -31.274  1.00  0.00           N  
ATOM    172  CA  GLU C 282      48.146  26.187 -31.383  1.00  0.00           C  
ATOM    173  C   GLU C 282      46.970  25.351 -30.861  1.00  0.00           C  
ATOM    174  O   GLU C 282      45.827  25.817 -30.863  1.00  0.00           O  
ATOM    175  CB  GLU C 282      47.925  26.627 -32.839  1.00  0.00           C  
ATOM    176  CG  GLU C 282      47.495  25.504 -33.822  1.00  0.00           C  
ATOM    177  CD  GLU C 282      48.651  24.720 -34.460  1.00  0.00           C  
ATOM    178  OE1 GLU C 282      49.746  24.617 -33.861  1.00  0.00           O  
ATOM    179  OE2 GLU C 282      48.454  24.185 -35.578  1.00  0.00           O  
ATOM    180  N   ALA C 283      47.259  24.129 -30.410  1.00  0.00           N  
ATOM    181  CA  ALA C 283      46.232  23.221 -29.890  1.00  0.00           C  
ATOM    182  C   ALA C 283      46.269  23.059 -28.361  1.00  0.00           C  
ATOM    183  O   ALA C 283      47.269  22.626 -27.778  1.00  0.00           O  
ATOM    184  CB  ALA C 283      46.321  21.871 -30.572  1.00  0.00           C  
ATOM    185  N   GLU C 291      45.151  23.398 -27.727  1.00  0.00           N  
ATOM    186  CA  GLU C 291      45.053  23.430 -26.277  1.00  0.00           C  
ATOM    187  C   GLU C 291      44.737  22.059 -25.710  1.00  0.00           C  
ATOM    188  O   GLU C 291      45.477  21.562 -24.899  1.00  0.00           O  
ATOM    189  CB  GLU C 291      44.007  24.467 -25.835  1.00  0.00           C  
ATOM    190  CG  GLU C 291      44.333  25.899 -26.264  1.00  0.00           C  
ATOM    191  CD  GLU C 291      43.112  26.810 -26.286  1.00  0.00           C  
ATOM    192  OE1 GLU C 291      42.355  26.809 -27.297  1.00  0.00           O  
ATOM    193  OE2 GLU C 291      42.922  27.545 -25.290  1.00  0.00           O  
ATOM    194  N   ILE C 292      43.648  21.435 -26.145  1.00  0.00           N  
ATOM    195  CA  ILE C 292      43.242  20.130 -25.602  1.00  0.00           C  
ATOM    196  C   ILE C 292      43.780  18.916 -26.373  1.00  0.00           C  
ATOM    197  O   ILE C 292      44.330  19.031 -27.459  1.00  0.00           O  
ATOM    198  CB  ILE C 292      41.721  20.026 -25.456  1.00  0.00           C  
ATOM    199  CG1 ILE C 292      41.052  19.939 -26.832  1.00  0.00           C  
ATOM    200  CG2 ILE C 292      41.195  21.189 -24.634  1.00  0.00           C  
ATOM    201  CD1 ILE C 292      39.652  19.336 -26.783  1.00  0.00           C  
ATOM    202  N   VAL C 293      43.621  17.741 -25.796  1.00  0.00           N  
ATOM    203  CA  VAL C 293      44.324  16.576 -26.318  1.00  0.00           C  
ATOM    204  C   VAL C 293      43.716  16.001 -27.602  1.00  0.00           C  
ATOM    205  O   VAL C 293      44.461  15.442 -28.409  1.00  0.00           O  
ATOM    206  CB  VAL C 293      44.540  15.473 -25.233  1.00  0.00           C  
ATOM    207  CG1 VAL C 293      43.213  15.032 -24.641  1.00  0.00           C  
ATOM    208  CG2 VAL C 293      45.298  14.295 -25.811  1.00  0.00           C  
ATOM    209  N   SER C 296      42.395  16.125 -27.785  1.00  0.00           N  
ATOM    210  CA  SER C 296      41.719  15.609 -28.994  1.00  0.00           C  
ATOM    211  C   SER C 296      42.163  16.384 -30.215  1.00  0.00           C  
ATOM    212  O   SER C 296      42.567  15.804 -31.224  1.00  0.00           O  
ATOM    213  CB  SER C 296      40.210  15.714 -28.882  1.00  0.00           C  
ATOM    214  OG  SER C 296      39.784  17.067 -28.972  1.00  0.00           O  
ATOM    215  N   HIS C 297      42.097  17.705 -30.104  1.00  0.00           N  
ATOM    216  CA  HIS C 297      42.655  18.599 -31.080  1.00  0.00           C  
ATOM    217  C   HIS C 297      44.125  18.310 -31.366  1.00  0.00           C  
ATOM    218  O   HIS C 297      44.572  18.381 -32.514  1.00  0.00           O  
ATOM    219  CB  HIS C 297      42.471  20.024 -30.591  1.00  0.00           C  
ATOM    220  CG  HIS C 297      42.810  21.059 -31.611  1.00  0.00           C  
ATOM    221  ND1 HIS C 297      42.741  22.406 -31.346  1.00  0.00           N  
ATOM    222  CD2 HIS C 297      43.247  20.948 -32.885  1.00  0.00           C  
ATOM    223  CE1 HIS C 297      43.109  23.084 -32.416  1.00  0.00           C  
ATOM    224  NE2 HIS C 297      43.419  22.220 -33.365  1.00  0.00           N  
ATOM    225  N   ARG C 298      44.885  17.974 -30.334  1.00  0.00           N  
ATOM    226  CA  ARG C 298      46.329  17.739 -30.494  1.00  0.00           C  
ATOM    227  C   ARG C 298      46.599  16.482 -31.328  1.00  0.00           C  
ATOM    228  O   ARG C 298      47.347  16.504 -32.309  1.00  0.00           O  
ATOM    229  CB  ARG C 298      47.006  17.650 -29.113  1.00  0.00           C  
ATOM    230  CG  ARG C 298      48.477  18.045 -29.101  1.00  0.00           C  
ATOM    231  CD  ARG C 298      49.077  17.941 -27.710  1.00  0.00           C  
ATOM    232  NE  ARG C 298      48.564  18.961 -26.780  1.00  0.00           N  
ATOM    233  CZ  ARG C 298      47.858  18.677 -25.684  1.00  0.00           C  
ATOM    234  NH1 ARG C 298      47.565  17.419 -25.377  1.00  0.00           N  
ATOM    235  NH2 ARG C 298      47.442  19.643 -24.887  1.00  0.00           N  
ATOM    236  N   LEU C 303      45.942  15.399 -30.941  1.00  0.00           N  
ATOM    237  CA  LEU C 303      46.096  14.122 -31.594  1.00  0.00           C  
ATOM    238  C   LEU C 303      45.559  14.115 -33.016  1.00  0.00           C  
ATOM    239  O   LEU C 303      46.078  13.395 -33.861  1.00  0.00           O  
ATOM    240  CB  LEU C 303      45.438  13.029 -30.752  1.00  0.00           C  
ATOM    241  CG  LEU C 303      46.072  12.743 -29.378  1.00  0.00           C  
ATOM    242  CD1 LEU C 303      45.270  11.703 -28.615  1.00  0.00           C  
ATOM    243  CD2 LEU C 303      47.537  12.321 -29.513  1.00  0.00           C  
ATOM    244  N   MET C 305      44.540  14.920 -33.304  1.00  0.00           N  
ATOM    245  CA  MET C 305      44.006  14.942 -34.659  1.00  0.00           C  
ATOM    246  C   MET C 305      44.948  15.562 -35.653  1.00  0.00           C  
ATOM    247  O   MET C 305      45.045  15.094 -36.775  1.00  0.00           O  
ATOM    248  CB  MET C 305      42.640  15.594 -34.720  1.00  0.00           C  
ATOM    249  CG  MET C 305      41.533  14.610 -34.401  1.00  0.00           C  
ATOM    250  SD  MET C 305      39.883  15.274 -34.621  1.00  0.00           S  
ATOM    251  CE  MET C 305      40.065  16.755 -33.604  1.00  0.00           C  
ATOM    252  N   LEU C 306      45.655  16.608 -35.243  1.00  0.00           N  
ATOM    253  CA  LEU C 306      46.690  17.190 -36.086  1.00  0.00           C  
ATOM    254  C   LEU C 306      47.886  16.246 -36.186  1.00  0.00           C  
ATOM    255  O   LEU C 306      48.383  15.970 -37.285  1.00  0.00           O  
ATOM    256  CB  LEU C 306      47.116  18.563 -35.571  1.00  0.00           C  
ATOM    257  CG  LEU C 306      46.066  19.668 -35.424  1.00  0.00           C  
ATOM    258  CD1 LEU C 306      46.742  21.010 -35.300  1.00  0.00           C  
ATOM    259  CD2 LEU C 306      45.113  19.713 -36.606  1.00  0.00           C  
ATOM    260  N   ARG C 307      48.336  15.721 -35.051  1.00  0.00           N  
ATOM    261  CA  ARG C 307      49.454  14.777 -35.083  1.00  0.00           C  
ATOM    262  C   ARG C 307      49.148  13.517 -35.901  1.00  0.00           C  
ATOM    263  O   ARG C 307      50.009  13.025 -36.622  1.00  0.00           O  
ATOM    264  CB  ARG C 307      49.923  14.408 -33.673  1.00  0.00           C  
ATOM    265  CG  ARG C 307      50.860  15.439 -33.047  1.00  0.00           C  
ATOM    266  CD  ARG C 307      51.446  14.944 -31.737  1.00  0.00           C  
ATOM    267  NE  ARG C 307      52.387  13.857 -31.983  1.00  0.00           N  
ATOM    268  CZ  ARG C 307      52.619  12.853 -31.135  1.00  0.00           C  
ATOM    269  NH1 ARG C 307      51.978  12.794 -29.960  1.00  0.00           N  
ATOM    270  NH2 ARG C 307      53.493  11.902 -31.464  1.00  0.00           N  
ATOM    271  N   ALA C 308      47.925  13.002 -35.805  1.00  0.00           N  
ATOM    272  CA  ALA C 308      47.544  11.825 -36.575  1.00  0.00           C  
ATOM    273  C   ALA C 308      47.321  12.118 -38.062  1.00  0.00           C  
ATOM    274  O   ALA C 308      46.909  11.235 -38.810  1.00  0.00           O  
ATOM    275  CB  ALA C 308      46.311  11.165 -35.976  1.00  0.00           C  
ATOM    276  N   GLY C 309      47.589  13.350 -38.486  1.00  0.00           N  
ATOM    277  CA  GLY C 309      47.306  13.775 -39.854  1.00  0.00           C  
ATOM    278  C   GLY C 309      45.871  13.475 -40.269  1.00  0.00           C  
ATOM    279  O   GLY C 309      45.629  12.814 -41.293  1.00  0.00           O  
ATOM    280  N   MET C 310      44.927  13.957 -39.462  1.00  0.00           N  
ATOM    281  CA  MET C 310      43.500  13.787 -39.713  1.00  0.00           C  
ATOM    282  C   MET C 310      42.842  15.098 -40.090  1.00  0.00           C  
ATOM    283  O   MET C 310      41.837  15.111 -40.775  1.00  0.00           O  
ATOM    284  CB  MET C 310      42.824  13.277 -38.459  1.00  0.00           C  
ATOM    285  CG  MET C 310      43.278  11.903 -38.049  1.00  0.00           C  
ATOM    286  SD  MET C 310      42.420  11.310 -36.583  1.00  0.00           S  
ATOM    287  CE  MET C 310      40.774  11.951 -36.839  1.00  0.00           C  
ATOM    288  N   LEU C 311      43.429  16.197 -39.641  1.00  0.00           N  
ATOM    289  CA  LEU C 311      42.801  17.497 -39.703  1.00  0.00           C  
ATOM    290  C   LEU C 311      43.769  18.553 -40.255  1.00  0.00           C  
ATOM    291  O   LEU C 311      44.976  18.314 -40.317  1.00  0.00           O  
ATOM    292  CB  LEU C 311      42.361  17.878 -38.296  1.00  0.00           C  
ATOM    293  CG  LEU C 311      41.162  18.809 -38.208  1.00  0.00           C  
ATOM    294  CD1 LEU C 311      39.936  18.150 -38.782  1.00  0.00           C  
ATOM    295  CD2 LEU C 311      40.929  19.165 -36.782  1.00  0.00           C  
ATOM    296  N   ARG C 312      43.239  19.710 -40.665  1.00  0.00           N  
ATOM    297  CA  ARG C 312      44.075  20.834 -41.101  1.00  0.00           C  
ATOM    298  C   ARG C 312      43.324  22.133 -41.133  1.00  0.00           C  
ATOM    299  O   ARG C 312      42.400  22.295 -41.919  1.00  0.00           O  
ATOM    300  CB  ARG C 312      44.681  20.591 -42.485  1.00  0.00           C  
ATOM    301  CG  ARG C 312      45.350  21.832 -43.048  1.00  0.00           C  
ATOM    302  CD  ARG C 312      46.232  21.504 -44.204  1.00  0.00           C  
ATOM    303  NE  ARG C 312      46.959  22.679 -44.649  1.00  0.00           N  
ATOM    304  CZ  ARG C 312      47.866  23.322 -43.921  1.00  0.00           C  
ATOM    305  NH1 ARG C 312      48.153  22.921 -42.692  1.00  0.00           N  
ATOM    306  NH2 ARG C 312      48.485  24.373 -44.427  1.00  0.00           N  
ATOM    307  N   GLN C 313      43.757  23.077 -40.314  1.00  0.00           N  
ATOM    308  CA  GLN C 313      43.039  24.324 -40.178  1.00  0.00           C  
ATOM    309  C   GLN C 313      43.070  25.065 -41.501  1.00  0.00           C  
ATOM    310  O   GLN C 313      44.118  25.143 -42.130  1.00  0.00           O  
ATOM    311  CB  GLN C 313      43.666  25.167 -39.084  1.00  0.00           C  
ATOM    312  CG  GLN C 313      42.642  25.864 -38.237  1.00  0.00           C  
ATOM    313  CD  GLN C 313      42.926  27.330 -38.056  1.00  0.00           C  
ATOM    314  OE1 GLN C 313      42.023  28.107 -37.716  1.00  0.00           O  
ATOM    315  NE2 GLN C 313      44.182  27.734 -38.298  1.00  0.00           N  
ATOM    316  N   GLU C 314      41.926  25.584 -41.936  1.00  0.00           N  
ATOM    317  CA  GLU C 314      41.863  26.359 -43.183  1.00  0.00           C  
ATOM    318  C   GLU C 314      41.421  27.791 -42.944  1.00  0.00           C  
ATOM    319  O   GLU C 314      41.810  28.706 -43.671  1.00  0.00           O  
ATOM    320  CB  GLU C 314      40.961  25.701 -44.220  1.00  0.00           C  
ATOM    321  CG  GLU C 314      41.527  24.419 -44.804  1.00  0.00           C  
ATOM    322  CD  GLU C 314      42.755  24.625 -45.674  1.00  0.00           C  
ATOM    323  OE1 GLU C 314      42.857  25.669 -46.372  1.00  0.00           O  
ATOM    324  OE2 GLU C 314      43.617  23.719 -45.666  1.00  0.00           O  
ATOM    325  N   ALA C 315      40.586  27.982 -41.946  1.00  0.00           N  
ATOM    326  CA  ALA C 315      40.408  29.283 -41.363  1.00  0.00           C  
ATOM    327  C   ALA C 315      39.998  28.967 -39.948  1.00  0.00           C  
ATOM    328  O   ALA C 315      39.645  27.834 -39.634  1.00  0.00           O  
ATOM    329  CB  ALA C 315      39.336  30.055 -42.091  1.00  0.00           C  
ATOM    330  N   ALA C 316      40.066  29.940 -39.067  1.00  0.00           N  
ATOM    331  CA  ALA C 316      39.588  29.700 -37.723  1.00  0.00           C  
ATOM    332  C   ALA C 316      38.183  29.024 -37.714  1.00  0.00           C  
ATOM    333  O   ALA C 316      37.167  29.612 -38.159  1.00  0.00           O  
ATOM    334  CB  ALA C 316      39.608  30.996 -36.914  1.00  0.00           C  
ATOM    335  N   GLY C 317      38.152  27.779 -37.223  1.00  0.00           N  
ATOM    336  CA  GLY C 317      36.913  27.025 -36.994  1.00  0.00           C  
ATOM    337  C   GLY C 317      36.381  26.330 -38.236  1.00  0.00           C  
ATOM    338  O   GLY C 317      35.211  25.990 -38.301  1.00  0.00           O  
ATOM    339  N   ILE C 318      37.248  26.115 -39.219  1.00  0.00           N  
ATOM    340  CA  ILE C 318      36.875  25.570 -40.518  1.00  0.00           C  
ATOM    341  C   ILE C 318      37.993  24.641 -40.959  1.00  0.00           C  
ATOM    342  O   ILE C 318      39.133  25.082 -41.147  1.00  0.00           O  
ATOM    343  CB  ILE C 318      36.723  26.705 -41.564  1.00  0.00           C  
ATOM    344  CG1 ILE C 318      35.686  27.734 -41.088  1.00  0.00           C  
ATOM    345  CG2 ILE C 318      36.447  26.130 -42.954  1.00  0.00           C  
ATOM    346  CD1 ILE C 318      35.007  28.557 -42.160  1.00  0.00           C  
ATOM    347  N   TYR C 319      37.709  23.350 -41.106  1.00  0.00           N  
ATOM    348  CA  TYR C 319      38.818  22.418 -41.331  1.00  0.00           C  
ATOM    349  C   TYR C 319      38.635  21.589 -42.562  1.00  0.00           C  
ATOM    350  O   TYR C 319      37.514  21.379 -43.020  1.00  0.00           O  
ATOM    351  CB  TYR C 319      39.069  21.522 -40.118  1.00  0.00           C  
ATOM    352  CG  TYR C 319      39.173  22.279 -38.821  1.00  0.00           C  
ATOM    353  CD1 TYR C 319      40.409  22.555 -38.222  1.00  0.00           C  
ATOM    354  CD2 TYR C 319      38.022  22.734 -38.195  1.00  0.00           C  
ATOM    355  CE1 TYR C 319      40.464  23.266 -37.005  1.00  0.00           C  
ATOM    356  CE2 TYR C 319      38.056  23.435 -37.022  1.00  0.00           C  
ATOM    357  CZ  TYR C 319      39.253  23.703 -36.421  1.00  0.00           C  
ATOM    358  OH  TYR C 319      39.178  24.411 -35.237  1.00  0.00           O  
ATOM    359  N   ALA C 320      39.774  21.184 -43.104  1.00  0.00           N  
ATOM    360  CA  ALA C 320      39.883  20.150 -44.103  1.00  0.00           C  
ATOM    361  C   ALA C 320      40.071  18.832 -43.378  1.00  0.00           C  
ATOM    362  O   ALA C 320      40.961  18.696 -42.516  1.00  0.00           O  
ATOM    363  CB  ALA C 320      41.073  20.404 -44.989  1.00  0.00           C  
ATOM    364  N   TRP C 321      39.233  17.866 -43.728  1.00  0.00           N  
ATOM    365  CA  TRP C 321      39.358  16.533 -43.203  1.00  0.00           C  
ATOM    366  C   TRP C 321      40.312  15.739 -44.067  1.00  0.00           C  
ATOM    367  O   TRP C 321      39.930  15.303 -45.150  1.00  0.00           O  
ATOM    368  CB  TRP C 321      37.997  15.880 -43.162  1.00  0.00           C  
ATOM    369  CG  TRP C 321      37.107  16.667 -42.339  1.00  0.00           C  
ATOM    370  CD1 TRP C 321      36.399  17.792 -42.713  1.00  0.00           C  
ATOM    371  CD2 TRP C 321      36.830  16.454 -40.969  1.00  0.00           C  
ATOM    372  NE1 TRP C 321      35.676  18.271 -41.646  1.00  0.00           N  
ATOM    373  CE2 TRP C 321      35.935  17.472 -40.558  1.00  0.00           C  
ATOM    374  CE3 TRP C 321      37.252  15.505 -40.038  1.00  0.00           C  
ATOM    375  CZ2 TRP C 321      35.458  17.561 -39.255  1.00  0.00           C  
ATOM    376  CZ3 TRP C 321      36.772  15.584 -38.745  1.00  0.00           C  
ATOM    377  CH2 TRP C 321      35.882  16.609 -38.363  1.00  0.00           C  
ATOM    378  N   LEU C 322      41.554  15.576 -43.606  1.00  0.00           N  
ATOM    379  CA  LEU C 322      42.507  14.683 -44.260  1.00  0.00           C  
ATOM    380  C   LEU C 322      42.007  13.252 -44.182  1.00  0.00           C  
ATOM    381  O   LEU C 322      41.267  12.922 -43.259  1.00  0.00           O  
ATOM    382  CB  LEU C 322      43.872  14.771 -43.590  1.00  0.00           C  
ATOM    383  CG  LEU C 322      44.651  16.083 -43.673  1.00  0.00           C  
ATOM    384  CD1 LEU C 322      45.907  15.970 -42.825  1.00  0.00           C  
ATOM    385  CD2 LEU C 322      44.991  16.429 -45.099  1.00  0.00           C  
ATOM    386  N   PRO C 323      42.442  12.395 -45.126  1.00  0.00           N  
ATOM    387  CA  PRO C 323      41.876  11.069 -45.433  1.00  0.00           C  
ATOM    388  C   PRO C 323      41.571  10.162 -44.234  1.00  0.00           C  
ATOM    389  O   PRO C 323      40.434   9.760 -44.051  1.00  0.00           O  
ATOM    390  CB  PRO C 323      42.929  10.440 -46.338  1.00  0.00           C  
ATOM    391  CG  PRO C 323      43.585  11.577 -46.985  1.00  0.00           C  
ATOM    392  CD  PRO C 323      43.596  12.694 -45.989  1.00  0.00           C  
ATOM    393  N   LEU C 324      42.568   9.839 -43.427  1.00  0.00           N  
ATOM    394  CA  LEU C 324      42.323   9.036 -42.243  1.00  0.00           C  
ATOM    395  C   LEU C 324      41.195   9.608 -41.403  1.00  0.00           C  
ATOM    396  O   LEU C 324      40.347   8.878 -40.918  1.00  0.00           O  
ATOM    397  CB  LEU C 324      43.582   9.014 -41.399  1.00  0.00           C  
ATOM    398  CG  LEU C 324      43.733   8.107 -40.181  1.00  0.00           C  
ATOM    399  CD1 LEU C 324      43.352   6.676 -40.463  1.00  0.00           C  
ATOM    400  CD2 LEU C 324      45.195   8.175 -39.866  1.00  0.00           C  
ATOM    401  N   GLY C 325      41.195  10.918 -41.215  1.00  0.00           N  
ATOM    402  CA  GLY C 325      40.166  11.557 -40.405  1.00  0.00           C  
ATOM    403  C   GLY C 325      38.800  11.525 -41.067  1.00  0.00           C  
ATOM    404  O   GLY C 325      37.789  11.270 -40.414  1.00  0.00           O  
ATOM    405  N   HIS C 332      38.767  11.789 -42.369  1.00  0.00           N  
ATOM    406  CA  HIS C 332      37.543  11.650 -43.131  1.00  0.00           C  
ATOM    407  C   HIS C 332      36.939  10.251 -42.995  1.00  0.00           C  
ATOM    408  O   HIS C 332      35.717  10.119 -42.939  1.00  0.00           O  
ATOM    409  CB  HIS C 332      37.803  11.958 -44.590  1.00  0.00           C  
ATOM    410  CG  HIS C 332      36.570  11.943 -45.426  1.00  0.00           C  
ATOM    411  ND1 HIS C 332      36.349  11.002 -46.411  1.00  0.00           N  
ATOM    412  CD2 HIS C 332      35.481  12.748 -45.418  1.00  0.00           C  
ATOM    413  CE1 HIS C 332      35.179  11.236 -46.978  1.00  0.00           C  
ATOM    414  NE2 HIS C 332      34.632  12.290 -46.394  1.00  0.00           N  
ATOM    415  N   ARG C 333      37.787   9.218 -42.918  1.00  0.00           N  
ATOM    416  CA  ARG C 333      37.311   7.828 -42.919  1.00  0.00           C  
ATOM    417  C   ARG C 333      36.551   7.599 -41.661  1.00  0.00           C  
ATOM    418  O   ARG C 333      35.556   6.892 -41.665  1.00  0.00           O  
ATOM    419  CB  ARG C 333      38.441   6.791 -43.109  1.00  0.00           C  
ATOM    420  CG  ARG C 333      39.286   7.021 -44.423  1.00  0.00           C  
ATOM    421  CD  ARG C 333      40.233   5.898 -44.877  1.00  0.00           C  
ATOM    422  NE  ARG C 333      39.507   4.741 -45.413  1.00  0.00           N  
ATOM    423  CZ  ARG C 333      39.141   3.681 -44.677  1.00  0.00           C  
ATOM    424  NH1 ARG C 333      39.458   3.622 -43.378  1.00  0.00           N  
ATOM    425  NH2 ARG C 333      38.468   2.667 -45.225  1.00  0.00           N  
ATOM    426  N   VAL C 334      36.994   8.248 -40.589  1.00  0.00           N  
ATOM    427  CA  VAL C 334      36.345   8.119 -39.289  1.00  0.00           C  
ATOM    428  C   VAL C 334      34.978   8.754 -39.362  1.00  0.00           C  
ATOM    429  O   VAL C 334      33.989   8.124 -38.993  1.00  0.00           O  
ATOM    430  CB  VAL C 334      37.147   8.776 -38.162  1.00  0.00           C  
ATOM    431  CG1 VAL C 334      36.431   8.574 -36.841  1.00  0.00           C  
ATOM    432  CG2 VAL C 334      38.554   8.208 -38.101  1.00  0.00           C  
ATOM    433  N   LEU C 335      34.935   9.989 -39.872  1.00  0.00           N  
ATOM    434  CA  LEU C 335      33.706  10.771 -40.013  1.00  0.00           C  
ATOM    435  C   LEU C 335      32.638   9.981 -40.732  1.00  0.00           C  
ATOM    436  O   LEU C 335      31.496   9.939 -40.280  1.00  0.00           O  
ATOM    437  CB  LEU C 335      33.974  12.089 -40.744  1.00  0.00           C  
ATOM    438  CG  LEU C 335      32.956  13.237 -40.759  1.00  0.00           C  
ATOM    439  CD1 LEU C 335      32.310  13.423 -39.412  1.00  0.00           C  
ATOM    440  CD2 LEU C 335      33.617  14.551 -41.172  1.00  0.00           C  
ATOM    441  N   LYS C 336      32.994   9.321 -41.825  1.00  0.00           N  
ATOM    442  CA  LYS C 336      31.984   8.555 -42.545  1.00  0.00           C  
ATOM    443  C   LYS C 336      31.468   7.339 -41.756  1.00  0.00           C  
ATOM    444  O   LYS C 336      30.291   7.005 -41.870  1.00  0.00           O  
ATOM    445  CB  LYS C 336      32.436   8.187 -43.961  1.00  0.00           C  
ATOM    446  CG  LYS C 336      32.881   9.383 -44.832  1.00  0.00           C  
ATOM    447  CD  LYS C 336      31.735  10.157 -45.494  1.00  0.00           C  
ATOM    448  CE  LYS C 336      31.063   9.383 -46.636  1.00  0.00           C  
ATOM    449  NZ  LYS C 336      29.592   9.712 -46.691  1.00  0.00           N  
ATOM    450  N   LYS C 337      32.312   6.719 -40.933  1.00  0.00           N  
ATOM    451  CA  LYS C 337      31.882   5.624 -40.054  1.00  0.00           C  
ATOM    452  C   LYS C 337      30.876   6.121 -39.057  1.00  0.00           C  
ATOM    453  O   LYS C 337      29.895   5.434 -38.726  1.00  0.00           O  
ATOM    454  CB  LYS C 337      33.058   5.081 -39.253  1.00  0.00           C  
ATOM    455  CG  LYS C 337      34.157   4.424 -40.072  1.00  0.00           C  
ATOM    456  CD  LYS C 337      33.773   3.026 -40.477  1.00  0.00           C  
ATOM    457  CE  LYS C 337      34.743   2.515 -41.498  1.00  0.00           C  
ATOM    458  NZ  LYS C 337      34.443   1.066 -41.712  1.00  0.00           N  
ATOM    459  N   ILE C 338      31.151   7.316 -38.544  1.00  0.00           N  
ATOM    460  CA  ILE C 338      30.309   7.912 -37.543  1.00  0.00           C  
ATOM    461  C   ILE C 338      28.976   8.275 -38.171  1.00  0.00           C  
ATOM    462  O   ILE C 338      27.930   7.887 -37.655  1.00  0.00           O  
ATOM    463  CB  ILE C 338      30.977   9.136 -36.930  1.00  0.00           C  
ATOM    464  CG1 ILE C 338      32.199   8.697 -36.140  1.00  0.00           C  
ATOM    465  CG2 ILE C 338      29.984   9.934 -36.039  1.00  0.00           C  
ATOM    466  CD1 ILE C 338      33.135   9.817 -35.864  1.00  0.00           C  
ATOM    467  N   GLU C 339      29.034   9.011 -39.282  1.00  0.00           N  
ATOM    468  CA  GLU C 339      27.872   9.366 -40.093  1.00  0.00           C  
ATOM    469  C   GLU C 339      26.986   8.103 -40.236  1.00  0.00           C  
ATOM    470  O   GLU C 339      25.785   8.109 -39.912  1.00  0.00           O  
ATOM    471  CB  GLU C 339      28.386   9.828 -41.465  1.00  0.00           C  
ATOM    472  CG  GLU C 339      27.838  11.129 -42.051  1.00  0.00           C  
ATOM    473  CD  GLU C 339      28.255  11.345 -43.554  1.00  0.00           C  
ATOM    474  OE1 GLU C 339      27.413  11.807 -44.384  1.00  0.00           O  
ATOM    475  OE2 GLU C 339      29.413  11.033 -43.930  1.00  0.00           O  
ATOM    476  N   GLN C 340      27.619   7.015 -40.669  1.00  0.00           N  
ATOM    477  CA  GLN C 340      26.961   5.747 -40.901  1.00  0.00           C  
ATOM    478  C   GLN C 340      26.233   5.126 -39.684  1.00  0.00           C  
ATOM    479  O   GLN C 340      25.081   4.744 -39.816  1.00  0.00           O  
ATOM    480  CB  GLN C 340      27.962   4.780 -41.547  1.00  0.00           C  
ATOM    481  CG  GLN C 340      27.450   3.381 -41.848  1.00  0.00           C  
ATOM    482  CD  GLN C 340      26.120   3.361 -42.582  1.00  0.00           C  
ATOM    483  OE1 GLN C 340      25.784   4.281 -43.337  1.00  0.00           O  
ATOM    484  NE2 GLN C 340      25.353   2.292 -42.370  1.00  0.00           N  
ATOM    485  N   ILE C 341      26.885   5.028 -38.524  1.00  0.00           N  
ATOM    486  CA  ILE C 341      26.209   4.607 -37.274  1.00  0.00           C  
ATOM    487  C   ILE C 341      25.011   5.491 -37.009  1.00  0.00           C  
ATOM    488  O   ILE C 341      23.934   5.014 -36.655  1.00  0.00           O  
ATOM    489  CB  ILE C 341      27.155   4.680 -36.016  1.00  0.00           C  
ATOM    490  CG1 ILE C 341      28.195   3.565 -36.034  1.00  0.00           C  
ATOM    491  CG2 ILE C 341      26.391   4.607 -34.717  1.00  0.00           C  
ATOM    492  CD1 ILE C 341      29.526   4.024 -35.547  1.00  0.00           C  
ATOM    493  N   VAL C 342      25.203   6.789 -37.198  1.00  0.00           N  
ATOM    494  CA  VAL C 342      24.175   7.775 -36.898  1.00  0.00           C  
ATOM    495  C   VAL C 342      22.943   7.539 -37.753  1.00  0.00           C  
ATOM    496  O   VAL C 342      21.822   7.501 -37.236  1.00  0.00           O  
ATOM    497  CB  VAL C 342      24.717   9.209 -37.041  1.00  0.00           C  
ATOM    498  CG1 VAL C 342      23.605  10.235 -36.900  1.00  0.00           C  
ATOM    499  CG2 VAL C 342      25.766   9.468 -35.966  1.00  0.00           C  
ATOM    500  N   ARG C 343      23.169   7.339 -39.051  1.00  0.00           N  
ATOM    501  CA  ARG C 343      22.091   7.085 -40.018  1.00  0.00           C  
ATOM    502  C   ARG C 343      21.394   5.752 -39.772  1.00  0.00           C  
ATOM    503  O   ARG C 343      20.168   5.666 -39.877  1.00  0.00           O  
ATOM    504  CB  ARG C 343      22.630   7.164 -41.441  1.00  0.00           C  
ATOM    505  CG  ARG C 343      21.764   6.519 -42.500  1.00  0.00           C  
ATOM    506  CD  ARG C 343      22.487   6.522 -43.850  1.00  0.00           C  
ATOM    507  NE  ARG C 343      22.854   7.872 -44.297  1.00  0.00           N  
ATOM    508  CZ  ARG C 343      24.099   8.301 -44.437  1.00  0.00           C  
ATOM    509  NH1 ARG C 343      25.106   7.487 -44.174  1.00  0.00           N  
ATOM    510  NH2 ARG C 343      24.336   9.542 -44.847  1.00  0.00           N  
ATOM    511  N   GLU C 344      22.159   4.722 -39.422  1.00  0.00           N  
ATOM    512  CA  GLU C 344      21.557   3.431 -39.095  1.00  0.00           C  
ATOM    513  C   GLU C 344      20.577   3.543 -37.953  1.00  0.00           C  
ATOM    514  O   GLU C 344      19.452   3.101 -38.087  1.00  0.00           O  
ATOM    515  CB  GLU C 344      22.605   2.376 -38.762  1.00  0.00           C  
ATOM    516  CG  GLU C 344      23.368   1.880 -39.967  1.00  0.00           C  
ATOM    517  CD  GLU C 344      24.533   1.013 -39.576  1.00  0.00           C  
ATOM    518  OE1 GLU C 344      24.515   0.514 -38.428  1.00  0.00           O  
ATOM    519  OE2 GLU C 344      25.467   0.830 -40.402  1.00  0.00           O  
ATOM    520  N   GLU C 345      20.973   4.143 -36.835  1.00  0.00           N  
ATOM    521  CA  GLU C 345      20.059   4.193 -35.699  1.00  0.00           C  
ATOM    522  C   GLU C 345      18.850   5.056 -35.969  1.00  0.00           C  
ATOM    523  O   GLU C 345      17.772   4.743 -35.503  1.00  0.00           O  
ATOM    524  CB  GLU C 345      20.761   4.648 -34.431  1.00  0.00           C  
ATOM    525  CG  GLU C 345      21.506   3.546 -33.707  1.00  0.00           C  
ATOM    526  CD  GLU C 345      20.657   2.297 -33.489  1.00  0.00           C  
ATOM    527  OE1 GLU C 345      19.455   2.420 -33.102  1.00  0.00           O  
ATOM    528  OE2 GLU C 345      21.213   1.195 -33.724  1.00  0.00           O  
ATOM    529  N   GLN C 347      19.037   6.138 -36.721  1.00  0.00           N  
ATOM    530  CA  GLN C 347      17.939   7.011 -37.151  1.00  0.00           C  
ATOM    531  C   GLN C 347      16.876   6.305 -37.986  1.00  0.00           C  
ATOM    532  O   GLN C 347      15.686   6.540 -37.791  1.00  0.00           O  
ATOM    533  CB  GLN C 347      18.475   8.190 -37.954  1.00  0.00           C  
ATOM    534  CG  GLN C 347      19.063   9.243 -37.107  1.00  0.00           C  
ATOM    535  CD  GLN C 347      18.015   9.961 -36.321  1.00  0.00           C  
ATOM    536  OE1 GLN C 347      17.881   9.785 -35.108  1.00  0.00           O  
ATOM    537  NE2 GLN C 347      17.248  10.771 -37.004  1.00  0.00           N  
ATOM    538  N   ASN C 348      17.301   5.465 -38.932  1.00  0.00           N  
ATOM    539  CA  ASN C 348      16.347   4.706 -39.743  1.00  0.00           C  
ATOM    540  C   ASN C 348      15.653   3.662 -38.919  1.00  0.00           C  
ATOM    541  O   ASN C 348      14.423   3.522 -38.980  1.00  0.00           O  
ATOM    542  CB  ASN C 348      17.022   4.043 -40.933  1.00  0.00           C  
ATOM    543  CG  ASN C 348      17.640   5.035 -41.855  1.00  0.00           C  
ATOM    544  OD1 ASN C 348      17.203   6.175 -41.944  1.00  0.00           O  
ATOM    545  ND2 ASN C 348      18.681   4.619 -42.537  1.00  0.00           N  
ATOM    546  N   ARG C 349      16.444   2.947 -38.131  1.00  0.00           N  
ATOM    547  CA  ARG C 349      15.898   2.026 -37.148  1.00  0.00           C  
ATOM    548  C   ARG C 349      14.715   2.565 -36.318  1.00  0.00           C  
ATOM    549  O   ARG C 349      13.834   1.810 -35.968  1.00  0.00           O  
ATOM    550  CB  ARG C 349      16.991   1.502 -36.223  1.00  0.00           C  
ATOM    551  CG  ARG C 349      16.698   0.100 -35.749  1.00  0.00           C  
ATOM    552  CD  ARG C 349      17.554  -0.278 -34.571  1.00  0.00           C  
ATOM    553  NE  ARG C 349      18.964  -0.340 -34.918  1.00  0.00           N  
ATOM    554  CZ  ARG C 349      19.539  -1.382 -35.507  1.00  0.00           C  
ATOM    555  NH1 ARG C 349      18.811  -2.450 -35.816  1.00  0.00           N  
ATOM    556  NH2 ARG C 349      20.841  -1.359 -35.791  1.00  0.00           N  
ATOM    557  N   ALA C 352      14.696   3.857 -36.006  1.00  0.00           N  
ATOM    558  CA  ALA C 352      13.584   4.451 -35.275  1.00  0.00           C  
ATOM    559  C   ALA C 352      12.584   5.046 -36.246  1.00  0.00           C  
ATOM    560  O   ALA C 352      11.862   6.009 -35.906  1.00  0.00           O  
ATOM    561  CB  ALA C 352      14.083   5.510 -34.322  1.00  0.00           C  
ATOM    562  N   GLY C 361      12.548   4.485 -37.459  1.00  0.00           N  
ATOM    563  CA  GLY C 361      11.559   4.866 -38.481  1.00  0.00           C  
ATOM    564  C   GLY C 361      11.744   6.209 -39.181  1.00  0.00           C  
ATOM    565  O   GLY C 361      10.838   6.674 -39.885  1.00  0.00           O  
ATOM    566  N   ALA C 362      12.893   6.856 -39.012  1.00  0.00           N  
ATOM    567  CA  ALA C 362      13.042   8.182 -39.600  1.00  0.00           C  
ATOM    568  C   ALA C 362      13.583   8.094 -41.019  1.00  0.00           C  
ATOM    569  O   ALA C 362      14.326   7.171 -41.372  1.00  0.00           O  
ATOM    570  CB  ALA C 362      13.885   9.088 -38.733  1.00  0.00           C  
ATOM    571  N   ILE C 363      13.183   9.072 -41.826  1.00  0.00           N  
ATOM    572  CA  ILE C 363      13.405   9.053 -43.262  1.00  0.00           C  
ATOM    573  C   ILE C 363      14.384  10.162 -43.624  1.00  0.00           C  
ATOM    574  O   ILE C 363      14.156  11.313 -43.222  1.00  0.00           O  
ATOM    575  CB  ILE C 363      12.065   9.271 -43.980  1.00  0.00           C  
ATOM    576  CG1 ILE C 363      11.077   8.174 -43.534  1.00  0.00           C  
ATOM    577  CG2 ILE C 363      12.267   9.302 -45.495  1.00  0.00           C  
ATOM    578  CD1 ILE C 363       9.570   8.556 -43.595  1.00  0.00           C  
ATOM    579  N   GLU C 364      15.450   9.818 -44.368  1.00  0.00           N  
ATOM    580  CA  GLU C 364      16.514  10.770 -44.753  1.00  0.00           C  
ATOM    581  C   GLU C 364      16.265  11.507 -46.083  1.00  0.00           C  
ATOM    582  O   GLU C 364      16.273  10.912 -47.147  1.00  0.00           O  
ATOM    583  CB  GLU C 364      17.866  10.043 -44.816  1.00  0.00           C  
ATOM    584  CG  GLU C 364      19.093  10.949 -44.868  1.00  0.00           C  
ATOM    585  CD  GLU C 364      20.439  10.196 -45.024  1.00  0.00           C  
ATOM    586  OE1 GLU C 364      20.458   8.967 -45.279  1.00  0.00           O  
ATOM    587  OE2 GLU C 364      21.504  10.844 -44.899  1.00  0.00           O  
ATOM    588  N   LEU C 365      16.047  12.806 -46.014  1.00  0.00           N  
ATOM    589  CA  LEU C 365      16.187  13.681 -47.175  1.00  0.00           C  
ATOM    590  C   LEU C 365      17.519  14.421 -47.019  1.00  0.00           C  
ATOM    591  O   LEU C 365      18.401  13.940 -46.290  1.00  0.00           O  
ATOM    592  CB  LEU C 365      15.009  14.661 -47.281  1.00  0.00           C  
ATOM    593  CG  LEU C 365      14.357  15.098 -45.966  1.00  0.00           C  
ATOM    594  CD1 LEU C 365      15.358  15.731 -45.045  1.00  0.00           C  
ATOM    595  CD2 LEU C 365      13.196  16.012 -46.219  1.00  0.00           C  
ATOM    596  N   LEU C 366      17.702  15.535 -47.735  1.00  0.00           N  
ATOM    597  CA  LEU C 366      18.886  16.385 -47.566  1.00  0.00           C  
ATOM    598  C   LEU C 366      18.520  17.757 -48.034  1.00  0.00           C  
ATOM    599  O   LEU C 366      18.118  17.926 -49.192  1.00  0.00           O  
ATOM    600  CB  LEU C 366      20.118  15.902 -48.342  1.00  0.00           C  
ATOM    601  CG  LEU C 366      21.272  16.927 -48.519  1.00  0.00           C  
ATOM    602  CD1 LEU C 366      22.182  17.089 -47.319  1.00  0.00           C  
ATOM    603  CD2 LEU C 366      22.157  16.594 -49.705  1.00  0.00           C  
ATOM    604  N   MET C 368      18.662  18.729 -47.128  1.00  0.00           N  
ATOM    605  CA  MET C 368      18.411  20.127 -47.431  1.00  0.00           C  
ATOM    606  C   MET C 368      19.712  20.878 -47.708  1.00  0.00           C  
ATOM    607  O   MET C 368      20.749  20.520 -47.180  1.00  0.00           O  
ATOM    608  CB  MET C 368      17.684  20.770 -46.271  1.00  0.00           C  
ATOM    609  CG  MET C 368      16.233  20.476 -46.235  1.00  0.00           C  
ATOM    610  SD  MET C 368      15.531  21.001 -44.660  1.00  0.00           S  
ATOM    611  CE  MET C 368      16.188  19.727 -43.560  1.00  0.00           C  
ATOM    612  N   PRO C 370      19.640  21.959 -48.505  1.00  0.00           N  
ATOM    613  CA  PRO C 370      20.815  22.693 -48.965  1.00  0.00           C  
ATOM    614  C   PRO C 370      21.500  23.489 -47.859  1.00  0.00           C  
ATOM    615  O   PRO C 370      20.859  23.895 -46.884  1.00  0.00           O  
ATOM    616  CB  PRO C 370      20.229  23.674 -49.971  1.00  0.00           C  
ATOM    617  CG  PRO C 370      18.827  23.900 -49.491  1.00  0.00           C  
ATOM    618  CD  PRO C 370      18.388  22.574 -48.990  1.00  0.00           C  
ATOM    619  N   THR C 371      22.796  23.723 -48.016  1.00  0.00           N  
ATOM    620  CA  THR C 371      23.510  24.560 -47.077  1.00  0.00           C  
ATOM    621  C   THR C 371      22.841  25.924 -46.966  1.00  0.00           C  
ATOM    622  O   THR C 371      22.539  26.366 -45.842  1.00  0.00           O  
ATOM    623  CB  THR C 371      24.991  24.713 -47.436  1.00  0.00           C  
ATOM    624  OG1 THR C 371      25.139  24.888 -48.853  1.00  0.00           O  
ATOM    625  CG2 THR C 371      25.782  23.489 -46.973  1.00  0.00           C  
ATOM    626  N   LEU C 372      22.562  26.548 -48.121  1.00  0.00           N  
ATOM    627  CA  LEU C 372      22.022  27.932 -48.197  1.00  0.00           C  
ATOM    628  C   LEU C 372      20.502  28.061 -48.102  1.00  0.00           C  
ATOM    629  O   LEU C 372      19.753  27.299 -48.707  1.00  0.00           O  
ATOM    630  CB  LEU C 372      22.526  28.652 -49.444  1.00  0.00           C  
ATOM    631  CG  LEU C 372      24.047  28.682 -49.508  1.00  0.00           C  
ATOM    632  CD1 LEU C 372      24.523  29.470 -50.674  1.00  0.00           C  
ATOM    633  CD2 LEU C 372      24.620  29.259 -48.233  1.00  0.00           C  
ATOM    634  N   GLN C 373      20.065  29.037 -47.318  1.00  0.00           N  
ATOM    635  CA  GLN C 373      18.643  29.305 -47.098  1.00  0.00           C  
ATOM    636  C   GLN C 373      18.273  30.741 -47.510  1.00  0.00           C  
ATOM    637  O   GLN C 373      19.162  31.578 -47.761  1.00  0.00           O  
ATOM    638  CB  GLN C 373      18.289  29.039 -45.634  1.00  0.00           C  
ATOM    639  CG  GLN C 373      18.120  27.574 -45.355  1.00  0.00           C  
ATOM    640  CD  GLN C 373      18.109  27.205 -43.877  1.00  0.00           C  
ATOM    641  OE1 GLN C 373      17.284  27.704 -43.092  1.00  0.00           O  
ATOM    642  NE2 GLN C 373      19.008  26.278 -43.494  1.00  0.00           N  
ATOM    643  N   LEU C 374      16.978  31.023 -47.611  1.00  0.00           N  
ATOM    644  CA  LEU C 374      16.557  32.405 -47.797  1.00  0.00           C  
ATOM    645  C   LEU C 374      16.135  33.004 -46.476  1.00  0.00           C  
ATOM    646  O   LEU C 374      15.291  32.446 -45.753  1.00  0.00           O  
ATOM    647  CB  LEU C 374      15.426  32.554 -48.818  1.00  0.00           C  
ATOM    648  CG  LEU C 374      15.663  32.252 -50.298  1.00  0.00           C  
ATOM    649  CD1 LEU C 374      14.295  32.149 -50.925  1.00  0.00           C  
ATOM    650  CD2 LEU C 374      16.512  33.271 -51.028  1.00  0.00           C  
ATOM    651  N   ALA C 375      16.737  34.155 -46.185  1.00  0.00           N  
ATOM    652  CA  ALA C 375      16.424  34.938 -44.996  1.00  0.00           C  
ATOM    653  C   ALA C 375      14.936  35.182 -44.941  1.00  0.00           C  
ATOM    654  O   ALA C 375      14.280  35.009 -43.917  1.00  0.00           O  
ATOM    655  CB  ALA C 375      17.158  36.256 -45.046  1.00  0.00           C  
ATOM    656  N   ASP C 376      14.394  35.562 -46.082  1.00  0.00           N  
ATOM    657  CA  ASP C 376      12.997  35.889 -46.128  1.00  0.00           C  
ATOM    658  C   ASP C 376      12.140  34.720 -45.592  1.00  0.00           C  
ATOM    659  O   ASP C 376      10.990  34.911 -45.191  1.00  0.00           O  
ATOM    660  CB  ASP C 376      12.616  36.419 -47.526  1.00  0.00           C  
ATOM    661  CG  ASP C 376      13.135  37.880 -47.773  1.00  0.00           C  
ATOM    662  OD1 ASP C 376      14.249  38.250 -47.294  1.00  0.00           O  
ATOM    663  OD2 ASP C 376      12.419  38.668 -48.447  1.00  0.00           O  
ATOM    664  N   LEU C 377      12.716  33.522 -45.518  1.00  0.00           N  
ATOM    665  CA  LEU C 377      12.031  32.422 -44.839  1.00  0.00           C  
ATOM    666  C   LEU C 377      12.157  32.514 -43.308  1.00  0.00           C  
ATOM    667  O   LEU C 377      11.366  31.921 -42.575  1.00  0.00           O  
ATOM    668  CB  LEU C 377      12.538  31.082 -45.350  1.00  0.00           C  
ATOM    669  CG  LEU C 377      11.494  29.977 -45.258  1.00  0.00           C  
ATOM    670  CD1 LEU C 377      11.371  29.238 -46.587  1.00  0.00           C  
ATOM    671  CD2 LEU C 377      11.802  29.028 -44.116  1.00  0.00           C  
ATOM    672  N   TRP C 378      13.139  33.270 -42.829  1.00  0.00           N  
ATOM    673  CA  TRP C 378      13.388  33.357 -41.390  1.00  0.00           C  
ATOM    674  C   TRP C 378      12.520  34.399 -40.719  1.00  0.00           C  
ATOM    675  O   TRP C 378      12.148  34.264 -39.548  1.00  0.00           O  
ATOM    676  CB  TRP C 378      14.887  33.528 -41.108  1.00  0.00           C  
ATOM    677  CG  TRP C 378      15.545  32.187 -41.231  1.00  0.00           C  
ATOM    678  CD1 TRP C 378      15.676  31.447 -42.372  1.00  0.00           C  
ATOM    679  CD2 TRP C 378      16.080  31.384 -40.173  1.00  0.00           C  
ATOM    680  NE1 TRP C 378      16.281  30.249 -42.091  1.00  0.00           N  
ATOM    681  CE2 TRP C 378      16.541  30.188 -40.747  1.00  0.00           C  
ATOM    682  CE3 TRP C 378      16.234  31.568 -38.802  1.00  0.00           C  
ATOM    683  CZ2 TRP C 378      17.141  29.181 -39.996  1.00  0.00           C  
ATOM    684  CZ3 TRP C 378      16.836  30.562 -38.060  1.00  0.00           C  
ATOM    685  CH2 TRP C 378      17.278  29.386 -38.659  1.00  0.00           C  
ATOM    686  N   ARG C 388      12.180  35.428 -41.494  1.00  0.00           N  
ATOM    687  CA  ARG C 388      11.186  36.418 -41.078  1.00  0.00           C  
ATOM    688  C   ARG C 388       9.875  35.691 -40.840  1.00  0.00           C  
ATOM    689  O   ARG C 388       9.266  35.874 -39.794  1.00  0.00           O  
ATOM    690  CB  ARG C 388      11.041  37.567 -42.087  1.00  0.00           C  
ATOM    691  CG  ARG C 388      12.249  38.491 -42.117  1.00  0.00           C  
ATOM    692  CD  ARG C 388      11.881  39.930 -42.483  1.00  0.00           C  
ATOM    693  NE  ARG C 388      13.041  40.834 -42.414  1.00  0.00           N  
ATOM    694  CZ  ARG C 388      14.060  40.846 -43.283  1.00  0.00           C  
ATOM    695  NH1 ARG C 388      14.099  40.000 -44.311  1.00  0.00           N  
ATOM    696  NH2 ARG C 388      15.053  41.704 -43.123  1.00  0.00           N  
ATOM    697  N   GLU C 389       9.476  34.822 -41.764  1.00  0.00           N  
ATOM    698  CA  GLU C 389       8.256  34.045 -41.589  1.00  0.00           C  
ATOM    699  C   GLU C 389       8.033  33.475 -40.180  1.00  0.00           C  
ATOM    700  O   GLU C 389       6.892  33.378 -39.730  1.00  0.00           O  
ATOM    701  CB  GLU C 389       8.205  32.911 -42.591  1.00  0.00           C  
ATOM    702  CG  GLU C 389       7.424  33.199 -43.828  1.00  0.00           C  
ATOM    703  CD  GLU C 389       6.792  31.939 -44.366  1.00  0.00           C  
ATOM    704  OE1 GLU C 389       5.932  31.361 -43.662  1.00  0.00           O  
ATOM    705  OE2 GLU C 389       7.165  31.514 -45.479  1.00  0.00           O  
ATOM    706  N   SER C 396       9.109  33.085 -39.492  1.00  0.00           N  
ATOM    707  CA  SER C 396       8.983  32.510 -38.130  1.00  0.00           C  
ATOM    708  C   SER C 396       9.436  33.481 -37.036  1.00  0.00           C  
ATOM    709  O   SER C 396       9.246  33.215 -35.838  1.00  0.00           O  
ATOM    710  CB  SER C 396       9.766  31.196 -37.995  1.00  0.00           C  
ATOM    711  OG  SER C 396      11.126  31.443 -37.656  1.00  0.00           O  
ATOM    712  N   GLY C 397      10.064  34.577 -37.465  1.00  0.00           N  
ATOM    713  CA  GLY C 397      10.487  35.634 -36.568  1.00  0.00           C  
ATOM    714  C   GLY C 397      11.674  35.207 -35.748  1.00  0.00           C  
ATOM    715  O   GLY C 397      11.929  35.764 -34.677  1.00  0.00           O  
ATOM    716  N   ARG C 399      12.380  34.192 -36.241  1.00  0.00           N  
ATOM    717  CA  ARG C 399      13.716  33.871 -35.760  1.00  0.00           C  
ATOM    718  C   ARG C 399      14.749  34.612 -36.592  1.00  0.00           C  
ATOM    719  O   ARG C 399      15.948  34.378 -36.473  1.00  0.00           O  
ATOM    720  CB  ARG C 399      13.962  32.368 -35.794  1.00  0.00           C  
ATOM    721  CG  ARG C 399      13.331  31.630 -34.610  1.00  0.00           C  
ATOM    722  CD  ARG C 399      14.102  30.372 -34.250  1.00  0.00           C  
ATOM    723  NE  ARG C 399      14.327  29.499 -35.404  1.00  0.00           N  
ATOM    724  CZ  ARG C 399      14.934  28.314 -35.347  1.00  0.00           C  
ATOM    725  NH1 ARG C 399      15.377  27.845 -34.190  1.00  0.00           N  
ATOM    726  NH2 ARG C 399      15.093  27.586 -36.445  1.00  0.00           N  
ATOM    727  N   TYR C 404      14.277  35.543 -37.412  1.00  0.00           N  
ATOM    728  CA  TYR C 404      15.193  36.345 -38.169  1.00  0.00           C  
ATOM    729  C   TYR C 404      16.434  36.695 -37.360  1.00  0.00           C  
ATOM    730  O   TYR C 404      17.537  36.550 -37.859  1.00  0.00           O  
ATOM    731  CB  TYR C 404      14.573  37.618 -38.755  1.00  0.00           C  
ATOM    732  CG  TYR C 404      15.581  38.244 -39.689  1.00  0.00           C  
ATOM    733  CD1 TYR C 404      16.052  37.523 -40.793  1.00  0.00           C  
ATOM    734  CD2 TYR C 404      16.138  39.499 -39.438  1.00  0.00           C  
ATOM    735  CE1 TYR C 404      17.016  38.036 -41.650  1.00  0.00           C  
ATOM    736  CE2 TYR C 404      17.117  40.036 -40.307  1.00  0.00           C  
ATOM    737  CZ  TYR C 404      17.544  39.285 -41.417  1.00  0.00           C  
ATOM    738  OH  TYR C 404      18.500  39.756 -42.305  1.00  0.00           O  
ATOM    739  N   ASP C 406      16.268  37.151 -36.121  1.00  0.00           N  
ATOM    740  CA  ASP C 406      17.423  37.652 -35.368  1.00  0.00           C  
ATOM    741  C   ASP C 406      17.897  36.741 -34.244  1.00  0.00           C  
ATOM    742  O   ASP C 406      18.682  37.164 -33.393  1.00  0.00           O  
ATOM    743  CB  ASP C 406      17.165  39.072 -34.846  1.00  0.00           C  
ATOM    744  CG  ASP C 406      16.912  40.066 -35.974  1.00  0.00           C  
ATOM    745  OD1 ASP C 406      17.889  40.513 -36.628  1.00  0.00           O  
ATOM    746  OD2 ASP C 406      15.724  40.385 -36.213  1.00  0.00           O  
ATOM    747  N   ALA C 486      17.465  35.483 -34.271  1.00  0.00           N  
ATOM    748  CA  ALA C 486      17.631  34.609 -33.114  1.00  0.00           C  
ATOM    749  C   ALA C 486      19.025  33.994 -32.947  1.00  0.00           C  
ATOM    750  O   ALA C 486      19.309  33.355 -31.936  1.00  0.00           O  
ATOM    751  CB  ALA C 486      16.546  33.528 -33.099  1.00  0.00           C  
ATOM    752  N   TYR C 487      19.897  34.183 -33.924  1.00  0.00           N  
ATOM    753  CA  TYR C 487      21.267  33.708 -33.782  1.00  0.00           C  
ATOM    754  C   TYR C 487      22.241  34.871 -33.831  1.00  0.00           C  
ATOM    755  O   TYR C 487      23.464  34.680 -33.765  1.00  0.00           O  
ATOM    756  CB  TYR C 487      21.583  32.664 -34.854  1.00  0.00           C  
ATOM    757  CG  TYR C 487      21.015  31.296 -34.546  1.00  0.00           C  
ATOM    758  CD1 TYR C 487      19.718  30.960 -34.925  1.00  0.00           C  
ATOM    759  CD2 TYR C 487      21.780  30.342 -33.850  1.00  0.00           C  
ATOM    760  CE1 TYR C 487      19.195  29.715 -34.634  1.00  0.00           C  
ATOM    761  CE2 TYR C 487      21.270  29.092 -33.547  1.00  0.00           C  
ATOM    762  CZ  TYR C 487      19.978  28.789 -33.949  1.00  0.00           C  
ATOM    763  OH  TYR C 487      19.463  27.561 -33.661  1.00  0.00           O  
ATOM    764  N   GLY C 488      21.663  36.074 -33.960  1.00  0.00           N  
ATOM    765  CA  GLY C 488      22.375  37.340 -33.925  1.00  0.00           C  
ATOM    766  C   GLY C 488      23.601  37.294 -34.805  1.00  0.00           C  
ATOM    767  O   GLY C 488      23.489  37.040 -36.007  1.00  0.00           O  
ATOM    768  N   PRO C 495      24.787  37.526 -34.203  1.00  0.00           N  
ATOM    769  CA  PRO C 495      26.048  37.579 -34.954  1.00  0.00           C  
ATOM    770  C   PRO C 495      26.508  36.205 -35.390  1.00  0.00           C  
ATOM    771  O   PRO C 495      27.363  36.110 -36.259  1.00  0.00           O  
ATOM    772  CB  PRO C 495      27.060  38.176 -33.953  1.00  0.00           C  
ATOM    773  CG  PRO C 495      26.272  38.533 -32.724  1.00  0.00           C  
ATOM    774  CD  PRO C 495      24.987  37.761 -32.757  1.00  0.00           C  
ATOM    775  N   GLU C 496      25.957  35.153 -34.786  1.00  0.00           N  
ATOM    776  CA  GLU C 496      26.292  33.780 -35.169  1.00  0.00           C  
ATOM    777  C   GLU C 496      25.840  33.445 -36.608  1.00  0.00           C  
ATOM    778  O   GLU C 496      26.440  32.603 -37.270  1.00  0.00           O  
ATOM    779  CB  GLU C 496      25.700  32.775 -34.166  1.00  0.00           C  
ATOM    780  CG  GLU C 496      26.616  32.392 -32.977  1.00  0.00           C  
ATOM    781  CD  GLU C 496      26.354  33.209 -31.693  1.00  0.00           C  
ATOM    782  OE1 GLU C 496      26.922  34.329 -31.538  1.00  0.00           O  
ATOM    783  OE2 GLU C 496      25.594  32.699 -30.831  1.00  0.00           O  
ATOM    784  N   MET C 497      24.791  34.117 -37.081  1.00  0.00           N  
ATOM    785  CA  MET C 497      24.294  33.976 -38.458  1.00  0.00           C  
ATOM    786  C   MET C 497      25.241  34.447 -39.554  1.00  0.00           C  
ATOM    787  O   MET C 497      25.550  35.629 -39.634  1.00  0.00           O  
ATOM    788  CB  MET C 497      23.003  34.772 -38.625  1.00  0.00           C  
ATOM    789  CG  MET C 497      21.764  34.067 -38.149  1.00  0.00           C  
ATOM    790  SD  MET C 497      20.969  33.150 -39.467  1.00  0.00           S  
ATOM    791  CE  MET C 497      22.336  32.929 -40.597  1.00  0.00           C  
ATOM    792  N   LEU C 498      25.670  33.548 -40.432  1.00  0.00           N  
ATOM    793  CA  LEU C 498      26.408  33.990 -41.599  1.00  0.00           C  
ATOM    794  C   LEU C 498      25.397  34.449 -42.628  1.00  0.00           C  
ATOM    795  O   LEU C 498      24.746  33.647 -43.275  1.00  0.00           O  
ATOM    796  CB  LEU C 498      27.269  32.877 -42.144  1.00  0.00           C  
ATOM    797  CG  LEU C 498      28.516  33.307 -42.901  1.00  0.00           C  
ATOM    798  CD1 LEU C 498      29.433  34.131 -42.019  1.00  0.00           C  
ATOM    799  CD2 LEU C 498      29.248  32.075 -43.400  1.00  0.00           C  
ATOM    800  N   ARG C 499      25.257  35.762 -42.746  1.00  0.00           N  
ATOM    801  CA  ARG C 499      24.308  36.404 -43.668  1.00  0.00           C  
ATOM    802  C   ARG C 499      25.009  36.658 -44.985  1.00  0.00           C  
ATOM    803  O   ARG C 499      26.165  37.078 -45.008  1.00  0.00           O  
ATOM    804  CB  ARG C 499      23.830  37.727 -43.074  1.00  0.00           C  
ATOM    805  CG  ARG C 499      22.346  37.905 -43.068  1.00  0.00           C  
ATOM    806  CD  ARG C 499      21.926  38.634 -41.834  1.00  0.00           C  
ATOM    807  NE  ARG C 499      21.206  37.757 -40.923  1.00  0.00           N  
ATOM    808  CZ  ARG C 499      20.399  38.190 -39.951  1.00  0.00           C  
ATOM    809  NH1 ARG C 499      20.207  39.493 -39.781  1.00  0.00           N  
ATOM    810  NH2 ARG C 499      19.770  37.336 -39.145  1.00  0.00           N  
ATOM    811  N   ILE C 500      24.315  36.351 -46.074  1.00  0.00           N  
ATOM    812  CA  ILE C 500      24.891  36.447 -47.411  1.00  0.00           C  
ATOM    813  C   ILE C 500      23.936  37.103 -48.394  1.00  0.00           C  
ATOM    814  O   ILE C 500      22.717  36.913 -48.310  1.00  0.00           O  
ATOM    815  CB  ILE C 500      25.218  35.065 -47.973  1.00  0.00           C  
ATOM    816  CG1 ILE C 500      26.116  34.290 -47.015  1.00  0.00           C  
ATOM    817  CG2 ILE C 500      25.866  35.198 -49.361  1.00  0.00           C  
ATOM    818  CD1 ILE C 500      26.329  32.848 -47.393  1.00  0.00           C  
ATOM    819  N   ALA C 501      24.487  37.854 -49.344  1.00  0.00           N  
ATOM    820  CA  ALA C 501      23.677  38.321 -50.478  1.00  0.00           C  
ATOM    821  C   ALA C 501      24.207  37.851 -51.865  1.00  0.00           C  
ATOM    822  O   ALA C 501      25.415  37.868 -52.134  1.00  0.00           O  
ATOM    823  CB  ALA C 501      23.470  39.850 -50.404  1.00  0.00           C  
ATOM    824  N   ASP C 502      23.304  37.413 -52.735  1.00  0.00           N  
ATOM    825  CA  ASP C 502      23.743  36.976 -54.061  1.00  0.00           C  
ATOM    826  C   ASP C 502      23.941  38.162 -55.016  1.00  0.00           C  
ATOM    827  O   ASP C 502      23.663  39.304 -54.651  1.00  0.00           O  
ATOM    828  CB  ASP C 502      22.801  35.908 -54.659  1.00  0.00           C  
ATOM    829  CG  ASP C 502      21.348  36.370 -54.746  1.00  0.00           C  
ATOM    830  OD1 ASP C 502      21.105  37.600 -54.699  1.00  0.00           O  
ATOM    831  OD2 ASP C 502      20.443  35.499 -54.876  1.00  0.00           O  
ATOM    832  N   ARG C 650      24.415  37.870 -56.229  1.00  0.00           N  
ATOM    833  CA  ARG C 650      24.587  38.852 -57.309  1.00  0.00           C  
ATOM    834  C   ARG C 650      23.312  39.662 -57.664  1.00  0.00           C  
ATOM    835  O   ARG C 650      23.397  40.648 -58.380  1.00  0.00           O  
ATOM    836  CB  ARG C 650      25.140  38.157 -58.572  1.00  0.00           C  
ATOM    837  CG  ARG C 650      24.133  37.199 -59.262  1.00  0.00           C  
ATOM    838  CD  ARG C 650      24.722  36.394 -60.413  1.00  0.00           C  
ATOM    839  NE  ARG C 650      24.969  37.178 -61.628  1.00  0.00           N  
ATOM    840  CZ  ARG C 650      25.783  36.798 -62.619  1.00  0.00           C  
ATOM    841  NH1 ARG C 650      26.442  35.648 -62.558  1.00  0.00           N  
ATOM    842  NH2 ARG C 650      25.957  37.570 -63.677  1.00  0.00           N  
ATOM    843  N   HIS C 651      22.147  39.241 -57.180  1.00  0.00           N  
ATOM    844  CA  HIS C 651      20.898  39.957 -57.443  1.00  0.00           C  
ATOM    845  C   HIS C 651      20.440  40.722 -56.209  1.00  0.00           C  
ATOM    846  O   HIS C 651      19.307  41.203 -56.143  1.00  0.00           O  
ATOM    847  CB  HIS C 651      19.804  38.991 -57.915  1.00  0.00           C  
ATOM    848  CG  HIS C 651      20.061  38.398 -59.270  1.00  0.00           C  
ATOM    849  ND1 HIS C 651      21.309  38.383 -59.862  1.00  0.00           N  
ATOM    850  CD2 HIS C 651      19.232  37.769 -60.139  1.00  0.00           C  
ATOM    851  CE1 HIS C 651      21.235  37.790 -61.041  1.00  0.00           C  
ATOM    852  NE2 HIS C 651      19.986  37.409 -61.234  1.00  0.00           N  
ATOM    853  N   LYS C 652      21.343  40.837 -55.239  1.00  0.00           N  
ATOM    854  CA  LYS C 652      21.031  41.415 -53.927  1.00  0.00           C  
ATOM    855  C   LYS C 652      19.980  40.644 -53.092  1.00  0.00           C  
ATOM    856  O   LYS C 652      19.412  41.194 -52.154  1.00  0.00           O  
ATOM    857  CB  LYS C 652      20.607  42.880 -54.073  1.00  0.00           C  
ATOM    858  CG  LYS C 652      21.748  43.847 -54.023  1.00  0.00           C  
ATOM    859  CD  LYS C 652      21.207  45.261 -54.140  1.00  0.00           C  
ATOM    860  CE  LYS C 652      20.733  45.578 -55.578  1.00  0.00           C  
ATOM    861  NZ  LYS C 652      21.888  45.832 -56.497  1.00  0.00           N  
ATOM    862  N   ARG C 653      19.702  39.386 -53.405  1.00  0.00           N  
ATOM    863  CA  ARG C 653      18.757  38.666 -52.571  1.00  0.00           C  
ATOM    864  C   ARG C 653      19.348  38.099 -51.259  1.00  0.00           C  
ATOM    865  O   ARG C 653      20.455  37.539 -51.221  1.00  0.00           O  
ATOM    866  CB  ARG C 653      18.001  37.633 -53.379  1.00  0.00           C  
ATOM    867  CG  ARG C 653      16.993  38.275 -54.299  1.00  0.00           C  
ATOM    868  CD  ARG C 653      15.939  37.281 -54.732  1.00  0.00           C  
ATOM    869  NE  ARG C 653      15.158  37.733 -55.888  1.00  0.00           N  
ATOM    870  CZ  ARG C 653      15.605  37.789 -57.146  1.00  0.00           C  
ATOM    871  NH1 ARG C 653      16.858  37.454 -57.456  1.00  0.00           N  
ATOM    872  NH2 ARG C 653      14.792  38.207 -58.107  1.00  0.00           N  
ATOM    873  N   GLU C 654      18.575  38.304 -50.191  1.00  0.00           N  
ATOM    874  CA  GLU C 654      18.896  37.922 -48.808  1.00  0.00           C  
ATOM    875  C   GLU C 654      19.089  36.400 -48.602  1.00  0.00           C  
ATOM    876  O   GLU C 654      18.119  35.625 -48.624  1.00  0.00           O  
ATOM    877  CB  GLU C 654      17.762  38.425 -47.877  1.00  0.00           C  
ATOM    878  CG  GLU C 654      17.958  39.820 -47.175  1.00  0.00           C  
ATOM    879  CD  GLU C 654      16.918  40.084 -46.021  1.00  0.00           C  
ATOM    880  OE1 GLU C 654      15.688  40.137 -46.317  1.00  0.00           O  
ATOM    881  OE2 GLU C 654      17.342  40.241 -44.833  1.00  0.00           O  
ATOM    882  N   LEU C 655      20.323  35.973 -48.378  1.00  0.00           N  
ATOM    883  CA  LEU C 655      20.571  34.555 -48.144  1.00  0.00           C  
ATOM    884  C   LEU C 655      21.229  34.298 -46.789  1.00  0.00           C  
ATOM    885  O   LEU C 655      21.726  35.231 -46.141  1.00  0.00           O  
ATOM    886  CB  LEU C 655      21.446  33.954 -49.263  1.00  0.00           C  
ATOM    887  CG  LEU C 655      20.950  33.739 -50.707  1.00  0.00           C  
ATOM    888  CD1 LEU C 655      22.039  33.087 -51.561  1.00  0.00           C  
ATOM    889  CD2 LEU C 655      19.690  32.921 -50.773  1.00  0.00           C  
ATOM    890  N   LEU C 656      21.243  33.035 -46.358  1.00  0.00           N  
ATOM    891  CA  LEU C 656      22.129  32.650 -45.259  1.00  0.00           C  
ATOM    892  C   LEU C 656      22.544  31.180 -45.205  1.00  0.00           C  
ATOM    893  O   LEU C 656      21.781  30.280 -45.570  1.00  0.00           O  
ATOM    894  CB  LEU C 656      21.562  33.090 -43.914  1.00  0.00           C  
ATOM    895  CG  LEU C 656      20.122  32.758 -43.649  1.00  0.00           C  
ATOM    896  CD1 LEU C 656      19.968  31.338 -43.192  1.00  0.00           C  
ATOM    897  CD2 LEU C 656      19.678  33.699 -42.591  1.00  0.00           C  
ATOM    898  N   TYR C 657      23.764  30.956 -44.729  1.00  0.00           N  
ATOM    899  CA  TYR C 657      24.252  29.625 -44.441  1.00  0.00           C  
ATOM    900  C   TYR C 657      23.537  29.100 -43.218  1.00  0.00           C  
ATOM    901  O   TYR C 657      23.709  29.594 -42.108  1.00  0.00           O  
ATOM    902  CB  TYR C 657      25.742  29.675 -44.190  1.00  0.00           C  
ATOM    903  CG  TYR C 657      26.467  28.420 -44.556  1.00  0.00           C  
ATOM    904  CD1 TYR C 657      27.381  28.411 -45.592  1.00  0.00           C  
ATOM    905  CD2 TYR C 657      26.259  27.237 -43.858  1.00  0.00           C  
ATOM    906  CE1 TYR C 657      28.061  27.269 -45.932  1.00  0.00           C  
ATOM    907  CE2 TYR C 657      26.948  26.082 -44.195  1.00  0.00           C  
ATOM    908  CZ  TYR C 657      27.840  26.111 -45.236  1.00  0.00           C  
ATOM    909  OH  TYR C 657      28.530  24.977 -45.579  1.00  0.00           O  
ATOM    910  N   GLY C 658      22.707  28.095 -43.445  1.00  0.00           N  
ATOM    911  CA  GLY C 658      21.922  27.470 -42.378  1.00  0.00           C  
ATOM    912  C   GLY C 658      22.713  27.112 -41.132  1.00  0.00           C  
ATOM    913  O   GLY C 658      23.722  26.405 -41.228  1.00  0.00           O  
ATOM    914  N   PRO C 659      22.282  27.638 -39.961  1.00  0.00           N  
ATOM    915  CA  PRO C 659      22.799  27.215 -38.655  1.00  0.00           C  
ATOM    916  C   PRO C 659      21.923  26.084 -38.108  1.00  0.00           C  
ATOM    917  O   PRO C 659      22.327  25.391 -37.179  1.00  0.00           O  
ATOM    918  CB  PRO C 659      22.624  28.466 -37.814  1.00  0.00           C  
ATOM    919  CG  PRO C 659      21.291  29.002 -38.306  1.00  0.00           C  
ATOM    920  CD  PRO C 659      21.258  28.695 -39.806  1.00  0.00           C  
ATOM    921  N   THR C 660      20.737  25.934 -38.700  1.00  0.00           N  
ATOM    922  CA  THR C 660      19.786  24.894 -38.370  1.00  0.00           C  
ATOM    923  C   THR C 660      18.585  24.927 -39.339  1.00  0.00           C  
ATOM    924  O   THR C 660      18.523  25.759 -40.233  1.00  0.00           O  
ATOM    925  CB  THR C 660      19.335  24.986 -36.911  1.00  0.00           C  
ATOM    926  OG1 THR C 660      18.751  23.736 -36.522  1.00  0.00           O  
ATOM    927  CG2 THR C 660      18.326  26.117 -36.712  1.00  0.00           C  
ATOM    928  N   ASN C 661      17.628  24.023 -39.178  1.00  0.00           N  
ATOM    929  CA  ASN C 661      16.662  23.821 -40.250  1.00  0.00           C  
ATOM    930  C   ASN C 661      15.189  23.690 -39.866  1.00  0.00           C  
ATOM    931  O   ASN C 661      14.381  23.266 -40.697  1.00  0.00           O  
ATOM    932  CB  ASN C 661      17.071  22.621 -41.114  1.00  0.00           C  
ATOM    933  CG  ASN C 661      18.235  22.925 -42.023  1.00  0.00           C  
ATOM    934  OD1 ASN C 661      19.405  22.710 -41.671  1.00  0.00           O  
ATOM    935  ND2 ASN C 661      17.923  23.394 -43.226  1.00  0.00           N  
ATOM    936  N   GLU C 662      14.824  24.052 -38.641  1.00  0.00           N  
ATOM    937  CA  GLU C 662      13.409  23.994 -38.232  1.00  0.00           C  
ATOM    938  C   GLU C 662      12.442  24.596 -39.277  1.00  0.00           C  
ATOM    939  O   GLU C 662      11.529  23.911 -39.749  1.00  0.00           O  
ATOM    940  CB  GLU C 662      13.192  24.623 -36.846  1.00  0.00           C  
ATOM    941  CG  GLU C 662      13.701  23.786 -35.686  1.00  0.00           C  
ATOM    942  CD  GLU C 662      15.230  23.887 -35.474  1.00  0.00           C  
ATOM    943  OE1 GLU C 662      15.868  24.794 -36.051  1.00  0.00           O  
ATOM    944  OE2 GLU C 662      15.801  23.056 -34.726  1.00  0.00           O  
ATOM    945  N   GLU C 663      12.664  25.852 -39.662  1.00  0.00           N  
ATOM    946  CA  GLU C 663      11.735  26.533 -40.584  1.00  0.00           C  
ATOM    947  C   GLU C 663      11.638  25.858 -41.931  1.00  0.00           C  
ATOM    948  O   GLU C 663      10.544  25.595 -42.403  1.00  0.00           O  
ATOM    949  CB  GLU C 663      12.110  27.999 -40.819  1.00  0.00           C  
ATOM    950  CG  GLU C 663      12.069  28.836 -39.601  1.00  0.00           C  
ATOM    951  CD  GLU C 663      13.432  29.016 -39.032  1.00  0.00           C  
ATOM    952  OE1 GLU C 663      14.222  28.060 -39.113  1.00  0.00           O  
ATOM    953  OE2 GLU C 663      13.719  30.121 -38.525  1.00  0.00           O  
ATOM    954  N   MET C 664      12.796  25.603 -42.539  1.00  0.00           N  
ATOM    955  CA  MET C 664      12.843  25.049 -43.873  1.00  0.00           C  
ATOM    956  C   MET C 664      12.169  23.694 -43.919  1.00  0.00           C  
ATOM    957  O   MET C 664      11.273  23.472 -44.737  1.00  0.00           O  
ATOM    958  CB  MET C 664      14.272  24.952 -44.365  1.00  0.00           C  
ATOM    959  CG  MET C 664      14.382  24.275 -45.714  1.00  0.00           C  
ATOM    960  SD  MET C 664      16.051  24.398 -46.345  1.00  0.00           S  
ATOM    961  CE  MET C 664      15.931  25.961 -47.233  1.00  0.00           C  
ATOM    962  N   ILE C 665      12.584  22.787 -43.038  1.00  0.00           N  
ATOM    963  CA  ILE C 665      11.958  21.487 -43.014  1.00  0.00           C  
ATOM    964  C   ILE C 665      10.459  21.709 -42.866  1.00  0.00           C  
ATOM    965  O   ILE C 665       9.678  21.063 -43.557  1.00  0.00           O  
ATOM    966  CB  ILE C 665      12.543  20.534 -41.940  1.00  0.00           C  
ATOM    967  CG1 ILE C 665      11.922  19.140 -42.056  1.00  0.00           C  
ATOM    968  CG2 ILE C 665      12.321  21.070 -40.531  1.00  0.00           C  
ATOM    969  CD1 ILE C 665      12.207  18.426 -43.360  1.00  0.00           C  
ATOM    970  N   THR C 666      10.065  22.660 -42.023  1.00  0.00           N  
ATOM    971  CA  THR C 666       8.650  22.969 -41.837  1.00  0.00           C  
ATOM    972  C   THR C 666       7.994  23.331 -43.165  1.00  0.00           C  
ATOM    973  O   THR C 666       6.896  22.872 -43.463  1.00  0.00           O  
ATOM    974  CB  THR C 666       8.436  24.096 -40.788  1.00  0.00           C  
ATOM    975  OG1 THR C 666       8.755  23.599 -39.485  1.00  0.00           O  
ATOM    976  CG2 THR C 666       6.994  24.565 -40.762  1.00  0.00           C  
ATOM    977  N   GLU C 667       8.688  24.145 -43.955  1.00  0.00           N  
ATOM    978  CA  GLU C 667       8.211  24.620 -45.250  1.00  0.00           C  
ATOM    979  C   GLU C 667       7.971  23.406 -46.141  1.00  0.00           C  
ATOM    980  O   GLU C 667       6.932  23.275 -46.785  1.00  0.00           O  
ATOM    981  CB  GLU C 667       9.252  25.568 -45.852  1.00  0.00           C  
ATOM    982  CG  GLU C 667       8.872  26.240 -47.142  1.00  0.00           C  
ATOM    983  CD  GLU C 667       9.366  25.488 -48.391  1.00  0.00           C  
ATOM    984  OE1 GLU C 667       8.980  24.299 -48.559  1.00  0.00           O  
ATOM    985  OE2 GLU C 667      10.123  26.093 -49.211  1.00  0.00           O  
ATOM    986  N   ILE C 668       8.936  22.500 -46.134  1.00  0.00           N  
ATOM    987  CA  ILE C 668       8.874  21.282 -46.922  1.00  0.00           C  
ATOM    988  C   ILE C 668       7.660  20.419 -46.531  1.00  0.00           C  
ATOM    989  O   ILE C 668       6.981  19.842 -47.394  1.00  0.00           O  
ATOM    990  CB  ILE C 668      10.235  20.524 -46.836  1.00  0.00           C  
ATOM    991  CG1 ILE C 668      11.364  21.434 -47.366  1.00  0.00           C  
ATOM    992  CG2 ILE C 668      10.166  19.203 -47.584  1.00  0.00           C  
ATOM    993  CD1 ILE C 668      12.728  20.783 -47.596  1.00  0.00           C  
ATOM    994  N   PHE C 669       7.378  20.365 -45.232  1.00  0.00           N  
ATOM    995  CA  PHE C 669       6.221  19.651 -44.702  1.00  0.00           C  
ATOM    996  C   PHE C 669       4.889  20.325 -45.065  1.00  0.00           C  
ATOM    997  O   PHE C 669       3.934  19.639 -45.426  1.00  0.00           O  
ATOM    998  CB  PHE C 669       6.357  19.534 -43.191  1.00  0.00           C  
ATOM    999  CG  PHE C 669       5.212  18.847 -42.526  1.00  0.00           C  
ATOM   1000  CD1 PHE C 669       5.284  17.494 -42.218  1.00  0.00           C  
ATOM   1001  CD2 PHE C 669       4.064  19.547 -42.185  1.00  0.00           C  
ATOM   1002  CE1 PHE C 669       4.215  16.832 -41.584  1.00  0.00           C  
ATOM   1003  CE2 PHE C 669       2.987  18.904 -41.558  1.00  0.00           C  
ATOM   1004  CZ  PHE C 669       3.067  17.540 -41.251  1.00  0.00           C  
ATOM   1005  N   ARG C 670       4.828  21.659 -44.980  1.00  0.00           N  
ATOM   1006  CA  ARG C 670       3.558  22.393 -45.169  1.00  0.00           C  
ATOM   1007  C   ARG C 670       3.129  22.424 -46.630  1.00  0.00           C  
ATOM   1008  O   ARG C 670       2.080  22.992 -46.964  1.00  0.00           O  
ATOM   1009  CB  ARG C 670       3.614  23.832 -44.594  1.00  0.00           C  
ATOM   1010  CG  ARG C 670       3.808  24.979 -45.623  1.00  0.00           C  
ATOM   1011  CD  ARG C 670       3.996  26.360 -44.977  1.00  0.00           C  
ATOM   1012  NE  ARG C 670       4.764  27.269 -45.839  1.00  0.00           N  
ATOM   1013  CZ  ARG C 670       5.328  28.422 -45.456  1.00  0.00           C  
ATOM   1014  NH1 ARG C 670       5.245  28.875 -44.205  1.00  0.00           N  
ATOM   1015  NH2 ARG C 670       6.004  29.128 -46.345  1.00  0.00           N  
ATOM   1016  N   ALA C 671       3.949  21.818 -47.487  1.00  0.00           N  
ATOM   1017  CA  ALA C 671       3.751  21.852 -48.922  1.00  0.00           C  
ATOM   1018  C   ALA C 671       3.261  20.522 -49.401  1.00  0.00           C  
ATOM   1019  O   ALA C 671       2.885  20.398 -50.557  1.00  0.00           O  
ATOM   1020  CB  ALA C 671       5.052  22.218 -49.644  1.00  0.00           C  
ATOM   1021  N   TYR C 672       3.251  19.521 -48.531  1.00  0.00           N  
ATOM   1022  CA  TYR C 672       2.945  18.166 -48.995  1.00  0.00           C  
ATOM   1023  C   TYR C 672       1.988  17.384 -48.099  1.00  0.00           C  
ATOM   1024  O   TYR C 672       1.096  16.703 -48.591  1.00  0.00           O  
ATOM   1025  CB  TYR C 672       4.238  17.355 -49.232  1.00  0.00           C  
ATOM   1026  CG  TYR C 672       5.233  17.962 -50.223  1.00  0.00           C  
ATOM   1027  CD1 TYR C 672       4.872  18.223 -51.538  1.00  0.00           C  
ATOM   1028  CD2 TYR C 672       6.540  18.234 -49.846  1.00  0.00           C  
ATOM   1029  CE1 TYR C 672       5.774  18.759 -52.436  1.00  0.00           C  
ATOM   1030  CE2 TYR C 672       7.444  18.764 -50.733  1.00  0.00           C  
ATOM   1031  CZ  TYR C 672       7.060  19.029 -52.033  1.00  0.00           C  
ATOM   1032  OH  TYR C 672       7.967  19.562 -52.939  1.00  0.00           O  
ATOM   1033  N   ILE C 676       2.190  17.465 -46.792  1.00  0.00           N  
ATOM   1034  CA  ILE C 676       1.372  16.707 -45.846  1.00  0.00           C  
ATOM   1035  C   ILE C 676       0.247  17.585 -45.262  1.00  0.00           C  
ATOM   1036  O   ILE C 676       0.518  18.626 -44.649  1.00  0.00           O  
ATOM   1037  CB  ILE C 676       2.243  16.076 -44.726  1.00  0.00           C  
ATOM   1038  CG1 ILE C 676       3.390  15.261 -45.329  1.00  0.00           C  
ATOM   1039  CG2 ILE C 676       1.401  15.200 -43.804  1.00  0.00           C  
ATOM   1040  CD1 ILE C 676       2.967  14.238 -46.409  1.00  0.00           C  
ATOM   1041  N   LYS C 677      -1.007  17.171 -45.478  1.00  0.00           N  
ATOM   1042  CA  LYS C 677      -2.172  17.975 -45.079  1.00  0.00           C  
ATOM   1043  C   LYS C 677      -3.233  17.177 -44.319  1.00  0.00           C  
ATOM   1044  O   LYS C 677      -4.274  17.733 -43.967  1.00  0.00           O  
ATOM   1045  CB  LYS C 677      -2.815  18.686 -46.292  1.00  0.00           C  
ATOM   1046  CG  LYS C 677      -2.023  19.877 -46.904  1.00  0.00           C  
ATOM   1047  CD  LYS C 677      -1.658  20.960 -45.883  1.00  0.00           C  
ATOM   1048  CE  LYS C 677      -1.264  22.272 -46.573  1.00  0.00           C  
ATOM   1049  NZ  LYS C 677      -0.804  23.337 -45.618  1.00  0.00           N  
ATOM   1050  N   SER C 678      -2.961  15.896 -44.052  1.00  0.00           N  
ATOM   1051  CA  SER C 678      -3.903  15.004 -43.364  1.00  0.00           C  
ATOM   1052  C   SER C 678      -3.283  14.178 -42.234  1.00  0.00           C  
ATOM   1053  O   SER C 678      -2.222  13.583 -42.400  1.00  0.00           O  
ATOM   1054  CB  SER C 678      -4.534  14.053 -44.370  1.00  0.00           C  
ATOM   1055  OG  SER C 678      -4.641  12.761 -43.809  1.00  0.00           O  
ATOM   1056  N   TYR C 681      -3.979  14.096 -41.105  1.00  0.00           N  
ATOM   1057  CA  TYR C 681      -3.520  13.311 -39.945  1.00  0.00           C  
ATOM   1058  C   TYR C 681      -3.077  11.880 -40.307  1.00  0.00           C  
ATOM   1059  O   TYR C 681      -2.388  11.209 -39.539  1.00  0.00           O  
ATOM   1060  CB  TYR C 681      -4.607  13.283 -38.850  1.00  0.00           C  
ATOM   1061  CG  TYR C 681      -5.462  12.018 -38.822  1.00  0.00           C  
ATOM   1062  CD1 TYR C 681      -5.146  10.961 -37.953  1.00  0.00           C  
ATOM   1063  CD2 TYR C 681      -6.582  11.872 -39.669  1.00  0.00           C  
ATOM   1064  CE1 TYR C 681      -5.912   9.788 -37.925  1.00  0.00           C  
ATOM   1065  CE2 TYR C 681      -7.357  10.698 -39.653  1.00  0.00           C  
ATOM   1066  CZ  TYR C 681      -7.013   9.660 -38.773  1.00  0.00           C  
ATOM   1067  OH  TYR C 681      -7.757   8.494 -38.727  1.00  0.00           O  
ATOM   1068  N   LYS C 683      -3.488  11.413 -41.476  1.00  0.00           N  
ATOM   1069  CA  LYS C 683      -3.184  10.051 -41.886  1.00  0.00           C  
ATOM   1070  C   LYS C 683      -1.681   9.859 -42.039  1.00  0.00           C  
ATOM   1071  O   LYS C 683      -1.129   8.898 -41.505  1.00  0.00           O  
ATOM   1072  CB  LYS C 683      -3.931   9.700 -43.183  1.00  0.00           C  
ATOM   1073  CG  LYS C 683      -5.481   9.703 -43.029  1.00  0.00           C  
ATOM   1074  CD  LYS C 683      -6.238   9.381 -44.339  1.00  0.00           C  
ATOM   1075  CE  LYS C 683      -7.760   9.333 -44.091  1.00  0.00           C  
ATOM   1076  NZ  LYS C 683      -8.592   9.375 -45.340  1.00  0.00           N  
ATOM   1077  N   SER C 684      -1.030  10.809 -42.722  1.00  0.00           N  
ATOM   1078  CA  SER C 684       0.385  10.703 -43.110  1.00  0.00           C  
ATOM   1079  C   SER C 684       1.382  10.840 -41.955  1.00  0.00           C  
ATOM   1080  O   SER C 684       2.607  10.847 -42.178  1.00  0.00           O  
ATOM   1081  CB  SER C 684       0.720  11.698 -44.229  1.00  0.00           C  
ATOM   1082  OG  SER C 684       0.600  11.105 -45.514  1.00  0.00           O  
ATOM   1083  N   LEU C 685       0.857  10.939 -40.729  1.00  0.00           N  
ATOM   1084  CA  LEU C 685       1.684  11.034 -39.522  1.00  0.00           C  
ATOM   1085  C   LEU C 685       1.731   9.677 -38.825  1.00  0.00           C  
ATOM   1086  O   LEU C 685       0.927   8.812 -39.148  1.00  0.00           O  
ATOM   1087  CB  LEU C 685       1.165  12.138 -38.591  1.00  0.00           C  
ATOM   1088  CG  LEU C 685       1.210  13.552 -39.185  1.00  0.00           C  
ATOM   1089  CD1 LEU C 685       0.832  14.613 -38.171  1.00  0.00           C  
ATOM   1090  CD2 LEU C 685       2.580  13.852 -39.771  1.00  0.00           C  
ATOM   1091  N   PRO C 686       2.696   9.462 -37.902  1.00  0.00           N  
ATOM   1092  CA  PRO C 686       3.741  10.405 -37.476  1.00  0.00           C  
ATOM   1093  C   PRO C 686       4.902  10.452 -38.480  1.00  0.00           C  
ATOM   1094  O   PRO C 686       5.280   9.432 -39.079  1.00  0.00           O  
ATOM   1095  CB  PRO C 686       4.211   9.826 -36.145  1.00  0.00           C  
ATOM   1096  CG  PRO C 686       4.007   8.313 -36.293  1.00  0.00           C  
ATOM   1097  CD  PRO C 686       2.815   8.147 -37.224  1.00  0.00           C  
ATOM   1098  N   LEU C 687       5.459  11.637 -38.668  1.00  0.00           N  
ATOM   1099  CA  LEU C 687       6.556  11.794 -39.601  1.00  0.00           C  
ATOM   1100  C   LEU C 687       7.827  12.271 -38.905  1.00  0.00           C  
ATOM   1101  O   LEU C 687       7.786  13.227 -38.110  1.00  0.00           O  
ATOM   1102  CB  LEU C 687       6.156  12.775 -40.712  1.00  0.00           C  
ATOM   1103  CG  LEU C 687       6.922  12.723 -42.042  1.00  0.00           C  
ATOM   1104  CD1 LEU C 687       7.006  11.300 -42.661  1.00  0.00           C  
ATOM   1105  CD2 LEU C 687       6.302  13.693 -43.043  1.00  0.00           C  
ATOM   1106  N   ASN C 688       8.948  11.615 -39.207  1.00  0.00           N  
ATOM   1107  CA  ASN C 688      10.253  12.126 -38.796  1.00  0.00           C  
ATOM   1108  C   ASN C 688      11.252  12.149 -39.946  1.00  0.00           C  
ATOM   1109  O   ASN C 688      11.641  11.112 -40.477  1.00  0.00           O  
ATOM   1110  CB  ASN C 688      10.791  11.346 -37.592  1.00  0.00           C  
ATOM   1111  CG  ASN C 688      12.052  11.969 -36.986  1.00  0.00           C  
ATOM   1112  OD1 ASN C 688      12.220  11.983 -35.762  1.00  0.00           O  
ATOM   1113  ND2 ASN C 688      12.945  12.462 -37.835  1.00  0.00           N  
ATOM   1114  N   LEU C 689      11.666  13.356 -40.314  1.00  0.00           N  
ATOM   1115  CA  LEU C 689      12.572  13.565 -41.425  1.00  0.00           C  
ATOM   1116  C   LEU C 689      13.931  14.094 -40.948  1.00  0.00           C  
ATOM   1117  O   LEU C 689      14.003  15.056 -40.205  1.00  0.00           O  
ATOM   1118  CB  LEU C 689      11.946  14.538 -42.425  1.00  0.00           C  
ATOM   1119  CG  LEU C 689      10.545  14.300 -42.967  1.00  0.00           C  
ATOM   1120  CD1 LEU C 689      10.274  15.298 -44.037  1.00  0.00           C  
ATOM   1121  CD2 LEU C 689      10.376  12.923 -43.543  1.00  0.00           C  
ATOM   1122  N   TYR C 690      15.017  13.475 -41.379  1.00  0.00           N  
ATOM   1123  CA  TYR C 690      16.329  13.977 -41.012  1.00  0.00           C  
ATOM   1124  C   TYR C 690      17.228  14.154 -42.215  1.00  0.00           C  
ATOM   1125  O   TYR C 690      16.901  13.710 -43.305  1.00  0.00           O  
ATOM   1126  CB  TYR C 690      17.007  13.058 -39.975  1.00  0.00           C  
ATOM   1127  CG  TYR C 690      17.563  11.770 -40.526  1.00  0.00           C  
ATOM   1128  CD1 TYR C 690      18.909  11.657 -40.858  1.00  0.00           C  
ATOM   1129  CD2 TYR C 690      16.747  10.658 -40.697  1.00  0.00           C  
ATOM   1130  CE1 TYR C 690      19.421  10.477 -41.361  1.00  0.00           C  
ATOM   1131  CE2 TYR C 690      17.262   9.460 -41.190  1.00  0.00           C  
ATOM   1132  CZ  TYR C 690      18.592   9.386 -41.524  1.00  0.00           C  
ATOM   1133  OH  TYR C 690      19.083   8.224 -42.033  1.00  0.00           O  
ATOM   1134  N   HIS C 691      18.362  14.810 -41.991  1.00  0.00           N  
ATOM   1135  CA  HIS C 691      19.431  14.879 -42.960  1.00  0.00           C  
ATOM   1136  C   HIS C 691      20.747  15.066 -42.213  1.00  0.00           C  
ATOM   1137  O   HIS C 691      20.762  15.438 -41.042  1.00  0.00           O  
ATOM   1138  CB  HIS C 691      19.167  15.977 -44.005  1.00  0.00           C  
ATOM   1139  CG  HIS C 691      19.350  17.370 -43.502  1.00  0.00           C  
ATOM   1140  ND1 HIS C 691      19.958  18.350 -44.257  1.00  0.00           N  
ATOM   1141  CD2 HIS C 691      19.026  17.951 -42.323  1.00  0.00           C  
ATOM   1142  CE1 HIS C 691      20.000  19.480 -43.568  1.00  0.00           C  
ATOM   1143  NE2 HIS C 691      19.446  19.263 -42.389  1.00  0.00           N  
ATOM   1144  N   ILE C 692      21.852  14.785 -42.871  1.00  0.00           N  
ATOM   1145  CA  ILE C 692      23.130  15.006 -42.255  1.00  0.00           C  
ATOM   1146  C   ILE C 692      23.874  15.983 -43.136  1.00  0.00           C  
ATOM   1147  O   ILE C 692      24.321  15.615 -44.221  1.00  0.00           O  
ATOM   1148  CB  ILE C 692      23.905  13.692 -42.154  1.00  0.00           C  
ATOM   1149  CG1 ILE C 692      23.097  12.668 -41.347  1.00  0.00           C  
ATOM   1150  CG2 ILE C 692      25.265  13.917 -41.538  1.00  0.00           C  
ATOM   1151  CD1 ILE C 692      23.697  11.271 -41.360  1.00  0.00           C  
ATOM   1152  N   GLN C 693      24.003  17.223 -42.679  1.00  0.00           N  
ATOM   1153  CA  GLN C 693      24.477  18.305 -43.531  1.00  0.00           C  
ATOM   1154  C   GLN C 693      25.302  19.349 -42.784  1.00  0.00           C  
ATOM   1155  O   GLN C 693      25.132  19.546 -41.586  1.00  0.00           O  
ATOM   1156  CB  GLN C 693      23.280  18.987 -44.200  1.00  0.00           C  
ATOM   1157  CG  GLN C 693      23.609  20.224 -45.004  1.00  0.00           C  
ATOM   1158  CD  GLN C 693      24.245  19.891 -46.322  1.00  0.00           C  
ATOM   1159  OE1 GLN C 693      25.343  19.322 -46.385  1.00  0.00           O  
ATOM   1160  NE2 GLN C 693      23.556  20.233 -47.404  1.00  0.00           N  
ATOM   1161  N   TRP C 695      26.155  20.046 -43.521  1.00  0.00           N  
ATOM   1162  CA  TRP C 695      27.022  21.052 -42.965  1.00  0.00           C  
ATOM   1163  C   TRP C 695      26.278  22.291 -42.549  1.00  0.00           C  
ATOM   1164  O   TRP C 695      25.437  22.811 -43.289  1.00  0.00           O  
ATOM   1165  CB  TRP C 695      28.113  21.399 -43.967  1.00  0.00           C  
ATOM   1166  CG  TRP C 695      29.007  20.251 -44.170  1.00  0.00           C  
ATOM   1167  CD1 TRP C 695      28.966  19.367 -45.184  1.00  0.00           C  
ATOM   1168  CD2 TRP C 695      30.028  19.811 -43.283  1.00  0.00           C  
ATOM   1169  NE1 TRP C 695      29.913  18.408 -45.009  1.00  0.00           N  
ATOM   1170  CE2 TRP C 695      30.582  18.651 -43.843  1.00  0.00           C  
ATOM   1171  CE3 TRP C 695      30.535  20.292 -42.063  1.00  0.00           C  
ATOM   1172  CZ2 TRP C 695      31.634  17.955 -43.240  1.00  0.00           C  
ATOM   1173  CZ3 TRP C 695      31.569  19.608 -41.450  1.00  0.00           C  
ATOM   1174  CH2 TRP C 695      32.119  18.452 -42.047  1.00  0.00           C  
ATOM   1175  N   LYS C 696      26.598  22.744 -41.343  1.00  0.00           N  
ATOM   1176  CA  LYS C 696      25.966  23.880 -40.695  1.00  0.00           C  
ATOM   1177  C   LYS C 696      27.011  24.982 -40.536  1.00  0.00           C  
ATOM   1178  O   LYS C 696      28.217  24.723 -40.600  1.00  0.00           O  
ATOM   1179  CB  LYS C 696      25.451  23.437 -39.327  1.00  0.00           C  
ATOM   1180  CG  LYS C 696      24.026  22.840 -39.289  1.00  0.00           C  
ATOM   1181  CD  LYS C 696      23.457  22.465 -40.676  1.00  0.00           C  
ATOM   1182  CE  LYS C 696      22.096  21.747 -40.605  1.00  0.00           C  
ATOM   1183  NZ  LYS C 696      22.276  20.314 -40.241  1.00  0.00           N  
ATOM   1184  N   PHE C 697      26.580  26.224 -40.361  1.00  0.00           N  
ATOM   1185  CA  PHE C 697      27.536  27.272 -39.983  1.00  0.00           C  
ATOM   1186  C   PHE C 697      26.984  28.109 -38.851  1.00  0.00           C  
ATOM   1187  O   PHE C 697      25.851  28.587 -38.900  1.00  0.00           O  
ATOM   1188  CB  PHE C 697      27.919  28.154 -41.161  1.00  0.00           C  
ATOM   1189  CG  PHE C 697      29.065  29.063 -40.883  1.00  0.00           C  
ATOM   1190  CD1 PHE C 697      30.354  28.735 -41.319  1.00  0.00           C  
ATOM   1191  CD2 PHE C 697      28.875  30.263 -40.179  1.00  0.00           C  
ATOM   1192  CE1 PHE C 697      31.446  29.575 -41.055  1.00  0.00           C  
ATOM   1193  CE2 PHE C 697      29.979  31.141 -39.913  1.00  0.00           C  
ATOM   1194  CZ  PHE C 697      31.259  30.788 -40.359  1.00  0.00           C  
ATOM   1195  N   ARG C 698      27.778  28.243 -37.808  1.00  0.00           N  
ATOM   1196  CA  ARG C 698      27.447  29.150 -36.755  1.00  0.00           C  
ATOM   1197  C   ARG C 698      28.682  29.995 -36.531  1.00  0.00           C  
ATOM   1198  O   ARG C 698      29.710  29.491 -36.090  1.00  0.00           O  
ATOM   1199  CB  ARG C 698      27.031  28.375 -35.519  1.00  0.00           C  
ATOM   1200  CG  ARG C 698      25.630  27.797 -35.642  1.00  0.00           C  
ATOM   1201  CD  ARG C 698      25.176  27.186 -34.350  1.00  0.00           C  
ATOM   1202  NE  ARG C 698      23.899  26.475 -34.472  1.00  0.00           N  
ATOM   1203  CZ  ARG C 698      23.495  25.487 -33.662  1.00  0.00           C  
ATOM   1204  NH1 ARG C 698      24.274  25.059 -32.676  1.00  0.00           N  
ATOM   1205  NH2 ARG C 698      22.314  24.906 -33.841  1.00  0.00           N  
ATOM   1206  N   ASP C 699      28.602  31.272 -36.902  1.00  0.00           N  
ATOM   1207  CA  ASP C 699      29.729  32.188 -36.722  1.00  0.00           C  
ATOM   1208  C   ASP C 699      30.003  32.449 -35.253  1.00  0.00           C  
ATOM   1209  O   ASP C 699      29.540  33.443 -34.700  1.00  0.00           O  
ATOM   1210  CB  ASP C 699      29.486  33.513 -37.425  1.00  0.00           C  
ATOM   1211  CG  ASP C 699      30.774  34.211 -37.795  1.00  0.00           C  
ATOM   1212  OD1 ASP C 699      31.865  33.703 -37.439  1.00  0.00           O  
ATOM   1213  OD2 ASP C 699      30.684  35.249 -38.492  1.00  0.00           O  
ATOM   1214  N   GLU C 700      30.761  31.544 -34.640  1.00  0.00           N  
ATOM   1215  CA  GLU C 700      31.017  31.554 -33.208  1.00  0.00           C  
ATOM   1216  C   GLU C 700      32.001  32.659 -32.894  1.00  0.00           C  
ATOM   1217  O   GLU C 700      32.936  32.886 -33.677  1.00  0.00           O  
ATOM   1218  CB  GLU C 700      31.581  30.202 -32.755  1.00  0.00           C  
ATOM   1219  CG  GLU C 700      30.966  29.690 -31.442  1.00  0.00           C  
ATOM   1220  CD  GLU C 700      29.511  29.208 -31.600  1.00  0.00           C  
ATOM   1221  OE1 GLU C 700      29.273  28.184 -32.301  1.00  0.00           O  
ATOM   1222  OE2 GLU C 700      28.599  29.849 -31.017  1.00  0.00           O  
ATOM   1223  N   GLN C 703      31.768  33.335 -31.759  1.00  0.00           N  
ATOM   1224  CA  GLN C 703      32.641  34.407 -31.235  1.00  0.00           C  
ATOM   1225  C   GLN C 703      34.115  34.121 -31.510  1.00  0.00           C  
ATOM   1226  O   GLN C 703      34.792  34.860 -32.216  1.00  0.00           O  
ATOM   1227  CB  GLN C 703      32.435  34.581 -29.710  1.00  0.00           C  
ATOM   1228  CG  GLN C 703      31.472  35.730 -29.258  1.00  0.00           C  
ATOM   1229  CD  GLN C 703      32.120  37.142 -29.195  1.00  0.00           C  
ATOM   1230  OE1 GLN C 703      31.414  38.137 -29.033  1.00  0.00           O  
ATOM   1231  NE2 GLN C 703      33.453  37.223 -29.310  1.00  0.00           N  
ATOM   1232  N   ARG C 710      34.583  33.012 -30.955  1.00  0.00           N  
ATOM   1233  CA  ARG C 710      35.979  32.618 -31.037  1.00  0.00           C  
ATOM   1234  C   ARG C 710      36.085  31.096 -31.082  1.00  0.00           C  
ATOM   1235  O   ARG C 710      35.966  30.432 -30.054  1.00  0.00           O  
ATOM   1236  CB  ARG C 710      36.768  33.207 -29.858  1.00  0.00           C  
ATOM   1237  CG  ARG C 710      35.918  33.443 -28.608  1.00  0.00           C  
ATOM   1238  CD  ARG C 710      36.609  34.321 -27.534  1.00  0.00           C  
ATOM   1239  NE  ARG C 710      36.412  35.771 -27.701  1.00  0.00           N  
ATOM   1240  CZ  ARG C 710      37.404  36.651 -27.873  1.00  0.00           C  
ATOM   1241  NH1 ARG C 710      38.685  36.248 -27.916  1.00  0.00           N  
ATOM   1242  NH2 ARG C 710      37.120  37.946 -28.003  1.00  0.00           N  
ATOM   1243  N   PRO C 711      36.288  30.540 -32.290  1.00  0.00           N  
ATOM   1244  CA  PRO C 711      36.400  29.100 -32.476  1.00  0.00           C  
ATOM   1245  C   PRO C 711      37.510  28.569 -31.605  1.00  0.00           C  
ATOM   1246  O   PRO C 711      38.425  29.303 -31.266  1.00  0.00           O  
ATOM   1247  CB  PRO C 711      36.783  28.969 -33.946  1.00  0.00           C  
ATOM   1248  CG  PRO C 711      36.232  30.161 -34.561  1.00  0.00           C  
ATOM   1249  CD  PRO C 711      36.428  31.250 -33.569  1.00  0.00           C  
ATOM   1250  N   ARG C 712      37.432  27.300 -31.246  1.00  0.00           N  
ATOM   1251  CA  ARG C 712      38.310  26.779 -30.224  1.00  0.00           C  
ATOM   1252  C   ARG C 712      38.200  25.265 -30.153  1.00  0.00           C  
ATOM   1253  O   ARG C 712      37.166  24.700 -30.501  1.00  0.00           O  
ATOM   1254  CB  ARG C 712      37.947  27.426 -28.871  1.00  0.00           C  
ATOM   1255  CG  ARG C 712      39.085  27.471 -27.853  1.00  0.00           C  
ATOM   1256  CD  ARG C 712      39.157  28.810 -27.124  1.00  0.00           C  
ATOM   1257  NE  ARG C 712      40.114  28.737 -26.012  1.00  0.00           N  
ATOM   1258  CZ  ARG C 712      39.830  28.966 -24.727  1.00  0.00           C  
ATOM   1259  NH1 ARG C 712      38.600  29.329 -24.348  1.00  0.00           N  
ATOM   1260  NH2 ARG C 712      40.795  28.846 -23.820  1.00  0.00           N  
ATOM   1261  N   PHE C 713      39.271  24.615 -29.710  1.00  0.00           N  
ATOM   1262  CA  PHE C 713      39.270  23.173 -29.457  1.00  0.00           C  
ATOM   1263  C   PHE C 713      38.956  22.360 -30.694  1.00  0.00           C  
ATOM   1264  O   PHE C 713      38.225  21.383 -30.603  1.00  0.00           O  
ATOM   1265  CB  PHE C 713      38.281  22.781 -28.349  1.00  0.00           C  
ATOM   1266  CG  PHE C 713      38.363  23.639 -27.104  1.00  0.00           C  
ATOM   1267  CD1 PHE C 713      39.604  23.989 -26.544  1.00  0.00           C  
ATOM   1268  CD2 PHE C 713      37.194  24.072 -26.476  1.00  0.00           C  
ATOM   1269  CE1 PHE C 713      39.672  24.773 -25.402  1.00  0.00           C  
ATOM   1270  CE2 PHE C 713      37.251  24.850 -25.341  1.00  0.00           C  
ATOM   1271  CZ  PHE C 713      38.498  25.202 -24.798  1.00  0.00           C  
ATOM   1272  N   GLY C 714      39.516  22.776 -31.835  1.00  0.00           N  
ATOM   1273  CA  GLY C 714      39.380  22.070 -33.111  1.00  0.00           C  
ATOM   1274  C   GLY C 714      37.940  21.812 -33.473  1.00  0.00           C  
ATOM   1275  O   GLY C 714      37.079  22.662 -33.233  1.00  0.00           O  
ATOM   1276  N   VAL C 715      37.691  20.614 -34.007  1.00  0.00           N  
ATOM   1277  CA  VAL C 715      36.357  20.133 -34.390  1.00  0.00           C  
ATOM   1278  C   VAL C 715      35.231  20.381 -33.390  1.00  0.00           C  
ATOM   1279  O   VAL C 715      34.075  20.473 -33.810  1.00  0.00           O  
ATOM   1280  CB  VAL C 715      36.342  18.611 -34.743  1.00  0.00           C  
ATOM   1281  CG1 VAL C 715      37.316  18.285 -35.835  1.00  0.00           C  
ATOM   1282  CG2 VAL C 715      36.608  17.742 -33.524  1.00  0.00           C  
ATOM   1283  N   MET C 716      35.563  20.477 -32.100  1.00  0.00           N  
ATOM   1284  CA  MET C 716      34.590  20.549 -30.994  1.00  0.00           C  
ATOM   1285  C   MET C 716      33.840  21.867 -30.927  1.00  0.00           C  
ATOM   1286  O   MET C 716      32.703  21.905 -30.472  1.00  0.00           O  
ATOM   1287  CB  MET C 716      35.256  20.355 -29.628  1.00  0.00           C  
ATOM   1288  CG  MET C 716      36.374  19.334 -29.544  1.00  0.00           C  
ATOM   1289  SD  MET C 716      36.008  17.860 -28.582  1.00  0.00           S  
ATOM   1290  CE  MET C 716      34.535  18.345 -27.689  1.00  0.00           C  
ATOM   1291  N   ARG C 718      34.489  22.954 -31.325  1.00  0.00           N  
ATOM   1292  CA  ARG C 718      33.806  24.251 -31.461  1.00  0.00           C  
ATOM   1293  C   ARG C 718      34.378  25.016 -32.643  1.00  0.00           C  
ATOM   1294  O   ARG C 718      35.237  25.896 -32.480  1.00  0.00           O  
ATOM   1295  CB  ARG C 718      33.929  25.083 -30.197  1.00  0.00           C  
ATOM   1296  CG  ARG C 718      33.028  26.295 -30.189  1.00  0.00           C  
ATOM   1297  CD  ARG C 718      33.051  26.960 -28.800  1.00  0.00           C  
ATOM   1298  NE  ARG C 718      34.068  28.014 -28.688  1.00  0.00           N  
ATOM   1299  CZ  ARG C 718      34.690  28.353 -27.556  1.00  0.00           C  
ATOM   1300  NH1 ARG C 718      34.417  27.709 -26.416  1.00  0.00           N  
ATOM   1301  NH2 ARG C 718      35.595  29.335 -27.562  1.00  0.00           N  
ATOM   1302  N   GLY C 723      33.922  24.634 -33.837  1.00  0.00           N  
ATOM   1303  CA  GLY C 723      34.341  25.281 -35.069  1.00  0.00           C  
ATOM   1304  C   GLY C 723      33.199  26.158 -35.518  1.00  0.00           C  
ATOM   1305  O   GLY C 723      32.198  26.278 -34.821  1.00  0.00           O  
ATOM   1306  N   ARG C 724      33.335  26.766 -36.683  1.00  0.00           N  
ATOM   1307  CA  ARG C 724      32.193  27.424 -37.288  1.00  0.00           C  
ATOM   1308  C   ARG C 724      31.528  26.616 -38.387  1.00  0.00           C  
ATOM   1309  O   ARG C 724      30.304  26.676 -38.511  1.00  0.00           O  
ATOM   1310  CB  ARG C 724      32.565  28.785 -37.807  1.00  0.00           C  
ATOM   1311  CG  ARG C 724      32.887  29.769 -36.717  1.00  0.00           C  
ATOM   1312  CD  ARG C 724      33.287  31.068 -37.317  1.00  0.00           C  
ATOM   1313  NE  ARG C 724      34.493  30.994 -38.143  1.00  0.00           N  
ATOM   1314  CZ  ARG C 724      34.832  31.975 -38.980  1.00  0.00           C  
ATOM   1315  NH1 ARG C 724      34.045  33.057 -39.078  1.00  0.00           N  
ATOM   1316  NH2 ARG C 724      35.941  31.890 -39.710  1.00  0.00           N  
ATOM   1317  N   GLU C 725      32.322  25.882 -39.175  1.00  0.00           N  
ATOM   1318  CA  GLU C 725      31.785  24.932 -40.150  1.00  0.00           C  
ATOM   1319  C   GLU C 725      31.827  23.535 -39.557  1.00  0.00           C  
ATOM   1320  O   GLU C 725      32.905  22.956 -39.376  1.00  0.00           O  
ATOM   1321  CB  GLU C 725      32.525  24.972 -41.499  1.00  0.00           C  
ATOM   1322  CG  GLU C 725      31.580  24.581 -42.669  1.00  0.00           C  
ATOM   1323  CD  GLU C 725      32.279  24.128 -43.969  1.00  0.00           C  
ATOM   1324  OE1 GLU C 725      32.939  24.981 -44.612  1.00  0.00           O  
ATOM   1325  OE2 GLU C 725      32.150  22.931 -44.364  1.00  0.00           O  
ATOM   1326  N   PHE C 726      30.657  22.982 -39.272  1.00  0.00           N  
ATOM   1327  CA  PHE C 726      30.595  21.683 -38.638  1.00  0.00           C  
ATOM   1328  C   PHE C 726      29.449  20.860 -39.154  1.00  0.00           C  
ATOM   1329  O   PHE C 726      28.504  21.404 -39.702  1.00  0.00           O  
ATOM   1330  CB  PHE C 726      30.477  21.838 -37.116  1.00  0.00           C  
ATOM   1331  CG  PHE C 726      29.135  22.370 -36.639  1.00  0.00           C  
ATOM   1332  CD1 PHE C 726      28.172  21.512 -36.144  1.00  0.00           C  
ATOM   1333  CD2 PHE C 726      28.858  23.735 -36.660  1.00  0.00           C  
ATOM   1334  CE1 PHE C 726      26.955  21.994 -35.679  1.00  0.00           C  
ATOM   1335  CE2 PHE C 726      27.633  24.231 -36.199  1.00  0.00           C  
ATOM   1336  CZ  PHE C 726      26.685  23.351 -35.705  1.00  0.00           C  
ATOM   1337  N   LEU C 728      29.542  19.548 -38.928  1.00  0.00           N  
ATOM   1338  CA  LEU C 728      28.602  18.560 -39.438  1.00  0.00           C  
ATOM   1339  C   LEU C 728      27.598  18.058 -38.406  1.00  0.00           C  
ATOM   1340  O   LEU C 728      27.963  17.479 -37.398  1.00  0.00           O  
ATOM   1341  CB  LEU C 728      29.361  17.373 -40.003  1.00  0.00           C  
ATOM   1342  CG  LEU C 728      28.616  16.310 -40.811  1.00  0.00           C  
ATOM   1343  CD1 LEU C 728      28.177  16.875 -42.128  1.00  0.00           C  
ATOM   1344  CD2 LEU C 728      29.590  15.216 -41.035  1.00  0.00           C  
ATOM   1345  N   MET C 730      26.325  18.261 -38.694  1.00  0.00           N  
ATOM   1346  CA  MET C 730      25.282  17.877 -37.799  1.00  0.00           C  
ATOM   1347  C   MET C 730      24.307  16.939 -38.508  1.00  0.00           C  
ATOM   1348  O   MET C 730      24.118  17.025 -39.725  1.00  0.00           O  
ATOM   1349  CB  MET C 730      24.550  19.114 -37.308  1.00  0.00           C  
ATOM   1350  CG  MET C 730      23.763  18.860 -36.046  1.00  0.00           C  
ATOM   1351  SD  MET C 730      22.414  20.024 -35.762  1.00  0.00           S  
ATOM   1352  CE  MET C 730      23.272  21.595 -35.576  1.00  0.00           C  
ATOM   1353  N   LYS C 731      23.727  16.022 -37.732  1.00  0.00           N  
ATOM   1354  CA  LYS C 731      22.569  15.251 -38.147  1.00  0.00           C  
ATOM   1355  C   LYS C 731      21.392  15.885 -37.443  1.00  0.00           C  
ATOM   1356  O   LYS C 731      21.196  15.670 -36.242  1.00  0.00           O  
ATOM   1357  CB  LYS C 731      22.665  13.781 -37.711  1.00  0.00           C  
ATOM   1358  CG  LYS C 731      21.400  12.943 -38.026  1.00  0.00           C  
ATOM   1359  CD  LYS C 731      20.129  13.348 -37.253  1.00  0.00           C  
ATOM   1360  CE  LYS C 731      20.083  12.757 -35.817  1.00  0.00           C  
ATOM   1361  NZ  LYS C 731      19.017  13.303 -34.898  1.00  0.00           N  
ATOM   1362  N   ASP C 732      20.610  16.668 -38.176  1.00  0.00           N  
ATOM   1363  CA  ASP C 732      19.373  17.165 -37.631  1.00  0.00           C  
ATOM   1364  C   ASP C 732      18.191  16.392 -38.189  1.00  0.00           C  
ATOM   1365  O   ASP C 732      18.088  16.171 -39.401  1.00  0.00           O  
ATOM   1366  CB  ASP C 732      19.225  18.685 -37.795  1.00  0.00           C  
ATOM   1367  CG  ASP C 732      19.839  19.223 -39.078  1.00  0.00           C  
ATOM   1368  OD1 ASP C 732      20.917  18.750 -39.470  1.00  0.00           O  
ATOM   1369  OD2 ASP C 732      19.259  20.154 -39.681  1.00  0.00           O  
ATOM   1370  N   ALA C 733      17.348  15.940 -37.255  1.00  0.00           N  
ATOM   1371  CA  ALA C 733      16.087  15.248 -37.505  1.00  0.00           C  
ATOM   1372  C   ALA C 733      14.981  16.109 -36.937  1.00  0.00           C  
ATOM   1373  O   ALA C 733      15.204  16.899 -36.019  1.00  0.00           O  
ATOM   1374  CB  ALA C 733      16.083  13.928 -36.822  1.00  0.00           C  
ATOM   1375  N   TYR C 734      13.787  15.947 -37.480  1.00  0.00           N  
ATOM   1376  CA  TYR C 734      12.664  16.789 -37.140  1.00  0.00           C  
ATOM   1377  C   TYR C 734      11.380  15.968 -37.230  1.00  0.00           C  
ATOM   1378  O   TYR C 734      11.154  15.306 -38.242  1.00  0.00           O  
ATOM   1379  CB  TYR C 734      12.590  17.952 -38.125  1.00  0.00           C  
ATOM   1380  CG  TYR C 734      13.816  18.806 -38.210  1.00  0.00           C  
ATOM   1381  CD1 TYR C 734      14.003  19.864 -37.331  1.00  0.00           C  
ATOM   1382  CD2 TYR C 734      14.768  18.595 -39.193  1.00  0.00           C  
ATOM   1383  CE1 TYR C 734      15.123  20.692 -37.409  1.00  0.00           C  
ATOM   1384  CE2 TYR C 734      15.907  19.417 -39.290  1.00  0.00           C  
ATOM   1385  CZ  TYR C 734      16.073  20.462 -38.384  1.00  0.00           C  
ATOM   1386  OH  TYR C 734      17.180  21.280 -38.443  1.00  0.00           O  
ATOM   1387  N   SER C 735      10.530  16.017 -36.205  1.00  0.00           N  
ATOM   1388  CA  SER C 735       9.332  15.161 -36.190  1.00  0.00           C  
ATOM   1389  C   SER C 735       8.011  15.912 -36.275  1.00  0.00           C  
ATOM   1390  O   SER C 735       7.928  17.081 -35.905  1.00  0.00           O  
ATOM   1391  CB  SER C 735       9.323  14.279 -34.957  1.00  0.00           C  
ATOM   1392  OG  SER C 735       9.192  15.075 -33.807  1.00  0.00           O  
ATOM   1393  N   PHE C 736       6.972  15.241 -36.768  1.00  0.00           N  
ATOM   1394  CA  PHE C 736       5.660  15.883 -36.887  1.00  0.00           C  
ATOM   1395  C   PHE C 736       4.540  14.965 -36.405  1.00  0.00           C  
ATOM   1396  O   PHE C 736       4.448  13.814 -36.859  1.00  0.00           O  
ATOM   1397  CB  PHE C 736       5.388  16.315 -38.328  1.00  0.00           C  
ATOM   1398  CG  PHE C 736       6.503  17.096 -38.959  1.00  0.00           C  
ATOM   1399  CD1 PHE C 736       6.394  18.465 -39.129  1.00  0.00           C  
ATOM   1400  CD2 PHE C 736       7.641  16.464 -39.417  1.00  0.00           C  
ATOM   1401  CE1 PHE C 736       7.412  19.202 -39.734  1.00  0.00           C  
ATOM   1402  CE2 PHE C 736       8.664  17.197 -40.020  1.00  0.00           C  
ATOM   1403  CZ  PHE C 736       8.548  18.565 -40.182  1.00  0.00           C  
ATOM   1404  N   ASP C 737       3.716  15.480 -35.482  1.00  0.00           N  
ATOM   1405  CA  ASP C 737       2.518  14.799 -34.974  1.00  0.00           C  
ATOM   1406  C   ASP C 737       1.301  15.757 -34.909  1.00  0.00           C  
ATOM   1407  O   ASP C 737       1.412  16.953 -35.289  1.00  0.00           O  
ATOM   1408  CB  ASP C 737       2.770  14.210 -33.577  1.00  0.00           C  
ATOM   1409  CG  ASP C 737       3.909  13.206 -33.543  1.00  0.00           C  
ATOM   1410  OD1 ASP C 737       3.630  11.990 -33.652  1.00  0.00           O  
ATOM   1411  OD2 ASP C 737       5.079  13.635 -33.393  1.00  0.00           O  
ATOM   1412  N   VAL C 738       0.154  15.237 -34.422  1.00  0.00           N  
ATOM   1413  CA  VAL C 738      -1.065  16.048 -34.195  1.00  0.00           C  
ATOM   1414  C   VAL C 738      -1.194  16.559 -32.783  1.00  0.00           C  
ATOM   1415  O   VAL C 738      -1.208  17.768 -32.555  1.00  0.00           O  
ATOM   1416  CB  VAL C 738      -2.404  15.320 -34.500  1.00  0.00           C  
ATOM   1417  CG1 VAL C 738      -3.106  15.948 -35.725  1.00  0.00           C  
ATOM   1418  CG2 VAL C 738      -2.232  13.791 -34.583  1.00  0.00           C  
ATOM   1419  N   ASP C 739      -1.323  15.644 -31.833  1.00  0.00           N  
ATOM   1420  CA  ASP C 739      -1.599  16.051 -30.462  1.00  0.00           C  
ATOM   1421  C   ASP C 739      -0.288  16.397 -29.730  1.00  0.00           C  
ATOM   1422  O   ASP C 739       0.508  17.175 -30.244  1.00  0.00           O  
ATOM   1423  CB  ASP C 739      -2.477  15.013 -29.740  1.00  0.00           C  
ATOM   1424  CG  ASP C 739      -2.083  13.573 -30.065  1.00  0.00           C  
ATOM   1425  OD1 ASP C 739      -0.936  13.347 -30.519  1.00  0.00           O  
ATOM   1426  OD2 ASP C 739      -2.923  12.663 -29.854  1.00  0.00           O  
ATOM   1427  N   GLU C 741      -0.060  15.837 -28.550  1.00  0.00           N  
ATOM   1428  CA  GLU C 741       1.078  16.227 -27.732  1.00  0.00           C  
ATOM   1429  C   GLU C 741       1.368  15.048 -26.836  1.00  0.00           C  
ATOM   1430  O   GLU C 741       2.410  14.964 -26.189  1.00  0.00           O  
ATOM   1431  CB  GLU C 741       0.733  17.473 -26.915  1.00  0.00           C  
ATOM   1432  CG  GLU C 741       1.860  18.031 -26.043  1.00  0.00           C  
ATOM   1433  CD  GLU C 741       1.659  17.821 -24.533  1.00  0.00           C  
ATOM   1434  OE1 GLU C 741       2.612  18.117 -23.768  1.00  0.00           O  
ATOM   1435  OE2 GLU C 741       0.564  17.376 -24.100  1.00  0.00           O  
ATOM   1436  N   ALA C 742       0.406  14.138 -26.787  1.00  0.00           N  
ATOM   1437  CA  ALA C 742       0.651  12.837 -26.237  1.00  0.00           C  
ATOM   1438  C   ALA C 742       1.409  12.144 -27.358  1.00  0.00           C  
ATOM   1439  O   ALA C 742       2.310  11.322 -27.116  1.00  0.00           O  
ATOM   1440  CB  ALA C 742      -0.667  12.133 -25.950  1.00  0.00           C  
ATOM   1441  N   GLY C 743       1.048  12.517 -28.592  1.00  0.00           N  
ATOM   1442  CA  GLY C 743       1.620  11.922 -29.807  1.00  0.00           C  
ATOM   1443  C   GLY C 743       3.031  12.379 -30.125  1.00  0.00           C  
ATOM   1444  O   GLY C 743       3.877  11.564 -30.504  1.00  0.00           O  
ATOM   1445  N   ALA C 786       3.281  13.679 -29.974  1.00  0.00           N  
ATOM   1446  CA  ALA C 786       4.627  14.214 -30.108  1.00  0.00           C  
ATOM   1447  C   ALA C 786       5.570  13.580 -29.085  1.00  0.00           C  
ATOM   1448  O   ALA C 786       6.723  13.263 -29.401  1.00  0.00           O  
ATOM   1449  CB  ALA C 786       4.615  15.716 -29.972  1.00  0.00           C  
ATOM   1450  N   ARG C 787       5.079  13.369 -27.869  1.00  0.00           N  
ATOM   1451  CA  ARG C 787       5.924  12.797 -26.833  1.00  0.00           C  
ATOM   1452  C   ARG C 787       6.376  11.406 -27.203  1.00  0.00           C  
ATOM   1453  O   ARG C 787       7.510  11.027 -26.891  1.00  0.00           O  
ATOM   1454  CB  ARG C 787       5.249  12.818 -25.462  1.00  0.00           C  
ATOM   1455  CG  ARG C 787       5.356  14.166 -24.778  1.00  0.00           C  
ATOM   1456  CD  ARG C 787       4.479  14.250 -23.560  1.00  0.00           C  
ATOM   1457  NE  ARG C 787       4.559  15.580 -22.966  1.00  0.00           N  
ATOM   1458  CZ  ARG C 787       5.412  15.915 -22.003  1.00  0.00           C  
ATOM   1459  NH1 ARG C 787       6.260  15.015 -21.524  1.00  0.00           N  
ATOM   1460  NH2 ARG C 787       5.421  17.149 -21.525  1.00  0.00           N  
ATOM   1461  N   LYS C 788       5.498  10.664 -27.883  1.00  0.00           N  
ATOM   1462  CA  LYS C 788       5.812   9.312 -28.374  1.00  0.00           C  
ATOM   1463  C   LYS C 788       7.021   9.349 -29.315  1.00  0.00           C  
ATOM   1464  O   LYS C 788       7.929   8.496 -29.224  1.00  0.00           O  
ATOM   1465  CB  LYS C 788       4.601   8.686 -29.091  1.00  0.00           C  
ATOM   1466  CG  LYS C 788       3.478   8.154 -28.167  1.00  0.00           C  
ATOM   1467  CD  LYS C 788       2.151   7.964 -28.935  1.00  0.00           C  
ATOM   1468  CE  LYS C 788       0.916   7.887 -27.997  1.00  0.00           C  
ATOM   1469  NZ  LYS C 788       0.744   9.071 -27.069  1.00  0.00           N  
ATOM   1470  N   SER C 789       7.015  10.353 -30.203  1.00  0.00           N  
ATOM   1471  CA  SER C 789       8.099  10.600 -31.133  1.00  0.00           C  
ATOM   1472  C   SER C 789       9.365  10.922 -30.372  1.00  0.00           C  
ATOM   1473  O   SER C 789      10.300  10.120 -30.391  1.00  0.00           O  
ATOM   1474  CB  SER C 789       7.743  11.709 -32.117  1.00  0.00           C  
ATOM   1475  OG  SER C 789       6.915  11.202 -33.151  1.00  0.00           O  
ATOM   1476  N   TYR C 790       9.382  12.061 -29.675  1.00  0.00           N  
ATOM   1477  CA  TYR C 790      10.521  12.460 -28.828  1.00  0.00           C  
ATOM   1478  C   TYR C 790      11.137  11.253 -28.134  1.00  0.00           C  
ATOM   1479  O   TYR C 790      12.337  11.035 -28.203  1.00  0.00           O  
ATOM   1480  CB  TYR C 790      10.059  13.489 -27.783  1.00  0.00           C  
ATOM   1481  CG  TYR C 790      11.141  14.155 -26.923  1.00  0.00           C  
ATOM   1482  CD1 TYR C 790      11.491  15.479 -27.122  1.00  0.00           C  
ATOM   1483  CD2 TYR C 790      11.763  13.467 -25.878  1.00  0.00           C  
ATOM   1484  CE1 TYR C 790      12.445  16.096 -26.317  1.00  0.00           C  
ATOM   1485  CE2 TYR C 790      12.721  14.070 -25.077  1.00  0.00           C  
ATOM   1486  CZ  TYR C 790      13.056  15.381 -25.297  1.00  0.00           C  
ATOM   1487  OH  TYR C 790      14.008  15.983 -24.504  1.00  0.00           O  
ATOM   1488  N   ASN C 791      10.304  10.462 -27.472  1.00  0.00           N  
ATOM   1489  CA  ASN C 791      10.764   9.240 -26.829  1.00  0.00           C  
ATOM   1490  C   ASN C 791      11.654   8.355 -27.726  1.00  0.00           C  
ATOM   1491  O   ASN C 791      12.706   7.886 -27.288  1.00  0.00           O  
ATOM   1492  CB  ASN C 791       9.561   8.445 -26.323  1.00  0.00           C  
ATOM   1493  CG  ASN C 791       9.106   8.857 -24.921  1.00  0.00           C  
ATOM   1494  OD1 ASN C 791       9.279   9.999 -24.477  1.00  0.00           O  
ATOM   1495  ND2 ASN C 791       8.502   7.903 -24.218  1.00  0.00           N  
ATOM   1496  N   LYS C 792      11.240   8.146 -28.978  1.00  0.00           N  
ATOM   1497  CA  LYS C 792      11.959   7.254 -29.907  1.00  0.00           C  
ATOM   1498  C   LYS C 792      13.407   7.694 -30.114  1.00  0.00           C  
ATOM   1499  O   LYS C 792      14.330   6.915 -29.896  1.00  0.00           O  
ATOM   1500  CB  LYS C 792      11.223   7.165 -31.260  1.00  0.00           C  
ATOM   1501  CG  LYS C 792       9.860   6.422 -31.246  1.00  0.00           C  
ATOM   1502  CD  LYS C 792       9.092   6.574 -32.609  1.00  0.00           C  
ATOM   1503  CE  LYS C 792       7.646   5.981 -32.575  1.00  0.00           C  
ATOM   1504  NZ  LYS C 792       6.839   6.188 -33.837  1.00  0.00           N  
ATOM   1505  N   MET C 793      13.575   8.951 -30.529  1.00  0.00           N  
ATOM   1506  CA  MET C 793      14.872   9.587 -30.686  1.00  0.00           C  
ATOM   1507  C   MET C 793      15.707   9.404 -29.429  1.00  0.00           C  
ATOM   1508  O   MET C 793      16.855   8.946 -29.498  1.00  0.00           O  
ATOM   1509  CB  MET C 793      14.728  11.089 -30.944  1.00  0.00           C  
ATOM   1510  CG  MET C 793      13.959  11.485 -32.181  1.00  0.00           C  
ATOM   1511  SD  MET C 793      14.811  11.191 -33.730  1.00  0.00           S  
ATOM   1512  CE  MET C 793      14.071   9.660 -34.307  1.00  0.00           C  
ATOM   1513  N   PHE C 794      15.137   9.776 -28.285  1.00  0.00           N  
ATOM   1514  CA  PHE C 794      15.806   9.597 -26.992  1.00  0.00           C  
ATOM   1515  C   PHE C 794      16.439   8.214 -26.901  1.00  0.00           C  
ATOM   1516  O   PHE C 794      17.647   8.090 -26.658  1.00  0.00           O  
ATOM   1517  CB  PHE C 794      14.811   9.834 -25.851  1.00  0.00           C  
ATOM   1518  CG  PHE C 794      15.404   9.792 -24.460  1.00  0.00           C  
ATOM   1519  CD1 PHE C 794      15.132  10.825 -23.558  1.00  0.00           C  
ATOM   1520  CD2 PHE C 794      16.168   8.700 -24.020  1.00  0.00           C  
ATOM   1521  CE1 PHE C 794      15.629  10.786 -22.235  1.00  0.00           C  
ATOM   1522  CE2 PHE C 794      16.675   8.648 -22.698  1.00  0.00           C  
ATOM   1523  CZ  PHE C 794      16.395   9.689 -21.801  1.00  0.00           C  
ATOM   1524  N   VAL C 795      15.642   7.177 -27.129  1.00  0.00           N  
ATOM   1525  CA  VAL C 795      16.187   5.829 -27.156  1.00  0.00           C  
ATOM   1526  C   VAL C 795      17.217   5.716 -28.269  1.00  0.00           C  
ATOM   1527  O   VAL C 795      18.332   5.222 -28.046  1.00  0.00           O  
ATOM   1528  CB  VAL C 795      15.112   4.787 -27.362  1.00  0.00           C  
ATOM   1529  CG1 VAL C 795      15.710   3.399 -27.202  1.00  0.00           C  
ATOM   1530  CG2 VAL C 795      13.991   5.005 -26.389  1.00  0.00           C  
ATOM   1531  N   ALA C 796      16.854   6.206 -29.452  1.00  0.00           N  
ATOM   1532  CA  ALA C 796      17.750   6.144 -30.603  1.00  0.00           C  
ATOM   1533  C   ALA C 796      19.124   6.727 -30.295  1.00  0.00           C  
ATOM   1534  O   ALA C 796      20.150   6.136 -30.677  1.00  0.00           O  
ATOM   1535  CB  ALA C 796      17.136   6.796 -31.823  1.00  0.00           C  
ATOM   1536  N   TYR C 797      19.137   7.862 -29.585  1.00  0.00           N  
ATOM   1537  CA  TYR C 797      20.386   8.511 -29.130  1.00  0.00           C  
ATOM   1538  C   TYR C 797      21.153   7.645 -28.126  1.00  0.00           C  
ATOM   1539  O   TYR C 797      22.381   7.427 -28.284  1.00  0.00           O  
ATOM   1540  CB  TYR C 797      20.107   9.899 -28.540  1.00  0.00           C  
ATOM   1541  CG  TYR C 797      19.886  10.969 -29.579  1.00  0.00           C  
ATOM   1542  CD1 TYR C 797      19.253  10.671 -30.791  1.00  0.00           C  
ATOM   1543  CD2 TYR C 797      20.292  12.279 -29.355  1.00  0.00           C  
ATOM   1544  CE1 TYR C 797      19.053  11.626 -31.755  1.00  0.00           C  
ATOM   1545  CE2 TYR C 797      20.084  13.270 -30.331  1.00  0.00           C  
ATOM   1546  CZ  TYR C 797      19.459  12.925 -31.525  1.00  0.00           C  
ATOM   1547  OH  TYR C 797      19.250  13.863 -32.509  1.00  0.00           O  
ATOM   1548  N   LEU C 798      20.440   7.136 -27.111  1.00  0.00           N  
ATOM   1549  CA  LEU C 798      21.078   6.250 -26.147  1.00  0.00           C  
ATOM   1550  C   LEU C 798      21.870   5.241 -26.931  1.00  0.00           C  
ATOM   1551  O   LEU C 798      23.078   5.080 -26.701  1.00  0.00           O  
ATOM   1552  CB  LEU C 798      20.069   5.530 -25.257  1.00  0.00           C  
ATOM   1553  CG  LEU C 798      19.344   6.328 -24.173  1.00  0.00           C  
ATOM   1554  CD1 LEU C 798      18.599   5.370 -23.295  1.00  0.00           C  
ATOM   1555  CD2 LEU C 798      20.280   7.197 -23.320  1.00  0.00           C  
ATOM   1556  N   ARG C 799      21.186   4.595 -27.883  1.00  0.00           N  
ATOM   1557  CA  ARG C 799      21.807   3.562 -28.717  1.00  0.00           C  
ATOM   1558  C   ARG C 799      22.940   4.111 -29.575  1.00  0.00           C  
ATOM   1559  O   ARG C 799      24.092   3.672 -29.453  1.00  0.00           O  
ATOM   1560  CB  ARG C 799      20.775   2.867 -29.589  1.00  0.00           C  
ATOM   1561  CG  ARG C 799      19.530   2.404 -28.839  1.00  0.00           C  
ATOM   1562  CD  ARG C 799      19.230   0.935 -29.086  1.00  0.00           C  
ATOM   1563  NE  ARG C 799      19.655   0.464 -30.414  1.00  0.00           N  
ATOM   1564  CZ  ARG C 799      20.678  -0.366 -30.638  1.00  0.00           C  
ATOM   1565  NH1 ARG C 799      21.405  -0.854 -29.628  1.00  0.00           N  
ATOM   1566  NH2 ARG C 799      20.975  -0.715 -31.883  1.00  0.00           N  
ATOM   1567  N   THR C 800      22.623   5.089 -30.413  1.00  0.00           N  
ATOM   1568  CA  THR C 800      23.640   5.732 -31.214  1.00  0.00           C  
ATOM   1569  C   THR C 800      24.930   5.882 -30.430  1.00  0.00           C  
ATOM   1570  O   THR C 800      25.961   5.355 -30.866  1.00  0.00           O  
ATOM   1571  CB  THR C 800      23.204   7.112 -31.735  1.00  0.00           C  
ATOM   1572  OG1 THR C 800      21.987   6.981 -32.486  1.00  0.00           O  
ATOM   1573  CG2 THR C 800      24.299   7.728 -32.608  1.00  0.00           C  
ATOM   1574  N   PHE C 801      24.881   6.567 -29.277  1.00  0.00           N  
ATOM   1575  CA  PHE C 801      26.126   6.935 -28.568  1.00  0.00           C  
ATOM   1576  C   PHE C 801      26.889   5.766 -28.007  1.00  0.00           C  
ATOM   1577  O   PHE C 801      28.123   5.740 -28.072  1.00  0.00           O  
ATOM   1578  CB  PHE C 801      25.904   8.020 -27.511  1.00  0.00           C  
ATOM   1579  CG  PHE C 801      25.478   9.312 -28.106  1.00  0.00           C  
ATOM   1580  CD1 PHE C 801      26.280   9.934 -29.060  1.00  0.00           C  
ATOM   1581  CD2 PHE C 801      24.258   9.863 -27.789  1.00  0.00           C  
ATOM   1582  CE1 PHE C 801      25.880  11.085 -29.676  1.00  0.00           C  
ATOM   1583  CE2 PHE C 801      23.848  11.036 -28.399  1.00  0.00           C  
ATOM   1584  CZ  PHE C 801      24.659  11.649 -29.347  1.00  0.00           C  
ATOM   1585  N   ALA C 802      26.149   4.784 -27.504  1.00  0.00           N  
ATOM   1586  CA  ALA C 802      26.740   3.566 -26.966  1.00  0.00           C  
ATOM   1587  C   ALA C 802      27.586   2.851 -28.015  1.00  0.00           C  
ATOM   1588  O   ALA C 802      28.690   2.372 -27.700  1.00  0.00           O  
ATOM   1589  CB  ALA C 802      25.652   2.652 -26.453  1.00  0.00           C  
ATOM   1590  N   ARG C 803      27.085   2.801 -29.260  1.00  0.00           N  
ATOM   1591  CA  ARG C 803      27.810   2.102 -30.341  1.00  0.00           C  
ATOM   1592  C   ARG C 803      29.157   2.732 -30.616  1.00  0.00           C  
ATOM   1593  O   ARG C 803      30.095   2.035 -31.025  1.00  0.00           O  
ATOM   1594  CB  ARG C 803      27.017   2.004 -31.640  1.00  0.00           C  
ATOM   1595  CG  ARG C 803      25.551   1.737 -31.462  1.00  0.00           C  
ATOM   1596  CD  ARG C 803      25.109   0.515 -32.232  1.00  0.00           C  
ATOM   1597  NE  ARG C 803      25.816   0.347 -33.499  1.00  0.00           N  
ATOM   1598  CZ  ARG C 803      25.263   0.474 -34.698  1.00  0.00           C  
ATOM   1599  NH1 ARG C 803      23.983   0.786 -34.835  1.00  0.00           N  
ATOM   1600  NH2 ARG C 803      26.013   0.298 -35.765  1.00  0.00           N  
ATOM   1601  N   MET C 807      29.260   4.043 -30.383  1.00  0.00           N  
ATOM   1602  CA  MET C 807      30.564   4.699 -30.436  1.00  0.00           C  
ATOM   1603  C   MET C 807      31.420   4.447 -29.227  1.00  0.00           C  
ATOM   1604  O   MET C 807      32.504   4.998 -29.157  1.00  0.00           O  
ATOM   1605  CB  MET C 807      30.441   6.189 -30.638  1.00  0.00           C  
ATOM   1606  CG  MET C 807      30.276   6.534 -32.081  1.00  0.00           C  
ATOM   1607  SD  MET C 807      28.672   7.257 -32.344  1.00  0.00           S  
ATOM   1608  CE  MET C 807      29.194   8.946 -32.483  1.00  0.00           C  
ATOM   1609  N   GLY C 808      30.949   3.608 -28.296  1.00  0.00           N  
ATOM   1610  CA  GLY C 808      31.668   3.299 -27.055  1.00  0.00           C  
ATOM   1611  C   GLY C 808      31.759   4.530 -26.166  1.00  0.00           C  
ATOM   1612  O   GLY C 808      32.839   4.953 -25.783  1.00  0.00           O  
ATOM   1613  N   LEU C1153      30.609   5.113 -25.864  1.00  0.00           N  
ATOM   1614  CA  LEU C1153      30.517   6.346 -25.115  1.00  0.00           C  
ATOM   1615  C   LEU C1153      29.375   6.218 -24.133  1.00  0.00           C  
ATOM   1616  O   LEU C1153      28.347   5.578 -24.427  1.00  0.00           O  
ATOM   1617  CB  LEU C1153      30.207   7.522 -26.045  1.00  0.00           C  
ATOM   1618  CG  LEU C1153      31.248   8.261 -26.891  1.00  0.00           C  
ATOM   1619  CD1 LEU C1153      30.541   9.429 -27.576  1.00  0.00           C  
ATOM   1620  CD2 LEU C1153      32.408   8.767 -26.065  1.00  0.00           C  
ATOM   1621  N   LYS C1154      29.559   6.829 -22.965  1.00  0.00           N  
ATOM   1622  CA  LYS C1154      28.521   6.910 -21.960  1.00  0.00           C  
ATOM   1623  C   LYS C1154      28.009   8.344 -22.005  1.00  0.00           C  
ATOM   1624  O   LYS C1154      28.403   9.169 -21.190  1.00  0.00           O  
ATOM   1625  CB  LYS C1154      29.095   6.588 -20.574  1.00  0.00           C  
ATOM   1626  CG  LYS C1154      29.666   5.161 -20.375  1.00  0.00           C  
ATOM   1627  CD  LYS C1154      30.162   4.962 -18.901  1.00  0.00           C  
ATOM   1628  CE  LYS C1154      30.326   3.475 -18.508  1.00  0.00           C  
ATOM   1629  NZ  LYS C1154      29.061   2.678 -18.628  1.00  0.00           N  
ATOM   1630  N   ALA C1155      27.175   8.651 -22.991  1.00  0.00           N  
ATOM   1631  CA  ALA C1155      26.512   9.938 -23.044  1.00  0.00           C  
ATOM   1632  C   ALA C1155      25.245   9.805 -22.215  1.00  0.00           C  
ATOM   1633  O   ALA C1155      24.527   8.816 -22.348  1.00  0.00           O  
ATOM   1634  CB  ALA C1155      26.197  10.312 -24.456  1.00  0.00           C  
ATOM   1635  N   ILE C1156      24.983  10.785 -21.346  1.00  0.00           N  
ATOM   1636  CA  ILE C1156      23.953  10.656 -20.311  1.00  0.00           C  
ATOM   1637  C   ILE C1156      22.878  11.719 -20.420  1.00  0.00           C  
ATOM   1638  O   ILE C1156      23.149  12.893 -20.250  1.00  0.00           O  
ATOM   1639  CB  ILE C1156      24.550  10.745 -18.868  1.00  0.00           C  
ATOM   1640  CG1 ILE C1156      25.926  10.060 -18.749  1.00  0.00           C  
ATOM   1641  CG2 ILE C1156      23.545  10.230 -17.832  1.00  0.00           C  
ATOM   1642  CD1 ILE C1156      25.904   8.530 -18.819  1.00  0.00           C  
ATOM   1643  N   PRO C1157      21.638  11.298 -20.647  1.00  0.00           N  
ATOM   1644  CA  PRO C1157      20.555  12.245 -20.759  1.00  0.00           C  
ATOM   1645  C   PRO C1157      20.353  13.049 -19.479  1.00  0.00           C  
ATOM   1646  O   PRO C1157      20.052  12.477 -18.415  1.00  0.00           O  
ATOM   1647  CB  PRO C1157      19.333  11.354 -21.020  1.00  0.00           C  
ATOM   1648  CG  PRO C1157      19.697  10.061 -20.497  1.00  0.00           C  
ATOM   1649  CD  PRO C1157      21.155   9.923 -20.782  1.00  0.00           C  
ATOM   1650  N   MET C1158      20.535  14.364 -19.604  1.00  0.00           N  
ATOM   1651  CA  MET C1158      20.153  15.323 -18.562  1.00  0.00           C  
ATOM   1652  C   MET C1158      19.350  16.489 -19.126  1.00  0.00           C  
ATOM   1653  O   MET C1158      19.604  16.957 -20.232  1.00  0.00           O  
ATOM   1654  CB  MET C1158      21.360  15.832 -17.756  1.00  0.00           C  
ATOM   1655  CG  MET C1158      22.689  15.885 -18.507  1.00  0.00           C  
ATOM   1656  SD  MET C1158      24.096  15.674 -17.380  1.00  0.00           S  
ATOM   1657  CE  MET C1158      24.255  13.876 -17.343  1.00  0.00           C  
ATOM   1658  N   ARG C1159      18.373  16.944 -18.344  1.00  0.00           N  
ATOM   1659  CA  ARG C1159      17.517  18.060 -18.705  1.00  0.00           C  
ATOM   1660  C   ARG C1159      18.372  19.267 -19.075  1.00  0.00           C  
ATOM   1661  O   ARG C1159      19.501  19.445 -18.594  1.00  0.00           O  
ATOM   1662  CB  ARG C1159      16.546  18.384 -17.571  1.00  0.00           C  
ATOM   1663  CG  ARG C1159      15.593  17.253 -17.208  1.00  0.00           C  
ATOM   1664  CD  ARG C1159      14.677  17.598 -16.001  1.00  0.00           C  
ATOM   1665  NE  ARG C1159      15.438  17.705 -14.750  1.00  0.00           N  
ATOM   1666  CZ  ARG C1159      15.872  18.848 -14.212  1.00  0.00           C  
ATOM   1667  NH1 ARG C1159      15.605  20.012 -14.796  1.00  0.00           N  
ATOM   1668  NH2 ARG C1159      16.580  18.826 -13.085  1.00  0.00           N  
ATOM   1669  N   ALA C1160      17.821  20.080 -19.961  1.00  0.00           N  
ATOM   1670  CA  ALA C1160      18.565  21.164 -20.549  1.00  0.00           C  
ATOM   1671  C   ALA C1160      17.645  22.301 -20.946  1.00  0.00           C  
ATOM   1672  O   ALA C1160      16.417  22.157 -20.929  1.00  0.00           O  
ATOM   1673  CB  ALA C1160      19.328  20.663 -21.754  1.00  0.00           C  
ATOM   1674  N   GLU C1161      18.283  23.417 -21.294  1.00  0.00           N  
ATOM   1675  CA  GLU C1161      17.678  24.646 -21.784  1.00  0.00           C  
ATOM   1676  C   GLU C1161      17.262  24.463 -23.230  1.00  0.00           C  
ATOM   1677  O   GLU C1161      17.792  23.606 -23.911  1.00  0.00           O  
ATOM   1678  CB  GLU C1161      18.756  25.713 -21.740  1.00  0.00           C  
ATOM   1679  CG  GLU C1161      18.307  27.130 -21.637  1.00  0.00           C  
ATOM   1680  CD  GLU C1161      19.497  28.075 -21.724  1.00  0.00           C  
ATOM   1681  OE1 GLU C1161      19.288  29.310 -21.786  1.00  0.00           O  
ATOM   1682  OE2 GLU C1161      20.651  27.583 -21.734  1.00  0.00           O  
ATOM   1683  N   THR C1162      16.340  25.288 -23.713  1.00  0.00           N  
ATOM   1684  CA  THR C1162      15.857  25.169 -25.088  1.00  0.00           C  
ATOM   1685  C   THR C1162      16.604  26.105 -26.005  1.00  0.00           C  
ATOM   1686  O   THR C1162      16.945  25.750 -27.125  1.00  0.00           O  
ATOM   1687  CB  THR C1162      14.346  25.453 -25.202  1.00  0.00           C  
ATOM   1688  OG1 THR C1162      14.124  26.823 -25.597  1.00  0.00           O  
ATOM   1689  CG2 THR C1162      13.625  25.133 -23.860  1.00  0.00           C  
ATOM   1690  N   GLY C1437      16.857  27.312 -25.519  1.00  0.00           N  
ATOM   1691  CA  GLY C1437      17.582  28.321 -26.300  1.00  0.00           C  
ATOM   1692  C   GLY C1437      16.793  28.781 -27.521  1.00  0.00           C  
ATOM   1693  O   GLY C1437      15.547  28.737 -27.502  1.00  0.00           O  
ATOM   1694  N   PRO C1438      17.516  29.215 -28.586  1.00  0.00           N  
ATOM   1695  CA  PRO C1438      16.989  29.701 -29.868  1.00  0.00           C  
ATOM   1696  C   PRO C1438      15.955  28.793 -30.528  1.00  0.00           C  
ATOM   1697  O   PRO C1438      15.224  29.260 -31.393  1.00  0.00           O  
ATOM   1698  CB  PRO C1438      18.225  29.761 -30.754  1.00  0.00           C  
ATOM   1699  CG  PRO C1438      19.357  29.944 -29.839  1.00  0.00           C  
ATOM   1700  CD  PRO C1438      18.991  29.258 -28.554  1.00  0.00           C  
ATOM   1701  N   ILE C1443      15.899  27.520 -30.117  1.00  0.00           N  
ATOM   1702  CA  ILE C1443      15.045  26.491 -30.744  1.00  0.00           C  
ATOM   1703  C   ILE C1443      13.629  26.485 -30.163  1.00  0.00           C  
ATOM   1704  O   ILE C1443      12.665  26.127 -30.850  1.00  0.00           O  
ATOM   1705  CB  ILE C1443      15.671  25.053 -30.595  1.00  0.00           C  
ATOM   1706  CG1 ILE C1443      17.078  24.984 -31.169  1.00  0.00           C  
ATOM   1707  CG2 ILE C1443      14.803  23.970 -31.234  1.00  0.00           C  
ATOM   1708  CD1 ILE C1443      17.191  25.447 -32.597  1.00  0.00           C  
ATOM   1709  N   GLY C1444      13.521  26.861 -28.889  1.00  0.00           N  
ATOM   1710  CA  GLY C1444      12.236  26.892 -28.172  1.00  0.00           C  
ATOM   1711  C   GLY C1444      11.875  25.554 -27.554  1.00  0.00           C  
ATOM   1712  O   GLY C1444      12.520  24.535 -27.845  1.00  0.00           O  
ATOM   1713  N   GLY C1448      10.847  25.562 -26.702  1.00  0.00           N  
ATOM   1714  CA  GLY C1448      10.347  24.353 -26.026  1.00  0.00           C  
ATOM   1715  C   GLY C1448      10.448  24.431 -24.508  1.00  0.00           C  
ATOM   1716  O   GLY C1448      10.963  25.414 -23.955  1.00  0.00           O  
ATOM   1717  N   ASP C1456       9.955  23.395 -23.833  1.00  0.00           N  
ATOM   1718  CA  ASP C1456       9.992  23.301 -22.367  1.00  0.00           C  
ATOM   1719  C   ASP C1456      10.427  21.897 -21.964  1.00  0.00           C  
ATOM   1720  O   ASP C1456      10.174  21.461 -20.833  1.00  0.00           O  
ATOM   1721  CB  ASP C1456       8.596  23.583 -21.776  1.00  0.00           C  
ATOM   1722  CG  ASP C1456       8.210  25.074 -21.829  1.00  0.00           C  
ATOM   1723  OD1 ASP C1456       9.116  25.936 -21.964  1.00  0.00           O  
ATOM   1724  OD2 ASP C1456       7.000  25.393 -21.728  1.00  0.00           O  
ATOM   1725  N   LEU C1457      11.053  21.182 -22.903  1.00  0.00           N  
ATOM   1726  CA  LEU C1457      11.366  19.753 -22.746  1.00  0.00           C  
ATOM   1727  C   LEU C1457      12.525  19.406 -23.652  1.00  0.00           C  
ATOM   1728  O   LEU C1457      12.339  19.281 -24.857  1.00  0.00           O  
ATOM   1729  CB  LEU C1457      10.155  18.881 -23.123  1.00  0.00           C  
ATOM   1730  CG  LEU C1457       9.939  17.496 -22.507  1.00  0.00           C  
ATOM   1731  CD1 LEU C1457       8.805  16.819 -23.241  1.00  0.00           C  
ATOM   1732  CD2 LEU C1457      11.168  16.624 -22.566  1.00  0.00           C  
ATOM   1733  N   SER C1458      13.705  19.232 -23.071  1.00  0.00           N  
ATOM   1734  CA  SER C1458      14.908  19.029 -23.837  1.00  0.00           C  
ATOM   1735  C   SER C1458      15.898  18.247 -23.010  1.00  0.00           C  
ATOM   1736  O   SER C1458      16.070  18.495 -21.829  1.00  0.00           O  
ATOM   1737  CB  SER C1458      15.512  20.390 -24.262  1.00  0.00           C  
ATOM   1738  OG  SER C1458      16.909  20.326 -24.568  1.00  0.00           O  
ATOM   1739  N   HIS C1459      16.570  17.299 -23.626  1.00  0.00           N  
ATOM   1740  CA  HIS C1459      17.709  16.732 -22.960  1.00  0.00           C  
ATOM   1741  C   HIS C1459      18.931  17.010 -23.790  1.00  0.00           C  
ATOM   1742  O   HIS C1459      18.869  16.963 -25.010  1.00  0.00           O  
ATOM   1743  CB  HIS C1459      17.516  15.246 -22.722  1.00  0.00           C  
ATOM   1744  CG  HIS C1459      16.399  14.937 -21.774  1.00  0.00           C  
ATOM   1745  ND1 HIS C1459      15.073  14.978 -22.151  1.00  0.00           N  
ATOM   1746  CD2 HIS C1459      16.410  14.594 -20.464  1.00  0.00           C  
ATOM   1747  CE1 HIS C1459      14.313  14.675 -21.114  1.00  0.00           C  
ATOM   1748  NE2 HIS C1459      15.100  14.441 -20.078  1.00  0.00           N  
ATOM   1749  N   GLU C1460      20.008  17.385 -23.108  1.00  0.00           N  
ATOM   1750  CA  GLU C1460      21.336  17.494 -23.676  1.00  0.00           C  
ATOM   1751  C   GLU C1460      21.918  16.099 -23.480  1.00  0.00           C  
ATOM   1752  O   GLU C1460      21.448  15.360 -22.610  1.00  0.00           O  
ATOM   1753  CB  GLU C1460      22.133  18.538 -22.878  1.00  0.00           C  
ATOM   1754  CG  GLU C1460      23.221  19.319 -23.653  1.00  0.00           C  
ATOM   1755  CD  GLU C1460      23.237  20.817 -23.300  1.00  0.00           C  
ATOM   1756  OE1 GLU C1460      24.307  21.352 -22.884  1.00  0.00           O  
ATOM   1757  OE2 GLU C1460      22.164  21.456 -23.438  1.00  0.00           O  
ATOM   1758  N   PHE C1461      22.907  15.708 -24.269  1.00  0.00           N  
ATOM   1759  CA  PHE C1461      23.482  14.394 -24.079  1.00  0.00           C  
ATOM   1760  C   PHE C1461      24.933  14.512 -23.748  1.00  0.00           C  
ATOM   1761  O   PHE C1461      25.738  14.871 -24.601  1.00  0.00           O  
ATOM   1762  CB  PHE C1461      23.271  13.529 -25.319  1.00  0.00           C  
ATOM   1763  CG  PHE C1461      22.023  12.748 -25.269  1.00  0.00           C  
ATOM   1764  CD1 PHE C1461      22.030  11.440 -24.763  1.00  0.00           C  
ATOM   1765  CD2 PHE C1461      20.823  13.315 -25.675  1.00  0.00           C  
ATOM   1766  CE1 PHE C1461      20.838  10.682 -24.669  1.00  0.00           C  
ATOM   1767  CE2 PHE C1461      19.622  12.567 -25.606  1.00  0.00           C  
ATOM   1768  CZ  PHE C1461      19.633  11.242 -25.088  1.00  0.00           C  
ATOM   1769  N   ILE C1462      25.289  14.206 -22.513  1.00  0.00           N  
ATOM   1770  CA  ILE C1462      26.605  14.598 -22.052  1.00  0.00           C  
ATOM   1771  C   ILE C1462      27.530  13.458 -21.737  1.00  0.00           C  
ATOM   1772  O   ILE C1462      27.172  12.550 -21.008  1.00  0.00           O  
ATOM   1773  CB  ILE C1462      26.494  15.607 -20.908  1.00  0.00           C  
ATOM   1774  CG1 ILE C1462      26.356  16.985 -21.522  1.00  0.00           C  
ATOM   1775  CG2 ILE C1462      27.734  15.609 -20.027  1.00  0.00           C  
ATOM   1776  CD1 ILE C1462      25.303  17.808 -20.897  1.00  0.00           C  
ATOM   1777  N   VAL C1463      28.717  13.515 -22.329  1.00  0.00           N  
ATOM   1778  CA  VAL C1463      29.813  12.597 -22.002  1.00  0.00           C  
ATOM   1779  C   VAL C1463      30.725  13.279 -20.983  1.00  0.00           C  
ATOM   1780  O   VAL C1463      31.332  14.305 -21.300  1.00  0.00           O  
ATOM   1781  CB  VAL C1463      30.692  12.201 -23.255  1.00  0.00           C  
ATOM   1782  CG1 VAL C1463      31.745  11.141 -22.864  1.00  0.00           C  
ATOM   1783  CG2 VAL C1463      29.848  11.694 -24.403  1.00  0.00           C  
ATOM   1784  N   LEU C1464      30.837  12.708 -19.783  1.00  0.00           N  
ATOM   1785  CA  LEU C1464      31.713  13.256 -18.737  1.00  0.00           C  
ATOM   1786  C   LEU C1464      33.159  13.163 -19.130  1.00  0.00           C  
ATOM   1787  O   LEU C1464      33.666  12.075 -19.371  1.00  0.00           O  
ATOM   1788  CB  LEU C1464      31.546  12.506 -17.430  1.00  0.00           C  
ATOM   1789  CG  LEU C1464      30.098  12.259 -17.077  1.00  0.00           C  
ATOM   1790  CD1 LEU C1464      30.019  11.715 -15.667  1.00  0.00           C  
ATOM   1791  CD2 LEU C1464      29.284  13.549 -17.244  1.00  0.00           C  
ATOM   1792  N   ALA C1465      33.796  14.325 -19.227  1.00  0.00           N  
ATOM   1793  CA  ALA C1465      35.256  14.461 -19.240  1.00  0.00           C  
ATOM   1794  C   ALA C1465      35.555  15.752 -18.481  1.00  0.00           C  
ATOM   1795  O   ALA C1465      34.760  16.699 -18.538  1.00  0.00           O  
ATOM   1796  CB  ALA C1465      35.802  14.514 -20.655  1.00  0.00           C  
ATOM   1797  N   GLU C1475      36.670  15.785 -17.753  1.00  0.00           N  
ATOM   1798  CA  GLU C1475      36.957  16.921 -16.873  1.00  0.00           C  
ATOM   1799  C   GLU C1475      37.258  18.188 -17.656  1.00  0.00           C  
ATOM   1800  O   GLU C1475      36.763  19.279 -17.324  1.00  0.00           O  
ATOM   1801  CB  GLU C1475      38.062  16.581 -15.880  1.00  0.00           C  
ATOM   1802  CG  GLU C1475      37.577  15.580 -14.832  1.00  0.00           C  
ATOM   1803  CD  GLU C1475      38.680  15.101 -13.918  1.00  0.00           C  
ATOM   1804  OE1 GLU C1475      39.512  15.953 -13.522  1.00  0.00           O  
ATOM   1805  OE2 GLU C1475      38.707  13.885 -13.587  1.00  0.00           O  
ATOM   1806  N   THR C1476      38.029  18.023 -18.724  1.00  0.00           N  
ATOM   1807  CA  THR C1476      38.305  19.092 -19.682  1.00  0.00           C  
ATOM   1808  C   THR C1476      37.050  19.669 -20.395  1.00  0.00           C  
ATOM   1809  O   THR C1476      37.173  20.577 -21.230  1.00  0.00           O  
ATOM   1810  CB  THR C1476      39.375  18.617 -20.720  1.00  0.00           C  
ATOM   1811  OG1 THR C1476      39.025  19.065 -22.045  1.00  0.00           O  
ATOM   1812  CG2 THR C1476      39.523  17.063 -20.707  1.00  0.00           C  
ATOM   1813  N   GLY C1477      35.862  19.163 -20.047  1.00  0.00           N  
ATOM   1814  CA  GLY C1477      34.597  19.547 -20.698  1.00  0.00           C  
ATOM   1815  C   GLY C1477      34.147  20.999 -20.590  1.00  0.00           C  
ATOM   1816  O   GLY C1477      34.401  21.670 -19.594  1.00  0.00           O  
ATOM   1817  N   GLU C1478      33.461  21.473 -21.625  1.00  0.00           N  
ATOM   1818  CA  GLU C1478      32.962  22.839 -21.668  1.00  0.00           C  
ATOM   1819  C   GLU C1478      31.663  23.054 -20.873  1.00  0.00           C  
ATOM   1820  O   GLU C1478      31.393  24.167 -20.456  1.00  0.00           O  
ATOM   1821  CB  GLU C1478      32.806  23.316 -23.130  1.00  0.00           C  
ATOM   1822  CG  GLU C1478      31.340  23.409 -23.692  1.00  0.00           C  
ATOM   1823  CD  GLU C1478      30.650  22.041 -23.989  1.00  0.00           C  
ATOM   1824  OE1 GLU C1478      29.397  21.985 -23.922  1.00  0.00           O  
ATOM   1825  OE2 GLU C1478      31.346  21.036 -24.300  1.00  0.00           O  
ATOM   1826  N   SER C1479      30.851  22.016 -20.678  1.00  0.00           N  
ATOM   1827  CA  SER C1479      29.596  22.158 -19.907  1.00  0.00           C  
ATOM   1828  C   SER C1479      29.698  21.649 -18.463  1.00  0.00           C  
ATOM   1829  O   SER C1479      30.360  20.648 -18.194  1.00  0.00           O  
ATOM   1830  CB  SER C1479      28.411  21.494 -20.631  1.00  0.00           C  
ATOM   1831  OG  SER C1479      27.426  22.446 -21.041  1.00  0.00           O  
ATOM   1832  N   GLY C1480      29.042  22.355 -17.544  1.00  0.00           N  
ATOM   1833  CA  GLY C1480      28.990  21.960 -16.132  1.00  0.00           C  
ATOM   1834  C   GLY C1480      27.711  21.210 -15.799  1.00  0.00           C  
ATOM   1835  O   GLY C1480      26.603  21.660 -16.109  1.00  0.00           O  
ATOM   1836  N   VAL C1481      27.852  20.057 -15.162  1.00  0.00           N  
ATOM   1837  CA  VAL C1481      26.700  19.171 -14.928  1.00  0.00           C  
ATOM   1838  C   VAL C1481      26.596  18.753 -13.469  1.00  0.00           C  
ATOM   1839  O   VAL C1481      27.602  18.616 -12.768  1.00  0.00           O  
ATOM   1840  CB  VAL C1481      26.738  17.908 -15.844  1.00  0.00           C  
ATOM   1841  CG1 VAL C1481      26.541  18.303 -17.293  1.00  0.00           C  
ATOM   1842  CG2 VAL C1481      28.048  17.123 -15.679  1.00  0.00           C  
ATOM   1843  N   TYR C1482      25.377  18.574 -12.996  1.00  0.00           N  
ATOM   1844  CA  TYR C1482      25.211  17.980 -11.684  1.00  0.00           C  
ATOM   1845  C   TYR C1482      24.285  16.768 -11.755  1.00  0.00           C  
ATOM   1846  O   TYR C1482      23.124  16.859 -12.174  1.00  0.00           O  
ATOM   1847  CB  TYR C1482      24.675  18.979 -10.670  1.00  0.00           C  
ATOM   1848  CG  TYR C1482      25.285  20.363 -10.650  1.00  0.00           C  
ATOM   1849  CD1 TYR C1482      25.824  20.882  -9.473  1.00  0.00           C  
ATOM   1850  CD2 TYR C1482      25.248  21.182 -11.777  1.00  0.00           C  
ATOM   1851  CE1 TYR C1482      26.339  22.162  -9.429  1.00  0.00           C  
ATOM   1852  CE2 TYR C1482      25.770  22.460 -11.748  1.00  0.00           C  
ATOM   1853  CZ  TYR C1482      26.311  22.949 -10.571  1.00  0.00           C  
ATOM   1854  OH  TYR C1482      26.818  24.235 -10.549  1.00  0.00           O  
ATOM   1855  N   ILE C1483      24.814  15.629 -11.339  1.00  0.00           N  
ATOM   1856  CA  ILE C1483      24.094  14.381 -11.476  1.00  0.00           C  
ATOM   1857  C   ILE C1483      24.184  13.528 -10.214  1.00  0.00           C  
ATOM   1858  O   ILE C1483      25.130  13.656  -9.430  1.00  0.00           O  
ATOM   1859  CB  ILE C1483      24.630  13.548 -12.678  1.00  0.00           C  
ATOM   1860  CG1 ILE C1483      26.072  13.122 -12.448  1.00  0.00           C  
ATOM   1861  CG2 ILE C1483      24.539  14.325 -13.963  1.00  0.00           C  
ATOM   1862  CD1 ILE C1483      26.388  11.842 -13.104  1.00  0.00           C  
ATOM   1863  N   ASP C1484      23.188  12.658 -10.042  1.00  0.00           N  
ATOM   1864  CA  ASP C1484      23.282  11.522  -9.136  1.00  0.00           C  
ATOM   1865  C   ASP C1484      24.105  10.388  -9.790  1.00  0.00           C  
ATOM   1866  O   ASP C1484      23.812   9.943 -10.892  1.00  0.00           O  
ATOM   1867  CB  ASP C1484      21.874  11.073  -8.741  1.00  0.00           C  
ATOM   1868  CG  ASP C1484      21.849   9.716  -8.046  1.00  0.00           C  
ATOM   1869  OD1 ASP C1484      22.925   9.192  -7.670  1.00  0.00           O  
ATOM   1870  OD2 ASP C1484      20.732   9.168  -7.873  1.00  0.00           O  
ATOM   1871  N   ARG C1485      25.140   9.940  -9.094  1.00  0.00           N  
ATOM   1872  CA  ARG C1485      26.019   8.870  -9.550  1.00  0.00           C  
ATOM   1873  C   ARG C1485      25.333   7.646 -10.162  1.00  0.00           C  
ATOM   1874  O   ARG C1485      25.972   6.897 -10.899  1.00  0.00           O  
ATOM   1875  CB  ARG C1485      26.893   8.383  -8.387  1.00  0.00           C  
ATOM   1876  CG  ARG C1485      28.056   9.293  -8.010  1.00  0.00           C  
ATOM   1877  CD  ARG C1485      28.915   8.658  -6.903  1.00  0.00           C  
ATOM   1878  NE  ARG C1485      29.304   9.625  -5.865  1.00  0.00           N  
ATOM   1879  CZ  ARG C1485      30.385  10.407  -5.910  1.00  0.00           C  
ATOM   1880  NH1 ARG C1485      31.213  10.361  -6.953  1.00  0.00           N  
ATOM   1881  NH2 ARG C1485      30.639  11.249  -4.911  1.00  0.00           N  
ATOM   1882  N   ASP C1486      24.056   7.426  -9.848  1.00  0.00           N  
ATOM   1883  CA  ASP C1486      23.352   6.169 -10.216  1.00  0.00           C  
ATOM   1884  C   ASP C1486      22.960   6.018 -11.688  1.00  0.00           C  
ATOM   1885  O   ASP C1486      22.887   4.898 -12.215  1.00  0.00           O  
ATOM   1886  CB  ASP C1486      22.124   5.935  -9.322  1.00  0.00           C  
ATOM   1887  CG  ASP C1486      22.445   5.077  -8.099  1.00  0.00           C  
ATOM   1888  OD1 ASP C1486      23.022   3.971  -8.255  1.00  0.00           O  
ATOM   1889  OD2 ASP C1486      22.120   5.519  -6.976  1.00  0.00           O  
ATOM   1890  N   VAL C1487      22.703   7.156 -12.327  1.00  0.00           N  
ATOM   1891  CA  VAL C1487      22.398   7.253 -13.754  1.00  0.00           C  
ATOM   1892  C   VAL C1487      23.531   6.692 -14.645  1.00  0.00           C  
ATOM   1893  O   VAL C1487      23.348   6.498 -15.844  1.00  0.00           O  
ATOM   1894  CB  VAL C1487      22.041   8.746 -14.117  1.00  0.00           C  
ATOM   1895  CG1 VAL C1487      23.288   9.615 -14.223  1.00  0.00           C  
ATOM   1896  CG2 VAL C1487      21.194   8.842 -15.376  1.00  0.00           C  
ATOM   1897  N   LEU C1488      24.680   6.397 -14.046  1.00  0.00           N  
ATOM   1898  CA  LEU C1488      25.878   6.031 -14.797  1.00  0.00           C  
ATOM   1899  C   LEU C1488      26.056   4.543 -15.055  1.00  0.00           C  
ATOM   1900  O   LEU C1488      26.873   4.152 -15.888  1.00  0.00           O  
ATOM   1901  CB  LEU C1488      27.124   6.551 -14.081  1.00  0.00           C  
ATOM   1902  CG  LEU C1488      27.543   8.002 -14.292  1.00  0.00           C  
ATOM   1903  CD1 LEU C1488      28.472   8.412 -13.152  1.00  0.00           C  
ATOM   1904  CD2 LEU C1488      28.211   8.183 -15.659  1.00  0.00           C  
ATOM   1905  N   ASN C1489      25.330   3.713 -14.318  1.00  0.00           N  
ATOM   1906  CA  ASN C1489      25.388   2.261 -14.516  1.00  0.00           C  
ATOM   1907  C   ASN C1489      24.056   1.760 -15.043  1.00  0.00           C  
ATOM   1908  O   ASN C1489      23.530   0.750 -14.582  1.00  0.00           O  
ATOM   1909  CB  ASN C1489      25.733   1.543 -13.202  1.00  0.00           C  
ATOM   1910  CG  ASN C1489      27.228   1.558 -12.881  1.00  0.00           C  
ATOM   1911  OD1 ASN C1489      27.675   0.853 -11.969  1.00  0.00           O  
ATOM   1912  ND2 ASN C1489      28.005   2.353 -13.622  1.00  0.00           N  
ATOM   1913  N   LEU C1490      23.499   2.491 -15.995  1.00  0.00           N  
ATOM   1914  CA  LEU C1490      22.164   2.205 -16.455  1.00  0.00           C  
ATOM   1915  C   LEU C1490      22.214   1.316 -17.676  1.00  0.00           C  
ATOM   1916  O   LEU C1490      23.233   1.265 -18.363  1.00  0.00           O  
ATOM   1917  CB  LEU C1490      21.373   3.494 -16.702  1.00  0.00           C  
ATOM   1918  CG  LEU C1490      20.808   4.173 -15.446  1.00  0.00           C  
ATOM   1919  CD1 LEU C1490      19.619   5.081 -15.775  1.00  0.00           C  
ATOM   1920  CD2 LEU C1490      20.413   3.143 -14.379  1.00  0.00           C  
ATOM   1921  N   PRO C1491      21.121   0.578 -17.927  1.00  0.00           N  
ATOM   1922  CA  PRO C1491      21.109  -0.370 -19.035  1.00  0.00           C  
ATOM   1923  C   PRO C1491      20.715   0.270 -20.384  1.00  0.00           C  
ATOM   1924  O   PRO C1491      19.717   1.008 -20.462  1.00  0.00           O  
ATOM   1925  CB  PRO C1491      20.083  -1.429 -18.570  1.00  0.00           C  
ATOM   1926  CG  PRO C1491      19.530  -0.926 -17.205  1.00  0.00           C  
ATOM   1927  CD  PRO C1491      19.855   0.530 -17.174  1.00  0.00           C  
ATOM   1928  N   VAL C1492      21.504  -0.020 -21.423  1.00  0.00           N  
ATOM   1929  CA  VAL C1492      21.296   0.552 -22.761  1.00  0.00           C  
ATOM   1930  C   VAL C1492      20.486  -0.377 -23.691  1.00  0.00           C  
ATOM   1931  O   VAL C1492      20.971  -1.448 -24.076  1.00  0.00           O  
ATOM   1932  CB  VAL C1492      22.637   0.875 -23.460  1.00  0.00           C  
ATOM   1933  CG1 VAL C1492      22.453   1.990 -24.470  1.00  0.00           C  
ATOM   1934  CG2 VAL C1492      23.729   1.210 -22.444  1.00  0.00           C  
ATOM   1935  N   PRO C1493      19.260   0.045 -24.069  1.00  0.00           N  
ATOM   1936  CA  PRO C1493      18.318  -0.677 -24.926  1.00  0.00           C  
ATOM   1937  C   PRO C1493      18.990  -1.448 -26.063  1.00  0.00           C  
ATOM   1938  O   PRO C1493      19.858  -0.909 -26.745  1.00  0.00           O  
ATOM   1939  CB  PRO C1493      17.455   0.444 -25.494  1.00  0.00           C  
ATOM   1940  CG  PRO C1493      17.429   1.454 -24.430  1.00  0.00           C  
ATOM   1941  CD  PRO C1493      18.704   1.338 -23.638  1.00  0.00           C  
ATOM   1942  N   ASP C1494      18.583  -2.698 -26.262  1.00  0.00           N  
ATOM   1943  CA  ASP C1494      19.266  -3.595 -27.194  1.00  0.00           C  
ATOM   1944  C   ASP C1494      18.733  -3.443 -28.625  1.00  0.00           C  
ATOM   1945  O   ASP C1494      17.651  -2.885 -28.833  1.00  0.00           O  
ATOM   1946  CB  ASP C1494      19.198  -5.053 -26.698  1.00  0.00           C  
ATOM   1947  CG  ASP C1494      17.873  -5.754 -27.054  1.00  0.00           C  
ATOM   1948  OD1 ASP C1494      17.950  -6.837 -27.678  1.00  0.00           O  
ATOM   1949  OD2 ASP C1494      16.770  -5.239 -26.719  1.00  0.00           O  
ATOM   1950  N   GLU C1495      19.484  -3.972 -29.594  1.00  0.00           N  
ATOM   1951  CA  GLU C1495      19.265  -3.675 -31.016  1.00  0.00           C  
ATOM   1952  C   GLU C1495      17.857  -3.846 -31.584  1.00  0.00           C  
ATOM   1953  O   GLU C1495      17.533  -3.233 -32.604  1.00  0.00           O  
ATOM   1954  CB  GLU C1495      20.284  -4.384 -31.903  1.00  0.00           C  
ATOM   1955  CG  GLU C1495      20.318  -5.883 -31.742  1.00  0.00           C  
ATOM   1956  CD  GLU C1495      21.278  -6.555 -32.719  1.00  0.00           C  
ATOM   1957  OE1 GLU C1495      22.442  -6.092 -32.830  1.00  0.00           O  
ATOM   1958  OE2 GLU C1495      20.863  -7.556 -33.363  1.00  0.00           O  
ATOM   1959  N   ASN C1496      17.032  -4.676 -30.948  1.00  0.00           N  
ATOM   1960  CA  ASN C1496      15.656  -4.891 -31.441  1.00  0.00           C  
ATOM   1961  C   ASN C1496      14.551  -4.361 -30.552  1.00  0.00           C  
ATOM   1962  O   ASN C1496      13.502  -4.977 -30.433  1.00  0.00           O  
ATOM   1963  CB  ASN C1496      15.353  -6.352 -31.873  1.00  0.00           C  
ATOM   1964  CG  ASN C1496      16.438  -7.349 -31.459  1.00  0.00           C  
ATOM   1965  OD1 ASN C1496      16.926  -8.117 -32.294  1.00  0.00           O  
ATOM   1966  ND2 ASN C1496      16.812  -7.346 -30.176  1.00  0.00           N  
ATOM   1967  N   VAL C1497      14.782  -3.209 -29.948  1.00  0.00           N  
ATOM   1968  CA  VAL C1497      13.726  -2.516 -29.243  1.00  0.00           C  
ATOM   1969  C   VAL C1497      12.592  -2.182 -30.213  1.00  0.00           C  
ATOM   1970  O   VAL C1497      12.845  -1.743 -31.330  1.00  0.00           O  
ATOM   1971  CB  VAL C1497      14.249  -1.222 -28.614  1.00  0.00           C  
ATOM   1972  CG1 VAL C1497      13.090  -0.387 -28.077  1.00  0.00           C  
ATOM   1973  CG2 VAL C1497      15.241  -1.541 -27.518  1.00  0.00           C  
ATOM   1974  N   ASP C1498      11.350  -2.408 -29.789  1.00  0.00           N  
ATOM   1975  CA  ASP C1498      10.190  -2.037 -30.597  1.00  0.00           C  
ATOM   1976  C   ASP C1498       9.850  -0.561 -30.379  1.00  0.00           C  
ATOM   1977  O   ASP C1498       9.168  -0.198 -29.409  1.00  0.00           O  
ATOM   1978  CB  ASP C1498       8.976  -2.963 -30.336  1.00  0.00           C  
ATOM   1979  CG  ASP C1498       7.685  -2.503 -31.070  1.00  0.00           C  
ATOM   1980  OD1 ASP C1498       7.750  -1.986 -32.212  1.00  0.00           O  
ATOM   1981  OD2 ASP C1498       6.585  -2.670 -30.495  1.00  0.00           O  
ATOM   1982  N   TYR C1499      10.334   0.270 -31.308  1.00  0.00           N  
ATOM   1983  CA  TYR C1499      10.055   1.710 -31.344  1.00  0.00           C  
ATOM   1984  C   TYR C1499       8.552   2.021 -31.472  1.00  0.00           C  
ATOM   1985  O   TYR C1499       8.090   3.091 -31.056  1.00  0.00           O  
ATOM   1986  CB  TYR C1499      10.874   2.397 -32.459  1.00  0.00           C  
ATOM   1987  CG  TYR C1499      12.355   2.611 -32.134  1.00  0.00           C  
ATOM   1988  CD1 TYR C1499      12.764   3.652 -31.302  1.00  0.00           C  
ATOM   1989  CD2 TYR C1499      13.341   1.784 -32.672  1.00  0.00           C  
ATOM   1990  CE1 TYR C1499      14.115   3.856 -30.993  1.00  0.00           C  
ATOM   1991  CE2 TYR C1499      14.700   1.983 -32.379  1.00  0.00           C  
ATOM   1992  CZ  TYR C1499      15.075   3.024 -31.531  1.00  0.00           C  
ATOM   1993  OH  TYR C1499      16.403   3.238 -31.221  1.00  0.00           O  
ATOM   1994  N   ASP C1500       7.797   1.071 -32.023  1.00  0.00           N  
ATOM   1995  CA  ASP C1500       6.350   1.210 -32.204  1.00  0.00           C  
ATOM   1996  C   ASP C1500       5.587   0.960 -30.917  1.00  0.00           C  
ATOM   1997  O   ASP C1500       4.544   1.569 -30.690  1.00  0.00           O  
ATOM   1998  CB  ASP C1500       5.855   0.287 -33.322  1.00  0.00           C  
ATOM   1999  CG  ASP C1500       6.316   0.751 -34.700  1.00  0.00           C  
ATOM   2000  OD1 ASP C1500       5.739   1.736 -35.213  1.00  0.00           O  
ATOM   2001  OD2 ASP C1500       7.260   0.145 -35.260  1.00  0.00           O  
ATOM   2002  N   GLY C1501       6.126   0.074 -30.077  1.00  0.00           N  
ATOM   2003  CA  GLY C1501       5.550  -0.227 -28.757  1.00  0.00           C  
ATOM   2004  C   GLY C1501       5.774   0.843 -27.692  1.00  0.00           C  
ATOM   2005  O   GLY C1501       6.179   1.975 -28.003  1.00  0.00           O  
ATOM   2006  N   ASP C1502       5.513   0.485 -26.432  1.00  0.00           N  
ATOM   2007  CA  ASP C1502       5.630   1.437 -25.320  1.00  0.00           C  
ATOM   2008  C   ASP C1502       7.005   1.476 -24.663  1.00  0.00           C  
ATOM   2009  O   ASP C1502       7.645   0.444 -24.409  1.00  0.00           O  
ATOM   2010  CB  ASP C1502       4.554   1.226 -24.256  1.00  0.00           C  
ATOM   2011  CG  ASP C1502       4.543   2.343 -23.213  1.00  0.00           C  
ATOM   2012  OD1 ASP C1502       4.667   3.538 -23.607  1.00  0.00           O  
ATOM   2013  OD2 ASP C1502       4.417   2.019 -22.006  1.00  0.00           O  
ATOM   2014  N   LEU C1503       7.425   2.696 -24.361  1.00  0.00           N  
ATOM   2015  CA  LEU C1503       8.806   2.960 -24.014  1.00  0.00           C  
ATOM   2016  C   LEU C1503       8.978   3.879 -22.795  1.00  0.00           C  
ATOM   2017  O   LEU C1503      10.084   4.013 -22.273  1.00  0.00           O  
ATOM   2018  CB  LEU C1503       9.581   3.479 -25.249  1.00  0.00           C  
ATOM   2019  CG  LEU C1503       8.897   3.869 -26.577  1.00  0.00           C  
ATOM   2020  CD1 LEU C1503       7.910   5.066 -26.486  1.00  0.00           C  
ATOM   2021  CD2 LEU C1503       9.969   4.101 -27.637  1.00  0.00           C  
ATOM   2022  N   THR C1504       7.893   4.486 -22.322  1.00  0.00           N  
ATOM   2023  CA  THR C1504       7.995   5.340 -21.146  1.00  0.00           C  
ATOM   2024  C   THR C1504       8.574   4.589 -19.926  1.00  0.00           C  
ATOM   2025  O   THR C1504       9.260   5.198 -19.109  1.00  0.00           O  
ATOM   2026  CB  THR C1504       6.674   6.052 -20.809  1.00  0.00           C  
ATOM   2027  OG1 THR C1504       5.870   5.205 -19.987  1.00  0.00           O  
ATOM   2028  CG2 THR C1504       5.909   6.406 -22.079  1.00  0.00           C  
ATOM   2029  N   PRO C1505       8.296   3.270 -19.795  1.00  0.00           N  
ATOM   2030  CA  PRO C1505       9.075   2.370 -18.920  1.00  0.00           C  
ATOM   2031  C   PRO C1505      10.594   2.452 -19.053  1.00  0.00           C  
ATOM   2032  O   PRO C1505      11.321   1.895 -18.224  1.00  0.00           O  
ATOM   2033  CB  PRO C1505       8.624   0.981 -19.371  1.00  0.00           C  
ATOM   2034  CG  PRO C1505       7.202   1.190 -19.730  1.00  0.00           C  
ATOM   2035  CD  PRO C1505       7.155   2.553 -20.399  1.00  0.00           C  
ATOM   2036  N   ILE C1506      11.072   3.129 -20.086  1.00  0.00           N  
ATOM   2037  CA  ILE C1506      12.508   3.231 -20.320  1.00  0.00           C  
ATOM   2038  C   ILE C1506      12.961   4.677 -20.157  1.00  0.00           C  
ATOM   2039  O   ILE C1506      14.053   4.947 -19.665  1.00  0.00           O  
ATOM   2040  CB  ILE C1506      12.913   2.658 -21.710  1.00  0.00           C  
ATOM   2041  CG1 ILE C1506      12.072   1.401 -22.043  1.00  0.00           C  
ATOM   2042  CG2 ILE C1506      14.433   2.400 -21.772  1.00  0.00           C  
ATOM   2043  CD1 ILE C1506      12.318   0.783 -23.415  1.00  0.00           C  
ATOM   2044  N   ILE C1507      12.118   5.611 -20.566  1.00  0.00           N  
ATOM   2045  CA  ILE C1507      12.403   7.004 -20.327  1.00  0.00           C  
ATOM   2046  C   ILE C1507      12.487   7.204 -18.837  1.00  0.00           C  
ATOM   2047  O   ILE C1507      13.490   7.695 -18.330  1.00  0.00           O  
ATOM   2048  CB  ILE C1507      11.312   7.879 -20.910  1.00  0.00           C  
ATOM   2049  CG1 ILE C1507      11.350   7.786 -22.437  1.00  0.00           C  
ATOM   2050  CG2 ILE C1507      11.434   9.321 -20.408  1.00  0.00           C  
ATOM   2051  CD1 ILE C1507      12.724   8.005 -23.042  1.00  0.00           C  
ATOM   2052  N   LYS C1508      11.425   6.787 -18.150  1.00  0.00           N  
ATOM   2053  CA  LYS C1508      11.358   6.820 -16.698  1.00  0.00           C  
ATOM   2054  C   LYS C1508      12.601   6.143 -16.145  1.00  0.00           C  
ATOM   2055  O   LYS C1508      13.285   6.671 -15.266  1.00  0.00           O  
ATOM   2056  CB  LYS C1508      10.111   6.099 -16.185  1.00  0.00           C  
ATOM   2057  CG  LYS C1508       8.763   6.686 -16.617  1.00  0.00           C  
ATOM   2058  CD  LYS C1508       7.649   6.392 -15.569  1.00  0.00           C  
ATOM   2059  CE  LYS C1508       7.833   5.048 -14.780  1.00  0.00           C  
ATOM   2060  NZ  LYS C1508       7.200   3.855 -15.434  1.00  0.00           N  
ATOM   2061  N   GLN C1509      12.908   4.976 -16.683  1.00  0.00           N  
ATOM   2062  CA  GLN C1509      14.135   4.302 -16.318  1.00  0.00           C  
ATOM   2063  C   GLN C1509      15.363   5.249 -16.378  1.00  0.00           C  
ATOM   2064  O   GLN C1509      16.190   5.220 -15.470  1.00  0.00           O  
ATOM   2065  CB  GLN C1509      14.284   3.025 -17.155  1.00  0.00           C  
ATOM   2066  CG  GLN C1509      15.684   2.648 -17.547  1.00  0.00           C  
ATOM   2067  CD  GLN C1509      16.400   1.853 -16.483  1.00  0.00           C  
ATOM   2068  OE1 GLN C1509      16.190   0.649 -16.342  1.00  0.00           O  
ATOM   2069  NE2 GLN C1509      17.279   2.518 -15.744  1.00  0.00           N  
ATOM   2070  N   TRP C1510      15.470   6.113 -17.398  1.00  0.00           N  
ATOM   2071  CA  TRP C1510      16.649   7.008 -17.500  1.00  0.00           C  
ATOM   2072  C   TRP C1510      16.394   8.427 -17.027  1.00  0.00           C  
ATOM   2073  O   TRP C1510      17.308   9.240 -17.059  1.00  0.00           O  
ATOM   2074  CB  TRP C1510      17.230   7.074 -18.920  1.00  0.00           C  
ATOM   2075  CG  TRP C1510      18.094   5.886 -19.379  1.00  0.00           C  
ATOM   2076  CD1 TRP C1510      17.643   4.667 -19.800  1.00  0.00           C  
ATOM   2077  CD2 TRP C1510      19.522   5.847 -19.528  1.00  0.00           C  
ATOM   2078  NE1 TRP C1510      18.695   3.867 -20.167  1.00  0.00           N  
ATOM   2079  CE2 TRP C1510      19.859   4.566 -20.009  1.00  0.00           C  
ATOM   2080  CE3 TRP C1510      20.544   6.759 -19.283  1.00  0.00           C  
ATOM   2081  CZ2 TRP C1510      21.171   4.176 -20.254  1.00  0.00           C  
ATOM   2082  CZ3 TRP C1510      21.855   6.370 -19.528  1.00  0.00           C  
ATOM   2083  CH2 TRP C1510      22.154   5.086 -20.008  1.00  0.00           C  
ATOM   2084  N   THR C1511      15.172   8.737 -16.606  1.00  0.00           N  
ATOM   2085  CA  THR C1511      14.849  10.107 -16.200  1.00  0.00           C  
ATOM   2086  C   THR C1511      14.390  10.211 -14.765  1.00  0.00           C  
ATOM   2087  O   THR C1511      13.947  11.273 -14.319  1.00  0.00           O  
ATOM   2088  CB  THR C1511      13.770  10.740 -17.081  1.00  0.00           C  
ATOM   2089  OG1 THR C1511      12.684   9.827 -17.238  1.00  0.00           O  
ATOM   2090  CG2 THR C1511      14.330  11.060 -18.427  1.00  0.00           C  
ATOM   2091  N   SER C1512      14.485   9.101 -14.046  1.00  0.00           N  
ATOM   2092  CA  SER C1512      14.073   9.062 -12.649  1.00  0.00           C  
ATOM   2093  C   SER C1512      15.059   9.880 -11.825  1.00  0.00           C  
ATOM   2094  O   SER C1512      14.839  11.077 -11.558  1.00  0.00           O  
ATOM   2095  CB  SER C1512      13.982   7.616 -12.138  1.00  0.00           C  
ATOM   2096  OG  SER C1512      15.157   6.872 -12.420  1.00  0.00           O  
ATOM   2097  N   VAL C1513      16.166   9.242 -11.466  1.00  0.00           N  
ATOM   2098  CA  VAL C1513      17.199   9.879 -10.649  1.00  0.00           C  
ATOM   2099  C   VAL C1513      17.701  11.183 -11.283  1.00  0.00           C  
ATOM   2100  O   VAL C1513      17.879  11.272 -12.509  1.00  0.00           O  
ATOM   2101  CB  VAL C1513      18.377   8.896 -10.300  1.00  0.00           C  
ATOM   2102  CG1 VAL C1513      17.832   7.579  -9.679  1.00  0.00           C  
ATOM   2103  CG2 VAL C1513      19.271   8.617 -11.519  1.00  0.00           C  
ATOM   2104  N   TYR C1514      17.901  12.183 -10.427  1.00  0.00           N  
ATOM   2105  CA  TYR C1514      18.304  13.536 -10.823  1.00  0.00           C  
ATOM   2106  C   TYR C1514      19.544  13.657 -11.748  1.00  0.00           C  
ATOM   2107  O   TYR C1514      20.617  13.112 -11.455  1.00  0.00           O  
ATOM   2108  CB  TYR C1514      18.518  14.369  -9.563  1.00  0.00           C  
ATOM   2109  CG  TYR C1514      18.791  15.814  -9.831  1.00  0.00           C  
ATOM   2110  CD1 TYR C1514      17.738  16.715 -10.000  1.00  0.00           C  
ATOM   2111  CD2 TYR C1514      20.104  16.289  -9.919  1.00  0.00           C  
ATOM   2112  CE1 TYR C1514      17.979  18.068 -10.247  1.00  0.00           C  
ATOM   2113  CE2 TYR C1514      20.367  17.638 -10.170  1.00  0.00           C  
ATOM   2114  CZ  TYR C1514      19.298  18.529 -10.329  1.00  0.00           C  
ATOM   2115  OH  TYR C1514      19.543  19.875 -10.569  1.00  0.00           O  
ATOM   2116  N   ALA C1515      19.373  14.394 -12.848  1.00  0.00           N  
ATOM   2117  CA  ALA C1515      20.472  14.775 -13.731  1.00  0.00           C  
ATOM   2118  C   ALA C1515      20.202  16.161 -14.343  1.00  0.00           C  
ATOM   2119  O   ALA C1515      19.076  16.427 -14.780  1.00  0.00           O  
ATOM   2120  CB  ALA C1515      20.685  13.717 -14.806  1.00  0.00           C  
ATOM   2121  N   ALA C1516      21.220  17.039 -14.357  1.00  0.00           N  
ATOM   2122  CA  ALA C1516      21.036  18.451 -14.734  1.00  0.00           C  
ATOM   2123  C   ALA C1516      22.275  19.195 -15.214  1.00  0.00           C  
ATOM   2124  O   ALA C1516      23.322  19.177 -14.561  1.00  0.00           O  
ATOM   2125  CB  ALA C1516      20.449  19.197 -13.589  1.00  0.00           C  
ATOM   2126  N   THR C1517      22.132  19.876 -16.349  1.00  0.00           N  
ATOM   2127  CA  THR C1517      23.144  20.825 -16.817  1.00  0.00           C  
ATOM   2128  C   THR C1517      23.017  22.074 -15.982  1.00  0.00           C  
ATOM   2129  O   THR C1517      21.895  22.445 -15.613  1.00  0.00           O  
ATOM   2130  CB  THR C1517      22.952  21.249 -18.299  1.00  0.00           C  
ATOM   2131  OG1 THR C1517      21.654  21.816 -18.499  1.00  0.00           O  
ATOM   2132  CG2 THR C1517      23.122  20.085 -19.227  1.00  0.00           C  
ATOM   2133  N   GLU C1518      24.142  22.732 -15.696  1.00  0.00           N  
ATOM   2134  CA  GLU C1518      24.139  23.963 -14.888  1.00  0.00           C  
ATOM   2135  C   GLU C1518      23.069  24.995 -15.297  1.00  0.00           C  
ATOM   2136  O   GLU C1518      22.759  25.878 -14.509  1.00  0.00           O  
ATOM   2137  CB  GLU C1518      25.519  24.624 -14.850  1.00  0.00           C  
ATOM   2138  CG  GLU C1518      25.892  25.278 -16.167  1.00  0.00           C  
ATOM   2139  CD  GLU C1518      27.204  26.029 -16.117  1.00  0.00           C  
ATOM   2140  OE1 GLU C1518      27.237  27.167 -15.590  1.00  0.00           O  
ATOM   2141  OE2 GLU C1518      28.197  25.492 -16.646  1.00  0.00           O  
ATOM   2142  N   ASP C1519      22.496  24.891 -16.498  1.00  0.00           N  
ATOM   2143  CA  ASP C1519      21.454  25.858 -16.913  1.00  0.00           C  
ATOM   2144  C   ASP C1519      20.139  25.642 -16.167  1.00  0.00           C  
ATOM   2145  O   ASP C1519      19.522  26.602 -15.714  1.00  0.00           O  
ATOM   2146  CB  ASP C1519      21.195  25.879 -18.440  1.00  0.00           C  
ATOM   2147  CG  ASP C1519      22.477  25.997 -19.276  1.00  0.00           C  
ATOM   2148  OD1 ASP C1519      23.416  26.760 -18.914  1.00  0.00           O  
ATOM   2149  OD2 ASP C1519      22.526  25.305 -20.317  1.00  0.00           O  
ATOM   2150  N   VAL C1520      19.718  24.386 -16.031  1.00  0.00           N  
ATOM   2151  CA  VAL C1520      18.407  24.071 -15.437  1.00  0.00           C  
ATOM   2152  C   VAL C1520      18.478  23.467 -14.031  1.00  0.00           C  
ATOM   2153  O   VAL C1520      17.512  22.887 -13.551  1.00  0.00           O  
ATOM   2154  CB  VAL C1520      17.589  23.136 -16.348  1.00  0.00           C  
ATOM   2155  CG1 VAL C1520      16.836  23.939 -17.417  1.00  0.00           C  
ATOM   2156  CG2 VAL C1520      18.498  22.085 -16.953  1.00  0.00           C  
ATOM   2157  N   HIS C1521      19.617  23.622 -13.373  1.00  0.00           N  
ATOM   2158  CA  HIS C1521      19.845  23.040 -12.062  1.00  0.00           C  
ATOM   2159  C   HIS C1521      19.273  23.875 -10.921  1.00  0.00           C  
ATOM   2160  O   HIS C1521      19.591  25.059 -10.787  1.00  0.00           O  
ATOM   2161  CB  HIS C1521      21.345  22.884 -11.842  1.00  0.00           C  
ATOM   2162  CG  HIS C1521      21.692  22.319 -10.509  1.00  0.00           C  
ATOM   2163  ND1 HIS C1521      22.368  21.131 -10.361  1.00  0.00           N  
ATOM   2164  CD2 HIS C1521      21.424  22.760  -9.259  1.00  0.00           C  
ATOM   2165  CE1 HIS C1521      22.514  20.871  -9.075  1.00  0.00           C  
ATOM   2166  NE2 HIS C1521      21.945  21.842  -8.386  1.00  0.00           N  
ATOM   2167  N   GLU C1522      18.456  23.243 -10.083  1.00  0.00           N  
ATOM   2168  CA  GLU C1522      17.978  23.858  -8.837  1.00  0.00           C  
ATOM   2169  C   GLU C1522      18.585  23.083  -7.647  1.00  0.00           C  
ATOM   2170  O   GLU C1522      18.288  21.899  -7.476  1.00  0.00           O  
ATOM   2171  CB  GLU C1522      16.439  23.853  -8.776  1.00  0.00           C  
ATOM   2172  CG  GLU C1522      15.806  25.156  -8.248  1.00  0.00           C  
ATOM   2173  CD  GLU C1522      15.988  25.393  -6.722  1.00  0.00           C  
ATOM   2174  OE1 GLU C1522      14.977  25.687  -6.040  1.00  0.00           O  
ATOM   2175  OE2 GLU C1522      17.124  25.301  -6.192  1.00  0.00           O  
ATOM   2176  N   PRO C1523      19.471  23.729  -6.848  1.00  0.00           N  
ATOM   2177  CA  PRO C1523      20.081  23.016  -5.716  1.00  0.00           C  
ATOM   2178  C   PRO C1523      19.117  22.683  -4.586  1.00  0.00           C  
ATOM   2179  O   PRO C1523      19.368  21.731  -3.853  1.00  0.00           O  
ATOM   2180  CB  PRO C1523      21.176  23.977  -5.228  1.00  0.00           C  
ATOM   2181  CG  PRO C1523      21.367  24.958  -6.344  1.00  0.00           C  
ATOM   2182  CD  PRO C1523      20.005  25.097  -6.960  1.00  0.00           C  
ATOM   2183  N   ALA C1676      18.038  23.452  -4.441  1.00  0.00           N  
ATOM   2184  CA  ALA C1676      16.976  23.074  -3.511  1.00  0.00           C  
ATOM   2185  C   ALA C1676      16.386  21.718  -3.916  1.00  0.00           C  
ATOM   2186  O   ALA C1676      16.282  20.802  -3.095  1.00  0.00           O  
ATOM   2187  CB  ALA C1676      15.896  24.149  -3.428  1.00  0.00           C  
ATOM   2188  N   ARG C1677      16.048  21.578  -5.193  1.00  0.00           N  
ATOM   2189  CA  ARG C1677      15.585  20.294  -5.735  1.00  0.00           C  
ATOM   2190  C   ARG C1677      16.654  19.146  -5.765  1.00  0.00           C  
ATOM   2191  O   ARG C1677      16.288  17.970  -5.808  1.00  0.00           O  
ATOM   2192  CB  ARG C1677      14.932  20.515  -7.107  1.00  0.00           C  
ATOM   2193  CG  ARG C1677      14.130  19.346  -7.650  1.00  0.00           C  
ATOM   2194  CD  ARG C1677      13.548  19.697  -8.995  1.00  0.00           C  
ATOM   2195  NE  ARG C1677      13.560  18.557  -9.909  1.00  0.00           N  
ATOM   2196  CZ  ARG C1677      13.398  18.651 -11.230  1.00  0.00           C  
ATOM   2197  NH1 ARG C1677      13.214  19.835 -11.809  1.00  0.00           N  
ATOM   2198  NH2 ARG C1677      13.420  17.557 -11.979  1.00  0.00           N  
ATOM   2199  N   TYR C1678      17.949  19.492  -5.732  1.00  0.00           N  
ATOM   2200  CA  TYR C1678      19.073  18.525  -5.570  1.00  0.00           C  
ATOM   2201  C   TYR C1678      18.951  17.791  -4.227  1.00  0.00           C  
ATOM   2202  O   TYR C1678      18.440  16.659  -4.180  1.00  0.00           O  
ATOM   2203  CB  TYR C1678      20.399  19.285  -5.608  1.00  0.00           C  
ATOM   2204  CG  TYR C1678      21.638  18.548  -6.062  1.00  0.00           C  
ATOM   2205  CD1 TYR C1678      22.865  18.787  -5.438  1.00  0.00           C  
ATOM   2206  CD2 TYR C1678      21.614  17.672  -7.143  1.00  0.00           C  
ATOM   2207  CE1 TYR C1678      24.038  18.156  -5.867  1.00  0.00           C  
ATOM   2208  CE2 TYR C1678      22.787  17.030  -7.584  1.00  0.00           C  
ATOM   2209  CZ  TYR C1678      23.992  17.279  -6.935  1.00  0.00           C  
ATOM   2210  OH  TYR C1678      25.150  16.665  -7.345  1.00  0.00           O  
ATOM   2211  N   GLU C1679      19.423  18.452  -3.154  1.00  0.00           N  
ATOM   2212  CA  GLU C1679      19.190  18.071  -1.746  1.00  0.00           C  
ATOM   2213  C   GLU C1679      18.110  16.988  -1.528  1.00  0.00           C  
ATOM   2214  O   GLU C1679      18.406  15.851  -1.102  1.00  0.00           O  
ATOM   2215  CB  GLU C1679      18.820  19.333  -0.937  1.00  0.00           C  
ATOM   2216  CG  GLU C1679      19.961  19.984  -0.152  1.00  0.00           C  
ATOM   2217  CD  GLU C1679      20.980  20.706  -1.028  1.00  0.00           C  
ATOM   2218  OE1 GLU C1679      21.501  21.743  -0.572  1.00  0.00           O  
ATOM   2219  OE2 GLU C1679      21.272  20.246  -2.157  1.00  0.00           O  
ATOM   2220  N   SER C1680      16.871  17.367  -1.856  1.00  0.00           N  
ATOM   2221  CA  SER C1680      15.652  16.613  -1.545  1.00  0.00           C  
ATOM   2222  C   SER C1680      15.495  15.232  -2.195  1.00  0.00           C  
ATOM   2223  O   SER C1680      14.761  14.386  -1.670  1.00  0.00           O  
ATOM   2224  CB  SER C1680      14.424  17.469  -1.881  1.00  0.00           C  
ATOM   2225  OG  SER C1680      13.354  16.663  -2.357  1.00  0.00           O  
ATOM   2226  N   GLU C1681      16.146  15.017  -3.339  1.00  0.00           N  
ATOM   2227  CA  GLU C1681      16.033  13.746  -4.044  1.00  0.00           C  
ATOM   2228  C   GLU C1681      17.392  13.131  -4.393  1.00  0.00           C  
ATOM   2229  O   GLU C1681      17.490  12.372  -5.357  1.00  0.00           O  
ATOM   2230  CB  GLU C1681      15.126  13.881  -5.282  1.00  0.00           C  
ATOM   2231  CG  GLU C1681      15.779  14.565  -6.491  1.00  0.00           C  
ATOM   2232  CD  GLU C1681      14.783  14.989  -7.571  1.00  0.00           C  
ATOM   2233  OE1 GLU C1681      15.161  14.995  -8.771  1.00  0.00           O  
ATOM   2234  OE2 GLU C1681      13.632  15.331  -7.219  1.00  0.00           O  
ATOM   2235  N   VAL C1682      18.431  13.461  -3.619  1.00  0.00           N  
ATOM   2236  CA  VAL C1682      19.758  12.819  -3.770  1.00  0.00           C  
ATOM   2237  C   VAL C1682      20.509  12.630  -2.432  1.00  0.00           C  
ATOM   2238  O   VAL C1682      20.901  13.614  -1.782  1.00  0.00           O  
ATOM   2239  CB  VAL C1682      20.731  13.540  -4.804  1.00  0.00           C  
ATOM   2240  CG1 VAL C1682      21.982  12.691  -5.071  1.00  0.00           C  
ATOM   2241  CG2 VAL C1682      20.057  13.835  -6.125  1.00  0.00           C  
ATOM   2242  N   PRO C1683      20.682  11.361  -2.009  1.00  0.00           N  
ATOM   2243  CA  PRO C1683      21.718  10.933  -1.043  1.00  0.00           C  
ATOM   2244  C   PRO C1683      23.109  11.576  -1.292  1.00  0.00           C  
ATOM   2245  O   PRO C1683      23.676  11.405  -2.370  1.00  0.00           O  
ATOM   2246  CB  PRO C1683      21.786   9.402  -1.254  1.00  0.00           C  
ATOM   2247  CG  PRO C1683      20.694   9.059  -2.317  1.00  0.00           C  
ATOM   2248  CD  PRO C1683      19.797  10.245  -2.403  1.00  0.00           C  
ATOM   2249  N   GLU C1684      23.646  12.273  -0.284  1.00  0.00           N  
ATOM   2250  CA  GLU C1684      24.853  13.134  -0.409  1.00  0.00           C  
ATOM   2251  C   GLU C1684      26.168  12.455  -0.864  1.00  0.00           C  
ATOM   2252  O   GLU C1684      27.019  13.105  -1.488  1.00  0.00           O  
ATOM   2253  CB  GLU C1684      25.050  13.989   0.874  1.00  0.00           C  
ATOM   2254  CG  GLU C1684      26.516  14.306   1.325  1.00  0.00           C  
ATOM   2255  CD  GLU C1684      26.951  15.773   1.145  1.00  0.00           C  
ATOM   2256  OE1 GLU C1684      27.662  16.290   2.037  1.00  0.00           O  
ATOM   2257  OE2 GLU C1684      26.602  16.405   0.122  1.00  0.00           O  
ATOM   2258  N   ALA C1685      26.340  11.166  -0.568  1.00  0.00           N  
ATOM   2259  CA  ALA C1685      27.551  10.454  -1.001  1.00  0.00           C  
ATOM   2260  C   ALA C1685      27.543  10.326  -2.521  1.00  0.00           C  
ATOM   2261  O   ALA C1685      28.596  10.187  -3.153  1.00  0.00           O  
ATOM   2262  CB  ALA C1685      27.637   9.072  -0.337  1.00  0.00           C  
ATOM   2263  N   ASN C1686      26.330  10.412  -3.079  1.00  0.00           N  
ATOM   2264  CA  ASN C1686      26.037  10.146  -4.492  1.00  0.00           C  
ATOM   2265  C   ASN C1686      26.070  11.376  -5.421  1.00  0.00           C  
ATOM   2266  O   ASN C1686      26.333  11.246  -6.625  1.00  0.00           O  
ATOM   2267  CB  ASN C1686      24.692   9.403  -4.611  1.00  0.00           C  
ATOM   2268  CG  ASN C1686      24.819   7.896  -4.371  1.00  0.00           C  
ATOM   2269  OD1 ASN C1686      23.963   7.126  -4.801  1.00  0.00           O  
ATOM   2270  ND2 ASN C1686      25.893   7.473  -3.704  1.00  0.00           N  
ATOM   2271  N   ARG C1687      25.802  12.557  -4.855  1.00  0.00           N  
ATOM   2272  CA  ARG C1687      25.946  13.851  -5.547  1.00  0.00           C  
ATOM   2273  C   ARG C1687      27.257  13.953  -6.344  1.00  0.00           C  
ATOM   2274  O   ARG C1687      28.295  13.439  -5.912  1.00  0.00           O  
ATOM   2275  CB  ARG C1687      25.925  15.001  -4.535  1.00  0.00           C  
ATOM   2276  CG  ARG C1687      24.593  15.365  -3.888  1.00  0.00           C  
ATOM   2277  CD  ARG C1687      24.906  15.858  -2.487  1.00  0.00           C  
ATOM   2278  NE  ARG C1687      24.161  17.034  -2.036  1.00  0.00           N  
ATOM   2279  CZ  ARG C1687      23.093  17.001  -1.240  1.00  0.00           C  
ATOM   2280  NH1 ARG C1687      22.585  15.845  -0.810  1.00  0.00           N  
ATOM   2281  NH2 ARG C1687      22.526  18.140  -0.882  1.00  0.00           N  
ATOM   2282  N   LEU C1688      27.206  14.623  -7.495  1.00  0.00           N  
ATOM   2283  CA  LEU C1688      28.394  14.796  -8.323  1.00  0.00           C  
ATOM   2284  C   LEU C1688      28.286  15.969  -9.292  1.00  0.00           C  
ATOM   2285  O   LEU C1688      27.540  15.917 -10.275  1.00  0.00           O  
ATOM   2286  CB  LEU C1688      28.760  13.486  -9.051  1.00  0.00           C  
ATOM   2287  CG  LEU C1688      30.052  13.377  -9.889  1.00  0.00           C  
ATOM   2288  CD1 LEU C1688      31.196  14.295  -9.436  1.00  0.00           C  
ATOM   2289  CD2 LEU C1688      30.512  11.930  -9.920  1.00  0.00           C  
ATOM   2290  N   ASN C1689      29.046  17.020  -8.979  1.00  0.00           N  
ATOM   2291  CA  ASN C1689      29.232  18.180  -9.855  1.00  0.00           C  
ATOM   2292  C   ASN C1689      30.493  17.954 -10.673  1.00  0.00           C  
ATOM   2293  O   ASN C1689      31.593  17.986 -10.123  1.00  0.00           O  
ATOM   2294  CB  ASN C1689      29.353  19.489  -9.036  1.00  0.00           C  
ATOM   2295  CG  ASN C1689      29.571  20.746  -9.919  1.00  0.00           C  
ATOM   2296  OD1 ASN C1689      28.773  21.032 -10.809  1.00  0.00           O  
ATOM   2297  ND2 ASN C1689      30.635  21.503  -9.647  1.00  0.00           N  
ATOM   2298  N   THR C1690      30.340  17.703 -11.972  1.00  0.00           N  
ATOM   2299  CA  THR C1690      31.496  17.582 -12.859  1.00  0.00           C  
ATOM   2300  C   THR C1690      31.263  18.367 -14.167  1.00  0.00           C  
ATOM   2301  O   THR C1690      30.204  18.982 -14.345  1.00  0.00           O  
ATOM   2302  CB  THR C1690      31.892  16.078 -13.080  1.00  0.00           C  
ATOM   2303  OG1 THR C1690      33.175  15.978 -13.735  1.00  0.00           O  
ATOM   2304  CG2 THR C1690      30.806  15.315 -13.869  1.00  0.00           C  
ATOM   2305  N   ARG C1692      32.267  18.386 -15.045  1.00  0.00           N  
ATOM   2306  CA  ARG C1692      32.101  18.899 -16.403  1.00  0.00           C  
ATOM   2307  C   ARG C1692      31.862  17.738 -17.387  1.00  0.00           C  
ATOM   2308  O   ARG C1692      32.047  16.561 -17.058  1.00  0.00           O  
ATOM   2309  CB  ARG C1692      33.308  19.758 -16.840  1.00  0.00           C  
ATOM   2310  CG  ARG C1692      33.652  20.888 -15.881  1.00  0.00           C  
ATOM   2311  CD  ARG C1692      34.383  22.061 -16.526  1.00  0.00           C  
ATOM   2312  NE  ARG C1692      33.501  22.963 -17.290  1.00  0.00           N  
ATOM   2313  CZ  ARG C1692      32.665  23.881 -16.774  1.00  0.00           C  
ATOM   2314  NH1 ARG C1692      32.536  24.052 -15.462  1.00  0.00           N  
ATOM   2315  NH2 ARG C1692      31.930  24.641 -17.579  1.00  0.00           N  
ATOM   2316  N   GLY C1693      31.447  18.074 -18.600  1.00  0.00           N  
ATOM   2317  CA  GLY C1693      31.149  17.070 -19.600  1.00  0.00           C  
ATOM   2318  C   GLY C1693      31.044  17.697 -20.968  1.00  0.00           C  
ATOM   2319  O   GLY C1693      31.325  18.887 -21.139  1.00  0.00           O  
ATOM   2320  N   ILE C1700      30.630  16.891 -21.943  1.00  0.00           N  
ATOM   2321  CA  ILE C1700      30.591  17.309 -23.339  1.00  0.00           C  
ATOM   2322  C   ILE C1700      29.274  16.967 -24.012  1.00  0.00           C  
ATOM   2323  O   ILE C1700      28.925  15.794 -24.127  1.00  0.00           O  
ATOM   2324  CB  ILE C1700      31.699  16.641 -24.137  1.00  0.00           C  
ATOM   2325  CG1 ILE C1700      33.059  16.857 -23.456  1.00  0.00           C  
ATOM   2326  CG2 ILE C1700      31.667  17.140 -25.595  1.00  0.00           C  
ATOM   2327  CD1 ILE C1700      34.007  15.701 -23.605  1.00  0.00           C  
ATOM   2328  N   GLU C1701      28.562  18.010 -24.445  1.00  0.00           N  
ATOM   2329  CA  GLU C1701      27.358  17.882 -25.259  1.00  0.00           C  
ATOM   2330  C   GLU C1701      27.723  17.251 -26.597  1.00  0.00           C  
ATOM   2331  O   GLU C1701      28.610  17.739 -27.298  1.00  0.00           O  
ATOM   2332  CB  GLU C1701      26.692  19.245 -25.467  1.00  0.00           C  
ATOM   2333  CG  GLU C1701      25.485  19.217 -26.419  1.00  0.00           C  
ATOM   2334  CD  GLU C1701      24.800  20.575 -26.620  1.00  0.00           C  
ATOM   2335  OE1 GLU C1701      25.156  21.540 -25.902  1.00  0.00           O  
ATOM   2336  OE2 GLU C1701      23.901  20.679 -27.498  1.00  0.00           O  
ATOM   2337  N   VAL C1702      27.058  16.140 -26.910  1.00  0.00           N  
ATOM   2338  CA  VAL C1702      27.243  15.398 -28.168  1.00  0.00           C  
ATOM   2339  C   VAL C1702      25.951  15.415 -28.990  1.00  0.00           C  
ATOM   2340  O   VAL C1702      25.934  14.987 -30.136  1.00  0.00           O  
ATOM   2341  CB  VAL C1702      27.690  13.893 -27.950  1.00  0.00           C  
ATOM   2342  CG1 VAL C1702      29.118  13.795 -27.477  1.00  0.00           C  
ATOM   2343  CG2 VAL C1702      26.781  13.168 -26.999  1.00  0.00           C  
ATOM   2344  N   GLY C1703      24.878  15.917 -28.385  1.00  0.00           N  
ATOM   2345  CA  GLY C1703      23.577  15.932 -29.010  1.00  0.00           C  
ATOM   2346  C   GLY C1703      22.533  16.483 -28.076  1.00  0.00           C  
ATOM   2347  O   GLY C1703      22.723  16.503 -26.875  1.00  0.00           O  
ATOM   2348  N   GLN C1704      21.425  16.930 -28.644  1.00  0.00           N  
ATOM   2349  CA  GLN C1704      20.362  17.533 -27.877  1.00  0.00           C  
ATOM   2350  C   GLN C1704      19.034  17.277 -28.568  1.00  0.00           C  
ATOM   2351  O   GLN C1704      18.929  17.408 -29.781  1.00  0.00           O  
ATOM   2352  CB  GLN C1704      20.589  19.049 -27.701  1.00  0.00           C  
ATOM   2353  CG  GLN C1704      19.821  19.655 -26.492  1.00  0.00           C  
ATOM   2354  CD  GLN C1704      20.114  21.148 -26.163  1.00  0.00           C  
ATOM   2355  OE1 GLN C1704      19.344  21.752 -25.411  1.00  0.00           O  
ATOM   2356  NE2 GLN C1704      21.209  21.735 -26.713  1.00  0.00           N  
ATOM   2357  N   ILE C1705      18.023  16.911 -27.788  1.00  0.00           N  
ATOM   2358  CA  ILE C1705      16.702  16.646 -28.327  1.00  0.00           C  
ATOM   2359  C   ILE C1705      15.727  17.624 -27.718  1.00  0.00           C  
ATOM   2360  O   ILE C1705      15.925  18.069 -26.583  1.00  0.00           O  
ATOM   2361  CB  ILE C1705      16.240  15.192 -28.104  1.00  0.00           C  
ATOM   2362  CG1 ILE C1705      16.223  14.842 -26.617  1.00  0.00           C  
ATOM   2363  CG2 ILE C1705      17.149  14.244 -28.863  1.00  0.00           C  
ATOM   2364  CD1 ILE C1705      15.551  13.524 -26.289  1.00  0.00           C  
ATOM   2365  N   PHE C1706      14.686  17.948 -28.486  1.00  0.00           N  
ATOM   2366  CA  PHE C1706      13.856  19.119 -28.254  1.00  0.00           C  
ATOM   2367  C   PHE C1706      12.439  18.769 -28.583  1.00  0.00           C  
ATOM   2368  O   PHE C1706      12.169  17.944 -29.457  1.00  0.00           O  
ATOM   2369  CB  PHE C1706      14.259  20.276 -29.190  1.00  0.00           C  
ATOM   2370  CG  PHE C1706      15.663  20.783 -28.989  1.00  0.00           C  
ATOM   2371  CD1 PHE C1706      16.722  20.217 -29.674  1.00  0.00           C  
ATOM   2372  CD2 PHE C1706      15.915  21.839 -28.130  1.00  0.00           C  
ATOM   2373  CE1 PHE C1706      18.012  20.679 -29.496  1.00  0.00           C  
ATOM   2374  CE2 PHE C1706      17.210  22.323 -27.942  1.00  0.00           C  
ATOM   2375  CZ  PHE C1706      18.258  21.748 -28.632  1.00  0.00           C  
ATOM   2376  N   TYR C1707      11.527  19.409 -27.873  1.00  0.00           N  
ATOM   2377  CA  TYR C1707      10.124  19.367 -28.212  1.00  0.00           C  
ATOM   2378  C   TYR C1707       9.607  20.768 -28.029  1.00  0.00           C  
ATOM   2379  O   TYR C1707      10.074  21.488 -27.137  1.00  0.00           O  
ATOM   2380  CB  TYR C1707       9.354  18.411 -27.315  1.00  0.00           C  
ATOM   2381  CG  TYR C1707       7.897  18.749 -27.295  1.00  0.00           C  
ATOM   2382  CD1 TYR C1707       7.092  18.497 -28.412  1.00  0.00           C  
ATOM   2383  CD2 TYR C1707       7.321  19.380 -26.184  1.00  0.00           C  
ATOM   2384  CE1 TYR C1707       5.736  18.841 -28.412  1.00  0.00           C  
ATOM   2385  CE2 TYR C1707       5.957  19.731 -26.168  1.00  0.00           C  
ATOM   2386  CZ  TYR C1707       5.172  19.450 -27.286  1.00  0.00           C  
ATOM   2387  OH  TYR C1707       3.829  19.781 -27.288  1.00  0.00           O  
ATOM   2388  N   PHE C1708       8.643  21.148 -28.865  1.00  0.00           N  
ATOM   2389  CA  PHE C1708       8.141  22.520 -28.912  1.00  0.00           C  
ATOM   2390  C   PHE C1708       6.814  22.648 -29.670  1.00  0.00           C  
ATOM   2391  O   PHE C1708       6.550  23.685 -30.292  1.00  0.00           O  
ATOM   2392  CB  PHE C1708       9.195  23.440 -29.545  1.00  0.00           C  
ATOM   2393  CG  PHE C1708       9.782  22.912 -30.839  1.00  0.00           C  
ATOM   2394  CD1 PHE C1708       8.996  22.761 -31.977  1.00  0.00           C  
ATOM   2395  CD2 PHE C1708      11.129  22.600 -30.921  1.00  0.00           C  
ATOM   2396  CE1 PHE C1708       9.537  22.292 -33.156  1.00  0.00           C  
ATOM   2397  CE2 PHE C1708      11.681  22.130 -32.094  1.00  0.00           C  
ATOM   2398  CZ  PHE C1708      10.883  21.980 -33.217  1.00  0.00           C  
ATOM   2399  N   GLY C1709       6.001  21.590 -29.636  1.00  0.00           N  
ATOM   2400  CA  GLY C1709       4.657  21.634 -30.198  1.00  0.00           C  
ATOM   2401  C   GLY C1709       4.536  22.574 -31.378  1.00  0.00           C  
ATOM   2402  O   GLY C1709       5.132  22.326 -32.412  1.00  0.00           O  
ATOM   2403  N   THR C1710       3.810  23.678 -31.201  1.00  0.00           N  
ATOM   2404  CA  THR C1710       3.423  24.557 -32.317  1.00  0.00           C  
ATOM   2405  C   THR C1710       4.294  25.795 -32.476  1.00  0.00           C  
ATOM   2406  O   THR C1710       3.862  26.790 -33.056  1.00  0.00           O  
ATOM   2407  CB  THR C1710       1.936  25.012 -32.230  1.00  0.00           C  
ATOM   2408  OG1 THR C1710       1.793  26.059 -31.267  1.00  0.00           O  
ATOM   2409  CG2 THR C1710       1.012  23.860 -31.849  1.00  0.00           C  
ATOM   2410  N   LYS C1711       5.525  25.737 -31.977  1.00  0.00           N  
ATOM   2411  CA  LYS C1711       6.454  26.867 -32.067  1.00  0.00           C  
ATOM   2412  C   LYS C1711       6.663  27.321 -33.539  1.00  0.00           C  
ATOM   2413  O   LYS C1711       7.017  28.473 -33.803  1.00  0.00           O  
ATOM   2414  CB  LYS C1711       7.770  26.518 -31.320  1.00  0.00           C  
ATOM   2415  CG  LYS C1711       9.053  27.329 -31.671  1.00  0.00           C  
ATOM   2416  CD  LYS C1711       9.065  28.783 -31.197  1.00  0.00           C  
ATOM   2417  CE  LYS C1711      10.446  29.394 -31.315  1.00  0.00           C  
ATOM   2418  NZ  LYS C1711      10.590  30.539 -30.376  1.00  0.00           N  
ATOM   2419  N   TYR C1712       6.395  26.416 -34.482  1.00  0.00           N  
ATOM   2420  CA  TYR C1712       6.737  26.617 -35.889  1.00  0.00           C  
ATOM   2421  C   TYR C1712       5.539  26.493 -36.797  1.00  0.00           C  
ATOM   2422  O   TYR C1712       5.439  27.223 -37.780  1.00  0.00           O  
ATOM   2423  CB  TYR C1712       7.818  25.618 -36.308  1.00  0.00           C  
ATOM   2424  CG  TYR C1712       9.114  25.946 -35.650  1.00  0.00           C  
ATOM   2425  CD1 TYR C1712       9.863  27.038 -36.073  1.00  0.00           C  
ATOM   2426  CD2 TYR C1712       9.571  25.212 -34.569  1.00  0.00           C  
ATOM   2427  CE1 TYR C1712      11.043  27.381 -35.462  1.00  0.00           C  
ATOM   2428  CE2 TYR C1712      10.763  25.546 -33.943  1.00  0.00           C  
ATOM   2429  CZ  TYR C1712      11.493  26.641 -34.398  1.00  0.00           C  
ATOM   2430  OH  TYR C1712      12.677  26.992 -33.791  1.00  0.00           O  
ATOM   2431  N   SER C1726       4.652  25.555 -36.461  1.00  0.00           N  
ATOM   2432  CA  SER C1726       3.462  25.265 -37.244  1.00  0.00           C  
ATOM   2433  C   SER C1726       2.383  26.332 -37.071  1.00  0.00           C  
ATOM   2434  O   SER C1726       1.754  26.761 -38.053  1.00  0.00           O  
ATOM   2435  CB  SER C1726       2.905  23.893 -36.869  1.00  0.00           C  
ATOM   2436  OG  SER C1726       2.605  23.802 -35.492  1.00  0.00           O  
ATOM   2437  N   ASP C1727       2.177  26.741 -35.816  1.00  0.00           N  
ATOM   2438  CA  ASP C1727       1.260  27.813 -35.464  1.00  0.00           C  
ATOM   2439  C   ASP C1727       1.561  29.034 -36.332  1.00  0.00           C  
ATOM   2440  O   ASP C1727       0.662  29.581 -36.973  1.00  0.00           O  
ATOM   2441  CB  ASP C1727       1.407  28.164 -33.975  1.00  0.00           C  
ATOM   2442  CG  ASP C1727       0.057  28.307 -33.252  1.00  0.00           C  
ATOM   2443  OD1 ASP C1727      -0.558  29.399 -33.340  1.00  0.00           O  
ATOM   2444  OD2 ASP C1727      -0.368  27.338 -32.571  1.00  0.00           O  
ATOM   2445  N   SER C1728       2.830  29.430 -36.386  1.00  0.00           N  
ATOM   2446  CA  SER C1728       3.217  30.635 -37.117  1.00  0.00           C  
ATOM   2447  C   SER C1728       3.498  30.440 -38.618  1.00  0.00           C  
ATOM   2448  O   SER C1728       3.843  31.397 -39.327  1.00  0.00           O  
ATOM   2449  CB  SER C1728       4.412  31.295 -36.451  1.00  0.00           C  
ATOM   2450  OG  SER C1728       4.630  32.570 -37.017  1.00  0.00           O  
ATOM   2451  N   MET C1729       3.338  29.218 -39.115  1.00  0.00           N  
ATOM   2452  CA  MET C1729       3.614  28.975 -40.522  1.00  0.00           C  
ATOM   2453  C   MET C1729       2.516  28.267 -41.290  1.00  0.00           C  
ATOM   2454  O   MET C1729       2.758  27.714 -42.361  1.00  0.00           O  
ATOM   2455  CB  MET C1729       4.920  28.230 -40.670  1.00  0.00           C  
ATOM   2456  CG  MET C1729       6.108  29.125 -40.565  1.00  0.00           C  
ATOM   2457  SD  MET C1729       7.510  28.253 -41.237  1.00  0.00           S  
ATOM   2458  CE  MET C1729       8.737  29.558 -41.174  1.00  0.00           C  
ATOM   2459  N   LYS C1730       1.306  28.292 -40.744  1.00  0.00           N  
ATOM   2460  CA  LYS C1730       0.153  27.704 -41.412  1.00  0.00           C  
ATOM   2461  C   LYS C1730       0.506  26.285 -41.840  1.00  0.00           C  
ATOM   2462  O   LYS C1730       0.274  25.873 -42.986  1.00  0.00           O  
ATOM   2463  CB  LYS C1730      -0.311  28.588 -42.588  1.00  0.00           C  
ATOM   2464  CG  LYS C1730      -1.322  29.710 -42.208  1.00  0.00           C  
ATOM   2465  CD  LYS C1730      -0.945  30.541 -40.945  1.00  0.00           C  
ATOM   2466  CE  LYS C1730       0.307  31.423 -41.125  1.00  0.00           C  
ATOM   2467  NZ  LYS C1730       0.141  32.459 -42.193  1.00  0.00           N  
ATOM   2468  N   ALA C1731       1.094  25.556 -40.896  1.00  0.00           N  
ATOM   2469  CA  ALA C1731       1.442  24.164 -41.104  1.00  0.00           C  
ATOM   2470  C   ALA C1731       0.506  23.251 -40.309  1.00  0.00           C  
ATOM   2471  O   ALA C1731       0.811  22.862 -39.177  1.00  0.00           O  
ATOM   2472  CB  ALA C1731       2.901  23.919 -40.733  1.00  0.00           C  
ATOM   2473  N   ASN C1732      -0.632  22.910 -40.913  1.00  0.00           N  
ATOM   2474  CA  ASN C1732      -1.637  22.105 -40.234  1.00  0.00           C  
ATOM   2475  C   ASN C1732      -2.122  20.915 -41.060  1.00  0.00           C  
ATOM   2476  O   ASN C1732      -1.892  20.840 -42.271  1.00  0.00           O  
ATOM   2477  CB  ASN C1732      -2.829  22.973 -39.821  1.00  0.00           C  
ATOM   2478  CG  ASN C1732      -2.505  24.458 -39.827  1.00  0.00           C  
ATOM   2479  OD1 ASN C1732      -2.279  25.043 -40.884  1.00  0.00           O  
ATOM   2480  ND2 ASN C1732      -2.491  25.075 -38.653  1.00  0.00           N  
ATOM   2481  N   VAL C1758      -2.768  19.977 -40.375  1.00  0.00           N  
ATOM   2482  CA  VAL C1758      -3.496  18.878 -41.002  1.00  0.00           C  
ATOM   2483  C   VAL C1758      -4.943  18.876 -40.490  1.00  0.00           C  
ATOM   2484  O   VAL C1758      -5.350  19.769 -39.755  1.00  0.00           O  
ATOM   2485  CB  VAL C1758      -2.840  17.484 -40.739  1.00  0.00           C  
ATOM   2486  CG1 VAL C1758      -1.495  17.371 -41.418  1.00  0.00           C  
ATOM   2487  CG2 VAL C1758      -2.715  17.202 -39.250  1.00  0.00           C  
ATOM   2488  N   THR C1759      -5.714  17.871 -40.882  1.00  0.00           N  
ATOM   2489  CA  THR C1759      -7.078  17.729 -40.403  1.00  0.00           C  
ATOM   2490  C   THR C1759      -7.152  16.470 -39.540  1.00  0.00           C  
ATOM   2491  O   THR C1759      -6.835  15.381 -40.018  1.00  0.00           O  
ATOM   2492  CB  THR C1759      -8.083  17.704 -41.580  1.00  0.00           C  
ATOM   2493  OG1 THR C1759      -7.588  16.850 -42.622  1.00  0.00           O  
ATOM   2494  CG2 THR C1759      -8.262  19.109 -42.138  1.00  0.00           C  
ATOM   2495  N   GLY C1760      -7.547  16.633 -38.272  1.00  0.00           N  
ATOM   2496  CA  GLY C1760      -7.514  15.551 -37.263  1.00  0.00           C  
ATOM   2497  C   GLY C1760      -8.486  14.393 -37.483  1.00  0.00           C  
ATOM   2498  O   GLY C1760      -9.204  14.372 -38.488  1.00  0.00           O  
ATOM   2499  N   PRO C1764      -8.538  13.422 -36.539  1.00  0.00           N  
ATOM   2500  CA  PRO C1764      -9.453  12.274 -36.688  1.00  0.00           C  
ATOM   2501  C   PRO C1764     -10.925  12.663 -36.468  1.00  0.00           C  
ATOM   2502  O   PRO C1764     -11.770  11.798 -36.215  1.00  0.00           O  
ATOM   2503  CB  PRO C1764      -8.984  11.309 -35.587  1.00  0.00           C  
ATOM   2504  CG  PRO C1764      -8.421  12.197 -34.528  1.00  0.00           C  
ATOM   2505  CD  PRO C1764      -7.771  13.349 -35.278  1.00  0.00           C  
ATOM   2506  N   ASP C1765     -11.213  13.960 -36.574  1.00  0.00           N  
ATOM   2507  CA  ASP C1765     -12.542  14.511 -36.298  1.00  0.00           C  
ATOM   2508  C   ASP C1765     -13.026  15.496 -37.382  1.00  0.00           C  
ATOM   2509  O   ASP C1765     -14.210  15.845 -37.437  1.00  0.00           O  
ATOM   2510  CB  ASP C1765     -12.582  15.151 -34.889  1.00  0.00           C  
ATOM   2511  CG  ASP C1765     -11.418  16.125 -34.627  1.00  0.00           C  
ATOM   2512  OD1 ASP C1765     -10.971  16.830 -35.568  1.00  0.00           O  
ATOM   2513  OD2 ASP C1765     -10.962  16.195 -33.461  1.00  0.00           O  
ATOM   2514  N   GLY C1767     -12.109  15.933 -38.241  1.00  0.00           N  
ATOM   2515  CA  GLY C1767     -12.450  16.843 -39.328  1.00  0.00           C  
ATOM   2516  C   GLY C1767     -11.906  18.249 -39.144  1.00  0.00           C  
ATOM   2517  O   GLY C1767     -11.643  18.948 -40.137  1.00  0.00           O  
ATOM   2518  N   THR C1768     -11.742  18.665 -37.880  1.00  0.00           N  
ATOM   2519  CA  THR C1768     -11.202  20.009 -37.542  1.00  0.00           C  
ATOM   2520  C   THR C1768      -9.729  20.260 -37.992  1.00  0.00           C  
ATOM   2521  O   THR C1768      -8.812  19.469 -37.685  1.00  0.00           O  
ATOM   2522  CB  THR C1768     -11.486  20.465 -36.027  1.00  0.00           C  
ATOM   2523  OG1 THR C1768     -10.303  21.017 -35.427  1.00  0.00           O  
ATOM   2524  CG2 THR C1768     -11.971  19.327 -35.156  1.00  0.00           C  
ATOM   2525  N   ASP C1770      -9.553  21.354 -38.747  1.00  0.00           N  
ATOM   2526  CA  ASP C1770      -8.251  21.891 -39.181  1.00  0.00           C  
ATOM   2527  C   ASP C1770      -7.414  22.263 -37.945  1.00  0.00           C  
ATOM   2528  O   ASP C1770      -7.923  22.935 -37.042  1.00  0.00           O  
ATOM   2529  CB  ASP C1770      -8.507  23.129 -40.059  1.00  0.00           C  
ATOM   2530  CG  ASP C1770      -7.353  23.454 -40.996  1.00  0.00           C  
ATOM   2531  OD1 ASP C1770      -6.501  22.575 -41.255  1.00  0.00           O  
ATOM   2532  OD2 ASP C1770      -7.323  24.603 -41.489  1.00  0.00           O  
ATOM   2533  N   ALA C1771      -6.151  21.832 -37.894  1.00  0.00           N  
ATOM   2534  CA  ALA C1771      -5.381  21.869 -36.631  1.00  0.00           C  
ATOM   2535  C   ALA C1771      -3.833  21.843 -36.746  1.00  0.00           C  
ATOM   2536  O   ALA C1771      -3.269  20.866 -37.258  1.00  0.00           O  
ATOM   2537  CB  ALA C1771      -5.868  20.731 -35.701  1.00  0.00           C  
ATOM   2538  N   PRO C1772      -3.147  22.907 -36.248  1.00  0.00           N  
ATOM   2539  CA  PRO C1772      -1.671  23.033 -36.211  1.00  0.00           C  
ATOM   2540  C   PRO C1772      -0.929  21.755 -35.810  1.00  0.00           C  
ATOM   2541  O   PRO C1772      -1.507  20.868 -35.165  1.00  0.00           O  
ATOM   2542  CB  PRO C1772      -1.440  24.122 -35.159  1.00  0.00           C  
ATOM   2543  CG  PRO C1772      -2.606  24.994 -35.295  1.00  0.00           C  
ATOM   2544  CD  PRO C1772      -3.791  24.109 -35.687  1.00  0.00           C  
ATOM   2545  N   ILE C1773       0.341  21.653 -36.185  1.00  0.00           N  
ATOM   2546  CA  ILE C1773       1.059  20.408 -35.941  1.00  0.00           C  
ATOM   2547  C   ILE C1773       2.064  20.540 -34.821  1.00  0.00           C  
ATOM   2548  O   ILE C1773       2.677  21.588 -34.636  1.00  0.00           O  
ATOM   2549  CB  ILE C1773       1.715  19.831 -37.213  1.00  0.00           C  
ATOM   2550  CG1 ILE C1773       2.938  20.636 -37.630  1.00  0.00           C  
ATOM   2551  CG2 ILE C1773       0.712  19.751 -38.349  1.00  0.00           C  
ATOM   2552  CD1 ILE C1773       4.217  20.115 -37.028  1.00  0.00           C  
ATOM   2553  N   HIS C1774       2.211  19.466 -34.067  1.00  0.00           N  
ATOM   2554  CA  HIS C1774       3.114  19.475 -32.947  1.00  0.00           C  
ATOM   2555  C   HIS C1774       4.363  18.757 -33.359  1.00  0.00           C  
ATOM   2556  O   HIS C1774       4.294  17.738 -34.051  1.00  0.00           O  
ATOM   2557  CB  HIS C1774       2.482  18.752 -31.765  1.00  0.00           C  
ATOM   2558  CG  HIS C1774       1.578  19.611 -30.933  1.00  0.00           C  
ATOM   2559  ND1 HIS C1774       1.568  19.555 -29.556  1.00  0.00           N  
ATOM   2560  CD2 HIS C1774       0.653  20.539 -31.281  1.00  0.00           C  
ATOM   2561  CE1 HIS C1774       0.675  20.413 -29.093  1.00  0.00           C  
ATOM   2562  NE2 HIS C1774       0.108  21.026 -30.118  1.00  0.00           N  
ATOM   2563  N   GLY C1775       5.508  19.278 -32.938  1.00  0.00           N  
ATOM   2564  CA  GLY C1775       6.773  18.654 -33.289  1.00  0.00           C  
ATOM   2565  C   GLY C1775       7.949  18.949 -32.383  1.00  0.00           C  
ATOM   2566  O   GLY C1775       7.832  19.676 -31.393  1.00  0.00           O  
ATOM   2567  N   GLY C1776       9.086  18.359 -32.741  1.00  0.00           N  
ATOM   2568  CA  GLY C1776      10.374  18.648 -32.121  1.00  0.00           C  
ATOM   2569  C   GLY C1776      11.551  18.309 -33.020  1.00  0.00           C  
ATOM   2570  O   GLY C1776      11.450  17.428 -33.856  1.00  0.00           O  
ATOM   2571  N   SER C1777      12.666  19.011 -32.848  1.00  0.00           N  
ATOM   2572  CA  SER C1777      13.902  18.676 -33.540  1.00  0.00           C  
ATOM   2573  C   SER C1777      14.830  17.833 -32.658  1.00  0.00           C  
ATOM   2574  O   SER C1777      14.598  17.705 -31.461  1.00  0.00           O  
ATOM   2575  CB  SER C1777      14.594  19.945 -34.050  1.00  0.00           C  
ATOM   2576  OG  SER C1777      15.177  20.722 -33.025  1.00  0.00           O  
ATOM   2577  N   TYR C1778      15.861  17.241 -33.259  1.00  0.00           N  
ATOM   2578  CA  TYR C1778      16.817  16.377 -32.559  1.00  0.00           C  
ATOM   2579  C   TYR C1778      18.103  16.481 -33.337  1.00  0.00           C  
ATOM   2580  O   TYR C1778      18.076  16.297 -34.558  1.00  0.00           O  
ATOM   2581  CB  TYR C1778      16.328  14.932 -32.570  1.00  0.00           C  
ATOM   2582  CG  TYR C1778      14.840  14.862 -32.369  1.00  0.00           C  
ATOM   2583  CD1 TYR C1778      14.288  14.873 -31.082  1.00  0.00           C  
ATOM   2584  CD2 TYR C1778      13.968  14.850 -33.459  1.00  0.00           C  
ATOM   2585  CE1 TYR C1778      12.902  14.860 -30.883  1.00  0.00           C  
ATOM   2586  CE2 TYR C1778      12.589  14.831 -33.267  1.00  0.00           C  
ATOM   2587  CZ  TYR C1778      12.068  14.844 -31.974  1.00  0.00           C  
ATOM   2588  OH  TYR C1778      10.714  14.824 -31.782  1.00  0.00           O  
ATOM   2589  N   GLY C1779      19.222  16.770 -32.667  1.00  0.00           N  
ATOM   2590  CA  GLY C1779      20.476  17.036 -33.365  1.00  0.00           C  
ATOM   2591  C   GLY C1779      21.675  16.375 -32.726  1.00  0.00           C  
ATOM   2592  O   GLY C1779      21.738  16.291 -31.494  1.00  0.00           O  
ATOM   2593  N   VAL C1782      22.617  15.909 -33.564  1.00  0.00           N  
ATOM   2594  CA  VAL C1782      23.866  15.271 -33.128  1.00  0.00           C  
ATOM   2595  C   VAL C1782      25.077  15.920 -33.789  1.00  0.00           C  
ATOM   2596  O   VAL C1782      25.137  16.026 -35.007  1.00  0.00           O  
ATOM   2597  CB  VAL C1782      23.908  13.785 -33.500  1.00  0.00           C  
ATOM   2598  CG1 VAL C1782      25.141  13.152 -32.948  1.00  0.00           C  
ATOM   2599  CG2 VAL C1782      22.734  13.081 -32.980  1.00  0.00           C  
ATOM   2600  N   GLY C1783      26.065  16.318 -33.004  1.00  0.00           N  
ATOM   2601  CA  GLY C1783      27.284  16.850 -33.582  1.00  0.00           C  
ATOM   2602  C   GLY C1783      28.246  15.793 -34.111  1.00  0.00           C  
ATOM   2603  O   GLY C1783      29.180  15.388 -33.416  1.00  0.00           O  
ATOM   2604  N   VAL C1784      28.019  15.359 -35.351  1.00  0.00           N  
ATOM   2605  CA  VAL C1784      28.853  14.355 -36.028  1.00  0.00           C  
ATOM   2606  C   VAL C1784      30.297  14.788 -35.957  1.00  0.00           C  
ATOM   2607  O   VAL C1784      31.100  14.097 -35.357  1.00  0.00           O  
ATOM   2608  CB  VAL C1784      28.399  14.099 -37.515  1.00  0.00           C  
ATOM   2609  CG1 VAL C1784      29.256  13.103 -38.189  1.00  0.00           C  
ATOM   2610  CG2 VAL C1784      26.979  13.607 -37.556  1.00  0.00           C  
ATOM   2611  N   SER C1785      30.636  15.936 -36.528  1.00  0.00           N  
ATOM   2612  CA  SER C1785      32.035  16.371 -36.531  1.00  0.00           C  
ATOM   2613  C   SER C1785      32.584  16.499 -35.104  1.00  0.00           C  
ATOM   2614  O   SER C1785      33.720  16.094 -34.853  1.00  0.00           O  
ATOM   2615  CB  SER C1785      32.194  17.691 -37.271  1.00  0.00           C  
ATOM   2616  OG  SER C1785      31.383  18.676 -36.649  1.00  0.00           O  
ATOM   2617  N   ARG C1786      31.782  17.033 -34.171  1.00  0.00           N  
ATOM   2618  CA  ARG C1786      32.198  17.093 -32.770  1.00  0.00           C  
ATOM   2619  C   ARG C1786      32.489  15.720 -32.167  1.00  0.00           C  
ATOM   2620  O   ARG C1786      33.392  15.573 -31.336  1.00  0.00           O  
ATOM   2621  CB  ARG C1786      31.177  17.831 -31.915  1.00  0.00           C  
ATOM   2622  CG  ARG C1786      31.454  17.750 -30.435  1.00  0.00           C  
ATOM   2623  CD  ARG C1786      31.345  19.107 -29.772  1.00  0.00           C  
ATOM   2624  NE  ARG C1786      30.123  19.288 -28.991  1.00  0.00           N  
ATOM   2625  CZ  ARG C1786      29.542  20.470 -28.781  1.00  0.00           C  
ATOM   2626  NH1 ARG C1786      30.044  21.591 -29.315  1.00  0.00           N  
ATOM   2627  NH2 ARG C1786      28.431  20.544 -28.053  1.00  0.00           N  
ATOM   2628  N   LEU C1787      31.731  14.710 -32.583  1.00  0.00           N  
ATOM   2629  CA  LEU C1787      31.930  13.366 -32.067  1.00  0.00           C  
ATOM   2630  C   LEU C1787      33.368  12.902 -32.248  1.00  0.00           C  
ATOM   2631  O   LEU C1787      33.959  12.303 -31.351  1.00  0.00           O  
ATOM   2632  CB  LEU C1787      30.956  12.389 -32.701  1.00  0.00           C  
ATOM   2633  CG  LEU C1787      29.608  12.394 -32.005  1.00  0.00           C  
ATOM   2634  CD1 LEU C1787      28.567  11.737 -32.881  1.00  0.00           C  
ATOM   2635  CD2 LEU C1787      29.681  11.705 -30.644  1.00  0.00           C  
ATOM   2636  N   LEU C1788      33.952  13.188 -33.399  1.00  0.00           N  
ATOM   2637  CA  LEU C1788      35.312  12.793 -33.570  1.00  0.00           C  
ATOM   2638  C   LEU C1788      36.108  13.218 -32.323  1.00  0.00           C  
ATOM   2639  O   LEU C1788      36.993  12.495 -31.875  1.00  0.00           O  
ATOM   2640  CB  LEU C1788      35.895  13.384 -34.846  1.00  0.00           C  
ATOM   2641  CG  LEU C1788      35.701  12.570 -36.128  1.00  0.00           C  
ATOM   2642  CD1 LEU C1788      34.653  13.201 -37.025  1.00  0.00           C  
ATOM   2643  CD2 LEU C1788      37.033  12.447 -36.881  1.00  0.00           C  
ATOM   2644  N   GLY C1789      35.773  14.374 -31.745  1.00  0.00           N  
ATOM   2645  CA  GLY C1789      36.528  14.917 -30.610  1.00  0.00           C  
ATOM   2646  C   GLY C1789      36.163  14.268 -29.295  1.00  0.00           C  
ATOM   2647  O   GLY C1789      37.023  13.828 -28.568  1.00  0.00           O  
ATOM   2648  N   ALA C1790      34.875  14.190 -29.002  1.00  0.00           N  
ATOM   2649  CA  ALA C1790      34.401  13.569 -27.785  1.00  0.00           C  
ATOM   2650  C   ALA C1790      35.027  12.181 -27.616  1.00  0.00           C  
ATOM   2651  O   ALA C1790      35.644  11.884 -26.576  1.00  0.00           O  
ATOM   2652  CB  ALA C1790      32.905  13.477 -27.813  1.00  0.00           C  
ATOM   2653  N   ILE C1791      34.878  11.347 -28.648  1.00  0.00           N  
ATOM   2654  CA  ILE C1791      35.470  10.028 -28.670  1.00  0.00           C  
ATOM   2655  C   ILE C1791      36.958  10.063 -28.320  1.00  0.00           C  
ATOM   2656  O   ILE C1791      37.378   9.376 -27.381  1.00  0.00           O  
ATOM   2657  CB  ILE C1791      35.250   9.342 -30.029  1.00  0.00           C  
ATOM   2658  CG1 ILE C1791      33.785   8.905 -30.169  1.00  0.00           C  
ATOM   2659  CG2 ILE C1791      36.233   8.160 -30.250  1.00  0.00           C  
ATOM   2660  CD1 ILE C1791      33.383   8.656 -31.603  1.00  0.00           C  
ATOM   2661  N   ILE C1792      37.749  10.854 -29.047  1.00  0.00           N  
ATOM   2662  CA  ILE C1792      39.192  10.838 -28.830  1.00  0.00           C  
ATOM   2663  C   ILE C1792      39.527  11.233 -27.396  1.00  0.00           C  
ATOM   2664  O   ILE C1792      40.491  10.719 -26.825  1.00  0.00           O  
ATOM   2665  CB  ILE C1792      39.935  11.768 -29.772  1.00  0.00           C  
ATOM   2666  CG1 ILE C1792      39.923  11.215 -31.183  1.00  0.00           C  
ATOM   2667  CG2 ILE C1792      41.396  11.955 -29.316  1.00  0.00           C  
ATOM   2668  CD1 ILE C1792      40.886  11.942 -32.114  1.00  0.00           C  
ATOM   2669  N   GLU C1793      38.739  12.140 -26.815  1.00  0.00           N  
ATOM   2670  CA  GLU C1793      38.936  12.549 -25.424  1.00  0.00           C  
ATOM   2671  C   GLU C1793      38.634  11.362 -24.522  1.00  0.00           C  
ATOM   2672  O   GLU C1793      39.478  10.956 -23.735  1.00  0.00           O  
ATOM   2673  CB  GLU C1793      38.058  13.750 -25.046  1.00  0.00           C  
ATOM   2674  CG  GLU C1793      38.335  15.059 -25.832  1.00  0.00           C  
ATOM   2675  CD  GLU C1793      39.463  15.930 -25.257  1.00  0.00           C  
ATOM   2676  OE1 GLU C1793      39.506  16.167 -24.025  1.00  0.00           O  
ATOM   2677  OE2 GLU C1793      40.296  16.409 -26.049  1.00  0.00           O  
ATOM   2678  N   ALA C1794      37.446  10.779 -24.668  1.00  0.00           N  
ATOM   2679  CA  ALA C1794      37.080   9.599 -23.884  1.00  0.00           C  
ATOM   2680  C   ALA C1794      37.924   8.377 -24.194  1.00  0.00           C  
ATOM   2681  O   ALA C1794      37.782   7.390 -23.488  1.00  0.00           O  
ATOM   2682  CB  ALA C1794      35.637   9.256 -24.066  1.00  0.00           C  
ATOM   2683  N   CYS C1795      38.790   8.432 -25.222  1.00  0.00           N  
ATOM   2684  CA  CYS C1795      39.497   7.227 -25.735  1.00  0.00           C  
ATOM   2685  C   CYS C1795      40.928   7.425 -26.248  1.00  0.00           C  
ATOM   2686  O   CYS C1795      41.156   7.476 -27.463  1.00  0.00           O  
ATOM   2687  CB  CYS C1795      38.715   6.573 -26.867  1.00  0.00           C  
ATOM   2688  SG  CYS C1795      37.044   6.198 -26.482  1.00  0.00           S  
ATOM   2689  N   HIS C1796      41.894   7.458 -25.335  1.00  0.00           N  
ATOM   2690  CA  HIS C1796      43.288   7.658 -25.709  1.00  0.00           C  
ATOM   2691  C   HIS C1796      44.194   7.350 -24.518  1.00  0.00           C  
ATOM   2692  O   HIS C1796      43.726   7.229 -23.389  1.00  0.00           O  
ATOM   2693  CB  HIS C1796      43.490   9.125 -26.112  1.00  0.00           C  
ATOM   2694  CG  HIS C1796      43.279  10.060 -24.974  1.00  0.00           C  
ATOM   2695  ND1 HIS C1796      44.323  10.584 -24.245  1.00  0.00           N  
ATOM   2696  CD2 HIS C1796      42.143  10.466 -24.363  1.00  0.00           C  
ATOM   2697  CE1 HIS C1796      43.836  11.324 -23.267  1.00  0.00           C  
ATOM   2698  NE2 HIS C1796      42.516  11.264 -23.312  1.00  0.00           N  
ATOM   2699  N   ASP C1797      45.494   7.270 -24.771  1.00  0.00           N  
ATOM   2700  CA  ASP C1797      46.466   7.093 -23.715  1.00  0.00           C  
ATOM   2701  C   ASP C1797      47.757   7.819 -24.085  1.00  0.00           C  
ATOM   2702  O   ASP C1797      47.768   8.637 -24.993  1.00  0.00           O  
ATOM   2703  CB  ASP C1797      46.700   5.604 -23.457  1.00  0.00           C  
ATOM   2704  CG  ASP C1797      47.471   4.924 -24.579  1.00  0.00           C  
ATOM   2705  OD1 ASP C1797      48.080   5.619 -25.433  1.00  0.00           O  
ATOM   2706  OD2 ASP C1797      47.480   3.674 -24.578  1.00  0.00           O  
ATOM   2707  N   ASP C1798      48.841   7.521 -23.381  1.00  0.00           N  
ATOM   2708  CA  ASP C1798      50.110   8.216 -23.576  1.00  0.00           C  
ATOM   2709  C   ASP C1798      50.644   8.087 -25.012  1.00  0.00           C  
ATOM   2710  O   ASP C1798      51.470   8.901 -25.449  1.00  0.00           O  
ATOM   2711  CB  ASP C1798      51.165   7.673 -22.599  1.00  0.00           C  
ATOM   2712  CG  ASP C1798      50.753   7.811 -21.132  1.00  0.00           C  
ATOM   2713  OD1 ASP C1798      50.957   8.918 -20.572  1.00  0.00           O  
ATOM   2714  OD2 ASP C1798      50.247   6.809 -20.548  1.00  0.00           O  
ATOM   2715  N   ASN C1799      50.188   7.070 -25.742  1.00  0.00           N  
ATOM   2716  CA  ASN C1799      50.697   6.828 -27.088  1.00  0.00           C  
ATOM   2717  C   ASN C1799      49.847   7.408 -28.213  1.00  0.00           C  
ATOM   2718  O   ASN C1799      50.343   7.627 -29.321  1.00  0.00           O  
ATOM   2719  CB  ASN C1799      50.931   5.340 -27.314  1.00  0.00           C  
ATOM   2720  CG  ASN C1799      52.026   4.778 -26.413  1.00  0.00           C  
ATOM   2721  OD1 ASN C1799      51.829   3.754 -25.749  1.00  0.00           O  
ATOM   2722  ND2 ASN C1799      53.179   5.449 -26.381  1.00  0.00           N  
ATOM   2723  N   GLY C1800      48.569   7.639 -27.935  1.00  0.00           N  
ATOM   2724  CA  GLY C1800      47.716   8.363 -28.873  1.00  0.00           C  
ATOM   2725  C   GLY C1800      46.251   7.963 -28.842  1.00  0.00           C  
ATOM   2726  O   GLY C1800      45.702   7.689 -27.768  1.00  0.00           O  
ATOM   2727  N   ILE C1801      45.624   7.930 -30.021  1.00  0.00           N  
ATOM   2728  CA  ILE C1801      44.211   7.647 -30.110  1.00  0.00           C  
ATOM   2729  C   ILE C1801      44.022   6.148 -29.927  1.00  0.00           C  
ATOM   2730  O   ILE C1801      44.879   5.356 -30.312  1.00  0.00           O  
ATOM   2731  CB  ILE C1801      43.614   8.151 -31.455  1.00  0.00           C  
ATOM   2732  CG1 ILE C1801      43.914   9.634 -31.645  1.00  0.00           C  
ATOM   2733  CG2 ILE C1801      42.095   7.929 -31.535  1.00  0.00           C  
ATOM   2734  CD1 ILE C1801      43.766  10.137 -33.082  1.00  0.00           C  
ATOM   2735  N   ILE C1802      42.917   5.784 -29.290  1.00  0.00           N  
ATOM   2736  CA  ILE C1802      42.438   4.416 -29.303  1.00  0.00           C  
ATOM   2737  C   ILE C1802      41.001   4.371 -29.851  1.00  0.00           C  
ATOM   2738  O   ILE C1802      40.034   4.571 -29.105  1.00  0.00           O  
ATOM   2739  CB  ILE C1802      42.430   3.762 -27.882  1.00  0.00           C  
ATOM   2740  CG1 ILE C1802      43.740   4.007 -27.119  1.00  0.00           C  
ATOM   2741  CG2 ILE C1802      42.088   2.272 -27.993  1.00  0.00           C  
ATOM   2742  CD1 ILE C1802      43.618   3.759 -25.606  1.00  0.00           C  
ATOM   2743  N   TRP C1803      40.844   4.080 -31.137  1.00  0.00           N  
ATOM   2744  CA  TRP C1803      39.509   4.094 -31.730  1.00  0.00           C  
ATOM   2745  C   TRP C1803      38.668   2.948 -31.228  1.00  0.00           C  
ATOM   2746  O   TRP C1803      39.124   1.823 -31.236  1.00  0.00           O  
ATOM   2747  CB  TRP C1803      39.596   4.043 -33.252  1.00  0.00           C  
ATOM   2748  CG  TRP C1803      40.162   5.296 -33.860  1.00  0.00           C  
ATOM   2749  CD1 TRP C1803      41.318   5.407 -34.571  1.00  0.00           C  
ATOM   2750  CD2 TRP C1803      39.607   6.613 -33.793  1.00  0.00           C  
ATOM   2751  NE1 TRP C1803      41.516   6.695 -34.953  1.00  0.00           N  
ATOM   2752  CE2 TRP C1803      40.478   7.463 -34.492  1.00  0.00           C  
ATOM   2753  CE3 TRP C1803      38.453   7.157 -33.208  1.00  0.00           C  
ATOM   2754  CZ2 TRP C1803      40.243   8.836 -34.621  1.00  0.00           C  
ATOM   2755  CZ3 TRP C1803      38.212   8.521 -33.344  1.00  0.00           C  
ATOM   2756  CH2 TRP C1803      39.105   9.338 -34.051  1.00  0.00           C  
ATOM   2757  N   PRO C1804      37.441   3.228 -30.766  1.00  0.00           N  
ATOM   2758  CA  PRO C1804      36.507   2.104 -30.605  1.00  0.00           C  
ATOM   2759  C   PRO C1804      36.380   1.365 -31.935  1.00  0.00           C  
ATOM   2760  O   PRO C1804      36.429   1.994 -32.985  1.00  0.00           O  
ATOM   2761  CB  PRO C1804      35.186   2.787 -30.252  1.00  0.00           C  
ATOM   2762  CG  PRO C1804      35.599   4.128 -29.643  1.00  0.00           C  
ATOM   2763  CD  PRO C1804      36.852   4.520 -30.368  1.00  0.00           C  
ATOM   2764  N   GLU C1805      36.255   0.040 -31.879  1.00  0.00           N  
ATOM   2765  CA  GLU C1805      36.217  -0.862 -33.052  1.00  0.00           C  
ATOM   2766  C   GLU C1805      35.310  -0.327 -34.158  1.00  0.00           C  
ATOM   2767  O   GLU C1805      35.727  -0.199 -35.316  1.00  0.00           O  
ATOM   2768  CB  GLU C1805      35.781  -2.281 -32.590  1.00  0.00           C  
ATOM   2769  CG  GLU C1805      35.383  -3.314 -33.703  1.00  0.00           C  
ATOM   2770  CD  GLU C1805      35.542  -4.796 -33.268  1.00  0.00           C  
ATOM   2771  OE1 GLU C1805      34.563  -5.585 -33.381  1.00  0.00           O  
ATOM   2772  OE2 GLU C1805      36.654  -5.178 -32.816  1.00  0.00           O  
ATOM   2773  N   ALA C1806      34.083   0.007 -33.760  1.00  0.00           N  
ATOM   2774  CA  ALA C1806      33.057   0.527 -34.654  1.00  0.00           C  
ATOM   2775  C   ALA C1806      33.406   1.799 -35.448  1.00  0.00           C  
ATOM   2776  O   ALA C1806      32.951   1.946 -36.578  1.00  0.00           O  
ATOM   2777  CB  ALA C1806      31.724   0.700 -33.893  1.00  0.00           C  
ATOM   2778  N   VAL C1807      34.185   2.724 -34.893  1.00  0.00           N  
ATOM   2779  CA  VAL C1807      34.467   3.954 -35.646  1.00  0.00           C  
ATOM   2780  C   VAL C1807      35.892   4.115 -36.173  1.00  0.00           C  
ATOM   2781  O   VAL C1807      36.187   5.126 -36.818  1.00  0.00           O  
ATOM   2782  CB  VAL C1807      34.044   5.263 -34.890  1.00  0.00           C  
ATOM   2783  CG1 VAL C1807      32.612   5.177 -34.440  1.00  0.00           C  
ATOM   2784  CG2 VAL C1807      34.984   5.610 -33.729  1.00  0.00           C  
ATOM   2785  N   ALA C1808      36.775   3.162 -35.875  1.00  0.00           N  
ATOM   2786  CA  ALA C1808      38.163   3.218 -36.344  1.00  0.00           C  
ATOM   2787  C   ALA C1808      38.212   3.250 -37.851  1.00  0.00           C  
ATOM   2788  O   ALA C1808      37.419   2.580 -38.505  1.00  0.00           O  
ATOM   2789  CB  ALA C1808      38.908   2.032 -35.874  1.00  0.00           C  
ATOM   2790  N   PRO C1809      39.129   4.031 -38.417  1.00  0.00           N  
ATOM   2791  CA  PRO C1809      39.269   4.054 -39.875  1.00  0.00           C  
ATOM   2792  C   PRO C1809      39.526   2.656 -40.475  1.00  0.00           C  
ATOM   2793  O   PRO C1809      38.686   2.149 -41.227  1.00  0.00           O  
ATOM   2794  CB  PRO C1809      40.448   4.996 -40.104  1.00  0.00           C  
ATOM   2795  CG  PRO C1809      41.088   5.175 -38.753  1.00  0.00           C  
ATOM   2796  CD  PRO C1809      40.053   4.948 -37.742  1.00  0.00           C  
ATOM   2797  N   PHE C1810      40.656   2.030 -40.140  1.00  0.00           N  
ATOM   2798  CA  PHE C1810      40.902   0.616 -40.493  1.00  0.00           C  
ATOM   2799  C   PHE C1810      40.807  -0.302 -39.281  1.00  0.00           C  
ATOM   2800  O   PHE C1810      41.265   0.062 -38.210  1.00  0.00           O  
ATOM   2801  CB  PHE C1810      42.277   0.472 -41.099  1.00  0.00           C  
ATOM   2802  CG  PHE C1810      42.509   1.355 -42.264  1.00  0.00           C  
ATOM   2803  CD1 PHE C1810      42.002   1.008 -43.525  1.00  0.00           C  
ATOM   2804  CD2 PHE C1810      43.255   2.519 -42.120  1.00  0.00           C  
ATOM   2805  CE1 PHE C1810      42.231   1.813 -44.640  1.00  0.00           C  
ATOM   2806  CE2 PHE C1810      43.504   3.348 -43.219  1.00  0.00           C  
ATOM   2807  CZ  PHE C1810      42.979   3.001 -44.492  1.00  0.00           C  
ATOM   2808  N   ARG C1811      40.222  -1.486 -39.439  1.00  0.00           N  
ATOM   2809  CA  ARG C1811      40.127  -2.426 -38.315  1.00  0.00           C  
ATOM   2810  C   ARG C1811      41.472  -2.975 -37.843  1.00  0.00           C  
ATOM   2811  O   ARG C1811      41.615  -3.273 -36.674  1.00  0.00           O  
ATOM   2812  CB  ARG C1811      39.195  -3.600 -38.611  1.00  0.00           C  
ATOM   2813  CG  ARG C1811      38.445  -4.080 -37.361  1.00  0.00           C  
ATOM   2814  CD  ARG C1811      38.062  -5.563 -37.392  1.00  0.00           C  
ATOM   2815  NE  ARG C1811      36.824  -5.802 -36.646  1.00  0.00           N  
ATOM   2816  CZ  ARG C1811      35.630  -6.041 -37.206  1.00  0.00           C  
ATOM   2817  NH1 ARG C1811      35.492  -6.101 -38.538  1.00  0.00           N  
ATOM   2818  NH2 ARG C1811      34.558  -6.231 -36.433  1.00  0.00           N  
ATOM   2819  N   VAL C1812      42.444  -3.107 -38.745  1.00  0.00           N  
ATOM   2820  CA  VAL C1812      43.748  -3.689 -38.425  1.00  0.00           C  
ATOM   2821  C   VAL C1812      44.855  -3.142 -39.311  1.00  0.00           C  
ATOM   2822  O   VAL C1812      44.623  -2.821 -40.473  1.00  0.00           O  
ATOM   2823  CB  VAL C1812      43.724  -5.226 -38.560  1.00  0.00           C  
ATOM   2824  CG1 VAL C1812      43.236  -5.627 -39.937  1.00  0.00           C  
ATOM   2825  CG2 VAL C1812      45.100  -5.834 -38.282  1.00  0.00           C  
ATOM   2826  N   THR C1813      46.056  -3.031 -38.744  1.00  0.00           N  
ATOM   2827  CA  THR C1813      47.227  -2.619 -39.501  1.00  0.00           C  
ATOM   2828  C   THR C1813      48.276  -3.718 -39.491  1.00  0.00           C  
ATOM   2829  O   THR C1813      48.561  -4.297 -38.443  1.00  0.00           O  
ATOM   2830  CB  THR C1813      47.818  -1.260 -39.009  1.00  0.00           C  
ATOM   2831  OG1 THR C1813      49.025  -0.955 -39.724  1.00  0.00           O  
ATOM   2832  CG2 THR C1813      48.095  -1.269 -37.514  1.00  0.00           C  
ATOM   2833  N   ILE C1814      48.833  -4.005 -40.665  1.00  0.00           N  
ATOM   2834  CA  ILE C1814      49.861  -5.017 -40.815  1.00  0.00           C  
ATOM   2835  C   ILE C1814      51.224  -4.349 -40.817  1.00  0.00           C  
ATOM   2836  O   ILE C1814      51.497  -3.443 -41.601  1.00  0.00           O  
ATOM   2837  CB  ILE C1814      49.653  -5.872 -42.072  1.00  0.00           C  
ATOM   2838  CG1 ILE C1814      48.283  -6.546 -42.022  1.00  0.00           C  
ATOM   2839  CG2 ILE C1814      50.688  -6.958 -42.140  1.00  0.00           C  
ATOM   2840  CD1 ILE C1814      47.827  -7.163 -43.324  1.00  0.00           C  
ATOM   2841  N   LEU C1815      52.071  -4.814 -39.906  1.00  0.00           N  
ATOM   2842  CA  LEU C1815      53.397  -4.252 -39.697  1.00  0.00           C  
ATOM   2843  C   LEU C1815      54.524  -5.181 -40.157  1.00  0.00           C  
ATOM   2844  O   LEU C1815      54.697  -6.280 -39.632  1.00  0.00           O  
ATOM   2845  CB  LEU C1815      53.573  -3.903 -38.226  1.00  0.00           C  
ATOM   2846  CG  LEU C1815      52.625  -2.875 -37.631  1.00  0.00           C  
ATOM   2847  CD1 LEU C1815      53.221  -2.436 -36.320  1.00  0.00           C  
ATOM   2848  CD2 LEU C1815      52.457  -1.689 -38.543  1.00  0.00           C  
ATOM   2849  N   ASN C1816      55.291  -4.703 -41.133  1.00  0.00           N  
ATOM   2850  CA  ASN C1816      56.343  -5.467 -41.782  1.00  0.00           C  
ATOM   2851  C   ASN C1816      57.680  -4.895 -41.365  1.00  0.00           C  
ATOM   2852  O   ASN C1816      58.151  -3.888 -41.912  1.00  0.00           O  
ATOM   2853  CB  ASN C1816      56.166  -5.398 -43.300  1.00  0.00           C  
ATOM   2854  CG  ASN C1816      57.214  -6.188 -44.052  1.00  0.00           C  
ATOM   2855  OD1 ASN C1816      58.327  -5.695 -44.303  1.00  0.00           O  
ATOM   2856  ND2 ASN C1816      56.861  -7.414 -44.443  1.00  0.00           N  
ATOM   2857  N   LEU C1817      58.292  -5.566 -40.397  1.00  0.00           N  
ATOM   2858  CA  LEU C1817      59.438  -5.021 -39.665  1.00  0.00           C  
ATOM   2859  C   LEU C1817      60.797  -5.057 -40.412  1.00  0.00           C  
ATOM   2860  O   LEU C1817      61.860  -4.950 -39.784  1.00  0.00           O  
ATOM   2861  CB  LEU C1817      59.518  -5.679 -38.277  1.00  0.00           C  
ATOM   2862  CG  LEU C1817      58.277  -5.506 -37.386  1.00  0.00           C  
ATOM   2863  CD1 LEU C1817      57.323  -6.685 -37.477  1.00  0.00           C  
ATOM   2864  CD2 LEU C1817      58.685  -5.309 -35.944  1.00  0.00           C  
ATOM   2865  N   LYS C1818      60.748  -5.180 -41.744  1.00  0.00           N  
ATOM   2866  CA  LYS C1818      61.947  -5.180 -42.609  1.00  0.00           C  
ATOM   2867  C   LYS C1818      61.618  -5.326 -44.112  1.00  0.00           C  
ATOM   2868  O   LYS C1818      61.648  -6.428 -44.678  1.00  0.00           O  
ATOM   2869  CB  LYS C1818      62.968  -6.248 -42.157  1.00  0.00           C  
ATOM   2870  CG  LYS C1818      64.463  -5.867 -42.348  1.00  0.00           C  
ATOM   2871  CD  LYS C1818      64.836  -4.474 -41.783  1.00  0.00           C  
ATOM   2872  CE  LYS C1818      66.139  -4.503 -40.957  1.00  0.00           C  
ATOM   2873  NZ  LYS C1818      67.349  -5.069 -41.647  1.00  0.00           N  
ATOM   2874  N   GLN C1819      61.300  -4.194 -44.736  1.00  0.00           N  
ATOM   2875  CA  GLN C1819      61.041  -4.110 -46.177  1.00  0.00           C  
ATOM   2876  C   GLN C1819      62.263  -4.484 -47.000  1.00  0.00           C  
ATOM   2877  O   GLN C1819      63.391  -4.191 -46.607  1.00  0.00           O  
ATOM   2878  CB  GLN C1819      60.612  -2.680 -46.561  1.00  0.00           C  
ATOM   2879  CG  GLN C1819      59.164  -2.530 -47.038  1.00  0.00           C  
ATOM   2880  CD  GLN C1819      58.148  -2.760 -45.939  1.00  0.00           C  
ATOM   2881  OE1 GLN C1819      58.135  -2.063 -44.920  1.00  0.00           O  
ATOM   2882  NE2 GLN C1819      57.279  -3.742 -46.148  1.00  0.00           N  
ATOM   2883  N   GLY C1820      62.031  -5.113 -48.150  1.00  0.00           N  
ATOM   2884  CA  GLY C1820      63.119  -5.462 -49.063  1.00  0.00           C  
ATOM   2885  C   GLY C1820      63.663  -6.843 -48.773  1.00  0.00           C  
ATOM   2886  O   GLY C1820      64.338  -7.443 -49.615  1.00  0.00           O  
ATOM   2887  N   ASP C1821      63.395  -7.320 -47.556  1.00  0.00           N  
ATOM   2888  CA  ASP C1821      63.517  -8.725 -47.212  1.00  0.00           C  
ATOM   2889  C   ASP C1821      62.457  -9.431 -48.053  1.00  0.00           C  
ATOM   2890  O   ASP C1821      61.343  -8.920 -48.193  1.00  0.00           O  
ATOM   2891  CB  ASP C1821      63.272  -8.911 -45.702  1.00  0.00           C  
ATOM   2892  CG  ASP C1821      62.717 -10.304 -45.332  1.00  0.00           C  
ATOM   2893  OD1 ASP C1821      63.280 -10.951 -44.420  1.00  0.00           O  
ATOM   2894  OD2 ASP C1821      61.706 -10.751 -45.919  1.00  0.00           O  
ATOM   2895  N   ALA C1829      62.804 -10.582 -48.628  1.00  0.00           N  
ATOM   2896  CA  ALA C1829      61.853 -11.360 -49.430  1.00  0.00           C  
ATOM   2897  C   ALA C1829      60.808 -12.099 -48.565  1.00  0.00           C  
ATOM   2898  O   ALA C1829      59.601 -11.845 -48.679  1.00  0.00           O  
ATOM   2899  CB  ALA C1829      62.596 -12.329 -50.360  1.00  0.00           C  
ATOM   2900  N   ALA C1830      61.285 -12.986 -47.688  1.00  0.00           N  
ATOM   2901  CA  ALA C1830      60.431 -13.854 -46.864  1.00  0.00           C  
ATOM   2902  C   ALA C1830      59.166 -13.164 -46.330  1.00  0.00           C  
ATOM   2903  O   ALA C1830      58.041 -13.601 -46.620  1.00  0.00           O  
ATOM   2904  CB  ALA C1830      61.251 -14.465 -45.704  1.00  0.00           C  
ATOM   2905  N   THR C1831      59.370 -12.082 -45.571  1.00  0.00           N  
ATOM   2906  CA  THR C1831      58.296 -11.398 -44.840  1.00  0.00           C  
ATOM   2907  C   THR C1831      57.246 -10.799 -45.759  1.00  0.00           C  
ATOM   2908  O   THR C1831      56.054 -11.040 -45.559  1.00  0.00           O  
ATOM   2909  CB  THR C1831      58.824 -10.302 -43.844  1.00  0.00           C  
ATOM   2910  OG1 THR C1831      59.644  -9.342 -44.532  1.00  0.00           O  
ATOM   2911  CG2 THR C1831      59.611 -10.938 -42.702  1.00  0.00           C  
ATOM   2912  N   ASP C1832      57.698 -10.037 -46.761  1.00  0.00           N  
ATOM   2913  CA  ASP C1832      56.811  -9.360 -47.714  1.00  0.00           C  
ATOM   2914  C   ASP C1832      55.608 -10.231 -48.092  1.00  0.00           C  
ATOM   2915  O   ASP C1832      54.468  -9.845 -47.835  1.00  0.00           O  
ATOM   2916  CB  ASP C1832      57.581  -8.900 -48.960  1.00  0.00           C  
ATOM   2917  CG  ASP C1832      58.611  -7.815 -48.654  1.00  0.00           C  
ATOM   2918  OD1 ASP C1832      58.945  -7.590 -47.469  1.00  0.00           O  
ATOM   2919  OD2 ASP C1832      59.104  -7.192 -49.616  1.00  0.00           O  
ATOM   2920  N   ALA C1833      55.869 -11.422 -48.636  1.00  0.00           N  
ATOM   2921  CA  ALA C1833      54.814 -12.367 -49.067  1.00  0.00           C  
ATOM   2922  C   ALA C1833      53.833 -12.806 -47.971  1.00  0.00           C  
ATOM   2923  O   ALA C1833      52.793 -13.414 -48.263  1.00  0.00           O  
ATOM   2924  CB  ALA C1833      55.444 -13.600 -49.735  1.00  0.00           C  
ATOM   2925  N   ALA C1834      54.181 -12.515 -46.720  1.00  0.00           N  
ATOM   2926  CA  ALA C1834      53.343 -12.868 -45.576  1.00  0.00           C  
ATOM   2927  C   ALA C1834      52.317 -11.758 -45.328  1.00  0.00           C  
ATOM   2928  O   ALA C1834      51.104 -11.999 -45.315  1.00  0.00           O  
ATOM   2929  CB  ALA C1834      54.215 -13.122 -44.327  1.00  0.00           C  
ATOM   2930  N   CYS C1835      52.823 -10.543 -45.137  1.00  0.00           N  
ATOM   2931  CA  CYS C1835      52.005  -9.347 -45.127  1.00  0.00           C  
ATOM   2932  C   CYS C1835      51.244  -9.267 -46.447  1.00  0.00           C  
ATOM   2933  O   CYS C1835      50.019  -9.336 -46.467  1.00  0.00           O  
ATOM   2934  CB  CYS C1835      52.901  -8.125 -44.966  1.00  0.00           C  
ATOM   2935  SG  CYS C1835      53.995  -8.185 -43.518  1.00  0.00           S  
ATOM   2936  N   ASP C1836      51.994  -9.162 -47.546  1.00  0.00           N  
ATOM   2937  CA  ASP C1836      51.440  -9.032 -48.893  1.00  0.00           C  
ATOM   2938  C   ASP C1836      50.235  -9.922 -49.082  1.00  0.00           C  
ATOM   2939  O   ASP C1836      49.165  -9.458 -49.438  1.00  0.00           O  
ATOM   2940  CB  ASP C1836      52.496  -9.370 -49.946  1.00  0.00           C  
ATOM   2941  CG  ASP C1836      52.553  -8.345 -51.060  1.00  0.00           C  
ATOM   2942  OD1 ASP C1836      51.508  -8.105 -51.700  1.00  0.00           O  
ATOM   2943  OD2 ASP C1836      53.645  -7.776 -51.296  1.00  0.00           O  
ATOM   2944  N   GLN C1837      50.414 -11.206 -48.819  1.00  0.00           N  
ATOM   2945  CA  GLN C1837      49.349 -12.178 -48.971  1.00  0.00           C  
ATOM   2946  C   GLN C1837      48.346 -12.105 -47.815  1.00  0.00           C  
ATOM   2947  O   GLN C1837      47.205 -12.550 -47.956  1.00  0.00           O  
ATOM   2948  CB  GLN C1837      49.956 -13.582 -49.137  1.00  0.00           C  
ATOM   2949  CG  GLN C1837      48.962 -14.716 -49.427  1.00  0.00           C  
ATOM   2950  CD  GLN C1837      48.619 -15.518 -48.185  1.00  0.00           C  
ATOM   2951  OE1 GLN C1837      48.285 -14.957 -47.133  1.00  0.00           O  
ATOM   2952  NE2 GLN C1837      48.697 -16.842 -48.297  1.00  0.00           N  
ATOM   2953  N   LEU C1838      48.769 -11.541 -46.683  1.00  0.00           N  
ATOM   2954  CA  LEU C1838      47.851 -11.284 -45.565  1.00  0.00           C  
ATOM   2955  C   LEU C1838      46.909 -10.106 -45.821  1.00  0.00           C  
ATOM   2956  O   LEU C1838      45.708 -10.184 -45.577  1.00  0.00           O  
ATOM   2957  CB  LEU C1838      48.617 -11.065 -44.265  1.00  0.00           C  
ATOM   2958  CG  LEU C1838      48.384 -12.177 -43.258  1.00  0.00           C  
ATOM   2959  CD1 LEU C1838      49.151 -11.873 -42.010  1.00  0.00           C  
ATOM   2960  CD2 LEU C1838      46.900 -12.335 -42.946  1.00  0.00           C  
ATOM   2961  N   TYR C1839      47.495  -9.012 -46.283  1.00  0.00           N  
ATOM   2962  CA  TYR C1839      46.783  -7.888 -46.857  1.00  0.00           C  
ATOM   2963  C   TYR C1839      45.668  -8.402 -47.770  1.00  0.00           C  
ATOM   2964  O   TYR C1839      44.499  -8.096 -47.554  1.00  0.00           O  
ATOM   2965  CB  TYR C1839      47.806  -7.029 -47.615  1.00  0.00           C  
ATOM   2966  CG  TYR C1839      47.320  -5.770 -48.288  1.00  0.00           C  
ATOM   2967  CD1 TYR C1839      46.873  -4.682 -47.547  1.00  0.00           C  
ATOM   2968  CD2 TYR C1839      47.374  -5.643 -49.679  1.00  0.00           C  
ATOM   2969  CE1 TYR C1839      46.451  -3.499 -48.184  1.00  0.00           C  
ATOM   2970  CE2 TYR C1839      46.955  -4.468 -50.325  1.00  0.00           C  
ATOM   2971  CZ  TYR C1839      46.493  -3.402 -49.570  1.00  0.00           C  
ATOM   2972  OH  TYR C1839      46.083  -2.246 -50.199  1.00  0.00           O  
ATOM   2973  N   ARG C1840      46.030  -9.231 -48.745  1.00  0.00           N  
ATOM   2974  CA  ARG C1840      45.084  -9.743 -49.737  1.00  0.00           C  
ATOM   2975  C   ARG C1840      43.929 -10.530 -49.112  1.00  0.00           C  
ATOM   2976  O   ARG C1840      42.779 -10.285 -49.437  1.00  0.00           O  
ATOM   2977  CB  ARG C1840      45.826 -10.556 -50.811  1.00  0.00           C  
ATOM   2978  CG  ARG C1840      45.298 -10.364 -52.276  1.00  0.00           C  
ATOM   2979  CD  ARG C1840      46.308 -10.718 -53.439  1.00  0.00           C  
ATOM   2980  NE  ARG C1840      47.435 -11.601 -53.058  1.00  0.00           N  
ATOM   2981  CZ  ARG C1840      47.379 -12.931 -52.851  1.00  0.00           C  
ATOM   2982  NH1 ARG C1840      46.235 -13.621 -52.967  1.00  0.00           N  
ATOM   2983  NH2 ARG C1840      48.495 -13.580 -52.510  1.00  0.00           N  
ATOM   2984  N   GLU C1841      44.238 -11.442 -48.197  1.00  0.00           N  
ATOM   2985  CA  GLU C1841      43.222 -12.278 -47.521  1.00  0.00           C  
ATOM   2986  C   GLU C1841      42.217 -11.541 -46.647  1.00  0.00           C  
ATOM   2987  O   GLU C1841      41.049 -11.948 -46.548  1.00  0.00           O  
ATOM   2988  CB  GLU C1841      43.891 -13.326 -46.637  1.00  0.00           C  
ATOM   2989  CG  GLU C1841      43.726 -14.745 -47.101  1.00  0.00           C  
ATOM   2990  CD  GLU C1841      45.021 -15.513 -46.955  1.00  0.00           C  
ATOM   2991  OE1 GLU C1841      45.323 -16.007 -45.839  1.00  0.00           O  
ATOM   2992  OE2 GLU C1841      45.746 -15.604 -47.970  1.00  0.00           O  
ATOM   2993  N   LEU C1842      42.683 -10.492 -45.976  1.00  0.00           N  
ATOM   2994  CA  LEU C1842      41.850  -9.773 -45.019  1.00  0.00           C  
ATOM   2995  C   LEU C1842      40.851  -8.850 -45.710  1.00  0.00           C  
ATOM   2996  O   LEU C1842      39.688  -8.759 -45.304  1.00  0.00           O  
ATOM   2997  CB  LEU C1842      42.720  -8.984 -44.046  1.00  0.00           C  
ATOM   2998  CG  LEU C1842      43.530  -9.730 -42.988  1.00  0.00           C  
ATOM   2999  CD1 LEU C1842      44.547  -8.761 -42.411  1.00  0.00           C  
ATOM   3000  CD2 LEU C1842      42.648 -10.323 -41.900  1.00  0.00           C  
ATOM   3001  N   SER C1843      41.314  -8.164 -46.749  1.00  0.00           N  
ATOM   3002  CA  SER C1843      40.432  -7.327 -47.538  1.00  0.00           C  
ATOM   3003  C   SER C1843      39.394  -8.195 -48.235  1.00  0.00           C  
ATOM   3004  O   SER C1843      38.196  -7.936 -48.127  1.00  0.00           O  
ATOM   3005  CB  SER C1843      41.208  -6.446 -48.526  1.00  0.00           C  
ATOM   3006  OG  SER C1843      42.131  -7.179 -49.308  1.00  0.00           O  
ATOM   3007  N   ALA C1844      39.851  -9.255 -48.894  1.00  0.00           N  
ATOM   3008  CA  ALA C1844      38.944 -10.206 -49.529  1.00  0.00           C  
ATOM   3009  C   ALA C1844      37.860 -10.726 -48.569  1.00  0.00           C  
ATOM   3010  O   ALA C1844      36.802 -11.181 -49.010  1.00  0.00           O  
ATOM   3011  CB  ALA C1844      39.717 -11.365 -50.155  1.00  0.00           C  
ATOM   3012  N   LYS C1845      38.101 -10.640 -47.264  1.00  0.00           N  
ATOM   3013  CA  LYS C1845      37.109 -11.141 -46.311  1.00  0.00           C  
ATOM   3014  C   LYS C1845      36.285 -10.061 -45.574  1.00  0.00           C  
ATOM   3015  O   LYS C1845      35.641 -10.357 -44.567  1.00  0.00           O  
ATOM   3016  CB  LYS C1845      37.738 -12.165 -45.341  1.00  0.00           C  
ATOM   3017  CG  LYS C1845      38.079 -13.532 -45.976  1.00  0.00           C  
ATOM   3018  CD  LYS C1845      37.611 -14.710 -45.106  1.00  0.00           C  
ATOM   3019  CE  LYS C1845      36.076 -14.680 -44.901  1.00  0.00           C  
ATOM   3020  NZ  LYS C1845      35.484 -15.960 -44.396  1.00  0.00           N  
ATOM   3021  N   GLY C1847      36.291  -8.824 -46.079  1.00  0.00           N  
ATOM   3022  CA  GLY C1847      35.399  -7.765 -45.555  1.00  0.00           C  
ATOM   3023  C   GLY C1847      35.877  -7.128 -44.251  1.00  0.00           C  
ATOM   3024  O   GLY C1847      35.133  -7.028 -43.264  1.00  0.00           O  
ATOM   3025  N   VAL C1848      37.132  -6.687 -44.265  1.00  0.00           N  
ATOM   3026  CA  VAL C1848      37.805  -6.174 -43.083  1.00  0.00           C  
ATOM   3027  C   VAL C1848      38.678  -5.010 -43.525  1.00  0.00           C  
ATOM   3028  O   VAL C1848      39.566  -5.182 -44.381  1.00  0.00           O  
ATOM   3029  CB  VAL C1848      38.607  -7.317 -42.345  1.00  0.00           C  
ATOM   3030  CG1 VAL C1848      39.944  -6.854 -41.842  1.00  0.00           C  
ATOM   3031  CG2 VAL C1848      37.785  -7.874 -41.203  1.00  0.00           C  
ATOM   3032  N   ASP C1849      38.392  -3.827 -42.966  1.00  0.00           N  
ATOM   3033  CA  ASP C1849      39.195  -2.634 -43.216  1.00  0.00           C  
ATOM   3034  C   ASP C1849      40.611  -2.911 -42.768  1.00  0.00           C  
ATOM   3035  O   ASP C1849      40.808  -3.394 -41.655  1.00  0.00           O  
ATOM   3036  CB  ASP C1849      38.645  -1.444 -42.442  1.00  0.00           C  
ATOM   3037  CG  ASP C1849      37.276  -1.010 -42.923  1.00  0.00           C  
ATOM   3038  OD1 ASP C1849      36.750  -1.648 -43.862  1.00  0.00           O  
ATOM   3039  OD2 ASP C1849      36.733  -0.022 -42.360  1.00  0.00           O  
ATOM   3040  N   VAL C1850      41.591  -2.617 -43.616  1.00  0.00           N  
ATOM   3041  CA  VAL C1850      42.952  -3.083 -43.371  1.00  0.00           C  
ATOM   3042  C   VAL C1850      44.032  -2.156 -43.938  1.00  0.00           C  
ATOM   3043  O   VAL C1850      44.028  -1.839 -45.127  1.00  0.00           O  
ATOM   3044  CB  VAL C1850      43.134  -4.556 -43.871  1.00  0.00           C  
ATOM   3045  CG1 VAL C1850      42.840  -4.667 -45.352  1.00  0.00           C  
ATOM   3046  CG2 VAL C1850      44.511  -5.084 -43.562  1.00  0.00           C  
ATOM   3047  N   LEU C1851      44.945  -1.722 -43.064  1.00  0.00           N  
ATOM   3048  CA  LEU C1851      46.082  -0.884 -43.441  1.00  0.00           C  
ATOM   3049  C   LEU C1851      47.412  -1.629 -43.324  1.00  0.00           C  
ATOM   3050  O   LEU C1851      47.713  -2.221 -42.299  1.00  0.00           O  
ATOM   3051  CB  LEU C1851      46.121   0.368 -42.570  1.00  0.00           C  
ATOM   3052  CG  LEU C1851      47.321   1.309 -42.678  1.00  0.00           C  
ATOM   3053  CD1 LEU C1851      47.533   1.877 -44.083  1.00  0.00           C  
ATOM   3054  CD2 LEU C1851      47.146   2.412 -41.692  1.00  0.00           C  
ATOM   3055  N   TYR C1852      48.222  -1.573 -44.369  1.00  0.00           N  
ATOM   3056  CA  TYR C1852      49.510  -2.232 -44.379  1.00  0.00           C  
ATOM   3057  C   TYR C1852      50.596  -1.167 -44.413  1.00  0.00           C  
ATOM   3058  O   TYR C1852      50.646  -0.339 -45.336  1.00  0.00           O  
ATOM   3059  CB  TYR C1852      49.558  -3.130 -45.604  1.00  0.00           C  
ATOM   3060  CG  TYR C1852      50.865  -3.819 -45.967  1.00  0.00           C  
ATOM   3061  CD1 TYR C1852      51.830  -4.145 -45.006  1.00  0.00           C  
ATOM   3062  CD2 TYR C1852      51.096  -4.208 -47.295  1.00  0.00           C  
ATOM   3063  CE1 TYR C1852      52.996  -4.801 -45.371  1.00  0.00           C  
ATOM   3064  CE2 TYR C1852      52.248  -4.866 -47.663  1.00  0.00           C  
ATOM   3065  CZ  TYR C1852      53.190  -5.163 -46.704  1.00  0.00           C  
ATOM   3066  OH  TYR C1852      54.326  -5.827 -47.095  1.00  0.00           O  
ATOM   3067  N   ASP C1853      51.438  -1.180 -43.379  1.00  0.00           N  
ATOM   3068  CA  ASP C1853      52.565  -0.260 -43.270  1.00  0.00           C  
ATOM   3069  C   ASP C1853      53.761  -0.871 -43.993  1.00  0.00           C  
ATOM   3070  O   ASP C1853      54.408  -1.790 -43.503  1.00  0.00           O  
ATOM   3071  CB  ASP C1853      52.890   0.038 -41.800  1.00  0.00           C  
ATOM   3072  CG  ASP C1853      53.900   1.178 -41.628  1.00  0.00           C  
ATOM   3073  OD1 ASP C1853      54.724   1.398 -42.553  1.00  0.00           O  
ATOM   3074  OD2 ASP C1853      53.878   1.841 -40.554  1.00  0.00           O  
ATOM   3075  N   ASP C1854      54.042  -0.352 -45.175  1.00  0.00           N  
ATOM   3076  CA  ASP C1854      55.042  -0.940 -46.023  1.00  0.00           C  
ATOM   3077  C   ASP C1854      56.136   0.080 -46.302  1.00  0.00           C  
ATOM   3078  O   ASP C1854      56.913  -0.056 -47.254  1.00  0.00           O  
ATOM   3079  CB  ASP C1854      54.384  -1.485 -47.307  1.00  0.00           C  
ATOM   3080  CG  ASP C1854      53.647  -0.404 -48.129  1.00  0.00           C  
ATOM   3081  OD1 ASP C1854      53.204   0.633 -47.580  1.00  0.00           O  
ATOM   3082  OD2 ASP C1854      53.501  -0.613 -49.351  1.00  0.00           O  
ATOM   3083  N   THR C1855      56.196   1.101 -45.451  1.00  0.00           N  
ATOM   3084  CA  THR C1855      57.223   2.146 -45.572  1.00  0.00           C  
ATOM   3085  C   THR C1855      58.618   1.668 -45.149  1.00  0.00           C  
ATOM   3086  O   THR C1855      58.769   0.634 -44.487  1.00  0.00           O  
ATOM   3087  CB  THR C1855      56.875   3.435 -44.782  1.00  0.00           C  
ATOM   3088  OG1 THR C1855      56.615   3.102 -43.414  1.00  0.00           O  
ATOM   3089  CG2 THR C1855      55.676   4.143 -45.388  1.00  0.00           C  
ATOM   3090  N   ASP C1857      59.619   2.462 -45.524  1.00  0.00           N  
ATOM   3091  CA  ASP C1857      61.029   2.115 -45.403  1.00  0.00           C  
ATOM   3092  C   ASP C1857      61.642   2.501 -44.032  1.00  0.00           C  
ATOM   3093  O   ASP C1857      62.693   3.145 -43.979  1.00  0.00           O  
ATOM   3094  CB  ASP C1857      61.769   2.813 -46.551  1.00  0.00           C  
ATOM   3095  CG  ASP C1857      63.117   2.200 -46.835  1.00  0.00           C  
ATOM   3096  OD1 ASP C1857      64.025   2.938 -47.278  1.00  0.00           O  
ATOM   3097  OD2 ASP C1857      63.269   0.978 -46.606  1.00  0.00           O  
ATOM   3098  N   GLN C1859      60.996   2.094 -42.933  1.00  0.00           N  
ATOM   3099  CA  GLN C1859      61.344   2.592 -41.583  1.00  0.00           C  
ATOM   3100  C   GLN C1859      61.549   1.537 -40.494  1.00  0.00           C  
ATOM   3101  O   GLN C1859      60.953   0.458 -40.538  1.00  0.00           O  
ATOM   3102  CB  GLN C1859      60.269   3.547 -41.088  1.00  0.00           C  
ATOM   3103  CG  GLN C1859      60.061   4.764 -41.939  1.00  0.00           C  
ATOM   3104  CD  GLN C1859      58.872   5.545 -41.467  1.00  0.00           C  
ATOM   3105  OE1 GLN C1859      58.868   6.087 -40.357  1.00  0.00           O  
ATOM   3106  NE2 GLN C1859      57.838   5.602 -42.298  1.00  0.00           N  
ATOM   3107  N   ARG C1860      62.362   1.888 -39.495  1.00  0.00           N  
ATOM   3108  CA  ARG C1860      62.701   0.987 -38.373  1.00  0.00           C  
ATOM   3109  C   ARG C1860      61.475   0.464 -37.611  1.00  0.00           C  
ATOM   3110  O   ARG C1860      60.479   1.171 -37.457  1.00  0.00           O  
ATOM   3111  CB  ARG C1860      63.679   1.656 -37.372  1.00  0.00           C  
ATOM   3112  CG  ARG C1860      65.016   2.157 -37.954  1.00  0.00           C  
ATOM   3113  CD  ARG C1860      65.708   1.120 -38.841  1.00  0.00           C  
ATOM   3114  NE  ARG C1860      66.554   0.191 -38.088  1.00  0.00           N  
ATOM   3115  CZ  ARG C1860      66.982  -0.988 -38.545  1.00  0.00           C  
ATOM   3116  NH1 ARG C1860      66.634  -1.413 -39.761  1.00  0.00           N  
ATOM   3117  NH2 ARG C1860      67.756  -1.751 -37.779  1.00  0.00           N  
ATOM   3118  N   ALA C1861      61.577  -0.779 -37.140  1.00  0.00           N  
ATOM   3119  CA  ALA C1861      60.567  -1.419 -36.294  1.00  0.00           C  
ATOM   3120  C   ALA C1861      59.940  -0.448 -35.283  1.00  0.00           C  
ATOM   3121  O   ALA C1861      58.714  -0.238 -35.293  1.00  0.00           O  
ATOM   3122  CB  ALA C1861      61.185  -2.618 -35.563  1.00  0.00           C  
ATOM   3123  N   GLY C1862      60.792   0.136 -34.427  1.00  0.00           N  
ATOM   3124  CA  GLY C1862      60.375   1.060 -33.368  1.00  0.00           C  
ATOM   3125  C   GLY C1862      59.432   2.126 -33.883  1.00  0.00           C  
ATOM   3126  O   GLY C1862      58.325   2.282 -33.363  1.00  0.00           O  
ATOM   3127  N   ALA C1863      59.866   2.824 -34.935  1.00  0.00           N  
ATOM   3128  CA  ALA C1863      59.117   3.932 -35.540  1.00  0.00           C  
ATOM   3129  C   ALA C1863      57.851   3.522 -36.329  1.00  0.00           C  
ATOM   3130  O   ALA C1863      57.277   4.340 -37.055  1.00  0.00           O  
ATOM   3131  CB  ALA C1863      60.060   4.767 -36.423  1.00  0.00           C  
ATOM   3132  N   LYS C1864      57.428   2.266 -36.171  1.00  0.00           N  
ATOM   3133  CA  LYS C1864      56.285   1.680 -36.891  1.00  0.00           C  
ATOM   3134  C   LYS C1864      55.215   1.215 -35.915  1.00  0.00           C  
ATOM   3135  O   LYS C1864      54.062   1.003 -36.301  1.00  0.00           O  
ATOM   3136  CB  LYS C1864      56.718   0.467 -37.721  1.00  0.00           C  
ATOM   3137  CG  LYS C1864      56.678   0.602 -39.241  1.00  0.00           C  
ATOM   3138  CD  LYS C1864      56.846  -0.795 -39.850  1.00  0.00           C  
ATOM   3139  CE  LYS C1864      56.774  -0.818 -41.369  1.00  0.00           C  
ATOM   3140  NZ  LYS C1864      57.845  -0.021 -42.026  1.00  0.00           N  
ATOM   3141  N   PHE C1865      55.604   1.006 -34.661  1.00  0.00           N  
ATOM   3142  CA  PHE C1865      54.617   0.870 -33.602  1.00  0.00           C  
ATOM   3143  C   PHE C1865      54.192   2.282 -33.204  1.00  0.00           C  
ATOM   3144  O   PHE C1865      53.090   2.473 -32.692  1.00  0.00           O  
ATOM   3145  CB  PHE C1865      55.162   0.148 -32.357  1.00  0.00           C  
ATOM   3146  CG  PHE C1865      56.079  -1.000 -32.645  1.00  0.00           C  
ATOM   3147  CD1 PHE C1865      55.580  -2.223 -33.065  1.00  0.00           C  
ATOM   3148  CD2 PHE C1865      57.450  -0.865 -32.448  1.00  0.00           C  
ATOM   3149  CE1 PHE C1865      56.433  -3.292 -33.320  1.00  0.00           C  
ATOM   3150  CE2 PHE C1865      58.322  -1.937 -32.689  1.00  0.00           C  
ATOM   3151  CZ  PHE C1865      57.812  -3.150 -33.127  1.00  0.00           C  
ATOM   3152  N   ALA C1866      55.082   3.258 -33.427  1.00  0.00           N  
ATOM   3153  CA  ALA C1866      54.829   4.664 -33.089  1.00  0.00           C  
ATOM   3154  C   ALA C1866      53.571   5.168 -33.799  1.00  0.00           C  
ATOM   3155  O   ALA C1866      52.659   5.715 -33.156  1.00  0.00           O  
ATOM   3156  CB  ALA C1866      56.036   5.537 -33.452  1.00  0.00           C  
ATOM   3157  N   THR C1867      53.530   4.948 -35.119  1.00  0.00           N  
ATOM   3158  CA  THR C1867      52.440   5.401 -35.981  1.00  0.00           C  
ATOM   3159  C   THR C1867      51.195   4.542 -35.832  1.00  0.00           C  
ATOM   3160  O   THR C1867      50.089   5.073 -35.833  1.00  0.00           O  
ATOM   3161  CB  THR C1867      52.844   5.461 -37.483  1.00  0.00           C  
ATOM   3162  OG1 THR C1867      53.495   4.234 -37.852  1.00  0.00           O  
ATOM   3163  CG2 THR C1867      53.775   6.656 -37.778  1.00  0.00           C  
ATOM   3164  N   ALA C1878      51.353   3.231 -35.701  1.00  0.00           N  
ATOM   3165  CA  ALA C1878      50.174   2.386 -35.485  1.00  0.00           C  
ATOM   3166  C   ALA C1878      49.486   2.719 -34.153  1.00  0.00           C  
ATOM   3167  O   ALA C1878      48.267   2.889 -34.096  1.00  0.00           O  
ATOM   3168  CB  ALA C1878      50.528   0.906 -35.578  1.00  0.00           C  
ATOM   3169  N   ASP C1879      50.283   2.840 -33.093  1.00  0.00           N  
ATOM   3170  CA  ASP C1879      49.793   3.259 -31.782  1.00  0.00           C  
ATOM   3171  C   ASP C1879      48.991   4.545 -31.903  1.00  0.00           C  
ATOM   3172  O   ASP C1879      47.879   4.637 -31.418  1.00  0.00           O  
ATOM   3173  CB  ASP C1879      50.974   3.505 -30.827  1.00  0.00           C  
ATOM   3174  CG  ASP C1879      51.313   2.292 -29.928  1.00  0.00           C  
ATOM   3175  OD1 ASP C1879      51.155   1.108 -30.330  1.00  0.00           O  
ATOM   3176  OD2 ASP C1879      51.776   2.549 -28.790  1.00  0.00           O  
ATOM   3177  N   LEU C1880      49.577   5.522 -32.580  1.00  0.00           N  
ATOM   3178  CA  LEU C1880      49.077   6.898 -32.632  1.00  0.00           C  
ATOM   3179  C   LEU C1880      47.759   7.079 -33.356  1.00  0.00           C  
ATOM   3180  O   LEU C1880      46.808   7.667 -32.824  1.00  0.00           O  
ATOM   3181  CB  LEU C1880      50.109   7.798 -33.311  1.00  0.00           C  
ATOM   3182  CG  LEU C1880      49.740   9.272 -33.361  1.00  0.00           C  
ATOM   3183  CD1 LEU C1880      49.383   9.748 -31.943  1.00  0.00           C  
ATOM   3184  CD2 LEU C1880      50.857  10.103 -34.012  1.00  0.00           C  
ATOM   3185  N   ILE C1881      47.729   6.603 -34.590  1.00  0.00           N  
ATOM   3186  CA  ILE C1881      46.518   6.655 -35.380  1.00  0.00           C  
ATOM   3187  C   ILE C1881      45.460   5.736 -34.788  1.00  0.00           C  
ATOM   3188  O   ILE C1881      44.283   5.881 -35.074  1.00  0.00           O  
ATOM   3189  CB  ILE C1881      46.792   6.392 -36.876  1.00  0.00           C  
ATOM   3190  CG1 ILE C1881      47.105   4.920 -37.137  1.00  0.00           C  
ATOM   3191  CG2 ILE C1881      47.926   7.338 -37.401  1.00  0.00           C  
ATOM   3192  CD1 ILE C1881      47.143   4.549 -38.618  1.00  0.00           C  
ATOM   3193  N   GLY C1882      45.898   4.804 -33.947  1.00  0.00           N  
ATOM   3194  CA  GLY C1882      45.014   4.098 -33.017  1.00  0.00           C  
ATOM   3195  C   GLY C1882      44.126   3.013 -33.584  1.00  0.00           C  
ATOM   3196  O   GLY C1882      43.015   2.808 -33.089  1.00  0.00           O  
ATOM   3197  N   ILE C1883      44.614   2.317 -34.611  1.00  0.00           N  
ATOM   3198  CA  ILE C1883      43.949   1.133 -35.135  1.00  0.00           C  
ATOM   3199  C   ILE C1883      43.811   0.081 -34.016  1.00  0.00           C  
ATOM   3200  O   ILE C1883      44.793  -0.232 -33.317  1.00  0.00           O  
ATOM   3201  CB  ILE C1883      44.732   0.515 -36.311  1.00  0.00           C  
ATOM   3202  CG1 ILE C1883      45.188   1.558 -37.338  1.00  0.00           C  
ATOM   3203  CG2 ILE C1883      43.925  -0.581 -36.955  1.00  0.00           C  
ATOM   3204  CD1 ILE C1883      44.089   2.413 -37.975  1.00  0.00           C  
ATOM   3205  N   PRO C1884      42.594  -0.457 -33.829  1.00  0.00           N  
ATOM   3206  CA  PRO C1884      42.310  -1.405 -32.749  1.00  0.00           C  
ATOM   3207  C   PRO C1884      43.194  -2.641 -32.738  1.00  0.00           C  
ATOM   3208  O   PRO C1884      43.538  -3.091 -31.647  1.00  0.00           O  
ATOM   3209  CB  PRO C1884      40.860  -1.811 -33.004  1.00  0.00           C  
ATOM   3210  CG  PRO C1884      40.304  -0.694 -33.702  1.00  0.00           C  
ATOM   3211  CD  PRO C1884      41.382  -0.179 -34.608  1.00  0.00           C  
ATOM   3212  N   TRP C1885      43.549  -3.167 -33.920  1.00  0.00           N  
ATOM   3213  CA  TRP C1885      44.366  -4.387 -34.057  1.00  0.00           C  
ATOM   3214  C   TRP C1885      45.655  -4.178 -34.815  1.00  0.00           C  
ATOM   3215  O   TRP C1885      45.728  -3.356 -35.722  1.00  0.00           O  
ATOM   3216  CB  TRP C1885      43.586  -5.487 -34.751  1.00  0.00           C  
ATOM   3217  CG  TRP C1885      42.380  -5.932 -33.982  1.00  0.00           C  
ATOM   3218  CD1 TRP C1885      41.073  -5.615 -34.248  1.00  0.00           C  
ATOM   3219  CD2 TRP C1885      42.360  -6.786 -32.840  1.00  0.00           C  
ATOM   3220  NE1 TRP C1885      40.239  -6.216 -33.341  1.00  0.00           N  
ATOM   3221  CE2 TRP C1885      40.997  -6.939 -32.456  1.00  0.00           C  
ATOM   3222  CE3 TRP C1885      43.354  -7.450 -32.107  1.00  0.00           C  
ATOM   3223  CZ2 TRP C1885      40.597  -7.730 -31.350  1.00  0.00           C  
ATOM   3224  CZ3 TRP C1885      42.965  -8.232 -31.006  1.00  0.00           C  
ATOM   3225  CH2 TRP C1885      41.588  -8.361 -30.637  1.00  0.00           C  
ATOM   3226  N   GLN C1886      46.681  -4.935 -34.446  1.00  0.00           N  
ATOM   3227  CA  GLN C1886      47.995  -4.837 -35.101  1.00  0.00           C  
ATOM   3228  C   GLN C1886      48.505  -6.225 -35.385  1.00  0.00           C  
ATOM   3229  O   GLN C1886      48.226  -7.161 -34.640  1.00  0.00           O  
ATOM   3230  CB  GLN C1886      49.010  -4.110 -34.217  1.00  0.00           C  
ATOM   3231  CG  GLN C1886      48.629  -2.683 -33.838  1.00  0.00           C  
ATOM   3232  CD  GLN C1886      49.630  -2.006 -32.907  1.00  0.00           C  
ATOM   3233  OE1 GLN C1886      50.670  -1.499 -33.346  1.00  0.00           O  
ATOM   3234  NE2 GLN C1886      49.304  -1.974 -31.612  1.00  0.00           N  
ATOM   3235  N   ILE C1887      49.233  -6.373 -36.477  1.00  0.00           N  
ATOM   3236  CA  ILE C1887      49.804  -7.662 -36.802  1.00  0.00           C  
ATOM   3237  C   ILE C1887      51.256  -7.410 -37.081  1.00  0.00           C  
ATOM   3238  O   ILE C1887      51.600  -6.656 -37.991  1.00  0.00           O  
ATOM   3239  CB  ILE C1887      49.076  -8.394 -37.973  1.00  0.00           C  
ATOM   3240  CG1 ILE C1887      47.597  -8.630 -37.625  1.00  0.00           C  
ATOM   3241  CG2 ILE C1887      49.719  -9.740 -38.239  1.00  0.00           C  
ATOM   3242  CD1 ILE C1887      46.765  -9.431 -38.649  1.00  0.00           C  
ATOM   3243  N   HIS C1888      52.094  -8.008 -36.241  1.00  0.00           N  
ATOM   3244  CA  HIS C1888      53.547  -7.899 -36.359  1.00  0.00           C  
ATOM   3245  C   HIS C1888      54.076  -9.064 -37.196  1.00  0.00           C  
ATOM   3246  O   HIS C1888      53.652 -10.214 -37.015  1.00  0.00           O  
ATOM   3247  CB  HIS C1888      54.211  -7.891 -34.981  1.00  0.00           C  
ATOM   3248  CG  HIS C1888      53.666  -6.851 -34.048  1.00  0.00           C  
ATOM   3249  ND1 HIS C1888      54.377  -5.723 -33.693  1.00  0.00           N  
ATOM   3250  CD2 HIS C1888      52.482  -6.774 -33.388  1.00  0.00           C  
ATOM   3251  CE1 HIS C1888      53.652  -4.998 -32.857  1.00  0.00           C  
ATOM   3252  NE2 HIS C1888      52.499  -5.613 -32.656  1.00  0.00           N  
ATOM   3253  N   VAL C1889      54.977  -8.758 -38.129  1.00  0.00           N  
ATOM   3254  CA  VAL C1889      55.510  -9.764 -39.055  1.00  0.00           C  
ATOM   3255  C   VAL C1889      56.996  -9.538 -39.357  1.00  0.00           C  
ATOM   3256  O   VAL C1889      57.369  -8.608 -40.111  1.00  0.00           O  
ATOM   3257  CB  VAL C1889      54.736  -9.829 -40.395  1.00  0.00           C  
ATOM   3258  CG1 VAL C1889      55.313 -10.942 -41.275  1.00  0.00           C  
ATOM   3259  CG2 VAL C1889      53.240 -10.025 -40.176  1.00  0.00           C  
ATOM   3260  N   GLY C1890      57.822 -10.409 -38.759  1.00  0.00           N  
ATOM   3261  CA  GLY C1890      59.279 -10.376 -38.912  1.00  0.00           C  
ATOM   3262  C   GLY C1890      59.887 -11.727 -39.244  1.00  0.00           C  
ATOM   3263  O   GLY C1890      59.190 -12.751 -39.202  1.00  0.00           O  
ATOM   3264  N   PRO C1891      61.195 -11.742 -39.585  1.00  0.00           N  
ATOM   3265  CA  PRO C1891      61.874 -13.032 -39.769  1.00  0.00           C  
ATOM   3266  C   PRO C1891      61.660 -13.850 -38.497  1.00  0.00           C  
ATOM   3267  O   PRO C1891      60.975 -14.884 -38.530  1.00  0.00           O  
ATOM   3268  CB  PRO C1891      63.348 -12.633 -39.930  1.00  0.00           C  
ATOM   3269  CG  PRO C1891      63.306 -11.203 -40.446  1.00  0.00           C  
ATOM   3270  CD  PRO C1891      62.105 -10.591 -39.792  1.00  0.00           C  
ATOM   3271  N   ARG C1892      62.217 -13.336 -37.395  1.00  0.00           N  
ATOM   3272  CA  ARG C1892      61.975 -13.800 -36.020  1.00  0.00           C  
ATOM   3273  C   ARG C1892      60.857 -14.831 -35.851  1.00  0.00           C  
ATOM   3274  O   ARG C1892      61.107 -16.043 -35.880  1.00  0.00           O  
ATOM   3275  CB  ARG C1892      61.725 -12.596 -35.089  1.00  0.00           C  
ATOM   3276  CG  ARG C1892      60.731 -11.521 -35.632  1.00  0.00           C  
ATOM   3277  CD  ARG C1892      60.581 -10.337 -34.655  1.00  0.00           C  
ATOM   3278  NE  ARG C1892      61.882  -9.772 -34.242  1.00  0.00           N  
ATOM   3279  CZ  ARG C1892      62.137  -9.167 -33.074  1.00  0.00           C  
ATOM   3280  NH1 ARG C1892      61.189  -9.032 -32.150  1.00  0.00           N  
ATOM   3281  NH2 ARG C1892      63.358  -8.699 -32.825  1.00  0.00           N  
ATOM   3282  N   GLY C1893      59.630 -14.344 -35.674  1.00  0.00           N  
ATOM   3283  CA  GLY C1893      58.498 -15.206 -35.332  1.00  0.00           C  
ATOM   3284  C   GLY C1893      57.945 -15.958 -36.521  1.00  0.00           C  
ATOM   3285  O   GLY C1893      57.228 -16.936 -36.357  1.00  0.00           O  
ATOM   3286  N   LEU C1894      58.291 -15.493 -37.717  1.00  0.00           N  
ATOM   3287  CA  LEU C1894      57.758 -16.048 -38.949  1.00  0.00           C  
ATOM   3288  C   LEU C1894      58.536 -17.284 -39.380  1.00  0.00           C  
ATOM   3289  O   LEU C1894      58.015 -18.109 -40.130  1.00  0.00           O  
ATOM   3290  CB  LEU C1894      57.770 -14.978 -40.045  1.00  0.00           C  
ATOM   3291  CG  LEU C1894      57.221 -15.233 -41.455  1.00  0.00           C  
ATOM   3292  CD1 LEU C1894      55.743 -15.677 -41.463  1.00  0.00           C  
ATOM   3293  CD2 LEU C1894      57.448 -13.979 -42.315  1.00  0.00           C  
ATOM   3294  N   ALA C1895      59.780 -17.392 -38.893  1.00  0.00           N  
ATOM   3295  CA  ALA C1895      60.649 -18.585 -39.071  1.00  0.00           C  
ATOM   3296  C   ALA C1895      60.052 -19.909 -38.529  1.00  0.00           C  
ATOM   3297  O   ALA C1895      60.368 -20.983 -39.036  1.00  0.00           O  
ATOM   3298  CB  ALA C1895      62.058 -18.330 -38.494  1.00  0.00           C  
ATOM   3299  N   GLU C1896      59.193 -19.824 -37.511  1.00  0.00           N  
ATOM   3300  CA  GLU C1896      58.346 -20.959 -37.122  1.00  0.00           C  
ATOM   3301  C   GLU C1896      56.941 -20.856 -37.713  1.00  0.00           C  
ATOM   3302  O   GLU C1896      56.103 -21.728 -37.485  1.00  0.00           O  
ATOM   3303  CB  GLU C1896      58.291 -21.149 -35.595  1.00  0.00           C  
ATOM   3304  CG  GLU C1896      58.219 -19.865 -34.751  1.00  0.00           C  
ATOM   3305  CD  GLU C1896      58.951 -19.987 -33.397  1.00  0.00           C  
ATOM   3306  OE1 GLU C1896      59.118 -21.119 -32.877  1.00  0.00           O  
ATOM   3307  OE2 GLU C1896      59.367 -18.938 -32.853  1.00  0.00           O  
ATOM   3308  N   GLY C1898      56.689 -19.796 -38.480  1.00  0.00           N  
ATOM   3309  CA  GLY C1898      55.376 -19.581 -39.094  1.00  0.00           C  
ATOM   3310  C   GLY C1898      54.393 -18.905 -38.147  1.00  0.00           C  
ATOM   3311  O   GLY C1898      53.209 -19.285 -38.071  1.00  0.00           O  
ATOM   3312  N   LYS C1899      54.885 -17.892 -37.430  1.00  0.00           N  
ATOM   3313  CA  LYS C1899      54.080 -17.161 -36.445  1.00  0.00           C  
ATOM   3314  C   LYS C1899      54.120 -15.626 -36.628  1.00  0.00           C  
ATOM   3315  O   LYS C1899      55.031 -15.080 -37.260  1.00  0.00           O  
ATOM   3316  CB  LYS C1899      54.497 -17.566 -35.018  1.00  0.00           C  
ATOM   3317  CG  LYS C1899      54.276 -19.051 -34.705  1.00  0.00           C  
ATOM   3318  CD  LYS C1899      54.352 -19.318 -33.190  1.00  0.00           C  
ATOM   3319  CE  LYS C1899      53.992 -20.765 -32.891  1.00  0.00           C  
ATOM   3320  NZ  LYS C1899      54.120 -21.003 -31.436  1.00  0.00           N  
ATOM   3321  N   VAL C1900      53.114 -14.949 -36.079  1.00  0.00           N  
ATOM   3322  CA  VAL C1900      53.014 -13.478 -36.091  1.00  0.00           C  
ATOM   3323  C   VAL C1900      52.418 -12.991 -34.765  1.00  0.00           C  
ATOM   3324  O   VAL C1900      51.698 -13.732 -34.089  1.00  0.00           O  
ATOM   3325  CB  VAL C1900      52.096 -12.945 -37.257  1.00  0.00           C  
ATOM   3326  CG1 VAL C1900      52.710 -13.190 -38.635  1.00  0.00           C  
ATOM   3327  CG2 VAL C1900      50.686 -13.541 -37.178  1.00  0.00           C  
ATOM   3328  N   GLU C1901      52.691 -11.747 -34.398  1.00  0.00           N  
ATOM   3329  CA  GLU C1901      52.069 -11.185 -33.211  1.00  0.00           C  
ATOM   3330  C   GLU C1901      50.770 -10.455 -33.539  1.00  0.00           C  
ATOM   3331  O   GLU C1901      50.725  -9.635 -34.456  1.00  0.00           O  
ATOM   3332  CB  GLU C1901      53.028 -10.252 -32.478  1.00  0.00           C  
ATOM   3333  CG  GLU C1901      53.507 -10.777 -31.143  1.00  0.00           C  
ATOM   3334  CD  GLU C1901      54.133  -9.683 -30.274  1.00  0.00           C  
ATOM   3335  OE1 GLU C1901      55.252  -9.197 -30.593  1.00  0.00           O  
ATOM   3336  OE2 GLU C1901      53.498  -9.314 -29.258  1.00  0.00           O  
ATOM   3337  N   LEU C1902      49.720 -10.764 -32.782  1.00  0.00           N  
ATOM   3338  CA  LEU C1902      48.480  -9.995 -32.816  1.00  0.00           C  
ATOM   3339  C   LEU C1902      48.357  -9.128 -31.546  1.00  0.00           C  
ATOM   3340  O   LEU C1902      48.250  -9.669 -30.451  1.00  0.00           O  
ATOM   3341  CB  LEU C1902      47.289 -10.950 -32.939  1.00  0.00           C  
ATOM   3342  CG  LEU C1902      45.907 -10.392 -33.277  1.00  0.00           C  
ATOM   3343  CD1 LEU C1902      45.987  -9.515 -34.518  1.00  0.00           C  
ATOM   3344  CD2 LEU C1902      44.860 -11.501 -33.450  1.00  0.00           C  
ATOM   3345  N   LYS C1903      48.395  -7.797 -31.689  1.00  0.00           N  
ATOM   3346  CA  LYS C1903      48.261  -6.882 -30.540  1.00  0.00           C  
ATOM   3347  C   LYS C1903      47.042  -5.981 -30.613  1.00  0.00           C  
ATOM   3348  O   LYS C1903      46.844  -5.289 -31.612  1.00  0.00           O  
ATOM   3349  CB  LYS C1903      49.490  -5.985 -30.349  1.00  0.00           C  
ATOM   3350  CG  LYS C1903      49.532  -5.339 -28.945  1.00  0.00           C  
ATOM   3351  CD  LYS C1903      50.176  -3.954 -28.881  1.00  0.00           C  
ATOM   3352  CE  LYS C1903      51.661  -3.984 -29.210  1.00  0.00           C  
ATOM   3353  NZ  LYS C1903      52.272  -2.628 -29.079  1.00  0.00           N  
ATOM   3354  N   ARG C1904      46.271  -5.975 -29.526  1.00  0.00           N  
ATOM   3355  CA  ARG C1904      45.104  -5.142 -29.352  1.00  0.00           C  
ATOM   3356  C   ARG C1904      45.480  -3.835 -28.670  1.00  0.00           C  
ATOM   3357  O   ARG C1904      46.062  -3.836 -27.591  1.00  0.00           O  
ATOM   3358  CB  ARG C1904      44.077  -5.900 -28.528  1.00  0.00           C  
ATOM   3359  CG  ARG C1904      43.004  -5.070 -27.892  1.00  0.00           C  
ATOM   3360  CD  ARG C1904      41.807  -5.930 -27.585  1.00  0.00           C  
ATOM   3361  NE  ARG C1904      42.046  -6.845 -26.474  1.00  0.00           N  
ATOM   3362  CZ  ARG C1904      41.128  -7.660 -25.963  1.00  0.00           C  
ATOM   3363  NH1 ARG C1904      39.900  -7.682 -26.463  1.00  0.00           N  
ATOM   3364  NH2 ARG C1904      41.432  -8.458 -24.950  1.00  0.00           N  
ATOM   3365  N   ARG C1905      45.111  -2.725 -29.312  1.00  0.00           N  
ATOM   3366  CA  ARG C1905      45.449  -1.370 -28.885  1.00  0.00           C  
ATOM   3367  C   ARG C1905      44.803  -0.936 -27.558  1.00  0.00           C  
ATOM   3368  O   ARG C1905      45.461  -0.274 -26.760  1.00  0.00           O  
ATOM   3369  CB  ARG C1905      45.118  -0.399 -30.017  1.00  0.00           C  
ATOM   3370  CG  ARG C1905      45.454   1.063 -29.769  1.00  0.00           C  
ATOM   3371  CD  ARG C1905      46.935   1.378 -29.964  1.00  0.00           C  
ATOM   3372  NE  ARG C1905      47.240   2.777 -29.670  1.00  0.00           N  
ATOM   3373  CZ  ARG C1905      47.336   3.290 -28.444  1.00  0.00           C  
ATOM   3374  NH1 ARG C1905      47.152   2.521 -27.384  1.00  0.00           N  
ATOM   3375  NH2 ARG C1905      47.611   4.583 -28.274  1.00  0.00           N  
ATOM   3376  N   SER C1906      43.547  -1.315 -27.313  1.00  0.00           N  
ATOM   3377  CA  SER C1906      42.877  -1.031 -26.024  1.00  0.00           C  
ATOM   3378  C   SER C1906      43.774  -1.304 -24.804  1.00  0.00           C  
ATOM   3379  O   SER C1906      44.099  -0.398 -24.016  1.00  0.00           O  
ATOM   3380  CB  SER C1906      41.585  -1.867 -25.828  1.00  0.00           C  
ATOM   3381  OG  SER C1906      41.190  -2.610 -26.973  1.00  0.00           O  
ATOM   3382  N   ASP C1907      44.173  -2.566 -24.663  1.00  0.00           N  
ATOM   3383  CA  ASP C1907      44.704  -3.063 -23.402  1.00  0.00           C  
ATOM   3384  C   ASP C1907      46.112  -3.685 -23.462  1.00  0.00           C  
ATOM   3385  O   ASP C1907      46.588  -4.221 -22.453  1.00  0.00           O  
ATOM   3386  CB  ASP C1907      43.693  -4.039 -22.757  1.00  0.00           C  
ATOM   3387  CG  ASP C1907      43.299  -5.207 -23.681  1.00  0.00           C  
ATOM   3388  OD1 ASP C1907      44.032  -5.510 -24.637  1.00  0.00           O  
ATOM   3389  OD2 ASP C1907      42.241  -5.838 -23.441  1.00  0.00           O  
ATOM   3390  N   GLY C1909      46.761  -3.609 -24.625  1.00  0.00           N  
ATOM   3391  CA  GLY C1909      48.081  -4.193 -24.825  1.00  0.00           C  
ATOM   3392  C   GLY C1909      48.112  -5.696 -25.062  1.00  0.00           C  
ATOM   3393  O   GLY C1909      49.192  -6.279 -25.159  1.00  0.00           O  
ATOM   3394  N   ALA C1910      46.937  -6.315 -25.181  1.00  0.00           N  
ATOM   3395  CA  ALA C1910      46.777  -7.774 -25.340  1.00  0.00           C  
ATOM   3396  C   ALA C1910      47.594  -8.324 -26.475  1.00  0.00           C  
ATOM   3397  O   ALA C1910      47.634  -7.723 -27.529  1.00  0.00           O  
ATOM   3398  CB  ALA C1910      45.325  -8.120 -25.572  1.00  0.00           C  
ATOM   3399  N   ARG C1913      48.233  -9.471 -26.270  1.00  0.00           N  
ATOM   3400  CA  ARG C1913      49.085 -10.048 -27.300  1.00  0.00           C  
ATOM   3401  C   ARG C1913      48.887 -11.539 -27.438  1.00  0.00           C  
ATOM   3402  O   ARG C1913      48.647 -12.238 -26.444  1.00  0.00           O  
ATOM   3403  CB  ARG C1913      50.556  -9.792 -27.003  1.00  0.00           C  
ATOM   3404  CG  ARG C1913      50.995  -8.334 -27.010  1.00  0.00           C  
ATOM   3405  CD  ARG C1913      52.474  -8.211 -26.597  1.00  0.00           C  
ATOM   3406  NE  ARG C1913      52.884  -6.849 -26.253  1.00  0.00           N  
ATOM   3407  CZ  ARG C1913      53.592  -6.055 -27.053  1.00  0.00           C  
ATOM   3408  NH1 ARG C1913      53.962  -6.476 -28.264  1.00  0.00           N  
ATOM   3409  NH2 ARG C1913      53.925  -4.833 -26.646  1.00  0.00           N  
ATOM   3410  N   GLU C1914      48.992 -12.012 -28.680  1.00  0.00           N  
ATOM   3411  CA  GLU C1914      49.119 -13.438 -29.001  1.00  0.00           C  
ATOM   3412  C   GLU C1914      50.229 -13.605 -30.008  1.00  0.00           C  
ATOM   3413  O   GLU C1914      50.403 -12.767 -30.903  1.00  0.00           O  
ATOM   3414  CB  GLU C1914      47.838 -14.007 -29.612  1.00  0.00           C  
ATOM   3415  CG  GLU C1914      47.072 -14.977 -28.736  1.00  0.00           C  
ATOM   3416  CD  GLU C1914      45.604 -15.160 -29.175  1.00  0.00           C  
ATOM   3417  OE1 GLU C1914      44.949 -14.151 -29.545  1.00  0.00           O  
ATOM   3418  OE2 GLU C1914      45.089 -16.305 -29.129  1.00  0.00           O  
ATOM   3419  N   ASN C1915      51.000 -14.674 -29.839  1.00  0.00           N  
ATOM   3420  CA  ASN C1915      51.788 -15.191 -30.936  1.00  0.00           C  
ATOM   3421  C   ASN C1915      50.898 -16.258 -31.590  1.00  0.00           C  
ATOM   3422  O   ASN C1915      50.281 -17.081 -30.908  1.00  0.00           O  
ATOM   3423  CB  ASN C1915      53.142 -15.730 -30.456  1.00  0.00           C  
ATOM   3424  CG  ASN C1915      54.267 -15.572 -31.514  1.00  0.00           C  
ATOM   3425  OD1 ASN C1915      54.317 -14.596 -32.277  1.00  0.00           O  
ATOM   3426  ND2 ASN C1915      55.185 -16.541 -31.537  1.00  0.00           N  
ATOM   3427  N   LEU C1916      50.786 -16.191 -32.911  1.00  0.00           N  
ATOM   3428  CA  LEU C1916      49.777 -16.938 -33.650  1.00  0.00           C  
ATOM   3429  C   LEU C1916      50.296 -17.498 -34.958  1.00  0.00           C  
ATOM   3430  O   LEU C1916      51.099 -16.867 -35.652  1.00  0.00           O  
ATOM   3431  CB  LEU C1916      48.579 -16.043 -33.951  1.00  0.00           C  
ATOM   3432  CG  LEU C1916      47.288 -16.420 -33.235  1.00  0.00           C  
ATOM   3433  CD1 LEU C1916      46.235 -15.360 -33.465  1.00  0.00           C  
ATOM   3434  CD2 LEU C1916      46.790 -17.757 -33.730  1.00  0.00           C  
ATOM   3435  N   ALA C1917      49.811 -18.689 -35.284  1.00  0.00           N  
ATOM   3436  CA  ALA C1917      50.025 -19.288 -36.591  1.00  0.00           C  
ATOM   3437  C   ALA C1917      49.564 -18.337 -37.693  1.00  0.00           C  
ATOM   3438  O   ALA C1917      48.426 -17.860 -37.666  1.00  0.00           O  
ATOM   3439  CB  ALA C1917      49.259 -20.609 -36.686  1.00  0.00           C  
ATOM   3440  N   LEU C1918      50.445 -18.058 -38.653  1.00  0.00           N  
ATOM   3441  CA  LEU C1918      50.074 -17.302 -39.851  1.00  0.00           C  
ATOM   3442  C   LEU C1918      48.859 -17.941 -40.515  1.00  0.00           C  
ATOM   3443  O   LEU C1918      47.961 -17.255 -41.003  1.00  0.00           O  
ATOM   3444  CB  LEU C1918      51.238 -17.274 -40.836  1.00  0.00           C  
ATOM   3445  CG  LEU C1918      51.026 -16.503 -42.134  1.00  0.00           C  
ATOM   3446  CD1 LEU C1918      50.612 -15.086 -41.811  1.00  0.00           C  
ATOM   3447  CD2 LEU C1918      52.292 -16.519 -42.993  1.00  0.00           C  
ATOM   3448  N   ALA C1929      48.853 -19.270 -40.503  1.00  0.00           N  
ATOM   3449  CA  ALA C1929      47.771 -20.100 -41.028  1.00  0.00           C  
ATOM   3450  C   ALA C1929      46.359 -19.718 -40.540  1.00  0.00           C  
ATOM   3451  O   ALA C1929      45.367 -19.979 -41.231  1.00  0.00           O  
ATOM   3452  CB  ALA C1929      48.071 -21.598 -40.744  1.00  0.00           C  
ATOM   3453  N   ASP C1930      46.255 -19.114 -39.361  1.00  0.00           N  
ATOM   3454  CA  ASP C1930      44.936 -18.703 -38.872  1.00  0.00           C  
ATOM   3455  C   ASP C1930      44.950 -17.416 -38.038  1.00  0.00           C  
ATOM   3456  O   ASP C1930      44.096 -17.216 -37.176  1.00  0.00           O  
ATOM   3457  CB  ASP C1930      44.212 -19.864 -38.152  1.00  0.00           C  
ATOM   3458  CG  ASP C1930      44.787 -20.156 -36.766  1.00  0.00           C  
ATOM   3459  OD1 ASP C1930      43.976 -20.399 -35.845  1.00  0.00           O  
ATOM   3460  OD2 ASP C1930      46.033 -20.130 -36.592  1.00  0.00           O  
ATOM   3461  N   VAL C1931      45.907 -16.535 -38.313  1.00  0.00           N  
ATOM   3462  CA  VAL C1931      45.849 -15.189 -37.753  1.00  0.00           C  
ATOM   3463  C   VAL C1931      44.555 -14.541 -38.225  1.00  0.00           C  
ATOM   3464  O   VAL C1931      43.937 -13.771 -37.491  1.00  0.00           O  
ATOM   3465  CB  VAL C1931      47.077 -14.324 -38.119  1.00  0.00           C  
ATOM   3466  CG1 VAL C1931      47.161 -14.076 -39.624  1.00  0.00           C  
ATOM   3467  CG2 VAL C1931      47.044 -13.015 -37.349  1.00  0.00           C  
ATOM   3468  N   VAL C1932      44.145 -14.902 -39.443  1.00  0.00           N  
ATOM   3469  CA  VAL C1932      42.834 -14.558 -39.994  1.00  0.00           C  
ATOM   3470  C   VAL C1932      41.715 -15.270 -39.203  1.00  0.00           C  
ATOM   3471  O   VAL C1932      40.650 -15.572 -39.736  1.00  0.00           O  
ATOM   3472  CB  VAL C1932      42.763 -14.912 -41.504  1.00  0.00           C  
ATOM   3473  CG1 VAL C1932      41.617 -14.186 -42.162  1.00  0.00           C  
ATOM   3474  CG2 VAL C1932      44.068 -14.541 -42.214  1.00  0.00           C  
ATOM   3475  N   ALA C1950      41.990 -15.527 -37.923  1.00  0.00           N  
ATOM   3476  CA  ALA C1950      41.056 -16.156 -36.995  1.00  0.00           C  
ATOM   3477  C   ALA C1950      39.990 -15.163 -36.571  1.00  0.00           C  
ATOM   3478  O   ALA C1950      39.148 -14.758 -37.377  1.00  0.00           O  
ATOM   3479  CB  ALA C1950      41.804 -16.690 -35.760  1.00  0.00           C  
ATOM   3480  N   ARG C1951      40.040 -14.760 -35.303  1.00  0.00           N  
ATOM   3481  CA  ARG C1951      38.990 -13.910 -34.736  1.00  0.00           C  
ATOM   3482  C   ARG C1951      39.170 -12.409 -35.018  1.00  0.00           C  
ATOM   3483  O   ARG C1951      39.180 -11.560 -34.110  1.00  0.00           O  
ATOM   3484  CB  ARG C1951      38.714 -14.232 -33.253  1.00  0.00           C  
ATOM   3485  CG  ARG C1951      37.403 -15.009 -33.044  1.00  0.00           C  
ATOM   3486  CD  ARG C1951      36.201 -14.129 -33.416  1.00  0.00           C  
ATOM   3487  NE  ARG C1951      35.129 -14.882 -34.071  1.00  0.00           N  
ATOM   3488  CZ  ARG C1951      34.095 -14.334 -34.713  1.00  0.00           C  
ATOM   3489  NH1 ARG C1951      33.970 -13.013 -34.804  1.00  0.00           N  
ATOM   3490  NH2 ARG C1951      33.180 -15.116 -35.272  1.00  0.00           N  
ATOM   3491  N   LEU C1952      39.320 -12.126 -36.309  1.00  0.00           N  
ATOM   3492  CA  LEU C1952      39.172 -10.797 -36.865  1.00  0.00           C  
ATOM   3493  C   LEU C1952      37.995 -10.880 -37.815  1.00  0.00           C  
ATOM   3494  O   LEU C1952      37.234  -9.922 -37.959  1.00  0.00           O  
ATOM   3495  CB  LEU C1952      40.434 -10.389 -37.634  1.00  0.00           C  
ATOM   3496  CG  LEU C1952      41.745 -10.340 -36.838  1.00  0.00           C  
ATOM   3497  CD1 LEU C1952      42.962 -10.284 -37.746  1.00  0.00           C  
ATOM   3498  CD2 LEU C1952      41.743  -9.170 -35.871  1.00  0.00           C  
ATOM   3499  N   THR C1953      37.834 -12.059 -38.418  1.00  0.00           N  
ATOM   3500  CA  THR C1953      36.956 -12.271 -39.576  1.00  0.00           C  
ATOM   3501  C   THR C1953      35.581 -12.867 -39.270  1.00  0.00           C  
ATOM   3502  O   THR C1953      35.444 -14.074 -39.034  1.00  0.00           O  
ATOM   3503  CB  THR C1953      37.650 -13.159 -40.617  1.00  0.00           C  
ATOM   3504  OG1 THR C1953      38.467 -14.124 -39.944  1.00  0.00           O  
ATOM   3505  CG2 THR C1953      38.528 -12.317 -41.501  1.00  0.00           C  
ATOM   3506  OXT THR C1953      34.572 -12.153 -39.284  1.00  0.00           O  
HETATM 3507  N   5CA C 439      18.193  22.457 -34.088  1.00  0.00           N  
HETATM 3508  CA  5CA C 439      18.592  21.784 -32.867  1.00  0.00           C  
HETATM 3509  CB  5CA C 439      18.485  20.297 -33.096  1.00  0.00           C  
HETATM 3510  SG  5CA C 439      18.099  20.013 -34.824  1.00  0.00           S  
HETATM 3511  C   5CA C 439      20.016  22.108 -32.599  1.00  0.00           C  
HETATM 3512  O   5CA C 439      20.610  22.742 -33.468  1.00  0.00           O  
HETATM 3513  N3S 5CA C 439      20.547  21.693 -31.438  1.00  0.00           N  
HETATM 3514  S   5CA C 439      22.017  22.011 -31.122  1.00  0.00           S  
HETATM 3515  O1S 5CA C 439      22.352  23.430 -31.391  1.00  0.00           O  
HETATM 3516  O2S 5CA C 439      22.291  21.662 -29.702  1.00  0.00           O  
HETATM 3517  O5' 5CA C 439      23.040  21.238 -32.124  1.00  0.00           O  
HETATM 3518  C5' 5CA C 439      23.025  19.827 -32.100  1.00  0.00           C  
HETATM 3519  C4' 5CA C 439      24.456  19.451 -31.863  1.00  0.00           C  
HETATM 3520  O4' 5CA C 439      25.284  20.191 -32.748  1.00  0.00           O  
HETATM 3521  C3' 5CA C 439      24.935  19.863 -30.484  1.00  0.00           C  
HETATM 3522  O3' 5CA C 439      24.526  18.966 -29.457  1.00  0.00           O  
HETATM 3523  C2' 5CA C 439      26.432  19.894 -30.684  1.00  0.00           C  
HETATM 3524  O2' 5CA C 439      26.996  18.601 -30.474  1.00  0.00           O  
HETATM 3525  C1' 5CA C 439      26.588  20.260 -32.151  1.00  0.00           C  
HETATM 3526  N9  5CA C 439      27.174  21.616 -32.320  1.00  0.00           N  
HETATM 3527  C8  5CA C 439      26.580  22.808 -32.094  1.00  0.00           C  
HETATM 3528  N7  5CA C 439      27.448  23.819 -32.393  1.00  0.00           N  
HETATM 3529  C5  5CA C 439      28.590  23.240 -32.785  1.00  0.00           C  
HETATM 3530  C6  5CA C 439      29.881  23.763 -33.235  1.00  0.00           C  
HETATM 3531  N6  5CA C 439      30.087  25.086 -33.280  1.00  0.00           N  
HETATM 3532  N1  5CA C 439      30.842  22.899 -33.609  1.00  0.00           N  
HETATM 3533  C2  5CA C 439      30.607  21.576 -33.531  1.00  0.00           C  
HETATM 3534  N3  5CA C 439      29.429  21.051 -33.121  1.00  0.00           N  
HETATM 3535  C4  5CA C 439      28.418  21.865 -32.744  1.00  0.00           C  
TER
END
