# Supplementary material for: Backbone Brackets and Arginine Tweezers delineate Class I and Class II aminoacyl tRNA synthetases
Source: PLoS Comput Biol. 2018 Apr 16;14(4):e1006101. doi: 10.1371/journal.pcbi.1006101 (PMC5919687; doi:10.1371/journal.pcbi.1006101)
Supplement: S12 File — All structures of Class II aaRS with residues renumbered according to the MSA. (GZ) [file pcbi.1006101.s024.tar.gz › 2i4o_A_renum.pdb]

ATOM      1  N   GLY A 261     -23.122 -49.665  -1.414  1.00  0.00           N  
ATOM      2  CA  GLY A 261     -22.913 -50.844  -2.323  1.00  0.00           C  
ATOM      3  C   GLY A 261     -23.821 -50.803  -3.547  1.00  0.00           C  
ATOM      4  O   GLY A 261     -24.994 -51.202  -3.458  1.00  0.00           O  
ATOM      5  N   SER A 262     -23.280 -50.326  -4.680  1.00  0.00           N  
ATOM      6  CA  SER A 262     -24.056 -50.115  -5.909  1.00  0.00           C  
ATOM      7  C   SER A 262     -24.327 -51.416  -6.636  1.00  0.00           C  
ATOM      8  O   SER A 262     -23.483 -51.907  -7.377  1.00  0.00           O  
ATOM      9  CB  SER A 262     -23.358 -49.124  -6.849  1.00  0.00           C  
ATOM     10  OG  SER A 262     -24.295 -48.467  -7.700  1.00  0.00           O  
ATOM     11  N   HIS A 263     -25.527 -51.942  -6.436  1.00  0.00           N  
ATOM     12  CA  HIS A 263     -25.885 -53.298  -6.806  1.00  0.00           C  
ATOM     13  C   HIS A 263     -26.839 -53.303  -7.992  1.00  0.00           C  
ATOM     14  O   HIS A 263     -27.622 -52.379  -8.167  1.00  0.00           O  
ATOM     15  CB  HIS A 263     -26.562 -53.968  -5.611  1.00  0.00           C  
ATOM     16  CG  HIS A 263     -27.769 -53.225  -5.105  1.00  0.00           C  
ATOM     17  ND1 HIS A 263     -27.683 -52.196  -4.192  1.00  0.00           N  
ATOM     18  CD2 HIS A 263     -29.085 -53.359  -5.395  1.00  0.00           C  
ATOM     19  CE1 HIS A 263     -28.893 -51.718  -3.955  1.00  0.00           C  
ATOM     20  NE2 HIS A 263     -29.761 -52.406  -4.673  1.00  0.00           N  
ATOM     21  N   MET A 264     -26.785 -54.369  -8.788  1.00  0.00           N  
ATOM     22  CA  MET A 264     -27.606 -54.493  -9.984  1.00  0.00           C  
ATOM     23  C   MET A 264     -27.941 -55.963 -10.274  1.00  0.00           C  
ATOM     24  O   MET A 264     -27.141 -56.852  -9.984  1.00  0.00           O  
ATOM     25  CB  MET A 264     -26.860 -53.885 -11.174  1.00  0.00           C  
ATOM     26  CG  MET A 264     -27.611 -53.889 -12.498  1.00  0.00           C  
ATOM     27  SD  MET A 264     -29.045 -52.769 -12.588  1.00  0.00           S  
ATOM     28  CE  MET A 264     -28.422 -51.280 -11.793  1.00  0.00           C  
ATOM     29  N   ARG A 266     -29.124 -56.196 -10.846  1.00  0.00           N  
ATOM     30  CA  ARG A 266     -29.526 -57.490 -11.381  1.00  0.00           C  
ATOM     31  C   ARG A 266     -29.441 -57.384 -12.885  1.00  0.00           C  
ATOM     32  O   ARG A 266     -30.031 -56.470 -13.463  1.00  0.00           O  
ATOM     33  CB  ARG A 266     -30.977 -57.808 -11.023  1.00  0.00           C  
ATOM     34  CG  ARG A 266     -31.293 -58.012  -9.552  1.00  0.00           C  
ATOM     35  CD  ARG A 266     -32.778 -58.270  -9.409  1.00  0.00           C  
ATOM     36  NE  ARG A 266     -33.178 -58.535  -8.030  1.00  0.00           N  
ATOM     37  CZ  ARG A 266     -33.411 -59.747  -7.518  1.00  0.00           C  
ATOM     38  NH1 ARG A 266     -33.286 -60.849  -8.264  1.00  0.00           N  
ATOM     39  NH2 ARG A 266     -33.775 -59.851  -6.241  1.00  0.00           N  
ATOM     40  N   LEU A 267     -28.751 -58.320 -13.535  1.00  0.00           N  
ATOM     41  CA  LEU A 267     -28.600 -58.267 -14.994  1.00  0.00           C  
ATOM     42  C   LEU A 267     -29.913 -58.241 -15.815  1.00  0.00           C  
ATOM     43  O   LEU A 267     -29.916 -57.772 -16.965  1.00  0.00           O  
ATOM     44  CB  LEU A 267     -27.667 -59.371 -15.490  1.00  0.00           C  
ATOM     45  CG  LEU A 267     -27.032 -59.166 -16.867  1.00  0.00           C  
ATOM     46  CD1 LEU A 267     -26.292 -57.828 -16.952  1.00  0.00           C  
ATOM     47  CD2 LEU A 267     -26.127 -60.339 -17.213  1.00  0.00           C  
ATOM     48  N   SER A 268     -31.018 -58.734 -15.243  1.00  0.00           N  
ATOM     49  CA  SER A 268     -32.317 -58.663 -15.935  1.00  0.00           C  
ATOM     50  C   SER A 268     -32.848 -57.218 -16.064  1.00  0.00           C  
ATOM     51  O   SER A 268     -33.730 -56.940 -16.880  1.00  0.00           O  
ATOM     52  CB  SER A 268     -33.371 -59.575 -15.273  1.00  0.00           C  
ATOM     53  OG  SER A 268     -33.732 -59.144 -13.967  1.00  0.00           O  
ATOM     54  N   ARG A 269     -32.298 -56.313 -15.252  1.00  0.00           N  
ATOM     55  CA  ARG A 269     -32.750 -54.926 -15.171  1.00  0.00           C  
ATOM     56  C   ARG A 269     -31.584 -53.971 -15.455  1.00  0.00           C  
ATOM     57  O   ARG A 269     -31.488 -52.892 -14.857  1.00  0.00           O  
ATOM     58  CB  ARG A 269     -33.312 -54.662 -13.769  1.00  0.00           C  
ATOM     59  CG  ARG A 269     -34.524 -55.506 -13.398  1.00  0.00           C  
ATOM     60  CD  ARG A 269     -34.750 -55.429 -11.911  1.00  0.00           C  
ATOM     61  NE  ARG A 269     -36.102 -55.840 -11.534  1.00  0.00           N  
ATOM     62  CZ  ARG A 269     -37.182 -55.060 -11.601  1.00  0.00           C  
ATOM     63  NH1 ARG A 269     -37.106 -53.807 -12.047  1.00  0.00           N  
ATOM     64  NH2 ARG A 269     -38.359 -55.540 -11.227  1.00  0.00           N  
ATOM     65  N   PHE A 270     -30.696 -54.390 -16.354  1.00  0.00           N  
ATOM     66  CA  PHE A 270     -29.458 -53.675 -16.666  1.00  0.00           C  
ATOM     67  C   PHE A 270     -29.456 -53.483 -18.164  1.00  0.00           C  
ATOM     68  O   PHE A 270     -30.374 -53.941 -18.842  1.00  0.00           O  
ATOM     69  CB  PHE A 270     -28.213 -54.464 -16.184  1.00  0.00           C  
ATOM     70  CG  PHE A 270     -26.932 -53.637 -16.134  1.00  0.00           C  
ATOM     71  CD1 PHE A 270     -26.873 -52.434 -15.421  1.00  0.00           C  
ATOM     72  CD2 PHE A 270     -25.783 -54.063 -16.808  1.00  0.00           C  
ATOM     73  CE1 PHE A 270     -25.687 -51.675 -15.385  1.00  0.00           C  
ATOM     74  CE2 PHE A 270     -24.599 -53.309 -16.784  1.00  0.00           C  
ATOM     75  CZ  PHE A 270     -24.548 -52.124 -16.071  1.00  0.00           C  
ATOM     76  N   PHE A 271     -28.471 -52.773 -18.686  1.00  0.00           N  
ATOM     77  CA  PHE A 271     -28.325 -52.618 -20.123  1.00  0.00           C  
ATOM     78  C   PHE A 271     -26.895 -52.976 -20.444  1.00  0.00           C  
ATOM     79  O   PHE A 271     -25.967 -52.165 -20.238  1.00  0.00           O  
ATOM     80  CB  PHE A 271     -28.618 -51.185 -20.521  1.00  0.00           C  
ATOM     81  CG  PHE A 271     -28.577 -50.926 -22.000  1.00  0.00           C  
ATOM     82  CD1 PHE A 271     -29.507 -51.504 -22.850  1.00  0.00           C  
ATOM     83  CD2 PHE A 271     -27.646 -50.040 -22.530  1.00  0.00           C  
ATOM     84  CE1 PHE A 271     -29.482 -51.242 -24.212  1.00  0.00           C  
ATOM     85  CE2 PHE A 271     -27.607 -49.763 -23.889  1.00  0.00           C  
ATOM     86  CZ  PHE A 271     -28.522 -50.372 -24.739  1.00  0.00           C  
ATOM     87  N   LEU A 272     -26.714 -54.204 -20.929  1.00  0.00           N  
ATOM     88  CA  LEU A 272     -25.388 -54.716 -21.255  1.00  0.00           C  
ATOM     89  C   LEU A 272     -25.446 -55.488 -22.559  1.00  0.00           C  
ATOM     90  O   LEU A 272     -25.633 -56.709 -22.543  1.00  0.00           O  
ATOM     91  CB  LEU A 272     -24.856 -55.595 -20.116  1.00  0.00           C  
ATOM     92  CG  LEU A 272     -23.445 -56.169 -20.208  1.00  0.00           C  
ATOM     93  CD1 LEU A 272     -22.436 -55.079 -20.282  1.00  0.00           C  
ATOM     94  CD2 LEU A 272     -23.177 -57.040 -18.988  1.00  0.00           C  
ATOM     95  N   PRO A 273     -25.289 -54.776 -23.697  1.00  0.00           N  
ATOM     96  CA  PRO A 273     -25.394 -55.428 -24.992  1.00  0.00           C  
ATOM     97  C   PRO A 273     -24.091 -56.158 -25.420  1.00  0.00           C  
ATOM     98  O   PRO A 273     -23.227 -55.585 -26.097  1.00  0.00           O  
ATOM     99  CB  PRO A 273     -25.756 -54.270 -25.927  1.00  0.00           C  
ATOM    100  CG  PRO A 273     -25.192 -53.065 -25.283  1.00  0.00           C  
ATOM    101  CD  PRO A 273     -25.002 -53.335 -23.832  1.00  0.00           C  
ATOM    102  N   ILE A 274     -23.974 -57.421 -25.019  1.00  0.00           N  
ATOM    103  CA  ILE A 274     -22.801 -58.251 -25.322  1.00  0.00           C  
ATOM    104  C   ILE A 274     -22.799 -58.566 -26.806  1.00  0.00           C  
ATOM    105  O   ILE A 274     -23.863 -58.717 -27.404  1.00  0.00           O  
ATOM    106  CB  ILE A 274     -22.790 -59.568 -24.467  1.00  0.00           C  
ATOM    107  CG1 ILE A 274     -22.754 -59.252 -22.966  1.00  0.00           C  
ATOM    108  CG2 ILE A 274     -21.633 -60.508 -24.849  1.00  0.00           C  
ATOM    109  CD1 ILE A 274     -21.527 -58.505 -22.504  1.00  0.00           C  
ATOM    110  N   LEU A 275     -21.610 -58.640 -27.403  1.00  0.00           N  
ATOM    111  CA  LEU A 275     -21.479 -58.961 -28.825  1.00  0.00           C  
ATOM    112  C   LEU A 275     -20.746 -60.264 -29.037  1.00  0.00           C  
ATOM    113  O   LEU A 275     -19.614 -60.440 -28.562  1.00  0.00           O  
ATOM    114  CB  LEU A 275     -20.739 -57.863 -29.592  1.00  0.00           C  
ATOM    115  CG  LEU A 275     -21.261 -56.439 -29.672  1.00  0.00           C  
ATOM    116  CD1 LEU A 275     -20.374 -55.700 -30.659  1.00  0.00           C  
ATOM    117  CD2 LEU A 275     -22.758 -56.378 -30.074  1.00  0.00           C  
ATOM    118  N   LYS A 276     -21.402 -61.160 -29.773  1.00  0.00           N  
ATOM    119  CA  LYS A 276     -20.866 -62.477 -30.147  1.00  0.00           C  
ATOM    120  C   LYS A 276     -19.568 -62.369 -30.949  1.00  0.00           C  
ATOM    121  O   LYS A 276     -18.550 -62.958 -30.579  1.00  0.00           O  
ATOM    122  CB  LYS A 276     -21.922 -63.318 -30.918  1.00  0.00           C  
ATOM    123  CG  LYS A 276     -23.245 -62.579 -31.368  1.00  0.00           C  
ATOM    124  CD  LYS A 276     -23.062 -61.150 -31.996  1.00  0.00           C  
ATOM    125  CE  LYS A 276     -24.143 -60.196 -31.465  1.00  0.00           C  
ATOM    126  NZ  LYS A 276     -24.252 -58.919 -32.204  1.00  0.00           N  
ATOM    127  N   GLU A 277     -19.604 -61.588 -32.023  1.00  0.00           N  
ATOM    128  CA  GLU A 277     -18.502 -61.562 -32.975  1.00  0.00           C  
ATOM    129  C   GLU A 277     -17.585 -60.352 -32.798  1.00  0.00           C  
ATOM    130  O   GLU A 277     -18.057 -59.197 -32.782  1.00  0.00           O  
ATOM    131  CB  GLU A 277     -19.014 -61.624 -34.436  1.00  0.00           C  
ATOM    132  CG  GLU A 277     -20.061 -62.725 -34.763  1.00  0.00           C  
ATOM    133  CD  GLU A 277     -19.570 -64.166 -34.515  1.00  0.00           C  
ATOM    134  OE1 GLU A 277     -20.417 -65.100 -34.592  1.00  0.00           O  
ATOM    135  OE2 GLU A 277     -18.354 -64.372 -34.247  1.00  0.00           O  
ATOM    136  N   ASN A 278     -16.284 -60.641 -32.666  1.00  0.00           N  
ATOM    137  CA  ASN A 278     -15.211 -59.657 -32.803  1.00  0.00           C  
ATOM    138  C   ASN A 278     -15.533 -58.604 -33.837  1.00  0.00           C  
ATOM    139  O   ASN A 278     -15.578 -58.916 -35.015  1.00  0.00           O  
ATOM    140  CB  ASN A 278     -13.924 -60.328 -33.256  1.00  0.00           C  
ATOM    141  CG  ASN A 278     -13.285 -61.155 -32.175  1.00  0.00           C  
ATOM    142  OD1 ASN A 278     -13.768 -61.217 -31.033  1.00  0.00           O  
ATOM    143  ND2 ASN A 278     -12.182 -61.820 -32.533  1.00  0.00           N  
ATOM    144  N   PRO A 279     -15.752 -57.347 -33.398  1.00  0.00           N  
ATOM    145  CA  PRO A 279     -16.114 -56.324 -34.349  1.00  0.00           C  
ATOM    146  C   PRO A 279     -14.955 -56.087 -35.290  1.00  0.00           C  
ATOM    147  O   PRO A 279     -13.801 -56.220 -34.893  1.00  0.00           O  
ATOM    148  CB  PRO A 279     -16.374 -55.107 -33.465  1.00  0.00           C  
ATOM    149  CG  PRO A 279     -16.651 -55.659 -32.131  1.00  0.00           C  
ATOM    150  CD  PRO A 279     -15.708 -56.805 -32.028  1.00  0.00           C  
ATOM    151  N   LYS A 281     -15.287 -55.756 -36.533  1.00  0.00           N  
ATOM    152  CA  LYS A 281     -14.334 -55.658 -37.628  1.00  0.00           C  
ATOM    153  C   LYS A 281     -13.542 -54.366 -37.521  1.00  0.00           C  
ATOM    154  O   LYS A 281     -12.410 -54.289 -37.995  1.00  0.00           O  
ATOM    155  CB  LYS A 281     -15.050 -55.696 -38.995  1.00  0.00           C  
ATOM    156  CG  LYS A 281     -16.563 -56.037 -38.983  1.00  0.00           C  
ATOM    157  CD  LYS A 281     -16.935 -57.457 -38.466  1.00  0.00           C  
ATOM    158  CE  LYS A 281     -16.230 -58.614 -39.219  1.00  0.00           C  
ATOM    159  NZ  LYS A 281     -14.980 -59.089 -38.533  1.00  0.00           N  
ATOM    160  N   GLU A 282     -14.149 -53.356 -36.897  1.00  0.00           N  
ATOM    161  CA  GLU A 282     -13.581 -52.003 -36.845  1.00  0.00           C  
ATOM    162  C   GLU A 282     -12.424 -51.901 -35.861  1.00  0.00           C  
ATOM    163  O   GLU A 282     -11.573 -51.032 -35.987  1.00  0.00           O  
ATOM    164  CB  GLU A 282     -14.670 -50.957 -36.535  1.00  0.00           C  
ATOM    165  CG  GLU A 282     -15.450 -51.160 -35.235  1.00  0.00           C  
ATOM    166  CD  GLU A 282     -16.664 -52.081 -35.371  1.00  0.00           C  
ATOM    167  OE1 GLU A 282     -16.708 -52.929 -36.293  1.00  0.00           O  
ATOM    168  OE2 GLU A 282     -17.584 -51.957 -34.525  1.00  0.00           O  
ATOM    169  N   ALA A 283     -12.407 -52.827 -34.907  1.00  0.00           N  
ATOM    170  CA  ALA A 283     -11.459 -52.849 -33.806  1.00  0.00           C  
ATOM    171  C   ALA A 283     -10.180 -53.482 -34.266  1.00  0.00           C  
ATOM    172  O   ALA A 283     -10.200 -54.612 -34.750  1.00  0.00           O  
ATOM    173  CB  ALA A 283     -12.040 -53.627 -32.644  1.00  0.00           C  
ATOM    174  N   GLU A 291      -9.077 -52.742 -34.124  1.00  0.00           N  
ATOM    175  CA  GLU A 291      -7.751 -53.179 -34.563  1.00  0.00           C  
ATOM    176  C   GLU A 291      -6.919 -53.719 -33.425  1.00  0.00           C  
ATOM    177  O   GLU A 291      -5.963 -54.443 -33.673  1.00  0.00           O  
ATOM    178  CB  GLU A 291      -6.948 -52.027 -35.145  1.00  0.00           C  
ATOM    179  CG  GLU A 291      -7.453 -51.404 -36.396  1.00  0.00           C  
ATOM    180  CD  GLU A 291      -6.520 -50.323 -36.847  1.00  0.00           C  
ATOM    181  OE1 GLU A 291      -5.518 -50.657 -37.506  1.00  0.00           O  
ATOM    182  OE2 GLU A 291      -6.761 -49.137 -36.501  1.00  0.00           O  
ATOM    183  N   ILE A 292      -7.235 -53.307 -32.193  1.00  0.00           N  
ATOM    184  CA  ILE A 292      -6.484 -53.739 -31.016  1.00  0.00           C  
ATOM    185  C   ILE A 292      -7.433 -54.394 -30.023  1.00  0.00           C  
ATOM    186  O   ILE A 292      -8.644 -54.150 -30.065  1.00  0.00           O  
ATOM    187  CB  ILE A 292      -5.662 -52.579 -30.362  1.00  0.00           C  
ATOM    188  CG1 ILE A 292      -6.567 -51.464 -29.829  1.00  0.00           C  
ATOM    189  CG2 ILE A 292      -4.715 -51.961 -31.363  1.00  0.00           C  
ATOM    190  CD1 ILE A 292      -5.816 -50.365 -29.036  1.00  0.00           C  
ATOM    191  N   VAL A 293      -6.882 -55.218 -29.131  1.00  0.00           N  
ATOM    192  CA  VAL A 293      -7.663 -55.934 -28.106  1.00  0.00           C  
ATOM    193  C   VAL A 293      -8.609 -55.079 -27.287  1.00  0.00           C  
ATOM    194  O   VAL A 293      -9.770 -55.456 -27.101  1.00  0.00           O  
ATOM    195  CB  VAL A 293      -6.772 -56.672 -27.070  1.00  0.00           C  
ATOM    196  CG1 VAL A 293      -7.527 -57.889 -26.502  1.00  0.00           C  
ATOM    197  CG2 VAL A 293      -5.487 -57.107 -27.689  1.00  0.00           C  
ATOM    198  N   SER A 296      -8.101 -53.967 -26.754  1.00  0.00           N  
ATOM    199  CA  SER A 296      -8.873 -53.165 -25.799  1.00  0.00           C  
ATOM    200  C   SER A 296     -10.139 -52.544 -26.428  1.00  0.00           C  
ATOM    201  O   SER A 296     -11.155 -52.478 -25.772  1.00  0.00           O  
ATOM    202  CB  SER A 296      -7.996 -52.099 -25.101  1.00  0.00           C  
ATOM    203  OG  SER A 296      -7.478 -51.162 -26.033  1.00  0.00           O  
ATOM    204  N   HIS A 297     -10.060 -52.099 -27.685  1.00  0.00           N  
ATOM    205  CA  HIS A 297     -11.202 -51.556 -28.428  1.00  0.00           C  
ATOM    206  C   HIS A 297     -12.219 -52.660 -28.756  1.00  0.00           C  
ATOM    207  O   HIS A 297     -13.423 -52.469 -28.604  1.00  0.00           O  
ATOM    208  CB  HIS A 297     -10.718 -50.864 -29.700  1.00  0.00           C  
ATOM    209  CG  HIS A 297     -11.809 -50.216 -30.512  1.00  0.00           C  
ATOM    210  ND1 HIS A 297     -11.652 -49.903 -31.848  1.00  0.00           N  
ATOM    211  CD2 HIS A 297     -13.051 -49.792 -30.173  1.00  0.00           C  
ATOM    212  CE1 HIS A 297     -12.752 -49.323 -32.295  1.00  0.00           C  
ATOM    213  NE2 HIS A 297     -13.618 -49.255 -31.302  1.00  0.00           N  
ATOM    214  N   ARG A 298     -11.717 -53.818 -29.179  1.00  0.00           N  
ATOM    215  CA  ARG A 298     -12.519 -55.002 -29.458  1.00  0.00           C  
ATOM    216  C   ARG A 298     -13.320 -55.454 -28.244  1.00  0.00           C  
ATOM    217  O   ARG A 298     -14.519 -55.727 -28.353  1.00  0.00           O  
ATOM    218  CB  ARG A 298     -11.548 -56.092 -29.896  1.00  0.00           C  
ATOM    219  CG  ARG A 298     -12.108 -57.409 -30.345  1.00  0.00           C  
ATOM    220  CD  ARG A 298     -10.954 -58.220 -30.950  1.00  0.00           C  
ATOM    221  NE  ARG A 298     -10.309 -57.545 -32.097  1.00  0.00           N  
ATOM    222  CZ  ARG A 298      -8.990 -57.511 -32.308  1.00  0.00           C  
ATOM    223  NH1 ARG A 298      -8.148 -58.081 -31.450  1.00  0.00           N  
ATOM    224  NH2 ARG A 298      -8.502 -56.897 -33.374  1.00  0.00           N  
ATOM    225  N   LEU A 303     -12.661 -55.535 -27.083  1.00  0.00           N  
ATOM    226  CA  LEU A 303     -13.317 -56.001 -25.857  1.00  0.00           C  
ATOM    227  C   LEU A 303     -14.280 -54.992 -25.261  1.00  0.00           C  
ATOM    228  O   LEU A 303     -15.281 -55.377 -24.660  1.00  0.00           O  
ATOM    229  CB  LEU A 303     -12.300 -56.426 -24.792  1.00  0.00           C  
ATOM    230  CG  LEU A 303     -11.430 -57.661 -25.060  1.00  0.00           C  
ATOM    231  CD1 LEU A 303     -10.377 -57.828 -23.962  1.00  0.00           C  
ATOM    232  CD2 LEU A 303     -12.281 -58.908 -25.277  1.00  0.00           C  
ATOM    233  N   MET A 305     -13.967 -53.703 -25.398  1.00  0.00           N  
ATOM    234  CA  MET A 305     -14.880 -52.640 -24.946  1.00  0.00           C  
ATOM    235  C   MET A 305     -16.188 -52.710 -25.712  1.00  0.00           C  
ATOM    236  O   MET A 305     -17.270 -52.600 -25.130  1.00  0.00           O  
ATOM    237  CB  MET A 305     -14.224 -51.259 -25.069  1.00  0.00           C  
ATOM    238  CG  MET A 305     -13.087 -51.116 -24.074  1.00  0.00           C  
ATOM    239  SD  MET A 305     -12.441 -49.471 -23.780  1.00  0.00           S  
ATOM    240  CE  MET A 305     -13.850 -48.681 -22.958  1.00  0.00           C  
ATOM    241  N   LEU A 306     -16.080 -52.928 -27.015  1.00  0.00           N  
ATOM    242  CA  LEU A 306     -17.251 -53.134 -27.851  1.00  0.00           C  
ATOM    243  C   LEU A 306     -17.991 -54.419 -27.485  1.00  0.00           C  
ATOM    244  O   LEU A 306     -19.194 -54.376 -27.257  1.00  0.00           O  
ATOM    245  CB  LEU A 306     -16.871 -53.138 -29.347  1.00  0.00           C  
ATOM    246  CG  LEU A 306     -16.510 -51.800 -29.991  1.00  0.00           C  
ATOM    247  CD1 LEU A 306     -15.819 -52.011 -31.330  1.00  0.00           C  
ATOM    248  CD2 LEU A 306     -17.744 -50.867 -30.145  1.00  0.00           C  
ATOM    249  N   ARG A 307     -17.270 -55.552 -27.436  1.00  0.00           N  
ATOM    250  CA  ARG A 307     -17.883 -56.867 -27.165  1.00  0.00           C  
ATOM    251  C   ARG A 307     -18.578 -56.901 -25.824  1.00  0.00           C  
ATOM    252  O   ARG A 307     -19.664 -57.454 -25.715  1.00  0.00           O  
ATOM    253  CB  ARG A 307     -16.854 -58.014 -27.230  1.00  0.00           C  
ATOM    254  CG  ARG A 307     -16.463 -58.454 -28.644  1.00  0.00           C  
ATOM    255  CD  ARG A 307     -15.963 -59.890 -28.678  1.00  0.00           C  
ATOM    256  NE  ARG A 307     -16.982 -60.809 -28.159  1.00  0.00           N  
ATOM    257  CZ  ARG A 307     -16.752 -61.775 -27.271  1.00  0.00           C  
ATOM    258  NH1 ARG A 307     -15.520 -61.998 -26.805  1.00  0.00           N  
ATOM    259  NH2 ARG A 307     -17.749 -62.542 -26.856  1.00  0.00           N  
ATOM    260  N   ALA A 308     -17.947 -56.296 -24.817  1.00  0.00           N  
ATOM    261  CA  ALA A 308     -18.388 -56.317 -23.431  1.00  0.00           C  
ATOM    262  C   ALA A 308     -19.517 -55.299 -23.113  1.00  0.00           C  
ATOM    263  O   ALA A 308     -19.912 -55.132 -21.955  1.00  0.00           O  
ATOM    264  CB  ALA A 308     -17.174 -56.134 -22.502  1.00  0.00           C  
ATOM    265  N   GLY A 309     -20.060 -54.644 -24.141  1.00  0.00           N  
ATOM    266  CA  GLY A 309     -21.188 -53.732 -23.943  1.00  0.00           C  
ATOM    267  C   GLY A 309     -20.842 -52.495 -23.127  1.00  0.00           C  
ATOM    268  O   GLY A 309     -21.635 -52.038 -22.305  1.00  0.00           O  
ATOM    269  N   MET A 310     -19.648 -51.952 -23.382  1.00  0.00           N  
ATOM    270  CA  MET A 310     -19.133 -50.804 -22.642  1.00  0.00           C  
ATOM    271  C   MET A 310     -19.190 -49.503 -23.452  1.00  0.00           C  
ATOM    272  O   MET A 310     -19.311 -48.411 -22.889  1.00  0.00           O  
ATOM    273  CB  MET A 310     -17.696 -51.060 -22.193  1.00  0.00           C  
ATOM    274  CG  MET A 310     -17.600 -52.007 -21.048  1.00  0.00           C  
ATOM    275  SD  MET A 310     -15.895 -52.509 -20.849  1.00  0.00           S  
ATOM    276  CE  MET A 310     -15.303 -51.118 -19.909  1.00  0.00           C  
ATOM    277  N   LEU A 311     -19.142 -49.648 -24.771  1.00  0.00           N  
ATOM    278  CA  LEU A 311     -18.859 -48.540 -25.642  1.00  0.00           C  
ATOM    279  C   LEU A 311     -19.710 -48.616 -26.888  1.00  0.00           C  
ATOM    280  O   LEU A 311     -20.036 -49.693 -27.338  1.00  0.00           O  
ATOM    281  CB  LEU A 311     -17.371 -48.587 -26.005  1.00  0.00           C  
ATOM    282  CG  LEU A 311     -16.701 -47.327 -26.519  1.00  0.00           C  
ATOM    283  CD1 LEU A 311     -16.445 -46.308 -25.393  1.00  0.00           C  
ATOM    284  CD2 LEU A 311     -15.413 -47.744 -27.205  1.00  0.00           C  
ATOM    285  N   ARG A 312     -20.075 -47.462 -27.437  1.00  0.00           N  
ATOM    286  CA  ARG A 312     -20.743 -47.392 -28.753  1.00  0.00           C  
ATOM    287  C   ARG A 312     -20.339 -46.113 -29.476  1.00  0.00           C  
ATOM    288  O   ARG A 312     -20.519 -45.040 -28.941  1.00  0.00           O  
ATOM    289  CB  ARG A 312     -22.273 -47.462 -28.650  1.00  0.00           C  
ATOM    290  CG  ARG A 312     -22.932 -47.182 -30.014  1.00  0.00           C  
ATOM    291  CD  ARG A 312     -24.445 -47.228 -30.025  1.00  0.00           C  
ATOM    292  NE  ARG A 312     -24.948 -47.131 -31.390  1.00  0.00           N  
ATOM    293  CZ  ARG A 312     -25.055 -48.160 -32.233  1.00  0.00           C  
ATOM    294  NH1 ARG A 312     -24.714 -49.375 -31.857  1.00  0.00           N  
ATOM    295  NH2 ARG A 312     -25.515 -47.972 -33.460  1.00  0.00           N  
ATOM    296  N   GLN A 313     -19.798 -46.246 -30.682  1.00  0.00           N  
ATOM    297  CA  GLN A 313     -19.384 -45.123 -31.518  1.00  0.00           C  
ATOM    298  C   GLN A 313     -20.581 -44.354 -32.042  1.00  0.00           C  
ATOM    299  O   GLN A 313     -21.582 -44.941 -32.481  1.00  0.00           O  
ATOM    300  CB  GLN A 313     -18.511 -45.634 -32.691  1.00  0.00           C  
ATOM    301  CG  GLN A 313     -18.071 -44.561 -33.688  1.00  0.00           C  
ATOM    302  CD  GLN A 313     -16.866 -44.948 -34.549  1.00  0.00           C  
ATOM    303  OE1 GLN A 313     -15.875 -45.489 -34.051  1.00  0.00           O  
ATOM    304  NE2 GLN A 313     -16.938 -44.637 -35.841  1.00  0.00           N  
ATOM    305  N   GLU A 314     -20.485 -43.033 -32.024  1.00  0.00           N  
ATOM    306  CA  GLU A 314     -21.587 -42.213 -32.537  1.00  0.00           C  
ATOM    307  C   GLU A 314     -21.099 -41.346 -33.701  1.00  0.00           C  
ATOM    308  O   GLU A 314     -21.870 -40.923 -34.559  1.00  0.00           O  
ATOM    309  CB  GLU A 314     -22.216 -41.394 -31.407  1.00  0.00           C  
ATOM    310  CG  GLU A 314     -22.984 -42.227 -30.405  1.00  0.00           C  
ATOM    311  CD  GLU A 314     -24.304 -42.729 -30.957  1.00  0.00           C  
ATOM    312  OE1 GLU A 314     -24.874 -42.103 -31.877  1.00  0.00           O  
ATOM    313  OE2 GLU A 314     -24.798 -43.760 -30.470  1.00  0.00           O  
ATOM    314  N   ALA A 315     -19.796 -41.113 -33.710  1.00  0.00           N  
ATOM    315  CA  ALA A 315     -19.067 -40.532 -34.815  1.00  0.00           C  
ATOM    316  C   ALA A 315     -17.614 -41.003 -34.668  1.00  0.00           C  
ATOM    317  O   ALA A 315     -17.277 -41.707 -33.721  1.00  0.00           O  
ATOM    318  CB  ALA A 315     -19.155 -39.006 -34.763  1.00  0.00           C  
ATOM    319  N   ALA A 316     -16.752 -40.638 -35.601  1.00  0.00           N  
ATOM    320  CA  ALA A 316     -15.353 -41.009 -35.475  1.00  0.00           C  
ATOM    321  C   ALA A 316     -14.809 -40.256 -34.280  1.00  0.00           C  
ATOM    322  O   ALA A 316     -14.952 -39.041 -34.212  1.00  0.00           O  
ATOM    323  CB  ALA A 316     -14.561 -40.666 -36.753  1.00  0.00           C  
ATOM    324  N   GLY A 317     -14.250 -40.999 -33.323  1.00  0.00           N  
ATOM    325  CA  GLY A 317     -13.581 -40.458 -32.160  1.00  0.00           C  
ATOM    326  C   GLY A 317     -14.532 -39.944 -31.099  1.00  0.00           C  
ATOM    327  O   GLY A 317     -14.083 -39.331 -30.167  1.00  0.00           O  
ATOM    328  N   ILE A 318     -15.838 -40.205 -31.247  1.00  0.00           N  
ATOM    329  CA  ILE A 318     -16.896 -39.725 -30.353  1.00  0.00           C  
ATOM    330  C   ILE A 318     -17.826 -40.891 -29.956  1.00  0.00           C  
ATOM    331  O   ILE A 318     -18.425 -41.531 -30.807  1.00  0.00           O  
ATOM    332  CB  ILE A 318     -17.735 -38.576 -31.001  1.00  0.00           C  
ATOM    333  CG1 ILE A 318     -16.848 -37.421 -31.497  1.00  0.00           C  
ATOM    334  CG2 ILE A 318     -18.725 -38.026 -29.998  1.00  0.00           C  
ATOM    335  CD1 ILE A 318     -17.499 -36.475 -32.479  1.00  0.00           C  
ATOM    336  N   TYR A 319     -17.977 -41.132 -28.659  1.00  0.00           N  
ATOM    337  CA  TYR A 319     -18.531 -42.375 -28.145  1.00  0.00           C  
ATOM    338  C   TYR A 319     -19.565 -42.111 -27.093  1.00  0.00           C  
ATOM    339  O   TYR A 319     -19.388 -41.185 -26.288  1.00  0.00           O  
ATOM    340  CB  TYR A 319     -17.415 -43.223 -27.508  1.00  0.00           C  
ATOM    341  CG  TYR A 319     -16.452 -43.743 -28.539  1.00  0.00           C  
ATOM    342  CD1 TYR A 319     -16.764 -44.878 -29.273  1.00  0.00           C  
ATOM    343  CD2 TYR A 319     -15.257 -43.084 -28.809  1.00  0.00           C  
ATOM    344  CE1 TYR A 319     -15.916 -45.354 -30.227  1.00  0.00           C  
ATOM    345  CE2 TYR A 319     -14.374 -43.570 -29.770  1.00  0.00           C  
ATOM    346  CZ  TYR A 319     -14.728 -44.695 -30.481  1.00  0.00           C  
ATOM    347  OH  TYR A 319     -13.913 -45.202 -31.457  1.00  0.00           O  
ATOM    348  N   ALA A 320     -20.629 -42.924 -27.099  1.00  0.00           N  
ATOM    349  CA  ALA A 320     -21.481 -43.076 -25.940  1.00  0.00           C  
ATOM    350  C   ALA A 320     -20.828 -44.083 -24.968  1.00  0.00           C  
ATOM    351  O   ALA A 320     -20.261 -45.122 -25.391  1.00  0.00           O  
ATOM    352  CB  ALA A 320     -22.851 -43.524 -26.334  1.00  0.00           C  
ATOM    353  N   TRP A 321     -20.860 -43.755 -23.674  1.00  0.00           N  
ATOM    354  CA  TRP A 321     -20.412 -44.688 -22.646  1.00  0.00           C  
ATOM    355  C   TRP A 321     -21.658 -45.432 -22.140  1.00  0.00           C  
ATOM    356  O   TRP A 321     -22.554 -44.839 -21.518  1.00  0.00           O  
ATOM    357  CB  TRP A 321     -19.647 -43.938 -21.542  1.00  0.00           C  
ATOM    358  CG  TRP A 321     -18.449 -43.157 -22.136  1.00  0.00           C  
ATOM    359  CD1 TRP A 321     -18.491 -41.964 -22.852  1.00  0.00           C  
ATOM    360  CD2 TRP A 321     -17.084 -43.549 -22.109  1.00  0.00           C  
ATOM    361  NE1 TRP A 321     -17.230 -41.606 -23.254  1.00  0.00           N  
ATOM    362  CE2 TRP A 321     -16.346 -42.561 -22.816  1.00  0.00           C  
ATOM    363  CE3 TRP A 321     -16.398 -44.639 -21.544  1.00  0.00           C  
ATOM    364  CZ2 TRP A 321     -14.947 -42.628 -22.960  1.00  0.00           C  
ATOM    365  CZ3 TRP A 321     -15.007 -44.695 -21.682  1.00  0.00           C  
ATOM    366  CH2 TRP A 321     -14.302 -43.689 -22.390  1.00  0.00           C  
ATOM    367  N   LEU A 322     -21.729 -46.718 -22.476  1.00  0.00           N  
ATOM    368  CA  LEU A 322     -22.834 -47.590 -22.066  1.00  0.00           C  
ATOM    369  C   LEU A 322     -22.664 -47.941 -20.591  1.00  0.00           C  
ATOM    370  O   LEU A 322     -21.601 -47.702 -20.024  1.00  0.00           O  
ATOM    371  CB  LEU A 322     -22.924 -48.837 -22.952  1.00  0.00           C  
ATOM    372  CG  LEU A 322     -22.955 -48.625 -24.476  1.00  0.00           C  
ATOM    373  CD1 LEU A 322     -23.254 -49.929 -25.213  1.00  0.00           C  
ATOM    374  CD2 LEU A 322     -23.918 -47.532 -24.920  1.00  0.00           C  
ATOM    375  N   PRO A 323     -23.730 -48.456 -19.949  1.00  0.00           N  
ATOM    376  CA  PRO A 323     -23.698 -48.521 -18.485  1.00  0.00           C  
ATOM    377  C   PRO A 323     -22.448 -49.110 -17.855  1.00  0.00           C  
ATOM    378  O   PRO A 323     -21.955 -48.529 -16.901  1.00  0.00           O  
ATOM    379  CB  PRO A 323     -24.940 -49.322 -18.165  1.00  0.00           C  
ATOM    380  CG  PRO A 323     -25.900 -48.917 -19.277  1.00  0.00           C  
ATOM    381  CD  PRO A 323     -25.033 -48.922 -20.477  1.00  0.00           C  
ATOM    382  N   LEU A 324     -21.918 -50.224 -18.367  1.00  0.00           N  
ATOM    383  CA  LEU A 324     -20.749 -50.852 -17.741  1.00  0.00           C  
ATOM    384  C   LEU A 324     -19.486 -50.054 -18.028  1.00  0.00           C  
ATOM    385  O   LEU A 324     -18.623 -49.948 -17.174  1.00  0.00           O  
ATOM    386  CB  LEU A 324     -20.595 -52.326 -18.149  1.00  0.00           C  
ATOM    387  CG  LEU A 324     -19.774 -53.246 -17.214  1.00  0.00           C  
ATOM    388  CD1 LEU A 324     -20.623 -53.930 -16.170  1.00  0.00           C  
ATOM    389  CD2 LEU A 324     -19.020 -54.296 -18.021  1.00  0.00           C  
ATOM    390  N   GLY A 325     -19.376 -49.488 -19.220  1.00  0.00           N  
ATOM    391  CA  GLY A 325     -18.247 -48.578 -19.571  1.00  0.00           C  
ATOM    392  C   GLY A 325     -18.159 -47.301 -18.739  1.00  0.00           C  
ATOM    393  O   GLY A 325     -17.071 -46.900 -18.306  1.00  0.00           O  
ATOM    394  N   HIS A 332     -19.321 -46.690 -18.500  1.00  0.00           N  
ATOM    395  CA  HIS A 332     -19.437 -45.526 -17.662  1.00  0.00           C  
ATOM    396  C   HIS A 332     -19.037 -45.724 -16.203  1.00  0.00           C  
ATOM    397  O   HIS A 332     -18.425 -44.845 -15.607  1.00  0.00           O  
ATOM    398  CB  HIS A 332     -20.856 -44.967 -17.714  1.00  0.00           C  
ATOM    399  CG  HIS A 332     -20.943 -43.585 -17.161  1.00  0.00           C  
ATOM    400  ND1 HIS A 332     -21.794 -43.236 -16.134  1.00  0.00           N  
ATOM    401  CD2 HIS A 332     -20.225 -42.475 -17.451  1.00  0.00           C  
ATOM    402  CE1 HIS A 332     -21.626 -41.961 -15.846  1.00  0.00           C  
ATOM    403  NE2 HIS A 332     -20.663 -41.483 -16.616  1.00  0.00           N  
ATOM    404  N   ARG A 333     -19.412 -46.869 -15.632  1.00  0.00           N  
ATOM    405  CA  ARG A 333     -19.051 -47.233 -14.257  1.00  0.00           C  
ATOM    406  C   ARG A 333     -17.559 -47.347 -14.046  1.00  0.00           C  
ATOM    407  O   ARG A 333     -17.076 -46.935 -13.006  1.00  0.00           O  
ATOM    408  CB  ARG A 333     -19.733 -48.537 -13.830  1.00  0.00           C  
ATOM    409  CG  ARG A 333     -21.219 -48.368 -13.491  1.00  0.00           C  
ATOM    410  CD  ARG A 333     -21.994 -49.699 -13.420  1.00  0.00           C  
ATOM    411  NE  ARG A 333     -23.422 -49.393 -13.364  1.00  0.00           N  
ATOM    412  CZ  ARG A 333     -24.191 -49.457 -12.273  1.00  0.00           C  
ATOM    413  NH1 ARG A 333     -23.700 -49.890 -11.094  1.00  0.00           N  
ATOM    414  NH2 ARG A 333     -25.477 -49.105 -12.381  1.00  0.00           N  
ATOM    415  N   VAL A 334     -16.837 -47.911 -15.011  1.00  0.00           N  
ATOM    416  CA  VAL A 334     -15.371 -47.954 -14.974  1.00  0.00           C  
ATOM    417  C   VAL A 334     -14.735 -46.545 -15.031  1.00  0.00           C  
ATOM    418  O   VAL A 334     -13.835 -46.220 -14.218  1.00  0.00           O  
ATOM    419  CB  VAL A 334     -14.777 -48.838 -16.112  1.00  0.00           C  
ATOM    420  CG1 VAL A 334     -13.264 -48.940 -15.969  1.00  0.00           C  
ATOM    421  CG2 VAL A 334     -15.442 -50.254 -16.137  1.00  0.00           C  
ATOM    422  N   LEU A 335     -15.220 -45.738 -15.994  1.00  0.00           N  
ATOM    423  CA  LEU A 335     -14.830 -44.334 -16.205  1.00  0.00           C  
ATOM    424  C   LEU A 335     -14.986 -43.511 -14.932  1.00  0.00           C  
ATOM    425  O   LEU A 335     -14.130 -42.680 -14.614  1.00  0.00           O  
ATOM    426  CB  LEU A 335     -15.669 -43.708 -17.343  1.00  0.00           C  
ATOM    427  CG  LEU A 335     -15.336 -42.280 -17.819  1.00  0.00           C  
ATOM    428  CD1 LEU A 335     -13.995 -42.236 -18.542  1.00  0.00           C  
ATOM    429  CD2 LEU A 335     -16.421 -41.687 -18.702  1.00  0.00           C  
ATOM    430  N   LYS A 336     -16.085 -43.736 -14.213  1.00  0.00           N  
ATOM    431  CA  LYS A 336     -16.291 -43.088 -12.927  1.00  0.00           C  
ATOM    432  C   LYS A 336     -15.330 -43.547 -11.826  1.00  0.00           C  
ATOM    433  O   LYS A 336     -14.962 -42.746 -10.962  1.00  0.00           O  
ATOM    434  CB  LYS A 336     -17.737 -43.252 -12.471  1.00  0.00           C  
ATOM    435  CG  LYS A 336     -18.691 -42.255 -13.100  1.00  0.00           C  
ATOM    436  CD  LYS A 336     -18.460 -40.882 -12.468  1.00  0.00           C  
ATOM    437  CE  LYS A 336     -19.410 -39.857 -12.982  1.00  0.00           C  
ATOM    438  NZ  LYS A 336     -18.596 -38.635 -13.234  1.00  0.00           N  
ATOM    439  N   LYS A 337     -14.941 -44.830 -11.829  1.00  0.00           N  
ATOM    440  CA  LYS A 337     -13.971 -45.338 -10.830  1.00  0.00           C  
ATOM    441  C   LYS A 337     -12.628 -44.707 -11.054  1.00  0.00           C  
ATOM    442  O   LYS A 337     -12.033 -44.189 -10.142  1.00  0.00           O  
ATOM    443  CB  LYS A 337     -13.855 -46.866 -10.851  1.00  0.00           C  
ATOM    444  CG  LYS A 337     -15.156 -47.611 -10.588  1.00  0.00           C  
ATOM    445  CD  LYS A 337     -15.454 -47.758  -9.112  1.00  0.00           C  
ATOM    446  CE  LYS A 337     -16.464 -48.872  -8.884  1.00  0.00           C  
ATOM    447  NZ  LYS A 337     -17.096 -48.850  -7.505  1.00  0.00           N  
ATOM    448  N   ILE A 338     -12.174 -44.725 -12.297  1.00  0.00           N  
ATOM    449  CA  ILE A 338     -10.925 -44.074 -12.710  1.00  0.00           C  
ATOM    450  C   ILE A 338     -10.946 -42.598 -12.289  1.00  0.00           C  
ATOM    451  O   ILE A 338     -10.017 -42.086 -11.673  1.00  0.00           O  
ATOM    452  CB  ILE A 338     -10.723 -44.234 -14.244  1.00  0.00           C  
ATOM    453  CG1 ILE A 338     -10.607 -45.726 -14.586  1.00  0.00           C  
ATOM    454  CG2 ILE A 338      -9.523 -43.409 -14.751  1.00  0.00           C  
ATOM    455  CD1 ILE A 338     -10.578 -46.064 -16.041  1.00  0.00           C  
ATOM    456  N   GLU A 339     -12.048 -41.933 -12.605  1.00  0.00           N  
ATOM    457  CA  GLU A 339     -12.239 -40.529 -12.272  1.00  0.00           C  
ATOM    458  C   GLU A 339     -12.052 -40.240 -10.789  1.00  0.00           C  
ATOM    459  O   GLU A 339     -11.279 -39.359 -10.415  1.00  0.00           O  
ATOM    460  CB  GLU A 339     -13.621 -40.147 -12.699  1.00  0.00           C  
ATOM    461  CG  GLU A 339     -13.732 -38.829 -13.269  1.00  0.00           C  
ATOM    462  CD  GLU A 339     -15.156 -38.508 -13.472  1.00  0.00           C  
ATOM    463  OE1 GLU A 339     -15.794 -38.080 -12.484  1.00  0.00           O  
ATOM    464  OE2 GLU A 339     -15.640 -38.748 -14.601  1.00  0.00           O  
ATOM    465  N   GLN A 340     -12.725 -41.013  -9.945  1.00  0.00           N  
ATOM    466  CA  GLN A 340     -12.587 -40.852  -8.511  1.00  0.00           C  
ATOM    467  C   GLN A 340     -11.178 -41.111  -7.960  1.00  0.00           C  
ATOM    468  O   GLN A 340     -10.714 -40.368  -7.086  1.00  0.00           O  
ATOM    469  CB  GLN A 340     -13.632 -41.704  -7.778  1.00  0.00           C  
ATOM    470  CG  GLN A 340     -13.603 -41.579  -6.250  1.00  0.00           C  
ATOM    471  CD  GLN A 340     -14.002 -40.180  -5.733  1.00  0.00           C  
ATOM    472  OE1 GLN A 340     -14.680 -39.410  -6.422  1.00  0.00           O  
ATOM    473  NE2 GLN A 340     -13.585 -39.865  -4.505  1.00  0.00           N  
ATOM    474  N   ILE A 341     -10.511 -42.163  -8.429  1.00  0.00           N  
ATOM    475  CA  ILE A 341      -9.109 -42.399  -8.070  1.00  0.00           C  
ATOM    476  C   ILE A 341      -8.262 -41.169  -8.412  1.00  0.00           C  
ATOM    477  O   ILE A 341      -7.478 -40.709  -7.572  1.00  0.00           O  
ATOM    478  CB  ILE A 341      -8.478 -43.691  -8.756  1.00  0.00           C  
ATOM    479  CG1 ILE A 341      -9.084 -44.979  -8.174  1.00  0.00           C  
ATOM    480  CG2 ILE A 341      -6.942 -43.729  -8.572  1.00  0.00           C  
ATOM    481  CD1 ILE A 341      -9.069 -46.163  -9.148  1.00  0.00           C  
ATOM    482  N   VAL A 342      -8.424 -40.648  -9.635  1.00  0.00           N  
ATOM    483  CA  VAL A 342      -7.660 -39.483 -10.107  1.00  0.00           C  
ATOM    484  C   VAL A 342      -7.872 -38.292  -9.192  1.00  0.00           C  
ATOM    485  O   VAL A 342      -6.910 -37.714  -8.677  1.00  0.00           O  
ATOM    486  CB  VAL A 342      -7.978 -39.118 -11.584  1.00  0.00           C  
ATOM    487  CG1 VAL A 342      -7.447 -37.748 -11.914  1.00  0.00           C  
ATOM    488  CG2 VAL A 342      -7.380 -40.161 -12.553  1.00  0.00           C  
ATOM    489  N   ARG A 343      -9.140 -37.943  -8.980  1.00  0.00           N  
ATOM    490  CA  ARG A 343      -9.524 -36.918  -8.027  1.00  0.00           C  
ATOM    491  C   ARG A 343      -8.910 -37.072  -6.623  1.00  0.00           C  
ATOM    492  O   ARG A 343      -8.280 -36.131  -6.120  1.00  0.00           O  
ATOM    493  CB  ARG A 343     -11.034 -36.890  -7.931  1.00  0.00           C  
ATOM    494  CG  ARG A 343     -11.553 -36.074  -6.791  1.00  0.00           C  
ATOM    495  CD  ARG A 343     -13.064 -36.072  -6.846  1.00  0.00           C  
ATOM    496  NE  ARG A 343     -13.557 -35.431  -8.059  1.00  0.00           N  
ATOM    497  CZ  ARG A 343     -14.303 -36.034  -8.972  1.00  0.00           C  
ATOM    498  NH1 ARG A 343     -14.651 -37.301  -8.799  1.00  0.00           N  
ATOM    499  NH2 ARG A 343     -14.707 -35.356 -10.049  1.00  0.00           N  
ATOM    500  N   GLU A 344      -9.088 -38.246  -5.997  1.00  0.00           N  
ATOM    501  CA  GLU A 344      -8.586 -38.505  -4.621  1.00  0.00           C  
ATOM    502  C   GLU A 344      -7.106 -38.232  -4.477  1.00  0.00           C  
ATOM    503  O   GLU A 344      -6.647 -37.729  -3.435  1.00  0.00           O  
ATOM    504  CB  GLU A 344      -8.875 -39.942  -4.161  1.00  0.00           C  
ATOM    505  CG  GLU A 344     -10.338 -40.186  -3.871  1.00  0.00           C  
ATOM    506  CD  GLU A 344     -10.642 -41.584  -3.419  1.00  0.00           C  
ATOM    507  OE1 GLU A 344      -9.689 -42.368  -3.195  1.00  0.00           O  
ATOM    508  OE2 GLU A 344     -11.847 -41.895  -3.282  1.00  0.00           O  
ATOM    509  N   GLU A 345      -6.367 -38.552  -5.534  1.00  0.00           N  
ATOM    510  CA  GLU A 345      -4.929 -38.403  -5.514  1.00  0.00           C  
ATOM    511  C   GLU A 345      -4.457 -36.967  -5.752  1.00  0.00           C  
ATOM    512  O   GLU A 345      -3.469 -36.546  -5.136  1.00  0.00           O  
ATOM    513  CB  GLU A 345      -4.271 -39.397  -6.472  1.00  0.00           C  
ATOM    514  CG  GLU A 345      -4.368 -40.880  -6.025  1.00  0.00           C  
ATOM    515  CD  GLU A 345      -3.961 -41.110  -4.583  1.00  0.00           C  
ATOM    516  OE1 GLU A 345      -2.970 -40.502  -4.111  1.00  0.00           O  
ATOM    517  OE2 GLU A 345      -4.641 -41.904  -3.906  1.00  0.00           O  
ATOM    518  N   GLN A 347      -5.146 -36.237  -6.651  1.00  0.00           N  
ATOM    519  CA  GLN A 347      -4.982 -34.770  -6.820  1.00  0.00           C  
ATOM    520  C   GLN A 347      -5.219 -34.024  -5.528  1.00  0.00           C  
ATOM    521  O   GLN A 347      -4.426 -33.194  -5.133  1.00  0.00           O  
ATOM    522  CB  GLN A 347      -5.947 -34.211  -7.879  1.00  0.00           C  
ATOM    523  CG  GLN A 347      -5.601 -34.588  -9.293  1.00  0.00           C  
ATOM    524  CD  GLN A 347      -4.236 -34.071  -9.715  1.00  0.00           C  
ATOM    525  OE1 GLN A 347      -3.278 -34.855  -9.938  1.00  0.00           O  
ATOM    526  NE2 GLN A 347      -4.124 -32.760  -9.809  1.00  0.00           N  
ATOM    527  N   ASN A 348      -6.326 -34.334  -4.873  1.00  0.00           N  
ATOM    528  CA  ASN A 348      -6.681 -33.746  -3.588  1.00  0.00           C  
ATOM    529  C   ASN A 348      -5.656 -34.028  -2.476  1.00  0.00           C  
ATOM    530  O   ASN A 348      -5.274 -33.120  -1.727  1.00  0.00           O  
ATOM    531  CB  ASN A 348      -8.091 -34.217  -3.186  1.00  0.00           C  
ATOM    532  CG  ASN A 348      -9.179 -33.740  -4.158  1.00  0.00           C  
ATOM    533  OD1 ASN A 348      -8.942 -32.891  -5.017  1.00  0.00           O  
ATOM    534  ND2 ASN A 348     -10.372 -34.287  -4.021  1.00  0.00           N  
ATOM    535  N   ARG A 349      -5.202 -35.282  -2.371  1.00  0.00           N  
ATOM    536  CA  ARG A 349      -4.166 -35.642  -1.410  1.00  0.00           C  
ATOM    537  C   ARG A 349      -2.908 -34.782  -1.571  1.00  0.00           C  
ATOM    538  O   ARG A 349      -2.267 -34.425  -0.570  1.00  0.00           O  
ATOM    539  CB  ARG A 349      -3.809 -37.111  -1.544  1.00  0.00           C  
ATOM    540  CG  ARG A 349      -3.077 -37.693  -0.333  1.00  0.00           C  
ATOM    541  CD  ARG A 349      -2.490 -39.079  -0.633  1.00  0.00           C  
ATOM    542  NE  ARG A 349      -3.467 -39.964  -1.276  1.00  0.00           N  
ATOM    543  CZ  ARG A 349      -4.507 -40.510  -0.658  1.00  0.00           C  
ATOM    544  NH1 ARG A 349      -4.710 -40.276   0.633  1.00  0.00           N  
ATOM    545  NH2 ARG A 349      -5.339 -41.296  -1.328  1.00  0.00           N  
ATOM    546  N   ALA A 352      -2.565 -34.446  -2.821  1.00  0.00           N  
ATOM    547  CA  ALA A 352      -1.388 -33.607  -3.141  1.00  0.00           C  
ATOM    548  C   ALA A 352      -1.664 -32.110  -2.993  1.00  0.00           C  
ATOM    549  O   ALA A 352      -0.780 -31.283  -3.180  1.00  0.00           O  
ATOM    550  CB  ALA A 352      -0.887 -33.911  -4.567  1.00  0.00           C  
ATOM    551  N   GLY A 361      -2.903 -31.759  -2.693  1.00  0.00           N  
ATOM    552  CA  GLY A 361      -3.240 -30.374  -2.394  1.00  0.00           C  
ATOM    553  C   GLY A 361      -3.844 -29.560  -3.523  1.00  0.00           C  
ATOM    554  O   GLY A 361      -3.996 -28.344  -3.387  1.00  0.00           O  
ATOM    555  N   ALA A 362      -4.195 -30.208  -4.633  1.00  0.00           N  
ATOM    556  CA  ALA A 362      -4.765 -29.492  -5.768  1.00  0.00           C  
ATOM    557  C   ALA A 362      -6.229 -29.288  -5.478  1.00  0.00           C  
ATOM    558  O   ALA A 362      -6.783 -29.997  -4.646  1.00  0.00           O  
ATOM    559  CB  ALA A 362      -4.535 -30.243  -7.081  1.00  0.00           C  
ATOM    560  N   ILE A 363      -6.841 -28.298  -6.138  1.00  0.00           N  
ATOM    561  CA  ILE A 363      -8.184 -27.798  -5.766  1.00  0.00           C  
ATOM    562  C   ILE A 363      -9.088 -27.843  -6.981  1.00  0.00           C  
ATOM    563  O   ILE A 363      -8.765 -27.240  -8.013  1.00  0.00           O  
ATOM    564  CB  ILE A 363      -8.131 -26.366  -5.183  1.00  0.00           C  
ATOM    565  CG1 ILE A 363      -7.187 -26.295  -3.988  1.00  0.00           C  
ATOM    566  CG2 ILE A 363      -9.503 -25.906  -4.712  1.00  0.00           C  
ATOM    567  CD1 ILE A 363      -6.461 -24.917  -3.855  1.00  0.00           C  
ATOM    568  N   GLU A 364     -10.200 -28.576  -6.875  1.00  0.00           N  
ATOM    569  CA  GLU A 364     -11.022 -28.881  -8.050  1.00  0.00           C  
ATOM    570  C   GLU A 364     -11.991 -27.765  -8.366  1.00  0.00           C  
ATOM    571  O   GLU A 364     -12.671 -27.261  -7.483  1.00  0.00           O  
ATOM    572  CB  GLU A 364     -11.796 -30.195  -7.852  1.00  0.00           C  
ATOM    573  CG  GLU A 364     -12.134 -30.887  -9.157  1.00  0.00           C  
ATOM    574  CD  GLU A 364     -13.142 -31.998  -9.026  1.00  0.00           C  
ATOM    575  OE1 GLU A 364     -13.435 -32.439  -7.910  1.00  0.00           O  
ATOM    576  OE2 GLU A 364     -13.654 -32.456 -10.063  1.00  0.00           O  
ATOM    577  N   LEU A 365     -12.055 -27.381  -9.629  1.00  0.00           N  
ATOM    578  CA  LEU A 365     -13.135 -26.524 -10.142  1.00  0.00           C  
ATOM    579  C   LEU A 365     -13.648 -27.172 -11.423  1.00  0.00           C  
ATOM    580  O   LEU A 365     -13.375 -28.350 -11.661  1.00  0.00           O  
ATOM    581  CB  LEU A 365     -12.664 -25.087 -10.391  1.00  0.00           C  
ATOM    582  CG  LEU A 365     -11.234 -24.697 -10.807  1.00  0.00           C  
ATOM    583  CD1 LEU A 365     -10.901 -25.148 -12.208  1.00  0.00           C  
ATOM    584  CD2 LEU A 365     -11.109 -23.209 -10.693  1.00  0.00           C  
ATOM    585  N   LEU A 366     -14.420 -26.432 -12.215  1.00  0.00           N  
ATOM    586  CA  LEU A 366     -14.824 -26.896 -13.536  1.00  0.00           C  
ATOM    587  C   LEU A 366     -14.895 -25.754 -14.545  1.00  0.00           C  
ATOM    588  O   LEU A 366     -15.702 -24.848 -14.422  1.00  0.00           O  
ATOM    589  CB  LEU A 366     -16.147 -27.679 -13.505  1.00  0.00           C  
ATOM    590  CG  LEU A 366     -16.448 -28.392 -14.838  1.00  0.00           C  
ATOM    591  CD1 LEU A 366     -15.651 -29.660 -15.021  1.00  0.00           C  
ATOM    592  CD2 LEU A 366     -17.897 -28.693 -14.940  1.00  0.00           C  
ATOM    593  N   MET A 368     -14.036 -25.805 -15.548  1.00  0.00           N  
ATOM    594  CA  MET A 368     -14.111 -24.858 -16.626  1.00  0.00           C  
ATOM    595  C   MET A 368     -15.061 -25.384 -17.708  1.00  0.00           C  
ATOM    596  O   MET A 368     -15.270 -26.612 -17.825  1.00  0.00           O  
ATOM    597  CB  MET A 368     -12.723 -24.556 -17.165  1.00  0.00           C  
ATOM    598  CG  MET A 368     -11.909 -23.727 -16.201  1.00  0.00           C  
ATOM    599  SD  MET A 368     -10.243 -23.525 -16.790  1.00  0.00           S  
ATOM    600  CE  MET A 368      -9.441 -24.922 -16.012  1.00  0.00           C  
ATOM    601  N   PRO A 370     -15.713 -24.455 -18.444  1.00  0.00           N  
ATOM    602  CA  PRO A 370     -16.607 -24.873 -19.480  1.00  0.00           C  
ATOM    603  C   PRO A 370     -15.858 -25.426 -20.686  1.00  0.00           C  
ATOM    604  O   PRO A 370     -14.666 -25.125 -20.878  1.00  0.00           O  
ATOM    605  CB  PRO A 370     -17.342 -23.583 -19.822  1.00  0.00           C  
ATOM    606  CG  PRO A 370     -16.432 -22.541 -19.501  1.00  0.00           C  
ATOM    607  CD  PRO A 370     -15.736 -22.988 -18.292  1.00  0.00           C  
ATOM    608  N   THR A 371     -16.566 -26.229 -21.481  1.00  0.00           N  
ATOM    609  CA  THR A 371     -16.012 -26.852 -22.689  1.00  0.00           C  
ATOM    610  C   THR A 371     -15.793 -25.829 -23.819  1.00  0.00           C  
ATOM    611  O   THR A 371     -14.881 -25.985 -24.632  1.00  0.00           O  
ATOM    612  CB  THR A 371     -16.959 -27.957 -23.206  1.00  0.00           C  
ATOM    613  OG1 THR A 371     -18.249 -27.395 -23.400  1.00  0.00           O  
ATOM    614  CG2 THR A 371     -17.101 -29.089 -22.218  1.00  0.00           C  
ATOM    615  N   LEU A 372     -16.648 -24.800 -23.887  1.00  0.00           N  
ATOM    616  CA  LEU A 372     -16.529 -23.743 -24.912  1.00  0.00           C  
ATOM    617  C   LEU A 372     -15.832 -22.518 -24.363  1.00  0.00           C  
ATOM    618  O   LEU A 372     -16.130 -22.075 -23.280  1.00  0.00           O  
ATOM    619  CB  LEU A 372     -17.901 -23.341 -25.454  1.00  0.00           C  
ATOM    620  CG  LEU A 372     -18.847 -24.454 -25.905  1.00  0.00           C  
ATOM    621  CD1 LEU A 372     -19.895 -23.891 -26.785  1.00  0.00           C  
ATOM    622  CD2 LEU A 372     -18.124 -25.558 -26.631  1.00  0.00           C  
ATOM    623  N   GLN A 373     -14.905 -21.984 -25.139  1.00  0.00           N  
ATOM    624  CA  GLN A 373     -14.083 -20.841 -24.763  1.00  0.00           C  
ATOM    625  C   GLN A 373     -14.149 -19.811 -25.864  1.00  0.00           C  
ATOM    626  O   GLN A 373     -14.387 -20.146 -27.009  1.00  0.00           O  
ATOM    627  CB  GLN A 373     -12.619 -21.273 -24.571  1.00  0.00           C  
ATOM    628  CG  GLN A 373     -12.440 -22.499 -23.652  1.00  0.00           C  
ATOM    629  CD  GLN A 373     -10.993 -22.860 -23.430  1.00  0.00           C  
ATOM    630  OE1 GLN A 373     -10.099 -22.078 -23.763  1.00  0.00           O  
ATOM    631  NE2 GLN A 373     -10.746 -24.046 -22.865  1.00  0.00           N  
ATOM    632  N   LEU A 374     -13.937 -18.549 -25.519  1.00  0.00           N  
ATOM    633  CA  LEU A 374     -13.836 -17.479 -26.528  1.00  0.00           C  
ATOM    634  C   LEU A 374     -12.506 -17.505 -27.256  1.00  0.00           C  
ATOM    635  O   LEU A 374     -11.459 -17.590 -26.616  1.00  0.00           O  
ATOM    636  CB  LEU A 374     -13.976 -16.103 -25.872  1.00  0.00           C  
ATOM    637  CG  LEU A 374     -15.357 -15.791 -25.325  1.00  0.00           C  
ATOM    638  CD1 LEU A 374     -15.335 -14.526 -24.456  1.00  0.00           C  
ATOM    639  CD2 LEU A 374     -16.316 -15.686 -26.473  1.00  0.00           C  
ATOM    640  N   ALA A 375     -12.567 -17.388 -28.582  1.00  0.00           N  
ATOM    641  CA  ALA A 375     -11.405 -17.100 -29.420  1.00  0.00           C  
ATOM    642  C   ALA A 375     -10.638 -15.838 -29.004  1.00  0.00           C  
ATOM    643  O   ALA A 375      -9.419 -15.822 -29.129  1.00  0.00           O  
ATOM    644  CB  ALA A 375     -11.809 -17.006 -30.868  1.00  0.00           C  
ATOM    645  N   ASP A 376     -11.325 -14.783 -28.531  1.00  0.00           N  
ATOM    646  CA  ASP A 376     -10.628 -13.604 -27.938  1.00  0.00           C  
ATOM    647  C   ASP A 376      -9.595 -14.042 -26.899  1.00  0.00           C  
ATOM    648  O   ASP A 376      -8.498 -13.475 -26.803  1.00  0.00           O  
ATOM    649  CB  ASP A 376     -11.599 -12.630 -27.243  1.00  0.00           C  
ATOM    650  CG  ASP A 376     -12.434 -11.798 -28.221  1.00  0.00           C  
ATOM    651  OD1 ASP A 376     -11.943 -11.435 -29.333  1.00  0.00           O  
ATOM    652  OD2 ASP A 376     -13.611 -11.494 -27.852  1.00  0.00           O  
ATOM    653  N   LEU A 377      -9.973 -15.034 -26.102  1.00  0.00           N  
ATOM    654  CA  LEU A 377      -9.156 -15.515 -24.998  1.00  0.00           C  
ATOM    655  C   LEU A 377      -7.813 -16.099 -25.459  1.00  0.00           C  
ATOM    656  O   LEU A 377      -6.757 -15.784 -24.910  1.00  0.00           O  
ATOM    657  CB  LEU A 377      -9.949 -16.531 -24.196  1.00  0.00           C  
ATOM    658  CG  LEU A 377      -9.249 -17.012 -22.940  1.00  0.00           C  
ATOM    659  CD1 LEU A 377      -8.734 -15.833 -22.123  1.00  0.00           C  
ATOM    660  CD2 LEU A 377     -10.206 -17.883 -22.136  1.00  0.00           C  
ATOM    661  N   TRP A 378      -7.887 -16.923 -26.500  1.00  0.00           N  
ATOM    662  CA  TRP A 378      -6.738 -17.583 -27.104  1.00  0.00           C  
ATOM    663  C   TRP A 378      -5.913 -16.662 -27.997  1.00  0.00           C  
ATOM    664  O   TRP A 378      -4.763 -16.966 -28.263  1.00  0.00           O  
ATOM    665  CB  TRP A 378      -7.227 -18.807 -27.902  1.00  0.00           C  
ATOM    666  CG  TRP A 378      -7.703 -19.919 -27.035  1.00  0.00           C  
ATOM    667  CD1 TRP A 378      -8.791 -19.907 -26.207  1.00  0.00           C  
ATOM    668  CD2 TRP A 378      -7.104 -21.213 -26.896  1.00  0.00           C  
ATOM    669  NE1 TRP A 378      -8.912 -21.115 -25.564  1.00  0.00           N  
ATOM    670  CE2 TRP A 378      -7.883 -21.933 -25.962  1.00  0.00           C  
ATOM    671  CE3 TRP A 378      -5.987 -21.840 -27.477  1.00  0.00           C  
ATOM    672  CZ2 TRP A 378      -7.574 -23.251 -25.584  1.00  0.00           C  
ATOM    673  CZ3 TRP A 378      -5.679 -23.157 -27.100  1.00  0.00           C  
ATOM    674  CH2 TRP A 378      -6.466 -23.838 -26.149  1.00  0.00           C  
ATOM    675  N   ARG A 388      -6.508 -15.567 -28.486  1.00  0.00           N  
ATOM    676  CA  ARG A 388      -5.761 -14.523 -29.182  1.00  0.00           C  
ATOM    677  C   ARG A 388      -4.790 -13.792 -28.248  1.00  0.00           C  
ATOM    678  O   ARG A 388      -3.700 -13.384 -28.692  1.00  0.00           O  
ATOM    679  CB  ARG A 388      -6.684 -13.533 -29.881  1.00  0.00           C  
ATOM    680  CG  ARG A 388      -7.436 -14.130 -31.067  1.00  0.00           C  
ATOM    681  CD  ARG A 388      -7.874 -13.080 -32.074  1.00  0.00           C  
ATOM    682  NE  ARG A 388      -8.596 -13.664 -33.210  1.00  0.00           N  
ATOM    683  CZ  ARG A 388      -9.923 -13.699 -33.297  1.00  0.00           C  
ATOM    684  NH1 ARG A 388     -10.659 -13.181 -32.324  1.00  0.00           N  
ATOM    685  NH2 ARG A 388     -10.516 -14.244 -34.352  1.00  0.00           N  
ATOM    686  N   GLU A 389      -5.165 -13.642 -26.968  1.00  0.00           N  
ATOM    687  CA  GLU A 389      -4.270 -13.096 -25.937  1.00  0.00           C  
ATOM    688  C   GLU A 389      -2.971 -13.878 -25.838  1.00  0.00           C  
ATOM    689  O   GLU A 389      -1.908 -13.291 -25.685  1.00  0.00           O  
ATOM    690  CB  GLU A 389      -4.913 -13.093 -24.544  1.00  0.00           C  
ATOM    691  CG  GLU A 389      -5.745 -11.900 -24.241  1.00  0.00           C  
ATOM    692  CD  GLU A 389      -5.986 -11.694 -22.753  1.00  0.00           C  
ATOM    693  OE1 GLU A 389      -5.080 -11.155 -22.061  1.00  0.00           O  
ATOM    694  OE2 GLU A 389      -7.103 -12.025 -22.279  1.00  0.00           O  
ATOM    695  N   SER A 396      -3.049 -15.200 -25.891  1.00  0.00           N  
ATOM    696  CA  SER A 396      -1.864 -16.010 -25.686  1.00  0.00           C  
ATOM    697  C   SER A 396      -1.112 -16.159 -26.990  1.00  0.00           C  
ATOM    698  O   SER A 396       0.070 -16.520 -26.981  1.00  0.00           O  
ATOM    699  CB  SER A 396      -2.221 -17.380 -25.102  1.00  0.00           C  
ATOM    700  OG  SER A 396      -2.971 -18.157 -26.025  1.00  0.00           O  
ATOM    701  N   GLY A 397      -1.786 -15.881 -28.106  1.00  0.00           N  
ATOM    702  CA  GLY A 397      -1.210 -16.106 -29.437  1.00  0.00           C  
ATOM    703  C   GLY A 397      -1.526 -17.492 -29.953  1.00  0.00           C  
ATOM    704  O   GLY A 397      -1.279 -17.804 -31.116  1.00  0.00           O  
ATOM    705  N   ARG A 399      -2.101 -18.325 -29.091  1.00  0.00           N  
ATOM    706  CA  ARG A 399      -2.311 -19.733 -29.423  1.00  0.00           C  
ATOM    707  C   ARG A 399      -3.502 -20.033 -30.315  1.00  0.00           C  
ATOM    708  O   ARG A 399      -3.598 -21.152 -30.814  1.00  0.00           O  
ATOM    709  CB  ARG A 399      -2.349 -20.624 -28.168  1.00  0.00           C  
ATOM    710  CG  ARG A 399      -0.976 -21.072 -27.659  1.00  0.00           C  
ATOM    711  CD  ARG A 399      -1.026 -22.488 -27.086  1.00  0.00           C  
ATOM    712  NE  ARG A 399      -2.014 -22.610 -26.019  1.00  0.00           N  
ATOM    713  CZ  ARG A 399      -2.181 -23.679 -25.242  1.00  0.00           C  
ATOM    714  NH1 ARG A 399      -1.413 -24.769 -25.405  1.00  0.00           N  
ATOM    715  NH2 ARG A 399      -3.099 -23.641 -24.277  1.00  0.00           N  
ATOM    716  N   TYR A 404      -4.393 -19.060 -30.534  1.00  0.00           N  
ATOM    717  CA  TYR A 404      -5.594 -19.263 -31.381  1.00  0.00           C  
ATOM    718  C   TYR A 404      -5.226 -19.720 -32.786  1.00  0.00           C  
ATOM    719  O   TYR A 404      -5.826 -20.652 -33.318  1.00  0.00           O  
ATOM    720  CB  TYR A 404      -6.434 -17.989 -31.440  1.00  0.00           C  
ATOM    721  CG  TYR A 404      -7.727 -18.082 -32.220  1.00  0.00           C  
ATOM    722  CD1 TYR A 404      -8.709 -19.001 -31.871  1.00  0.00           C  
ATOM    723  CD2 TYR A 404      -7.995 -17.209 -33.284  1.00  0.00           C  
ATOM    724  CE1 TYR A 404      -9.917 -19.086 -32.580  1.00  0.00           C  
ATOM    725  CE2 TYR A 404      -9.212 -17.276 -34.001  1.00  0.00           C  
ATOM    726  CZ  TYR A 404     -10.162 -18.227 -33.635  1.00  0.00           C  
ATOM    727  OH  TYR A 404     -11.367 -18.335 -34.302  1.00  0.00           O  
ATOM    728  N   ASP A 406      -4.212 -19.076 -33.370  1.00  0.00           N  
ATOM    729  CA  ASP A 406      -3.758 -19.374 -34.739  1.00  0.00           C  
ATOM    730  C   ASP A 406      -2.517 -20.284 -34.791  1.00  0.00           C  
ATOM    731  O   ASP A 406      -2.276 -20.941 -35.797  1.00  0.00           O  
ATOM    732  CB  ASP A 406      -3.590 -18.083 -35.563  1.00  0.00           C  
ATOM    733  CG  ASP A 406      -4.935 -17.381 -35.851  1.00  0.00           C  
ATOM    734  OD1 ASP A 406      -5.739 -17.905 -36.672  1.00  0.00           O  
ATOM    735  OD2 ASP A 406      -5.199 -16.301 -35.254  1.00  0.00           O  
ATOM    736  N   ALA A 486      -1.752 -20.347 -33.712  1.00  0.00           N  
ATOM    737  CA  ALA A 486      -0.683 -21.350 -33.561  1.00  0.00           C  
ATOM    738  C   ALA A 486      -1.133 -22.807 -33.277  1.00  0.00           C  
ATOM    739  O   ALA A 486      -0.559 -23.725 -33.859  1.00  0.00           O  
ATOM    740  CB  ALA A 486       0.321 -20.905 -32.496  1.00  0.00           C  
ATOM    741  N   TYR A 487      -2.120 -23.031 -32.390  1.00  0.00           N  
ATOM    742  CA  TYR A 487      -2.535 -24.400 -31.988  1.00  0.00           C  
ATOM    743  C   TYR A 487      -2.749 -25.401 -33.151  1.00  0.00           C  
ATOM    744  O   TYR A 487      -2.422 -26.598 -33.025  1.00  0.00           O  
ATOM    745  CB  TYR A 487      -3.770 -24.370 -31.077  1.00  0.00           C  
ATOM    746  CG  TYR A 487      -3.924 -25.610 -30.187  1.00  0.00           C  
ATOM    747  CD1 TYR A 487      -3.227 -25.718 -28.958  1.00  0.00           C  
ATOM    748  CD2 TYR A 487      -4.779 -26.673 -30.561  1.00  0.00           C  
ATOM    749  CE1 TYR A 487      -3.370 -26.844 -28.138  1.00  0.00           C  
ATOM    750  CE2 TYR A 487      -4.932 -27.804 -29.751  1.00  0.00           C  
ATOM    751  CZ  TYR A 487      -4.225 -27.884 -28.542  1.00  0.00           C  
ATOM    752  OH  TYR A 487      -4.359 -28.997 -27.749  1.00  0.00           O  
ATOM    753  N   GLY A 488      -3.295 -24.918 -34.268  1.00  0.00           N  
ATOM    754  CA  GLY A 488      -3.425 -25.718 -35.480  1.00  0.00           C  
ATOM    755  C   GLY A 488      -4.785 -26.385 -35.595  1.00  0.00           C  
ATOM    756  O   GLY A 488      -5.656 -26.147 -34.761  1.00  0.00           O  
ATOM    757  N   PRO A 495      -4.945 -27.283 -36.593  1.00  0.00           N  
ATOM    758  CA  PRO A 495      -6.246 -27.816 -37.007  1.00  0.00           C  
ATOM    759  C   PRO A 495      -6.931 -28.813 -36.045  1.00  0.00           C  
ATOM    760  O   PRO A 495      -8.085 -29.177 -36.266  1.00  0.00           O  
ATOM    761  CB  PRO A 495      -5.948 -28.438 -38.384  1.00  0.00           C  
ATOM    762  CG  PRO A 495      -4.511 -28.812 -38.323  1.00  0.00           C  
ATOM    763  CD  PRO A 495      -3.834 -27.855 -37.383  1.00  0.00           C  
ATOM    764  N   GLU A 496      -6.256 -29.236 -34.984  1.00  0.00           N  
ATOM    765  CA  GLU A 496      -6.967 -29.913 -33.888  1.00  0.00           C  
ATOM    766  C   GLU A 496      -7.986 -29.039 -33.164  1.00  0.00           C  
ATOM    767  O   GLU A 496      -8.960 -29.547 -32.638  1.00  0.00           O  
ATOM    768  CB  GLU A 496      -6.009 -30.511 -32.879  1.00  0.00           C  
ATOM    769  CG  GLU A 496      -5.433 -31.829 -33.344  1.00  0.00           C  
ATOM    770  CD  GLU A 496      -4.387 -32.353 -32.412  1.00  0.00           C  
ATOM    771  OE1 GLU A 496      -4.510 -32.096 -31.190  1.00  0.00           O  
ATOM    772  OE2 GLU A 496      -3.428 -33.010 -32.901  1.00  0.00           O  
ATOM    773  N   MET A 497      -7.765 -27.734 -33.116  1.00  0.00           N  
ATOM    774  CA  MET A 497      -8.774 -26.833 -32.556  1.00  0.00           C  
ATOM    775  C   MET A 497     -10.075 -26.816 -33.369  1.00  0.00           C  
ATOM    776  O   MET A 497     -10.086 -26.495 -34.569  1.00  0.00           O  
ATOM    777  CB  MET A 497      -8.225 -25.422 -32.444  1.00  0.00           C  
ATOM    778  CG  MET A 497      -9.216 -24.406 -31.936  1.00  0.00           C  
ATOM    779  SD  MET A 497      -8.392 -22.810 -31.761  1.00  0.00           S  
ATOM    780  CE  MET A 497      -7.325 -23.162 -30.399  1.00  0.00           C  
ATOM    781  N   LEU A 498     -11.168 -27.171 -32.699  1.00  0.00           N  
ATOM    782  CA  LEU A 498     -12.506 -27.125 -33.278  1.00  0.00           C  
ATOM    783  C   LEU A 498     -13.112 -25.738 -33.058  1.00  0.00           C  
ATOM    784  O   LEU A 498     -13.477 -25.398 -31.918  1.00  0.00           O  
ATOM    785  CB  LEU A 498     -13.398 -28.176 -32.598  1.00  0.00           C  
ATOM    786  CG  LEU A 498     -14.816 -28.300 -33.121  1.00  0.00           C  
ATOM    787  CD1 LEU A 498     -14.794 -28.753 -34.582  1.00  0.00           C  
ATOM    788  CD2 LEU A 498     -15.665 -29.229 -32.232  1.00  0.00           C  
ATOM    789  N   ARG A 499     -13.216 -24.952 -34.135  1.00  0.00           N  
ATOM    790  CA  ARG A 499     -13.767 -23.605 -34.055  1.00  0.00           C  
ATOM    791  C   ARG A 499     -15.265 -23.612 -34.287  1.00  0.00           C  
ATOM    792  O   ARG A 499     -15.765 -24.334 -35.158  1.00  0.00           O  
ATOM    793  CB  ARG A 499     -13.086 -22.657 -35.029  1.00  0.00           C  
ATOM    794  CG  ARG A 499     -11.600 -22.476 -34.803  1.00  0.00           C  
ATOM    795  CD  ARG A 499     -10.975 -21.604 -35.903  1.00  0.00           C  
ATOM    796  NE  ARG A 499      -9.552 -21.384 -35.660  1.00  0.00           N  
ATOM    797  CZ  ARG A 499      -8.818 -20.390 -36.186  1.00  0.00           C  
ATOM    798  NH1 ARG A 499      -9.348 -19.491 -37.023  1.00  0.00           N  
ATOM    799  NH2 ARG A 499      -7.532 -20.297 -35.875  1.00  0.00           N  
ATOM    800  N   ILE A 500     -15.963 -22.783 -33.505  1.00  0.00           N  
ATOM    801  CA  ILE A 500     -17.411 -22.648 -33.535  1.00  0.00           C  
ATOM    802  C   ILE A 500     -17.826 -21.149 -33.589  1.00  0.00           C  
ATOM    803  O   ILE A 500     -17.198 -20.293 -32.931  1.00  0.00           O  
ATOM    804  CB  ILE A 500     -18.076 -23.306 -32.262  1.00  0.00           C  
ATOM    805  CG1 ILE A 500     -17.666 -24.775 -32.090  1.00  0.00           C  
ATOM    806  CG2 ILE A 500     -19.579 -23.217 -32.339  1.00  0.00           C  
ATOM    807  CD1 ILE A 500     -17.516 -25.190 -30.623  1.00  0.00           C  
ATOM    808  N   ALA A 501     -18.869 -20.851 -34.370  1.00  0.00           N  
ATOM    809  CA  ALA A 501     -19.498 -19.537 -34.416  1.00  0.00           C  
ATOM    810  C   ALA A 501     -20.910 -19.659 -33.882  1.00  0.00           C  
ATOM    811  O   ALA A 501     -21.689 -20.543 -34.321  1.00  0.00           O  
ATOM    812  CB  ALA A 501     -19.516 -18.995 -35.843  1.00  0.00           C  
ATOM    813  N   ASP A 502     -21.239 -18.812 -32.913  1.00  0.00           N  
ATOM    814  CA  ASP A 502     -22.554 -18.863 -32.307  1.00  0.00           C  
ATOM    815  C   ASP A 502     -23.558 -18.094 -33.163  1.00  0.00           C  
ATOM    816  O   ASP A 502     -23.200 -17.626 -34.246  1.00  0.00           O  
ATOM    817  CB  ASP A 502     -22.535 -18.461 -30.811  1.00  0.00           C  
ATOM    818  CG  ASP A 502     -22.407 -16.958 -30.562  1.00  0.00           C  
ATOM    819  OD1 ASP A 502     -22.768 -16.165 -31.444  1.00  0.00           O  
ATOM    820  OD2 ASP A 502     -21.966 -16.567 -29.438  1.00  0.00           O  
ATOM    821  N   ARG A 650     -24.793 -17.952 -32.674  1.00  0.00           N  
ATOM    822  CA  ARG A 650     -25.868 -17.249 -33.406  1.00  0.00           C  
ATOM    823  C   ARG A 650     -25.671 -15.744 -33.580  1.00  0.00           C  
ATOM    824  O   ARG A 650     -26.221 -15.136 -34.490  1.00  0.00           O  
ATOM    825  CB  ARG A 650     -27.226 -17.524 -32.769  1.00  0.00           C  
ATOM    826  CG  ARG A 650     -27.410 -16.805 -31.484  1.00  0.00           C  
ATOM    827  CD  ARG A 650     -28.690 -17.196 -30.866  1.00  0.00           C  
ATOM    828  NE  ARG A 650     -29.854 -16.633 -31.536  1.00  0.00           N  
ATOM    829  CZ  ARG A 650     -31.093 -17.082 -31.356  1.00  0.00           C  
ATOM    830  NH1 ARG A 650     -31.313 -18.114 -30.550  1.00  0.00           N  
ATOM    831  NH2 ARG A 650     -32.112 -16.505 -31.983  1.00  0.00           N  
ATOM    832  N   HIS A 651     -24.902 -15.134 -32.700  1.00  0.00           N  
ATOM    833  CA  HIS A 651     -24.587 -13.717 -32.823  1.00  0.00           C  
ATOM    834  C   HIS A 651     -23.242 -13.539 -33.483  1.00  0.00           C  
ATOM    835  O   HIS A 651     -22.601 -12.512 -33.304  1.00  0.00           O  
ATOM    836  CB  HIS A 651     -24.594 -13.060 -31.439  1.00  0.00           C  
ATOM    837  CG  HIS A 651     -25.871 -13.271 -30.688  1.00  0.00           C  
ATOM    838  ND1 HIS A 651     -27.068 -12.739 -31.099  1.00  0.00           N  
ATOM    839  CD2 HIS A 651     -26.133 -13.954 -29.558  1.00  0.00           C  
ATOM    840  CE1 HIS A 651     -28.020 -13.096 -30.265  1.00  0.00           C  
ATOM    841  NE2 HIS A 651     -27.479 -13.838 -29.319  1.00  0.00           N  
ATOM    842  N   LYS A 652     -22.805 -14.575 -34.203  1.00  0.00           N  
ATOM    843  CA  LYS A 652     -21.564 -14.580 -35.007  1.00  0.00           C  
ATOM    844  C   LYS A 652     -20.293 -14.525 -34.185  1.00  0.00           C  
ATOM    845  O   LYS A 652     -19.201 -14.347 -34.711  1.00  0.00           O  
ATOM    846  CB  LYS A 652     -21.583 -13.439 -36.021  1.00  0.00           C  
ATOM    847  CG  LYS A 652     -22.489 -13.721 -37.205  1.00  0.00           C  
ATOM    848  CD  LYS A 652     -22.355 -12.629 -38.252  1.00  0.00           C  
ATOM    849  CE  LYS A 652     -23.255 -11.467 -37.946  1.00  0.00           C  
ATOM    850  NZ  LYS A 652     -24.678 -11.845 -38.087  1.00  0.00           N  
ATOM    851  N   ARG A 653     -20.438 -14.672 -32.884  1.00  0.00           N  
ATOM    852  CA  ARG A 653     -19.309 -14.626 -31.999  1.00  0.00           C  
ATOM    853  C   ARG A 653     -18.477 -15.912 -32.053  1.00  0.00           C  
ATOM    854  O   ARG A 653     -18.991 -16.991 -32.337  1.00  0.00           O  
ATOM    855  CB  ARG A 653     -19.795 -14.305 -30.597  1.00  0.00           C  
ATOM    856  CG  ARG A 653     -20.197 -12.852 -30.472  1.00  0.00           C  
ATOM    857  CD  ARG A 653     -19.947 -12.345 -29.079  1.00  0.00           C  
ATOM    858  NE  ARG A 653     -20.412 -10.965 -28.949  1.00  0.00           N  
ATOM    859  CZ  ARG A 653     -21.671 -10.629 -28.685  1.00  0.00           C  
ATOM    860  NH1 ARG A 653     -22.612 -11.572 -28.519  1.00  0.00           N  
ATOM    861  NH2 ARG A 653     -21.983  -9.343 -28.585  1.00  0.00           N  
ATOM    862  N   GLU A 654     -17.181 -15.781 -31.793  1.00  0.00           N  
ATOM    863  CA  GLU A 654     -16.229 -16.849 -32.075  1.00  0.00           C  
ATOM    864  C   GLU A 654     -15.820 -17.642 -30.839  1.00  0.00           C  
ATOM    865  O   GLU A 654     -15.140 -17.133 -29.946  1.00  0.00           O  
ATOM    866  CB  GLU A 654     -14.983 -16.270 -32.703  1.00  0.00           C  
ATOM    867  CG  GLU A 654     -15.185 -15.422 -33.912  1.00  0.00           C  
ATOM    868  CD  GLU A 654     -13.994 -14.508 -34.112  1.00  0.00           C  
ATOM    869  OE1 GLU A 654     -13.944 -13.453 -33.450  1.00  0.00           O  
ATOM    870  OE2 GLU A 654     -13.088 -14.855 -34.891  1.00  0.00           O  
ATOM    871  N   LEU A 655     -16.203 -18.908 -30.823  1.00  0.00           N  
ATOM    872  CA  LEU A 655     -15.888 -19.816 -29.721  1.00  0.00           C  
ATOM    873  C   LEU A 655     -15.060 -20.988 -30.255  1.00  0.00           C  
ATOM    874  O   LEU A 655     -14.752 -21.072 -31.458  1.00  0.00           O  
ATOM    875  CB  LEU A 655     -17.183 -20.328 -29.040  1.00  0.00           C  
ATOM    876  CG  LEU A 655     -18.278 -19.307 -28.656  1.00  0.00           C  
ATOM    877  CD1 LEU A 655     -19.678 -19.901 -28.745  1.00  0.00           C  
ATOM    878  CD2 LEU A 655     -18.023 -18.786 -27.262  1.00  0.00           C  
ATOM    879  N   LEU A 656     -14.681 -21.870 -29.343  1.00  0.00           N  
ATOM    880  CA  LEU A 656     -14.053 -23.127 -29.680  1.00  0.00           C  
ATOM    881  C   LEU A 656     -14.327 -24.116 -28.546  1.00  0.00           C  
ATOM    882  O   LEU A 656     -14.545 -23.717 -27.383  1.00  0.00           O  
ATOM    883  CB  LEU A 656     -12.548 -22.964 -29.923  1.00  0.00           C  
ATOM    884  CG  LEU A 656     -11.756 -22.150 -28.892  1.00  0.00           C  
ATOM    885  CD1 LEU A 656     -10.738 -22.996 -28.084  1.00  0.00           C  
ATOM    886  CD2 LEU A 656     -11.044 -21.038 -29.629  1.00  0.00           C  
ATOM    887  N   TYR A 657     -14.354 -25.398 -28.901  1.00  0.00           N  
ATOM    888  CA  TYR A 657     -14.407 -26.480 -27.927  1.00  0.00           C  
ATOM    889  C   TYR A 657     -12.962 -26.645 -27.507  1.00  0.00           C  
ATOM    890  O   TYR A 657     -12.110 -27.017 -28.324  1.00  0.00           O  
ATOM    891  CB  TYR A 657     -14.977 -27.758 -28.571  1.00  0.00           C  
ATOM    892  CG  TYR A 657     -15.594 -28.758 -27.632  1.00  0.00           C  
ATOM    893  CD1 TYR A 657     -16.879 -29.230 -27.847  1.00  0.00           C  
ATOM    894  CD2 TYR A 657     -14.887 -29.264 -26.530  1.00  0.00           C  
ATOM    895  CE1 TYR A 657     -17.441 -30.190 -27.007  1.00  0.00           C  
ATOM    896  CE2 TYR A 657     -15.447 -30.202 -25.679  1.00  0.00           C  
ATOM    897  CZ  TYR A 657     -16.715 -30.665 -25.922  1.00  0.00           C  
ATOM    898  OH  TYR A 657     -17.273 -31.621 -25.094  1.00  0.00           O  
ATOM    899  N   GLY A 658     -12.672 -26.321 -26.254  1.00  0.00           N  
ATOM    900  CA  GLY A 658     -11.298 -26.293 -25.755  1.00  0.00           C  
ATOM    901  C   GLY A 658     -10.562 -27.621 -25.807  1.00  0.00           C  
ATOM    902  O   GLY A 658     -11.085 -28.674 -25.410  1.00  0.00           O  
ATOM    903  N   PRO A 659      -9.332 -27.585 -26.314  1.00  0.00           N  
ATOM    904  CA  PRO A 659      -8.454 -28.756 -26.412  1.00  0.00           C  
ATOM    905  C   PRO A 659      -7.529 -28.929 -25.220  1.00  0.00           C  
ATOM    906  O   PRO A 659      -6.817 -29.942 -25.129  1.00  0.00           O  
ATOM    907  CB  PRO A 659      -7.635 -28.447 -27.658  1.00  0.00           C  
ATOM    908  CG  PRO A 659      -7.738 -26.904 -27.865  1.00  0.00           C  
ATOM    909  CD  PRO A 659      -8.736 -26.370 -26.915  1.00  0.00           C  
ATOM    910  N   THR A 660      -7.558 -27.922 -24.331  1.00  0.00           N  
ATOM    911  CA  THR A 660      -6.679 -27.753 -23.152  1.00  0.00           C  
ATOM    912  C   THR A 660      -7.091 -26.397 -22.546  1.00  0.00           C  
ATOM    913  O   THR A 660      -7.740 -25.608 -23.234  1.00  0.00           O  
ATOM    914  CB  THR A 660      -5.190 -27.790 -23.514  1.00  0.00           C  
ATOM    915  OG1 THR A 660      -4.417 -27.479 -22.351  1.00  0.00           O  
ATOM    916  CG2 THR A 660      -4.831 -26.774 -24.620  1.00  0.00           C  
ATOM    917  N   ASN A 661      -6.770 -26.118 -21.284  1.00  0.00           N  
ATOM    918  CA  ASN A 661      -7.296 -24.903 -20.621  1.00  0.00           C  
ATOM    919  C   ASN A 661      -6.286 -23.927 -19.966  1.00  0.00           C  
ATOM    920  O   ASN A 661      -6.603 -23.293 -18.965  1.00  0.00           O  
ATOM    921  CB  ASN A 661      -8.375 -25.280 -19.574  1.00  0.00           C  
ATOM    922  CG  ASN A 661      -9.565 -26.003 -20.173  1.00  0.00           C  
ATOM    923  OD1 ASN A 661      -9.402 -27.034 -20.820  1.00  0.00           O  
ATOM    924  ND2 ASN A 661     -10.783 -25.479 -19.935  1.00  0.00           N  
ATOM    925  N   GLU A 662      -5.085 -23.772 -20.505  1.00  0.00           N  
ATOM    926  CA  GLU A 662      -4.102 -22.894 -19.827  1.00  0.00           C  
ATOM    927  C   GLU A 662      -4.477 -21.408 -19.827  1.00  0.00           C  
ATOM    928  O   GLU A 662      -4.280 -20.710 -18.834  1.00  0.00           O  
ATOM    929  CB  GLU A 662      -2.698 -23.065 -20.390  1.00  0.00           C  
ATOM    930  CG  GLU A 662      -2.078 -24.439 -20.160  1.00  0.00           C  
ATOM    931  CD  GLU A 662      -2.423 -25.425 -21.288  1.00  0.00           C  
ATOM    932  OE1 GLU A 662      -3.378 -25.160 -22.070  1.00  0.00           O  
ATOM    933  OE2 GLU A 662      -1.734 -26.463 -21.390  1.00  0.00           O  
ATOM    934  N   GLU A 663      -5.007 -20.929 -20.940  1.00  0.00           N  
ATOM    935  CA  GLU A 663      -5.475 -19.538 -21.035  1.00  0.00           C  
ATOM    936  C   GLU A 663      -6.662 -19.275 -20.124  1.00  0.00           C  
ATOM    937  O   GLU A 663      -6.677 -18.291 -19.397  1.00  0.00           O  
ATOM    938  CB  GLU A 663      -5.850 -19.176 -22.470  1.00  0.00           C  
ATOM    939  CG  GLU A 663      -4.704 -19.189 -23.425  1.00  0.00           C  
ATOM    940  CD  GLU A 663      -4.503 -20.504 -24.140  1.00  0.00           C  
ATOM    941  OE1 GLU A 663      -4.872 -21.586 -23.598  1.00  0.00           O  
ATOM    942  OE2 GLU A 663      -3.960 -20.432 -25.275  1.00  0.00           O  
ATOM    943  N   MET A 664      -7.656 -20.160 -20.166  1.00  0.00           N  
ATOM    944  CA  MET A 664      -8.811 -20.021 -19.300  1.00  0.00           C  
ATOM    945  C   MET A 664      -8.472 -19.972 -17.809  1.00  0.00           C  
ATOM    946  O   MET A 664      -9.083 -19.165 -17.105  1.00  0.00           O  
ATOM    947  CB  MET A 664      -9.851 -21.086 -19.597  1.00  0.00           C  
ATOM    948  CG  MET A 664     -11.112 -20.983 -18.743  1.00  0.00           C  
ATOM    949  SD  MET A 664     -12.642 -21.379 -19.597  1.00  0.00           S  
ATOM    950  CE  MET A 664     -12.638 -20.056 -20.774  1.00  0.00           C  
ATOM    951  N   ILE A 665      -7.527 -20.811 -17.338  1.00  0.00           N  
ATOM    952  CA  ILE A 665      -7.157 -20.939 -15.908  1.00  0.00           C  
ATOM    953  C   ILE A 665      -6.269 -19.775 -15.455  1.00  0.00           C  
ATOM    954  O   ILE A 665      -6.323 -19.372 -14.290  1.00  0.00           O  
ATOM    955  CB  ILE A 665      -6.499 -22.360 -15.574  1.00  0.00           C  
ATOM    956  CG1 ILE A 665      -6.587 -22.761 -14.084  1.00  0.00           C  
ATOM    957  CG2 ILE A 665      -5.021 -22.460 -16.062  1.00  0.00           C  
ATOM    958  CD1 ILE A 665      -7.982 -22.771 -13.441  1.00  0.00           C  
ATOM    959  N   THR A 666      -5.450 -19.244 -16.372  1.00  0.00           N  
ATOM    960  CA  THR A 666      -4.672 -18.018 -16.130  1.00  0.00           C  
ATOM    961  C   THR A 666      -5.611 -16.785 -16.035  1.00  0.00           C  
ATOM    962  O   THR A 666      -5.352 -15.874 -15.241  1.00  0.00           O  
ATOM    963  CB  THR A 666      -3.564 -17.803 -17.212  1.00  0.00           C  
ATOM    964  OG1 THR A 666      -2.799 -19.014 -17.408  1.00  0.00           O  
ATOM    965  CG2 THR A 666      -2.597 -16.649 -16.801  1.00  0.00           C  
ATOM    966  N   GLU A 667      -6.706 -16.788 -16.816  1.00  0.00           N  
ATOM    967  CA  GLU A 667      -7.767 -15.769 -16.765  1.00  0.00           C  
ATOM    968  C   GLU A 667      -8.559 -15.812 -15.469  1.00  0.00           C  
ATOM    969  O   GLU A 667      -8.986 -14.780 -14.980  1.00  0.00           O  
ATOM    970  CB  GLU A 667      -8.750 -15.963 -17.934  1.00  0.00           C  
ATOM    971  CG  GLU A 667      -9.673 -14.760 -18.226  1.00  0.00           C  
ATOM    972  CD  GLU A 667     -10.995 -14.775 -17.433  1.00  0.00           C  
ATOM    973  OE1 GLU A 667     -11.261 -15.779 -16.725  1.00  0.00           O  
ATOM    974  OE2 GLU A 667     -11.785 -13.793 -17.535  1.00  0.00           O  
ATOM    975  N   ILE A 668      -8.814 -17.005 -14.927  1.00  0.00           N  
ATOM    976  CA  ILE A 668      -9.497 -17.105 -13.649  1.00  0.00           C  
ATOM    977  C   ILE A 668      -8.573 -16.573 -12.552  1.00  0.00           C  
ATOM    978  O   ILE A 668      -8.937 -15.659 -11.822  1.00  0.00           O  
ATOM    979  CB  ILE A 668     -10.004 -18.551 -13.370  1.00  0.00           C  
ATOM    980  CG1 ILE A 668     -11.175 -18.893 -14.306  1.00  0.00           C  
ATOM    981  CG2 ILE A 668     -10.414 -18.718 -11.922  1.00  0.00           C  
ATOM    982  CD1 ILE A 668     -11.390 -20.410 -14.535  1.00  0.00           C  
ATOM    983  N   PHE A 669      -7.384 -17.164 -12.446  1.00  0.00           N  
ATOM    984  CA  PHE A 669      -6.333 -16.724 -11.530  1.00  0.00           C  
ATOM    985  C   PHE A 669      -6.127 -15.207 -11.530  1.00  0.00           C  
ATOM    986  O   PHE A 669      -6.329 -14.576 -10.501  1.00  0.00           O  
ATOM    987  CB  PHE A 669      -5.022 -17.452 -11.883  1.00  0.00           C  
ATOM    988  CG  PHE A 669      -3.868 -17.158 -10.955  1.00  0.00           C  
ATOM    989  CD1 PHE A 669      -3.646 -17.936  -9.829  1.00  0.00           C  
ATOM    990  CD2 PHE A 669      -2.951 -16.142 -11.252  1.00  0.00           C  
ATOM    991  CE1 PHE A 669      -2.538 -17.678  -8.984  1.00  0.00           C  
ATOM    992  CE2 PHE A 669      -1.854 -15.877 -10.410  1.00  0.00           C  
ATOM    993  CZ  PHE A 669      -1.659 -16.638  -9.281  1.00  0.00           C  
ATOM    994  N   ARG A 670      -5.744 -14.625 -12.672  1.00  0.00           N  
ATOM    995  CA  ARG A 670      -5.521 -13.163 -12.776  1.00  0.00           C  
ATOM    996  C   ARG A 670      -6.696 -12.265 -12.312  1.00  0.00           C  
ATOM    997  O   ARG A 670      -6.513 -11.085 -11.971  1.00  0.00           O  
ATOM    998  CB  ARG A 670      -5.104 -12.763 -14.189  1.00  0.00           C  
ATOM    999  CG  ARG A 670      -6.267 -12.566 -15.136  1.00  0.00           C  
ATOM   1000  CD  ARG A 670      -5.813 -11.928 -16.441  1.00  0.00           C  
ATOM   1001  NE  ARG A 670      -6.875 -11.959 -17.442  1.00  0.00           N  
ATOM   1002  CZ  ARG A 670      -6.660 -11.831 -18.747  1.00  0.00           C  
ATOM   1003  NH1 ARG A 670      -5.418 -11.644 -19.206  1.00  0.00           N  
ATOM   1004  NH2 ARG A 670      -7.683 -11.872 -19.599  1.00  0.00           N  
ATOM   1005  N   ALA A 671      -7.904 -12.807 -12.301  1.00  0.00           N  
ATOM   1006  CA  ALA A 671      -9.012 -11.991 -11.869  1.00  0.00           C  
ATOM   1007  C   ALA A 671      -8.954 -11.837 -10.357  1.00  0.00           C  
ATOM   1008  O   ALA A 671      -9.523 -10.885  -9.811  1.00  0.00           O  
ATOM   1009  CB  ALA A 671     -10.347 -12.571 -12.330  1.00  0.00           C  
ATOM   1010  N   TYR A 672      -8.244 -12.742  -9.683  1.00  0.00           N  
ATOM   1011  CA  TYR A 672      -8.403 -12.854  -8.244  1.00  0.00           C  
ATOM   1012  C   TYR A 672      -7.138 -12.848  -7.414  1.00  0.00           C  
ATOM   1013  O   TYR A 672      -7.166 -12.356  -6.281  1.00  0.00           O  
ATOM   1014  CB  TYR A 672      -9.218 -14.097  -7.873  1.00  0.00           C  
ATOM   1015  CG  TYR A 672     -10.518 -14.264  -8.600  1.00  0.00           C  
ATOM   1016  CD1 TYR A 672     -11.570 -13.362  -8.402  1.00  0.00           C  
ATOM   1017  CD2 TYR A 672     -10.720 -15.348  -9.491  1.00  0.00           C  
ATOM   1018  CE1 TYR A 672     -12.798 -13.528  -9.079  1.00  0.00           C  
ATOM   1019  CE2 TYR A 672     -11.954 -15.534 -10.165  1.00  0.00           C  
ATOM   1020  CZ  TYR A 672     -12.977 -14.626  -9.953  1.00  0.00           C  
ATOM   1021  OH  TYR A 672     -14.182 -14.762 -10.600  1.00  0.00           O  
ATOM   1022  N   ILE A 676      -6.049 -13.420  -7.931  1.00  0.00           N  
ATOM   1023  CA  ILE A 676      -4.833 -13.613  -7.122  1.00  0.00           C  
ATOM   1024  C   ILE A 676      -3.812 -12.542  -7.453  1.00  0.00           C  
ATOM   1025  O   ILE A 676      -3.375 -12.399  -8.603  1.00  0.00           O  
ATOM   1026  CB  ILE A 676      -4.209 -15.039  -7.275  1.00  0.00           C  
ATOM   1027  CG1 ILE A 676      -5.242 -16.161  -7.021  1.00  0.00           C  
ATOM   1028  CG2 ILE A 676      -2.977 -15.185  -6.407  1.00  0.00           C  
ATOM   1029  CD1 ILE A 676      -5.481 -16.542  -5.585  1.00  0.00           C  
ATOM   1030  N   LYS A 677      -3.437 -11.783  -6.424  1.00  0.00           N  
ATOM   1031  CA  LYS A 677      -2.586 -10.620  -6.610  1.00  0.00           C  
ATOM   1032  C   LYS A 677      -1.288 -10.667  -5.801  1.00  0.00           C  
ATOM   1033  O   LYS A 677      -0.353  -9.915  -6.092  1.00  0.00           O  
ATOM   1034  CB  LYS A 677      -3.384  -9.330  -6.317  1.00  0.00           C  
ATOM   1035  CG  LYS A 677      -4.533  -9.028  -7.303  1.00  0.00           C  
ATOM   1036  CD  LYS A 677      -4.002  -8.940  -8.738  1.00  0.00           C  
ATOM   1037  CE  LYS A 677      -5.092  -9.055  -9.785  1.00  0.00           C  
ATOM   1038  NZ  LYS A 677      -4.482  -9.576 -11.059  1.00  0.00           N  
ATOM   1039  N   SER A 678      -1.226 -11.551  -4.802  1.00  0.00           N  
ATOM   1040  CA  SER A 678      -0.081 -11.626  -3.890  1.00  0.00           C  
ATOM   1041  C   SER A 678       0.482 -13.035  -3.752  1.00  0.00           C  
ATOM   1042  O   SER A 678      -0.249 -14.020  -3.845  1.00  0.00           O  
ATOM   1043  CB  SER A 678      -0.477 -11.089  -2.511  1.00  0.00           C  
ATOM   1044  OG  SER A 678       0.495 -11.385  -1.524  1.00  0.00           O  
ATOM   1045  N   TYR A 681       1.783 -13.114  -3.484  1.00  0.00           N  
ATOM   1046  CA  TYR A 681       2.520 -14.373  -3.474  1.00  0.00           C  
ATOM   1047  C   TYR A 681       2.099 -15.246  -2.299  1.00  0.00           C  
ATOM   1048  O   TYR A 681       2.460 -16.416  -2.224  1.00  0.00           O  
ATOM   1049  CB  TYR A 681       4.029 -14.088  -3.381  1.00  0.00           C  
ATOM   1050  CG  TYR A 681       4.461 -13.647  -1.990  1.00  0.00           C  
ATOM   1051  CD1 TYR A 681       5.028 -14.552  -1.087  1.00  0.00           C  
ATOM   1052  CD2 TYR A 681       4.256 -12.339  -1.562  1.00  0.00           C  
ATOM   1053  CE1 TYR A 681       5.401 -14.142   0.200  1.00  0.00           C  
ATOM   1054  CE2 TYR A 681       4.619 -11.925  -0.290  1.00  0.00           C  
ATOM   1055  CZ  TYR A 681       5.191 -12.818   0.582  1.00  0.00           C  
ATOM   1056  OH  TYR A 681       5.541 -12.384   1.835  1.00  0.00           O  
ATOM   1057  N   LYS A 683       1.359 -14.666  -1.364  1.00  0.00           N  
ATOM   1058  CA  LYS A 683       0.948 -15.368  -0.157  1.00  0.00           C  
ATOM   1059  C   LYS A 683      -0.214 -16.288  -0.470  1.00  0.00           C  
ATOM   1060  O   LYS A 683      -0.630 -17.068   0.382  1.00  0.00           O  
ATOM   1061  CB  LYS A 683       0.520 -14.375   0.935  1.00  0.00           C  
ATOM   1062  CG  LYS A 683       1.551 -13.310   1.332  1.00  0.00           C  
ATOM   1063  CD  LYS A 683       1.421 -12.987   2.823  1.00  0.00           C  
ATOM   1064  CE  LYS A 683       1.965 -11.610   3.154  1.00  0.00           C  
ATOM   1065  NZ  LYS A 683       0.900 -10.551   3.061  1.00  0.00           N  
ATOM   1066  N   SER A 684      -0.770 -16.146  -1.674  1.00  0.00           N  
ATOM   1067  CA  SER A 684      -1.816 -17.033  -2.183  1.00  0.00           C  
ATOM   1068  C   SER A 684      -1.222 -18.281  -2.832  1.00  0.00           C  
ATOM   1069  O   SER A 684      -1.967 -19.150  -3.305  1.00  0.00           O  
ATOM   1070  CB  SER A 684      -2.679 -16.310  -3.219  1.00  0.00           C  
ATOM   1071  OG  SER A 684      -3.230 -15.113  -2.706  1.00  0.00           O  
ATOM   1072  N   LEU A 685       0.112 -18.364  -2.844  1.00  0.00           N  
ATOM   1073  CA  LEU A 685       0.845 -19.357  -3.641  1.00  0.00           C  
ATOM   1074  C   LEU A 685       1.735 -20.241  -2.766  1.00  0.00           C  
ATOM   1075  O   LEU A 685       2.171 -19.794  -1.703  1.00  0.00           O  
ATOM   1076  CB  LEU A 685       1.666 -18.651  -4.721  1.00  0.00           C  
ATOM   1077  CG  LEU A 685       0.940 -17.633  -5.621  1.00  0.00           C  
ATOM   1078  CD1 LEU A 685       1.881 -17.103  -6.703  1.00  0.00           C  
ATOM   1079  CD2 LEU A 685      -0.342 -18.225  -6.233  1.00  0.00           C  
ATOM   1080  N   PRO A 686       2.009 -21.501  -3.188  1.00  0.00           N  
ATOM   1081  CA  PRO A 686       1.589 -22.176  -4.425  1.00  0.00           C  
ATOM   1082  C   PRO A 686       0.099 -22.540  -4.437  1.00  0.00           C  
ATOM   1083  O   PRO A 686      -0.515 -22.779  -3.387  1.00  0.00           O  
ATOM   1084  CB  PRO A 686       2.428 -23.456  -4.424  1.00  0.00           C  
ATOM   1085  CG  PRO A 686       2.623 -23.748  -2.991  1.00  0.00           C  
ATOM   1086  CD  PRO A 686       2.821 -22.401  -2.347  1.00  0.00           C  
ATOM   1087  N   LEU A 687      -0.460 -22.580  -5.632  1.00  0.00           N  
ATOM   1088  CA  LEU A 687      -1.861 -22.900  -5.834  1.00  0.00           C  
ATOM   1089  C   LEU A 687      -1.940 -23.812  -7.056  1.00  0.00           C  
ATOM   1090  O   LEU A 687      -1.338 -23.546  -8.098  1.00  0.00           O  
ATOM   1091  CB  LEU A 687      -2.676 -21.610  -6.026  1.00  0.00           C  
ATOM   1092  CG  LEU A 687      -4.159 -21.619  -6.353  1.00  0.00           C  
ATOM   1093  CD1 LEU A 687      -4.983 -22.188  -5.217  1.00  0.00           C  
ATOM   1094  CD2 LEU A 687      -4.600 -20.209  -6.670  1.00  0.00           C  
ATOM   1095  N   ASN A 688      -2.636 -24.924  -6.892  1.00  0.00           N  
ATOM   1096  CA  ASN A 688      -2.923 -25.805  -8.004  1.00  0.00           C  
ATOM   1097  C   ASN A 688      -4.413 -25.878  -8.196  1.00  0.00           C  
ATOM   1098  O   ASN A 688      -5.143 -26.266  -7.285  1.00  0.00           O  
ATOM   1099  CB  ASN A 688      -2.365 -27.208  -7.761  1.00  0.00           C  
ATOM   1100  CG  ASN A 688      -2.432 -28.065  -8.988  1.00  0.00           C  
ATOM   1101  OD1 ASN A 688      -1.412 -28.547  -9.466  1.00  0.00           O  
ATOM   1102  ND2 ASN A 688      -3.612 -28.235  -9.528  1.00  0.00           N  
ATOM   1103  N   LEU A 689      -4.867 -25.497  -9.381  1.00  0.00           N  
ATOM   1104  CA  LEU A 689      -6.273 -25.708  -9.700  1.00  0.00           C  
ATOM   1105  C   LEU A 689      -6.387 -26.697 -10.864  1.00  0.00           C  
ATOM   1106  O   LEU A 689      -5.592 -26.659 -11.805  1.00  0.00           O  
ATOM   1107  CB  LEU A 689      -6.994 -24.377  -9.964  1.00  0.00           C  
ATOM   1108  CG  LEU A 689      -6.852 -23.213  -8.961  1.00  0.00           C  
ATOM   1109  CD1 LEU A 689      -7.263 -21.855  -9.614  1.00  0.00           C  
ATOM   1110  CD2 LEU A 689      -7.614 -23.446  -7.644  1.00  0.00           C  
ATOM   1111  N   TYR A 690      -7.372 -27.587 -10.772  1.00  0.00           N  
ATOM   1112  CA  TYR A 690      -7.530 -28.676 -11.719  1.00  0.00           C  
ATOM   1113  C   TYR A 690      -8.982 -28.907 -12.044  1.00  0.00           C  
ATOM   1114  O   TYR A 690      -9.847 -28.488 -11.309  1.00  0.00           O  
ATOM   1115  CB  TYR A 690      -6.893 -29.973 -11.147  1.00  0.00           C  
ATOM   1116  CG  TYR A 690      -7.730 -30.841 -10.218  1.00  0.00           C  
ATOM   1117  CD1 TYR A 690      -8.507 -31.888 -10.723  1.00  0.00           C  
ATOM   1118  CD2 TYR A 690      -7.709 -30.649  -8.833  1.00  0.00           C  
ATOM   1119  CE1 TYR A 690      -9.260 -32.690  -9.879  1.00  0.00           C  
ATOM   1120  CE2 TYR A 690      -8.442 -31.445  -7.996  1.00  0.00           C  
ATOM   1121  CZ  TYR A 690      -9.217 -32.464  -8.531  1.00  0.00           C  
ATOM   1122  OH  TYR A 690      -9.956 -33.276  -7.697  1.00  0.00           O  
ATOM   1123  N   HIS A 691      -9.249 -29.552 -13.171  1.00  0.00           N  
ATOM   1124  CA  HIS A 691     -10.556 -30.163 -13.396  1.00  0.00           C  
ATOM   1125  C   HIS A 691     -10.503 -31.410 -14.252  1.00  0.00           C  
ATOM   1126  O   HIS A 691      -9.498 -31.711 -14.909  1.00  0.00           O  
ATOM   1127  CB  HIS A 691     -11.634 -29.164 -13.861  1.00  0.00           C  
ATOM   1128  CG  HIS A 691     -11.498 -28.700 -15.275  1.00  0.00           C  
ATOM   1129  ND1 HIS A 691     -10.341 -28.845 -16.013  1.00  0.00           N  
ATOM   1130  CD2 HIS A 691     -12.374 -28.058 -16.073  1.00  0.00           C  
ATOM   1131  CE1 HIS A 691     -10.519 -28.322 -17.212  1.00  0.00           C  
ATOM   1132  NE2 HIS A 691     -11.745 -27.835 -17.270  1.00  0.00           N  
ATOM   1133  N   ILE A 692     -11.598 -32.151 -14.165  1.00  0.00           N  
ATOM   1134  CA  ILE A 692     -11.868 -33.317 -14.979  1.00  0.00           C  
ATOM   1135  C   ILE A 692     -12.962 -32.877 -15.960  1.00  0.00           C  
ATOM   1136  O   ILE A 692     -14.128 -32.760 -15.575  1.00  0.00           O  
ATOM   1137  CB  ILE A 692     -12.348 -34.476 -14.063  1.00  0.00           C  
ATOM   1138  CG1 ILE A 692     -11.283 -34.748 -12.982  1.00  0.00           C  
ATOM   1139  CG2 ILE A 692     -12.674 -35.707 -14.879  1.00  0.00           C  
ATOM   1140  CD1 ILE A 692     -11.680 -35.699 -11.843  1.00  0.00           C  
ATOM   1141  N   GLN A 693     -12.583 -32.598 -17.204  1.00  0.00           N  
ATOM   1142  CA  GLN A 693     -13.519 -32.076 -18.212  1.00  0.00           C  
ATOM   1143  C   GLN A 693     -13.289 -32.678 -19.623  1.00  0.00           C  
ATOM   1144  O   GLN A 693     -12.141 -32.998 -19.985  1.00  0.00           O  
ATOM   1145  CB  GLN A 693     -13.482 -30.521 -18.245  1.00  0.00           C  
ATOM   1146  CG  GLN A 693     -14.468 -29.778 -19.230  1.00  0.00           C  
ATOM   1147  CD  GLN A 693     -15.945 -30.052 -18.960  1.00  0.00           C  
ATOM   1148  OE1 GLN A 693     -16.394 -31.192 -18.970  1.00  0.00           O  
ATOM   1149  NE2 GLN A 693     -16.712 -28.992 -18.719  1.00  0.00           N  
ATOM   1150  N   TRP A 695     -14.393 -32.835 -20.374  1.00  0.00           N  
ATOM   1151  CA  TRP A 695     -14.391 -33.235 -21.783  1.00  0.00           C  
ATOM   1152  C   TRP A 695     -13.689 -32.235 -22.705  1.00  0.00           C  
ATOM   1153  O   TRP A 695     -13.938 -31.046 -22.640  1.00  0.00           O  
ATOM   1154  CB  TRP A 695     -15.827 -33.519 -22.279  1.00  0.00           C  
ATOM   1155  CG  TRP A 695     -16.408 -34.692 -21.565  1.00  0.00           C  
ATOM   1156  CD1 TRP A 695     -17.261 -34.664 -20.508  1.00  0.00           C  
ATOM   1157  CD2 TRP A 695     -16.090 -36.073 -21.797  1.00  0.00           C  
ATOM   1158  NE1 TRP A 695     -17.511 -35.937 -20.073  1.00  0.00           N  
ATOM   1159  CE2 TRP A 695     -16.808 -36.826 -20.849  1.00  0.00           C  
ATOM   1160  CE3 TRP A 695     -15.270 -36.745 -22.721  1.00  0.00           C  
ATOM   1161  CZ2 TRP A 695     -16.749 -38.236 -20.804  1.00  0.00           C  
ATOM   1162  CZ3 TRP A 695     -15.217 -38.134 -22.685  1.00  0.00           C  
ATOM   1163  CH2 TRP A 695     -15.946 -38.865 -21.729  1.00  0.00           C  
ATOM   1164  N   LYS A 696     -12.801 -32.754 -23.550  1.00  0.00           N  
ATOM   1165  CA  LYS A 696     -11.920 -31.985 -24.417  1.00  0.00           C  
ATOM   1166  C   LYS A 696     -12.308 -32.378 -25.827  1.00  0.00           C  
ATOM   1167  O   LYS A 696     -12.925 -33.448 -26.047  1.00  0.00           O  
ATOM   1168  CB  LYS A 696     -10.468 -32.397 -24.171  1.00  0.00           C  
ATOM   1169  CG  LYS A 696      -9.987 -32.245 -22.699  1.00  0.00           C  
ATOM   1170  CD  LYS A 696      -9.488 -30.823 -22.444  1.00  0.00           C  
ATOM   1171  CE  LYS A 696      -9.140 -30.519 -20.997  1.00  0.00           C  
ATOM   1172  NZ  LYS A 696     -10.163 -30.939 -20.022  1.00  0.00           N  
ATOM   1173  N   PHE A 697     -12.001 -31.509 -26.788  1.00  0.00           N  
ATOM   1174  CA  PHE A 697     -12.063 -31.916 -28.162  1.00  0.00           C  
ATOM   1175  C   PHE A 697     -10.735 -31.563 -28.801  1.00  0.00           C  
ATOM   1176  O   PHE A 697     -10.189 -30.487 -28.556  1.00  0.00           O  
ATOM   1177  CB  PHE A 697     -13.242 -31.280 -28.883  1.00  0.00           C  
ATOM   1178  CG  PHE A 697     -13.558 -31.915 -30.182  1.00  0.00           C  
ATOM   1179  CD1 PHE A 697     -14.587 -32.839 -30.281  1.00  0.00           C  
ATOM   1180  CD2 PHE A 697     -12.843 -31.593 -31.303  1.00  0.00           C  
ATOM   1181  CE1 PHE A 697     -14.894 -33.428 -31.475  1.00  0.00           C  
ATOM   1182  CE2 PHE A 697     -13.131 -32.167 -32.491  1.00  0.00           C  
ATOM   1183  CZ  PHE A 697     -14.166 -33.091 -32.595  1.00  0.00           C  
ATOM   1184  N   ARG A 698     -10.194 -32.529 -29.555  1.00  0.00           N  
ATOM   1185  CA  ARG A 698      -9.041 -32.344 -30.408  1.00  0.00           C  
ATOM   1186  C   ARG A 698      -9.380 -33.096 -31.659  1.00  0.00           C  
ATOM   1187  O   ARG A 698      -9.712 -34.280 -31.606  1.00  0.00           O  
ATOM   1188  CB  ARG A 698      -7.804 -32.917 -29.767  1.00  0.00           C  
ATOM   1189  CG  ARG A 698      -7.299 -32.034 -28.678  1.00  0.00           C  
ATOM   1190  CD  ARG A 698      -5.979 -32.512 -28.138  1.00  0.00           C  
ATOM   1191  NE  ARG A 698      -5.747 -31.867 -26.851  1.00  0.00           N  
ATOM   1192  CZ  ARG A 698      -4.676 -32.046 -26.092  1.00  0.00           C  
ATOM   1193  NH1 ARG A 698      -3.706 -32.861 -26.471  1.00  0.00           N  
ATOM   1194  NH2 ARG A 698      -4.610 -31.426 -24.935  1.00  0.00           N  
ATOM   1195  N   ASP A 699      -9.336 -32.391 -32.787  1.00  0.00           N  
ATOM   1196  CA  ASP A 699      -9.823 -32.913 -34.056  1.00  0.00           C  
ATOM   1197  C   ASP A 699      -8.639 -33.669 -34.620  1.00  0.00           C  
ATOM   1198  O   ASP A 699      -8.008 -33.249 -35.576  1.00  0.00           O  
ATOM   1199  CB  ASP A 699     -10.278 -31.745 -34.948  1.00  0.00           C  
ATOM   1200  CG  ASP A 699     -11.422 -32.107 -35.887  1.00  0.00           C  
ATOM   1201  OD1 ASP A 699     -11.702 -33.320 -36.101  1.00  0.00           O  
ATOM   1202  OD2 ASP A 699     -12.020 -31.158 -36.460  1.00  0.00           O  
ATOM   1203  N   GLU A 700      -8.321 -34.777 -33.953  1.00  0.00           N  
ATOM   1204  CA  GLU A 700      -7.218 -35.668 -34.294  1.00  0.00           C  
ATOM   1205  C   GLU A 700      -7.234 -35.986 -35.781  1.00  0.00           C  
ATOM   1206  O   GLU A 700      -8.312 -36.188 -36.359  1.00  0.00           O  
ATOM   1207  CB  GLU A 700      -7.287 -36.950 -33.441  1.00  0.00           C  
ATOM   1208  CG  GLU A 700      -7.059 -36.715 -31.935  1.00  0.00           C  
ATOM   1209  CD  GLU A 700      -5.576 -36.559 -31.583  1.00  0.00           C  
ATOM   1210  OE1 GLU A 700      -5.217 -35.853 -30.598  1.00  0.00           O  
ATOM   1211  OE2 GLU A 700      -4.754 -37.157 -32.302  1.00  0.00           O  
ATOM   1212  N   GLN A 703      -6.049 -35.988 -36.408  1.00  0.00           N  
ATOM   1213  CA  GLN A 703      -5.971 -36.223 -37.859  1.00  0.00           C  
ATOM   1214  C   GLN A 703      -6.585 -37.567 -38.202  1.00  0.00           C  
ATOM   1215  O   GLN A 703      -7.449 -37.645 -39.080  1.00  0.00           O  
ATOM   1216  CB  GLN A 703      -4.547 -36.071 -38.420  1.00  0.00           C  
ATOM   1217  CG  GLN A 703      -4.321 -36.511 -39.903  1.00  0.00           C  
ATOM   1218  CD  GLN A 703      -5.096 -35.688 -40.961  1.00  0.00           C  
ATOM   1219  OE1 GLN A 703      -4.491 -34.991 -41.797  1.00  0.00           O  
ATOM   1220  NE2 GLN A 703      -6.427 -35.800 -40.954  1.00  0.00           N  
ATOM   1221  N   ARG A 710      -6.180 -38.604 -37.475  1.00  0.00           N  
ATOM   1222  CA  ARG A 710      -6.745 -39.938 -37.673  1.00  0.00           C  
ATOM   1223  C   ARG A 710      -7.183 -40.517 -36.345  1.00  0.00           C  
ATOM   1224  O   ARG A 710      -6.372 -41.120 -35.645  1.00  0.00           O  
ATOM   1225  CB  ARG A 710      -5.724 -40.876 -38.335  1.00  0.00           C  
ATOM   1226  CG  ARG A 710      -6.342 -42.010 -39.148  1.00  0.00           C  
ATOM   1227  CD  ARG A 710      -7.045 -41.507 -40.467  1.00  0.00           C  
ATOM   1228  NE  ARG A 710      -6.389 -40.369 -41.145  1.00  0.00           N  
ATOM   1229  CZ  ARG A 710      -5.397 -40.472 -42.037  1.00  0.00           C  
ATOM   1230  NH1 ARG A 710      -4.906 -41.660 -42.382  1.00  0.00           N  
ATOM   1231  NH2 ARG A 710      -4.876 -39.374 -42.581  1.00  0.00           N  
ATOM   1232  N   PRO A 711      -8.462 -40.315 -35.977  1.00  0.00           N  
ATOM   1233  CA  PRO A 711      -8.925 -40.926 -34.733  1.00  0.00           C  
ATOM   1234  C   PRO A 711      -8.845 -42.450 -34.901  1.00  0.00           C  
ATOM   1235  O   PRO A 711      -9.204 -42.987 -35.958  1.00  0.00           O  
ATOM   1236  CB  PRO A 711     -10.369 -40.434 -34.617  1.00  0.00           C  
ATOM   1237  CG  PRO A 711     -10.449 -39.239 -35.543  1.00  0.00           C  
ATOM   1238  CD  PRO A 711      -9.526 -39.543 -36.647  1.00  0.00           C  
ATOM   1239  N   ARG A 712      -8.345 -43.126 -33.875  1.00  0.00           N  
ATOM   1240  CA  ARG A 712      -7.976 -44.516 -33.992  1.00  0.00           C  
ATOM   1241  C   ARG A 712      -7.978 -45.142 -32.621  1.00  0.00           C  
ATOM   1242  O   ARG A 712      -8.013 -44.442 -31.615  1.00  0.00           O  
ATOM   1243  CB  ARG A 712      -6.583 -44.641 -34.635  1.00  0.00           C  
ATOM   1244  CG  ARG A 712      -6.385 -45.922 -35.414  1.00  0.00           C  
ATOM   1245  CD  ARG A 712      -5.022 -45.980 -36.120  1.00  0.00           C  
ATOM   1246  NE  ARG A 712      -4.706 -47.323 -36.630  1.00  0.00           N  
ATOM   1247  CZ  ARG A 712      -3.536 -47.684 -37.170  1.00  0.00           C  
ATOM   1248  NH1 ARG A 712      -2.539 -46.810 -37.264  1.00  0.00           N  
ATOM   1249  NH2 ARG A 712      -3.351 -48.930 -37.603  1.00  0.00           N  
ATOM   1250  N   PHE A 713      -7.961 -46.466 -32.598  1.00  0.00           N  
ATOM   1251  CA  PHE A 713      -7.757 -47.269 -31.377  1.00  0.00           C  
ATOM   1252  C   PHE A 713      -8.829 -47.081 -30.309  1.00  0.00           C  
ATOM   1253  O   PHE A 713      -8.564 -47.229 -29.112  1.00  0.00           O  
ATOM   1254  CB  PHE A 713      -6.350 -47.035 -30.792  1.00  0.00           C  
ATOM   1255  CG  PHE A 713      -5.228 -47.283 -31.767  1.00  0.00           C  
ATOM   1256  CD1 PHE A 713      -5.226 -48.418 -32.584  1.00  0.00           C  
ATOM   1257  CD2 PHE A 713      -4.169 -46.387 -31.863  1.00  0.00           C  
ATOM   1258  CE1 PHE A 713      -4.196 -48.658 -33.474  1.00  0.00           C  
ATOM   1259  CE2 PHE A 713      -3.122 -46.615 -32.760  1.00  0.00           C  
ATOM   1260  CZ  PHE A 713      -3.136 -47.750 -33.556  1.00  0.00           C  
ATOM   1261  N   GLY A 714     -10.039 -46.763 -30.759  1.00  0.00           N  
ATOM   1262  CA  GLY A 714     -11.182 -46.556 -29.867  1.00  0.00           C  
ATOM   1263  C   GLY A 714     -11.008 -45.348 -28.973  1.00  0.00           C  
ATOM   1264  O   GLY A 714     -10.748 -44.237 -29.462  1.00  0.00           O  
ATOM   1265  N   VAL A 715     -11.142 -45.565 -27.666  1.00  0.00           N  
ATOM   1266  CA  VAL A 715     -10.978 -44.507 -26.653  1.00  0.00           C  
ATOM   1267  C   VAL A 715      -9.515 -44.039 -26.474  1.00  0.00           C  
ATOM   1268  O   VAL A 715      -9.261 -43.074 -25.767  1.00  0.00           O  
ATOM   1269  CB  VAL A 715     -11.545 -44.931 -25.264  1.00  0.00           C  
ATOM   1270  CG1 VAL A 715     -12.953 -45.411 -25.377  1.00  0.00           C  
ATOM   1271  CG2 VAL A 715     -10.639 -45.982 -24.580  1.00  0.00           C  
ATOM   1272  N   MET A 716      -8.570 -44.711 -27.130  1.00  0.00           N  
ATOM   1273  CA  MET A 716      -7.147 -44.478 -26.886  1.00  0.00           C  
ATOM   1274  C   MET A 716      -6.682 -43.243 -27.615  1.00  0.00           C  
ATOM   1275  O   MET A 716      -5.803 -42.512 -27.124  1.00  0.00           O  
ATOM   1276  CB  MET A 716      -6.344 -45.667 -27.366  1.00  0.00           C  
ATOM   1277  CG  MET A 716      -4.969 -45.815 -26.776  1.00  0.00           C  
ATOM   1278  SD  MET A 716      -4.940 -47.021 -25.441  1.00  0.00           S  
ATOM   1279  CE  MET A 716      -5.779 -48.401 -26.193  1.00  0.00           C  
ATOM   1280  N   ARG A 718      -7.253 -43.030 -28.803  1.00  0.00           N  
ATOM   1281  CA  ARG A 718      -7.121 -41.777 -29.522  1.00  0.00           C  
ATOM   1282  C   ARG A 718      -8.490 -41.323 -30.006  1.00  0.00           C  
ATOM   1283  O   ARG A 718      -8.879 -41.598 -31.148  1.00  0.00           O  
ATOM   1284  CB  ARG A 718      -6.168 -41.898 -30.698  1.00  0.00           C  
ATOM   1285  CG  ARG A 718      -6.062 -40.601 -31.488  1.00  0.00           C  
ATOM   1286  CD  ARG A 718      -4.784 -40.541 -32.287  1.00  0.00           C  
ATOM   1287  NE  ARG A 718      -3.627 -40.930 -31.491  1.00  0.00           N  
ATOM   1288  CZ  ARG A 718      -2.875 -40.096 -30.768  1.00  0.00           C  
ATOM   1289  NH1 ARG A 718      -3.163 -38.802 -30.716  1.00  0.00           N  
ATOM   1290  NH2 ARG A 718      -1.826 -40.567 -30.088  1.00  0.00           N  
ATOM   1291  N   GLY A 723      -9.237 -40.653 -29.128  1.00  0.00           N  
ATOM   1292  CA  GLY A 723     -10.547 -40.144 -29.508  1.00  0.00           C  
ATOM   1293  C   GLY A 723     -10.429 -38.721 -29.982  1.00  0.00           C  
ATOM   1294  O   GLY A 723      -9.330 -38.160 -29.984  1.00  0.00           O  
ATOM   1295  N   ARG A 724     -11.553 -38.134 -30.384  1.00  0.00           N  
ATOM   1296  CA  ARG A 724     -11.682 -36.672 -30.538  1.00  0.00           C  
ATOM   1297  C   ARG A 724     -12.357 -36.040 -29.309  1.00  0.00           C  
ATOM   1298  O   ARG A 724     -11.883 -35.066 -28.757  1.00  0.00           O  
ATOM   1299  CB  ARG A 724     -12.463 -36.330 -31.792  1.00  0.00           C  
ATOM   1300  CG  ARG A 724     -11.759 -36.749 -33.061  1.00  0.00           C  
ATOM   1301  CD  ARG A 724     -12.354 -36.086 -34.265  1.00  0.00           C  
ATOM   1302  NE  ARG A 724     -13.593 -36.736 -34.625  1.00  0.00           N  
ATOM   1303  CZ  ARG A 724     -14.477 -36.238 -35.491  1.00  0.00           C  
ATOM   1304  NH1 ARG A 724     -14.234 -35.088 -36.085  1.00  0.00           N  
ATOM   1305  NH2 ARG A 724     -15.597 -36.897 -35.760  1.00  0.00           N  
ATOM   1306  N   GLU A 725     -13.474 -36.598 -28.892  1.00  0.00           N  
ATOM   1307  CA  GLU A 725     -14.091 -36.176 -27.647  1.00  0.00           C  
ATOM   1308  C   GLU A 725     -13.578 -37.158 -26.619  1.00  0.00           C  
ATOM   1309  O   GLU A 725     -13.886 -38.352 -26.705  1.00  0.00           O  
ATOM   1310  CB  GLU A 725     -15.620 -36.208 -27.709  1.00  0.00           C  
ATOM   1311  CG  GLU A 725     -16.223 -35.396 -26.598  1.00  0.00           C  
ATOM   1312  CD  GLU A 725     -17.732 -35.271 -26.683  1.00  0.00           C  
ATOM   1313  OE1 GLU A 725     -18.251 -35.197 -27.825  1.00  0.00           O  
ATOM   1314  OE2 GLU A 725     -18.390 -35.242 -25.602  1.00  0.00           O  
ATOM   1315  N   PHE A 726     -12.751 -36.638 -25.700  1.00  0.00           N  
ATOM   1316  CA  PHE A 726     -12.069 -37.403 -24.675  1.00  0.00           C  
ATOM   1317  C   PHE A 726     -12.040 -36.686 -23.310  1.00  0.00           C  
ATOM   1318  O   PHE A 726     -12.146 -35.481 -23.231  1.00  0.00           O  
ATOM   1319  CB  PHE A 726     -10.665 -37.871 -25.168  1.00  0.00           C  
ATOM   1320  CG  PHE A 726      -9.637 -36.756 -25.324  1.00  0.00           C  
ATOM   1321  CD1 PHE A 726      -8.788 -36.431 -24.288  1.00  0.00           C  
ATOM   1322  CD2 PHE A 726      -9.516 -36.053 -26.529  1.00  0.00           C  
ATOM   1323  CE1 PHE A 726      -7.841 -35.402 -24.417  1.00  0.00           C  
ATOM   1324  CE2 PHE A 726      -8.560 -35.053 -26.678  1.00  0.00           C  
ATOM   1325  CZ  PHE A 726      -7.725 -34.719 -25.618  1.00  0.00           C  
ATOM   1326  N   LEU A 728     -11.932 -37.457 -22.237  1.00  0.00           N  
ATOM   1327  CA  LEU A 728     -11.875 -36.945 -20.872  1.00  0.00           C  
ATOM   1328  C   LEU A 728     -10.437 -36.857 -20.383  1.00  0.00           C  
ATOM   1329  O   LEU A 728      -9.639 -37.810 -20.521  1.00  0.00           O  
ATOM   1330  CB  LEU A 728     -12.663 -37.860 -19.931  1.00  0.00           C  
ATOM   1331  CG  LEU A 728     -13.038 -37.396 -18.519  1.00  0.00           C  
ATOM   1332  CD1 LEU A 728     -13.763 -36.110 -18.576  1.00  0.00           C  
ATOM   1333  CD2 LEU A 728     -13.921 -38.438 -17.884  1.00  0.00           C  
ATOM   1334  N   MET A 730     -10.134 -35.710 -19.792  1.00  0.00           N  
ATOM   1335  CA  MET A 730      -8.846 -35.438 -19.250  1.00  0.00           C  
ATOM   1336  C   MET A 730      -9.042 -34.841 -17.860  1.00  0.00           C  
ATOM   1337  O   MET A 730     -10.000 -34.079 -17.630  1.00  0.00           O  
ATOM   1338  CB  MET A 730      -8.089 -34.459 -20.159  1.00  0.00           C  
ATOM   1339  CG  MET A 730      -6.603 -34.710 -20.249  1.00  0.00           C  
ATOM   1340  SD  MET A 730      -5.640 -33.200 -20.357  1.00  0.00           S  
ATOM   1341  CE  MET A 730      -5.705 -32.787 -22.104  1.00  0.00           C  
ATOM   1342  N   LYS A 731      -8.169 -35.211 -16.922  1.00  0.00           N  
ATOM   1343  CA  LYS A 731      -7.988 -34.411 -15.725  1.00  0.00           C  
ATOM   1344  C   LYS A 731      -6.822 -33.493 -16.055  1.00  0.00           C  
ATOM   1345  O   LYS A 731      -5.714 -33.965 -16.275  1.00  0.00           O  
ATOM   1346  CB  LYS A 731      -7.691 -35.294 -14.494  1.00  0.00           C  
ATOM   1347  CG  LYS A 731      -7.438 -34.569 -13.157  1.00  0.00           C  
ATOM   1348  CD  LYS A 731      -6.192 -33.672 -13.121  1.00  0.00           C  
ATOM   1349  CE  LYS A 731      -4.893 -34.477 -13.065  1.00  0.00           C  
ATOM   1350  NZ  LYS A 731      -3.655 -33.642 -13.105  1.00  0.00           N  
ATOM   1351  N   ASP A 732      -7.065 -32.187 -16.131  1.00  0.00           N  
ATOM   1352  CA  ASP A 732      -5.957 -31.245 -16.234  1.00  0.00           C  
ATOM   1353  C   ASP A 732      -5.854 -30.294 -15.033  1.00  0.00           C  
ATOM   1354  O   ASP A 732      -6.846 -29.674 -14.601  1.00  0.00           O  
ATOM   1355  CB  ASP A 732      -5.871 -30.545 -17.601  1.00  0.00           C  
ATOM   1356  CG  ASP A 732      -7.218 -30.058 -18.130  1.00  0.00           C  
ATOM   1357  OD1 ASP A 732      -8.264 -30.739 -17.970  1.00  0.00           O  
ATOM   1358  OD2 ASP A 732      -7.212 -28.971 -18.727  1.00  0.00           O  
ATOM   1359  N   ALA A 733      -4.647 -30.265 -14.462  1.00  0.00           N  
ATOM   1360  CA  ALA A 733      -4.293 -29.411 -13.341  1.00  0.00           C  
ATOM   1361  C   ALA A 733      -3.271 -28.399 -13.792  1.00  0.00           C  
ATOM   1362  O   ALA A 733      -2.491 -28.650 -14.705  1.00  0.00           O  
ATOM   1363  CB  ALA A 733      -3.716 -30.247 -12.197  1.00  0.00           C  
ATOM   1364  N   TYR A 734      -3.270 -27.257 -13.124  1.00  0.00           N  
ATOM   1365  CA  TYR A 734      -2.450 -26.126 -13.510  1.00  0.00           C  
ATOM   1366  C   TYR A 734      -1.957 -25.478 -12.249  1.00  0.00           C  
ATOM   1367  O   TYR A 734      -2.769 -25.005 -11.442  1.00  0.00           O  
ATOM   1368  CB  TYR A 734      -3.318 -25.117 -14.288  1.00  0.00           C  
ATOM   1369  CG  TYR A 734      -3.981 -25.721 -15.504  1.00  0.00           C  
ATOM   1370  CD1 TYR A 734      -3.323 -25.740 -16.730  1.00  0.00           C  
ATOM   1371  CD2 TYR A 734      -5.251 -26.293 -15.430  1.00  0.00           C  
ATOM   1372  CE1 TYR A 734      -3.896 -26.312 -17.844  1.00  0.00           C  
ATOM   1373  CE2 TYR A 734      -5.834 -26.866 -16.570  1.00  0.00           C  
ATOM   1374  CZ  TYR A 734      -5.126 -26.869 -17.761  1.00  0.00           C  
ATOM   1375  OH  TYR A 734      -5.643 -27.412 -18.891  1.00  0.00           O  
ATOM   1376  N   SER A 735      -0.646 -25.432 -12.063  1.00  0.00           N  
ATOM   1377  CA  SER A 735      -0.119 -24.823 -10.845  1.00  0.00           C  
ATOM   1378  C   SER A 735       0.417 -23.416 -11.041  1.00  0.00           C  
ATOM   1379  O   SER A 735       0.860 -23.033 -12.139  1.00  0.00           O  
ATOM   1380  CB  SER A 735       0.924 -25.730 -10.160  1.00  0.00           C  
ATOM   1381  OG  SER A 735       2.130 -25.837 -10.896  1.00  0.00           O  
ATOM   1382  N   PHE A 736       0.386 -22.648  -9.959  1.00  0.00           N  
ATOM   1383  CA  PHE A 736       0.894 -21.275  -9.965  1.00  0.00           C  
ATOM   1384  C   PHE A 736       1.881 -21.041  -8.840  1.00  0.00           C  
ATOM   1385  O   PHE A 736       1.619 -21.373  -7.685  1.00  0.00           O  
ATOM   1386  CB  PHE A 736      -0.244 -20.266  -9.866  1.00  0.00           C  
ATOM   1387  CG  PHE A 736      -1.283 -20.426 -10.931  1.00  0.00           C  
ATOM   1388  CD1 PHE A 736      -1.188 -19.721 -12.121  1.00  0.00           C  
ATOM   1389  CD2 PHE A 736      -2.368 -21.282 -10.740  1.00  0.00           C  
ATOM   1390  CE1 PHE A 736      -2.163 -19.877 -13.109  1.00  0.00           C  
ATOM   1391  CE2 PHE A 736      -3.342 -21.440 -11.716  1.00  0.00           C  
ATOM   1392  CZ  PHE A 736      -3.242 -20.735 -12.894  1.00  0.00           C  
ATOM   1393  N   ASP A 737       3.002 -20.437  -9.188  1.00  0.00           N  
ATOM   1394  CA  ASP A 737       4.088 -20.261  -8.256  1.00  0.00           C  
ATOM   1395  C   ASP A 737       4.782 -18.925  -8.497  1.00  0.00           C  
ATOM   1396  O   ASP A 737       4.555 -18.287  -9.526  1.00  0.00           O  
ATOM   1397  CB  ASP A 737       5.079 -21.442  -8.365  1.00  0.00           C  
ATOM   1398  CG  ASP A 737       4.706 -22.581  -7.456  1.00  0.00           C  
ATOM   1399  OD1 ASP A 737       4.932 -22.430  -6.236  1.00  0.00           O  
ATOM   1400  OD2 ASP A 737       4.194 -23.613  -7.941  1.00  0.00           O  
ATOM   1401  N   VAL A 738       5.616 -18.517  -7.542  1.00  0.00           N  
ATOM   1402  CA  VAL A 738       6.225 -17.194  -7.564  1.00  0.00           C  
ATOM   1403  C   VAL A 738       7.401 -17.167  -8.515  1.00  0.00           C  
ATOM   1404  O   VAL A 738       7.602 -16.176  -9.223  1.00  0.00           O  
ATOM   1405  CB  VAL A 738       6.679 -16.715  -6.154  1.00  0.00           C  
ATOM   1406  CG1 VAL A 738       7.271 -15.302  -6.224  1.00  0.00           C  
ATOM   1407  CG2 VAL A 738       5.510 -16.742  -5.169  1.00  0.00           C  
ATOM   1408  N   ASP A 739       8.167 -18.258  -8.520  1.00  0.00           N  
ATOM   1409  CA  ASP A 739       9.402 -18.346  -9.286  1.00  0.00           C  
ATOM   1410  C   ASP A 739       9.661 -19.777  -9.772  1.00  0.00           C  
ATOM   1411  O   ASP A 739       8.816 -20.667  -9.579  1.00  0.00           O  
ATOM   1412  CB  ASP A 739      10.591 -17.772  -8.482  1.00  0.00           C  
ATOM   1413  CG  ASP A 739      10.763 -18.417  -7.100  1.00  0.00           C  
ATOM   1414  OD1 ASP A 739      10.032 -19.377  -6.746  1.00  0.00           O  
ATOM   1415  OD2 ASP A 739      11.652 -17.953  -6.357  1.00  0.00           O  
ATOM   1416  N   GLU A 741      10.805 -20.007 -10.417  1.00  0.00           N  
ATOM   1417  CA  GLU A 741      11.090 -21.337 -10.959  1.00  0.00           C  
ATOM   1418  C   GLU A 741      11.257 -22.367  -9.847  1.00  0.00           C  
ATOM   1419  O   GLU A 741      10.789 -23.511  -9.979  1.00  0.00           O  
ATOM   1420  CB  GLU A 741      12.318 -21.333 -11.857  1.00  0.00           C  
ATOM   1421  CG  GLU A 741      12.294 -22.453 -12.876  1.00  0.00           C  
ATOM   1422  CD  GLU A 741      13.679 -22.975 -13.224  1.00  0.00           C  
ATOM   1423  OE1 GLU A 741      14.260 -22.508 -14.233  1.00  0.00           O  
ATOM   1424  OE2 GLU A 741      14.185 -23.846 -12.476  1.00  0.00           O  
ATOM   1425  N   ALA A 742      11.913 -21.957  -8.755  1.00  0.00           N  
ATOM   1426  CA  ALA A 742      12.174 -22.832  -7.604  1.00  0.00           C  
ATOM   1427  C   ALA A 742      10.876 -23.385  -7.067  1.00  0.00           C  
ATOM   1428  O   ALA A 742      10.765 -24.588  -6.805  1.00  0.00           O  
ATOM   1429  CB  ALA A 742      12.930 -22.086  -6.507  1.00  0.00           C  
ATOM   1430  N   GLY A 743       9.888 -22.502  -6.941  1.00  0.00           N  
ATOM   1431  CA  GLY A 743       8.606 -22.843  -6.341  1.00  0.00           C  
ATOM   1432  C   GLY A 743       7.790 -23.731  -7.250  1.00  0.00           C  
ATOM   1433  O   GLY A 743       7.032 -24.577  -6.784  1.00  0.00           O  
ATOM   1434  N   ALA A 786       7.965 -23.529  -8.556  1.00  0.00           N  
ATOM   1435  CA  ALA A 786       7.274 -24.324  -9.571  1.00  0.00           C  
ATOM   1436  C   ALA A 786       7.763 -25.770  -9.552  1.00  0.00           C  
ATOM   1437  O   ALA A 786       6.973 -26.686  -9.680  1.00  0.00           O  
ATOM   1438  CB  ALA A 786       7.415 -23.684 -10.968  1.00  0.00           C  
ATOM   1439  N   ARG A 787       9.066 -25.963  -9.371  1.00  0.00           N  
ATOM   1440  CA  ARG A 787       9.639 -27.309  -9.278  1.00  0.00           C  
ATOM   1441  C   ARG A 787       8.999 -28.108  -8.133  1.00  0.00           C  
ATOM   1442  O   ARG A 787       8.680 -29.287  -8.308  1.00  0.00           O  
ATOM   1443  CB  ARG A 787      11.157 -27.241  -9.144  1.00  0.00           C  
ATOM   1444  CG  ARG A 787      11.843 -28.591  -9.182  1.00  0.00           C  
ATOM   1445  CD  ARG A 787      13.348 -28.435  -9.163  1.00  0.00           C  
ATOM   1446  NE  ARG A 787      13.816 -27.726 -10.356  1.00  0.00           N  
ATOM   1447  CZ  ARG A 787      14.231 -28.331 -11.469  1.00  0.00           C  
ATOM   1448  NH1 ARG A 787      14.244 -29.658 -11.538  1.00  0.00           N  
ATOM   1449  NH2 ARG A 787      14.632 -27.606 -12.510  1.00  0.00           N  
ATOM   1450  N   LYS A 788       8.767 -27.453  -6.993  1.00  0.00           N  
ATOM   1451  CA  LYS A 788       8.075 -28.069  -5.844  1.00  0.00           C  
ATOM   1452  C   LYS A 788       6.662 -28.530  -6.212  1.00  0.00           C  
ATOM   1453  O   LYS A 788       6.249 -29.633  -5.829  1.00  0.00           O  
ATOM   1454  CB  LYS A 788       8.015 -27.125  -4.636  1.00  0.00           C  
ATOM   1455  CG  LYS A 788       9.357 -26.663  -4.023  1.00  0.00           C  
ATOM   1456  CD  LYS A 788       9.075 -25.934  -2.679  1.00  0.00           C  
ATOM   1457  CE  LYS A 788      10.347 -25.307  -1.986  1.00  0.00           C  
ATOM   1458  NZ  LYS A 788      10.513 -23.794  -2.149  1.00  0.00           N  
ATOM   1459  N   SER A 789       5.937 -27.680  -6.953  1.00  0.00           N  
ATOM   1460  CA  SER A 789       4.598 -27.980  -7.439  1.00  0.00           C  
ATOM   1461  C   SER A 789       4.628 -29.151  -8.414  1.00  0.00           C  
ATOM   1462  O   SER A 789       3.789 -30.042  -8.365  1.00  0.00           O  
ATOM   1463  CB  SER A 789       3.978 -26.745  -8.113  1.00  0.00           C  
ATOM   1464  OG  SER A 789       3.521 -25.784  -7.175  1.00  0.00           O  
ATOM   1465  N   TYR A 790       5.608 -29.126  -9.302  1.00  0.00           N  
ATOM   1466  CA  TYR A 790       5.931 -30.227 -10.213  1.00  0.00           C  
ATOM   1467  C   TYR A 790       6.170 -31.564  -9.473  1.00  0.00           C  
ATOM   1468  O   TYR A 790       5.556 -32.566  -9.828  1.00  0.00           O  
ATOM   1469  CB  TYR A 790       7.141 -29.818 -11.075  1.00  0.00           C  
ATOM   1470  CG  TYR A 790       7.457 -30.714 -12.251  1.00  0.00           C  
ATOM   1471  CD1 TYR A 790       6.832 -30.529 -13.463  1.00  0.00           C  
ATOM   1472  CD2 TYR A 790       8.407 -31.726 -12.146  1.00  0.00           C  
ATOM   1473  CE1 TYR A 790       7.129 -31.339 -14.550  1.00  0.00           C  
ATOM   1474  CE2 TYR A 790       8.705 -32.541 -13.211  1.00  0.00           C  
ATOM   1475  CZ  TYR A 790       8.063 -32.337 -14.410  1.00  0.00           C  
ATOM   1476  OH  TYR A 790       8.349 -33.133 -15.481  1.00  0.00           O  
ATOM   1477  N   ASN A 791       7.048 -31.573  -8.457  1.00  0.00           N  
ATOM   1478  CA  ASN A 791       7.299 -32.774  -7.626  1.00  0.00           C  
ATOM   1479  C   ASN A 791       6.066 -33.426  -6.984  1.00  0.00           C  
ATOM   1480  O   ASN A 791       6.003 -34.656  -6.910  1.00  0.00           O  
ATOM   1481  CB  ASN A 791       8.283 -32.485  -6.499  1.00  0.00           C  
ATOM   1482  CG  ASN A 791       9.656 -32.171  -6.989  1.00  0.00           C  
ATOM   1483  OD1 ASN A 791       9.927 -32.247  -8.190  1.00  0.00           O  
ATOM   1484  ND2 ASN A 791      10.550 -31.812  -6.062  1.00  0.00           N  
ATOM   1485  N   LYS A 792       5.122 -32.608  -6.489  1.00  0.00           N  
ATOM   1486  CA  LYS A 792       3.872 -33.107  -5.898  1.00  0.00           C  
ATOM   1487  C   LYS A 792       3.022 -33.859  -6.917  1.00  0.00           C  
ATOM   1488  O   LYS A 792       2.387 -34.855  -6.603  1.00  0.00           O  
ATOM   1489  CB  LYS A 792       3.030 -31.972  -5.312  1.00  0.00           C  
ATOM   1490  CG  LYS A 792       3.764 -31.089  -4.357  1.00  0.00           C  
ATOM   1491  CD  LYS A 792       2.848 -30.057  -3.775  1.00  0.00           C  
ATOM   1492  CE  LYS A 792       3.490 -29.408  -2.555  1.00  0.00           C  
ATOM   1493  NZ  LYS A 792       2.731 -28.186  -2.159  1.00  0.00           N  
ATOM   1494  N   MET A 793       3.003 -33.366  -8.139  1.00  0.00           N  
ATOM   1495  CA  MET A 793       2.227 -33.997  -9.170  1.00  0.00           C  
ATOM   1496  C   MET A 793       2.937 -35.273  -9.627  1.00  0.00           C  
ATOM   1497  O   MET A 793       2.287 -36.299  -9.821  1.00  0.00           O  
ATOM   1498  CB  MET A 793       1.948 -33.012 -10.302  1.00  0.00           C  
ATOM   1499  CG  MET A 793       0.983 -31.855  -9.919  1.00  0.00           C  
ATOM   1500  SD  MET A 793      -0.773 -32.330  -9.919  1.00  0.00           S  
ATOM   1501  CE  MET A 793      -1.185 -32.432  -8.137  1.00  0.00           C  
ATOM   1502  N   PHE A 794       4.261 -35.234  -9.725  1.00  0.00           N  
ATOM   1503  CA  PHE A 794       5.081 -36.433  -9.999  1.00  0.00           C  
ATOM   1504  C   PHE A 794       4.709 -37.583  -9.055  1.00  0.00           C  
ATOM   1505  O   PHE A 794       4.338 -38.677  -9.499  1.00  0.00           O  
ATOM   1506  CB  PHE A 794       6.566 -36.073  -9.857  1.00  0.00           C  
ATOM   1507  CG  PHE A 794       7.544 -37.122 -10.386  1.00  0.00           C  
ATOM   1508  CD1 PHE A 794       8.312 -36.863 -11.524  1.00  0.00           C  
ATOM   1509  CD2 PHE A 794       7.758 -38.340  -9.716  1.00  0.00           C  
ATOM   1510  CE1 PHE A 794       9.245 -37.807 -11.996  1.00  0.00           C  
ATOM   1511  CE2 PHE A 794       8.696 -39.273 -10.188  1.00  0.00           C  
ATOM   1512  CZ  PHE A 794       9.430 -38.997 -11.320  1.00  0.00           C  
ATOM   1513  N   VAL A 795       4.781 -37.313  -7.752  1.00  0.00           N  
ATOM   1514  CA  VAL A 795       4.400 -38.278  -6.723  1.00  0.00           C  
ATOM   1515  C   VAL A 795       2.919 -38.688  -6.803  1.00  0.00           C  
ATOM   1516  O   VAL A 795       2.594 -39.891  -6.739  1.00  0.00           O  
ATOM   1517  CB  VAL A 795       4.776 -37.765  -5.320  1.00  0.00           C  
ATOM   1518  CG1 VAL A 795       4.328 -38.743  -4.243  1.00  0.00           C  
ATOM   1519  CG2 VAL A 795       6.282 -37.527  -5.250  1.00  0.00           C  
ATOM   1520  N   ALA A 796       2.030 -37.710  -6.973  1.00  0.00           N  
ATOM   1521  CA  ALA A 796       0.604 -38.006  -7.125  1.00  0.00           C  
ATOM   1522  C   ALA A 796       0.311 -38.887  -8.333  1.00  0.00           C  
ATOM   1523  O   ALA A 796      -0.562 -39.717  -8.302  1.00  0.00           O  
ATOM   1524  CB  ALA A 796      -0.232 -36.714  -7.164  1.00  0.00           C  
ATOM   1525  N   TYR A 797       1.056 -38.724  -9.404  1.00  0.00           N  
ATOM   1526  CA  TYR A 797       0.848 -39.548 -10.598  1.00  0.00           C  
ATOM   1527  C   TYR A 797       1.332 -40.975 -10.407  1.00  0.00           C  
ATOM   1528  O   TYR A 797       0.727 -41.915 -10.935  1.00  0.00           O  
ATOM   1529  CB  TYR A 797       1.531 -38.899 -11.796  1.00  0.00           C  
ATOM   1530  CG  TYR A 797       0.678 -37.848 -12.433  1.00  0.00           C  
ATOM   1531  CD1 TYR A 797      -0.209 -37.089 -11.669  1.00  0.00           C  
ATOM   1532  CD2 TYR A 797       0.755 -37.595 -13.803  1.00  0.00           C  
ATOM   1533  CE1 TYR A 797      -1.021 -36.127 -12.249  1.00  0.00           C  
ATOM   1534  CE2 TYR A 797      -0.057 -36.614 -14.392  1.00  0.00           C  
ATOM   1535  CZ  TYR A 797      -0.934 -35.895 -13.605  1.00  0.00           C  
ATOM   1536  OH  TYR A 797      -1.728 -34.934 -14.168  1.00  0.00           O  
ATOM   1537  N   LEU A 798       2.417 -41.137  -9.649  1.00  0.00           N  
ATOM   1538  CA  LEU A 798       2.923 -42.457  -9.310  1.00  0.00           C  
ATOM   1539  C   LEU A 798       1.850 -43.177  -8.517  1.00  0.00           C  
ATOM   1540  O   LEU A 798       1.558 -44.339  -8.764  1.00  0.00           O  
ATOM   1541  CB  LEU A 798       4.194 -42.352  -8.454  1.00  0.00           C  
ATOM   1542  CG  LEU A 798       5.548 -41.886  -8.992  1.00  0.00           C  
ATOM   1543  CD1 LEU A 798       6.595 -41.815  -7.839  1.00  0.00           C  
ATOM   1544  CD2 LEU A 798       6.026 -42.791 -10.099  1.00  0.00           C  
ATOM   1545  N   ARG A 799       1.262 -42.488  -7.553  1.00  0.00           N  
ATOM   1546  CA  ARG A 799       0.226 -43.094  -6.727  1.00  0.00           C  
ATOM   1547  C   ARG A 799      -1.066 -43.368  -7.512  1.00  0.00           C  
ATOM   1548  O   ARG A 799      -1.736 -44.405  -7.293  1.00  0.00           O  
ATOM   1549  CB  ARG A 799      -0.059 -42.215  -5.512  1.00  0.00           C  
ATOM   1550  CG  ARG A 799       1.062 -42.167  -4.508  1.00  0.00           C  
ATOM   1551  CD  ARG A 799       0.556 -41.668  -3.128  1.00  0.00           C  
ATOM   1552  NE  ARG A 799      -0.799 -42.139  -2.800  1.00  0.00           N  
ATOM   1553  CZ  ARG A 799      -1.132 -43.399  -2.503  1.00  0.00           C  
ATOM   1554  NH1 ARG A 799      -0.216 -44.362  -2.491  1.00  0.00           N  
ATOM   1555  NH2 ARG A 799      -2.399 -43.705  -2.240  1.00  0.00           N  
ATOM   1556  N   THR A 800      -1.407 -42.450  -8.423  1.00  0.00           N  
ATOM   1557  CA  THR A 800      -2.646 -42.537  -9.219  1.00  0.00           C  
ATOM   1558  C   THR A 800      -2.666 -43.793 -10.045  1.00  0.00           C  
ATOM   1559  O   THR A 800      -3.569 -44.626  -9.894  1.00  0.00           O  
ATOM   1560  CB  THR A 800      -2.814 -41.319 -10.155  1.00  0.00           C  
ATOM   1561  OG1 THR A 800      -3.030 -40.171  -9.354  1.00  0.00           O  
ATOM   1562  CG2 THR A 800      -4.003 -41.469 -11.113  1.00  0.00           C  
ATOM   1563  N   PHE A 801      -1.682 -43.913 -10.929  1.00  0.00           N  
ATOM   1564  CA  PHE A 801      -1.506 -45.081 -11.784  1.00  0.00           C  
ATOM   1565  C   PHE A 801      -1.192 -46.376 -11.022  1.00  0.00           C  
ATOM   1566  O   PHE A 801      -1.558 -47.448 -11.482  1.00  0.00           O  
ATOM   1567  CB  PHE A 801      -0.438 -44.803 -12.850  1.00  0.00           C  
ATOM   1568  CG  PHE A 801      -0.716 -43.580 -13.672  1.00  0.00           C  
ATOM   1569  CD1 PHE A 801      -1.891 -43.478 -14.417  1.00  0.00           C  
ATOM   1570  CD2 PHE A 801       0.184 -42.517 -13.689  1.00  0.00           C  
ATOM   1571  CE1 PHE A 801      -2.169 -42.328 -15.176  1.00  0.00           C  
ATOM   1572  CE2 PHE A 801      -0.075 -41.377 -14.434  1.00  0.00           C  
ATOM   1573  CZ  PHE A 801      -1.257 -41.279 -15.180  1.00  0.00           C  
ATOM   1574  N   ALA A 802      -0.549 -46.318  -9.859  1.00  0.00           N  
ATOM   1575  CA  ALA A 802      -0.371 -47.575  -9.112  1.00  0.00           C  
ATOM   1576  C   ALA A 802      -1.718 -48.143  -8.697  1.00  0.00           C  
ATOM   1577  O   ALA A 802      -1.922 -49.343  -8.806  1.00  0.00           O  
ATOM   1578  CB  ALA A 802       0.530 -47.413  -7.913  1.00  0.00           C  
ATOM   1579  N   ARG A 803      -2.638 -47.279  -8.244  1.00  0.00           N  
ATOM   1580  CA  ARG A 803      -3.960 -47.708  -7.749  1.00  0.00           C  
ATOM   1581  C   ARG A 803      -4.836 -48.285  -8.846  1.00  0.00           C  
ATOM   1582  O   ARG A 803      -5.903 -48.848  -8.578  1.00  0.00           O  
ATOM   1583  CB  ARG A 803      -4.715 -46.548  -7.099  1.00  0.00           C  
ATOM   1584  CG  ARG A 803      -4.109 -46.084  -5.823  1.00  0.00           C  
ATOM   1585  CD  ARG A 803      -4.909 -44.976  -5.240  1.00  0.00           C  
ATOM   1586  NE  ARG A 803      -6.283 -45.384  -4.939  1.00  0.00           N  
ATOM   1587  CZ  ARG A 803      -7.232 -44.543  -4.562  1.00  0.00           C  
ATOM   1588  NH1 ARG A 803      -6.966 -43.244  -4.439  1.00  0.00           N  
ATOM   1589  NH2 ARG A 803      -8.444 -45.007  -4.300  1.00  0.00           N  
ATOM   1590  N   MET A 807      -4.403 -48.109 -10.087  1.00  0.00           N  
ATOM   1591  CA  MET A 807      -5.129 -48.645 -11.221  1.00  0.00           C  
ATOM   1592  C   MET A 807      -4.553 -49.980 -11.703  1.00  0.00           C  
ATOM   1593  O   MET A 807      -4.994 -50.524 -12.715  1.00  0.00           O  
ATOM   1594  CB  MET A 807      -5.123 -47.609 -12.325  1.00  0.00           C  
ATOM   1595  CG  MET A 807      -5.787 -46.342 -11.863  1.00  0.00           C  
ATOM   1596  SD  MET A 807      -6.078 -45.264 -13.224  1.00  0.00           S  
ATOM   1597  CE  MET A 807      -6.803 -43.874 -12.360  1.00  0.00           C  
ATOM   1598  N   GLY A 808      -3.590 -50.506 -10.953  1.00  0.00           N  
ATOM   1599  CA  GLY A 808      -2.957 -51.775 -11.270  1.00  0.00           C  
ATOM   1600  C   GLY A 808      -2.080 -51.631 -12.485  1.00  0.00           C  
ATOM   1601  O   GLY A 808      -2.106 -52.471 -13.384  1.00  0.00           O  
ATOM   1602  N   LEU A1153      -1.300 -50.556 -12.507  1.00  0.00           N  
ATOM   1603  CA  LEU A1153      -0.505 -50.211 -13.667  1.00  0.00           C  
ATOM   1604  C   LEU A1153       0.873 -49.830 -13.226  1.00  0.00           C  
ATOM   1605  O   LEU A1153       1.057 -49.293 -12.117  1.00  0.00           O  
ATOM   1606  CB  LEU A1153      -1.103 -49.000 -14.412  1.00  0.00           C  
ATOM   1607  CG  LEU A1153      -2.334 -49.128 -15.314  1.00  0.00           C  
ATOM   1608  CD1 LEU A1153      -2.672 -47.775 -15.919  1.00  0.00           C  
ATOM   1609  CD2 LEU A1153      -2.104 -50.166 -16.383  1.00  0.00           C  
ATOM   1610  N   LYS A1154       1.829 -50.089 -14.115  1.00  0.00           N  
ATOM   1611  CA  LYS A1154       3.159 -49.535 -13.985  1.00  0.00           C  
ATOM   1612  C   LYS A1154       3.407 -48.465 -15.054  1.00  0.00           C  
ATOM   1613  O   LYS A1154       4.075 -48.727 -16.043  1.00  0.00           O  
ATOM   1614  CB  LYS A1154       4.221 -50.647 -14.050  1.00  0.00           C  
ATOM   1615  CG  LYS A1154       4.621 -51.216 -12.716  1.00  0.00           C  
ATOM   1616  CD  LYS A1154       4.634 -52.736 -12.763  1.00  0.00           C  
ATOM   1617  CE  LYS A1154       4.881 -53.361 -11.367  1.00  0.00           C  
ATOM   1618  NZ  LYS A1154       6.197 -54.035 -11.230  1.00  0.00           N  
ATOM   1619  N   ALA A1155       2.849 -47.269 -14.839  1.00  0.00           N  
ATOM   1620  CA  ALA A1155       3.091 -46.112 -15.698  1.00  0.00           C  
ATOM   1621  C   ALA A1155       4.412 -45.484 -15.307  1.00  0.00           C  
ATOM   1622  O   ALA A1155       4.547 -45.016 -14.195  1.00  0.00           O  
ATOM   1623  CB  ALA A1155       1.988 -45.110 -15.543  1.00  0.00           C  
ATOM   1624  N   ILE A1156       5.392 -45.464 -16.204  1.00  0.00           N  
ATOM   1625  CA  ILE A1156       6.753 -45.095 -15.806  1.00  0.00           C  
ATOM   1626  C   ILE A1156       7.082 -43.645 -16.159  1.00  0.00           C  
ATOM   1627  O   ILE A1156       6.899 -43.248 -17.301  1.00  0.00           O  
ATOM   1628  CB  ILE A1156       7.791 -46.075 -16.435  1.00  0.00           C  
ATOM   1629  CG1 ILE A1156       7.371 -47.544 -16.204  1.00  0.00           C  
ATOM   1630  CG2 ILE A1156       9.218 -45.802 -15.931  1.00  0.00           C  
ATOM   1631  CD1 ILE A1156       7.154 -47.948 -14.723  1.00  0.00           C  
ATOM   1632  N   PRO A1157       7.511 -42.829 -15.176  1.00  0.00           N  
ATOM   1633  CA  PRO A1157       7.945 -41.467 -15.504  1.00  0.00           C  
ATOM   1634  C   PRO A1157       9.167 -41.383 -16.418  1.00  0.00           C  
ATOM   1635  O   PRO A1157      10.287 -41.579 -15.967  1.00  0.00           O  
ATOM   1636  CB  PRO A1157       8.242 -40.837 -14.134  1.00  0.00           C  
ATOM   1637  CG  PRO A1157       8.333 -41.947 -13.196  1.00  0.00           C  
ATOM   1638  CD  PRO A1157       7.506 -43.066 -13.726  1.00  0.00           C  
ATOM   1639  N   MET A1158       8.942 -41.083 -17.689  1.00  0.00           N  
ATOM   1640  CA  MET A1158      10.019 -40.946 -18.662  1.00  0.00           C  
ATOM   1641  C   MET A1158      10.318 -39.479 -18.905  1.00  0.00           C  
ATOM   1642  O   MET A1158       9.408 -38.654 -18.870  1.00  0.00           O  
ATOM   1643  CB  MET A1158       9.605 -41.557 -19.996  1.00  0.00           C  
ATOM   1644  CG  MET A1158       8.761 -42.811 -19.879  1.00  0.00           C  
ATOM   1645  SD  MET A1158       9.616 -44.228 -20.498  1.00  0.00           S  
ATOM   1646  CE  MET A1158       8.456 -45.561 -20.296  1.00  0.00           C  
ATOM   1647  N   ARG A1159      11.579 -39.146 -19.161  1.00  0.00           N  
ATOM   1648  CA  ARG A1159      11.939 -37.785 -19.538  1.00  0.00           C  
ATOM   1649  C   ARG A1159      11.375 -37.609 -20.911  1.00  0.00           C  
ATOM   1650  O   ARG A1159      11.525 -38.494 -21.758  1.00  0.00           O  
ATOM   1651  CB  ARG A1159      13.451 -37.558 -19.510  1.00  0.00           C  
ATOM   1652  CG  ARG A1159      14.033 -37.453 -18.082  1.00  0.00           C  
ATOM   1653  CD  ARG A1159      15.550 -37.241 -18.093  1.00  0.00           C  
ATOM   1654  NE  ARG A1159      16.259 -38.520 -18.196  1.00  0.00           N  
ATOM   1655  CZ  ARG A1159      16.758 -39.062 -19.305  1.00  0.00           C  
ATOM   1656  NH1 ARG A1159      16.673 -38.454 -20.480  1.00  0.00           N  
ATOM   1657  NH2 ARG A1159      17.363 -40.237 -19.224  1.00  0.00           N  
ATOM   1658  N   ALA A1160      10.672 -36.499 -21.109  1.00  0.00           N  
ATOM   1659  CA  ALA A1160       9.938 -36.262 -22.334  1.00  0.00           C  
ATOM   1660  C   ALA A1160      10.412 -34.982 -23.013  1.00  0.00           C  
ATOM   1661  O   ALA A1160      11.304 -34.291 -22.507  1.00  0.00           O  
ATOM   1662  CB  ALA A1160       8.400 -36.223 -22.045  1.00  0.00           C  
ATOM   1663  N   GLU A1161       9.816 -34.670 -24.164  1.00  0.00           N  
ATOM   1664  CA  GLU A1161      10.126 -33.435 -24.901  1.00  0.00           C  
ATOM   1665  C   GLU A1161       9.829 -32.191 -24.054  1.00  0.00           C  
ATOM   1666  O   GLU A1161       8.759 -32.080 -23.451  1.00  0.00           O  
ATOM   1667  CB  GLU A1161       9.354 -33.395 -26.217  1.00  0.00           C  
ATOM   1668  CG  GLU A1161       9.611 -32.175 -27.070  1.00  0.00           C  
ATOM   1669  CD  GLU A1161       9.889 -32.554 -28.497  1.00  0.00           C  
ATOM   1670  OE1 GLU A1161       8.964 -32.498 -29.344  1.00  0.00           O  
ATOM   1671  OE2 GLU A1161      11.045 -32.936 -28.764  1.00  0.00           O  
ATOM   1672  N   THR A1162      10.798 -31.277 -24.002  1.00  0.00           N  
ATOM   1673  CA  THR A1162      10.651 -30.025 -23.263  1.00  0.00           C  
ATOM   1674  C   THR A1162      10.294 -28.877 -24.210  1.00  0.00           C  
ATOM   1675  O   THR A1162      10.519 -28.954 -25.441  1.00  0.00           O  
ATOM   1676  CB  THR A1162      11.940 -29.659 -22.521  1.00  0.00           C  
ATOM   1677  OG1 THR A1162      13.041 -29.781 -23.422  1.00  0.00           O  
ATOM   1678  CG2 THR A1162      12.160 -30.576 -21.340  1.00  0.00           C  
ATOM   1679  N   GLY A1437       9.744 -27.807 -23.636  1.00  0.00           N  
ATOM   1680  CA  GLY A1437       9.467 -26.605 -24.408  1.00  0.00           C  
ATOM   1681  C   GLY A1437      10.710 -26.067 -25.115  1.00  0.00           C  
ATOM   1682  O   GLY A1437      11.833 -26.577 -24.898  1.00  0.00           O  
ATOM   1683  N   PRO A1438      10.526 -25.023 -25.961  1.00  0.00           N  
ATOM   1684  CA  PRO A1438      11.646 -24.358 -26.646  1.00  0.00           C  
ATOM   1685  C   PRO A1438      12.774 -23.921 -25.706  1.00  0.00           C  
ATOM   1686  O   PRO A1438      13.934 -23.890 -26.136  1.00  0.00           O  
ATOM   1687  CB  PRO A1438      10.988 -23.135 -27.282  1.00  0.00           C  
ATOM   1688  CG  PRO A1438       9.570 -23.579 -27.533  1.00  0.00           C  
ATOM   1689  CD  PRO A1438       9.232 -24.406 -26.317  1.00  0.00           C  
ATOM   1690  N   ILE A1443      12.457 -23.606 -24.442  1.00  0.00           N  
ATOM   1691  CA  ILE A1443      13.508 -23.141 -23.510  1.00  0.00           C  
ATOM   1692  C   ILE A1443      14.165 -24.245 -22.624  1.00  0.00           C  
ATOM   1693  O   ILE A1443      14.707 -23.945 -21.540  1.00  0.00           O  
ATOM   1694  CB  ILE A1443      13.092 -21.831 -22.714  1.00  0.00           C  
ATOM   1695  CG1 ILE A1443      12.780 -20.664 -23.672  1.00  0.00           C  
ATOM   1696  CG2 ILE A1443      14.221 -21.337 -21.786  1.00  0.00           C  
ATOM   1697  CD1 ILE A1443      11.276 -20.416 -23.961  1.00  0.00           C  
ATOM   1698  N   GLY A1444      14.132 -25.502 -23.103  1.00  0.00           N  
ATOM   1699  CA  GLY A1444      14.919 -26.619 -22.529  1.00  0.00           C  
ATOM   1700  C   GLY A1444      14.572 -27.085 -21.122  1.00  0.00           C  
ATOM   1701  O   GLY A1444      13.409 -27.039 -20.729  1.00  0.00           O  
ATOM   1702  N   GLY A1448      15.577 -27.562 -20.374  1.00  0.00           N  
ATOM   1703  CA  GLY A1448      15.417 -27.925 -18.954  1.00  0.00           C  
ATOM   1704  C   GLY A1448      15.088 -29.377 -18.648  1.00  0.00           C  
ATOM   1705  O   GLY A1448      15.094 -30.226 -19.541  1.00  0.00           O  
ATOM   1706  N   ASP A1456      14.794 -29.674 -17.380  1.00  0.00           N  
ATOM   1707  CA  ASP A1456      14.519 -31.062 -16.945  1.00  0.00           C  
ATOM   1708  C   ASP A1456      13.101 -31.293 -16.384  1.00  0.00           C  
ATOM   1709  O   ASP A1456      12.875 -32.220 -15.584  1.00  0.00           O  
ATOM   1710  CB  ASP A1456      15.570 -31.523 -15.922  1.00  0.00           C  
ATOM   1711  CG  ASP A1456      15.539 -30.710 -14.616  1.00  0.00           C  
ATOM   1712  OD1 ASP A1456      14.501 -30.078 -14.300  1.00  0.00           O  
ATOM   1713  OD2 ASP A1456      16.560 -30.715 -13.888  1.00  0.00           O  
ATOM   1714  N   LEU A1457      12.154 -30.458 -16.805  1.00  0.00           N  
ATOM   1715  CA  LEU A1457      10.824 -30.465 -16.211  1.00  0.00           C  
ATOM   1716  C   LEU A1457       9.747 -30.854 -17.206  1.00  0.00           C  
ATOM   1717  O   LEU A1457       8.794 -30.107 -17.422  1.00  0.00           O  
ATOM   1718  CB  LEU A1457      10.511 -29.108 -15.559  1.00  0.00           C  
ATOM   1719  CG  LEU A1457      11.261 -28.734 -14.272  1.00  0.00           C  
ATOM   1720  CD1 LEU A1457      10.698 -27.439 -13.667  1.00  0.00           C  
ATOM   1721  CD2 LEU A1457      11.223 -29.866 -13.239  1.00  0.00           C  
ATOM   1722  N   SER A1458       9.926 -32.024 -17.817  1.00  0.00           N  
ATOM   1723  CA  SER A1458       8.892 -32.661 -18.627  1.00  0.00           C  
ATOM   1724  C   SER A1458       9.004 -34.159 -18.459  1.00  0.00           C  
ATOM   1725  O   SER A1458      10.074 -34.728 -18.668  1.00  0.00           O  
ATOM   1726  CB  SER A1458       9.018 -32.284 -20.099  1.00  0.00           C  
ATOM   1727  OG  SER A1458       7.913 -32.792 -20.833  1.00  0.00           O  
ATOM   1728  N   HIS A1459       7.909 -34.787 -18.051  1.00  0.00           N  
ATOM   1729  CA  HIS A1459       7.859 -36.247 -17.907  1.00  0.00           C  
ATOM   1730  C   HIS A1459       6.572 -36.801 -18.447  1.00  0.00           C  
ATOM   1731  O   HIS A1459       5.483 -36.311 -18.106  1.00  0.00           O  
ATOM   1732  CB  HIS A1459       8.007 -36.691 -16.449  1.00  0.00           C  
ATOM   1733  CG  HIS A1459       9.395 -36.551 -15.909  1.00  0.00           C  
ATOM   1734  ND1 HIS A1459       9.828 -35.417 -15.253  1.00  0.00           N  
ATOM   1735  CD2 HIS A1459      10.443 -37.408 -15.911  1.00  0.00           C  
ATOM   1736  CE1 HIS A1459      11.086 -35.575 -14.886  1.00  0.00           C  
ATOM   1737  NE2 HIS A1459      11.483 -36.777 -15.274  1.00  0.00           N  
ATOM   1738  N   GLU A1460       6.690 -37.818 -19.292  1.00  0.00           N  
ATOM   1739  CA  GLU A1460       5.522 -38.550 -19.754  1.00  0.00           C  
ATOM   1740  C   GLU A1460       5.414 -39.792 -18.914  1.00  0.00           C  
ATOM   1741  O   GLU A1460       6.417 -40.431 -18.647  1.00  0.00           O  
ATOM   1742  CB  GLU A1460       5.671 -38.941 -21.209  1.00  0.00           C  
ATOM   1743  CG  GLU A1460       5.071 -37.983 -22.171  1.00  0.00           C  
ATOM   1744  CD  GLU A1460       5.528 -38.244 -23.594  1.00  0.00           C  
ATOM   1745  OE1 GLU A1460       5.161 -39.314 -24.149  1.00  0.00           O  
ATOM   1746  OE2 GLU A1460       6.247 -37.375 -24.157  1.00  0.00           O  
ATOM   1747  N   PHE A1461       4.207 -40.124 -18.481  1.00  0.00           N  
ATOM   1748  CA  PHE A1461       3.959 -41.365 -17.760  1.00  0.00           C  
ATOM   1749  C   PHE A1461       3.390 -42.376 -18.740  1.00  0.00           C  
ATOM   1750  O   PHE A1461       2.340 -42.153 -19.333  1.00  0.00           O  
ATOM   1751  CB  PHE A1461       3.028 -41.136 -16.575  1.00  0.00           C  
ATOM   1752  CG  PHE A1461       3.707 -40.495 -15.401  1.00  0.00           C  
ATOM   1753  CD1 PHE A1461       4.036 -41.250 -14.262  1.00  0.00           C  
ATOM   1754  CD2 PHE A1461       4.039 -39.141 -15.416  1.00  0.00           C  
ATOM   1755  CE1 PHE A1461       4.667 -40.657 -13.168  1.00  0.00           C  
ATOM   1756  CE2 PHE A1461       4.688 -38.563 -14.322  1.00  0.00           C  
ATOM   1757  CZ  PHE A1461       4.992 -39.331 -13.202  1.00  0.00           C  
ATOM   1758  N   ILE A1462       4.113 -43.476 -18.903  1.00  0.00           N  
ATOM   1759  CA  ILE A1462       3.927 -44.421 -20.008  1.00  0.00           C  
ATOM   1760  C   ILE A1462       3.831 -45.852 -19.487  1.00  0.00           C  
ATOM   1761  O   ILE A1462       4.690 -46.294 -18.719  1.00  0.00           O  
ATOM   1762  CB  ILE A1462       5.057 -44.263 -21.081  1.00  0.00           C  
ATOM   1763  CG1 ILE A1462       4.958 -42.877 -21.721  1.00  0.00           C  
ATOM   1764  CG2 ILE A1462       4.912 -45.290 -22.182  1.00  0.00           C  
ATOM   1765  CD1 ILE A1462       6.149 -42.446 -22.547  1.00  0.00           C  
ATOM   1766  N   VAL A1463       2.747 -46.529 -19.880  1.00  0.00           N  
ATOM   1767  CA  VAL A1463       2.462 -47.934 -19.565  1.00  0.00           C  
ATOM   1768  C   VAL A1463       2.927 -48.748 -20.768  1.00  0.00           C  
ATOM   1769  O   VAL A1463       2.315 -48.664 -21.842  1.00  0.00           O  
ATOM   1770  CB  VAL A1463       0.922 -48.177 -19.333  1.00  0.00           C  
ATOM   1771  CG1 VAL A1463       0.577 -49.666 -19.270  1.00  0.00           C  
ATOM   1772  CG2 VAL A1463       0.455 -47.523 -18.068  1.00  0.00           C  
ATOM   1773  N   LEU A1464       4.006 -49.515 -20.609  1.00  0.00           N  
ATOM   1774  CA  LEU A1464       4.585 -50.259 -21.734  1.00  0.00           C  
ATOM   1775  C   LEU A1464       3.578 -51.176 -22.415  1.00  0.00           C  
ATOM   1776  O   LEU A1464       2.705 -51.764 -21.764  1.00  0.00           O  
ATOM   1777  CB  LEU A1464       5.794 -51.084 -21.296  1.00  0.00           C  
ATOM   1778  CG  LEU A1464       6.836 -50.516 -20.343  1.00  0.00           C  
ATOM   1779  CD1 LEU A1464       7.876 -51.585 -20.139  1.00  0.00           C  
ATOM   1780  CD2 LEU A1464       7.479 -49.242 -20.883  1.00  0.00           C  
ATOM   1781  N   ALA A1465       3.707 -51.272 -23.733  1.00  0.00           N  
ATOM   1782  CA  ALA A1465       2.907 -52.156 -24.575  1.00  0.00           C  
ATOM   1783  C   ALA A1465       3.651 -52.248 -25.892  1.00  0.00           C  
ATOM   1784  O   ALA A1465       4.155 -51.242 -26.371  1.00  0.00           O  
ATOM   1785  CB  ALA A1465       1.500 -51.594 -24.800  1.00  0.00           C  
ATOM   1786  N   GLU A1475       3.729 -53.444 -26.476  1.00  0.00           N  
ATOM   1787  CA  GLU A1475       4.474 -53.629 -27.735  1.00  0.00           C  
ATOM   1788  C   GLU A1475       3.936 -52.731 -28.828  1.00  0.00           C  
ATOM   1789  O   GLU A1475       4.692 -52.273 -29.694  1.00  0.00           O  
ATOM   1790  CB  GLU A1475       4.403 -55.078 -28.217  1.00  0.00           C  
ATOM   1791  CG  GLU A1475       5.525 -55.946 -27.699  1.00  0.00           C  
ATOM   1792  CD  GLU A1475       5.638 -57.259 -28.455  1.00  0.00           C  
ATOM   1793  OE1 GLU A1475       4.956 -57.403 -29.500  1.00  0.00           O  
ATOM   1794  OE2 GLU A1475       6.414 -58.138 -28.010  1.00  0.00           O  
ATOM   1795  N   THR A1476       2.628 -52.471 -28.732  1.00  0.00           N  
ATOM   1796  CA  THR A1476       1.784 -51.905 -29.789  1.00  0.00           C  
ATOM   1797  C   THR A1476       1.655 -50.368 -29.745  1.00  0.00           C  
ATOM   1798  O   THR A1476       1.237 -49.746 -30.741  1.00  0.00           O  
ATOM   1799  CB  THR A1476       0.375 -52.590 -29.740  1.00  0.00           C  
ATOM   1800  OG1 THR A1476      -0.673 -51.613 -29.813  1.00  0.00           O  
ATOM   1801  CG2 THR A1476       0.204 -53.385 -28.429  1.00  0.00           C  
ATOM   1802  N   GLY A1477       2.020 -49.775 -28.602  1.00  0.00           N  
ATOM   1803  CA  GLY A1477       1.835 -48.354 -28.326  1.00  0.00           C  
ATOM   1804  C   GLY A1477       2.449 -47.390 -29.322  1.00  0.00           C  
ATOM   1805  O   GLY A1477       3.285 -47.765 -30.144  1.00  0.00           O  
ATOM   1806  N   GLU A1478       2.039 -46.129 -29.244  1.00  0.00           N  
ATOM   1807  CA  GLU A1478       2.540 -45.117 -30.169  1.00  0.00           C  
ATOM   1808  C   GLU A1478       3.870 -44.470 -29.712  1.00  0.00           C  
ATOM   1809  O   GLU A1478       4.640 -43.972 -30.538  1.00  0.00           O  
ATOM   1810  CB  GLU A1478       1.441 -44.079 -30.467  1.00  0.00           C  
ATOM   1811  CG  GLU A1478       0.305 -44.634 -31.340  1.00  0.00           C  
ATOM   1812  CD  GLU A1478      -1.008 -43.871 -31.176  1.00  0.00           C  
ATOM   1813  OE1 GLU A1478      -1.656 -43.565 -32.213  1.00  0.00           O  
ATOM   1814  OE2 GLU A1478      -1.393 -43.583 -30.015  1.00  0.00           O  
ATOM   1815  N   SER A1479       4.140 -44.497 -28.408  1.00  0.00           N  
ATOM   1816  CA  SER A1479       5.368 -43.939 -27.871  1.00  0.00           C  
ATOM   1817  C   SER A1479       6.548 -44.929 -27.912  1.00  0.00           C  
ATOM   1818  O   SER A1479       6.430 -46.066 -27.469  1.00  0.00           O  
ATOM   1819  CB  SER A1479       5.144 -43.439 -26.446  1.00  0.00           C  
ATOM   1820  OG  SER A1479       4.398 -42.229 -26.408  1.00  0.00           O  
ATOM   1821  N   GLY A1480       7.685 -44.479 -28.444  1.00  0.00           N  
ATOM   1822  CA  GLY A1480       8.918 -45.249 -28.422  1.00  0.00           C  
ATOM   1823  C   GLY A1480       9.754 -44.926 -27.197  1.00  0.00           C  
ATOM   1824  O   GLY A1480      10.123 -43.784 -26.976  1.00  0.00           O  
ATOM   1825  N   VAL A1481      10.073 -45.942 -26.412  1.00  0.00           N  
ATOM   1826  CA  VAL A1481      10.657 -45.730 -25.103  1.00  0.00           C  
ATOM   1827  C   VAL A1481      11.933 -46.549 -24.888  1.00  0.00           C  
ATOM   1828  O   VAL A1481      12.057 -47.672 -25.374  1.00  0.00           O  
ATOM   1829  CB  VAL A1481       9.610 -45.990 -23.953  1.00  0.00           C  
ATOM   1830  CG1 VAL A1481       8.437 -44.973 -24.025  1.00  0.00           C  
ATOM   1831  CG2 VAL A1481       9.094 -47.421 -23.955  1.00  0.00           C  
ATOM   1832  N   TYR A1482      12.878 -45.955 -24.169  1.00  0.00           N  
ATOM   1833  CA  TYR A1482      14.143 -46.584 -23.834  1.00  0.00           C  
ATOM   1834  C   TYR A1482      14.276 -46.579 -22.323  1.00  0.00           C  
ATOM   1835  O   TYR A1482      14.242 -45.506 -21.711  1.00  0.00           O  
ATOM   1836  CB  TYR A1482      15.279 -45.775 -24.433  1.00  0.00           C  
ATOM   1837  CG  TYR A1482      15.339 -45.799 -25.956  1.00  0.00           C  
ATOM   1838  CD1 TYR A1482      16.160 -46.709 -26.617  1.00  0.00           C  
ATOM   1839  CD2 TYR A1482      14.586 -44.912 -26.728  1.00  0.00           C  
ATOM   1840  CE1 TYR A1482      16.240 -46.730 -27.999  1.00  0.00           C  
ATOM   1841  CE2 TYR A1482      14.661 -44.934 -28.113  1.00  0.00           C  
ATOM   1842  CZ  TYR A1482      15.495 -45.846 -28.741  1.00  0.00           C  
ATOM   1843  OH  TYR A1482      15.593 -45.893 -30.110  1.00  0.00           O  
ATOM   1844  N   ILE A1483      14.400 -47.761 -21.715  1.00  0.00           N  
ATOM   1845  CA  ILE A1483      14.461 -47.851 -20.255  1.00  0.00           C  
ATOM   1846  C   ILE A1483      15.541 -48.779 -19.687  1.00  0.00           C  
ATOM   1847  O   ILE A1483      15.999 -49.710 -20.341  1.00  0.00           O  
ATOM   1848  CB  ILE A1483      13.055 -48.159 -19.588  1.00  0.00           C  
ATOM   1849  CG1 ILE A1483      12.589 -49.607 -19.842  1.00  0.00           C  
ATOM   1850  CG2 ILE A1483      11.991 -47.117 -20.006  1.00  0.00           C  
ATOM   1851  CD1 ILE A1483      11.665 -50.170 -18.746  1.00  0.00           C  
ATOM   1852  N   ASP A1484      15.967 -48.469 -18.470  1.00  0.00           N  
ATOM   1853  CA  ASP A1484      16.576 -49.431 -17.584  1.00  0.00           C  
ATOM   1854  C   ASP A1484      15.454 -50.209 -16.905  1.00  0.00           C  
ATOM   1855  O   ASP A1484      14.685 -49.634 -16.134  1.00  0.00           O  
ATOM   1856  CB  ASP A1484      17.396 -48.719 -16.508  1.00  0.00           C  
ATOM   1857  CG  ASP A1484      18.106 -49.696 -15.571  1.00  0.00           C  
ATOM   1858  OD1 ASP A1484      17.572 -50.808 -15.331  1.00  0.00           O  
ATOM   1859  OD2 ASP A1484      19.204 -49.351 -15.077  1.00  0.00           O  
ATOM   1860  N   ARG A1485      15.387 -51.515 -17.175  1.00  0.00           N  
ATOM   1861  CA  ARG A1485      14.406 -52.441 -16.574  1.00  0.00           C  
ATOM   1862  C   ARG A1485      14.247 -52.361 -15.048  1.00  0.00           C  
ATOM   1863  O   ARG A1485      13.218 -52.788 -14.516  1.00  0.00           O  
ATOM   1864  CB  ARG A1485      14.742 -53.891 -16.958  1.00  0.00           C  
ATOM   1865  CG  ARG A1485      14.386 -54.290 -18.401  1.00  0.00           C  
ATOM   1866  CD  ARG A1485      14.474 -55.811 -18.577  1.00  0.00           C  
ATOM   1867  NE  ARG A1485      14.468 -56.216 -19.976  1.00  0.00           N  
ATOM   1868  CZ  ARG A1485      15.563 -56.275 -20.736  1.00  0.00           C  
ATOM   1869  NH1 ARG A1485      16.749 -55.948 -20.218  1.00  0.00           N  
ATOM   1870  NH2 ARG A1485      15.473 -56.646 -22.019  1.00  0.00           N  
ATOM   1871  N   ASP A1486      15.254 -51.834 -14.349  1.00  0.00           N  
ATOM   1872  CA  ASP A1486      15.178 -51.663 -12.889  1.00  0.00           C  
ATOM   1873  C   ASP A1486      14.100 -50.679 -12.463  1.00  0.00           C  
ATOM   1874  O   ASP A1486      13.617 -50.735 -11.328  1.00  0.00           O  
ATOM   1875  CB  ASP A1486      16.519 -51.221 -12.289  1.00  0.00           C  
ATOM   1876  CG  ASP A1486      17.529 -52.374 -12.134  1.00  0.00           C  
ATOM   1877  OD1 ASP A1486      17.171 -53.562 -12.295  1.00  0.00           O  
ATOM   1878  OD2 ASP A1486      18.703 -52.059 -11.843  1.00  0.00           O  
ATOM   1879  N   VAL A1487      13.729 -49.784 -13.378  1.00  0.00           N  
ATOM   1880  CA  VAL A1487      12.670 -48.806 -13.129  1.00  0.00           C  
ATOM   1881  C   VAL A1487      11.309 -49.442 -12.796  1.00  0.00           C  
ATOM   1882  O   VAL A1487      10.537 -48.880 -12.025  1.00  0.00           O  
ATOM   1883  CB  VAL A1487      12.549 -47.763 -14.285  1.00  0.00           C  
ATOM   1884  CG1 VAL A1487      11.803 -48.332 -15.507  1.00  0.00           C  
ATOM   1885  CG2 VAL A1487      11.900 -46.494 -13.764  1.00  0.00           C  
ATOM   1886  N   LEU A1488      11.048 -50.624 -13.358  1.00  0.00           N  
ATOM   1887  CA  LEU A1488       9.796 -51.352 -13.148  1.00  0.00           C  
ATOM   1888  C   LEU A1488       9.613 -51.871 -11.727  1.00  0.00           C  
ATOM   1889  O   LEU A1488       8.540 -52.359 -11.388  1.00  0.00           O  
ATOM   1890  CB  LEU A1488       9.724 -52.538 -14.103  1.00  0.00           C  
ATOM   1891  CG  LEU A1488       9.705 -52.256 -15.599  1.00  0.00           C  
ATOM   1892  CD1 LEU A1488      10.288 -53.424 -16.375  1.00  0.00           C  
ATOM   1893  CD2 LEU A1488       8.281 -51.943 -16.068  1.00  0.00           C  
ATOM   1894  N   ASN A1489      10.654 -51.770 -10.902  1.00  0.00           N  
ATOM   1895  CA  ASN A1489      10.619 -52.335  -9.554  1.00  0.00           C  
ATOM   1896  C   ASN A1489      10.710 -51.376  -8.377  1.00  0.00           C  
ATOM   1897  O   ASN A1489      10.606 -51.785  -7.213  1.00  0.00           O  
ATOM   1898  CB  ASN A1489      11.636 -53.463  -9.429  1.00  0.00           C  
ATOM   1899  CG  ASN A1489      11.005 -54.804  -9.696  1.00  0.00           C  
ATOM   1900  OD1 ASN A1489      11.136 -55.378 -10.793  1.00  0.00           O  
ATOM   1901  ND2 ASN A1489      10.248 -55.293  -8.709  1.00  0.00           N  
ATOM   1902  N   LEU A1490      10.868 -50.094  -8.703  1.00  0.00           N  
ATOM   1903  CA  LEU A1490      10.893 -49.002  -7.727  1.00  0.00           C  
ATOM   1904  C   LEU A1490       9.592 -48.889  -6.924  1.00  0.00           C  
ATOM   1905  O   LEU A1490       8.517 -49.174  -7.448  1.00  0.00           O  
ATOM   1906  CB  LEU A1490      11.188 -47.687  -8.438  1.00  0.00           C  
ATOM   1907  CG  LEU A1490      12.498 -47.679  -9.217  1.00  0.00           C  
ATOM   1908  CD1 LEU A1490      12.546 -46.451 -10.094  1.00  0.00           C  
ATOM   1909  CD2 LEU A1490      13.672 -47.708  -8.266  1.00  0.00           C  
ATOM   1910  N   PRO A1491       9.695 -48.480  -5.645  1.00  0.00           N  
ATOM   1911  CA  PRO A1491       8.519 -48.392  -4.781  1.00  0.00           C  
ATOM   1912  C   PRO A1491       7.708 -47.096  -4.960  1.00  0.00           C  
ATOM   1913  O   PRO A1491       8.272 -46.022  -5.185  1.00  0.00           O  
ATOM   1914  CB  PRO A1491       9.120 -48.478  -3.369  1.00  0.00           C  
ATOM   1915  CG  PRO A1491      10.461 -47.824  -3.503  1.00  0.00           C  
ATOM   1916  CD  PRO A1491      10.931 -48.102  -4.927  1.00  0.00           C  
ATOM   1917  N   VAL A1492       6.388 -47.232  -4.844  1.00  0.00           N  
ATOM   1918  CA  VAL A1492       5.437 -46.146  -5.017  1.00  0.00           C  
ATOM   1919  C   VAL A1492       4.976 -45.645  -3.629  1.00  0.00           C  
ATOM   1920  O   VAL A1492       4.427 -46.425  -2.843  1.00  0.00           O  
ATOM   1921  CB  VAL A1492       4.245 -46.628  -5.890  1.00  0.00           C  
ATOM   1922  CG1 VAL A1492       3.193 -45.533  -6.058  1.00  0.00           C  
ATOM   1923  CG2 VAL A1492       4.749 -47.077  -7.238  1.00  0.00           C  
ATOM   1924  N   PRO A1493       5.220 -44.351  -3.313  1.00  0.00           N  
ATOM   1925  CA  PRO A1493       4.974 -43.839  -1.951  1.00  0.00           C  
ATOM   1926  C   PRO A1493       3.571 -44.151  -1.476  1.00  0.00           C  
ATOM   1927  O   PRO A1493       2.643 -44.032  -2.260  1.00  0.00           O  
ATOM   1928  CB  PRO A1493       5.162 -42.328  -2.105  1.00  0.00           C  
ATOM   1929  CG  PRO A1493       6.114 -42.189  -3.232  1.00  0.00           C  
ATOM   1930  CD  PRO A1493       5.743 -43.289  -4.199  1.00  0.00           C  
ATOM   1931  N   ASP A1494       3.434 -44.573  -0.219  1.00  0.00           N  
ATOM   1932  CA  ASP A1494       2.134 -44.885   0.376  1.00  0.00           C  
ATOM   1933  C   ASP A1494       1.306 -43.606   0.535  1.00  0.00           C  
ATOM   1934  O   ASP A1494       1.768 -42.527   0.153  1.00  0.00           O  
ATOM   1935  CB  ASP A1494       2.286 -45.680   1.697  1.00  0.00           C  
ATOM   1936  CG  ASP A1494       3.098 -44.936   2.799  1.00  0.00           C  
ATOM   1937  OD1 ASP A1494       3.156 -43.687   2.843  1.00  0.00           O  
ATOM   1938  OD2 ASP A1494       3.661 -45.631   3.674  1.00  0.00           O  
ATOM   1939  N   GLU A1495       0.095 -43.690   1.074  1.00  0.00           N  
ATOM   1940  CA  GLU A1495      -0.744 -42.488   1.095  1.00  0.00           C  
ATOM   1941  C   GLU A1495      -0.458 -41.503   2.234  1.00  0.00           C  
ATOM   1942  O   GLU A1495      -1.104 -40.445   2.326  1.00  0.00           O  
ATOM   1943  CB  GLU A1495      -2.230 -42.825   1.044  1.00  0.00           C  
ATOM   1944  CG  GLU A1495      -2.862 -43.034   2.380  1.00  0.00           C  
ATOM   1945  CD  GLU A1495      -3.141 -44.478   2.628  1.00  0.00           C  
ATOM   1946  OE1 GLU A1495      -4.343 -44.805   2.770  1.00  0.00           O  
ATOM   1947  OE2 GLU A1495      -2.168 -45.280   2.657  1.00  0.00           O  
ATOM   1948  N   ASN A1496       0.506 -41.837   3.093  1.00  0.00           N  
ATOM   1949  CA  ASN A1496       0.875 -40.949   4.187  1.00  0.00           C  
ATOM   1950  C   ASN A1496       2.061 -40.068   3.823  1.00  0.00           C  
ATOM   1951  O   ASN A1496       2.612 -39.371   4.665  1.00  0.00           O  
ATOM   1952  CB  ASN A1496       1.123 -41.749   5.474  1.00  0.00           C  
ATOM   1953  CG  ASN A1496      -0.097 -42.559   5.909  1.00  0.00           C  
ATOM   1954  OD1 ASN A1496      -0.004 -43.774   6.083  1.00  0.00           O  
ATOM   1955  ND2 ASN A1496      -1.247 -41.892   6.070  1.00  0.00           N  
ATOM   1956  N   VAL A1497       2.438 -40.091   2.551  1.00  0.00           N  
ATOM   1957  CA  VAL A1497       3.505 -39.227   2.042  1.00  0.00           C  
ATOM   1958  C   VAL A1497       3.196 -37.760   2.370  1.00  0.00           C  
ATOM   1959  O   VAL A1497       2.058 -37.284   2.203  1.00  0.00           O  
ATOM   1960  CB  VAL A1497       3.782 -39.460   0.518  1.00  0.00           C  
ATOM   1961  CG1 VAL A1497       2.559 -39.108  -0.327  1.00  0.00           C  
ATOM   1962  CG2 VAL A1497       5.018 -38.701   0.060  1.00  0.00           C  
ATOM   1963  N   ASP A1498       4.202 -37.068   2.886  1.00  0.00           N  
ATOM   1964  CA  ASP A1498       4.037 -35.683   3.312  1.00  0.00           C  
ATOM   1965  C   ASP A1498       4.393 -34.697   2.183  1.00  0.00           C  
ATOM   1966  O   ASP A1498       5.578 -34.479   1.865  1.00  0.00           O  
ATOM   1967  CB  ASP A1498       4.856 -35.420   4.585  1.00  0.00           C  
ATOM   1968  CG  ASP A1498       4.910 -33.955   4.964  1.00  0.00           C  
ATOM   1969  OD1 ASP A1498       4.050 -33.160   4.523  1.00  0.00           O  
ATOM   1970  OD2 ASP A1498       5.833 -33.603   5.728  1.00  0.00           O  
ATOM   1971  N   TYR A1499       3.347 -34.104   1.613  1.00  0.00           N  
ATOM   1972  CA  TYR A1499       3.450 -33.199   0.478  1.00  0.00           C  
ATOM   1973  C   TYR A1499       3.995 -31.812   0.814  1.00  0.00           C  
ATOM   1974  O   TYR A1499       4.542 -31.131  -0.052  1.00  0.00           O  
ATOM   1975  CB  TYR A1499       2.086 -33.069  -0.189  1.00  0.00           C  
ATOM   1976  CG  TYR A1499       1.679 -34.290  -0.985  1.00  0.00           C  
ATOM   1977  CD1 TYR A1499       2.194 -34.525  -2.260  1.00  0.00           C  
ATOM   1978  CD2 TYR A1499       0.775 -35.207  -0.464  1.00  0.00           C  
ATOM   1979  CE1 TYR A1499       1.803 -35.642  -2.999  1.00  0.00           C  
ATOM   1980  CE2 TYR A1499       0.382 -36.321  -1.191  1.00  0.00           C  
ATOM   1981  CZ  TYR A1499       0.898 -36.530  -2.448  1.00  0.00           C  
ATOM   1982  OH  TYR A1499       0.500 -37.628  -3.140  1.00  0.00           O  
ATOM   1983  N   ASP A1500       3.839 -31.398   2.070  1.00  0.00           N  
ATOM   1984  CA  ASP A1500       4.335 -30.103   2.526  1.00  0.00           C  
ATOM   1985  C   ASP A1500       5.855 -30.149   2.784  1.00  0.00           C  
ATOM   1986  O   ASP A1500       6.479 -29.109   2.989  1.00  0.00           O  
ATOM   1987  CB  ASP A1500       3.558 -29.631   3.773  1.00  0.00           C  
ATOM   1988  CG  ASP A1500       2.025 -29.518   3.538  1.00  0.00           C  
ATOM   1989  OD1 ASP A1500       1.581 -29.098   2.433  1.00  0.00           O  
ATOM   1990  OD2 ASP A1500       1.264 -29.836   4.491  1.00  0.00           O  
ATOM   1991  N   GLY A1501       6.441 -31.348   2.745  1.00  0.00           N  
ATOM   1992  CA  GLY A1501       7.873 -31.540   2.999  1.00  0.00           C  
ATOM   1993  C   GLY A1501       8.709 -31.834   1.759  1.00  0.00           C  
ATOM   1994  O   GLY A1501       8.233 -31.675   0.635  1.00  0.00           O  
ATOM   1995  N   ASP A1502       9.952 -32.277   1.965  1.00  0.00           N  
ATOM   1996  CA  ASP A1502      10.891 -32.501   0.859  1.00  0.00           C  
ATOM   1997  C   ASP A1502      10.645 -33.811   0.110  1.00  0.00           C  
ATOM   1998  O   ASP A1502      10.863 -34.911   0.647  1.00  0.00           O  
ATOM   1999  CB  ASP A1502      12.350 -32.439   1.330  1.00  0.00           C  
ATOM   2000  CG  ASP A1502      13.337 -32.349   0.165  1.00  0.00           C  
ATOM   2001  OD1 ASP A1502      12.912 -31.968  -0.956  1.00  0.00           O  
ATOM   2002  OD2 ASP A1502      14.540 -32.662   0.369  1.00  0.00           O  
ATOM   2003  N   LEU A1503      10.213 -33.670  -1.142  1.00  0.00           N  
ATOM   2004  CA  LEU A1503       9.889 -34.798  -2.008  1.00  0.00           C  
ATOM   2005  C   LEU A1503      11.062 -35.229  -2.887  1.00  0.00           C  
ATOM   2006  O   LEU A1503      11.020 -36.277  -3.496  1.00  0.00           O  
ATOM   2007  CB  LEU A1503       8.667 -34.463  -2.873  1.00  0.00           C  
ATOM   2008  CG  LEU A1503       7.371 -34.109  -2.134  1.00  0.00           C  
ATOM   2009  CD1 LEU A1503       6.346 -33.597  -3.106  1.00  0.00           C  
ATOM   2010  CD2 LEU A1503       6.812 -35.293  -1.338  1.00  0.00           C  
ATOM   2011  N   THR A1504      12.112 -34.421  -2.937  1.00  0.00           N  
ATOM   2012  CA  THR A1504      13.298 -34.687  -3.775  1.00  0.00           C  
ATOM   2013  C   THR A1504      13.817 -36.138  -3.714  1.00  0.00           C  
ATOM   2014  O   THR A1504      14.024 -36.734  -4.773  1.00  0.00           O  
ATOM   2015  CB  THR A1504      14.432 -33.661  -3.474  1.00  0.00           C  
ATOM   2016  OG1 THR A1504      13.890 -32.344  -3.557  1.00  0.00           O  
ATOM   2017  CG2 THR A1504      15.596 -33.776  -4.455  1.00  0.00           C  
ATOM   2018  N   PRO A1505      13.994 -36.717  -2.492  1.00  0.00           N  
ATOM   2019  CA  PRO A1505      14.525 -38.082  -2.389  1.00  0.00           C  
ATOM   2020  C   PRO A1505      13.601 -39.160  -2.977  1.00  0.00           C  
ATOM   2021  O   PRO A1505      14.073 -40.206  -3.408  1.00  0.00           O  
ATOM   2022  CB  PRO A1505      14.694 -38.275  -0.886  1.00  0.00           C  
ATOM   2023  CG  PRO A1505      13.696 -37.359  -0.283  1.00  0.00           C  
ATOM   2024  CD  PRO A1505      13.729 -36.157  -1.153  1.00  0.00           C  
ATOM   2025  N   ILE A1506      12.299 -38.893  -2.984  1.00  0.00           N  
ATOM   2026  CA  ILE A1506      11.317 -39.715  -3.704  1.00  0.00           C  
ATOM   2027  C   ILE A1506      11.495 -39.574  -5.223  1.00  0.00           C  
ATOM   2028  O   ILE A1506      11.592 -40.573  -5.933  1.00  0.00           O  
ATOM   2029  CB  ILE A1506       9.858 -39.350  -3.276  1.00  0.00           C  
ATOM   2030  CG1 ILE A1506       9.585 -39.861  -1.860  1.00  0.00           C  
ATOM   2031  CG2 ILE A1506       8.820 -39.878  -4.278  1.00  0.00           C  
ATOM   2032  CD1 ILE A1506       8.552 -39.046  -1.132  1.00  0.00           C  
ATOM   2033  N   ILE A1507      11.535 -38.333  -5.705  1.00  0.00           N  
ATOM   2034  CA  ILE A1507      11.766 -38.032  -7.125  1.00  0.00           C  
ATOM   2035  C   ILE A1507      13.129 -38.583  -7.591  1.00  0.00           C  
ATOM   2036  O   ILE A1507      13.203 -39.205  -8.644  1.00  0.00           O  
ATOM   2037  CB  ILE A1507      11.671 -36.484  -7.425  1.00  0.00           C  
ATOM   2038  CG1 ILE A1507      10.413 -35.840  -6.812  1.00  0.00           C  
ATOM   2039  CG2 ILE A1507      11.799 -36.165  -8.917  1.00  0.00           C  
ATOM   2040  CD1 ILE A1507       9.085 -36.358  -7.320  1.00  0.00           C  
ATOM   2041  N   LYS A1508      14.193 -38.366  -6.801  1.00  0.00           N  
ATOM   2042  CA  LYS A1508      15.567 -38.797  -7.169  1.00  0.00           C  
ATOM   2043  C   LYS A1508      15.726 -40.312  -7.324  1.00  0.00           C  
ATOM   2044  O   LYS A1508      16.578 -40.781  -8.077  1.00  0.00           O  
ATOM   2045  CB  LYS A1508      16.618 -38.269  -6.187  1.00  0.00           C  
ATOM   2046  CG  LYS A1508      16.866 -36.763  -6.241  1.00  0.00           C  
ATOM   2047  CD  LYS A1508      18.371 -36.472  -6.402  1.00  0.00           C  
ATOM   2048  CE  LYS A1508      18.831 -35.210  -5.634  1.00  0.00           C  
ATOM   2049  NZ  LYS A1508      19.373 -35.537  -4.272  1.00  0.00           N  
ATOM   2050  N   GLN A1509      14.901 -41.066  -6.614  1.00  0.00           N  
ATOM   2051  CA  GLN A1509      14.895 -42.516  -6.734  1.00  0.00           C  
ATOM   2052  C   GLN A1509      14.295 -42.966  -8.080  1.00  0.00           C  
ATOM   2053  O   GLN A1509      14.686 -43.998  -8.639  1.00  0.00           O  
ATOM   2054  CB  GLN A1509      14.171 -43.124  -5.521  1.00  0.00           C  
ATOM   2055  CG  GLN A1509      13.417 -44.435  -5.752  1.00  0.00           C  
ATOM   2056  CD  GLN A1509      13.070 -45.142  -4.449  1.00  0.00           C  
ATOM   2057  OE1 GLN A1509      12.583 -44.524  -3.486  1.00  0.00           O  
ATOM   2058  NE2 GLN A1509      13.335 -46.447  -4.406  1.00  0.00           N  
ATOM   2059  N   TRP A1510      13.363 -42.168  -8.597  1.00  0.00           N  
ATOM   2060  CA  TRP A1510      12.661 -42.466  -9.858  1.00  0.00           C  
ATOM   2061  C   TRP A1510      13.372 -41.916 -11.077  1.00  0.00           C  
ATOM   2062  O   TRP A1510      13.231 -42.463 -12.178  1.00  0.00           O  
ATOM   2063  CB  TRP A1510      11.217 -41.973  -9.806  1.00  0.00           C  
ATOM   2064  CG  TRP A1510      10.373 -42.915  -9.063  1.00  0.00           C  
ATOM   2065  CD1 TRP A1510      10.165 -42.932  -7.730  1.00  0.00           C  
ATOM   2066  CD2 TRP A1510       9.643 -44.020  -9.606  1.00  0.00           C  
ATOM   2067  NE1 TRP A1510       9.352 -43.973  -7.395  1.00  0.00           N  
ATOM   2068  CE2 TRP A1510       9.010 -44.660  -8.532  1.00  0.00           C  
ATOM   2069  CE3 TRP A1510       9.468 -44.533 -10.902  1.00  0.00           C  
ATOM   2070  CZ2 TRP A1510       8.197 -45.792  -8.703  1.00  0.00           C  
ATOM   2071  CZ3 TRP A1510       8.669 -45.662 -11.079  1.00  0.00           C  
ATOM   2072  CH2 TRP A1510       8.040 -46.278  -9.982  1.00  0.00           C  
ATOM   2073  N   THR A1511      14.145 -40.851 -10.861  1.00  0.00           N  
ATOM   2074  CA  THR A1511      14.897 -40.203 -11.928  1.00  0.00           C  
ATOM   2075  C   THR A1511      16.319 -40.764 -12.098  1.00  0.00           C  
ATOM   2076  O   THR A1511      16.962 -40.493 -13.123  1.00  0.00           O  
ATOM   2077  CB  THR A1511      14.925 -38.651 -11.767  1.00  0.00           C  
ATOM   2078  OG1 THR A1511      15.626 -38.276 -10.572  1.00  0.00           O  
ATOM   2079  CG2 THR A1511      13.506 -38.079 -11.721  1.00  0.00           C  
ATOM   2080  N   SER A1512      16.806 -41.541 -11.121  1.00  0.00           N  
ATOM   2081  CA  SER A1512      18.194 -42.036 -11.142  1.00  0.00           C  
ATOM   2082  C   SER A1512      18.400 -43.202 -12.117  1.00  0.00           C  
ATOM   2083  O   SER A1512      19.478 -43.329 -12.704  1.00  0.00           O  
ATOM   2084  CB  SER A1512      18.682 -42.423  -9.732  1.00  0.00           C  
ATOM   2085  OG  SER A1512      17.982 -43.558  -9.216  1.00  0.00           O  
ATOM   2086  N   VAL A1513      17.385 -44.061 -12.258  1.00  0.00           N  
ATOM   2087  CA  VAL A1513      17.345 -45.074 -13.311  1.00  0.00           C  
ATOM   2088  C   VAL A1513      16.966 -44.388 -14.621  1.00  0.00           C  
ATOM   2089  O   VAL A1513      16.080 -43.533 -14.629  1.00  0.00           O  
ATOM   2090  CB  VAL A1513      16.322 -46.203 -13.005  1.00  0.00           C  
ATOM   2091  CG1 VAL A1513      16.863 -47.162 -11.959  1.00  0.00           C  
ATOM   2092  CG2 VAL A1513      15.002 -45.615 -12.551  1.00  0.00           C  
ATOM   2093  N   TYR A1514      17.641 -44.757 -15.712  1.00  0.00           N  
ATOM   2094  CA  TYR A1514      17.406 -44.175 -17.034  1.00  0.00           C  
ATOM   2095  C   TYR A1514      16.027 -44.552 -17.498  1.00  0.00           C  
ATOM   2096  O   TYR A1514      15.576 -45.668 -17.250  1.00  0.00           O  
ATOM   2097  CB  TYR A1514      18.442 -44.687 -18.048  1.00  0.00           C  
ATOM   2098  CG  TYR A1514      18.445 -43.989 -19.415  1.00  0.00           C  
ATOM   2099  CD1 TYR A1514      19.368 -42.987 -19.707  1.00  0.00           C  
ATOM   2100  CD2 TYR A1514      17.545 -44.365 -20.425  1.00  0.00           C  
ATOM   2101  CE1 TYR A1514      19.373 -42.356 -20.955  1.00  0.00           C  
ATOM   2102  CE2 TYR A1514      17.539 -43.734 -21.663  1.00  0.00           C  
ATOM   2103  CZ  TYR A1514      18.451 -42.733 -21.916  1.00  0.00           C  
ATOM   2104  OH  TYR A1514      18.452 -42.116 -23.144  1.00  0.00           O  
ATOM   2105  N   ALA A1515      15.359 -43.603 -18.158  1.00  0.00           N  
ATOM   2106  CA  ALA A1515      14.022 -43.775 -18.738  1.00  0.00           C  
ATOM   2107  C   ALA A1515      13.731 -42.534 -19.581  1.00  0.00           C  
ATOM   2108  O   ALA A1515      13.664 -41.423 -19.056  1.00  0.00           O  
ATOM   2109  CB  ALA A1515      12.961 -43.958 -17.657  1.00  0.00           C  
ATOM   2110  N   ALA A1516      13.581 -42.737 -20.887  1.00  0.00           N  
ATOM   2111  CA  ALA A1516      13.455 -41.645 -21.834  1.00  0.00           C  
ATOM   2112  C   ALA A1516      12.647 -42.069 -23.050  1.00  0.00           C  
ATOM   2113  O   ALA A1516      12.682 -43.218 -23.474  1.00  0.00           O  
ATOM   2114  CB  ALA A1516      14.834 -41.148 -22.252  1.00  0.00           C  
ATOM   2115  N   THR A1517      11.908 -41.120 -23.594  1.00  0.00           N  
ATOM   2116  CA  THR A1517      11.121 -41.331 -24.797  1.00  0.00           C  
ATOM   2117  C   THR A1517      12.046 -41.059 -25.992  1.00  0.00           C  
ATOM   2118  O   THR A1517      13.065 -40.361 -25.846  1.00  0.00           O  
ATOM   2119  CB  THR A1517       9.846 -40.392 -24.840  1.00  0.00           C  
ATOM   2120  OG1 THR A1517      10.212 -39.062 -25.214  1.00  0.00           O  
ATOM   2121  CG2 THR A1517       9.139 -40.321 -23.493  1.00  0.00           C  
ATOM   2122  N   GLU A1518      11.680 -41.605 -27.155  1.00  0.00           N  
ATOM   2123  CA  GLU A1518      12.456 -41.488 -28.392  1.00  0.00           C  
ATOM   2124  C   GLU A1518      12.972 -40.078 -28.666  1.00  0.00           C  
ATOM   2125  O   GLU A1518      14.043 -39.906 -29.254  1.00  0.00           O  
ATOM   2126  CB  GLU A1518      11.636 -42.016 -29.585  1.00  0.00           C  
ATOM   2127  CG  GLU A1518      10.439 -41.168 -29.974  1.00  0.00           C  
ATOM   2128  CD  GLU A1518       9.307 -41.958 -30.653  1.00  0.00           C  
ATOM   2129  OE1 GLU A1518       9.569 -42.650 -31.685  1.00  0.00           O  
ATOM   2130  OE2 GLU A1518       8.143 -41.860 -30.147  1.00  0.00           O  
ATOM   2131  N   ASP A1519      12.218 -39.083 -28.204  1.00  0.00           N  
ATOM   2132  CA  ASP A1519      12.494 -37.668 -28.489  1.00  0.00           C  
ATOM   2133  C   ASP A1519      13.584 -37.004 -27.649  1.00  0.00           C  
ATOM   2134  O   ASP A1519      14.134 -35.983 -28.058  1.00  0.00           O  
ATOM   2135  CB  ASP A1519      11.192 -36.859 -28.424  1.00  0.00           C  
ATOM   2136  CG  ASP A1519      10.216 -37.259 -29.512  1.00  0.00           C  
ATOM   2137  OD1 ASP A1519      10.671 -37.611 -30.639  1.00  0.00           O  
ATOM   2138  OD2 ASP A1519       9.002 -37.226 -29.236  1.00  0.00           O  
ATOM   2139  N   VAL A1520      13.897 -37.576 -26.489  1.00  0.00           N  
ATOM   2140  CA  VAL A1520      14.976 -37.069 -25.648  1.00  0.00           C  
ATOM   2141  C   VAL A1520      16.055 -38.142 -25.358  1.00  0.00           C  
ATOM   2142  O   VAL A1520      17.049 -37.881 -24.656  1.00  0.00           O  
ATOM   2143  CB  VAL A1520      14.440 -36.403 -24.337  1.00  0.00           C  
ATOM   2144  CG1 VAL A1520      13.591 -35.163 -24.648  1.00  0.00           C  
ATOM   2145  CG2 VAL A1520      13.649 -37.375 -23.517  1.00  0.00           C  
ATOM   2146  N   HIS A1521      15.864 -39.334 -25.922  1.00  0.00           N  
ATOM   2147  CA  HIS A1521      16.791 -40.460 -25.745  1.00  0.00           C  
ATOM   2148  C   HIS A1521      18.170 -40.132 -26.297  1.00  0.00           C  
ATOM   2149  O   HIS A1521      18.291 -39.764 -27.465  1.00  0.00           O  
ATOM   2150  CB  HIS A1521      16.240 -41.709 -26.456  1.00  0.00           C  
ATOM   2151  CG  HIS A1521      17.217 -42.841 -26.551  1.00  0.00           C  
ATOM   2152  ND1 HIS A1521      17.685 -43.516 -25.444  1.00  0.00           N  
ATOM   2153  CD2 HIS A1521      17.798 -43.431 -27.625  1.00  0.00           C  
ATOM   2154  CE1 HIS A1521      18.521 -44.464 -25.831  1.00  0.00           C  
ATOM   2155  NE2 HIS A1521      18.606 -44.435 -27.150  1.00  0.00           N  
ATOM   2156  N   GLU A1522      19.206 -40.252 -25.465  1.00  0.00           N  
ATOM   2157  CA  GLU A1522      20.583 -40.185 -25.968  1.00  0.00           C  
ATOM   2158  C   GLU A1522      21.331 -41.519 -25.799  1.00  0.00           C  
ATOM   2159  O   GLU A1522      21.688 -41.894 -24.683  1.00  0.00           O  
ATOM   2160  CB  GLU A1522      21.362 -38.991 -25.386  1.00  0.00           C  
ATOM   2161  CG  GLU A1522      21.134 -37.640 -26.143  1.00  0.00           C  
ATOM   2162  CD  GLU A1522      20.987 -37.777 -27.692  1.00  0.00           C  
ATOM   2163  OE1 GLU A1522      21.965 -38.186 -28.384  1.00  0.00           O  
ATOM   2164  OE2 GLU A1522      19.871 -37.452 -28.212  1.00  0.00           O  
ATOM   2165  N   PRO A1523      21.548 -42.243 -26.919  1.00  0.00           N  
ATOM   2166  CA  PRO A1523      22.152 -43.589 -26.930  1.00  0.00           C  
ATOM   2167  C   PRO A1523      23.470 -43.708 -26.156  1.00  0.00           C  
ATOM   2168  O   PRO A1523      23.646 -44.678 -25.413  1.00  0.00           O  
ATOM   2169  CB  PRO A1523      22.366 -43.870 -28.418  1.00  0.00           C  
ATOM   2170  CG  PRO A1523      21.343 -43.034 -29.114  1.00  0.00           C  
ATOM   2171  CD  PRO A1523      21.188 -41.791 -28.277  1.00  0.00           C  
ATOM   2172  N   ALA A1676      24.353 -42.722 -26.321  1.00  0.00           N  
ATOM   2173  CA  ALA A1676      25.641 -42.639 -25.639  1.00  0.00           C  
ATOM   2174  C   ALA A1676      25.514 -42.634 -24.114  1.00  0.00           C  
ATOM   2175  O   ALA A1676      26.203 -43.378 -23.417  1.00  0.00           O  
ATOM   2176  CB  ALA A1676      26.381 -41.397 -26.103  1.00  0.00           C  
ATOM   2177  N   ARG A1677      24.632 -41.779 -23.609  1.00  0.00           N  
ATOM   2178  CA  ARG A1677      24.300 -41.696 -22.186  1.00  0.00           C  
ATOM   2179  C   ARG A1677      23.624 -42.968 -21.636  1.00  0.00           C  
ATOM   2180  O   ARG A1677      23.810 -43.326 -20.476  1.00  0.00           O  
ATOM   2181  CB  ARG A1677      23.403 -40.477 -21.966  1.00  0.00           C  
ATOM   2182  CG  ARG A1677      22.991 -40.235 -20.542  1.00  0.00           C  
ATOM   2183  CD  ARG A1677      21.738 -39.418 -20.522  1.00  0.00           C  
ATOM   2184  NE  ARG A1677      21.199 -39.282 -19.177  1.00  0.00           N  
ATOM   2185  CZ  ARG A1677      20.501 -38.227 -18.771  1.00  0.00           C  
ATOM   2186  NH1 ARG A1677      20.271 -37.224 -19.614  1.00  0.00           N  
ATOM   2187  NH2 ARG A1677      20.037 -38.169 -17.530  1.00  0.00           N  
ATOM   2188  N   TYR A1678      22.842 -43.625 -22.486  1.00  0.00           N  
ATOM   2189  CA  TYR A1678      22.140 -44.877 -22.197  1.00  0.00           C  
ATOM   2190  C   TYR A1678      23.136 -46.046 -22.119  1.00  0.00           C  
ATOM   2191  O   TYR A1678      23.036 -46.913 -21.248  1.00  0.00           O  
ATOM   2192  CB  TYR A1678      21.136 -45.077 -23.337  1.00  0.00           C  
ATOM   2193  CG  TYR A1678      20.252 -46.314 -23.388  1.00  0.00           C  
ATOM   2194  CD1 TYR A1678      19.402 -46.663 -22.332  1.00  0.00           C  
ATOM   2195  CD2 TYR A1678      20.201 -47.083 -24.557  1.00  0.00           C  
ATOM   2196  CE1 TYR A1678      18.561 -47.773 -22.439  1.00  0.00           C  
ATOM   2197  CE2 TYR A1678      19.376 -48.172 -24.670  1.00  0.00           C  
ATOM   2198  CZ  TYR A1678      18.560 -48.512 -23.619  1.00  0.00           C  
ATOM   2199  OH  TYR A1678      17.746 -49.604 -23.766  1.00  0.00           O  
ATOM   2200  N   GLU A1679      24.087 -46.047 -23.052  1.00  0.00           N  
ATOM   2201  CA  GLU A1679      25.155 -47.035 -23.113  1.00  0.00           C  
ATOM   2202  C   GLU A1679      26.015 -46.924 -21.846  1.00  0.00           C  
ATOM   2203  O   GLU A1679      26.336 -47.930 -21.200  1.00  0.00           O  
ATOM   2204  CB  GLU A1679      26.006 -46.792 -24.367  1.00  0.00           C  
ATOM   2205  CG  GLU A1679      26.210 -48.013 -25.257  1.00  0.00           C  
ATOM   2206  CD  GLU A1679      25.075 -48.219 -26.266  1.00  0.00           C  
ATOM   2207  OE1 GLU A1679      25.064 -47.523 -27.314  1.00  0.00           O  
ATOM   2208  OE2 GLU A1679      24.209 -49.095 -26.014  1.00  0.00           O  
ATOM   2209  N   SER A1680      26.360 -45.688 -21.489  1.00  0.00           N  
ATOM   2210  CA  SER A1680      27.132 -45.404 -20.284  1.00  0.00           C  
ATOM   2211  C   SER A1680      26.412 -45.785 -18.993  1.00  0.00           C  
ATOM   2212  O   SER A1680      27.015 -46.401 -18.126  1.00  0.00           O  
ATOM   2213  CB  SER A1680      27.534 -43.923 -20.253  1.00  0.00           C  
ATOM   2214  OG  SER A1680      28.043 -43.536 -18.989  1.00  0.00           O  
ATOM   2215  N   GLU A1681      25.131 -45.429 -18.875  1.00  0.00           N  
ATOM   2216  CA  GLU A1681      24.398 -45.514 -17.592  1.00  0.00           C  
ATOM   2217  C   GLU A1681      23.731 -46.853 -17.286  1.00  0.00           C  
ATOM   2218  O   GLU A1681      23.617 -47.246 -16.113  1.00  0.00           O  
ATOM   2219  CB  GLU A1681      23.343 -44.398 -17.490  1.00  0.00           C  
ATOM   2220  CG  GLU A1681      23.868 -43.075 -16.925  1.00  0.00           C  
ATOM   2221  CD  GLU A1681      22.830 -41.959 -16.944  1.00  0.00           C  
ATOM   2222  OE1 GLU A1681      21.634 -42.219 -16.659  1.00  0.00           O  
ATOM   2223  OE2 GLU A1681      23.222 -40.805 -17.234  1.00  0.00           O  
ATOM   2224  N   VAL A1682      23.286 -47.541 -18.334  1.00  0.00           N  
ATOM   2225  CA  VAL A1682      22.452 -48.737 -18.191  1.00  0.00           C  
ATOM   2226  C   VAL A1682      23.241 -49.990 -18.602  1.00  0.00           C  
ATOM   2227  O   VAL A1682      23.727 -50.068 -19.734  1.00  0.00           O  
ATOM   2228  CB  VAL A1682      21.112 -48.610 -19.008  1.00  0.00           C  
ATOM   2229  CG1 VAL A1682      20.222 -49.810 -18.805  1.00  0.00           C  
ATOM   2230  CG2 VAL A1682      20.369 -47.360 -18.617  1.00  0.00           C  
ATOM   2231  N   PRO A1683      23.388 -50.964 -17.678  1.00  0.00           N  
ATOM   2232  CA  PRO A1683      24.085 -52.210 -18.012  1.00  0.00           C  
ATOM   2233  C   PRO A1683      23.387 -52.948 -19.152  1.00  0.00           C  
ATOM   2234  O   PRO A1683      22.169 -53.035 -19.148  1.00  0.00           O  
ATOM   2235  CB  PRO A1683      23.995 -53.021 -16.708  1.00  0.00           C  
ATOM   2236  CG  PRO A1683      23.810 -52.000 -15.633  1.00  0.00           C  
ATOM   2237  CD  PRO A1683      22.939 -50.951 -16.272  1.00  0.00           C  
ATOM   2238  N   GLU A1684      24.162 -53.456 -20.110  1.00  0.00           N  
ATOM   2239  CA  GLU A1684      23.659 -54.208 -21.282  1.00  0.00           C  
ATOM   2240  C   GLU A1684      22.379 -55.063 -21.063  1.00  0.00           C  
ATOM   2241  O   GLU A1684      21.447 -55.022 -21.880  1.00  0.00           O  
ATOM   2242  CB  GLU A1684      24.808 -55.051 -21.868  1.00  0.00           C  
ATOM   2243  CG  GLU A1684      24.389 -56.210 -22.757  1.00  0.00           C  
ATOM   2244  CD  GLU A1684      24.436 -55.875 -24.237  1.00  0.00           C  
ATOM   2245  OE1 GLU A1684      25.562 -55.625 -24.747  1.00  0.00           O  
ATOM   2246  OE2 GLU A1684      23.354 -55.889 -24.884  1.00  0.00           O  
ATOM   2247  N   ALA A1685      22.345 -55.822 -19.965  1.00  0.00           N  
ATOM   2248  CA  ALA A1685      21.219 -56.723 -19.625  1.00  0.00           C  
ATOM   2249  C   ALA A1685      19.944 -56.004 -19.185  1.00  0.00           C  
ATOM   2250  O   ALA A1685      18.851 -56.579 -19.213  1.00  0.00           O  
ATOM   2251  CB  ALA A1685      21.642 -57.717 -18.536  1.00  0.00           C  
ATOM   2252  N   ASN A1686      20.109 -54.764 -18.742  1.00  0.00           N  
ATOM   2253  CA  ASN A1686      19.011 -53.950 -18.249  1.00  0.00           C  
ATOM   2254  C   ASN A1686      18.299 -53.171 -19.362  1.00  0.00           C  
ATOM   2255  O   ASN A1686      17.149 -52.786 -19.194  1.00  0.00           O  
ATOM   2256  CB  ASN A1686      19.514 -52.979 -17.172  1.00  0.00           C  
ATOM   2257  CG  ASN A1686      20.044 -53.690 -15.923  1.00  0.00           C  
ATOM   2258  OD1 ASN A1686      21.047 -54.421 -15.974  1.00  0.00           O  
ATOM   2259  ND2 ASN A1686      19.382 -53.454 -14.788  1.00  0.00           N  
ATOM   2260  N   ARG A1687      18.982 -52.959 -20.487  1.00  0.00           N  
ATOM   2261  CA  ARG A1687      18.476 -52.139 -21.598  1.00  0.00           C  
ATOM   2262  C   ARG A1687      17.216 -52.685 -22.268  1.00  0.00           C  
ATOM   2263  O   ARG A1687      17.124 -53.881 -22.567  1.00  0.00           O  
ATOM   2264  CB  ARG A1687      19.558 -51.908 -22.654  1.00  0.00           C  
ATOM   2265  CG  ARG A1687      20.910 -51.625 -22.063  1.00  0.00           C  
ATOM   2266  CD  ARG A1687      21.664 -50.603 -22.852  1.00  0.00           C  
ATOM   2267  NE  ARG A1687      22.981 -50.404 -22.263  1.00  0.00           N  
ATOM   2268  CZ  ARG A1687      24.119 -50.859 -22.782  1.00  0.00           C  
ATOM   2269  NH1 ARG A1687      24.123 -51.529 -23.930  1.00  0.00           N  
ATOM   2270  NH2 ARG A1687      25.259 -50.621 -22.154  1.00  0.00           N  
ATOM   2271  N   LEU A1688      16.244 -51.800 -22.484  1.00  0.00           N  
ATOM   2272  CA  LEU A1688      14.969 -52.203 -23.080  1.00  0.00           C  
ATOM   2273  C   LEU A1688      14.342 -51.097 -23.916  1.00  0.00           C  
ATOM   2274  O   LEU A1688      14.059 -50.001 -23.426  1.00  0.00           O  
ATOM   2275  CB  LEU A1688      13.981 -52.746 -22.024  1.00  0.00           C  
ATOM   2276  CG  LEU A1688      12.641 -53.304 -22.541  1.00  0.00           C  
ATOM   2277  CD1 LEU A1688      12.829 -54.417 -23.561  1.00  0.00           C  
ATOM   2278  CD2 LEU A1688      11.742 -53.773 -21.411  1.00  0.00           C  
ATOM   2279  N   ASN A1689      14.135 -51.423 -25.184  1.00  0.00           N  
ATOM   2280  CA  ASN A1689      13.606 -50.527 -26.186  1.00  0.00           C  
ATOM   2281  C   ASN A1689      12.296 -51.132 -26.674  1.00  0.00           C  
ATOM   2282  O   ASN A1689      12.288 -52.159 -27.354  1.00  0.00           O  
ATOM   2283  CB  ASN A1689      14.606 -50.430 -27.336  1.00  0.00           C  
ATOM   2284  CG  ASN A1689      14.203 -49.420 -28.406  1.00  0.00           C  
ATOM   2285  OD1 ASN A1689      14.902 -49.291 -29.403  1.00  0.00           O  
ATOM   2286  ND2 ASN A1689      13.082 -48.705 -28.214  1.00  0.00           N  
ATOM   2287  N   THR A1690      11.192 -50.479 -26.336  1.00  0.00           N  
ATOM   2288  CA  THR A1690       9.857 -51.015 -26.568  1.00  0.00           C  
ATOM   2289  C   THR A1690       8.914 -49.829 -26.804  1.00  0.00           C  
ATOM   2290  O   THR A1690       9.388 -48.718 -27.005  1.00  0.00           O  
ATOM   2291  CB  THR A1690       9.418 -51.896 -25.366  1.00  0.00           C  
ATOM   2292  OG1 THR A1690       8.149 -52.510 -25.633  1.00  0.00           O  
ATOM   2293  CG2 THR A1690       9.354 -51.080 -24.087  1.00  0.00           C  
ATOM   2294  N   ARG A1692       7.602 -50.078 -26.821  1.00  0.00           N  
ATOM   2295  CA  ARG A1692       6.584 -49.031 -26.921  1.00  0.00           C  
ATOM   2296  C   ARG A1692       5.804 -48.942 -25.608  1.00  0.00           C  
ATOM   2297  O   ARG A1692       6.044 -49.726 -24.672  1.00  0.00           O  
ATOM   2298  CB  ARG A1692       5.597 -49.279 -28.073  1.00  0.00           C  
ATOM   2299  CG  ARG A1692       6.170 -49.895 -29.370  1.00  0.00           C  
ATOM   2300  CD  ARG A1692       7.099 -48.969 -30.137  1.00  0.00           C  
ATOM   2301  NE  ARG A1692       6.413 -47.869 -30.806  1.00  0.00           N  
ATOM   2302  CZ  ARG A1692       7.020 -47.017 -31.639  1.00  0.00           C  
ATOM   2303  NH1 ARG A1692       8.321 -47.156 -31.914  1.00  0.00           N  
ATOM   2304  NH2 ARG A1692       6.331 -46.030 -32.213  1.00  0.00           N  
ATOM   2305  N   GLY A1693       4.874 -47.987 -25.555  1.00  0.00           N  
ATOM   2306  CA  GLY A1693       3.967 -47.833 -24.445  1.00  0.00           C  
ATOM   2307  C   GLY A1693       2.962 -46.767 -24.780  1.00  0.00           C  
ATOM   2308  O   GLY A1693       3.121 -46.061 -25.778  1.00  0.00           O  
ATOM   2309  N   ILE A1700       1.931 -46.675 -23.932  1.00  0.00           N  
ATOM   2310  CA  ILE A1700       0.821 -45.713 -24.009  1.00  0.00           C  
ATOM   2311  C   ILE A1700       1.060 -44.573 -23.025  1.00  0.00           C  
ATOM   2312  O   ILE A1700       1.168 -44.815 -21.808  1.00  0.00           O  
ATOM   2313  CB  ILE A1700      -0.546 -46.339 -23.523  1.00  0.00           C  
ATOM   2314  CG1 ILE A1700      -0.594 -47.869 -23.682  1.00  0.00           C  
ATOM   2315  CG2 ILE A1700      -1.740 -45.604 -24.148  1.00  0.00           C  
ATOM   2316  CD1 ILE A1700      -0.818 -48.341 -25.092  1.00  0.00           C  
ATOM   2317  N   GLU A1701       1.108 -43.332 -23.520  1.00  0.00           N  
ATOM   2318  CA  GLU A1701       1.203 -42.197 -22.604  1.00  0.00           C  
ATOM   2319  C   GLU A1701      -0.143 -42.014 -21.951  1.00  0.00           C  
ATOM   2320  O   GLU A1701      -1.135 -41.765 -22.619  1.00  0.00           O  
ATOM   2321  CB  GLU A1701       1.633 -40.910 -23.312  1.00  0.00           C  
ATOM   2322  CG  GLU A1701       1.566 -39.659 -22.444  1.00  0.00           C  
ATOM   2323  CD  GLU A1701       1.583 -38.408 -23.274  1.00  0.00           C  
ATOM   2324  OE1 GLU A1701       2.313 -38.400 -24.291  1.00  0.00           O  
ATOM   2325  OE2 GLU A1701       0.877 -37.428 -22.928  1.00  0.00           O  
ATOM   2326  N   VAL A1702      -0.161 -42.131 -20.636  1.00  0.00           N  
ATOM   2327  CA  VAL A1702      -1.391 -42.000 -19.856  1.00  0.00           C  
ATOM   2328  C   VAL A1702      -1.412 -40.700 -19.050  1.00  0.00           C  
ATOM   2329  O   VAL A1702      -2.431 -40.336 -18.470  1.00  0.00           O  
ATOM   2330  CB  VAL A1702      -1.619 -43.220 -18.916  1.00  0.00           C  
ATOM   2331  CG1 VAL A1702      -2.110 -44.450 -19.712  1.00  0.00           C  
ATOM   2332  CG2 VAL A1702      -0.366 -43.517 -18.090  1.00  0.00           C  
ATOM   2333  N   GLY A1703      -0.281 -40.004 -19.022  1.00  0.00           N  
ATOM   2334  CA  GLY A1703      -0.188 -38.744 -18.300  1.00  0.00           C  
ATOM   2335  C   GLY A1703       1.028 -37.944 -18.717  1.00  0.00           C  
ATOM   2336  O   GLY A1703       1.992 -38.506 -19.244  1.00  0.00           O  
ATOM   2337  N   GLN A1704       0.990 -36.636 -18.461  1.00  0.00           N  
ATOM   2338  CA  GLN A1704       2.161 -35.800 -18.653  1.00  0.00           C  
ATOM   2339  C   GLN A1704       2.227 -34.683 -17.612  1.00  0.00           C  
ATOM   2340  O   GLN A1704       1.231 -34.028 -17.345  1.00  0.00           O  
ATOM   2341  CB  GLN A1704       2.224 -35.229 -20.087  1.00  0.00           C  
ATOM   2342  CG  GLN A1704       3.241 -34.077 -20.196  1.00  0.00           C  
ATOM   2343  CD  GLN A1704       3.992 -34.005 -21.510  1.00  0.00           C  
ATOM   2344  OE1 GLN A1704       3.437 -34.292 -22.565  1.00  0.00           O  
ATOM   2345  NE2 GLN A1704       5.267 -33.590 -21.447  1.00  0.00           N  
ATOM   2346  N   ILE A1705       3.408 -34.468 -17.044  1.00  0.00           N  
ATOM   2347  CA  ILE A1705       3.672 -33.320 -16.164  1.00  0.00           C  
ATOM   2348  C   ILE A1705       4.658 -32.374 -16.860  1.00  0.00           C  
ATOM   2349  O   ILE A1705       5.598 -32.824 -17.525  1.00  0.00           O  
ATOM   2350  CB  ILE A1705       4.146 -33.760 -14.748  1.00  0.00           C  
ATOM   2351  CG1 ILE A1705       5.450 -34.554 -14.828  1.00  0.00           C  
ATOM   2352  CG2 ILE A1705       3.085 -34.617 -14.111  1.00  0.00           C  
ATOM   2353  CD1 ILE A1705       5.903 -35.187 -13.515  1.00  0.00           C  
ATOM   2354  N   PHE A1706       4.424 -31.070 -16.743  1.00  0.00           N  
ATOM   2355  CA  PHE A1706       5.104 -30.104 -17.606  1.00  0.00           C  
ATOM   2356  C   PHE A1706       5.183 -28.706 -17.021  1.00  0.00           C  
ATOM   2357  O   PHE A1706       4.170 -28.127 -16.627  1.00  0.00           O  
ATOM   2358  CB  PHE A1706       4.391 -30.028 -18.951  1.00  0.00           C  
ATOM   2359  CG  PHE A1706       5.196 -29.381 -20.049  1.00  0.00           C  
ATOM   2360  CD1 PHE A1706       6.327 -30.013 -20.570  1.00  0.00           C  
ATOM   2361  CD2 PHE A1706       4.775 -28.178 -20.617  1.00  0.00           C  
ATOM   2362  CE1 PHE A1706       7.068 -29.439 -21.618  1.00  0.00           C  
ATOM   2363  CE2 PHE A1706       5.501 -27.585 -21.669  1.00  0.00           C  
ATOM   2364  CZ  PHE A1706       6.663 -28.224 -22.171  1.00  0.00           C  
ATOM   2365  N   TYR A1707       6.395 -28.164 -16.979  1.00  0.00           N  
ATOM   2366  CA  TYR A1707       6.605 -26.790 -16.569  1.00  0.00           C  
ATOM   2367  C   TYR A1707       6.728 -25.853 -17.791  1.00  0.00           C  
ATOM   2368  O   TYR A1707       7.512 -26.107 -18.718  1.00  0.00           O  
ATOM   2369  CB  TYR A1707       7.817 -26.720 -15.637  1.00  0.00           C  
ATOM   2370  CG  TYR A1707       8.415 -25.346 -15.446  1.00  0.00           C  
ATOM   2371  CD1 TYR A1707       7.994 -24.509 -14.417  1.00  0.00           C  
ATOM   2372  CD2 TYR A1707       9.416 -24.895 -16.300  1.00  0.00           C  
ATOM   2373  CE1 TYR A1707       8.561 -23.252 -14.250  1.00  0.00           C  
ATOM   2374  CE2 TYR A1707       9.983 -23.654 -16.148  1.00  0.00           C  
ATOM   2375  CZ  TYR A1707       9.561 -22.830 -15.133  1.00  0.00           C  
ATOM   2376  OH  TYR A1707      10.171 -21.591 -15.026  1.00  0.00           O  
ATOM   2377  N   PHE A1708       5.929 -24.781 -17.798  1.00  0.00           N  
ATOM   2378  CA  PHE A1708       6.027 -23.748 -18.850  1.00  0.00           C  
ATOM   2379  C   PHE A1708       6.439 -22.361 -18.338  1.00  0.00           C  
ATOM   2380  O   PHE A1708       6.425 -21.405 -19.087  1.00  0.00           O  
ATOM   2381  CB  PHE A1708       4.762 -23.688 -19.724  1.00  0.00           C  
ATOM   2382  CG  PHE A1708       3.476 -23.731 -18.949  1.00  0.00           C  
ATOM   2383  CD1 PHE A1708       3.045 -22.629 -18.214  1.00  0.00           C  
ATOM   2384  CD2 PHE A1708       2.682 -24.867 -18.966  1.00  0.00           C  
ATOM   2385  CE1 PHE A1708       1.841 -22.674 -17.495  1.00  0.00           C  
ATOM   2386  CE2 PHE A1708       1.470 -24.923 -18.229  1.00  0.00           C  
ATOM   2387  CZ  PHE A1708       1.056 -23.838 -17.504  1.00  0.00           C  
ATOM   2388  N   GLY A1709       6.834 -22.257 -17.076  1.00  0.00           N  
ATOM   2389  CA  GLY A1709       7.305 -20.986 -16.530  1.00  0.00           C  
ATOM   2390  C   GLY A1709       6.321 -19.846 -16.728  1.00  0.00           C  
ATOM   2391  O   GLY A1709       5.188 -19.909 -16.227  1.00  0.00           O  
ATOM   2392  N   THR A1710       6.751 -18.820 -17.481  1.00  0.00           N  
ATOM   2393  CA  THR A1710       5.980 -17.579 -17.621  1.00  0.00           C  
ATOM   2394  C   THR A1710       5.174 -17.492 -18.920  1.00  0.00           C  
ATOM   2395  O   THR A1710       4.476 -16.501 -19.156  1.00  0.00           O  
ATOM   2396  CB  THR A1710       6.871 -16.303 -17.497  1.00  0.00           C  
ATOM   2397  OG1 THR A1710       7.613 -16.110 -18.711  1.00  0.00           O  
ATOM   2398  CG2 THR A1710       7.819 -16.369 -16.284  1.00  0.00           C  
ATOM   2399  N   LYS A1711       5.255 -18.531 -19.744  1.00  0.00           N  
ATOM   2400  CA  LYS A1711       4.603 -18.593 -21.064  1.00  0.00           C  
ATOM   2401  C   LYS A1711       3.238 -17.874 -21.192  1.00  0.00           C  
ATOM   2402  O   LYS A1711       3.018 -17.169 -22.177  1.00  0.00           O  
ATOM   2403  CB  LYS A1711       4.493 -20.052 -21.522  1.00  0.00           C  
ATOM   2404  CG  LYS A1711       4.072 -20.248 -22.968  1.00  0.00           C  
ATOM   2405  CD  LYS A1711       4.143 -21.712 -23.325  1.00  0.00           C  
ATOM   2406  CE  LYS A1711       3.874 -21.968 -24.809  1.00  0.00           C  
ATOM   2407  NZ  LYS A1711       2.423 -21.958 -25.132  1.00  0.00           N  
ATOM   2408  N   TYR A1712       2.342 -18.050 -20.213  1.00  0.00           N  
ATOM   2409  CA  TYR A1712       0.974 -17.466 -20.260  1.00  0.00           C  
ATOM   2410  C   TYR A1712       0.836 -16.223 -19.424  1.00  0.00           C  
ATOM   2411  O   TYR A1712       0.103 -15.291 -19.785  1.00  0.00           O  
ATOM   2412  CB  TYR A1712      -0.080 -18.497 -19.812  1.00  0.00           C  
ATOM   2413  CG  TYR A1712      -0.050 -19.700 -20.696  1.00  0.00           C  
ATOM   2414  CD1 TYR A1712      -0.750 -19.714 -21.902  1.00  0.00           C  
ATOM   2415  CD2 TYR A1712       0.754 -20.791 -20.376  1.00  0.00           C  
ATOM   2416  CE1 TYR A1712      -0.685 -20.808 -22.734  1.00  0.00           C  
ATOM   2417  CE2 TYR A1712       0.825 -21.891 -21.213  1.00  0.00           C  
ATOM   2418  CZ  TYR A1712       0.105 -21.898 -22.380  1.00  0.00           C  
ATOM   2419  OH  TYR A1712       0.189 -22.996 -23.205  1.00  0.00           O  
ATOM   2420  N   SER A1726       1.542 -16.226 -18.299  1.00  0.00           N  
ATOM   2421  CA  SER A1726       1.605 -15.077 -17.399  1.00  0.00           C  
ATOM   2422  C   SER A1726       2.192 -13.827 -18.084  1.00  0.00           C  
ATOM   2423  O   SER A1726       1.766 -12.705 -17.782  1.00  0.00           O  
ATOM   2424  CB  SER A1726       2.428 -15.429 -16.169  1.00  0.00           C  
ATOM   2425  OG  SER A1726       3.755 -15.665 -16.566  1.00  0.00           O  
ATOM   2426  N   ASP A1727       3.149 -14.032 -18.996  1.00  0.00           N  
ATOM   2427  CA  ASP A1727       3.752 -12.956 -19.783  1.00  0.00           C  
ATOM   2428  C   ASP A1727       2.720 -12.320 -20.720  1.00  0.00           C  
ATOM   2429  O   ASP A1727       2.382 -11.135 -20.576  1.00  0.00           O  
ATOM   2430  CB  ASP A1727       4.950 -13.474 -20.609  1.00  0.00           C  
ATOM   2431  CG  ASP A1727       6.251 -13.582 -19.799  1.00  0.00           C  
ATOM   2432  OD1 ASP A1727       6.317 -13.068 -18.654  1.00  0.00           O  
ATOM   2433  OD2 ASP A1727       7.229 -14.186 -20.315  1.00  0.00           O  
ATOM   2434  N   SER A1728       2.207 -13.106 -21.667  1.00  0.00           N  
ATOM   2435  CA  SER A1728       1.270 -12.599 -22.684  1.00  0.00           C  
ATOM   2436  C   SER A1728      -0.048 -12.097 -22.088  1.00  0.00           C  
ATOM   2437  O   SER A1728      -0.700 -11.199 -22.644  1.00  0.00           O  
ATOM   2438  CB  SER A1728       0.973 -13.685 -23.712  1.00  0.00           C  
ATOM   2439  OG  SER A1728       0.744 -14.918 -23.057  1.00  0.00           O  
ATOM   2440  N   MET A1729      -0.433 -12.703 -20.967  1.00  0.00           N  
ATOM   2441  CA  MET A1729      -1.698 -12.423 -20.339  1.00  0.00           C  
ATOM   2442  C   MET A1729      -1.516 -11.617 -19.074  1.00  0.00           C  
ATOM   2443  O   MET A1729      -2.452 -11.461 -18.309  1.00  0.00           O  
ATOM   2444  CB  MET A1729      -2.433 -13.735 -20.051  1.00  0.00           C  
ATOM   2445  CG  MET A1729      -2.502 -14.634 -21.251  1.00  0.00           C  
ATOM   2446  SD  MET A1729      -3.609 -15.992 -20.956  1.00  0.00           S  
ATOM   2447  CE  MET A1729      -5.185 -15.117 -20.817  1.00  0.00           C  
ATOM   2448  N   LYS A1730      -0.306 -11.113 -18.850  1.00  0.00           N  
ATOM   2449  CA  LYS A1730      -0.036 -10.162 -17.756  1.00  0.00           C  
ATOM   2450  C   LYS A1730      -0.698 -10.611 -16.451  1.00  0.00           C  
ATOM   2451  O   LYS A1730      -1.593  -9.940 -15.926  1.00  0.00           O  
ATOM   2452  CB  LYS A1730      -0.494  -8.745 -18.156  1.00  0.00           C  
ATOM   2453  CG  LYS A1730       0.177  -8.233 -19.435  1.00  0.00           C  
ATOM   2454  CD  LYS A1730      -0.303  -6.825 -19.828  1.00  0.00           C  
ATOM   2455  CE  LYS A1730      -1.522  -6.868 -20.781  1.00  0.00           C  
ATOM   2456  NZ  LYS A1730      -1.247  -7.520 -22.128  1.00  0.00           N  
ATOM   2457  N   ALA A1731      -0.276 -11.777 -15.968  1.00  0.00           N  
ATOM   2458  CA  ALA A1731      -0.799 -12.371 -14.739  1.00  0.00           C  
ATOM   2459  C   ALA A1731       0.348 -12.446 -13.747  1.00  0.00           C  
ATOM   2460  O   ALA A1731       1.078 -13.431 -13.700  1.00  0.00           O  
ATOM   2461  CB  ALA A1731      -1.378 -13.742 -15.003  1.00  0.00           C  
ATOM   2462  N   ASN A1732       0.499 -11.359 -12.989  1.00  0.00           N  
ATOM   2463  CA  ASN A1732       1.595 -11.137 -12.062  1.00  0.00           C  
ATOM   2464  C   ASN A1732       1.124 -11.253 -10.635  1.00  0.00           C  
ATOM   2465  O   ASN A1732      -0.057 -11.089 -10.362  1.00  0.00           O  
ATOM   2466  CB  ASN A1732       2.162  -9.727 -12.233  1.00  0.00           C  
ATOM   2467  CG  ASN A1732       2.303  -9.316 -13.679  1.00  0.00           C  
ATOM   2468  OD1 ASN A1732       1.717  -8.316 -14.102  1.00  0.00           O  
ATOM   2469  ND2 ASN A1732       3.072 -10.081 -14.454  1.00  0.00           N  
ATOM   2470  N   VAL A1758       2.049 -11.535  -9.724  1.00  0.00           N  
ATOM   2471  CA  VAL A1758       1.797 -11.294  -8.304  1.00  0.00           C  
ATOM   2472  C   VAL A1758       2.850 -10.362  -7.697  1.00  0.00           C  
ATOM   2473  O   VAL A1758       3.937 -10.173  -8.247  1.00  0.00           O  
ATOM   2474  CB  VAL A1758       1.641 -12.604  -7.430  1.00  0.00           C  
ATOM   2475  CG1 VAL A1758       0.382 -13.354  -7.801  1.00  0.00           C  
ATOM   2476  CG2 VAL A1758       2.882 -13.499  -7.486  1.00  0.00           C  
ATOM   2477  N   THR A1759       2.493  -9.768  -6.566  1.00  0.00           N  
ATOM   2478  CA  THR A1759       3.450  -9.065  -5.729  1.00  0.00           C  
ATOM   2479  C   THR A1759       4.223 -10.081  -4.872  1.00  0.00           C  
ATOM   2480  O   THR A1759       3.630 -10.849  -4.093  1.00  0.00           O  
ATOM   2481  CB  THR A1759       2.733  -7.988  -4.915  1.00  0.00           C  
ATOM   2482  OG1 THR A1759       2.580  -6.838  -5.748  1.00  0.00           O  
ATOM   2483  CG2 THR A1759       3.513  -7.597  -3.665  1.00  0.00           C  
ATOM   2484  N   GLY A1760       5.547 -10.094  -5.056  1.00  0.00           N  
ATOM   2485  CA  GLY A1760       6.429 -11.074  -4.421  1.00  0.00           C  
ATOM   2486  C   GLY A1760       6.800 -10.681  -3.007  1.00  0.00           C  
ATOM   2487  O   GLY A1760       6.292  -9.666  -2.514  1.00  0.00           O  
ATOM   2488  N   PRO A1764       7.675 -11.489  -2.341  1.00  0.00           N  
ATOM   2489  CA  PRO A1764       8.186 -11.188  -0.991  1.00  0.00           C  
ATOM   2490  C   PRO A1764       9.186 -10.013  -0.956  1.00  0.00           C  
ATOM   2491  O   PRO A1764       9.197  -9.246   0.013  1.00  0.00           O  
ATOM   2492  CB  PRO A1764       8.855 -12.499  -0.565  1.00  0.00           C  
ATOM   2493  CG  PRO A1764       9.276 -13.138  -1.843  1.00  0.00           C  
ATOM   2494  CD  PRO A1764       8.211 -12.769  -2.849  1.00  0.00           C  
ATOM   2495  N   ASP A1765      10.003  -9.869  -2.004  1.00  0.00           N  
ATOM   2496  CA  ASP A1765      10.922  -8.724  -2.143  1.00  0.00           C  
ATOM   2497  C   ASP A1765      10.207  -7.363  -2.295  1.00  0.00           C  
ATOM   2498  O   ASP A1765      10.866  -6.324  -2.396  1.00  0.00           O  
ATOM   2499  CB  ASP A1765      11.935  -8.954  -3.289  1.00  0.00           C  
ATOM   2500  CG  ASP A1765      11.295  -9.581  -4.538  1.00  0.00           C  
ATOM   2501  OD1 ASP A1765      11.099 -10.821  -4.547  1.00  0.00           O  
ATOM   2502  OD2 ASP A1765      10.997  -8.839  -5.508  1.00  0.00           O  
ATOM   2503  N   GLY A1767       8.870  -7.378  -2.306  1.00  0.00           N  
ATOM   2504  CA  GLY A1767       8.069  -6.157  -2.403  1.00  0.00           C  
ATOM   2505  C   GLY A1767       7.449  -5.827  -3.764  1.00  0.00           C  
ATOM   2506  O   GLY A1767       6.483  -5.043  -3.822  1.00  0.00           O  
ATOM   2507  N   THR A1768       7.974  -6.424  -4.845  1.00  0.00           N  
ATOM   2508  CA  THR A1768       7.610  -6.032  -6.240  1.00  0.00           C  
ATOM   2509  C   THR A1768       6.804  -7.043  -7.130  1.00  0.00           C  
ATOM   2510  O   THR A1768       6.803  -8.255  -6.877  1.00  0.00           O  
ATOM   2511  CB  THR A1768       8.864  -5.530  -7.020  1.00  0.00           C  
ATOM   2512  OG1 THR A1768       8.448  -4.851  -8.217  1.00  0.00           O  
ATOM   2513  CG2 THR A1768       9.822  -6.691  -7.374  1.00  0.00           C  
ATOM   2514  N   ASP A1770       6.142  -6.518  -8.170  1.00  0.00           N  
ATOM   2515  CA  ASP A1770       5.381  -7.304  -9.166  1.00  0.00           C  
ATOM   2516  C   ASP A1770       6.209  -8.163 -10.118  1.00  0.00           C  
ATOM   2517  O   ASP A1770       7.208  -7.692 -10.685  1.00  0.00           O  
ATOM   2518  CB  ASP A1770       4.535  -6.370 -10.036  1.00  0.00           C  
ATOM   2519  CG  ASP A1770       3.119  -6.197  -9.511  1.00  0.00           C  
ATOM   2520  OD1 ASP A1770       2.175  -6.165 -10.349  1.00  0.00           O  
ATOM   2521  OD2 ASP A1770       2.953  -6.090  -8.270  1.00  0.00           O  
ATOM   2522  N   ALA A1771       5.764  -9.406 -10.332  1.00  0.00           N  
ATOM   2523  CA  ALA A1771       6.387 -10.310 -11.314  1.00  0.00           C  
ATOM   2524  C   ALA A1771       5.422 -11.420 -11.740  1.00  0.00           C  
ATOM   2525  O   ALA A1771       4.606 -11.884 -10.921  1.00  0.00           O  
ATOM   2526  CB  ALA A1771       7.699 -10.909 -10.771  1.00  0.00           C  
ATOM   2527  N   PRO A1772       5.511 -11.854 -13.018  1.00  0.00           N  
ATOM   2528  CA  PRO A1772       4.645 -12.901 -13.565  1.00  0.00           C  
ATOM   2529  C   PRO A1772       4.866 -14.244 -12.888  1.00  0.00           C  
ATOM   2530  O   PRO A1772       6.005 -14.617 -12.577  1.00  0.00           O  
ATOM   2531  CB  PRO A1772       5.068 -13.010 -15.035  1.00  0.00           C  
ATOM   2532  CG  PRO A1772       5.970 -11.879 -15.301  1.00  0.00           C  
ATOM   2533  CD  PRO A1772       6.481 -11.354 -14.004  1.00  0.00           C  
ATOM   2534  N   ILE A1773       3.774 -14.971 -12.684  1.00  0.00           N  
ATOM   2535  CA  ILE A1773       3.825 -16.266 -12.037  1.00  0.00           C  
ATOM   2536  C   ILE A1773       4.497 -17.336 -12.919  1.00  0.00           C  
ATOM   2537  O   ILE A1773       4.612 -17.188 -14.130  1.00  0.00           O  
ATOM   2538  CB  ILE A1773       2.417 -16.688 -11.493  1.00  0.00           C  
ATOM   2539  CG1 ILE A1773       1.417 -16.966 -12.624  1.00  0.00           C  
ATOM   2540  CG2 ILE A1773       1.862 -15.596 -10.570  1.00  0.00           C  
ATOM   2541  CD1 ILE A1773       1.634 -18.286 -13.338  1.00  0.00           C  
ATOM   2542  N   HIS A1774       4.991 -18.393 -12.280  1.00  0.00           N  
ATOM   2543  CA  HIS A1774       5.522 -19.548 -12.989  1.00  0.00           C  
ATOM   2544  C   HIS A1774       4.495 -20.681 -12.906  1.00  0.00           C  
ATOM   2545  O   HIS A1774       3.966 -20.957 -11.821  1.00  0.00           O  
ATOM   2546  CB  HIS A1774       6.882 -19.954 -12.411  1.00  0.00           C  
ATOM   2547  CG  HIS A1774       8.000 -19.061 -12.842  1.00  0.00           C  
ATOM   2548  ND1 HIS A1774       9.109 -19.526 -13.519  1.00  0.00           N  
ATOM   2549  CD2 HIS A1774       8.173 -17.724 -12.713  1.00  0.00           C  
ATOM   2550  CE1 HIS A1774       9.912 -18.513 -13.795  1.00  0.00           C  
ATOM   2551  NE2 HIS A1774       9.367 -17.408 -13.315  1.00  0.00           N  
ATOM   2552  N   GLY A1775       4.194 -21.308 -14.043  1.00  0.00           N  
ATOM   2553  CA  GLY A1775       3.175 -22.347 -14.097  1.00  0.00           C  
ATOM   2554  C   GLY A1775       3.662 -23.693 -14.612  1.00  0.00           C  
ATOM   2555  O   GLY A1775       4.730 -23.801 -15.238  1.00  0.00           O  
ATOM   2556  N   GLY A1776       2.870 -24.720 -14.319  1.00  0.00           N  
ATOM   2557  CA  GLY A1776       3.039 -26.052 -14.875  1.00  0.00           C  
ATOM   2558  C   GLY A1776       1.677 -26.651 -15.170  1.00  0.00           C  
ATOM   2559  O   GLY A1776       0.678 -26.294 -14.554  1.00  0.00           O  
ATOM   2560  N   SER A1777       1.616 -27.559 -16.128  1.00  0.00           N  
ATOM   2561  CA  SER A1777       0.364 -28.243 -16.424  1.00  0.00           C  
ATOM   2562  C   SER A1777       0.574 -29.723 -16.238  1.00  0.00           C  
ATOM   2563  O   SER A1777       1.654 -30.230 -16.535  1.00  0.00           O  
ATOM   2564  CB  SER A1777      -0.052 -27.991 -17.846  1.00  0.00           C  
ATOM   2565  OG  SER A1777       0.768 -28.782 -18.681  1.00  0.00           O  
ATOM   2566  N   TYR A1778      -0.464 -30.409 -15.755  1.00  0.00           N  
ATOM   2567  CA  TYR A1778      -0.392 -31.827 -15.419  1.00  0.00           C  
ATOM   2568  C   TYR A1778      -1.671 -32.482 -15.909  1.00  0.00           C  
ATOM   2569  O   TYR A1778      -2.759 -32.180 -15.406  1.00  0.00           O  
ATOM   2570  CB  TYR A1778      -0.205 -32.017 -13.894  1.00  0.00           C  
ATOM   2571  CG  TYR A1778       0.762 -31.002 -13.313  1.00  0.00           C  
ATOM   2572  CD1 TYR A1778       2.135 -31.223 -13.320  1.00  0.00           C  
ATOM   2573  CD2 TYR A1778       0.298 -29.792 -12.796  1.00  0.00           C  
ATOM   2574  CE1 TYR A1778       3.022 -30.252 -12.807  1.00  0.00           C  
ATOM   2575  CE2 TYR A1778       1.162 -28.848 -12.293  1.00  0.00           C  
ATOM   2576  CZ  TYR A1778       2.510 -29.076 -12.308  1.00  0.00           C  
ATOM   2577  OH  TYR A1778       3.336 -28.104 -11.814  1.00  0.00           O  
ATOM   2578  N   GLY A1779      -1.538 -33.371 -16.898  1.00  0.00           N  
ATOM   2579  CA  GLY A1779      -2.694 -34.021 -17.516  1.00  0.00           C  
ATOM   2580  C   GLY A1779      -2.774 -35.531 -17.363  1.00  0.00           C  
ATOM   2581  O   GLY A1779      -1.784 -36.222 -17.589  1.00  0.00           O  
ATOM   2582  N   VAL A1782      -3.947 -36.050 -16.985  1.00  0.00           N  
ATOM   2583  CA  VAL A1782      -4.168 -37.493 -16.962  1.00  0.00           C  
ATOM   2584  C   VAL A1782      -5.272 -37.832 -17.950  1.00  0.00           C  
ATOM   2585  O   VAL A1782      -6.379 -37.281 -17.862  1.00  0.00           O  
ATOM   2586  CB  VAL A1782      -4.541 -38.048 -15.539  1.00  0.00           C  
ATOM   2587  CG1 VAL A1782      -4.909 -39.511 -15.607  1.00  0.00           C  
ATOM   2588  CG2 VAL A1782      -3.421 -37.858 -14.550  1.00  0.00           C  
ATOM   2589  N   GLY A1783      -4.983 -38.758 -18.866  1.00  0.00           N  
ATOM   2590  CA  GLY A1783      -5.962 -39.241 -19.820  1.00  0.00           C  
ATOM   2591  C   GLY A1783      -6.955 -40.163 -19.140  1.00  0.00           C  
ATOM   2592  O   GLY A1783      -6.769 -41.351 -19.137  1.00  0.00           O  
ATOM   2593  N   VAL A1784      -8.026 -39.616 -18.572  1.00  0.00           N  
ATOM   2594  CA  VAL A1784      -9.012 -40.411 -17.853  1.00  0.00           C  
ATOM   2595  C   VAL A1784      -9.697 -41.460 -18.746  1.00  0.00           C  
ATOM   2596  O   VAL A1784      -9.692 -42.626 -18.422  1.00  0.00           O  
ATOM   2597  CB  VAL A1784     -10.021 -39.487 -17.063  1.00  0.00           C  
ATOM   2598  CG1 VAL A1784     -11.123 -40.300 -16.382  1.00  0.00           C  
ATOM   2599  CG2 VAL A1784      -9.270 -38.700 -16.024  1.00  0.00           C  
ATOM   2600  N   SER A1785     -10.247 -41.053 -19.880  1.00  0.00           N  
ATOM   2601  CA  SER A1785     -10.835 -41.989 -20.840  1.00  0.00           C  
ATOM   2602  C   SER A1785      -9.829 -42.882 -21.624  1.00  0.00           C  
ATOM   2603  O   SER A1785     -10.133 -44.029 -21.902  1.00  0.00           O  
ATOM   2604  CB  SER A1785     -11.764 -41.236 -21.799  1.00  0.00           C  
ATOM   2605  OG  SER A1785     -11.026 -40.227 -22.445  1.00  0.00           O  
ATOM   2606  N   ARG A1786      -8.665 -42.349 -22.012  1.00  0.00           N  
ATOM   2607  CA  ARG A1786      -7.580 -43.175 -22.582  1.00  0.00           C  
ATOM   2608  C   ARG A1786      -7.243 -44.324 -21.656  1.00  0.00           C  
ATOM   2609  O   ARG A1786      -6.890 -45.414 -22.133  1.00  0.00           O  
ATOM   2610  CB  ARG A1786      -6.299 -42.367 -22.860  1.00  0.00           C  
ATOM   2611  CG  ARG A1786      -5.068 -43.237 -23.232  1.00  0.00           C  
ATOM   2612  CD  ARG A1786      -3.875 -42.422 -23.754  1.00  0.00           C  
ATOM   2613  NE  ARG A1786      -4.151 -41.824 -25.058  1.00  0.00           N  
ATOM   2614  CZ  ARG A1786      -3.261 -41.156 -25.797  1.00  0.00           C  
ATOM   2615  NH1 ARG A1786      -2.021 -40.960 -25.361  1.00  0.00           N  
ATOM   2616  NH2 ARG A1786      -3.622 -40.650 -26.969  1.00  0.00           N  
ATOM   2617  N   LEU A1787      -7.361 -44.082 -20.345  1.00  0.00           N  
ATOM   2618  CA  LEU A1787      -6.985 -45.057 -19.292  1.00  0.00           C  
ATOM   2619  C   LEU A1787      -7.766 -46.363 -19.302  1.00  0.00           C  
ATOM   2620  O   LEU A1787      -7.272 -47.372 -18.804  1.00  0.00           O  
ATOM   2621  CB  LEU A1787      -7.046 -44.438 -17.879  1.00  0.00           C  
ATOM   2622  CG  LEU A1787      -5.732 -43.866 -17.323  1.00  0.00           C  
ATOM   2623  CD1 LEU A1787      -5.990 -42.887 -16.180  1.00  0.00           C  
ATOM   2624  CD2 LEU A1787      -4.729 -44.976 -16.899  1.00  0.00           C  
ATOM   2625  N   LEU A1788      -8.978 -46.355 -19.851  1.00  0.00           N  
ATOM   2626  CA  LEU A1788      -9.726 -47.604 -19.997  1.00  0.00           C  
ATOM   2627  C   LEU A1788      -9.149 -48.516 -21.083  1.00  0.00           C  
ATOM   2628  O   LEU A1788      -9.228 -49.718 -20.970  1.00  0.00           O  
ATOM   2629  CB  LEU A1788     -11.200 -47.340 -20.258  1.00  0.00           C  
ATOM   2630  CG  LEU A1788     -12.094 -47.097 -19.056  1.00  0.00           C  
ATOM   2631  CD1 LEU A1788     -12.017 -45.626 -18.657  1.00  0.00           C  
ATOM   2632  CD2 LEU A1788     -13.507 -47.486 -19.389  1.00  0.00           C  
ATOM   2633  N   GLY A1789      -8.587 -47.936 -22.140  1.00  0.00           N  
ATOM   2634  CA  GLY A1789      -7.914 -48.695 -23.161  1.00  0.00           C  
ATOM   2635  C   GLY A1789      -6.617 -49.248 -22.627  1.00  0.00           C  
ATOM   2636  O   GLY A1789      -6.321 -50.404 -22.853  1.00  0.00           O  
ATOM   2637  N   ALA A1790      -5.833 -48.429 -21.919  1.00  0.00           N  
ATOM   2638  CA  ALA A1790      -4.537 -48.845 -21.355  1.00  0.00           C  
ATOM   2639  C   ALA A1790      -4.670 -49.974 -20.341  1.00  0.00           C  
ATOM   2640  O   ALA A1790      -3.853 -50.910 -20.313  1.00  0.00           O  
ATOM   2641  CB  ALA A1790      -3.827 -47.664 -20.708  1.00  0.00           C  
ATOM   2642  N   ILE A1791      -5.681 -49.877 -19.488  1.00  0.00           N  
ATOM   2643  CA  ILE A1791      -5.899 -50.882 -18.468  1.00  0.00           C  
ATOM   2644  C   ILE A1791      -6.238 -52.207 -19.121  1.00  0.00           C  
ATOM   2645  O   ILE A1791      -5.657 -53.213 -18.750  1.00  0.00           O  
ATOM   2646  CB  ILE A1791      -6.957 -50.455 -17.426  1.00  0.00           C  
ATOM   2647  CG1 ILE A1791      -6.469 -49.215 -16.647  1.00  0.00           C  
ATOM   2648  CG2 ILE A1791      -7.232 -51.586 -16.458  1.00  0.00           C  
ATOM   2649  CD1 ILE A1791      -7.495 -48.600 -15.693  1.00  0.00           C  
ATOM   2650  N   ILE A1792      -7.133 -52.216 -20.107  1.00  0.00           N  
ATOM   2651  CA  ILE A1792      -7.498 -53.467 -20.796  1.00  0.00           C  
ATOM   2652  C   ILE A1792      -6.316 -54.103 -21.556  1.00  0.00           C  
ATOM   2653  O   ILE A1792      -6.127 -55.316 -21.475  1.00  0.00           O  
ATOM   2654  CB  ILE A1792      -8.721 -53.316 -21.740  1.00  0.00           C  
ATOM   2655  CG1 ILE A1792      -9.953 -52.888 -20.942  1.00  0.00           C  
ATOM   2656  CG2 ILE A1792      -8.977 -54.647 -22.507  1.00  0.00           C  
ATOM   2657  CD1 ILE A1792     -11.166 -52.669 -21.727  1.00  0.00           C  
ATOM   2658  N   GLU A1793      -5.526 -53.297 -22.274  1.00  0.00           N  
ATOM   2659  CA  GLU A1793      -4.323 -53.806 -22.944  1.00  0.00           C  
ATOM   2660  C   GLU A1793      -3.446 -54.591 -21.962  1.00  0.00           C  
ATOM   2661  O   GLU A1793      -3.032 -55.708 -22.249  1.00  0.00           O  
ATOM   2662  CB  GLU A1793      -3.513 -52.671 -23.595  1.00  0.00           C  
ATOM   2663  CG  GLU A1793      -4.197 -51.967 -24.784  1.00  0.00           C  
ATOM   2664  CD  GLU A1793      -4.376 -52.854 -26.015  1.00  0.00           C  
ATOM   2665  OE1 GLU A1793      -3.443 -53.609 -26.354  1.00  0.00           O  
ATOM   2666  OE2 GLU A1793      -5.455 -52.792 -26.652  1.00  0.00           O  
ATOM   2667  N   ALA A1794      -3.189 -54.010 -20.796  1.00  0.00           N  
ATOM   2668  CA  ALA A1794      -2.300 -54.605 -19.813  1.00  0.00           C  
ATOM   2669  C   ALA A1794      -2.990 -55.698 -19.001  1.00  0.00           C  
ATOM   2670  O   ALA A1794      -2.317 -56.593 -18.492  1.00  0.00           O  
ATOM   2671  CB  ALA A1794      -1.720 -53.531 -18.897  1.00  0.00           C  
ATOM   2672  N   CYS A1795      -4.321 -55.642 -18.910  1.00  0.00           N  
ATOM   2673  CA  CYS A1795      -5.109 -56.523 -18.036  1.00  0.00           C  
ATOM   2674  C   CYS A1795      -6.224 -57.294 -18.737  1.00  0.00           C  
ATOM   2675  O   CYS A1795      -7.410 -57.007 -18.533  1.00  0.00           O  
ATOM   2676  CB  CYS A1795      -5.749 -55.705 -16.915  1.00  0.00           C  
ATOM   2677  SG  CYS A1795      -4.585 -55.008 -15.766  1.00  0.00           S  
ATOM   2678  N   HIS A1796      -5.840 -58.293 -19.530  1.00  0.00           N  
ATOM   2679  CA  HIS A1796      -6.782 -59.161 -20.238  1.00  0.00           C  
ATOM   2680  C   HIS A1796      -6.146 -60.524 -20.466  1.00  0.00           C  
ATOM   2681  O   HIS A1796      -4.920 -60.686 -20.353  1.00  0.00           O  
ATOM   2682  CB  HIS A1796      -7.208 -58.551 -21.602  1.00  0.00           C  
ATOM   2683  CG  HIS A1796      -6.150 -58.624 -22.656  1.00  0.00           C  
ATOM   2684  ND1 HIS A1796      -5.148 -57.685 -22.772  1.00  0.00           N  
ATOM   2685  CD2 HIS A1796      -5.920 -59.536 -23.633  1.00  0.00           C  
ATOM   2686  CE1 HIS A1796      -4.350 -58.012 -23.775  1.00  0.00           C  
ATOM   2687  NE2 HIS A1796      -4.793 -59.135 -24.311  1.00  0.00           N  
ATOM   2688  N   ASP A1797      -6.984 -61.499 -20.805  1.00  0.00           N  
ATOM   2689  CA  ASP A1797      -6.512 -62.740 -21.394  1.00  0.00           C  
ATOM   2690  C   ASP A1797      -7.415 -63.138 -22.565  1.00  0.00           C  
ATOM   2691  O   ASP A1797      -8.175 -62.315 -23.089  1.00  0.00           O  
ATOM   2692  CB  ASP A1797      -6.407 -63.845 -20.345  1.00  0.00           C  
ATOM   2693  CG  ASP A1797      -7.727 -64.147 -19.699  1.00  0.00           C  
ATOM   2694  OD1 ASP A1797      -8.767 -64.037 -20.397  1.00  0.00           O  
ATOM   2695  OD2 ASP A1797      -7.726 -64.518 -18.501  1.00  0.00           O  
ATOM   2696  N   ASP A1798      -7.322 -64.401 -22.963  1.00  0.00           N  
ATOM   2697  CA  ASP A1798      -8.048 -64.926 -24.088  1.00  0.00           C  
ATOM   2698  C   ASP A1798      -9.522 -64.988 -23.808  1.00  0.00           C  
ATOM   2699  O   ASP A1798     -10.304 -65.038 -24.740  1.00  0.00           O  
ATOM   2700  CB  ASP A1798      -7.543 -66.327 -24.433  1.00  0.00           C  
ATOM   2701  CG  ASP A1798      -6.114 -66.317 -24.944  1.00  0.00           C  
ATOM   2702  OD1 ASP A1798      -5.884 -65.949 -26.129  1.00  0.00           O  
ATOM   2703  OD2 ASP A1798      -5.225 -66.681 -24.141  1.00  0.00           O  
ATOM   2704  N   ASN A1799      -9.908 -64.995 -22.535  1.00  0.00           N  
ATOM   2705  CA  ASN A1799     -11.339 -65.071 -22.182  1.00  0.00           C  
ATOM   2706  C   ASN A1799     -12.059 -63.701 -22.043  1.00  0.00           C  
ATOM   2707  O   ASN A1799     -13.292 -63.658 -21.957  1.00  0.00           O  
ATOM   2708  CB  ASN A1799     -11.554 -65.950 -20.937  1.00  0.00           C  
ATOM   2709  CG  ASN A1799     -11.055 -67.388 -21.131  1.00  0.00           C  
ATOM   2710  OD1 ASN A1799     -10.767 -68.092 -20.156  1.00  0.00           O  
ATOM   2711  ND2 ASN A1799     -10.938 -67.817 -22.390  1.00  0.00           N  
ATOM   2712  N   GLY A1800     -11.275 -62.617 -22.057  1.00  0.00           N  
ATOM   2713  CA  GLY A1800     -11.778 -61.244 -21.972  1.00  0.00           C  
ATOM   2714  C   GLY A1800     -10.974 -60.320 -21.058  1.00  0.00           C  
ATOM   2715  O   GLY A1800      -9.750 -60.409 -20.978  1.00  0.00           O  
ATOM   2716  N   ILE A1801     -11.676 -59.428 -20.364  1.00  0.00           N  
ATOM   2717  CA  ILE A1801     -11.028 -58.379 -19.578  1.00  0.00           C  
ATOM   2718  C   ILE A1801     -10.756 -58.930 -18.188  1.00  0.00           C  
ATOM   2719  O   ILE A1801     -11.521 -59.749 -17.708  1.00  0.00           O  
ATOM   2720  CB  ILE A1801     -11.936 -57.121 -19.447  1.00  0.00           C  
ATOM   2721  CG1 ILE A1801     -12.400 -56.623 -20.823  1.00  0.00           C  
ATOM   2722  CG2 ILE A1801     -11.224 -55.995 -18.680  1.00  0.00           C  
ATOM   2723  CD1 ILE A1801     -13.773 -55.865 -20.782  1.00  0.00           C  
ATOM   2724  N   ILE A1802      -9.675 -58.484 -17.551  1.00  0.00           N  
ATOM   2725  CA  ILE A1802      -9.443 -58.766 -16.149  1.00  0.00           C  
ATOM   2726  C   ILE A1802      -9.282 -57.431 -15.386  1.00  0.00           C  
ATOM   2727  O   ILE A1802      -8.169 -56.882 -15.262  1.00  0.00           O  
ATOM   2728  CB  ILE A1802      -8.199 -59.677 -15.926  1.00  0.00           C  
ATOM   2729  CG1 ILE A1802      -8.252 -60.956 -16.789  1.00  0.00           C  
ATOM   2730  CG2 ILE A1802      -8.021 -59.996 -14.417  1.00  0.00           C  
ATOM   2731  CD1 ILE A1802      -6.964 -61.777 -16.729  1.00  0.00           C  
ATOM   2732  N   TRP A1803     -10.385 -56.914 -14.848  1.00  0.00           N  
ATOM   2733  CA  TRP A1803     -10.336 -55.602 -14.199  1.00  0.00           C  
ATOM   2734  C   TRP A1803      -9.531 -55.632 -12.906  1.00  0.00           C  
ATOM   2735  O   TRP A1803      -9.766 -56.482 -12.082  1.00  0.00           O  
ATOM   2736  CB  TRP A1803     -11.755 -55.077 -13.929  1.00  0.00           C  
ATOM   2737  CG  TRP A1803     -12.481 -54.597 -15.185  1.00  0.00           C  
ATOM   2738  CD1 TRP A1803     -13.643 -55.100 -15.700  1.00  0.00           C  
ATOM   2739  CD2 TRP A1803     -12.070 -53.551 -16.079  1.00  0.00           C  
ATOM   2740  NE1 TRP A1803     -13.992 -54.428 -16.840  1.00  0.00           N  
ATOM   2741  CE2 TRP A1803     -13.043 -53.472 -17.101  1.00  0.00           C  
ATOM   2742  CE3 TRP A1803     -10.987 -52.653 -16.104  1.00  0.00           C  
ATOM   2743  CZ2 TRP A1803     -12.956 -52.548 -18.148  1.00  0.00           C  
ATOM   2744  CZ3 TRP A1803     -10.909 -51.721 -17.151  1.00  0.00           C  
ATOM   2745  CH2 TRP A1803     -11.883 -51.690 -18.157  1.00  0.00           C  
ATOM   2746  N   PRO A1804      -8.560 -54.718 -12.731  1.00  0.00           N  
ATOM   2747  CA  PRO A1804      -8.070 -54.532 -11.364  1.00  0.00           C  
ATOM   2748  C   PRO A1804      -9.263 -54.088 -10.525  1.00  0.00           C  
ATOM   2749  O   PRO A1804     -10.167 -53.420 -11.040  1.00  0.00           O  
ATOM   2750  CB  PRO A1804      -7.042 -53.409 -11.510  1.00  0.00           C  
ATOM   2751  CG  PRO A1804      -6.610 -53.487 -12.933  1.00  0.00           C  
ATOM   2752  CD  PRO A1804      -7.844 -53.854 -13.689  1.00  0.00           C  
ATOM   2753  N   GLU A1805      -9.316 -54.474  -9.262  1.00  0.00           N  
ATOM   2754  CA  GLU A1805     -10.577 -54.341  -8.558  1.00  0.00           C  
ATOM   2755  C   GLU A1805     -10.935 -52.898  -8.174  1.00  0.00           C  
ATOM   2756  O   GLU A1805     -12.078 -52.617  -7.854  1.00  0.00           O  
ATOM   2757  CB  GLU A1805     -10.694 -55.348  -7.385  1.00  0.00           C  
ATOM   2758  CG  GLU A1805     -10.096 -54.920  -6.031  1.00  0.00           C  
ATOM   2759  CD  GLU A1805     -10.242 -56.020  -4.974  1.00  0.00           C  
ATOM   2760  OE1 GLU A1805     -11.044 -55.843  -4.013  1.00  0.00           O  
ATOM   2761  OE2 GLU A1805      -9.578 -57.081  -5.125  1.00  0.00           O  
ATOM   2762  N   ALA A1806      -9.967 -51.989  -8.221  1.00  0.00           N  
ATOM   2763  CA  ALA A1806     -10.222 -50.574  -7.913  1.00  0.00           C  
ATOM   2764  C   ALA A1806     -11.010 -49.835  -9.036  1.00  0.00           C  
ATOM   2765  O   ALA A1806     -11.730 -48.857  -8.771  1.00  0.00           O  
ATOM   2766  CB  ALA A1806      -8.910 -49.851  -7.574  1.00  0.00           C  
ATOM   2767  N   VAL A1807     -10.878 -50.330 -10.270  1.00  0.00           N  
ATOM   2768  CA  VAL A1807     -11.496 -49.746 -11.458  1.00  0.00           C  
ATOM   2769  C   VAL A1807     -12.606 -50.642 -12.045  1.00  0.00           C  
ATOM   2770  O   VAL A1807     -13.248 -50.306 -13.041  1.00  0.00           O  
ATOM   2771  CB  VAL A1807     -10.411 -49.379 -12.510  1.00  0.00           C  
ATOM   2772  CG1 VAL A1807      -9.303 -48.507 -11.873  1.00  0.00           C  
ATOM   2773  CG2 VAL A1807      -9.801 -50.644 -13.157  1.00  0.00           C  
ATOM   2774  N   ALA A1808     -12.853 -51.776 -11.393  1.00  0.00           N  
ATOM   2775  CA  ALA A1808     -13.838 -52.776 -11.866  1.00  0.00           C  
ATOM   2776  C   ALA A1808     -15.270 -52.290 -11.688  1.00  0.00           C  
ATOM   2777  O   ALA A1808     -15.601 -51.710 -10.654  1.00  0.00           O  
ATOM   2778  CB  ALA A1808     -13.640 -54.077 -11.139  1.00  0.00           C  
ATOM   2779  N   PRO A1809     -16.124 -52.524 -12.694  1.00  0.00           N  
ATOM   2780  CA  PRO A1809     -17.498 -52.019 -12.694  1.00  0.00           C  
ATOM   2781  C   PRO A1809     -18.398 -52.637 -11.645  1.00  0.00           C  
ATOM   2782  O   PRO A1809     -19.423 -52.051 -11.309  1.00  0.00           O  
ATOM   2783  CB  PRO A1809     -18.008 -52.414 -14.078  1.00  0.00           C  
ATOM   2784  CG  PRO A1809     -17.163 -53.599 -14.483  1.00  0.00           C  
ATOM   2785  CD  PRO A1809     -15.814 -53.273 -13.928  1.00  0.00           C  
ATOM   2786  N   PHE A1810     -18.036 -53.838 -11.192  1.00  0.00           N  
ATOM   2787  CA  PHE A1810     -18.685 -54.578 -10.111  1.00  0.00           C  
ATOM   2788  C   PHE A1810     -17.589 -55.384  -9.413  1.00  0.00           C  
ATOM   2789  O   PHE A1810     -16.549 -55.682 -10.011  1.00  0.00           O  
ATOM   2790  CB  PHE A1810     -19.745 -55.525 -10.680  1.00  0.00           C  
ATOM   2791  CG  PHE A1810     -21.020 -54.834 -11.108  1.00  0.00           C  
ATOM   2792  CD1 PHE A1810     -22.003 -54.502 -10.165  1.00  0.00           C  
ATOM   2793  CD2 PHE A1810     -21.242 -54.515 -12.454  1.00  0.00           C  
ATOM   2794  CE1 PHE A1810     -23.192 -53.836 -10.564  1.00  0.00           C  
ATOM   2795  CE2 PHE A1810     -22.418 -53.876 -12.857  1.00  0.00           C  
ATOM   2796  CZ  PHE A1810     -23.393 -53.531 -11.899  1.00  0.00           C  
ATOM   2797  N   ARG A1811     -17.778 -55.724  -8.145  1.00  0.00           N  
ATOM   2798  CA  ARG A1811     -16.722 -56.468  -7.456  1.00  0.00           C  
ATOM   2799  C   ARG A1811     -16.961 -57.959  -7.588  1.00  0.00           C  
ATOM   2800  O   ARG A1811     -16.044 -58.715  -7.918  1.00  0.00           O  
ATOM   2801  CB  ARG A1811     -16.559 -56.047  -5.990  1.00  0.00           C  
ATOM   2802  CG  ARG A1811     -15.134 -56.242  -5.436  1.00  0.00           C  
ATOM   2803  CD  ARG A1811     -15.098 -56.143  -3.895  1.00  0.00           C  
ATOM   2804  NE  ARG A1811     -14.014 -56.962  -3.341  1.00  0.00           N  
ATOM   2805  CZ  ARG A1811     -14.013 -57.533  -2.130  1.00  0.00           C  
ATOM   2806  NH1 ARG A1811     -15.039 -57.367  -1.303  1.00  0.00           N  
ATOM   2807  NH2 ARG A1811     -12.974 -58.275  -1.748  1.00  0.00           N  
ATOM   2808  N   VAL A1812     -18.196 -58.383  -7.338  1.00  0.00           N  
ATOM   2809  CA  VAL A1812     -18.545 -59.777  -7.499  1.00  0.00           C  
ATOM   2810  C   VAL A1812     -19.766 -59.905  -8.398  1.00  0.00           C  
ATOM   2811  O   VAL A1812     -20.681 -59.073  -8.360  1.00  0.00           O  
ATOM   2812  CB  VAL A1812     -18.728 -60.544  -6.121  1.00  0.00           C  
ATOM   2813  CG1 VAL A1812     -17.720 -60.087  -5.082  1.00  0.00           C  
ATOM   2814  CG2 VAL A1812     -20.116 -60.373  -5.554  1.00  0.00           C  
ATOM   2815  N   THR A1813     -19.769 -60.944  -9.226  1.00  0.00           N  
ATOM   2816  CA  THR A1813     -20.979 -61.316  -9.968  1.00  0.00           C  
ATOM   2817  C   THR A1813     -21.554 -62.662  -9.458  1.00  0.00           C  
ATOM   2818  O   THR A1813     -20.824 -63.631  -9.249  1.00  0.00           O  
ATOM   2819  CB  THR A1813     -20.759 -61.243 -11.508  1.00  0.00           C  
ATOM   2820  OG1 THR A1813     -21.963 -61.594 -12.197  1.00  0.00           O  
ATOM   2821  CG2 THR A1813     -19.611 -62.124 -11.971  1.00  0.00           C  
ATOM   2822  N   ILE A1814     -22.846 -62.698  -9.187  1.00  0.00           N  
ATOM   2823  CA  ILE A1814     -23.498 -63.943  -8.825  1.00  0.00           C  
ATOM   2824  C   ILE A1814     -24.000 -64.579 -10.116  1.00  0.00           C  
ATOM   2825  O   ILE A1814     -24.717 -63.931 -10.909  1.00  0.00           O  
ATOM   2826  CB  ILE A1814     -24.670 -63.718  -7.851  1.00  0.00           C  
ATOM   2827  CG1 ILE A1814     -24.181 -63.055  -6.560  1.00  0.00           C  
ATOM   2828  CG2 ILE A1814     -25.429 -65.032  -7.574  1.00  0.00           C  
ATOM   2829  CD1 ILE A1814     -25.298 -62.497  -5.695  1.00  0.00           C  
ATOM   2830  N   LEU A1815     -23.594 -65.831 -10.336  1.00  0.00           N  
ATOM   2831  CA  LEU A1815     -24.063 -66.614 -11.470  1.00  0.00           C  
ATOM   2832  C   LEU A1815     -24.978 -67.721 -10.968  1.00  0.00           C  
ATOM   2833  O   LEU A1815     -24.530 -68.630 -10.288  1.00  0.00           O  
ATOM   2834  CB  LEU A1815     -22.885 -67.158 -12.278  1.00  0.00           C  
ATOM   2835  CG  LEU A1815     -21.801 -66.135 -12.668  1.00  0.00           C  
ATOM   2836  CD1 LEU A1815     -20.541 -66.830 -13.150  1.00  0.00           C  
ATOM   2837  CD2 LEU A1815     -22.278 -65.115 -13.718  1.00  0.00           C  
ATOM   2838  N   ASN A1816     -26.273 -67.585 -11.259  1.00  0.00           N  
ATOM   2839  CA  ASN A1816     -27.294 -68.590 -10.963  1.00  0.00           C  
ATOM   2840  C   ASN A1816     -27.320 -69.617 -12.095  1.00  0.00           C  
ATOM   2841  O   ASN A1816     -27.657 -69.284 -13.229  1.00  0.00           O  
ATOM   2842  CB  ASN A1816     -28.672 -67.922 -10.776  1.00  0.00           C  
ATOM   2843  CG  ASN A1816     -29.813 -68.931 -10.556  1.00  0.00           C  
ATOM   2844  OD1 ASN A1816     -29.726 -70.090 -10.961  1.00  0.00           O  
ATOM   2845  ND2 ASN A1816     -30.898 -68.474  -9.912  1.00  0.00           N  
ATOM   2846  N   LEU A1817     -26.973 -70.863 -11.771  1.00  0.00           N  
ATOM   2847  CA  LEU A1817     -26.708 -71.885 -12.792  1.00  0.00           C  
ATOM   2848  C   LEU A1817     -27.924 -72.749 -13.153  1.00  0.00           C  
ATOM   2849  O   LEU A1817     -27.853 -73.568 -14.066  1.00  0.00           O  
ATOM   2850  CB  LEU A1817     -25.469 -72.723 -12.430  1.00  0.00           C  
ATOM   2851  CG  LEU A1817     -24.179 -71.942 -12.112  1.00  0.00           C  
ATOM   2852  CD1 LEU A1817     -23.078 -72.864 -11.602  1.00  0.00           C  
ATOM   2853  CD2 LEU A1817     -23.699 -71.151 -13.319  1.00  0.00           C  
ATOM   2854  N   LYS A1818     -29.036 -72.546 -12.445  1.00  0.00           N  
ATOM   2855  CA  LYS A1818     -30.350 -73.037 -12.884  1.00  0.00           C  
ATOM   2856  C   LYS A1818     -31.422 -71.957 -12.664  1.00  0.00           C  
ATOM   2857  O   LYS A1818     -32.042 -71.906 -11.595  1.00  0.00           O  
ATOM   2858  CB  LYS A1818     -30.724 -74.338 -12.152  1.00  0.00           C  
ATOM   2859  CG  LYS A1818     -31.973 -75.042 -12.691  1.00  0.00           C  
ATOM   2860  CD  LYS A1818     -31.621 -76.208 -13.623  1.00  0.00           C  
ATOM   2861  CE  LYS A1818     -32.729 -76.460 -14.644  1.00  0.00           C  
ATOM   2862  NZ  LYS A1818     -34.077 -76.710 -14.031  1.00  0.00           N  
ATOM   2863  N   GLN A1819     -31.634 -71.085 -13.654  1.00  0.00           N  
ATOM   2864  CA  GLN A1819     -32.579 -69.954 -13.476  1.00  0.00           C  
ATOM   2865  C   GLN A1819     -34.041 -70.396 -13.434  1.00  0.00           C  
ATOM   2866  O   GLN A1819     -34.528 -71.044 -14.365  1.00  0.00           O  
ATOM   2867  CB  GLN A1819     -32.396 -68.857 -14.543  1.00  0.00           C  
ATOM   2868  CG  GLN A1819     -32.879 -67.463 -14.093  1.00  0.00           C  
ATOM   2869  CD  GLN A1819     -31.938 -66.830 -13.065  1.00  0.00           C  
ATOM   2870  OE1 GLN A1819     -30.724 -66.806 -13.271  1.00  0.00           O  
ATOM   2871  NE2 GLN A1819     -32.492 -66.336 -11.951  1.00  0.00           N  
ATOM   2872  N   GLY A1820     -34.737 -70.032 -12.357  1.00  0.00           N  
ATOM   2873  CA  GLY A1820     -36.126 -70.451 -12.171  1.00  0.00           C  
ATOM   2874  C   GLY A1820     -36.269 -71.596 -11.175  1.00  0.00           C  
ATOM   2875  O   GLY A1820     -37.347 -71.776 -10.589  1.00  0.00           O  
ATOM   2876  N   ASP A1821     -35.193 -72.374 -11.003  1.00  0.00           N  
ATOM   2877  CA  ASP A1821     -35.087 -73.327  -9.904  1.00  0.00           C  
ATOM   2878  C   ASP A1821     -35.373 -72.578  -8.617  1.00  0.00           C  
ATOM   2879  O   ASP A1821     -34.607 -71.702  -8.210  1.00  0.00           O  
ATOM   2880  CB  ASP A1821     -33.694 -73.980  -9.842  1.00  0.00           C  
ATOM   2881  CG  ASP A1821     -33.520 -74.910  -8.632  1.00  0.00           C  
ATOM   2882  OD1 ASP A1821     -34.444 -75.709  -8.333  1.00  0.00           O  
ATOM   2883  OD2 ASP A1821     -32.445 -74.846  -7.984  1.00  0.00           O  
ATOM   2884  N   ALA A1829     -36.501 -72.931  -8.006  1.00  0.00           N  
ATOM   2885  CA  ALA A1829     -36.988 -72.314  -6.779  1.00  0.00           C  
ATOM   2886  C   ALA A1829     -35.900 -72.210  -5.707  1.00  0.00           C  
ATOM   2887  O   ALA A1829     -35.728 -71.157  -5.081  1.00  0.00           O  
ATOM   2888  CB  ALA A1829     -38.206 -73.095  -6.260  1.00  0.00           C  
ATOM   2889  N   ALA A1830     -35.146 -73.291  -5.538  1.00  0.00           N  
ATOM   2890  CA  ALA A1830     -34.119 -73.374  -4.514  1.00  0.00           C  
ATOM   2891  C   ALA A1830     -32.901 -72.469  -4.734  1.00  0.00           C  
ATOM   2892  O   ALA A1830     -32.386 -71.897  -3.761  1.00  0.00           O  
ATOM   2893  CB  ALA A1830     -33.682 -74.816  -4.325  1.00  0.00           C  
ATOM   2894  N   THR A1831     -32.424 -72.336  -5.977  1.00  0.00           N  
ATOM   2895  CA  THR A1831     -31.191 -71.547  -6.213  1.00  0.00           C  
ATOM   2896  C   THR A1831     -31.446 -70.059  -6.423  1.00  0.00           C  
ATOM   2897  O   THR A1831     -30.605 -69.239  -6.065  1.00  0.00           O  
ATOM   2898  CB  THR A1831     -30.175 -72.155  -7.269  1.00  0.00           C  
ATOM   2899  OG1 THR A1831     -30.626 -71.959  -8.614  1.00  0.00           O  
ATOM   2900  CG2 THR A1831     -29.955 -73.622  -7.014  1.00  0.00           C  
ATOM   2901  N   ASP A1832     -32.610 -69.724  -6.976  1.00  0.00           N  
ATOM   2902  CA  ASP A1832     -33.117 -68.346  -6.960  1.00  0.00           C  
ATOM   2903  C   ASP A1832     -33.100 -67.787  -5.537  1.00  0.00           C  
ATOM   2904  O   ASP A1832     -32.489 -66.748  -5.285  1.00  0.00           O  
ATOM   2905  CB  ASP A1832     -34.541 -68.286  -7.500  1.00  0.00           C  
ATOM   2906  CG  ASP A1832     -34.625 -68.495  -8.994  1.00  0.00           C  
ATOM   2907  OD1 ASP A1832     -33.622 -68.862  -9.648  1.00  0.00           O  
ATOM   2908  OD2 ASP A1832     -35.741 -68.295  -9.514  1.00  0.00           O  
ATOM   2909  N   ALA A1833     -33.765 -68.491  -4.618  1.00  0.00           N  
ATOM   2910  CA  ALA A1833     -33.805 -68.148  -3.191  1.00  0.00           C  
ATOM   2911  C   ALA A1833     -32.432 -67.842  -2.556  1.00  0.00           C  
ATOM   2912  O   ALA A1833     -32.289 -66.873  -1.809  1.00  0.00           O  
ATOM   2913  CB  ALA A1833     -34.503 -69.257  -2.419  1.00  0.00           C  
ATOM   2914  N   ALA A1834     -31.433 -68.668  -2.858  1.00  0.00           N  
ATOM   2915  CA  ALA A1834     -30.079 -68.503  -2.314  1.00  0.00           C  
ATOM   2916  C   ALA A1834     -29.349 -67.320  -2.952  1.00  0.00           C  
ATOM   2917  O   ALA A1834     -28.593 -66.597  -2.288  1.00  0.00           O  
ATOM   2918  CB  ALA A1834     -29.269 -69.791  -2.492  1.00  0.00           C  
ATOM   2919  N   CYS A1835     -29.580 -67.128  -4.245  1.00  0.00           N  
ATOM   2920  CA  CYS A1835     -29.007 -65.991  -4.972  1.00  0.00           C  
ATOM   2921  C   CYS A1835     -29.489 -64.641  -4.413  1.00  0.00           C  
ATOM   2922  O   CYS A1835     -28.671 -63.774  -4.101  1.00  0.00           O  
ATOM   2923  CB  CYS A1835     -29.265 -66.133  -6.471  1.00  0.00           C  
ATOM   2924  SG  CYS A1835     -28.196 -67.386  -7.237  1.00  0.00           S  
ATOM   2925  N   ASP A1836     -30.803 -64.487  -4.255  1.00  0.00           N  
ATOM   2926  CA  ASP A1836     -31.395 -63.286  -3.650  1.00  0.00           C  
ATOM   2927  C   ASP A1836     -30.824 -63.026  -2.265  1.00  0.00           C  
ATOM   2928  O   ASP A1836     -30.313 -61.942  -1.990  1.00  0.00           O  
ATOM   2929  CB  ASP A1836     -32.912 -63.425  -3.550  1.00  0.00           C  
ATOM   2930  CG  ASP A1836     -33.565 -63.656  -4.890  1.00  0.00           C  
ATOM   2931  OD1 ASP A1836     -32.837 -63.813  -5.897  1.00  0.00           O  
ATOM   2932  OD2 ASP A1836     -34.812 -63.690  -4.936  1.00  0.00           O  
ATOM   2933  N   GLN A1837     -30.931 -64.028  -1.397  1.00  0.00           N  
ATOM   2934  CA  GLN A1837     -30.280 -64.021  -0.091  1.00  0.00           C  
ATOM   2935  C   GLN A1837     -28.885 -63.385  -0.219  1.00  0.00           C  
ATOM   2936  O   GLN A1837     -28.603 -62.383   0.443  1.00  0.00           O  
ATOM   2937  CB  GLN A1837     -30.248 -65.458   0.474  1.00  0.00           C  
ATOM   2938  CG  GLN A1837     -29.584 -65.666   1.862  1.00  0.00           C  
ATOM   2939  CD  GLN A1837     -28.160 -66.283   1.799  1.00  0.00           C  
ATOM   2940  OE1 GLN A1837     -27.464 -66.376   2.818  1.00  0.00           O  
ATOM   2941  NE2 GLN A1837     -27.742 -66.713   0.607  1.00  0.00           N  
ATOM   2942  N   LEU A1838     -28.054 -63.935  -1.110  1.00  0.00           N  
ATOM   2943  CA  LEU A1838     -26.663 -63.490  -1.337  1.00  0.00           C  
ATOM   2944  C   LEU A1838     -26.517 -62.086  -1.918  1.00  0.00           C  
ATOM   2945  O   LEU A1838     -25.657 -61.310  -1.491  1.00  0.00           O  
ATOM   2946  CB  LEU A1838     -25.946 -64.473  -2.268  1.00  0.00           C  
ATOM   2947  CG  LEU A1838     -25.137 -65.624  -1.679  1.00  0.00           C  
ATOM   2948  CD1 LEU A1838     -24.734 -66.541  -2.786  1.00  0.00           C  
ATOM   2949  CD2 LEU A1838     -23.915 -65.095  -0.989  1.00  0.00           C  
ATOM   2950  N   TYR A1839     -27.334 -61.798  -2.926  1.00  0.00           N  
ATOM   2951  CA  TYR A1839     -27.422 -60.489  -3.560  1.00  0.00           C  
ATOM   2952  C   TYR A1839     -27.675 -59.408  -2.513  1.00  0.00           C  
ATOM   2953  O   TYR A1839     -26.818 -58.547  -2.291  1.00  0.00           O  
ATOM   2954  CB  TYR A1839     -28.546 -60.528  -4.602  1.00  0.00           C  
ATOM   2955  CG  TYR A1839     -28.768 -59.271  -5.400  1.00  0.00           C  
ATOM   2956  CD1 TYR A1839     -27.742 -58.695  -6.143  1.00  0.00           C  
ATOM   2957  CD2 TYR A1839     -30.021 -58.678  -5.447  1.00  0.00           C  
ATOM   2958  CE1 TYR A1839     -27.950 -57.549  -6.878  1.00  0.00           C  
ATOM   2959  CE2 TYR A1839     -30.235 -57.520  -6.185  1.00  0.00           C  
ATOM   2960  CZ  TYR A1839     -29.193 -56.972  -6.896  1.00  0.00           C  
ATOM   2961  OH  TYR A1839     -29.407 -55.838  -7.618  1.00  0.00           O  
ATOM   2962  N   ARG A1840     -28.833 -59.496  -1.851  1.00  0.00           N  
ATOM   2963  CA  ARG A1840     -29.262 -58.555  -0.806  1.00  0.00           C  
ATOM   2964  C   ARG A1840     -28.257 -58.371   0.355  1.00  0.00           C  
ATOM   2965  O   ARG A1840     -28.048 -57.241   0.837  1.00  0.00           O  
ATOM   2966  CB  ARG A1840     -30.656 -58.945  -0.273  1.00  0.00           C  
ATOM   2967  CG  ARG A1840     -31.780 -58.918  -1.347  1.00  0.00           C  
ATOM   2968  CD  ARG A1840     -33.198 -59.127  -0.776  1.00  0.00           C  
ATOM   2969  NE  ARG A1840     -33.612 -60.539  -0.734  1.00  0.00           N  
ATOM   2970  CZ  ARG A1840     -33.733 -61.277   0.380  1.00  0.00           C  
ATOM   2971  NH1 ARG A1840     -33.473 -60.752   1.577  1.00  0.00           N  
ATOM   2972  NH2 ARG A1840     -34.118 -62.546   0.300  1.00  0.00           N  
ATOM   2973  N   GLU A1841     -27.632 -59.467   0.785  1.00  0.00           N  
ATOM   2974  CA  GLU A1841     -26.656 -59.435   1.881  1.00  0.00           C  
ATOM   2975  C   GLU A1841     -25.314 -58.829   1.506  1.00  0.00           C  
ATOM   2976  O   GLU A1841     -24.667 -58.235   2.367  1.00  0.00           O  
ATOM   2977  CB  GLU A1841     -26.421 -60.831   2.454  1.00  0.00           C  
ATOM   2978  CG  GLU A1841     -27.473 -61.288   3.432  1.00  0.00           C  
ATOM   2979  CD  GLU A1841     -27.319 -62.754   3.800  1.00  0.00           C  
ATOM   2980  OE1 GLU A1841     -26.267 -63.131   4.371  1.00  0.00           O  
ATOM   2981  OE2 GLU A1841     -28.261 -63.524   3.511  1.00  0.00           O  
ATOM   2982  N   LEU A1842     -24.885 -59.020   0.249  1.00  0.00           N  
ATOM   2983  CA  LEU A1842     -23.650 -58.398  -0.292  1.00  0.00           C  
ATOM   2984  C   LEU A1842     -23.847 -56.908  -0.606  1.00  0.00           C  
ATOM   2985  O   LEU A1842     -22.912 -56.111  -0.483  1.00  0.00           O  
ATOM   2986  CB  LEU A1842     -23.150 -59.134  -1.545  1.00  0.00           C  
ATOM   2987  CG  LEU A1842     -22.511 -60.526  -1.440  1.00  0.00           C  
ATOM   2988  CD1 LEU A1842     -22.584 -61.237  -2.789  1.00  0.00           C  
ATOM   2989  CD2 LEU A1842     -21.071 -60.463  -0.943  1.00  0.00           C  
ATOM   2990  N   SER A1843     -25.064 -56.549  -1.019  1.00  0.00           N  
ATOM   2991  CA  SER A1843     -25.496 -55.147  -1.083  1.00  0.00           C  
ATOM   2992  C   SER A1843     -25.267 -54.485   0.269  1.00  0.00           C  
ATOM   2993  O   SER A1843     -24.404 -53.597   0.409  1.00  0.00           O  
ATOM   2994  CB  SER A1843     -26.982 -55.052  -1.422  1.00  0.00           C  
ATOM   2995  OG  SER A1843     -27.237 -55.320  -2.783  1.00  0.00           O  
ATOM   2996  N   ALA A1844     -26.021 -54.957   1.267  1.00  0.00           N  
ATOM   2997  CA  ALA A1844     -26.035 -54.375   2.615  1.00  0.00           C  
ATOM   2998  C   ALA A1844     -24.653 -54.185   3.248  1.00  0.00           C  
ATOM   2999  O   ALA A1844     -24.466 -53.278   4.058  1.00  0.00           O  
ATOM   3000  CB  ALA A1844     -26.936 -55.195   3.537  1.00  0.00           C  
ATOM   3001  N   LYS A1845     -23.689 -55.018   2.865  1.00  0.00           N  
ATOM   3002  CA  LYS A1845     -22.357 -54.971   3.462  1.00  0.00           C  
ATOM   3003  C   LYS A1845     -21.335 -54.177   2.624  1.00  0.00           C  
ATOM   3004  O   LYS A1845     -20.130 -54.216   2.910  1.00  0.00           O  
ATOM   3005  CB  LYS A1845     -21.845 -56.388   3.767  1.00  0.00           C  
ATOM   3006  CG  LYS A1845     -22.818 -57.270   4.558  1.00  0.00           C  
ATOM   3007  CD  LYS A1845     -22.092 -58.159   5.566  1.00  0.00           C  
ATOM   3008  CE  LYS A1845     -22.037 -57.497   6.944  1.00  0.00           C  
ATOM   3009  NZ  LYS A1845     -21.062 -58.148   7.852  1.00  0.00           N  
ATOM   3010  N   GLY A1847     -21.812 -53.471   1.595  1.00  0.00           N  
ATOM   3011  CA  GLY A1847     -20.966 -52.524   0.849  1.00  0.00           C  
ATOM   3012  C   GLY A1847     -20.518 -52.856  -0.577  1.00  0.00           C  
ATOM   3013  O   GLY A1847     -19.980 -51.988  -1.279  1.00  0.00           O  
ATOM   3014  N   VAL A1848     -20.771 -54.086  -1.018  1.00  0.00           N  
ATOM   3015  CA  VAL A1848     -20.113 -54.635  -2.209  1.00  0.00           C  
ATOM   3016  C   VAL A1848     -20.889 -54.357  -3.501  1.00  0.00           C  
ATOM   3017  O   VAL A1848     -22.092 -54.628  -3.600  1.00  0.00           O  
ATOM   3018  CB  VAL A1848     -19.847 -56.178  -2.069  1.00  0.00           C  
ATOM   3019  CG1 VAL A1848     -18.701 -56.615  -2.955  1.00  0.00           C  
ATOM   3020  CG2 VAL A1848     -19.567 -56.572  -0.618  1.00  0.00           C  
ATOM   3021  N   ASP A1849     -20.182 -53.812  -4.489  1.00  0.00           N  
ATOM   3022  CA  ASP A1849     -20.725 -53.701  -5.836  1.00  0.00           C  
ATOM   3023  C   ASP A1849     -20.967 -55.133  -6.342  1.00  0.00           C  
ATOM   3024  O   ASP A1849     -20.028 -55.903  -6.535  1.00  0.00           O  
ATOM   3025  CB  ASP A1849     -19.764 -52.937  -6.758  1.00  0.00           C  
ATOM   3026  CG  ASP A1849     -19.592 -51.466  -6.370  1.00  0.00           C  
ATOM   3027  OD1 ASP A1849     -20.457 -50.860  -5.667  1.00  0.00           O  
ATOM   3028  OD2 ASP A1849     -18.572 -50.885  -6.808  1.00  0.00           O  
ATOM   3029  N   VAL A1850     -22.235 -55.477  -6.530  1.00  0.00           N  
ATOM   3030  CA  VAL A1850     -22.628 -56.828  -6.865  1.00  0.00           C  
ATOM   3031  C   VAL A1850     -23.551 -56.862  -8.071  1.00  0.00           C  
ATOM   3032  O   VAL A1850     -24.525 -56.111  -8.155  1.00  0.00           O  
ATOM   3033  CB  VAL A1850     -23.255 -57.571  -5.639  1.00  0.00           C  
ATOM   3034  CG1 VAL A1850     -24.598 -56.961  -5.226  1.00  0.00           C  
ATOM   3035  CG2 VAL A1850     -23.391 -59.063  -5.924  1.00  0.00           C  
ATOM   3036  N   LEU A1851     -23.215 -57.728  -9.018  1.00  0.00           N  
ATOM   3037  CA  LEU A1851     -24.085 -58.013 -10.150  1.00  0.00           C  
ATOM   3038  C   LEU A1851     -24.675 -59.405  -9.928  1.00  0.00           C  
ATOM   3039  O   LEU A1851     -23.951 -60.351  -9.650  1.00  0.00           O  
ATOM   3040  CB  LEU A1851     -23.321 -57.914 -11.483  1.00  0.00           C  
ATOM   3041  CG  LEU A1851     -24.049 -58.056 -12.831  1.00  0.00           C  
ATOM   3042  CD1 LEU A1851     -25.268 -57.152 -12.968  1.00  0.00           C  
ATOM   3043  CD2 LEU A1851     -23.064 -57.796 -13.965  1.00  0.00           C  
ATOM   3044  N   TYR A1852     -25.996 -59.512  -9.984  1.00  0.00           N  
ATOM   3045  CA  TYR A1852     -26.639 -60.809  -9.979  1.00  0.00           C  
ATOM   3046  C   TYR A1852     -27.128 -61.106 -11.393  1.00  0.00           C  
ATOM   3047  O   TYR A1852     -28.118 -60.531 -11.861  1.00  0.00           O  
ATOM   3048  CB  TYR A1852     -27.747 -60.873  -8.915  1.00  0.00           C  
ATOM   3049  CG  TYR A1852     -28.702 -62.058  -8.997  1.00  0.00           C  
ATOM   3050  CD1 TYR A1852     -28.323 -63.267  -9.592  1.00  0.00           C  
ATOM   3051  CD2 TYR A1852     -29.974 -61.979  -8.442  1.00  0.00           C  
ATOM   3052  CE1 TYR A1852     -29.194 -64.349  -9.656  1.00  0.00           C  
ATOM   3053  CE2 TYR A1852     -30.854 -63.065  -8.502  1.00  0.00           C  
ATOM   3054  CZ  TYR A1852     -30.458 -64.238  -9.112  1.00  0.00           C  
ATOM   3055  OH  TYR A1852     -31.328 -65.302  -9.183  1.00  0.00           O  
ATOM   3056  N   ASP A1853     -26.402 -61.983 -12.082  1.00  0.00           N  
ATOM   3057  CA  ASP A1853     -26.866 -62.510 -13.350  1.00  0.00           C  
ATOM   3058  C   ASP A1853     -28.053 -63.451 -13.119  1.00  0.00           C  
ATOM   3059  O   ASP A1853     -27.906 -64.670 -12.958  1.00  0.00           O  
ATOM   3060  CB  ASP A1853     -25.740 -63.178 -14.138  1.00  0.00           C  
ATOM   3061  CG  ASP A1853     -26.166 -63.570 -15.539  1.00  0.00           C  
ATOM   3062  OD1 ASP A1853     -27.374 -63.751 -15.756  1.00  0.00           O  
ATOM   3063  OD2 ASP A1853     -25.307 -63.716 -16.439  1.00  0.00           O  
ATOM   3064  N   ASP A1854     -29.232 -62.847 -13.099  1.00  0.00           N  
ATOM   3065  CA  ASP A1854     -30.503 -63.552 -13.019  1.00  0.00           C  
ATOM   3066  C   ASP A1854     -31.165 -63.797 -14.390  1.00  0.00           C  
ATOM   3067  O   ASP A1854     -32.397 -63.891 -14.488  1.00  0.00           O  
ATOM   3068  CB  ASP A1854     -31.461 -62.763 -12.119  1.00  0.00           C  
ATOM   3069  CG  ASP A1854     -31.773 -61.388 -12.662  1.00  0.00           C  
ATOM   3070  OD1 ASP A1854     -31.039 -60.920 -13.560  1.00  0.00           O  
ATOM   3071  OD2 ASP A1854     -32.754 -60.779 -12.182  1.00  0.00           O  
ATOM   3072  N   THR A1855     -30.365 -63.898 -15.445  1.00  0.00           N  
ATOM   3073  CA  THR A1855     -30.943 -64.043 -16.777  1.00  0.00           C  
ATOM   3074  C   THR A1855     -31.268 -65.502 -17.074  1.00  0.00           C  
ATOM   3075  O   THR A1855     -30.768 -66.405 -16.412  1.00  0.00           O  
ATOM   3076  CB  THR A1855     -30.061 -63.410 -17.917  1.00  0.00           C  
ATOM   3077  OG1 THR A1855     -28.690 -63.781 -17.745  1.00  0.00           O  
ATOM   3078  CG2 THR A1855     -30.177 -61.889 -17.936  1.00  0.00           C  
ATOM   3079  N   ASP A1857     -32.122 -65.693 -18.077  1.00  0.00           N  
ATOM   3080  CA  ASP A1857     -32.610 -66.982 -18.557  1.00  0.00           C  
ATOM   3081  C   ASP A1857     -31.588 -67.595 -19.544  1.00  0.00           C  
ATOM   3082  O   ASP A1857     -31.955 -68.173 -20.569  1.00  0.00           O  
ATOM   3083  CB  ASP A1857     -33.981 -66.733 -19.211  1.00  0.00           C  
ATOM   3084  CG  ASP A1857     -34.745 -68.011 -19.551  1.00  0.00           C  
ATOM   3085  OD1 ASP A1857     -35.225 -68.721 -18.627  1.00  0.00           O  
ATOM   3086  OD2 ASP A1857     -34.908 -68.282 -20.767  1.00  0.00           O  
ATOM   3087  N   GLN A1859     -30.299 -67.444 -19.231  1.00  0.00           N  
ATOM   3088  CA  GLN A1859     -29.206 -68.046 -20.004  1.00  0.00           C  
ATOM   3089  C   GLN A1859     -28.861 -69.389 -19.354  1.00  0.00           C  
ATOM   3090  O   GLN A1859     -29.213 -69.639 -18.191  1.00  0.00           O  
ATOM   3091  CB  GLN A1859     -27.932 -67.167 -19.994  1.00  0.00           C  
ATOM   3092  CG  GLN A1859     -27.930 -65.895 -20.820  1.00  0.00           C  
ATOM   3093  CD  GLN A1859     -26.725 -64.958 -20.476  1.00  0.00           C  
ATOM   3094  OE1 GLN A1859     -25.860 -64.697 -21.321  1.00  0.00           O  
ATOM   3095  NE2 GLN A1859     -26.677 -64.461 -19.232  1.00  0.00           N  
ATOM   3096  N   ARG A1860     -28.154 -70.231 -20.106  1.00  0.00           N  
ATOM   3097  CA  ARG A1860     -27.602 -71.476 -19.595  1.00  0.00           C  
ATOM   3098  C   ARG A1860     -26.200 -71.204 -19.039  1.00  0.00           C  
ATOM   3099  O   ARG A1860     -25.589 -70.194 -19.394  1.00  0.00           O  
ATOM   3100  CB  ARG A1860     -27.546 -72.526 -20.709  1.00  0.00           C  
ATOM   3101  CG  ARG A1860     -27.955 -73.907 -20.243  1.00  0.00           C  
ATOM   3102  CD  ARG A1860     -29.391 -74.228 -20.643  1.00  0.00           C  
ATOM   3103  NE  ARG A1860     -29.436 -74.811 -21.991  1.00  0.00           N  
ATOM   3104  CZ  ARG A1860     -30.295 -75.752 -22.389  1.00  0.00           C  
ATOM   3105  NH1 ARG A1860     -31.209 -76.238 -21.551  1.00  0.00           N  
ATOM   3106  NH2 ARG A1860     -30.233 -76.216 -23.635  1.00  0.00           N  
ATOM   3107  N   ALA A1861     -25.693 -72.102 -18.188  1.00  0.00           N  
ATOM   3108  CA  ALA A1861     -24.461 -71.880 -17.427  1.00  0.00           C  
ATOM   3109  C   ALA A1861     -23.263 -71.491 -18.294  1.00  0.00           C  
ATOM   3110  O   ALA A1861     -22.530 -70.555 -17.967  1.00  0.00           O  
ATOM   3111  CB  ALA A1861     -24.134 -73.106 -16.577  1.00  0.00           C  
ATOM   3112  N   GLY A1862     -23.073 -72.201 -19.407  1.00  0.00           N  
ATOM   3113  CA  GLY A1862     -21.920 -71.983 -20.303  1.00  0.00           C  
ATOM   3114  C   GLY A1862     -21.831 -70.560 -20.828  1.00  0.00           C  
ATOM   3115  O   GLY A1862     -20.745 -70.088 -21.188  1.00  0.00           O  
ATOM   3116  N   ALA A1863     -22.983 -69.887 -20.856  1.00  0.00           N  
ATOM   3117  CA  ALA A1863     -23.107 -68.527 -21.379  1.00  0.00           C  
ATOM   3118  C   ALA A1863     -22.823 -67.494 -20.286  1.00  0.00           C  
ATOM   3119  O   ALA A1863     -22.171 -66.488 -20.537  1.00  0.00           O  
ATOM   3120  CB  ALA A1863     -24.494 -68.310 -22.017  1.00  0.00           C  
ATOM   3121  N   LYS A1864     -23.301 -67.774 -19.076  1.00  0.00           N  
ATOM   3122  CA  LYS A1864     -23.028 -66.967 -17.908  1.00  0.00           C  
ATOM   3123  C   LYS A1864     -21.556 -66.940 -17.536  1.00  0.00           C  
ATOM   3124  O   LYS A1864     -21.076 -65.923 -17.050  1.00  0.00           O  
ATOM   3125  CB  LYS A1864     -23.851 -67.453 -16.722  1.00  0.00           C  
ATOM   3126  CG  LYS A1864     -25.314 -67.138 -16.865  1.00  0.00           C  
ATOM   3127  CD  LYS A1864     -26.058 -67.319 -15.593  1.00  0.00           C  
ATOM   3128  CE  LYS A1864     -27.533 -67.324 -15.891  1.00  0.00           C  
ATOM   3129  NZ  LYS A1864     -28.323 -66.820 -14.760  1.00  0.00           N  
ATOM   3130  N   PHE A1865     -20.840 -68.043 -17.740  1.00  0.00           N  
ATOM   3131  CA  PHE A1865     -19.392 -68.045 -17.497  1.00  0.00           C  
ATOM   3132  C   PHE A1865     -18.698 -67.214 -18.564  1.00  0.00           C  
ATOM   3133  O   PHE A1865     -17.760 -66.466 -18.257  1.00  0.00           O  
ATOM   3134  CB  PHE A1865     -18.790 -69.459 -17.467  1.00  0.00           C  
ATOM   3135  CG  PHE A1865     -19.378 -70.360 -16.404  1.00  0.00           C  
ATOM   3136  CD1 PHE A1865     -19.646 -69.878 -15.121  1.00  0.00           C  
ATOM   3137  CD2 PHE A1865     -19.648 -71.702 -16.687  1.00  0.00           C  
ATOM   3138  CE1 PHE A1865     -20.175 -70.711 -14.143  1.00  0.00           C  
ATOM   3139  CE2 PHE A1865     -20.178 -72.554 -15.715  1.00  0.00           C  
ATOM   3140  CZ  PHE A1865     -20.437 -72.064 -14.442  1.00  0.00           C  
ATOM   3141  N   ALA A1866     -19.160 -67.335 -19.810  1.00  0.00           N  
ATOM   3142  CA  ALA A1866     -18.540 -66.622 -20.912  1.00  0.00           C  
ATOM   3143  C   ALA A1866     -18.686 -65.111 -20.738  1.00  0.00           C  
ATOM   3144  O   ALA A1866     -17.702 -64.379 -20.848  1.00  0.00           O  
ATOM   3145  CB  ALA A1866     -19.102 -67.098 -22.260  1.00  0.00           C  
ATOM   3146  N   THR A1867     -19.892 -64.644 -20.423  1.00  0.00           N  
ATOM   3147  CA  THR A1867     -20.113 -63.209 -20.191  1.00  0.00           C  
ATOM   3148  C   THR A1867     -19.320 -62.680 -18.982  1.00  0.00           C  
ATOM   3149  O   THR A1867     -18.604 -61.678 -19.113  1.00  0.00           O  
ATOM   3150  CB  THR A1867     -21.609 -62.860 -20.109  1.00  0.00           C  
ATOM   3151  OG1 THR A1867     -22.225 -63.192 -21.361  1.00  0.00           O  
ATOM   3152  CG2 THR A1867     -21.829 -61.363 -19.814  1.00  0.00           C  
ATOM   3153  N   ALA A1878     -19.428 -63.368 -17.842  1.00  0.00           N  
ATOM   3154  CA  ALA A1878     -18.661 -63.060 -16.623  1.00  0.00           C  
ATOM   3155  C   ALA A1878     -17.179 -62.912 -16.905  1.00  0.00           C  
ATOM   3156  O   ALA A1878     -16.573 -61.913 -16.507  1.00  0.00           O  
ATOM   3157  CB  ALA A1878     -18.879 -64.127 -15.577  1.00  0.00           C  
ATOM   3158  N   ASP A1879     -16.597 -63.898 -17.604  1.00  0.00           N  
ATOM   3159  CA  ASP A1879     -15.188 -63.834 -17.994  1.00  0.00           C  
ATOM   3160  C   ASP A1879     -14.915 -62.612 -18.849  1.00  0.00           C  
ATOM   3161  O   ASP A1879     -13.968 -61.874 -18.590  1.00  0.00           O  
ATOM   3162  CB  ASP A1879     -14.734 -65.084 -18.758  1.00  0.00           C  
ATOM   3163  CG  ASP A1879     -14.657 -66.299 -17.890  1.00  0.00           C  
ATOM   3164  OD1 ASP A1879     -14.552 -66.156 -16.647  1.00  0.00           O  
ATOM   3165  OD2 ASP A1879     -14.706 -67.414 -18.461  1.00  0.00           O  
ATOM   3166  N   LEU A1880     -15.747 -62.427 -19.868  1.00  0.00           N  
ATOM   3167  CA  LEU A1880     -15.598 -61.328 -20.831  1.00  0.00           C  
ATOM   3168  C   LEU A1880     -15.656 -59.913 -20.211  1.00  0.00           C  
ATOM   3169  O   LEU A1880     -14.828 -59.053 -20.577  1.00  0.00           O  
ATOM   3170  CB  LEU A1880     -16.632 -61.439 -21.971  1.00  0.00           C  
ATOM   3171  CG  LEU A1880     -16.702 -60.285 -22.989  1.00  0.00           C  
ATOM   3172  CD1 LEU A1880     -15.361 -59.971 -23.615  1.00  0.00           C  
ATOM   3173  CD2 LEU A1880     -17.707 -60.560 -24.053  1.00  0.00           C  
ATOM   3174  N   ILE A1881     -16.613 -59.668 -19.306  1.00  0.00           N  
ATOM   3175  CA  ILE A1881     -16.794 -58.312 -18.746  1.00  0.00           C  
ATOM   3176  C   ILE A1881     -15.805 -57.953 -17.636  1.00  0.00           C  
ATOM   3177  O   ILE A1881     -15.734 -56.806 -17.219  1.00  0.00           O  
ATOM   3178  CB  ILE A1881     -18.262 -58.008 -18.359  1.00  0.00           C  
ATOM   3179  CG1 ILE A1881     -18.671 -58.674 -17.048  1.00  0.00           C  
ATOM   3180  CG2 ILE A1881     -19.205 -58.381 -19.509  1.00  0.00           C  
ATOM   3181  CD1 ILE A1881     -20.161 -58.573 -16.761  1.00  0.00           C  
ATOM   3182  N   GLY A1882     -15.058 -58.957 -17.154  1.00  0.00           N  
ATOM   3183  CA  GLY A1882     -13.886 -58.745 -16.322  1.00  0.00           C  
ATOM   3184  C   GLY A1882     -14.049 -58.642 -14.824  1.00  0.00           C  
ATOM   3185  O   GLY A1882     -13.077 -58.338 -14.124  1.00  0.00           O  
ATOM   3186  N   ILE A1883     -15.256 -58.905 -14.324  1.00  0.00           N  
ATOM   3187  CA  ILE A1883     -15.558 -58.842 -12.881  1.00  0.00           C  
ATOM   3188  C   ILE A1883     -14.547 -59.692 -12.080  1.00  0.00           C  
ATOM   3189  O   ILE A1883     -14.354 -60.869 -12.399  1.00  0.00           O  
ATOM   3190  CB  ILE A1883     -17.016 -59.308 -12.570  1.00  0.00           C  
ATOM   3191  CG1 ILE A1883     -18.051 -58.679 -13.504  1.00  0.00           C  
ATOM   3192  CG2 ILE A1883     -17.385 -59.055 -11.128  1.00  0.00           C  
ATOM   3193  CD1 ILE A1883     -18.006 -57.196 -13.653  1.00  0.00           C  
ATOM   3194  N   PRO A1884     -13.862 -59.072 -11.082  1.00  0.00           N  
ATOM   3195  CA  PRO A1884     -12.825 -59.683 -10.221  1.00  0.00           C  
ATOM   3196  C   PRO A1884     -13.141 -61.048  -9.557  1.00  0.00           C  
ATOM   3197  O   PRO A1884     -12.227 -61.885  -9.473  1.00  0.00           O  
ATOM   3198  CB  PRO A1884     -12.591 -58.615  -9.148  1.00  0.00           C  
ATOM   3199  CG  PRO A1884     -12.883 -57.327  -9.836  1.00  0.00           C  
ATOM   3200  CD  PRO A1884     -14.031 -57.636 -10.773  1.00  0.00           C  
ATOM   3201  N   TRP A1885     -14.381 -61.236  -9.079  1.00  0.00           N  
ATOM   3202  CA  TRP A1885     -14.858 -62.454  -8.396  1.00  0.00           C  
ATOM   3203  C   TRP A1885     -16.201 -62.919  -8.957  1.00  0.00           C  
ATOM   3204  O   TRP A1885     -17.066 -62.100  -9.277  1.00  0.00           O  
ATOM   3205  CB  TRP A1885     -15.046 -62.237  -6.880  1.00  0.00           C  
ATOM   3206  CG  TRP A1885     -13.791 -61.905  -6.135  1.00  0.00           C  
ATOM   3207  CD1 TRP A1885     -13.374 -60.661  -5.761  1.00  0.00           C  
ATOM   3208  CD2 TRP A1885     -12.787 -62.825  -5.666  1.00  0.00           C  
ATOM   3209  NE1 TRP A1885     -12.170 -60.743  -5.096  1.00  0.00           N  
ATOM   3210  CE2 TRP A1885     -11.783 -62.056  -5.029  1.00  0.00           C  
ATOM   3211  CE3 TRP A1885     -12.638 -64.219  -5.724  1.00  0.00           C  
ATOM   3212  CZ2 TRP A1885     -10.640 -62.633  -4.457  1.00  0.00           C  
ATOM   3213  CZ3 TRP A1885     -11.509 -64.799  -5.157  1.00  0.00           C  
ATOM   3214  CH2 TRP A1885     -10.518 -64.002  -4.531  1.00  0.00           C  
ATOM   3215  N   GLN A1886     -16.383 -64.234  -9.067  1.00  0.00           N  
ATOM   3216  CA  GLN A1886     -17.688 -64.794  -9.428  1.00  0.00           C  
ATOM   3217  C   GLN A1886     -18.126 -65.835  -8.407  1.00  0.00           C  
ATOM   3218  O   GLN A1886     -17.306 -66.615  -7.926  1.00  0.00           O  
ATOM   3219  CB  GLN A1886     -17.662 -65.440 -10.810  1.00  0.00           C  
ATOM   3220  CG  GLN A1886     -16.687 -64.846 -11.825  1.00  0.00           C  
ATOM   3221  CD  GLN A1886     -16.538 -65.743 -13.056  1.00  0.00           C  
ATOM   3222  OE1 GLN A1886     -17.047 -66.864 -13.081  1.00  0.00           O  
ATOM   3223  NE2 GLN A1886     -15.834 -65.254 -14.073  1.00  0.00           N  
ATOM   3224  N   ILE A1887     -19.415 -65.835  -8.072  1.00  0.00           N  
ATOM   3225  CA  ILE A1887     -19.989 -66.842  -7.196  1.00  0.00           C  
ATOM   3226  C   ILE A1887     -20.868 -67.756  -8.039  1.00  0.00           C  
ATOM   3227  O   ILE A1887     -21.888 -67.302  -8.568  1.00  0.00           O  
ATOM   3228  CB  ILE A1887     -20.816 -66.221  -6.040  1.00  0.00           C  
ATOM   3229  CG1 ILE A1887     -19.985 -65.216  -5.225  1.00  0.00           C  
ATOM   3230  CG2 ILE A1887     -21.386 -67.319  -5.126  1.00  0.00           C  
ATOM   3231  CD1 ILE A1887     -20.780 -64.520  -4.077  1.00  0.00           C  
ATOM   3232  N   HIS A1888     -20.464 -69.028  -8.183  1.00  0.00           N  
ATOM   3233  CA  HIS A1888     -21.233 -70.011  -8.984  1.00  0.00           C  
ATOM   3234  C   HIS A1888     -22.258 -70.715  -8.089  1.00  0.00           C  
ATOM   3235  O   HIS A1888     -21.912 -71.272  -7.062  1.00  0.00           O  
ATOM   3236  CB  HIS A1888     -20.329 -71.050  -9.677  1.00  0.00           C  
ATOM   3237  CG  HIS A1888     -19.287 -70.471 -10.591  1.00  0.00           C  
ATOM   3238  ND1 HIS A1888     -18.330 -71.250 -11.203  1.00  0.00           N  
ATOM   3239  CD2 HIS A1888     -19.034 -69.200 -10.982  1.00  0.00           C  
ATOM   3240  CE1 HIS A1888     -17.539 -70.491 -11.938  1.00  0.00           C  
ATOM   3241  NE2 HIS A1888     -17.946 -69.242 -11.826  1.00  0.00           N  
ATOM   3242  N   VAL A1889     -23.525 -70.658  -8.469  1.00  0.00           N  
ATOM   3243  CA  VAL A1889     -24.612 -71.180  -7.634  1.00  0.00           C  
ATOM   3244  C   VAL A1889     -25.527 -72.101  -8.471  1.00  0.00           C  
ATOM   3245  O   VAL A1889     -26.255 -71.649  -9.359  1.00  0.00           O  
ATOM   3246  CB  VAL A1889     -25.416 -70.025  -6.929  1.00  0.00           C  
ATOM   3247  CG1 VAL A1889     -26.530 -70.577  -6.032  1.00  0.00           C  
ATOM   3248  CG2 VAL A1889     -24.486 -69.138  -6.107  1.00  0.00           C  
ATOM   3249  N   GLY A1890     -25.458 -73.399  -8.193  1.00  0.00           N  
ATOM   3250  CA  GLY A1890     -26.295 -74.387  -8.884  1.00  0.00           C  
ATOM   3251  C   GLY A1890     -26.932 -75.366  -7.909  1.00  0.00           C  
ATOM   3252  O   GLY A1890     -26.485 -75.464  -6.758  1.00  0.00           O  
ATOM   3253  N   PRO A1891     -27.985 -76.086  -8.352  1.00  0.00           N  
ATOM   3254  CA  PRO A1891     -28.691 -77.109  -7.569  1.00  0.00           C  
ATOM   3255  C   PRO A1891     -27.790 -78.130  -6.842  1.00  0.00           C  
ATOM   3256  O   PRO A1891     -28.070 -78.443  -5.668  1.00  0.00           O  
ATOM   3257  CB  PRO A1891     -29.561 -77.802  -8.618  1.00  0.00           C  
ATOM   3258  CG  PRO A1891     -29.859 -76.733  -9.585  1.00  0.00           C  
ATOM   3259  CD  PRO A1891     -28.592 -75.923  -9.682  1.00  0.00           C  
ATOM   3260  N   ARG A1892     -26.734 -78.623  -7.516  1.00  0.00           N  
ATOM   3261  CA  ARG A1892     -25.803 -79.614  -6.929  1.00  0.00           C  
ATOM   3262  C   ARG A1892     -25.267 -79.125  -5.593  1.00  0.00           C  
ATOM   3263  O   ARG A1892     -25.518 -79.744  -4.555  1.00  0.00           O  
ATOM   3264  CB  ARG A1892     -24.576 -79.909  -7.817  1.00  0.00           C  
ATOM   3265  CG  ARG A1892     -24.778 -80.072  -9.328  1.00  0.00           C  
ATOM   3266  CD  ARG A1892     -23.509 -79.606 -10.122  1.00  0.00           C  
ATOM   3267  NE  ARG A1892     -23.029 -78.272  -9.708  1.00  0.00           N  
ATOM   3268  CZ  ARG A1892     -23.600 -77.104 -10.038  1.00  0.00           C  
ATOM   3269  NH1 ARG A1892     -24.690 -77.063 -10.807  1.00  0.00           N  
ATOM   3270  NH2 ARG A1892     -23.076 -75.963  -9.595  1.00  0.00           N  
ATOM   3271  N   GLY A1893     -24.535 -78.010  -5.639  1.00  0.00           N  
ATOM   3272  CA  GLY A1893     -23.779 -77.501  -4.494  1.00  0.00           C  
ATOM   3273  C   GLY A1893     -24.631 -77.069  -3.322  1.00  0.00           C  
ATOM   3274  O   GLY A1893     -24.242 -77.244  -2.168  1.00  0.00           O  
ATOM   3275  N   LEU A1894     -25.793 -76.493  -3.632  1.00  0.00           N  
ATOM   3276  CA  LEU A1894     -26.767 -76.040  -2.630  1.00  0.00           C  
ATOM   3277  C   LEU A1894     -27.477 -77.189  -1.896  1.00  0.00           C  
ATOM   3278  O   LEU A1894     -27.984 -77.005  -0.781  1.00  0.00           O  
ATOM   3279  CB  LEU A1894     -27.799 -75.125  -3.289  1.00  0.00           C  
ATOM   3280  CG  LEU A1894     -27.726 -73.608  -3.101  1.00  0.00           C  
ATOM   3281  CD1 LEU A1894     -26.325 -73.039  -3.120  1.00  0.00           C  
ATOM   3282  CD2 LEU A1894     -28.553 -72.993  -4.182  1.00  0.00           C  
ATOM   3283  N   ALA A1895     -27.525 -78.358  -2.538  1.00  0.00           N  
ATOM   3284  CA  ALA A1895     -27.988 -79.584  -1.888  1.00  0.00           C  
ATOM   3285  C   ALA A1895     -27.011 -80.007  -0.780  1.00  0.00           C  
ATOM   3286  O   ALA A1895     -27.411 -80.658   0.194  1.00  0.00           O  
ATOM   3287  CB  ALA A1895     -28.172 -80.699  -2.916  1.00  0.00           C  
ATOM   3288  N   GLU A1896     -25.739 -79.627  -0.950  1.00  0.00           N  
ATOM   3289  CA  GLU A1896     -24.692 -79.779   0.068  1.00  0.00           C  
ATOM   3290  C   GLU A1896     -24.474 -78.491   0.860  1.00  0.00           C  
ATOM   3291  O   GLU A1896     -23.551 -78.414   1.677  1.00  0.00           O  
ATOM   3292  CB  GLU A1896     -23.360 -80.120  -0.591  1.00  0.00           C  
ATOM   3293  CG  GLU A1896     -23.292 -81.448  -1.318  1.00  0.00           C  
ATOM   3294  CD  GLU A1896     -22.030 -81.551  -2.159  1.00  0.00           C  
ATOM   3295  OE1 GLU A1896     -21.527 -80.479  -2.587  1.00  0.00           O  
ATOM   3296  OE2 GLU A1896     -21.543 -82.690  -2.385  1.00  0.00           O  
ATOM   3297  N   GLY A1898     -25.298 -77.477   0.595  1.00  0.00           N  
ATOM   3298  CA  GLY A1898     -25.126 -76.154   1.201  1.00  0.00           C  
ATOM   3299  C   GLY A1898     -23.775 -75.511   0.918  1.00  0.00           C  
ATOM   3300  O   GLY A1898     -23.173 -74.890   1.803  1.00  0.00           O  
ATOM   3301  N   LYS A1899     -23.310 -75.658  -0.324  1.00  0.00           N  
ATOM   3302  CA  LYS A1899     -22.025 -75.119  -0.776  1.00  0.00           C  
ATOM   3303  C   LYS A1899     -22.190 -74.261  -2.037  1.00  0.00           C  
ATOM   3304  O   LYS A1899     -23.218 -74.322  -2.704  1.00  0.00           O  
ATOM   3305  CB  LYS A1899     -21.039 -76.268  -1.041  1.00  0.00           C  
ATOM   3306  CG  LYS A1899     -20.353 -76.829   0.198  1.00  0.00           C  
ATOM   3307  CD  LYS A1899     -19.439 -77.993  -0.164  1.00  0.00           C  
ATOM   3308  CE  LYS A1899     -18.606 -78.507   1.034  1.00  0.00           C  
ATOM   3309  NZ  LYS A1899     -17.499 -77.556   1.439  1.00  0.00           N  
ATOM   3310  N   VAL A1900     -21.175 -73.451  -2.340  1.00  0.00           N  
ATOM   3311  CA  VAL A1900     -21.086 -72.659  -3.583  1.00  0.00           C  
ATOM   3312  C   VAL A1900     -19.627 -72.537  -3.948  1.00  0.00           C  
ATOM   3313  O   VAL A1900     -18.760 -72.878  -3.151  1.00  0.00           O  
ATOM   3314  CB  VAL A1900     -21.639 -71.189  -3.470  1.00  0.00           C  
ATOM   3315  CG1 VAL A1900     -23.121 -71.157  -3.212  1.00  0.00           C  
ATOM   3316  CG2 VAL A1900     -20.876 -70.373  -2.434  1.00  0.00           C  
ATOM   3317  N   GLU A1901     -19.360 -72.044  -5.151  1.00  0.00           N  
ATOM   3318  CA  GLU A1901     -18.003 -71.745  -5.586  1.00  0.00           C  
ATOM   3319  C   GLU A1901     -17.701 -70.257  -5.621  1.00  0.00           C  
ATOM   3320  O   GLU A1901     -18.566 -69.439  -5.924  1.00  0.00           O  
ATOM   3321  CB  GLU A1901     -17.761 -72.301  -6.984  1.00  0.00           C  
ATOM   3322  CG  GLU A1901     -16.977 -73.581  -7.038  1.00  0.00           C  
ATOM   3323  CD  GLU A1901     -17.323 -74.359  -8.272  1.00  0.00           C  
ATOM   3324  OE1 GLU A1901     -18.514 -74.751  -8.394  1.00  0.00           O  
ATOM   3325  OE2 GLU A1901     -16.419 -74.561  -9.119  1.00  0.00           O  
ATOM   3326  N   LEU A1902     -16.449 -69.929  -5.339  1.00  0.00           N  
ATOM   3327  CA  LEU A1902     -15.950 -68.595  -5.457  1.00  0.00           C  
ATOM   3328  C   LEU A1902     -14.844 -68.737  -6.459  1.00  0.00           C  
ATOM   3329  O   LEU A1902     -13.936 -69.522  -6.244  1.00  0.00           O  
ATOM   3330  CB  LEU A1902     -15.417 -68.113  -4.099  1.00  0.00           C  
ATOM   3331  CG  LEU A1902     -14.780 -66.724  -3.919  1.00  0.00           C  
ATOM   3332  CD1 LEU A1902     -15.654 -65.591  -4.466  1.00  0.00           C  
ATOM   3333  CD2 LEU A1902     -14.470 -66.476  -2.459  1.00  0.00           C  
ATOM   3334  N   LYS A1903     -14.943 -68.036  -7.587  1.00  0.00           N  
ATOM   3335  CA  LYS A1903     -13.888 -68.058  -8.607  1.00  0.00           C  
ATOM   3336  C   LYS A1903     -13.258 -66.673  -8.698  1.00  0.00           C  
ATOM   3337  O   LYS A1903     -13.952 -65.641  -8.649  1.00  0.00           O  
ATOM   3338  CB  LYS A1903     -14.406 -68.531  -9.982  1.00  0.00           C  
ATOM   3339  CG  LYS A1903     -13.319 -68.624 -11.109  1.00  0.00           C  
ATOM   3340  CD  LYS A1903     -13.822 -69.367 -12.356  1.00  0.00           C  
ATOM   3341  CE  LYS A1903     -12.817 -69.340 -13.549  1.00  0.00           C  
ATOM   3342  NZ  LYS A1903     -12.743 -68.021 -14.332  1.00  0.00           N  
ATOM   3343  N   ARG A1904     -11.935 -66.664  -8.778  1.00  0.00           N  
ATOM   3344  CA  ARG A1904     -11.180 -65.460  -9.064  1.00  0.00           C  
ATOM   3345  C   ARG A1904     -10.947 -65.385 -10.575  1.00  0.00           C  
ATOM   3346  O   ARG A1904     -10.380 -66.298 -11.172  1.00  0.00           O  
ATOM   3347  CB  ARG A1904      -9.858 -65.503  -8.309  1.00  0.00           C  
ATOM   3348  CG  ARG A1904      -8.989 -64.312  -8.495  1.00  0.00           C  
ATOM   3349  CD  ARG A1904      -8.115 -64.131  -7.312  1.00  0.00           C  
ATOM   3350  NE  ARG A1904      -7.033 -65.101  -7.257  1.00  0.00           N  
ATOM   3351  CZ  ARG A1904      -6.388 -65.442  -6.140  1.00  0.00           C  
ATOM   3352  NH1 ARG A1904      -6.733 -64.904  -4.978  1.00  0.00           N  
ATOM   3353  NH2 ARG A1904      -5.405 -66.342  -6.179  1.00  0.00           N  
ATOM   3354  N   ARG A1905     -11.409 -64.306 -11.190  1.00  0.00           N  
ATOM   3355  CA  ARG A1905     -11.160 -64.040 -12.607  1.00  0.00           C  
ATOM   3356  C   ARG A1905      -9.667 -63.995 -12.987  1.00  0.00           C  
ATOM   3357  O   ARG A1905      -9.287 -64.497 -14.043  1.00  0.00           O  
ATOM   3358  CB  ARG A1905     -11.853 -62.726 -13.025  1.00  0.00           C  
ATOM   3359  CG  ARG A1905     -11.623 -62.303 -14.446  1.00  0.00           C  
ATOM   3360  CD  ARG A1905     -12.263 -63.286 -15.407  1.00  0.00           C  
ATOM   3361  NE  ARG A1905     -12.146 -62.918 -16.819  1.00  0.00           N  
ATOM   3362  CZ  ARG A1905     -11.128 -63.272 -17.590  1.00  0.00           C  
ATOM   3363  NH1 ARG A1905     -10.131 -63.974 -17.087  1.00  0.00           N  
ATOM   3364  NH2 ARG A1905     -11.097 -62.922 -18.863  1.00  0.00           N  
ATOM   3365  N   SER A1906      -8.828 -63.393 -12.148  1.00  0.00           N  
ATOM   3366  CA  SER A1906      -7.453 -63.094 -12.564  1.00  0.00           C  
ATOM   3367  C   SER A1906      -6.622 -64.346 -12.870  1.00  0.00           C  
ATOM   3368  O   SER A1906      -6.017 -64.447 -13.935  1.00  0.00           O  
ATOM   3369  CB  SER A1906      -6.737 -62.132 -11.593  1.00  0.00           C  
ATOM   3370  OG  SER A1906      -6.780 -62.558 -10.238  1.00  0.00           O  
ATOM   3371  N   ASP A1907      -6.640 -65.321 -11.963  1.00  0.00           N  
ATOM   3372  CA  ASP A1907      -5.829 -66.531 -12.126  1.00  0.00           C  
ATOM   3373  C   ASP A1907      -6.654 -67.827 -12.278  1.00  0.00           C  
ATOM   3374  O   ASP A1907      -6.113 -68.903 -12.579  1.00  0.00           O  
ATOM   3375  CB  ASP A1907      -4.794 -66.625 -11.001  1.00  0.00           C  
ATOM   3376  CG  ASP A1907      -5.415 -66.697  -9.640  1.00  0.00           C  
ATOM   3377  OD1 ASP A1907      -6.647 -66.605  -9.520  1.00  0.00           O  
ATOM   3378  OD2 ASP A1907      -4.656 -66.864  -8.672  1.00  0.00           O  
ATOM   3379  N   GLY A1909      -7.966 -67.716 -12.122  1.00  0.00           N  
ATOM   3380  CA  GLY A1909      -8.810 -68.875 -12.291  1.00  0.00           C  
ATOM   3381  C   GLY A1909      -8.883 -69.676 -11.008  1.00  0.00           C  
ATOM   3382  O   GLY A1909      -9.559 -70.717 -10.952  1.00  0.00           O  
ATOM   3383  N   ALA A1910      -8.199 -69.187  -9.971  1.00  0.00           N  
ATOM   3384  CA  ALA A1910      -8.342 -69.745  -8.632  1.00  0.00           C  
ATOM   3385  C   ALA A1910      -9.800 -69.990  -8.374  1.00  0.00           C  
ATOM   3386  O   ALA A1910     -10.634 -69.175  -8.730  1.00  0.00           O  
ATOM   3387  CB  ALA A1910      -7.795 -68.801  -7.578  1.00  0.00           C  
ATOM   3388  N   ARG A1913     -10.108 -71.134  -7.776  1.00  0.00           N  
ATOM   3389  CA  ARG A1913     -11.452 -71.381  -7.282  1.00  0.00           C  
ATOM   3390  C   ARG A1913     -11.401 -72.200  -6.005  1.00  0.00           C  
ATOM   3391  O   ARG A1913     -10.433 -72.906  -5.737  1.00  0.00           O  
ATOM   3392  CB  ARG A1913     -12.380 -71.984  -8.351  1.00  0.00           C  
ATOM   3393  CG  ARG A1913     -11.739 -72.976  -9.321  1.00  0.00           C  
ATOM   3394  CD  ARG A1913     -12.810 -73.746 -10.073  1.00  0.00           C  
ATOM   3395  NE  ARG A1913     -13.084 -73.261 -11.427  1.00  0.00           N  
ATOM   3396  CZ  ARG A1913     -14.308 -73.198 -11.962  1.00  0.00           C  
ATOM   3397  NH1 ARG A1913     -15.370 -73.560 -11.247  1.00  0.00           N  
ATOM   3398  NH2 ARG A1913     -14.484 -72.763 -13.201  1.00  0.00           N  
ATOM   3399  N   GLU A1914     -12.462 -72.067  -5.224  1.00  0.00           N  
ATOM   3400  CA  GLU A1914     -12.578 -72.608  -3.887  1.00  0.00           C  
ATOM   3401  C   GLU A1914     -14.023 -73.080  -3.807  1.00  0.00           C  
ATOM   3402  O   GLU A1914     -14.893 -72.446  -4.382  1.00  0.00           O  
ATOM   3403  CB  GLU A1914     -12.269 -71.483  -2.883  1.00  0.00           C  
ATOM   3404  CG  GLU A1914     -12.933 -71.560  -1.504  1.00  0.00           C  
ATOM   3405  CD  GLU A1914     -11.984 -71.929  -0.368  1.00  0.00           C  
ATOM   3406  OE1 GLU A1914     -10.890 -71.309  -0.257  1.00  0.00           O  
ATOM   3407  OE2 GLU A1914     -12.362 -72.817   0.435  1.00  0.00           O  
ATOM   3408  N   ASN A1915     -14.273 -74.209  -3.155  1.00  0.00           N  
ATOM   3409  CA  ASN A1915     -15.636 -74.695  -2.945  1.00  0.00           C  
ATOM   3410  C   ASN A1915     -15.878 -74.560  -1.457  1.00  0.00           C  
ATOM   3411  O   ASN A1915     -15.088 -75.066  -0.659  1.00  0.00           O  
ATOM   3412  CB  ASN A1915     -15.775 -76.157  -3.390  1.00  0.00           C  
ATOM   3413  CG  ASN A1915     -17.210 -76.547  -3.775  1.00  0.00           C  
ATOM   3414  OD1 ASN A1915     -17.943 -75.776  -4.406  1.00  0.00           O  
ATOM   3415  ND2 ASN A1915     -17.599 -77.774  -3.424  1.00  0.00           N  
ATOM   3416  N   LEU A1916     -16.945 -73.855  -1.082  1.00  0.00           N  
ATOM   3417  CA  LEU A1916     -17.197 -73.511   0.326  1.00  0.00           C  
ATOM   3418  C   LEU A1916     -18.672 -73.346   0.678  1.00  0.00           C  
ATOM   3419  O   LEU A1916     -19.528 -73.246  -0.204  1.00  0.00           O  
ATOM   3420  CB  LEU A1916     -16.433 -72.242   0.741  1.00  0.00           C  
ATOM   3421  CG  LEU A1916     -16.298 -70.988  -0.135  1.00  0.00           C  
ATOM   3422  CD1 LEU A1916     -17.328 -70.856  -1.235  1.00  0.00           C  
ATOM   3423  CD2 LEU A1916     -16.320 -69.768   0.752  1.00  0.00           C  
ATOM   3424  N   ALA A1917     -18.951 -73.304   1.980  1.00  0.00           N  
ATOM   3425  CA  ALA A1917     -20.317 -73.196   2.462  1.00  0.00           C  
ATOM   3426  C   ALA A1917     -20.907 -71.883   2.005  1.00  0.00           C  
ATOM   3427  O   ALA A1917     -20.252 -70.841   2.066  1.00  0.00           O  
ATOM   3428  CB  ALA A1917     -20.372 -73.301   3.983  1.00  0.00           C  
ATOM   3429  N   LEU A1918     -22.144 -71.946   1.529  1.00  0.00           N  
ATOM   3430  CA  LEU A1918     -22.908 -70.752   1.231  1.00  0.00           C  
ATOM   3431  C   LEU A1918     -22.759 -69.757   2.396  1.00  0.00           C  
ATOM   3432  O   LEU A1918     -22.238 -68.649   2.218  1.00  0.00           O  
ATOM   3433  CB  LEU A1918     -24.365 -71.129   0.989  1.00  0.00           C  
ATOM   3434  CG  LEU A1918     -25.422 -70.031   1.038  1.00  0.00           C  
ATOM   3435  CD1 LEU A1918     -25.576 -69.343  -0.321  1.00  0.00           C  
ATOM   3436  CD2 LEU A1918     -26.740 -70.649   1.510  1.00  0.00           C  
ATOM   3437  N   ALA A1929     -23.172 -70.193   3.586  1.00  0.00           N  
ATOM   3438  CA  ALA A1929     -23.089 -69.422   4.830  1.00  0.00           C  
ATOM   3439  C   ALA A1929     -21.731 -68.746   5.126  1.00  0.00           C  
ATOM   3440  O   ALA A1929     -21.609 -68.020   6.130  1.00  0.00           O  
ATOM   3441  CB  ALA A1929     -23.512 -70.323   6.016  1.00  0.00           C  
ATOM   3442  N   ASP A1930     -20.740 -68.961   4.253  1.00  0.00           N  
ATOM   3443  CA  ASP A1930     -19.354 -68.521   4.476  1.00  0.00           C  
ATOM   3444  C   ASP A1930     -18.774 -67.598   3.400  1.00  0.00           C  
ATOM   3445  O   ASP A1930     -17.748 -66.958   3.622  1.00  0.00           O  
ATOM   3446  CB  ASP A1930     -18.428 -69.740   4.574  1.00  0.00           C  
ATOM   3447  CG  ASP A1930     -18.375 -70.344   5.971  1.00  0.00           C  
ATOM   3448  OD1 ASP A1930     -19.192 -69.962   6.849  1.00  0.00           O  
ATOM   3449  OD2 ASP A1930     -17.500 -71.221   6.176  1.00  0.00           O  
ATOM   3450  N   VAL A1931     -19.405 -67.565   2.230  1.00  0.00           N  
ATOM   3451  CA  VAL A1931     -18.841 -66.871   1.070  1.00  0.00           C  
ATOM   3452  C   VAL A1931     -18.803 -65.340   1.253  1.00  0.00           C  
ATOM   3453  O   VAL A1931     -17.826 -64.684   0.876  1.00  0.00           O  
ATOM   3454  CB  VAL A1931     -19.553 -67.290  -0.244  1.00  0.00           C  
ATOM   3455  CG1 VAL A1931     -20.995 -66.807  -0.270  1.00  0.00           C  
ATOM   3456  CG2 VAL A1931     -18.776 -66.798  -1.459  1.00  0.00           C  
ATOM   3457  N   VAL A1932     -19.855 -64.796   1.863  1.00  0.00           N  
ATOM   3458  CA  VAL A1932     -19.947 -63.372   2.162  1.00  0.00           C  
ATOM   3459  C   VAL A1932     -18.763 -62.882   2.996  1.00  0.00           C  
ATOM   3460  O   VAL A1932     -18.145 -61.886   2.636  1.00  0.00           O  
ATOM   3461  CB  VAL A1932     -21.285 -63.034   2.850  1.00  0.00           C  
ATOM   3462  CG1 VAL A1932     -21.229 -61.670   3.520  1.00  0.00           C  
ATOM   3463  CG2 VAL A1932     -22.440 -63.103   1.843  1.00  0.00           C  
ATOM   3464  N   ALA A1950     -18.434 -63.596   4.080  1.00  0.00           N  
ATOM   3465  CA  ALA A1950     -17.354 -63.195   5.005  1.00  0.00           C  
ATOM   3466  C   ALA A1950     -15.983 -62.977   4.345  1.00  0.00           C  
ATOM   3467  O   ALA A1950     -15.224 -62.100   4.764  1.00  0.00           O  
ATOM   3468  CB  ALA A1950     -17.237 -64.183   6.148  1.00  0.00           C  
ATOM   3469  N   ARG A1951     -15.674 -63.768   3.316  1.00  0.00           N  
ATOM   3470  CA  ARG A1951     -14.396 -63.666   2.598  1.00  0.00           C  
ATOM   3471  C   ARG A1951     -14.398 -62.372   1.812  1.00  0.00           C  
ATOM   3472  O   ARG A1951     -13.391 -61.667   1.744  1.00  0.00           O  
ATOM   3473  CB  ARG A1951     -14.186 -64.849   1.630  1.00  0.00           C  
ATOM   3474  CG  ARG A1951     -14.903 -66.166   1.986  1.00  0.00           C  
ATOM   3475  CD  ARG A1951     -14.290 -66.857   3.201  1.00  0.00           C  
ATOM   3476  NE  ARG A1951     -14.403 -68.320   3.145  1.00  0.00           N  
ATOM   3477  CZ  ARG A1951     -13.528 -69.126   2.536  1.00  0.00           C  
ATOM   3478  NH1 ARG A1951     -12.468 -68.626   1.905  1.00  0.00           N  
ATOM   3479  NH2 ARG A1951     -13.721 -70.441   2.547  1.00  0.00           N  
ATOM   3480  N   LEU A1952     -15.558 -62.065   1.240  1.00  0.00           N  
ATOM   3481  CA  LEU A1952     -15.745 -60.899   0.379  1.00  0.00           C  
ATOM   3482  C   LEU A1952     -15.932 -59.606   1.172  1.00  0.00           C  
ATOM   3483  O   LEU A1952     -15.615 -58.527   0.680  1.00  0.00           O  
ATOM   3484  CB  LEU A1952     -16.926 -61.130  -0.578  1.00  0.00           C  
ATOM   3485  CG  LEU A1952     -16.835 -62.381  -1.468  1.00  0.00           C  
ATOM   3486  CD1 LEU A1952     -18.179 -62.742  -2.079  1.00  0.00           C  
ATOM   3487  CD2 LEU A1952     -15.751 -62.254  -2.543  1.00  0.00           C  
ATOM   3488  N   THR A1953     -16.413 -59.732   2.407  1.00  0.00           N  
ATOM   3489  CA  THR A1953     -16.775 -58.581   3.246  1.00  0.00           C  
ATOM   3490  C   THR A1953     -15.596 -58.090   4.106  1.00  0.00           C  
ATOM   3491  O   THR A1953     -14.589 -57.617   3.564  1.00  0.00           O  
ATOM   3492  CB  THR A1953     -18.017 -58.920   4.112  1.00  0.00           C  
ATOM   3493  OG1 THR A1953     -19.162 -59.019   3.257  1.00  0.00           O  
ATOM   3494  CG2 THR A1953     -18.278 -57.853   5.191  1.00  0.00           C  
ATOM   3495  OXT THR A1953     -15.605 -58.149   5.347  1.00  0.00           O  
HETATM 3496  PG  ATP A 442      -0.931 -37.662 -27.800  1.00  0.00           P  
HETATM 3497  O1G ATP A 442      -1.659 -38.901 -27.274  1.00  0.00           O  
HETATM 3498  O2G ATP A 442      -1.773 -36.792 -28.716  1.00  0.00           O  
HETATM 3499  O3G ATP A 442       0.480 -37.803 -28.302  1.00  0.00           O  
HETATM 3500  PB  ATP A 442      -0.729 -35.308 -26.172  1.00  0.00           P  
HETATM 3501  O1B ATP A 442      -1.655 -34.625 -27.166  1.00  0.00           O  
HETATM 3502  O2B ATP A 442       0.712 -34.864 -26.052  1.00  0.00           O  
HETATM 3503  O3B ATP A 442      -0.717 -36.897 -26.392  1.00  0.00           O  
HETATM 3504  PA  ATP A 442      -1.509 -33.973 -23.755  1.00  0.00           P  
HETATM 3505  O1A ATP A 442      -2.043 -32.752 -24.446  1.00  0.00           O  
HETATM 3506  O2A ATP A 442      -0.228 -33.885 -22.981  1.00  0.00           O  
HETATM 3507  O3A ATP A 442      -1.510 -35.230 -24.764  1.00  0.00           O  
HETATM 3508  O5' ATP A 442      -2.721 -34.460 -22.815  1.00  0.00           O  
HETATM 3509  C5' ATP A 442      -2.463 -35.151 -21.611  1.00  0.00           C  
HETATM 3510  C4' ATP A 442      -3.154 -36.503 -21.629  1.00  0.00           C  
HETATM 3511  O4' ATP A 442      -4.444 -36.483 -22.234  1.00  0.00           O  
HETATM 3512  C3' ATP A 442      -2.347 -37.483 -22.446  1.00  0.00           C  
HETATM 3513  O3' ATP A 442      -1.321 -38.049 -21.640  1.00  0.00           O  
HETATM 3514  C2' ATP A 442      -3.368 -38.519 -22.863  1.00  0.00           C  
HETATM 3515  O2' ATP A 442      -3.389 -39.520 -21.834  1.00  0.00           O  
HETATM 3516  C1' ATP A 442      -4.688 -37.741 -22.920  1.00  0.00           C  
HETATM 3517  N9  ATP A 442      -5.065 -37.565 -24.354  1.00  0.00           N  
HETATM 3518  C8  ATP A 442      -4.520 -36.672 -25.200  1.00  0.00           C  
HETATM 3519  N7  ATP A 442      -5.042 -36.789 -26.447  1.00  0.00           N  
HETATM 3520  C5  ATP A 442      -5.958 -37.785 -26.407  1.00  0.00           C  
HETATM 3521  C6  ATP A 442      -6.904 -38.394 -27.372  1.00  0.00           C  
HETATM 3522  N6  ATP A 442      -6.958 -37.956 -28.647  1.00  0.00           N  
HETATM 3523  N1  ATP A 442      -7.709 -39.388 -26.946  1.00  0.00           N  
HETATM 3524  C2  ATP A 442      -7.673 -39.826 -25.669  1.00  0.00           C  
HETATM 3525  N3  ATP A 442      -6.853 -39.306 -24.719  1.00  0.00           N  
HETATM 3526  C4  ATP A 442      -5.964 -38.300 -25.031  1.00  0.00           C  
TER
END
