# Supplementary material for: Backbone Brackets and Arginine Tweezers delineate Class I and Class II aminoacyl tRNA synthetases
Source: PLoS Comput Biol. 2018 Apr 16;14(4):e1006101. doi: 10.1371/journal.pcbi.1006101 (PMC5919687; doi:10.1371/journal.pcbi.1006101)
Supplement: S12 File — All structures of Class II aaRS with residues renumbered according to the MSA. (GZ) [file pcbi.1006101.s024.tar.gz › 2i4o_B_renum.pdb]

ATOM      1  N   GLY B 261     -15.289 -38.308   4.823  1.00  0.00           N  
ATOM      2  CA  GLY B 261     -15.491 -36.917   5.340  1.00  0.00           C  
ATOM      3  C   GLY B 261     -14.522 -35.863   4.817  1.00  0.00           C  
ATOM      4  O   GLY B 261     -13.443 -35.665   5.394  1.00  0.00           O  
ATOM      5  N   SER B 262     -14.935 -35.178   3.744  1.00  0.00           N  
ATOM      6  CA  SER B 262     -14.140 -34.163   3.022  1.00  0.00           C  
ATOM      7  C   SER B 262     -13.828 -32.907   3.840  1.00  0.00           C  
ATOM      8  O   SER B 262     -14.683 -32.411   4.545  1.00  0.00           O  
ATOM      9  CB  SER B 262     -14.881 -33.749   1.746  1.00  0.00           C  
ATOM     10  OG  SER B 262     -14.851 -32.338   1.596  1.00  0.00           O  
ATOM     11  N   HIS B 263     -12.627 -32.360   3.705  1.00  0.00           N  
ATOM     12  CA  HIS B 263     -12.177 -31.328   4.631  1.00  0.00           C  
ATOM     13  C   HIS B 263     -11.212 -30.339   3.983  1.00  0.00           C  
ATOM     14  O   HIS B 263     -10.472 -30.692   3.075  1.00  0.00           O  
ATOM     15  CB  HIS B 263     -11.532 -31.979   5.863  1.00  0.00           C  
ATOM     16  CG  HIS B 263     -10.378 -32.882   5.536  1.00  0.00           C  
ATOM     17  ND1 HIS B 263     -10.545 -34.137   4.995  1.00  0.00           N  
ATOM     18  CD2 HIS B 263      -9.044 -32.707   5.667  1.00  0.00           C  
ATOM     19  CE1 HIS B 263      -9.364 -34.693   4.800  1.00  0.00           C  
ATOM     20  NE2 HIS B 263      -8.437 -33.847   5.205  1.00  0.00           N  
ATOM     21  N   MET B 264     -11.231 -29.099   4.462  1.00  0.00           N  
ATOM     22  CA  MET B 264     -10.409 -28.040   3.901  1.00  0.00           C  
ATOM     23  C   MET B 264     -10.022 -26.978   4.945  1.00  0.00           C  
ATOM     24  O   MET B 264     -10.759 -26.716   5.888  1.00  0.00           O  
ATOM     25  CB  MET B 264     -11.127 -27.391   2.705  1.00  0.00           C  
ATOM     26  CG  MET B 264     -10.257 -26.465   1.866  1.00  0.00           C  
ATOM     27  SD  MET B 264      -8.959 -27.317   0.938  1.00  0.00           S  
ATOM     28  CE  MET B 264      -9.930 -28.571   0.095  1.00  0.00           C  
ATOM     29  N   ARG B 266      -8.845 -26.395   4.752  1.00  0.00           N  
ATOM     30  CA  ARG B 266      -8.404 -25.230   5.472  1.00  0.00           C  
ATOM     31  C   ARG B 266      -8.491 -24.069   4.508  1.00  0.00           C  
ATOM     32  O   ARG B 266      -7.840 -24.096   3.465  1.00  0.00           O  
ATOM     33  CB  ARG B 266      -6.956 -25.415   5.915  1.00  0.00           C  
ATOM     34  CG  ARG B 266      -6.726 -26.465   6.994  1.00  0.00           C  
ATOM     35  CD  ARG B 266      -5.239 -26.497   7.403  1.00  0.00           C  
ATOM     36  NE  ARG B 266      -4.939 -27.537   8.393  1.00  0.00           N  
ATOM     37  CZ  ARG B 266      -4.789 -27.317   9.700  1.00  0.00           C  
ATOM     38  NH1 ARG B 266      -4.892 -26.078  10.184  1.00  0.00           N  
ATOM     39  NH2 ARG B 266      -4.532 -28.336  10.526  1.00  0.00           N  
ATOM     40  N   LEU B 267      -9.273 -23.045   4.833  1.00  0.00           N  
ATOM     41  CA  LEU B 267      -9.475 -21.915   3.901  1.00  0.00           C  
ATOM     42  C   LEU B 267      -8.211 -21.349   3.236  1.00  0.00           C  
ATOM     43  O   LEU B 267      -8.237 -20.995   2.066  1.00  0.00           O  
ATOM     44  CB  LEU B 267     -10.276 -20.795   4.563  1.00  0.00           C  
ATOM     45  CG  LEU B 267     -11.010 -19.744   3.716  1.00  0.00           C  
ATOM     46  CD1 LEU B 267     -11.453 -20.248   2.361  1.00  0.00           C  
ATOM     47  CD2 LEU B 267     -12.203 -19.180   4.501  1.00  0.00           C  
ATOM     48  N   SER B 268      -7.115 -21.263   3.990  1.00  0.00           N  
ATOM     49  CA  SER B 268      -5.826 -20.790   3.482  1.00  0.00           C  
ATOM     50  C   SER B 268      -5.230 -21.745   2.444  1.00  0.00           C  
ATOM     51  O   SER B 268      -4.291 -21.390   1.710  1.00  0.00           O  
ATOM     52  CB  SER B 268      -4.851 -20.677   4.639  1.00  0.00           C  
ATOM     53  OG  SER B 268      -4.541 -21.966   5.142  1.00  0.00           O  
ATOM     54  N   ARG B 269      -5.763 -22.960   2.393  1.00  0.00           N  
ATOM     55  CA  ARG B 269      -5.333 -23.950   1.411  1.00  0.00           C  
ATOM     56  C   ARG B 269      -6.396 -24.131   0.329  1.00  0.00           C  
ATOM     57  O   ARG B 269      -6.432 -25.168  -0.342  1.00  0.00           O  
ATOM     58  CB  ARG B 269      -5.062 -25.304   2.095  1.00  0.00           C  
ATOM     59  CG  ARG B 269      -3.779 -25.412   2.916  1.00  0.00           C  
ATOM     60  CD  ARG B 269      -3.284 -26.839   2.791  1.00  0.00           C  
ATOM     61  NE  ARG B 269      -2.034 -27.125   3.509  1.00  0.00           N  
ATOM     62  CZ  ARG B 269      -0.831 -26.652   3.182  1.00  0.00           C  
ATOM     63  NH1 ARG B 269      -0.674 -25.814   2.159  1.00  0.00           N  
ATOM     64  NH2 ARG B 269       0.219 -26.998   3.910  1.00  0.00           N  
ATOM     65  N   PHE B 270      -7.256 -23.128   0.167  1.00  0.00           N  
ATOM     66  CA  PHE B 270      -8.444 -23.232  -0.679  1.00  0.00           C  
ATOM     67  C   PHE B 270      -8.446 -22.043  -1.644  1.00  0.00           C  
ATOM     68  O   PHE B 270      -7.584 -21.151  -1.565  1.00  0.00           O  
ATOM     69  CB  PHE B 270      -9.710 -23.255   0.199  1.00  0.00           C  
ATOM     70  CG  PHE B 270     -10.956 -23.870  -0.458  1.00  0.00           C  
ATOM     71  CD1 PHE B 270     -10.874 -24.983  -1.294  1.00  0.00           C  
ATOM     72  CD2 PHE B 270     -12.235 -23.355  -0.161  1.00  0.00           C  
ATOM     73  CE1 PHE B 270     -12.022 -25.547  -1.856  1.00  0.00           C  
ATOM     74  CE2 PHE B 270     -13.398 -23.894  -0.729  1.00  0.00           C  
ATOM     75  CZ  PHE B 270     -13.297 -24.999  -1.570  1.00  0.00           C  
ATOM     76  N   PHE B 271      -9.398 -22.039  -2.567  1.00  0.00           N  
ATOM     77  CA  PHE B 271      -9.548 -20.928  -3.491  1.00  0.00           C  
ATOM     78  C   PHE B 271     -11.021 -20.521  -3.461  1.00  0.00           C  
ATOM     79  O   PHE B 271     -11.888 -21.243  -3.926  1.00  0.00           O  
ATOM     80  CB  PHE B 271      -9.038 -21.347  -4.876  1.00  0.00           C  
ATOM     81  CG  PHE B 271      -9.336 -20.375  -5.982  1.00  0.00           C  
ATOM     82  CD1 PHE B 271      -8.615 -19.191  -6.107  1.00  0.00           C  
ATOM     83  CD2 PHE B 271     -10.288 -20.692  -6.954  1.00  0.00           C  
ATOM     84  CE1 PHE B 271      -8.869 -18.302  -7.159  1.00  0.00           C  
ATOM     85  CE2 PHE B 271     -10.562 -19.813  -8.005  1.00  0.00           C  
ATOM     86  CZ  PHE B 271      -9.845 -18.606  -8.102  1.00  0.00           C  
ATOM     87  N   LEU B 272     -11.292 -19.375  -2.851  1.00  0.00           N  
ATOM     88  CA  LEU B 272     -12.657 -18.928  -2.587  1.00  0.00           C  
ATOM     89  C   LEU B 272     -12.646 -17.415  -2.705  1.00  0.00           C  
ATOM     90  O   LEU B 272     -12.571 -16.713  -1.701  1.00  0.00           O  
ATOM     91  CB  LEU B 272     -13.088 -19.374  -1.191  1.00  0.00           C  
ATOM     92  CG  LEU B 272     -14.439 -18.952  -0.616  1.00  0.00           C  
ATOM     93  CD1 LEU B 272     -15.640 -19.537  -1.367  1.00  0.00           C  
ATOM     94  CD2 LEU B 272     -14.510 -19.315   0.860  1.00  0.00           C  
ATOM     95  N   PRO B 273     -12.693 -16.899  -3.940  1.00  0.00           N  
ATOM     96  CA  PRO B 273     -12.505 -15.474  -4.106  1.00  0.00           C  
ATOM     97  C   PRO B 273     -13.789 -14.685  -3.804  1.00  0.00           C  
ATOM     98  O   PRO B 273     -14.595 -14.468  -4.706  1.00  0.00           O  
ATOM     99  CB  PRO B 273     -12.128 -15.369  -5.575  1.00  0.00           C  
ATOM    100  CG  PRO B 273     -12.913 -16.448  -6.225  1.00  0.00           C  
ATOM    101  CD  PRO B 273     -12.961 -17.568  -5.234  1.00  0.00           C  
ATOM    102  N   ILE B 274     -13.960 -14.276  -2.541  1.00  0.00           N  
ATOM    103  CA  ILE B 274     -15.130 -13.520  -2.081  1.00  0.00           C  
ATOM    104  C   ILE B 274     -15.103 -12.080  -2.593  1.00  0.00           C  
ATOM    105  O   ILE B 274     -14.047 -11.416  -2.539  1.00  0.00           O  
ATOM    106  CB  ILE B 274     -15.220 -13.478  -0.542  1.00  0.00           C  
ATOM    107  CG1 ILE B 274     -15.370 -14.890   0.075  1.00  0.00           C  
ATOM    108  CG2 ILE B 274     -16.315 -12.499  -0.091  1.00  0.00           C  
ATOM    109  CD1 ILE B 274     -16.685 -15.663  -0.271  1.00  0.00           C  
ATOM    110  N   LEU B 275     -16.260 -11.616  -3.092  1.00  0.00           N  
ATOM    111  CA  LEU B 275     -16.419 -10.266  -3.644  1.00  0.00           C  
ATOM    112  C   LEU B 275     -17.053  -9.349  -2.614  1.00  0.00           C  
ATOM    113  O   LEU B 275     -18.070  -9.704  -2.006  1.00  0.00           O  
ATOM    114  CB  LEU B 275     -17.289 -10.263  -4.901  1.00  0.00           C  
ATOM    115  CG  LEU B 275     -17.015 -11.126  -6.142  1.00  0.00           C  
ATOM    116  CD1 LEU B 275     -17.956 -10.676  -7.255  1.00  0.00           C  
ATOM    117  CD2 LEU B 275     -15.555 -11.116  -6.617  1.00  0.00           C  
ATOM    118  N   LYS B 276     -16.455  -8.165  -2.440  1.00  0.00           N  
ATOM    119  CA  LYS B 276     -16.908  -7.177  -1.453  1.00  0.00           C  
ATOM    120  C   LYS B 276     -18.226  -6.508  -1.848  1.00  0.00           C  
ATOM    121  O   LYS B 276     -19.175  -6.490  -1.056  1.00  0.00           O  
ATOM    122  CB  LYS B 276     -15.805  -6.145  -1.122  1.00  0.00           C  
ATOM    123  CG  LYS B 276     -14.691  -5.957  -2.200  1.00  0.00           C  
ATOM    124  CD  LYS B 276     -13.877  -7.256  -2.472  1.00  0.00           C  
ATOM    125  CE  LYS B 276     -13.374  -7.355  -3.928  1.00  0.00           C  
ATOM    126  NZ  LYS B 276     -14.351  -6.816  -4.949  1.00  0.00           N  
ATOM    127  N   GLU B 277     -18.305  -5.994  -3.073  1.00  0.00           N  
ATOM    128  CA  GLU B 277     -19.528  -5.316  -3.529  1.00  0.00           C  
ATOM    129  C   GLU B 277     -20.514  -6.244  -4.283  1.00  0.00           C  
ATOM    130  O   GLU B 277     -20.132  -7.344  -4.723  1.00  0.00           O  
ATOM    131  CB  GLU B 277     -19.206  -4.031  -4.345  1.00  0.00           C  
ATOM    132  CG  GLU B 277     -17.702  -3.700  -4.578  1.00  0.00           C  
ATOM    133  CD  GLU B 277     -17.134  -2.674  -3.570  1.00  0.00           C  
ATOM    134  OE1 GLU B 277     -15.971  -2.849  -3.129  1.00  0.00           O  
ATOM    135  OE2 GLU B 277     -17.843  -1.692  -3.223  1.00  0.00           O  
ATOM    136  N   ASN B 278     -21.774  -5.808  -4.402  1.00  0.00           N  
ATOM    137  CA  ASN B 278     -22.754  -6.495  -5.254  1.00  0.00           C  
ATOM    138  C   ASN B 278     -22.424  -6.204  -6.713  1.00  0.00           C  
ATOM    139  O   ASN B 278     -22.311  -5.032  -7.097  1.00  0.00           O  
ATOM    140  CB  ASN B 278     -24.197  -6.079  -4.946  1.00  0.00           C  
ATOM    141  CG  ASN B 278     -24.665  -6.529  -3.555  1.00  0.00           C  
ATOM    142  OD1 ASN B 278     -24.733  -7.730  -3.251  1.00  0.00           O  
ATOM    143  ND2 ASN B 278     -25.001  -5.559  -2.712  1.00  0.00           N  
ATOM    144  N   PRO B 279     -22.216  -7.270  -7.518  1.00  0.00           N  
ATOM    145  CA  PRO B 279     -21.820  -7.085  -8.910  1.00  0.00           C  
ATOM    146  C   PRO B 279     -22.994  -6.595  -9.755  1.00  0.00           C  
ATOM    147  O   PRO B 279     -24.079  -7.165  -9.717  1.00  0.00           O  
ATOM    148  CB  PRO B 279     -21.315  -8.465  -9.335  1.00  0.00           C  
ATOM    149  CG  PRO B 279     -21.875  -9.413  -8.375  1.00  0.00           C  
ATOM    150  CD  PRO B 279     -22.341  -8.693  -7.151  1.00  0.00           C  
ATOM    151  N   LYS B 281     -22.761  -5.523 -10.496  1.00  0.00           N  
ATOM    152  CA  LYS B 281     -23.823  -4.757 -11.101  1.00  0.00           C  
ATOM    153  C   LYS B 281     -24.527  -5.509 -12.211  1.00  0.00           C  
ATOM    154  O   LYS B 281     -25.719  -5.273 -12.457  1.00  0.00           O  
ATOM    155  CB  LYS B 281     -23.268  -3.420 -11.588  1.00  0.00           C  
ATOM    156  CG  LYS B 281     -22.927  -2.460 -10.424  1.00  0.00           C  
ATOM    157  CD  LYS B 281     -22.080  -1.291 -10.904  1.00  0.00           C  
ATOM    158  CE  LYS B 281     -21.942  -0.220  -9.823  1.00  0.00           C  
ATOM    159  NZ  LYS B 281     -21.326   1.028 -10.385  1.00  0.00           N  
ATOM    160  N   GLU B 282     -23.790  -6.420 -12.858  1.00  0.00           N  
ATOM    161  CA  GLU B 282     -24.349  -7.335 -13.861  1.00  0.00           C  
ATOM    162  C   GLU B 282     -25.349  -8.341 -13.317  1.00  0.00           C  
ATOM    163  O   GLU B 282     -26.123  -8.863 -14.100  1.00  0.00           O  
ATOM    164  CB  GLU B 282     -23.244  -8.074 -14.634  1.00  0.00           C  
ATOM    165  CG  GLU B 282     -22.494  -9.169 -13.858  1.00  0.00           C  
ATOM    166  CD  GLU B 282     -21.300  -8.626 -13.109  1.00  0.00           C  
ATOM    167  OE1 GLU B 282     -21.216  -7.400 -12.959  1.00  0.00           O  
ATOM    168  OE2 GLU B 282     -20.445  -9.417 -12.664  1.00  0.00           O  
ATOM    169  N   ALA B 283     -25.340  -8.617 -12.005  1.00  0.00           N  
ATOM    170  CA  ALA B 283     -26.347  -9.491 -11.362  1.00  0.00           C  
ATOM    171  C   ALA B 283     -27.687  -8.818 -10.991  1.00  0.00           C  
ATOM    172  O   ALA B 283     -27.734  -7.939 -10.120  1.00  0.00           O  
ATOM    173  CB  ALA B 283     -25.764 -10.180 -10.150  1.00  0.00           C  
ATOM    174  N   GLU B 291     -28.763  -9.272 -11.635  1.00  0.00           N  
ATOM    175  CA  GLU B 291     -30.113  -8.703 -11.495  1.00  0.00           C  
ATOM    176  C   GLU B 291     -31.001  -9.371 -10.431  1.00  0.00           C  
ATOM    177  O   GLU B 291     -32.083  -8.851 -10.133  1.00  0.00           O  
ATOM    178  CB  GLU B 291     -30.882  -8.815 -12.813  1.00  0.00           C  
ATOM    179  CG  GLU B 291     -30.234  -8.188 -14.030  1.00  0.00           C  
ATOM    180  CD  GLU B 291     -31.048  -8.454 -15.279  1.00  0.00           C  
ATOM    181  OE1 GLU B 291     -32.112  -7.833 -15.446  1.00  0.00           O  
ATOM    182  OE2 GLU B 291     -30.644  -9.316 -16.082  1.00  0.00           O  
ATOM    183  N   ILE B 292     -30.590 -10.534  -9.910  1.00  0.00           N  
ATOM    184  CA  ILE B 292     -31.379 -11.284  -8.926  1.00  0.00           C  
ATOM    185  C   ILE B 292     -30.464 -11.820  -7.857  1.00  0.00           C  
ATOM    186  O   ILE B 292     -29.244 -11.869  -8.064  1.00  0.00           O  
ATOM    187  CB  ILE B 292     -32.191 -12.474  -9.553  1.00  0.00           C  
ATOM    188  CG1 ILE B 292     -31.274 -13.538 -10.213  1.00  0.00           C  
ATOM    189  CG2 ILE B 292     -33.287 -11.946 -10.502  1.00  0.00           C  
ATOM    190  CD1 ILE B 292     -32.021 -14.709 -10.866  1.00  0.00           C  
ATOM    191  N   VAL B 293     -31.059 -12.241  -6.734  1.00  0.00           N  
ATOM    192  CA  VAL B 293     -30.347 -12.709  -5.550  1.00  0.00           C  
ATOM    193  C   VAL B 293     -29.408 -13.860  -5.825  1.00  0.00           C  
ATOM    194  O   VAL B 293     -28.210 -13.716  -5.605  1.00  0.00           O  
ATOM    195  CB  VAL B 293     -31.271 -13.108  -4.375  1.00  0.00           C  
ATOM    196  CG1 VAL B 293     -30.546 -12.845  -3.065  1.00  0.00           C  
ATOM    197  CG2 VAL B 293     -32.561 -12.315  -4.385  1.00  0.00           C  
ATOM    198  N   SER B 296     -29.939 -14.992  -6.296  1.00  0.00           N  
ATOM    199  CA  SER B 296     -29.131 -16.200  -6.563  1.00  0.00           C  
ATOM    200  C   SER B 296     -27.834 -15.924  -7.361  1.00  0.00           C  
ATOM    201  O   SER B 296     -26.750 -16.415  -7.010  1.00  0.00           O  
ATOM    202  CB  SER B 296     -29.975 -17.281  -7.265  1.00  0.00           C  
ATOM    203  OG  SER B 296     -30.598 -16.809  -8.465  1.00  0.00           O  
ATOM    204  N   HIS B 297     -27.965 -15.111  -8.404  1.00  0.00           N  
ATOM    205  CA  HIS B 297     -26.891 -14.798  -9.309  1.00  0.00           C  
ATOM    206  C   HIS B 297     -25.853 -13.978  -8.579  1.00  0.00           C  
ATOM    207  O   HIS B 297     -24.684 -14.292  -8.602  1.00  0.00           O  
ATOM    208  CB  HIS B 297     -27.459 -14.027 -10.512  1.00  0.00           C  
ATOM    209  CG  HIS B 297     -26.461 -13.766 -11.602  1.00  0.00           C  
ATOM    210  ND1 HIS B 297     -26.724 -12.908 -12.653  1.00  0.00           N  
ATOM    211  CD2 HIS B 297     -25.199 -14.237 -11.798  1.00  0.00           C  
ATOM    212  CE1 HIS B 297     -25.672 -12.884 -13.460  1.00  0.00           C  
ATOM    213  NE2 HIS B 297     -24.727 -13.661 -12.953  1.00  0.00           N  
ATOM    214  N   ARG B 298     -26.329 -12.920  -7.934  1.00  0.00           N  
ATOM    215  CA  ARG B 298     -25.589 -12.015  -7.075  1.00  0.00           C  
ATOM    216  C   ARG B 298     -24.808 -12.751  -5.973  1.00  0.00           C  
ATOM    217  O   ARG B 298     -23.635 -12.452  -5.738  1.00  0.00           O  
ATOM    218  CB  ARG B 298     -26.619 -11.046  -6.453  1.00  0.00           C  
ATOM    219  CG  ARG B 298     -26.051  -9.791  -5.826  1.00  0.00           C  
ATOM    220  CD  ARG B 298     -27.157  -8.748  -5.474  1.00  0.00           C  
ATOM    221  NE  ARG B 298     -27.907  -8.237  -6.632  1.00  0.00           N  
ATOM    222  CZ  ARG B 298     -29.237  -8.137  -6.675  1.00  0.00           C  
ATOM    223  NH1 ARG B 298     -29.982  -8.505  -5.636  1.00  0.00           N  
ATOM    224  NH2 ARG B 298     -29.839  -7.666  -7.756  1.00  0.00           N  
ATOM    225  N   LEU B 303     -25.455 -13.697  -5.290  1.00  0.00           N  
ATOM    226  CA  LEU B 303     -24.790 -14.413  -4.211  1.00  0.00           C  
ATOM    227  C   LEU B 303     -23.753 -15.424  -4.729  1.00  0.00           C  
ATOM    228  O   LEU B 303     -22.692 -15.594  -4.132  1.00  0.00           O  
ATOM    229  CB  LEU B 303     -25.793 -15.031  -3.222  1.00  0.00           C  
ATOM    230  CG  LEU B 303     -26.649 -14.068  -2.373  1.00  0.00           C  
ATOM    231  CD1 LEU B 303     -27.728 -14.809  -1.591  1.00  0.00           C  
ATOM    232  CD2 LEU B 303     -25.792 -13.141  -1.442  1.00  0.00           C  
ATOM    233  N   MET B 305     -24.041 -16.065  -5.854  1.00  0.00           N  
ATOM    234  CA  MET B 305     -23.085 -16.982  -6.459  1.00  0.00           C  
ATOM    235  C   MET B 305     -21.791 -16.314  -6.907  1.00  0.00           C  
ATOM    236  O   MET B 305     -20.715 -16.890  -6.777  1.00  0.00           O  
ATOM    237  CB  MET B 305     -23.726 -17.745  -7.608  1.00  0.00           C  
ATOM    238  CG  MET B 305     -24.745 -18.776  -7.148  1.00  0.00           C  
ATOM    239  SD  MET B 305     -25.466 -19.715  -8.496  1.00  0.00           S  
ATOM    240  CE  MET B 305     -24.110 -20.810  -8.952  1.00  0.00           C  
ATOM    241  N   LEU B 306     -21.874 -15.103  -7.432  1.00  0.00           N  
ATOM    242  CA  LEU B 306     -20.661 -14.384  -7.796  1.00  0.00           C  
ATOM    243  C   LEU B 306     -19.878 -13.950  -6.543  1.00  0.00           C  
ATOM    244  O   LEU B 306     -18.631 -14.110  -6.458  1.00  0.00           O  
ATOM    245  CB  LEU B 306     -21.007 -13.173  -8.685  1.00  0.00           C  
ATOM    246  CG  LEU B 306     -21.502 -13.482 -10.110  1.00  0.00           C  
ATOM    247  CD1 LEU B 306     -22.181 -12.261 -10.752  1.00  0.00           C  
ATOM    248  CD2 LEU B 306     -20.337 -13.983 -10.964  1.00  0.00           C  
ATOM    249  N   ARG B 307     -20.610 -13.420  -5.567  1.00  0.00           N  
ATOM    250  CA  ARG B 307     -19.999 -12.885  -4.364  1.00  0.00           C  
ATOM    251  C   ARG B 307     -19.478 -13.969  -3.400  1.00  0.00           C  
ATOM    252  O   ARG B 307     -18.519 -13.720  -2.663  1.00  0.00           O  
ATOM    253  CB  ARG B 307     -20.983 -11.980  -3.642  1.00  0.00           C  
ATOM    254  CG  ARG B 307     -21.035 -10.534  -4.117  1.00  0.00           C  
ATOM    255  CD  ARG B 307     -21.682  -9.663  -3.021  1.00  0.00           C  
ATOM    256  NE  ARG B 307     -20.845  -9.648  -1.817  1.00  0.00           N  
ATOM    257  CZ  ARG B 307     -21.303  -9.714  -0.567  1.00  0.00           C  
ATOM    258  NH1 ARG B 307     -22.612  -9.810  -0.321  1.00  0.00           N  
ATOM    259  NH2 ARG B 307     -20.440  -9.704   0.447  1.00  0.00           N  
ATOM    260  N   ALA B 308     -20.104 -15.151  -3.376  1.00  0.00           N  
ATOM    261  CA  ALA B 308     -19.580 -16.268  -2.566  1.00  0.00           C  
ATOM    262  C   ALA B 308     -18.453 -17.053  -3.263  1.00  0.00           C  
ATOM    263  O   ALA B 308     -18.061 -18.103  -2.803  1.00  0.00           O  
ATOM    264  CB  ALA B 308     -20.710 -17.214  -2.110  1.00  0.00           C  
ATOM    265  N   GLY B 309     -17.928 -16.540  -4.366  1.00  0.00           N  
ATOM    266  CA  GLY B 309     -16.834 -17.206  -5.103  1.00  0.00           C  
ATOM    267  C   GLY B 309     -17.182 -18.597  -5.621  1.00  0.00           C  
ATOM    268  O   GLY B 309     -16.349 -19.513  -5.550  1.00  0.00           O  
ATOM    269  N   MET B 310     -18.411 -18.743  -6.127  1.00  0.00           N  
ATOM    270  CA  MET B 310     -18.960 -20.011  -6.645  1.00  0.00           C  
ATOM    271  C   MET B 310     -18.892 -20.134  -8.173  1.00  0.00           C  
ATOM    272  O   MET B 310     -18.853 -21.253  -8.713  1.00  0.00           O  
ATOM    273  CB  MET B 310     -20.412 -20.172  -6.224  1.00  0.00           C  
ATOM    274  CG  MET B 310     -20.614 -20.318  -4.752  1.00  0.00           C  
ATOM    275  SD  MET B 310     -22.345 -20.416  -4.316  1.00  0.00           S  
ATOM    276  CE  MET B 310     -22.789 -21.934  -5.155  1.00  0.00           C  
ATOM    277  N   LEU B 311     -18.821 -18.980  -8.851  1.00  0.00           N  
ATOM    278  CA  LEU B 311     -19.089 -18.864 -10.279  1.00  0.00           C  
ATOM    279  C   LEU B 311     -18.216 -17.771 -10.905  1.00  0.00           C  
ATOM    280  O   LEU B 311     -17.952 -16.730 -10.270  1.00  0.00           O  
ATOM    281  CB  LEU B 311     -20.562 -18.480 -10.448  1.00  0.00           C  
ATOM    282  CG  LEU B 311     -21.386 -18.749 -11.704  1.00  0.00           C  
ATOM    283  CD1 LEU B 311     -21.716 -20.211 -11.832  1.00  0.00           C  
ATOM    284  CD2 LEU B 311     -22.638 -17.951 -11.631  1.00  0.00           C  
ATOM    285  N   ARG B 312     -17.747 -18.023 -12.132  1.00  0.00           N  
ATOM    286  CA  ARG B 312     -17.152 -16.983 -12.978  1.00  0.00           C  
ATOM    287  C   ARG B 312     -17.746 -17.000 -14.392  1.00  0.00           C  
ATOM    288  O   ARG B 312     -17.812 -18.051 -15.018  1.00  0.00           O  
ATOM    289  CB  ARG B 312     -15.640 -17.124 -13.075  1.00  0.00           C  
ATOM    290  CG  ARG B 312     -15.029 -16.017 -13.905  1.00  0.00           C  
ATOM    291  CD  ARG B 312     -13.538 -15.923 -13.727  1.00  0.00           C  
ATOM    292  NE  ARG B 312     -12.948 -14.904 -14.594  1.00  0.00           N  
ATOM    293  CZ  ARG B 312     -12.960 -13.588 -14.331  1.00  0.00           C  
ATOM    294  NH1 ARG B 312     -13.558 -13.110 -13.222  1.00  0.00           N  
ATOM    295  NH2 ARG B 312     -12.394 -12.738 -15.197  1.00  0.00           N  
ATOM    296  N   GLN B 313     -18.194 -15.860 -14.903  1.00  0.00           N  
ATOM    297  CA  GLN B 313     -18.654 -15.842 -16.283  1.00  0.00           C  
ATOM    298  C   GLN B 313     -17.493 -15.874 -17.262  1.00  0.00           C  
ATOM    299  O   GLN B 313     -16.590 -15.037 -17.201  1.00  0.00           O  
ATOM    300  CB  GLN B 313     -19.557 -14.630 -16.581  1.00  0.00           C  
ATOM    301  CG  GLN B 313     -19.984 -14.588 -18.036  1.00  0.00           C  
ATOM    302  CD  GLN B 313     -21.047 -13.566 -18.316  1.00  0.00           C  
ATOM    303  OE1 GLN B 313     -22.078 -13.515 -17.644  1.00  0.00           O  
ATOM    304  NE2 GLN B 313     -20.803 -12.734 -19.306  1.00  0.00           N  
ATOM    305  N   GLU B 314     -17.526 -16.807 -18.198  1.00  0.00           N  
ATOM    306  CA  GLU B 314     -16.513 -16.796 -19.247  1.00  0.00           C  
ATOM    307  C   GLU B 314     -17.029 -16.287 -20.624  1.00  0.00           C  
ATOM    308  O   GLU B 314     -16.277 -15.709 -21.383  1.00  0.00           O  
ATOM    309  CB  GLU B 314     -15.723 -18.129 -19.287  1.00  0.00           C  
ATOM    310  CG  GLU B 314     -15.021 -18.491 -17.930  1.00  0.00           C  
ATOM    311  CD  GLU B 314     -13.725 -17.721 -17.656  1.00  0.00           C  
ATOM    312  OE1 GLU B 314     -12.983 -17.342 -18.592  1.00  0.00           O  
ATOM    313  OE2 GLU B 314     -13.410 -17.500 -16.481  1.00  0.00           O  
ATOM    314  N   ALA B 315     -18.306 -16.509 -20.940  1.00  0.00           N  
ATOM    315  CA  ALA B 315     -18.933 -15.893 -22.116  1.00  0.00           C  
ATOM    316  C   ALA B 315     -20.356 -15.621 -21.700  1.00  0.00           C  
ATOM    317  O   ALA B 315     -20.736 -16.005 -20.585  1.00  0.00           O  
ATOM    318  CB  ALA B 315     -18.881 -16.838 -23.344  1.00  0.00           C  
ATOM    319  N   ALA B 316     -21.161 -14.972 -22.546  1.00  0.00           N  
ATOM    320  CA  ALA B 316     -22.584 -14.848 -22.218  1.00  0.00           C  
ATOM    321  C   ALA B 316     -23.135 -16.252 -22.021  1.00  0.00           C  
ATOM    322  O   ALA B 316     -22.863 -17.133 -22.829  1.00  0.00           O  
ATOM    323  CB  ALA B 316     -23.340 -14.116 -23.297  1.00  0.00           C  
ATOM    324  N   GLY B 317     -23.856 -16.481 -20.931  1.00  0.00           N  
ATOM    325  CA  GLY B 317     -24.450 -17.814 -20.657  1.00  0.00           C  
ATOM    326  C   GLY B 317     -23.516 -19.013 -20.486  1.00  0.00           C  
ATOM    327  O   GLY B 317     -23.978 -20.146 -20.559  1.00  0.00           O  
ATOM    328  N   ILE B 318     -22.215 -18.787 -20.284  1.00  0.00           N  
ATOM    329  CA  ILE B 318     -21.200 -19.886 -20.192  1.00  0.00           C  
ATOM    330  C   ILE B 318     -20.262 -19.590 -19.020  1.00  0.00           C  
ATOM    331  O   ILE B 318     -19.584 -18.577 -19.032  1.00  0.00           O  
ATOM    332  CB  ILE B 318     -20.358 -20.057 -21.522  1.00  0.00           C  
ATOM    333  CG1 ILE B 318     -21.260 -20.365 -22.732  1.00  0.00           C  
ATOM    334  CG2 ILE B 318     -19.260 -21.135 -21.377  1.00  0.00           C  
ATOM    335  CD1 ILE B 318     -20.567 -20.329 -24.086  1.00  0.00           C  
ATOM    336  N   TYR B 319     -20.244 -20.478 -18.022  1.00  0.00           N  
ATOM    337  CA  TYR B 319     -19.640 -20.234 -16.697  1.00  0.00           C  
ATOM    338  C   TYR B 319     -18.566 -21.242 -16.273  1.00  0.00           C  
ATOM    339  O   TYR B 319     -18.602 -22.414 -16.647  1.00  0.00           O  
ATOM    340  CB  TYR B 319     -20.729 -20.177 -15.597  1.00  0.00           C  
ATOM    341  CG  TYR B 319     -21.788 -19.098 -15.835  1.00  0.00           C  
ATOM    342  CD1 TYR B 319     -21.627 -17.798 -15.342  1.00  0.00           C  
ATOM    343  CD2 TYR B 319     -22.926 -19.384 -16.569  1.00  0.00           C  
ATOM    344  CE1 TYR B 319     -22.563 -16.832 -15.590  1.00  0.00           C  
ATOM    345  CE2 TYR B 319     -23.872 -18.422 -16.826  1.00  0.00           C  
ATOM    346  CZ  TYR B 319     -23.686 -17.157 -16.338  1.00  0.00           C  
ATOM    347  OH  TYR B 319     -24.657 -16.224 -16.620  1.00  0.00           O  
ATOM    348  N   ALA B 320     -17.621 -20.780 -15.464  1.00  0.00           N  
ATOM    349  CA  ALA B 320     -16.738 -21.671 -14.761  1.00  0.00           C  
ATOM    350  C   ALA B 320     -17.280 -21.771 -13.345  1.00  0.00           C  
ATOM    351  O   ALA B 320     -17.786 -20.791 -12.796  1.00  0.00           O  
ATOM    352  CB  ALA B 320     -15.299 -21.147 -14.760  1.00  0.00           C  
ATOM    353  N   TRP B 321     -17.156 -22.967 -12.777  1.00  0.00           N  
ATOM    354  CA  TRP B 321     -17.621 -23.324 -11.447  1.00  0.00           C  
ATOM    355  C   TRP B 321     -16.377 -23.351 -10.600  1.00  0.00           C  
ATOM    356  O   TRP B 321     -15.516 -24.221 -10.772  1.00  0.00           O  
ATOM    357  CB  TRP B 321     -18.278 -24.704 -11.492  1.00  0.00           C  
ATOM    358  CG  TRP B 321     -19.361 -24.681 -12.510  1.00  0.00           C  
ATOM    359  CD1 TRP B 321     -19.216 -24.844 -13.857  1.00  0.00           C  
ATOM    360  CD2 TRP B 321     -20.751 -24.422 -12.284  1.00  0.00           C  
ATOM    361  NE1 TRP B 321     -20.418 -24.716 -14.479  1.00  0.00           N  
ATOM    362  CE2 TRP B 321     -21.385 -24.449 -13.544  1.00  0.00           C  
ATOM    363  CE3 TRP B 321     -21.531 -24.192 -11.131  1.00  0.00           C  
ATOM    364  CZ2 TRP B 321     -22.770 -24.237 -13.706  1.00  0.00           C  
ATOM    365  CZ3 TRP B 321     -22.926 -23.981 -11.295  1.00  0.00           C  
ATOM    366  CH2 TRP B 321     -23.514 -24.004 -12.573  1.00  0.00           C  
ATOM    367  N   LEU B 322     -16.267 -22.361  -9.712  1.00  0.00           N  
ATOM    368  CA  LEU B 322     -15.103 -22.229  -8.857  1.00  0.00           C  
ATOM    369  C   LEU B 322     -15.310 -23.231  -7.746  1.00  0.00           C  
ATOM    370  O   LEU B 322     -16.409 -23.756  -7.617  1.00  0.00           O  
ATOM    371  CB  LEU B 322     -14.960 -20.798  -8.351  1.00  0.00           C  
ATOM    372  CG  LEU B 322     -14.785 -19.712  -9.412  1.00  0.00           C  
ATOM    373  CD1 LEU B 322     -14.546 -18.349  -8.697  1.00  0.00           C  
ATOM    374  CD2 LEU B 322     -13.660 -20.030 -10.360  1.00  0.00           C  
ATOM    375  N   PRO B 323     -14.240 -23.580  -7.000  1.00  0.00           N  
ATOM    376  CA  PRO B 323     -14.345 -24.708  -6.022  1.00  0.00           C  
ATOM    377  C   PRO B 323     -15.696 -24.864  -5.256  1.00  0.00           C  
ATOM    378  O   PRO B 323     -16.357 -25.874  -5.394  1.00  0.00           O  
ATOM    379  CB  PRO B 323     -13.140 -24.492  -5.120  1.00  0.00           C  
ATOM    380  CG  PRO B 323     -12.065 -23.905  -6.122  1.00  0.00           C  
ATOM    381  CD  PRO B 323     -12.866 -23.041  -7.097  1.00  0.00           C  
ATOM    382  N   LEU B 324     -16.113 -23.861  -4.507  1.00  0.00           N  
ATOM    383  CA  LEU B 324     -17.349 -23.880  -3.762  1.00  0.00           C  
ATOM    384  C   LEU B 324     -18.577 -24.088  -4.660  1.00  0.00           C  
ATOM    385  O   LEU B 324     -19.515 -24.806  -4.285  1.00  0.00           O  
ATOM    386  CB  LEU B 324     -17.488 -22.568  -2.950  1.00  0.00           C  
ATOM    387  CG  LEU B 324     -18.345 -22.745  -1.696  1.00  0.00           C  
ATOM    388  CD1 LEU B 324     -17.514 -23.175  -0.486  1.00  0.00           C  
ATOM    389  CD2 LEU B 324     -19.103 -21.473  -1.396  1.00  0.00           C  
ATOM    390  N   GLY B 325     -18.574 -23.454  -5.830  1.00  0.00           N  
ATOM    391  CA  GLY B 325     -19.586 -23.713  -6.849  1.00  0.00           C  
ATOM    392  C   GLY B 325     -19.582 -25.163  -7.229  1.00  0.00           C  
ATOM    393  O   GLY B 325     -20.600 -25.826  -7.179  1.00  0.00           O  
ATOM    394  N   HIS B 332     -18.418 -25.691  -7.577  1.00  0.00           N  
ATOM    395  CA  HIS B 332     -18.348 -27.110  -7.905  1.00  0.00           C  
ATOM    396  C   HIS B 332     -18.878 -28.071  -6.811  1.00  0.00           C  
ATOM    397  O   HIS B 332     -19.647 -28.990  -7.108  1.00  0.00           O  
ATOM    398  CB  HIS B 332     -16.951 -27.492  -8.334  1.00  0.00           C  
ATOM    399  CG  HIS B 332     -16.925 -28.704  -9.210  1.00  0.00           C  
ATOM    400  ND1 HIS B 332     -16.228 -29.851  -8.881  1.00  0.00           N  
ATOM    401  CD2 HIS B 332     -17.543 -28.959 -10.384  1.00  0.00           C  
ATOM    402  CE1 HIS B 332     -16.412 -30.750  -9.831  1.00  0.00           C  
ATOM    403  NE2 HIS B 332     -17.215 -30.237 -10.743  1.00  0.00           N  
ATOM    404  N   ARG B 333     -18.525 -27.853  -5.553  1.00  0.00           N  
ATOM    405  CA  ARG B 333     -18.939 -28.815  -4.506  1.00  0.00           C  
ATOM    406  C   ARG B 333     -20.440 -29.030  -4.425  1.00  0.00           C  
ATOM    407  O   ARG B 333     -20.897 -30.142  -4.258  1.00  0.00           O  
ATOM    408  CB  ARG B 333     -18.441 -28.426  -3.125  1.00  0.00           C  
ATOM    409  CG  ARG B 333     -17.140 -27.785  -3.104  1.00  0.00           C  
ATOM    410  CD  ARG B 333     -16.521 -27.941  -1.773  1.00  0.00           C  
ATOM    411  NE  ARG B 333     -15.159 -28.391  -1.992  1.00  0.00           N  
ATOM    412  CZ  ARG B 333     -14.520 -29.261  -1.215  1.00  0.00           C  
ATOM    413  NH1 ARG B 333     -15.134 -29.777  -0.131  1.00  0.00           N  
ATOM    414  NH2 ARG B 333     -13.259 -29.590  -1.528  1.00  0.00           N  
ATOM    415  N   VAL B 334     -21.197 -27.949  -4.538  1.00  0.00           N  
ATOM    416  CA  VAL B 334     -22.658 -27.984  -4.434  1.00  0.00           C  
ATOM    417  C   VAL B 334     -23.236 -28.570  -5.724  1.00  0.00           C  
ATOM    418  O   VAL B 334     -24.236 -29.285  -5.711  1.00  0.00           O  
ATOM    419  CB  VAL B 334     -23.215 -26.573  -4.199  1.00  0.00           C  
ATOM    420  CG1 VAL B 334     -24.709 -26.616  -3.932  1.00  0.00           C  
ATOM    421  CG2 VAL B 334     -22.448 -25.872  -3.058  1.00  0.00           C  
ATOM    422  N   LEU B 335     -22.605 -28.268  -6.843  1.00  0.00           N  
ATOM    423  CA  LEU B 335     -23.036 -28.877  -8.109  1.00  0.00           C  
ATOM    424  C   LEU B 335     -22.975 -30.423  -8.033  1.00  0.00           C  
ATOM    425  O   LEU B 335     -23.981 -31.120  -8.314  1.00  0.00           O  
ATOM    426  CB  LEU B 335     -22.217 -28.319  -9.277  1.00  0.00           C  
ATOM    427  CG  LEU B 335     -22.552 -28.771 -10.691  1.00  0.00           C  
ATOM    428  CD1 LEU B 335     -23.799 -28.058 -11.234  1.00  0.00           C  
ATOM    429  CD2 LEU B 335     -21.310 -28.509 -11.571  1.00  0.00           C  
ATOM    430  N   LYS B 336     -21.813 -30.937  -7.605  1.00  0.00           N  
ATOM    431  CA  LYS B 336     -21.633 -32.364  -7.311  1.00  0.00           C  
ATOM    432  C   LYS B 336     -22.597 -32.958  -6.241  1.00  0.00           C  
ATOM    433  O   LYS B 336     -23.046 -34.103  -6.375  1.00  0.00           O  
ATOM    434  CB  LYS B 336     -20.174 -32.651  -6.948  1.00  0.00           C  
ATOM    435  CG  LYS B 336     -19.175 -32.529  -8.100  1.00  0.00           C  
ATOM    436  CD  LYS B 336     -19.661 -33.271  -9.343  1.00  0.00           C  
ATOM    437  CE  LYS B 336     -18.518 -33.672 -10.251  1.00  0.00           C  
ATOM    438  NZ  LYS B 336     -18.935 -34.671 -11.280  1.00  0.00           N  
ATOM    439  N   LYS B 337     -22.919 -32.214  -5.183  1.00  0.00           N  
ATOM    440  CA  LYS B 337     -23.924 -32.686  -4.199  1.00  0.00           C  
ATOM    441  C   LYS B 337     -25.278 -32.917  -4.851  1.00  0.00           C  
ATOM    442  O   LYS B 337     -25.911 -33.942  -4.632  1.00  0.00           O  
ATOM    443  CB  LYS B 337     -24.085 -31.683  -3.074  1.00  0.00           C  
ATOM    444  CG  LYS B 337     -22.856 -31.479  -2.223  1.00  0.00           C  
ATOM    445  CD  LYS B 337     -22.696 -32.587  -1.225  1.00  0.00           C  
ATOM    446  CE  LYS B 337     -21.460 -32.350  -0.389  1.00  0.00           C  
ATOM    447  NZ  LYS B 337     -21.358 -33.356   0.720  1.00  0.00           N  
ATOM    448  N   ILE B 338     -25.692 -31.952  -5.675  1.00  0.00           N  
ATOM    449  CA  ILE B 338     -26.962 -31.978  -6.423  1.00  0.00           C  
ATOM    450  C   ILE B 338     -27.056 -33.148  -7.435  1.00  0.00           C  
ATOM    451  O   ILE B 338     -28.053 -33.880  -7.440  1.00  0.00           O  
ATOM    452  CB  ILE B 338     -27.244 -30.564  -7.092  1.00  0.00           C  
ATOM    453  CG1 ILE B 338     -27.472 -29.500  -6.027  1.00  0.00           C  
ATOM    454  CG2 ILE B 338     -28.412 -30.600  -8.117  1.00  0.00           C  
ATOM    455  CD1 ILE B 338     -27.341 -28.115  -6.541  1.00  0.00           C  
ATOM    456  N   GLU B 339     -26.035 -33.301  -8.282  1.00  0.00           N  
ATOM    457  CA  GLU B 339     -25.846 -34.495  -9.152  1.00  0.00           C  
ATOM    458  C   GLU B 339     -26.120 -35.825  -8.468  1.00  0.00           C  
ATOM    459  O   GLU B 339     -26.956 -36.602  -8.931  1.00  0.00           O  
ATOM    460  CB  GLU B 339     -24.413 -34.567  -9.663  1.00  0.00           C  
ATOM    461  CG  GLU B 339     -24.156 -33.797 -10.930  1.00  0.00           C  
ATOM    462  CD  GLU B 339     -22.755 -34.044 -11.466  1.00  0.00           C  
ATOM    463  OE1 GLU B 339     -22.300 -35.223 -11.429  1.00  0.00           O  
ATOM    464  OE2 GLU B 339     -22.110 -33.046 -11.902  1.00  0.00           O  
ATOM    465  N   GLN B 340     -25.404 -36.074  -7.374  1.00  0.00           N  
ATOM    466  CA  GLN B 340     -25.540 -37.290  -6.598  1.00  0.00           C  
ATOM    467  C   GLN B 340     -26.990 -37.651  -6.199  1.00  0.00           C  
ATOM    468  O   GLN B 340     -27.505 -38.704  -6.649  1.00  0.00           O  
ATOM    469  CB  GLN B 340     -24.605 -37.238  -5.393  1.00  0.00           C  
ATOM    470  CG  GLN B 340     -24.500 -38.528  -4.619  1.00  0.00           C  
ATOM    471  CD  GLN B 340     -24.303 -39.779  -5.502  1.00  0.00           C  
ATOM    472  OE1 GLN B 340     -23.635 -39.741  -6.555  1.00  0.00           O  
ATOM    473  NE2 GLN B 340     -24.864 -40.909  -5.039  1.00  0.00           N  
ATOM    474  N   ILE B 341     -27.638 -36.800  -5.390  1.00  0.00           N  
ATOM    475  CA  ILE B 341     -29.068 -36.858  -5.124  1.00  0.00           C  
ATOM    476  C   ILE B 341     -29.917 -37.210  -6.374  1.00  0.00           C  
ATOM    477  O   ILE B 341     -30.837 -38.045  -6.285  1.00  0.00           O  
ATOM    478  CB  ILE B 341     -29.577 -35.495  -4.517  1.00  0.00           C  
ATOM    479  CG1 ILE B 341     -28.763 -35.136  -3.274  1.00  0.00           C  
ATOM    480  CG2 ILE B 341     -31.098 -35.510  -4.223  1.00  0.00           C  
ATOM    481  CD1 ILE B 341     -29.099 -33.798  -2.637  1.00  0.00           C  
ATOM    482  N   VAL B 342     -29.638 -36.563  -7.517  1.00  0.00           N  
ATOM    483  CA  VAL B 342     -30.377 -36.828  -8.770  1.00  0.00           C  
ATOM    484  C   VAL B 342     -30.096 -38.253  -9.275  1.00  0.00           C  
ATOM    485  O   VAL B 342     -31.006 -38.998  -9.640  1.00  0.00           O  
ATOM    486  CB  VAL B 342     -30.092 -35.777  -9.917  1.00  0.00           C  
ATOM    487  CG1 VAL B 342     -30.851 -36.152 -11.170  1.00  0.00           C  
ATOM    488  CG2 VAL B 342     -30.428 -34.320  -9.493  1.00  0.00           C  
ATOM    489  N   ARG B 343     -28.822 -38.615  -9.312  1.00  0.00           N  
ATOM    490  CA  ARG B 343     -28.394 -39.966  -9.662  1.00  0.00           C  
ATOM    491  C   ARG B 343     -29.058 -41.015  -8.757  1.00  0.00           C  
ATOM    492  O   ARG B 343     -29.668 -41.958  -9.257  1.00  0.00           O  
ATOM    493  CB  ARG B 343     -26.878 -40.040  -9.571  1.00  0.00           C  
ATOM    494  CG  ARG B 343     -26.286 -41.404  -9.585  1.00  0.00           C  
ATOM    495  CD  ARG B 343     -24.812 -41.236  -9.597  1.00  0.00           C  
ATOM    496  NE  ARG B 343     -24.371 -40.581 -10.831  1.00  0.00           N  
ATOM    497  CZ  ARG B 343     -23.623 -39.482 -10.893  1.00  0.00           C  
ATOM    498  NH1 ARG B 343     -23.216 -38.876  -9.786  1.00  0.00           N  
ATOM    499  NH2 ARG B 343     -23.271 -38.997 -12.072  1.00  0.00           N  
ATOM    500  N   GLU B 344     -28.976 -40.827  -7.449  1.00  0.00           N  
ATOM    501  CA  GLU B 344     -29.575 -41.762  -6.506  1.00  0.00           C  
ATOM    502  C   GLU B 344     -31.059 -42.014  -6.684  1.00  0.00           C  
ATOM    503  O   GLU B 344     -31.499 -43.154  -6.534  1.00  0.00           O  
ATOM    504  CB  GLU B 344     -29.315 -41.328  -5.063  1.00  0.00           C  
ATOM    505  CG  GLU B 344     -27.855 -41.290  -4.715  1.00  0.00           C  
ATOM    506  CD  GLU B 344     -27.598 -40.818  -3.304  1.00  0.00           C  
ATOM    507  OE1 GLU B 344     -28.565 -40.491  -2.579  1.00  0.00           O  
ATOM    508  OE2 GLU B 344     -26.415 -40.759  -2.931  1.00  0.00           O  
ATOM    509  N   GLU B 345     -31.826 -40.970  -6.995  1.00  0.00           N  
ATOM    510  CA  GLU B 345     -33.293 -41.084  -7.096  1.00  0.00           C  
ATOM    511  C   GLU B 345     -33.725 -41.614  -8.437  1.00  0.00           C  
ATOM    512  O   GLU B 345     -34.807 -42.213  -8.572  1.00  0.00           O  
ATOM    513  CB  GLU B 345     -34.008 -39.766  -6.789  1.00  0.00           C  
ATOM    514  CG  GLU B 345     -33.905 -39.283  -5.361  1.00  0.00           C  
ATOM    515  CD  GLU B 345     -34.227 -40.350  -4.325  1.00  0.00           C  
ATOM    516  OE1 GLU B 345     -35.241 -41.077  -4.482  1.00  0.00           O  
ATOM    517  OE2 GLU B 345     -33.453 -40.458  -3.347  1.00  0.00           O  
ATOM    518  N   GLN B 347     -32.881 -41.391  -9.436  1.00  0.00           N  
ATOM    519  CA  GLN B 347     -32.979 -42.092 -10.726  1.00  0.00           C  
ATOM    520  C   GLN B 347     -32.703 -43.580 -10.550  1.00  0.00           C  
ATOM    521  O   GLN B 347     -33.459 -44.413 -11.028  1.00  0.00           O  
ATOM    522  CB  GLN B 347     -31.981 -41.518 -11.722  1.00  0.00           C  
ATOM    523  CG  GLN B 347     -32.278 -40.112 -12.128  1.00  0.00           C  
ATOM    524  CD  GLN B 347     -33.632 -40.016 -12.763  1.00  0.00           C  
ATOM    525  OE1 GLN B 347     -34.575 -39.433 -12.192  1.00  0.00           O  
ATOM    526  NE2 GLN B 347     -33.752 -40.582 -13.950  1.00  0.00           N  
ATOM    527  N   ASN B 348     -31.621 -43.927  -9.862  1.00  0.00           N  
ATOM    528  CA  ASN B 348     -31.319 -45.342  -9.637  1.00  0.00           C  
ATOM    529  C   ASN B 348     -32.359 -46.055  -8.774  1.00  0.00           C  
ATOM    530  O   ASN B 348     -32.629 -47.220  -8.993  1.00  0.00           O  
ATOM    531  CB  ASN B 348     -29.940 -45.517  -9.043  1.00  0.00           C  
ATOM    532  CG  ASN B 348     -28.854 -44.992  -9.941  1.00  0.00           C  
ATOM    533  OD1 ASN B 348     -29.064 -44.718 -11.135  1.00  0.00           O  
ATOM    534  ND2 ASN B 348     -27.667 -44.852  -9.375  1.00  0.00           N  
ATOM    535  N   ARG B 349     -32.958 -45.347  -7.821  1.00  0.00           N  
ATOM    536  CA  ARG B 349     -34.014 -45.910  -6.997  1.00  0.00           C  
ATOM    537  C   ARG B 349     -35.250 -46.297  -7.813  1.00  0.00           C  
ATOM    538  O   ARG B 349     -35.906 -47.304  -7.501  1.00  0.00           O  
ATOM    539  CB  ARG B 349     -34.404 -44.923  -5.882  1.00  0.00           C  
ATOM    540  CG  ARG B 349     -34.999 -45.573  -4.650  1.00  0.00           C  
ATOM    541  CD  ARG B 349     -35.445 -44.599  -3.589  1.00  0.00           C  
ATOM    542  NE  ARG B 349     -34.426 -43.613  -3.223  1.00  0.00           N  
ATOM    543  CZ  ARG B 349     -33.373 -43.836  -2.441  1.00  0.00           C  
ATOM    544  NH1 ARG B 349     -33.131 -45.042  -1.944  1.00  0.00           N  
ATOM    545  NH2 ARG B 349     -32.536 -42.845  -2.173  1.00  0.00           N  
ATOM    546  N   ALA B 352     -35.562 -45.481  -8.825  1.00  0.00           N  
ATOM    547  CA  ALA B 352     -36.709 -45.646  -9.746  1.00  0.00           C  
ATOM    548  C   ALA B 352     -36.477 -46.656 -10.895  1.00  0.00           C  
ATOM    549  O   ALA B 352     -37.342 -46.840 -11.753  1.00  0.00           O  
ATOM    550  CB  ALA B 352     -37.101 -44.286 -10.343  1.00  0.00           C  
ATOM    551  N   GLY B 361     -35.306 -47.284 -10.918  1.00  0.00           N  
ATOM    552  CA  GLY B 361     -34.970 -48.214 -11.977  1.00  0.00           C  
ATOM    553  C   GLY B 361     -34.175 -47.667 -13.148  1.00  0.00           C  
ATOM    554  O   GLY B 361     -33.797 -48.442 -14.017  1.00  0.00           O  
ATOM    555  N   ALA B 362     -33.911 -46.360 -13.209  1.00  0.00           N  
ATOM    556  CA  ALA B 362     -33.171 -45.812 -14.372  1.00  0.00           C  
ATOM    557  C   ALA B 362     -31.752 -46.333 -14.392  1.00  0.00           C  
ATOM    558  O   ALA B 362     -31.169 -46.544 -13.333  1.00  0.00           O  
ATOM    559  CB  ALA B 362     -33.167 -44.272 -14.386  1.00  0.00           C  
ATOM    560  N   ILE B 363     -31.207 -46.547 -15.593  1.00  0.00           N  
ATOM    561  CA  ILE B 363     -29.815 -47.013 -15.756  1.00  0.00           C  
ATOM    562  C   ILE B 363     -28.960 -45.920 -16.384  1.00  0.00           C  
ATOM    563  O   ILE B 363     -29.258 -45.459 -17.474  1.00  0.00           O  
ATOM    564  CB  ILE B 363     -29.680 -48.280 -16.673  1.00  0.00           C  
ATOM    565  CG1 ILE B 363     -30.630 -49.416 -16.284  1.00  0.00           C  
ATOM    566  CG2 ILE B 363     -28.244 -48.766 -16.684  1.00  0.00           C  
ATOM    567  CD1 ILE B 363     -31.260 -50.063 -17.529  1.00  0.00           C  
ATOM    568  N   GLU B 364     -27.865 -45.566 -15.717  1.00  0.00           N  
ATOM    569  CA  GLU B 364     -27.004 -44.466 -16.148  1.00  0.00           C  
ATOM    570  C   GLU B 364     -26.013 -44.864 -17.235  1.00  0.00           C  
ATOM    571  O   GLU B 364     -25.326 -45.876 -17.098  1.00  0.00           O  
ATOM    572  CB  GLU B 364     -26.232 -43.902 -14.957  1.00  0.00           C  
ATOM    573  CG  GLU B 364     -25.420 -42.708 -15.341  1.00  0.00           C  
ATOM    574  CD  GLU B 364     -24.836 -41.981 -14.171  1.00  0.00           C  
ATOM    575  OE1 GLU B 364     -24.822 -42.536 -13.040  1.00  0.00           O  
ATOM    576  OE2 GLU B 364     -24.356 -40.851 -14.393  1.00  0.00           O  
ATOM    577  N   LEU B 365     -25.960 -44.057 -18.298  1.00  0.00           N  
ATOM    578  CA  LEU B 365     -24.889 -44.076 -19.301  1.00  0.00           C  
ATOM    579  C   LEU B 365     -24.270 -42.662 -19.520  1.00  0.00           C  
ATOM    580  O   LEU B 365     -24.399 -41.763 -18.678  1.00  0.00           O  
ATOM    581  CB  LEU B 365     -25.394 -44.707 -20.605  1.00  0.00           C  
ATOM    582  CG  LEU B 365     -26.792 -44.442 -21.159  1.00  0.00           C  
ATOM    583  CD1 LEU B 365     -26.924 -43.024 -21.746  1.00  0.00           C  
ATOM    584  CD2 LEU B 365     -27.163 -45.454 -22.223  1.00  0.00           C  
ATOM    585  N   LEU B 366     -23.588 -42.455 -20.637  1.00  0.00           N  
ATOM    586  CA  LEU B 366     -23.156 -41.087 -21.032  1.00  0.00           C  
ATOM    587  C   LEU B 366     -23.146 -40.973 -22.518  1.00  0.00           C  
ATOM    588  O   LEU B 366     -22.423 -41.737 -23.167  1.00  0.00           O  
ATOM    589  CB  LEU B 366     -21.734 -40.742 -20.540  1.00  0.00           C  
ATOM    590  CG  LEU B 366     -21.327 -39.273 -20.657  1.00  0.00           C  
ATOM    591  CD1 LEU B 366     -22.338 -38.415 -19.875  1.00  0.00           C  
ATOM    592  CD2 LEU B 366     -19.920 -38.980 -20.188  1.00  0.00           C  
ATOM    593  N   MET B 368     -23.904 -40.019 -23.066  1.00  0.00           N  
ATOM    594  CA  MET B 368     -23.833 -39.725 -24.486  1.00  0.00           C  
ATOM    595  C   MET B 368     -22.876 -38.576 -24.721  1.00  0.00           C  
ATOM    596  O   MET B 368     -22.681 -37.747 -23.832  1.00  0.00           O  
ATOM    597  CB  MET B 368     -25.215 -39.480 -25.051  1.00  0.00           C  
ATOM    598  CG  MET B 368     -26.139 -40.739 -24.979  1.00  0.00           C  
ATOM    599  SD  MET B 368     -27.871 -40.409 -25.366  1.00  0.00           S  
ATOM    600  CE  MET B 368     -28.498 -39.937 -23.746  1.00  0.00           C  
ATOM    601  N   PRO B 370     -22.197 -38.545 -25.889  1.00  0.00           N  
ATOM    602  CA  PRO B 370     -21.267 -37.426 -26.053  1.00  0.00           C  
ATOM    603  C   PRO B 370     -22.035 -36.101 -26.225  1.00  0.00           C  
ATOM    604  O   PRO B 370     -23.227 -36.126 -26.523  1.00  0.00           O  
ATOM    605  CB  PRO B 370     -20.528 -37.783 -27.338  1.00  0.00           C  
ATOM    606  CG  PRO B 370     -21.502 -38.616 -28.101  1.00  0.00           C  
ATOM    607  CD  PRO B 370     -22.191 -39.434 -27.068  1.00  0.00           C  
ATOM    608  N   THR B 371     -21.332 -34.978 -26.039  1.00  0.00           N  
ATOM    609  CA  THR B 371     -21.887 -33.644 -26.186  1.00  0.00           C  
ATOM    610  C   THR B 371     -21.990 -33.301 -27.669  1.00  0.00           C  
ATOM    611  O   THR B 371     -22.857 -32.553 -28.065  1.00  0.00           O  
ATOM    612  CB  THR B 371     -20.994 -32.564 -25.493  1.00  0.00           C  
ATOM    613  OG1 THR B 371     -19.661 -32.661 -25.985  1.00  0.00           O  
ATOM    614  CG2 THR B 371     -20.925 -32.743 -23.970  1.00  0.00           C  
ATOM    615  N   LEU B 372     -21.115 -33.871 -28.491  1.00  0.00           N  
ATOM    616  CA  LEU B 372     -21.179 -33.652 -29.950  1.00  0.00           C  
ATOM    617  C   LEU B 372     -21.917 -34.765 -30.689  1.00  0.00           C  
ATOM    618  O   LEU B 372     -21.601 -35.942 -30.538  1.00  0.00           O  
ATOM    619  CB  LEU B 372     -19.792 -33.375 -30.561  1.00  0.00           C  
ATOM    620  CG  LEU B 372     -19.050 -32.132 -30.029  1.00  0.00           C  
ATOM    621  CD1 LEU B 372     -17.812 -31.878 -30.812  1.00  0.00           C  
ATOM    622  CD2 LEU B 372     -19.878 -30.872 -30.101  1.00  0.00           C  
ATOM    623  N   GLN B 373     -22.922 -34.360 -31.467  1.00  0.00           N  
ATOM    624  CA  GLN B 373     -23.830 -35.261 -32.165  1.00  0.00           C  
ATOM    625  C   GLN B 373     -23.775 -34.948 -33.654  1.00  0.00           C  
ATOM    626  O   GLN B 373     -23.552 -33.801 -34.010  1.00  0.00           O  
ATOM    627  CB  GLN B 373     -25.255 -35.020 -31.659  1.00  0.00           C  
ATOM    628  CG  GLN B 373     -25.493 -35.473 -30.254  1.00  0.00           C  
ATOM    629  CD  GLN B 373     -26.928 -35.427 -29.901  1.00  0.00           C  
ATOM    630  OE1 GLN B 373     -27.799 -35.861 -30.673  1.00  0.00           O  
ATOM    631  NE2 GLN B 373     -27.213 -34.889 -28.728  1.00  0.00           N  
ATOM    632  N   LEU B 374     -23.999 -35.942 -34.525  1.00  0.00           N  
ATOM    633  CA  LEU B 374     -24.005 -35.691 -35.965  1.00  0.00           C  
ATOM    634  C   LEU B 374     -25.352 -35.173 -36.387  1.00  0.00           C  
ATOM    635  O   LEU B 374     -26.376 -35.617 -35.866  1.00  0.00           O  
ATOM    636  CB  LEU B 374     -23.741 -36.968 -36.764  1.00  0.00           C  
ATOM    637  CG  LEU B 374     -22.407 -37.685 -36.750  1.00  0.00           C  
ATOM    638  CD1 LEU B 374     -22.663 -39.098 -37.248  1.00  0.00           C  
ATOM    639  CD2 LEU B 374     -21.342 -36.992 -37.596  1.00  0.00           C  
ATOM    640  N   ALA B 375     -25.340 -34.286 -37.384  1.00  0.00           N  
ATOM    641  CA  ALA B 375     -26.550 -33.723 -37.982  1.00  0.00           C  
ATOM    642  C   ALA B 375     -27.437 -34.741 -38.687  1.00  0.00           C  
ATOM    643  O   ALA B 375     -28.662 -34.644 -38.631  1.00  0.00           O  
ATOM    644  CB  ALA B 375     -26.171 -32.652 -38.941  1.00  0.00           C  
ATOM    645  N   ASP B 376     -26.814 -35.701 -39.369  1.00  0.00           N  
ATOM    646  CA  ASP B 376     -27.520 -36.797 -40.066  1.00  0.00           C  
ATOM    647  C   ASP B 376     -28.497 -37.562 -39.184  1.00  0.00           C  
ATOM    648  O   ASP B 376     -29.550 -37.977 -39.647  1.00  0.00           O  
ATOM    649  CB  ASP B 376     -26.515 -37.757 -40.697  1.00  0.00           C  
ATOM    650  CG  ASP B 376     -25.992 -37.251 -42.043  1.00  0.00           C  
ATOM    651  OD1 ASP B 376     -26.653 -36.373 -42.660  1.00  0.00           O  
ATOM    652  OD2 ASP B 376     -24.931 -37.742 -42.491  1.00  0.00           O  
ATOM    653  N   LEU B 377     -28.149 -37.720 -37.912  1.00  0.00           N  
ATOM    654  CA  LEU B 377     -28.997 -38.354 -36.908  1.00  0.00           C  
ATOM    655  C   LEU B 377     -30.286 -37.544 -36.661  1.00  0.00           C  
ATOM    656  O   LEU B 377     -31.362 -38.099 -36.341  1.00  0.00           O  
ATOM    657  CB  LEU B 377     -28.178 -38.468 -35.621  1.00  0.00           C  
ATOM    658  CG  LEU B 377     -28.680 -39.174 -34.381  1.00  0.00           C  
ATOM    659  CD1 LEU B 377     -28.918 -40.639 -34.597  1.00  0.00           C  
ATOM    660  CD2 LEU B 377     -27.636 -38.975 -33.302  1.00  0.00           C  
ATOM    661  N   TRP B 378     -30.153 -36.227 -36.841  1.00  0.00           N  
ATOM    662  CA  TRP B 378     -31.177 -35.253 -36.537  1.00  0.00           C  
ATOM    663  C   TRP B 378     -32.023 -35.015 -37.769  1.00  0.00           C  
ATOM    664  O   TRP B 378     -33.207 -34.725 -37.655  1.00  0.00           O  
ATOM    665  CB  TRP B 378     -30.514 -33.953 -36.064  1.00  0.00           C  
ATOM    666  CG  TRP B 378     -30.114 -33.982 -34.615  1.00  0.00           C  
ATOM    667  CD1 TRP B 378     -29.051 -34.660 -34.052  1.00  0.00           C  
ATOM    668  CD2 TRP B 378     -30.795 -33.336 -33.536  1.00  0.00           C  
ATOM    669  NE1 TRP B 378     -29.045 -34.467 -32.689  1.00  0.00           N  
ATOM    670  CE2 TRP B 378     -30.102 -33.661 -32.347  1.00  0.00           C  
ATOM    671  CE3 TRP B 378     -31.940 -32.529 -33.453  1.00  0.00           C  
ATOM    672  CZ2 TRP B 378     -30.500 -33.173 -31.100  1.00  0.00           C  
ATOM    673  CZ3 TRP B 378     -32.324 -32.042 -32.217  1.00  0.00           C  
ATOM    674  CH2 TRP B 378     -31.606 -32.365 -31.056  1.00  0.00           C  
ATOM    675  N   ARG B 388     -31.394 -35.134 -38.941  1.00  0.00           N  
ATOM    676  CA  ARG B 388     -32.100 -35.295 -40.223  1.00  0.00           C  
ATOM    677  C   ARG B 388     -33.026 -36.525 -40.289  1.00  0.00           C  
ATOM    678  O   ARG B 388     -34.038 -36.459 -40.961  1.00  0.00           O  
ATOM    679  CB  ARG B 388     -31.127 -35.327 -41.403  1.00  0.00           C  
ATOM    680  CG  ARG B 388     -30.288 -34.057 -41.555  1.00  0.00           C  
ATOM    681  CD  ARG B 388     -29.756 -33.929 -42.949  1.00  0.00           C  
ATOM    682  NE  ARG B 388     -28.954 -32.721 -43.090  1.00  0.00           N  
ATOM    683  CZ  ARG B 388     -27.620 -32.691 -43.051  1.00  0.00           C  
ATOM    684  NH1 ARG B 388     -26.910 -33.806 -42.898  1.00  0.00           N  
ATOM    685  NH2 ARG B 388     -26.990 -31.536 -43.177  1.00  0.00           N  
ATOM    686  N   GLU B 389     -32.689 -37.630 -39.602  1.00  0.00           N  
ATOM    687  CA  GLU B 389     -33.586 -38.800 -39.489  1.00  0.00           C  
ATOM    688  C   GLU B 389     -34.946 -38.472 -38.844  1.00  0.00           C  
ATOM    689  O   GLU B 389     -35.976 -38.987 -39.274  1.00  0.00           O  
ATOM    690  CB  GLU B 389     -32.951 -39.927 -38.687  1.00  0.00           C  
ATOM    691  CG  GLU B 389     -31.917 -40.813 -39.391  1.00  0.00           C  
ATOM    692  CD  GLU B 389     -31.527 -42.001 -38.507  1.00  0.00           C  
ATOM    693  OE1 GLU B 389     -32.428 -42.803 -38.181  1.00  0.00           O  
ATOM    694  OE2 GLU B 389     -30.344 -42.122 -38.107  1.00  0.00           O  
ATOM    695  N   SER B 396     -34.943 -37.615 -37.828  1.00  0.00           N  
ATOM    696  CA  SER B 396     -36.163 -37.227 -37.088  1.00  0.00           C  
ATOM    697  C   SER B 396     -36.957 -36.030 -37.656  1.00  0.00           C  
ATOM    698  O   SER B 396     -38.118 -35.829 -37.277  1.00  0.00           O  
ATOM    699  CB  SER B 396     -35.799 -36.901 -35.645  1.00  0.00           C  
ATOM    700  OG  SER B 396     -34.892 -35.817 -35.632  1.00  0.00           O  
ATOM    701  N   GLY B 397     -36.335 -35.226 -38.525  1.00  0.00           N  
ATOM    702  CA  GLY B 397     -36.958 -34.005 -39.017  1.00  0.00           C  
ATOM    703  C   GLY B 397     -36.337 -32.776 -38.368  1.00  0.00           C  
ATOM    704  O   GLY B 397     -36.210 -31.720 -39.033  1.00  0.00           O  
ATOM    705  N   ARG B 399     -35.888 -32.935 -37.113  1.00  0.00           N  
ATOM    706  CA  ARG B 399     -35.504 -31.846 -36.214  1.00  0.00           C  
ATOM    707  C   ARG B 399     -34.221 -31.065 -36.515  1.00  0.00           C  
ATOM    708  O   ARG B 399     -33.991 -30.046 -35.866  1.00  0.00           O  
ATOM    709  CB  ARG B 399     -35.419 -32.329 -34.749  1.00  0.00           C  
ATOM    710  CG  ARG B 399     -36.664 -32.957 -34.136  1.00  0.00           C  
ATOM    711  CD  ARG B 399     -36.739 -32.720 -32.613  1.00  0.00           C  
ATOM    712  NE  ARG B 399     -35.633 -33.294 -31.811  1.00  0.00           N  
ATOM    713  CZ  ARG B 399     -35.587 -33.299 -30.474  1.00  0.00           C  
ATOM    714  NH1 ARG B 399     -36.560 -32.742 -29.768  1.00  0.00           N  
ATOM    715  NH2 ARG B 399     -34.551 -33.849 -29.821  1.00  0.00           N  
ATOM    716  N   TYR B 404     -33.369 -31.514 -37.440  1.00  0.00           N  
ATOM    717  CA  TYR B 404     -32.150 -30.732 -37.785  1.00  0.00           C  
ATOM    718  C   TYR B 404     -32.496 -29.306 -38.212  1.00  0.00           C  
ATOM    719  O   TYR B 404     -31.825 -28.344 -37.801  1.00  0.00           O  
ATOM    720  CB  TYR B 404     -31.273 -31.400 -38.863  1.00  0.00           C  
ATOM    721  CG  TYR B 404     -29.922 -30.735 -39.036  1.00  0.00           C  
ATOM    722  CD1 TYR B 404     -29.082 -30.560 -37.953  1.00  0.00           C  
ATOM    723  CD2 TYR B 404     -29.471 -30.291 -40.295  1.00  0.00           C  
ATOM    724  CE1 TYR B 404     -27.836 -29.951 -38.088  1.00  0.00           C  
ATOM    725  CE2 TYR B 404     -28.206 -29.680 -40.450  1.00  0.00           C  
ATOM    726  CZ  TYR B 404     -27.404 -29.517 -39.324  1.00  0.00           C  
ATOM    727  OH  TYR B 404     -26.153 -28.926 -39.389  1.00  0.00           O  
ATOM    728  N   ASP B 406     -33.554 -29.184 -39.022  1.00  0.00           N  
ATOM    729  CA  ASP B 406     -34.059 -27.882 -39.482  1.00  0.00           C  
ATOM    730  C   ASP B 406     -35.267 -27.308 -38.703  1.00  0.00           C  
ATOM    731  O   ASP B 406     -35.508 -26.108 -38.719  1.00  0.00           O  
ATOM    732  CB  ASP B 406     -34.326 -27.939 -40.992  1.00  0.00           C  
ATOM    733  CG  ASP B 406     -33.045 -28.123 -41.792  1.00  0.00           C  
ATOM    734  OD1 ASP B 406     -32.149 -27.242 -41.689  1.00  0.00           O  
ATOM    735  OD2 ASP B 406     -32.915 -29.162 -42.493  1.00  0.00           O  
ATOM    736  N   ALA B 486     -36.010 -28.152 -38.004  1.00  0.00           N  
ATOM    737  CA  ALA B 486     -37.168 -27.692 -37.252  1.00  0.00           C  
ATOM    738  C   ALA B 486     -36.823 -27.222 -35.840  1.00  0.00           C  
ATOM    739  O   ALA B 486     -37.571 -26.447 -35.236  1.00  0.00           O  
ATOM    740  CB  ALA B 486     -38.217 -28.785 -37.208  1.00  0.00           C  
ATOM    741  N   TYR B 487     -35.697 -27.683 -35.301  1.00  0.00           N  
ATOM    742  CA  TYR B 487     -35.272 -27.275 -33.959  1.00  0.00           C  
ATOM    743  C   TYR B 487     -35.135 -25.749 -33.755  1.00  0.00           C  
ATOM    744  O   TYR B 487     -35.683 -25.201 -32.778  1.00  0.00           O  
ATOM    745  CB  TYR B 487     -33.997 -28.008 -33.515  1.00  0.00           C  
ATOM    746  CG  TYR B 487     -33.847 -28.005 -32.006  1.00  0.00           C  
ATOM    747  CD1 TYR B 487     -34.432 -29.015 -31.226  1.00  0.00           C  
ATOM    748  CD2 TYR B 487     -33.150 -26.981 -31.353  1.00  0.00           C  
ATOM    749  CE1 TYR B 487     -34.321 -29.003 -29.845  1.00  0.00           C  
ATOM    750  CE2 TYR B 487     -33.012 -26.969 -29.977  1.00  0.00           C  
ATOM    751  CZ  TYR B 487     -33.604 -27.974 -29.230  1.00  0.00           C  
ATOM    752  OH  TYR B 487     -33.498 -27.958 -27.863  1.00  0.00           O  
ATOM    753  N   GLY B 488     -34.405 -25.075 -34.646  1.00  0.00           N  
ATOM    754  CA  GLY B 488     -34.234 -23.616 -34.583  1.00  0.00           C  
ATOM    755  C   GLY B 488     -32.852 -23.099 -34.161  1.00  0.00           C  
ATOM    756  O   GLY B 488     -31.930 -23.909 -33.934  1.00  0.00           O  
ATOM    757  N   PRO B 495     -32.692 -21.747 -34.052  1.00  0.00           N  
ATOM    758  CA  PRO B 495     -31.395 -21.088 -33.785  1.00  0.00           C  
ATOM    759  C   PRO B 495     -30.737 -21.472 -32.462  1.00  0.00           C  
ATOM    760  O   PRO B 495     -29.558 -21.173 -32.249  1.00  0.00           O  
ATOM    761  CB  PRO B 495     -31.742 -19.580 -33.791  1.00  0.00           C  
ATOM    762  CG  PRO B 495     -33.183 -19.504 -33.540  1.00  0.00           C  
ATOM    763  CD  PRO B 495     -33.774 -20.754 -34.190  1.00  0.00           C  
ATOM    764  N   GLU B 496     -31.485 -22.122 -31.575  1.00  0.00           N  
ATOM    765  CA  GLU B 496     -30.908 -22.589 -30.316  1.00  0.00           C  
ATOM    766  C   GLU B 496     -29.881 -23.707 -30.512  1.00  0.00           C  
ATOM    767  O   GLU B 496     -29.075 -23.976 -29.634  1.00  0.00           O  
ATOM    768  CB  GLU B 496     -31.986 -23.080 -29.363  1.00  0.00           C  
ATOM    769  CG  GLU B 496     -33.060 -22.079 -28.999  1.00  0.00           C  
ATOM    770  CD  GLU B 496     -33.568 -22.311 -27.572  1.00  0.00           C  
ATOM    771  OE1 GLU B 496     -33.873 -23.476 -27.161  1.00  0.00           O  
ATOM    772  OE2 GLU B 496     -33.626 -21.306 -26.844  1.00  0.00           O  
ATOM    773  N   MET B 497     -29.934 -24.373 -31.656  1.00  0.00           N  
ATOM    774  CA  MET B 497     -28.954 -25.371 -31.995  1.00  0.00           C  
ATOM    775  C   MET B 497     -27.618 -24.754 -32.407  1.00  0.00           C  
ATOM    776  O   MET B 497     -27.550 -23.952 -33.350  1.00  0.00           O  
ATOM    777  CB  MET B 497     -29.475 -26.256 -33.112  1.00  0.00           C  
ATOM    778  CG  MET B 497     -28.611 -27.460 -33.355  1.00  0.00           C  
ATOM    779  SD  MET B 497     -29.193 -28.488 -34.704  1.00  0.00           S  
ATOM    780  CE  MET B 497     -30.449 -29.445 -33.835  1.00  0.00           C  
ATOM    781  N   LEU B 498     -26.552 -25.155 -31.721  1.00  0.00           N  
ATOM    782  CA  LEU B 498     -25.235 -24.725 -32.095  1.00  0.00           C  
ATOM    783  C   LEU B 498     -24.654 -25.758 -33.059  1.00  0.00           C  
ATOM    784  O   LEU B 498     -24.363 -26.873 -32.683  1.00  0.00           O  
ATOM    785  CB  LEU B 498     -24.369 -24.553 -30.851  1.00  0.00           C  
ATOM    786  CG  LEU B 498     -22.928 -24.093 -31.085  1.00  0.00           C  
ATOM    787  CD1 LEU B 498     -22.903 -22.604 -31.449  1.00  0.00           C  
ATOM    788  CD2 LEU B 498     -22.013 -24.436 -29.900  1.00  0.00           C  
ATOM    789  N   ARG B 499     -24.490 -25.368 -34.320  1.00  0.00           N  
ATOM    790  CA  ARG B 499     -24.029 -26.253 -35.372  1.00  0.00           C  
ATOM    791  C   ARG B 499     -22.536 -26.053 -35.513  1.00  0.00           C  
ATOM    792  O   ARG B 499     -22.035 -24.942 -35.321  1.00  0.00           O  
ATOM    793  CB  ARG B 499     -24.737 -25.914 -36.682  1.00  0.00           C  
ATOM    794  CG  ARG B 499     -26.170 -26.354 -36.721  1.00  0.00           C  
ATOM    795  CD  ARG B 499     -26.927 -25.538 -37.703  1.00  0.00           C  
ATOM    796  NE  ARG B 499     -28.267 -26.050 -37.945  1.00  0.00           N  
ATOM    797  CZ  ARG B 499     -28.777 -26.251 -39.160  1.00  0.00           C  
ATOM    798  NH1 ARG B 499     -28.048 -25.964 -40.229  1.00  0.00           N  
ATOM    799  NH2 ARG B 499     -30.021 -26.706 -39.301  1.00  0.00           N  
ATOM    800  N   ILE B 500     -21.837 -27.141 -35.831  1.00  0.00           N  
ATOM    801  CA  ILE B 500     -20.399 -27.154 -35.905  1.00  0.00           C  
ATOM    802  C   ILE B 500     -19.972 -27.930 -37.158  1.00  0.00           C  
ATOM    803  O   ILE B 500     -20.628 -28.908 -37.542  1.00  0.00           O  
ATOM    804  CB  ILE B 500     -19.789 -27.808 -34.641  1.00  0.00           C  
ATOM    805  CG1 ILE B 500     -20.262 -27.085 -33.378  1.00  0.00           C  
ATOM    806  CG2 ILE B 500     -18.243 -27.809 -34.704  1.00  0.00           C  
ATOM    807  CD1 ILE B 500     -20.067 -27.898 -32.114  1.00  0.00           C  
ATOM    808  N   ALA B 501     -18.898 -27.444 -37.790  1.00  0.00           N  
ATOM    809  CA  ALA B 501     -18.209 -28.130 -38.882  1.00  0.00           C  
ATOM    810  C   ALA B 501     -16.843 -28.573 -38.416  1.00  0.00           C  
ATOM    811  O   ALA B 501     -16.075 -27.759 -37.877  1.00  0.00           O  
ATOM    812  CB  ALA B 501     -18.065 -27.218 -40.092  1.00  0.00           C  
ATOM    813  N   ASP B 502     -16.528 -29.852 -38.606  1.00  0.00           N  
ATOM    814  CA  ASP B 502     -15.170 -30.338 -38.256  1.00  0.00           C  
ATOM    815  C   ASP B 502     -14.130 -30.019 -39.361  1.00  0.00           C  
ATOM    816  O   ASP B 502     -14.462 -29.353 -40.353  1.00  0.00           O  
ATOM    817  CB  ASP B 502     -15.167 -31.811 -37.823  1.00  0.00           C  
ATOM    818  CG  ASP B 502     -15.401 -32.781 -38.984  1.00  0.00           C  
ATOM    819  OD1 ASP B 502     -15.398 -32.354 -40.155  1.00  0.00           O  
ATOM    820  OD2 ASP B 502     -15.561 -33.991 -38.721  1.00  0.00           O  
ATOM    821  N   ARG B 650     -12.878 -30.442 -39.169  1.00  0.00           N  
ATOM    822  CA  ARG B 650     -11.799 -30.143 -40.122  1.00  0.00           C  
ATOM    823  C   ARG B 650     -12.033 -30.750 -41.493  1.00  0.00           C  
ATOM    824  O   ARG B 650     -11.408 -30.341 -42.479  1.00  0.00           O  
ATOM    825  CB  ARG B 650     -10.474 -30.653 -39.597  1.00  0.00           C  
ATOM    826  CG  ARG B 650     -10.444 -32.141 -39.275  1.00  0.00           C  
ATOM    827  CD  ARG B 650      -9.166 -32.456 -38.548  1.00  0.00           C  
ATOM    828  NE  ARG B 650      -8.043 -32.068 -39.370  1.00  0.00           N  
ATOM    829  CZ  ARG B 650      -6.775 -32.155 -39.017  1.00  0.00           C  
ATOM    830  NH1 ARG B 650      -6.431 -32.623 -37.816  1.00  0.00           N  
ATOM    831  NH2 ARG B 650      -5.843 -31.777 -39.879  1.00  0.00           N  
ATOM    832  N   HIS B 651     -12.928 -31.737 -41.546  1.00  0.00           N  
ATOM    833  CA  HIS B 651     -13.222 -32.439 -42.782  1.00  0.00           C  
ATOM    834  C   HIS B 651     -14.557 -31.997 -43.337  1.00  0.00           C  
ATOM    835  O   HIS B 651     -15.092 -32.638 -44.243  1.00  0.00           O  
ATOM    836  CB  HIS B 651     -13.195 -33.949 -42.555  1.00  0.00           C  
ATOM    837  CG  HIS B 651     -11.849 -34.471 -42.156  1.00  0.00           C  
ATOM    838  ND1 HIS B 651     -10.731 -34.327 -42.949  1.00  0.00           N  
ATOM    839  CD2 HIS B 651     -11.445 -35.147 -41.058  1.00  0.00           C  
ATOM    840  CE1 HIS B 651      -9.694 -34.889 -42.358  1.00  0.00           C  
ATOM    841  NE2 HIS B 651     -10.101 -35.397 -41.211  1.00  0.00           N  
ATOM    842  N   LYS B 652     -15.059 -30.880 -42.798  1.00  0.00           N  
ATOM    843  CA  LYS B 652     -16.365 -30.319 -43.123  1.00  0.00           C  
ATOM    844  C   LYS B 652     -17.575 -31.242 -42.824  1.00  0.00           C  
ATOM    845  O   LYS B 652     -18.684 -31.016 -43.375  1.00  0.00           O  
ATOM    846  CB  LYS B 652     -16.448 -29.861 -44.581  1.00  0.00           C  
ATOM    847  CG  LYS B 652     -15.227 -29.192 -45.231  1.00  0.00           C  
ATOM    848  CD  LYS B 652     -15.569 -29.050 -46.720  1.00  0.00           C  
ATOM    849  CE  LYS B 652     -14.550 -28.271 -47.524  1.00  0.00           C  
ATOM    850  NZ  LYS B 652     -13.370 -29.100 -47.837  1.00  0.00           N  
ATOM    851  N   ARG B 653     -17.389 -32.264 -41.981  1.00  0.00           N  
ATOM    852  CA  ARG B 653     -18.522 -33.102 -41.526  1.00  0.00           C  
ATOM    853  C   ARG B 653     -19.448 -32.273 -40.614  1.00  0.00           C  
ATOM    854  O   ARG B 653     -18.990 -31.404 -39.863  1.00  0.00           O  
ATOM    855  CB  ARG B 653     -18.024 -34.406 -40.849  1.00  0.00           C  
ATOM    856  CG  ARG B 653     -17.287 -35.470 -41.800  1.00  0.00           C  
ATOM    857  CD  ARG B 653     -17.975 -35.574 -43.189  1.00  0.00           C  
ATOM    858  NE  ARG B 653     -17.637 -36.694 -44.093  1.00  0.00           N  
ATOM    859  CZ  ARG B 653     -16.536 -37.442 -44.034  1.00  0.00           C  
ATOM    860  NH1 ARG B 653     -15.593 -37.227 -43.099  1.00  0.00           N  
ATOM    861  NH2 ARG B 653     -16.373 -38.430 -44.899  1.00  0.00           N  
ATOM    862  N   GLU B 654     -20.750 -32.502 -40.687  1.00  0.00           N  
ATOM    863  CA  GLU B 654     -21.683 -31.657 -39.955  1.00  0.00           C  
ATOM    864  C   GLU B 654     -21.983 -32.202 -38.546  1.00  0.00           C  
ATOM    865  O   GLU B 654     -22.496 -33.318 -38.409  1.00  0.00           O  
ATOM    866  CB  GLU B 654     -22.971 -31.496 -40.759  1.00  0.00           C  
ATOM    867  CG  GLU B 654     -22.782 -30.819 -42.112  1.00  0.00           C  
ATOM    868  CD  GLU B 654     -23.969 -31.039 -43.041  1.00  0.00           C  
ATOM    869  OE1 GLU B 654     -24.202 -32.190 -43.476  1.00  0.00           O  
ATOM    870  OE2 GLU B 654     -24.673 -30.049 -43.340  1.00  0.00           O  
ATOM    871  N   LEU B 655     -21.650 -31.415 -37.513  1.00  0.00           N  
ATOM    872  CA  LEU B 655     -21.860 -31.787 -36.093  1.00  0.00           C  
ATOM    873  C   LEU B 655     -22.707 -30.722 -35.422  1.00  0.00           C  
ATOM    874  O   LEU B 655     -23.068 -29.725 -36.047  1.00  0.00           O  
ATOM    875  CB  LEU B 655     -20.533 -31.930 -35.338  1.00  0.00           C  
ATOM    876  CG  LEU B 655     -19.517 -32.987 -35.806  1.00  0.00           C  
ATOM    877  CD1 LEU B 655     -18.115 -32.649 -35.311  1.00  0.00           C  
ATOM    878  CD2 LEU B 655     -19.922 -34.396 -35.370  1.00  0.00           C  
ATOM    879  N   LEU B 656     -23.033 -30.929 -34.157  1.00  0.00           N  
ATOM    880  CA  LEU B 656     -23.837 -29.975 -33.394  1.00  0.00           C  
ATOM    881  C   LEU B 656     -23.646 -30.334 -31.936  1.00  0.00           C  
ATOM    882  O   LEU B 656     -23.509 -31.528 -31.625  1.00  0.00           O  
ATOM    883  CB  LEU B 656     -25.309 -30.059 -33.782  1.00  0.00           C  
ATOM    884  CG  LEU B 656     -26.040 -31.394 -33.550  1.00  0.00           C  
ATOM    885  CD1 LEU B 656     -26.989 -31.333 -32.351  1.00  0.00           C  
ATOM    886  CD2 LEU B 656     -26.813 -31.761 -34.787  1.00  0.00           C  
ATOM    887  N   TYR B 657     -23.603 -29.321 -31.054  1.00  0.00           N  
ATOM    888  CA  TYR B 657     -23.494 -29.547 -29.609  1.00  0.00           C  
ATOM    889  C   TYR B 657     -24.884 -29.906 -29.185  1.00  0.00           C  
ATOM    890  O   TYR B 657     -25.828 -29.138 -29.413  1.00  0.00           O  
ATOM    891  CB  TYR B 657     -22.986 -28.292 -28.876  1.00  0.00           C  
ATOM    892  CG  TYR B 657     -22.314 -28.497 -27.509  1.00  0.00           C  
ATOM    893  CD1 TYR B 657     -21.030 -28.011 -27.271  1.00  0.00           C  
ATOM    894  CD2 TYR B 657     -22.961 -29.142 -26.459  1.00  0.00           C  
ATOM    895  CE1 TYR B 657     -20.407 -28.171 -26.043  1.00  0.00           C  
ATOM    896  CE2 TYR B 657     -22.349 -29.289 -25.226  1.00  0.00           C  
ATOM    897  CZ  TYR B 657     -21.077 -28.789 -25.021  1.00  0.00           C  
ATOM    898  OH  TYR B 657     -20.460 -28.927 -23.804  1.00  0.00           O  
ATOM    899  N   GLY B 658     -25.034 -31.084 -28.597  1.00  0.00           N  
ATOM    900  CA  GLY B 658     -26.345 -31.593 -28.258  1.00  0.00           C  
ATOM    901  C   GLY B 658     -27.156 -30.680 -27.352  1.00  0.00           C  
ATOM    902  O   GLY B 658     -26.719 -30.368 -26.251  1.00  0.00           O  
ATOM    903  N   PRO B 659     -28.342 -30.250 -27.797  1.00  0.00           N  
ATOM    904  CA  PRO B 659     -29.226 -29.505 -26.884  1.00  0.00           C  
ATOM    905  C   PRO B 659     -30.158 -30.423 -26.039  1.00  0.00           C  
ATOM    906  O   PRO B 659     -30.814 -29.974 -25.081  1.00  0.00           O  
ATOM    907  CB  PRO B 659     -30.034 -28.631 -27.853  1.00  0.00           C  
ATOM    908  CG  PRO B 659     -30.154 -29.456 -29.096  1.00  0.00           C  
ATOM    909  CD  PRO B 659     -28.923 -30.359 -29.153  1.00  0.00           C  
ATOM    910  N   THR B 660     -30.178 -31.699 -26.411  1.00  0.00           N  
ATOM    911  CA  THR B 660     -31.042 -32.729 -25.855  1.00  0.00           C  
ATOM    912  C   THR B 660     -30.681 -34.032 -26.628  1.00  0.00           C  
ATOM    913  O   THR B 660     -29.943 -33.984 -27.628  1.00  0.00           O  
ATOM    914  CB  THR B 660     -32.574 -32.377 -26.000  1.00  0.00           C  
ATOM    915  OG1 THR B 660     -33.366 -33.458 -25.521  1.00  0.00           O  
ATOM    916  CG2 THR B 660     -32.969 -32.137 -27.443  1.00  0.00           C  
ATOM    917  N   ASN B 661     -31.200 -35.177 -26.195  1.00  0.00           N  
ATOM    918  CA  ASN B 661     -30.706 -36.421 -26.765  1.00  0.00           C  
ATOM    919  C   ASN B 661     -31.743 -37.439 -27.232  1.00  0.00           C  
ATOM    920  O   ASN B 661     -31.435 -38.623 -27.254  1.00  0.00           O  
ATOM    921  CB  ASN B 661     -29.695 -37.103 -25.813  1.00  0.00           C  
ATOM    922  CG  ASN B 661     -28.434 -36.292 -25.626  1.00  0.00           C  
ATOM    923  OD1 ASN B 661     -28.447 -35.299 -24.918  1.00  0.00           O  
ATOM    924  ND2 ASN B 661     -27.325 -36.718 -26.256  1.00  0.00           N  
ATOM    925  N   GLU B 662     -32.946 -37.001 -27.608  1.00  0.00           N  
ATOM    926  CA  GLU B 662     -33.984 -37.934 -28.042  1.00  0.00           C  
ATOM    927  C   GLU B 662     -33.533 -38.853 -29.179  1.00  0.00           C  
ATOM    928  O   GLU B 662     -33.625 -40.050 -29.058  1.00  0.00           O  
ATOM    929  CB  GLU B 662     -35.290 -37.212 -28.395  1.00  0.00           C  
ATOM    930  CG  GLU B 662     -36.181 -36.847 -27.198  1.00  0.00           C  
ATOM    931  CD  GLU B 662     -35.799 -35.530 -26.561  1.00  0.00           C  
ATOM    932  OE1 GLU B 662     -34.729 -34.958 -26.874  1.00  0.00           O  
ATOM    933  OE2 GLU B 662     -36.611 -35.027 -25.749  1.00  0.00           O  
ATOM    934  N   GLU B 663     -33.034 -38.292 -30.269  1.00  0.00           N  
ATOM    935  CA  GLU B 663     -32.534 -39.074 -31.402  1.00  0.00           C  
ATOM    936  C   GLU B 663     -31.389 -40.037 -30.990  1.00  0.00           C  
ATOM    937  O   GLU B 663     -31.381 -41.198 -31.393  1.00  0.00           O  
ATOM    938  CB  GLU B 663     -32.033 -38.138 -32.529  1.00  0.00           C  
ATOM    939  CG  GLU B 663     -33.074 -37.247 -33.206  1.00  0.00           C  
ATOM    940  CD  GLU B 663     -33.440 -35.981 -32.411  1.00  0.00           C  
ATOM    941  OE1 GLU B 663     -32.916 -35.754 -31.290  1.00  0.00           O  
ATOM    942  OE2 GLU B 663     -34.266 -35.202 -32.926  1.00  0.00           O  
ATOM    943  N   MET B 664     -30.418 -39.553 -30.202  1.00  0.00           N  
ATOM    944  CA  MET B 664     -29.222 -40.361 -29.920  1.00  0.00           C  
ATOM    945  C   MET B 664     -29.518 -41.565 -29.032  1.00  0.00           C  
ATOM    946  O   MET B 664     -28.944 -42.616 -29.215  1.00  0.00           O  
ATOM    947  CB  MET B 664     -28.096 -39.532 -29.312  1.00  0.00           C  
ATOM    948  CG  MET B 664     -26.807 -40.346 -29.200  1.00  0.00           C  
ATOM    949  SD  MET B 664     -25.376 -39.358 -28.795  1.00  0.00           S  
ATOM    950  CE  MET B 664     -25.024 -38.744 -30.447  1.00  0.00           C  
ATOM    951  N   ILE B 665     -30.407 -41.398 -28.062  1.00  0.00           N  
ATOM    952  CA  ILE B 665     -30.817 -42.504 -27.215  1.00  0.00           C  
ATOM    953  C   ILE B 665     -31.688 -43.535 -27.961  1.00  0.00           C  
ATOM    954  O   ILE B 665     -31.544 -44.742 -27.737  1.00  0.00           O  
ATOM    955  CB  ILE B 665     -31.480 -42.010 -25.898  1.00  0.00           C  
ATOM    956  CG1 ILE B 665     -31.439 -43.109 -24.831  1.00  0.00           C  
ATOM    957  CG2 ILE B 665     -32.906 -41.453 -26.136  1.00  0.00           C  
ATOM    958  CD1 ILE B 665     -30.058 -43.457 -24.370  1.00  0.00           C  
ATOM    959  N   THR B 666     -32.573 -43.066 -28.840  1.00  0.00           N  
ATOM    960  CA  THR B 666     -33.344 -43.966 -29.695  1.00  0.00           C  
ATOM    961  C   THR B 666     -32.428 -44.746 -30.676  1.00  0.00           C  
ATOM    962  O   THR B 666     -32.721 -45.869 -31.017  1.00  0.00           O  
ATOM    963  CB  THR B 666     -34.414 -43.205 -30.525  1.00  0.00           C  
ATOM    964  OG1 THR B 666     -35.378 -42.572 -29.663  1.00  0.00           O  
ATOM    965  CG2 THR B 666     -35.132 -44.176 -31.423  1.00  0.00           C  
ATOM    966  N   GLU B 667     -31.331 -44.128 -31.105  1.00  0.00           N  
ATOM    967  CA  GLU B 667     -30.355 -44.718 -32.008  1.00  0.00           C  
ATOM    968  C   GLU B 667     -29.545 -45.800 -31.326  1.00  0.00           C  
ATOM    969  O   GLU B 667     -29.197 -46.785 -31.946  1.00  0.00           O  
ATOM    970  CB  GLU B 667     -29.396 -43.632 -32.489  1.00  0.00           C  
ATOM    971  CG  GLU B 667     -28.432 -44.032 -33.636  1.00  0.00           C  
ATOM    972  CD  GLU B 667     -27.143 -44.698 -33.167  1.00  0.00           C  
ATOM    973  OE1 GLU B 667     -26.877 -44.741 -31.956  1.00  0.00           O  
ATOM    974  OE2 GLU B 667     -26.376 -45.178 -34.018  1.00  0.00           O  
ATOM    975  N   ILE B 668     -29.199 -45.574 -30.057  1.00  0.00           N  
ATOM    976  CA  ILE B 668     -28.449 -46.518 -29.239  1.00  0.00           C  
ATOM    977  C   ILE B 668     -29.352 -47.722 -28.932  1.00  0.00           C  
ATOM    978  O   ILE B 668     -28.923 -48.867 -29.037  1.00  0.00           O  
ATOM    979  CB  ILE B 668     -27.928 -45.817 -27.934  1.00  0.00           C  
ATOM    980  CG1 ILE B 668     -26.811 -44.816 -28.266  1.00  0.00           C  
ATOM    981  CG2 ILE B 668     -27.461 -46.816 -26.866  1.00  0.00           C  
ATOM    982  CD1 ILE B 668     -26.496 -43.840 -27.110  1.00  0.00           C  
ATOM    983  N   PHE B 669     -30.602 -47.438 -28.573  1.00  0.00           N  
ATOM    984  CA  PHE B 669     -31.596 -48.458 -28.266  1.00  0.00           C  
ATOM    985  C   PHE B 669     -31.874 -49.414 -29.428  1.00  0.00           C  
ATOM    986  O   PHE B 669     -31.868 -50.624 -29.224  1.00  0.00           O  
ATOM    987  CB  PHE B 669     -32.908 -47.793 -27.819  1.00  0.00           C  
ATOM    988  CG  PHE B 669     -34.057 -48.757 -27.577  1.00  0.00           C  
ATOM    989  CD1 PHE B 669     -34.305 -49.247 -26.308  1.00  0.00           C  
ATOM    990  CD2 PHE B 669     -34.929 -49.107 -28.616  1.00  0.00           C  
ATOM    991  CE1 PHE B 669     -35.372 -50.087 -26.069  1.00  0.00           C  
ATOM    992  CE2 PHE B 669     -36.003 -49.963 -28.400  1.00  0.00           C  
ATOM    993  CZ  PHE B 669     -36.227 -50.459 -27.128  1.00  0.00           C  
ATOM    994  N   ARG B 670     -32.151 -48.860 -30.619  1.00  0.00           N  
ATOM    995  CA  ARG B 670     -32.608 -49.644 -31.775  1.00  0.00           C  
ATOM    996  C   ARG B 670     -31.523 -50.563 -32.296  1.00  0.00           C  
ATOM    997  O   ARG B 670     -31.798 -51.504 -33.013  1.00  0.00           O  
ATOM    998  CB  ARG B 670     -33.122 -48.746 -32.911  1.00  0.00           C  
ATOM    999  CG  ARG B 670     -32.038 -47.949 -33.591  1.00  0.00           C  
ATOM   1000  CD  ARG B 670     -32.492 -47.131 -34.821  1.00  0.00           C  
ATOM   1001  NE  ARG B 670     -31.314 -46.473 -35.400  1.00  0.00           N  
ATOM   1002  CZ  ARG B 670     -31.326 -45.484 -36.284  1.00  0.00           C  
ATOM   1003  NH1 ARG B 670     -32.475 -44.996 -36.730  1.00  0.00           N  
ATOM   1004  NH2 ARG B 670     -30.170 -44.986 -36.740  1.00  0.00           N  
ATOM   1005  N   ALA B 671     -30.284 -50.258 -31.956  1.00  0.00           N  
ATOM   1006  CA  ALA B 671     -29.151 -51.083 -32.306  1.00  0.00           C  
ATOM   1007  C   ALA B 671     -29.173 -52.423 -31.572  1.00  0.00           C  
ATOM   1008  O   ALA B 671     -28.703 -53.421 -32.111  1.00  0.00           O  
ATOM   1009  CB  ALA B 671     -27.860 -50.330 -31.988  1.00  0.00           C  
ATOM   1010  N   TYR B 672     -29.722 -52.450 -30.356  1.00  0.00           N  
ATOM   1011  CA  TYR B 672     -29.535 -53.564 -29.437  1.00  0.00           C  
ATOM   1012  C   TYR B 672     -30.802 -54.186 -28.901  1.00  0.00           C  
ATOM   1013  O   TYR B 672     -30.728 -55.278 -28.333  1.00  0.00           O  
ATOM   1014  CB  TYR B 672     -28.727 -53.130 -28.205  1.00  0.00           C  
ATOM   1015  CG  TYR B 672     -27.444 -52.408 -28.497  1.00  0.00           C  
ATOM   1016  CD1 TYR B 672     -26.354 -53.078 -29.050  1.00  0.00           C  
ATOM   1017  CD2 TYR B 672     -27.313 -51.048 -28.208  1.00  0.00           C  
ATOM   1018  CE1 TYR B 672     -25.178 -52.402 -29.317  1.00  0.00           C  
ATOM   1019  CE2 TYR B 672     -26.137 -50.369 -28.466  1.00  0.00           C  
ATOM   1020  CZ  TYR B 672     -25.081 -51.041 -29.021  1.00  0.00           C  
ATOM   1021  OH  TYR B 672     -23.919 -50.365 -29.284  1.00  0.00           O  
ATOM   1022  N   ILE B 676     -31.941 -53.493 -29.001  1.00  0.00           N  
ATOM   1023  CA  ILE B 676     -33.172 -53.963 -28.361  1.00  0.00           C  
ATOM   1024  C   ILE B 676     -34.247 -54.243 -29.377  1.00  0.00           C  
ATOM   1025  O   ILE B 676     -34.664 -53.366 -30.148  1.00  0.00           O  
ATOM   1026  CB  ILE B 676     -33.742 -53.004 -27.315  1.00  0.00           C  
ATOM   1027  CG1 ILE B 676     -32.676 -52.567 -26.284  1.00  0.00           C  
ATOM   1028  CG2 ILE B 676     -35.023 -53.619 -26.676  1.00  0.00           C  
ATOM   1029  CD1 ILE B 676     -32.293 -53.608 -25.289  1.00  0.00           C  
ATOM   1030  N   LYS B 677     -34.711 -55.486 -29.323  1.00  0.00           N  
ATOM   1031  CA  LYS B 677     -35.492 -56.076 -30.375  1.00  0.00           C  
ATOM   1032  C   LYS B 677     -36.743 -56.764 -29.816  1.00  0.00           C  
ATOM   1033  O   LYS B 677     -37.676 -57.031 -30.555  1.00  0.00           O  
ATOM   1034  CB  LYS B 677     -34.581 -56.996 -31.228  1.00  0.00           C  
ATOM   1035  CG  LYS B 677     -33.514 -56.206 -32.054  1.00  0.00           C  
ATOM   1036  CD  LYS B 677     -34.194 -54.973 -32.677  1.00  0.00           C  
ATOM   1037  CE  LYS B 677     -33.312 -54.059 -33.522  1.00  0.00           C  
ATOM   1038  NZ  LYS B 677     -34.048 -52.757 -33.840  1.00  0.00           N  
ATOM   1039  N   SER B 678     -36.789 -56.961 -28.499  1.00  0.00           N  
ATOM   1040  CA  SER B 678     -37.895 -57.671 -27.861  1.00  0.00           C  
ATOM   1041  C   SER B 678     -38.634 -56.902 -26.735  1.00  0.00           C  
ATOM   1042  O   SER B 678     -38.033 -56.110 -26.000  1.00  0.00           O  
ATOM   1043  CB  SER B 678     -37.392 -59.035 -27.365  1.00  0.00           C  
ATOM   1044  OG  SER B 678     -38.305 -59.625 -26.473  1.00  0.00           O  
ATOM   1045  N   TYR B 681     -39.935 -57.162 -26.600  1.00  0.00           N  
ATOM   1046  CA  TYR B 681     -40.781 -56.566 -25.551  1.00  0.00           C  
ATOM   1047  C   TYR B 681     -40.342 -56.950 -24.139  1.00  0.00           C  
ATOM   1048  O   TYR B 681     -40.718 -56.282 -23.170  1.00  0.00           O  
ATOM   1049  CB  TYR B 681     -42.246 -56.996 -25.731  1.00  0.00           C  
ATOM   1050  CG  TYR B 681     -42.478 -58.450 -25.365  1.00  0.00           C  
ATOM   1051  CD1 TYR B 681     -43.027 -58.807 -24.129  1.00  0.00           C  
ATOM   1052  CD2 TYR B 681     -42.105 -59.479 -26.241  1.00  0.00           C  
ATOM   1053  CE1 TYR B 681     -43.214 -60.159 -23.787  1.00  0.00           C  
ATOM   1054  CE2 TYR B 681     -42.294 -60.830 -25.909  1.00  0.00           C  
ATOM   1055  CZ  TYR B 681     -42.845 -61.160 -24.683  1.00  0.00           C  
ATOM   1056  OH  TYR B 681     -43.019 -62.495 -24.365  1.00  0.00           O  
ATOM   1057  N   LYS B 683     -39.582 -58.040 -24.016  1.00  0.00           N  
ATOM   1058  CA  LYS B 683     -39.187 -58.534 -22.695  1.00  0.00           C  
ATOM   1059  C   LYS B 683     -37.925 -57.882 -22.168  1.00  0.00           C  
ATOM   1060  O   LYS B 683     -37.487 -58.158 -21.046  1.00  0.00           O  
ATOM   1061  CB  LYS B 683     -39.138 -60.083 -22.599  1.00  0.00           C  
ATOM   1062  CG  LYS B 683     -38.873 -60.908 -23.885  1.00  0.00           C  
ATOM   1063  CD  LYS B 683     -39.436 -62.354 -23.709  1.00  0.00           C  
ATOM   1064  CE  LYS B 683     -38.610 -63.437 -24.452  1.00  0.00           C  
ATOM   1065  NZ  LYS B 683     -38.743 -64.795 -23.812  1.00  0.00           N  
ATOM   1066  N   SER B 684     -37.362 -56.991 -22.978  1.00  0.00           N  
ATOM   1067  CA  SER B 684     -36.376 -56.014 -22.508  1.00  0.00           C  
ATOM   1068  C   SER B 684     -37.024 -54.796 -21.783  1.00  0.00           C  
ATOM   1069  O   SER B 684     -36.351 -54.096 -21.028  1.00  0.00           O  
ATOM   1070  CB  SER B 684     -35.538 -55.517 -23.683  1.00  0.00           C  
ATOM   1071  OG  SER B 684     -34.754 -56.554 -24.226  1.00  0.00           O  
ATOM   1072  N   LEU B 685     -38.323 -54.577 -22.000  1.00  0.00           N  
ATOM   1073  CA  LEU B 685     -39.020 -53.360 -21.591  1.00  0.00           C  
ATOM   1074  C   LEU B 685     -39.923 -53.615 -20.371  1.00  0.00           C  
ATOM   1075  O   LEU B 685     -40.383 -54.736 -20.178  1.00  0.00           O  
ATOM   1076  CB  LEU B 685     -39.834 -52.781 -22.773  1.00  0.00           C  
ATOM   1077  CG  LEU B 685     -39.167 -52.735 -24.161  1.00  0.00           C  
ATOM   1078  CD1 LEU B 685     -40.037 -52.075 -25.213  1.00  0.00           C  
ATOM   1079  CD2 LEU B 685     -37.785 -52.088 -24.156  1.00  0.00           C  
ATOM   1080  N   PRO B 686     -40.171 -52.583 -19.531  1.00  0.00           N  
ATOM   1081  CA  PRO B 686     -39.660 -51.198 -19.603  1.00  0.00           C  
ATOM   1082  C   PRO B 686     -38.153 -51.066 -19.441  1.00  0.00           C  
ATOM   1083  O   PRO B 686     -37.533 -51.809 -18.676  1.00  0.00           O  
ATOM   1084  CB  PRO B 686     -40.344 -50.502 -18.419  1.00  0.00           C  
ATOM   1085  CG  PRO B 686     -40.708 -51.611 -17.478  1.00  0.00           C  
ATOM   1086  CD  PRO B 686     -41.056 -52.779 -18.367  1.00  0.00           C  
ATOM   1087  N   LEU B 687     -37.599 -50.077 -20.130  1.00  0.00           N  
ATOM   1088  CA  LEU B 687     -36.206 -49.670 -19.979  1.00  0.00           C  
ATOM   1089  C   LEU B 687     -36.117 -48.152 -19.942  1.00  0.00           C  
ATOM   1090  O   LEU B 687     -36.814 -47.450 -20.671  1.00  0.00           O  
ATOM   1091  CB  LEU B 687     -35.377 -50.189 -21.152  1.00  0.00           C  
ATOM   1092  CG  LEU B 687     -33.863 -50.002 -21.258  1.00  0.00           C  
ATOM   1093  CD1 LEU B 687     -33.167 -51.013 -20.411  1.00  0.00           C  
ATOM   1094  CD2 LEU B 687     -33.411 -50.167 -22.750  1.00  0.00           C  
ATOM   1095  N   ASN B 688     -35.228 -47.655 -19.099  1.00  0.00           N  
ATOM   1096  CA  ASN B 688     -35.010 -46.242 -18.931  1.00  0.00           C  
ATOM   1097  C   ASN B 688     -33.522 -46.040 -18.804  1.00  0.00           C  
ATOM   1098  O   ASN B 688     -32.876 -46.558 -17.862  1.00  0.00           O  
ATOM   1099  CB  ASN B 688     -35.759 -45.720 -17.681  1.00  0.00           C  
ATOM   1100  CG  ASN B 688     -35.672 -44.190 -17.517  1.00  0.00           C  
ATOM   1101  OD1 ASN B 688     -36.669 -43.529 -17.186  1.00  0.00           O  
ATOM   1102  ND2 ASN B 688     -34.483 -43.639 -17.706  1.00  0.00           N  
ATOM   1103  N   LEU B 689     -32.994 -45.283 -19.757  1.00  0.00           N  
ATOM   1104  CA  LEU B 689     -31.595 -44.906 -19.778  1.00  0.00           C  
ATOM   1105  C   LEU B 689     -31.425 -43.407 -19.612  1.00  0.00           C  
ATOM   1106  O   LEU B 689     -32.149 -42.629 -20.228  1.00  0.00           O  
ATOM   1107  CB  LEU B 689     -30.954 -45.340 -21.111  1.00  0.00           C  
ATOM   1108  CG  LEU B 689     -31.081 -46.802 -21.490  1.00  0.00           C  
ATOM   1109  CD1 LEU B 689     -30.833 -46.943 -22.968  1.00  0.00           C  
ATOM   1110  CD2 LEU B 689     -30.104 -47.655 -20.671  1.00  0.00           C  
ATOM   1111  N   TYR B 690     -30.437 -43.002 -18.829  1.00  0.00           N  
ATOM   1112  CA  TYR B 690     -30.211 -41.592 -18.575  1.00  0.00           C  
ATOM   1113  C   TYR B 690     -28.743 -41.251 -18.581  1.00  0.00           C  
ATOM   1114  O   TYR B 690     -27.884 -42.128 -18.442  1.00  0.00           O  
ATOM   1115  CB  TYR B 690     -30.896 -41.131 -17.259  1.00  0.00           C  
ATOM   1116  CG  TYR B 690     -30.201 -41.490 -15.943  1.00  0.00           C  
ATOM   1117  CD1 TYR B 690     -29.381 -40.559 -15.270  1.00  0.00           C  
ATOM   1118  CD2 TYR B 690     -30.388 -42.734 -15.352  1.00  0.00           C  
ATOM   1119  CE1 TYR B 690     -28.737 -40.889 -14.037  1.00  0.00           C  
ATOM   1120  CE2 TYR B 690     -29.747 -43.084 -14.127  1.00  0.00           C  
ATOM   1121  CZ  TYR B 690     -28.933 -42.165 -13.481  1.00  0.00           C  
ATOM   1122  OH  TYR B 690     -28.343 -42.527 -12.274  1.00  0.00           O  
ATOM   1123  N   HIS B 691     -28.461 -39.966 -18.765  1.00  0.00           N  
ATOM   1124  CA  HIS B 691     -27.153 -39.408 -18.443  1.00  0.00           C  
ATOM   1125  C   HIS B 691     -27.293 -38.044 -17.771  1.00  0.00           C  
ATOM   1126  O   HIS B 691     -28.369 -37.451 -17.789  1.00  0.00           O  
ATOM   1127  CB  HIS B 691     -26.181 -39.420 -19.633  1.00  0.00           C  
ATOM   1128  CG  HIS B 691     -26.512 -38.476 -20.754  1.00  0.00           C  
ATOM   1129  ND1 HIS B 691     -27.686 -37.757 -20.836  1.00  0.00           N  
ATOM   1130  CD2 HIS B 691     -25.811 -38.172 -21.876  1.00  0.00           C  
ATOM   1131  CE1 HIS B 691     -27.680 -37.037 -21.947  1.00  0.00           C  
ATOM   1132  NE2 HIS B 691     -26.552 -37.271 -22.596  1.00  0.00           N  
ATOM   1133  N   ILE B 692     -26.229 -37.624 -17.089  1.00  0.00           N  
ATOM   1134  CA  ILE B 692     -26.067 -36.268 -16.572  1.00  0.00           C  
ATOM   1135  C   ILE B 692     -24.917 -35.650 -17.397  1.00  0.00           C  
ATOM   1136  O   ILE B 692     -23.745 -35.991 -17.186  1.00  0.00           O  
ATOM   1137  CB  ILE B 692     -25.734 -36.288 -15.051  1.00  0.00           C  
ATOM   1138  CG1 ILE B 692     -26.740 -37.181 -14.290  1.00  0.00           C  
ATOM   1139  CG2 ILE B 692     -25.691 -34.877 -14.473  1.00  0.00           C  
ATOM   1140  CD1 ILE B 692     -26.526 -37.280 -12.793  1.00  0.00           C  
ATOM   1141  N   GLN B 693     -25.272 -34.783 -18.354  1.00  0.00           N  
ATOM   1142  CA  GLN B 693     -24.345 -34.275 -19.387  1.00  0.00           C  
ATOM   1143  C   GLN B 693     -24.613 -32.808 -19.751  1.00  0.00           C  
ATOM   1144  O   GLN B 693     -25.740 -32.276 -19.642  1.00  0.00           O  
ATOM   1145  CB  GLN B 693     -24.450 -35.157 -20.640  1.00  0.00           C  
ATOM   1146  CG  GLN B 693     -23.585 -34.817 -21.871  1.00  0.00           C  
ATOM   1147  CD  GLN B 693     -22.149 -35.027 -21.644  1.00  0.00           C  
ATOM   1148  OE1 GLN B 693     -21.533 -34.342 -20.844  1.00  0.00           O  
ATOM   1149  NE2 GLN B 693     -21.571 -35.972 -22.364  1.00  0.00           N  
ATOM   1150  N   TRP B 695     -23.555 -32.154 -20.198  1.00  0.00           N  
ATOM   1151  CA  TRP B 695     -23.600 -30.747 -20.465  1.00  0.00           C  
ATOM   1152  C   TRP B 695     -24.364 -30.531 -21.725  1.00  0.00           C  
ATOM   1153  O   TRP B 695     -24.129 -31.252 -22.726  1.00  0.00           O  
ATOM   1154  CB  TRP B 695     -22.182 -30.182 -20.511  1.00  0.00           C  
ATOM   1155  CG  TRP B 695     -21.620 -30.072 -19.134  1.00  0.00           C  
ATOM   1156  CD1 TRP B 695     -20.781 -30.943 -18.513  1.00  0.00           C  
ATOM   1157  CD2 TRP B 695     -21.930 -29.055 -18.170  1.00  0.00           C  
ATOM   1158  NE1 TRP B 695     -20.518 -30.522 -17.222  1.00  0.00           N  
ATOM   1159  CE2 TRP B 695     -21.209 -29.358 -16.994  1.00  0.00           C  
ATOM   1160  CE3 TRP B 695     -22.726 -27.902 -18.199  1.00  0.00           C  
ATOM   1161  CZ2 TRP B 695     -21.272 -28.557 -15.860  1.00  0.00           C  
ATOM   1162  CZ3 TRP B 695     -22.787 -27.113 -17.077  1.00  0.00           C  
ATOM   1163  CH2 TRP B 695     -22.062 -27.436 -15.925  1.00  0.00           C  
ATOM   1164  N   LYS B 696     -25.326 -29.595 -21.646  1.00  0.00           N  
ATOM   1165  CA  LYS B 696     -26.132 -29.175 -22.790  1.00  0.00           C  
ATOM   1166  C   LYS B 696     -25.634 -27.857 -23.450  1.00  0.00           C  
ATOM   1167  O   LYS B 696     -24.900 -27.083 -22.833  1.00  0.00           O  
ATOM   1168  CB  LYS B 696     -27.576 -29.051 -22.360  1.00  0.00           C  
ATOM   1169  CG  LYS B 696     -28.172 -30.340 -21.790  1.00  0.00           C  
ATOM   1170  CD  LYS B 696     -28.498 -31.366 -22.899  1.00  0.00           C  
ATOM   1171  CE  LYS B 696     -29.037 -32.637 -22.298  1.00  0.00           C  
ATOM   1172  NZ  LYS B 696     -28.029 -33.447 -21.496  1.00  0.00           N  
ATOM   1173  N   PHE B 697     -25.973 -27.634 -24.719  1.00  0.00           N  
ATOM   1174  CA  PHE B 697     -25.845 -26.290 -25.299  1.00  0.00           C  
ATOM   1175  C   PHE B 697     -27.117 -25.842 -26.007  1.00  0.00           C  
ATOM   1176  O   PHE B 697     -27.539 -26.426 -27.020  1.00  0.00           O  
ATOM   1177  CB  PHE B 697     -24.608 -26.070 -26.222  1.00  0.00           C  
ATOM   1178  CG  PHE B 697     -24.273 -24.587 -26.443  1.00  0.00           C  
ATOM   1179  CD1 PHE B 697     -23.279 -23.962 -25.691  1.00  0.00           C  
ATOM   1180  CD2 PHE B 697     -25.010 -23.803 -27.356  1.00  0.00           C  
ATOM   1181  CE1 PHE B 697     -22.985 -22.594 -25.861  1.00  0.00           C  
ATOM   1182  CE2 PHE B 697     -24.737 -22.423 -27.524  1.00  0.00           C  
ATOM   1183  CZ  PHE B 697     -23.712 -21.830 -26.778  1.00  0.00           C  
ATOM   1184  N   ARG B 698     -27.703 -24.789 -25.451  1.00  0.00           N  
ATOM   1185  CA  ARG B 698     -28.786 -24.075 -26.099  1.00  0.00           C  
ATOM   1186  C   ARG B 698     -28.359 -22.646 -26.297  1.00  0.00           C  
ATOM   1187  O   ARG B 698     -27.991 -21.954 -25.344  1.00  0.00           O  
ATOM   1188  CB  ARG B 698     -30.083 -24.193 -25.306  1.00  0.00           C  
ATOM   1189  CG  ARG B 698     -30.757 -25.533 -25.599  1.00  0.00           C  
ATOM   1190  CD  ARG B 698     -31.812 -25.860 -24.595  1.00  0.00           C  
ATOM   1191  NE  ARG B 698     -32.271 -27.223 -24.795  1.00  0.00           N  
ATOM   1192  CZ  ARG B 698     -33.345 -27.771 -24.230  1.00  0.00           C  
ATOM   1193  NH1 ARG B 698     -34.128 -27.076 -23.407  1.00  0.00           N  
ATOM   1194  NH2 ARG B 698     -33.645 -29.028 -24.512  1.00  0.00           N  
ATOM   1195  N   ASP B 699     -28.338 -22.246 -27.566  1.00  0.00           N  
ATOM   1196  CA  ASP B 699     -27.982 -20.899 -27.967  1.00  0.00           C  
ATOM   1197  C   ASP B 699     -29.189 -19.974 -27.712  1.00  0.00           C  
ATOM   1198  O   ASP B 699     -29.750 -19.352 -28.624  1.00  0.00           O  
ATOM   1199  CB  ASP B 699     -27.543 -20.906 -29.429  1.00  0.00           C  
ATOM   1200  CG  ASP B 699     -26.533 -19.833 -29.752  1.00  0.00           C  
ATOM   1201  OD1 ASP B 699     -26.216 -18.985 -28.863  1.00  0.00           O  
ATOM   1202  OD2 ASP B 699     -26.059 -19.849 -30.923  1.00  0.00           O  
ATOM   1203  N   GLU B 700     -29.573 -19.940 -26.441  1.00  0.00           N  
ATOM   1204  CA  GLU B 700     -30.530 -19.017 -25.852  1.00  0.00           C  
ATOM   1205  C   GLU B 700     -30.348 -17.610 -26.378  1.00  0.00           C  
ATOM   1206  O   GLU B 700     -29.251 -17.077 -26.306  1.00  0.00           O  
ATOM   1207  CB  GLU B 700     -30.286 -19.012 -24.353  1.00  0.00           C  
ATOM   1208  CG  GLU B 700     -31.523 -19.121 -23.542  1.00  0.00           C  
ATOM   1209  CD  GLU B 700     -32.146 -20.479 -23.660  1.00  0.00           C  
ATOM   1210  OE1 GLU B 700     -31.412 -21.422 -23.927  1.00  0.00           O  
ATOM   1211  OE2 GLU B 700     -33.371 -20.605 -23.482  1.00  0.00           O  
ATOM   1212  N   GLN B 703     -31.402 -17.000 -26.919  1.00  0.00           N  
ATOM   1213  CA  GLN B 703     -31.217 -15.713 -27.608  1.00  0.00           C  
ATOM   1214  C   GLN B 703     -30.647 -14.645 -26.682  1.00  0.00           C  
ATOM   1215  O   GLN B 703     -29.671 -13.963 -27.022  1.00  0.00           O  
ATOM   1216  CB  GLN B 703     -32.513 -15.228 -28.258  1.00  0.00           C  
ATOM   1217  CG  GLN B 703     -32.286 -14.254 -29.410  1.00  0.00           C  
ATOM   1218  CD  GLN B 703     -33.329 -13.135 -29.447  1.00  0.00           C  
ATOM   1219  OE1 GLN B 703     -34.535 -13.373 -29.231  1.00  0.00           O  
ATOM   1220  NE2 GLN B 703     -32.864 -11.899 -29.709  1.00  0.00           N  
ATOM   1221  N   ARG B 710     -31.253 -14.501 -25.508  1.00  0.00           N  
ATOM   1222  CA  ARG B 710     -30.752 -13.569 -24.508  1.00  0.00           C  
ATOM   1223  C   ARG B 710     -30.498 -14.323 -23.195  1.00  0.00           C  
ATOM   1224  O   ARG B 710     -31.414 -14.466 -22.366  1.00  0.00           O  
ATOM   1225  CB  ARG B 710     -31.711 -12.366 -24.328  1.00  0.00           C  
ATOM   1226  CG  ARG B 710     -31.769 -11.411 -25.555  1.00  0.00           C  
ATOM   1227  CD  ARG B 710     -32.525 -10.106 -25.265  1.00  0.00           C  
ATOM   1228  NE  ARG B 710     -32.785  -9.328 -26.482  1.00  0.00           N  
ATOM   1229  CZ  ARG B 710     -33.989  -8.896 -26.882  1.00  0.00           C  
ATOM   1230  NH1 ARG B 710     -35.085  -9.137 -26.159  1.00  0.00           N  
ATOM   1231  NH2 ARG B 710     -34.100  -8.216 -28.026  1.00  0.00           N  
ATOM   1232  N   PRO B 711     -29.258 -14.842 -23.025  1.00  0.00           N  
ATOM   1233  CA  PRO B 711     -28.842 -15.456 -21.776  1.00  0.00           C  
ATOM   1234  C   PRO B 711     -28.963 -14.435 -20.656  1.00  0.00           C  
ATOM   1235  O   PRO B 711     -28.654 -13.252 -20.863  1.00  0.00           O  
ATOM   1236  CB  PRO B 711     -27.362 -15.814 -22.023  1.00  0.00           C  
ATOM   1237  CG  PRO B 711     -27.254 -15.937 -23.452  1.00  0.00           C  
ATOM   1238  CD  PRO B 711     -28.168 -14.886 -24.014  1.00  0.00           C  
ATOM   1239  N   ARG B 712     -29.401 -14.896 -19.486  1.00  0.00           N  
ATOM   1240  CA  ARG B 712     -29.808 -14.006 -18.427  1.00  0.00           C  
ATOM   1241  C   ARG B 712     -29.951 -14.793 -17.145  1.00  0.00           C  
ATOM   1242  O   ARG B 712     -30.218 -15.987 -17.188  1.00  0.00           O  
ATOM   1243  CB  ARG B 712     -31.136 -13.350 -18.791  1.00  0.00           C  
ATOM   1244  CG  ARG B 712     -31.204 -11.883 -18.461  1.00  0.00           C  
ATOM   1245  CD  ARG B 712     -32.617 -11.271 -18.720  1.00  0.00           C  
ATOM   1246  NE  ARG B 712     -32.781 -10.002 -17.990  1.00  0.00           N  
ATOM   1247  CZ  ARG B 712     -33.884  -9.244 -17.975  1.00  0.00           C  
ATOM   1248  NH1 ARG B 712     -34.969  -9.576 -18.671  1.00  0.00           N  
ATOM   1249  NH2 ARG B 712     -33.886  -8.129 -17.261  1.00  0.00           N  
ATOM   1250  N   PHE B 713     -29.740 -14.108 -16.015  1.00  0.00           N  
ATOM   1251  CA  PHE B 713     -30.017 -14.619 -14.665  1.00  0.00           C  
ATOM   1252  C   PHE B 713     -29.038 -15.696 -14.186  1.00  0.00           C  
ATOM   1253  O   PHE B 713     -29.379 -16.538 -13.350  1.00  0.00           O  
ATOM   1254  CB  PHE B 713     -31.479 -15.069 -14.542  1.00  0.00           C  
ATOM   1255  CG  PHE B 713     -32.484 -13.973 -14.836  1.00  0.00           C  
ATOM   1256  CD1 PHE B 713     -32.404 -12.729 -14.194  1.00  0.00           C  
ATOM   1257  CD2 PHE B 713     -33.515 -14.178 -15.754  1.00  0.00           C  
ATOM   1258  CE1 PHE B 713     -33.350 -11.719 -14.463  1.00  0.00           C  
ATOM   1259  CE2 PHE B 713     -34.463 -13.148 -16.023  1.00  0.00           C  
ATOM   1260  CZ  PHE B 713     -34.362 -11.933 -15.381  1.00  0.00           C  
ATOM   1261  N   GLY B 714     -27.814 -15.634 -14.707  1.00  0.00           N  
ATOM   1262  CA  GLY B 714     -26.766 -16.578 -14.372  1.00  0.00           C  
ATOM   1263  C   GLY B 714     -27.120 -17.986 -14.797  1.00  0.00           C  
ATOM   1264  O   GLY B 714     -27.471 -18.222 -15.958  1.00  0.00           O  
ATOM   1265  N   VAL B 715     -27.076 -18.910 -13.841  1.00  0.00           N  
ATOM   1266  CA  VAL B 715     -27.314 -20.331 -14.107  1.00  0.00           C  
ATOM   1267  C   VAL B 715     -28.775 -20.641 -14.479  1.00  0.00           C  
ATOM   1268  O   VAL B 715     -29.087 -21.688 -15.055  1.00  0.00           O  
ATOM   1269  CB  VAL B 715     -26.864 -21.163 -12.902  1.00  0.00           C  
ATOM   1270  CG1 VAL B 715     -25.379 -20.825 -12.533  1.00  0.00           C  
ATOM   1271  CG2 VAL B 715     -27.782 -20.916 -11.732  1.00  0.00           C  
ATOM   1272  N   MET B 716     -29.657 -19.706 -14.158  1.00  0.00           N  
ATOM   1273  CA  MET B 716     -31.075 -19.811 -14.402  1.00  0.00           C  
ATOM   1274  C   MET B 716     -31.391 -19.941 -15.898  1.00  0.00           C  
ATOM   1275  O   MET B 716     -32.273 -20.718 -16.301  1.00  0.00           O  
ATOM   1276  CB  MET B 716     -31.734 -18.560 -13.836  1.00  0.00           C  
ATOM   1277  CG  MET B 716     -33.033 -18.775 -13.126  1.00  0.00           C  
ATOM   1278  SD  MET B 716     -32.798 -19.701 -11.631  1.00  0.00           S  
ATOM   1279  CE  MET B 716     -32.821 -18.391 -10.413  1.00  0.00           C  
ATOM   1280  N   ARG B 718     -30.680 -19.166 -16.712  1.00  0.00           N  
ATOM   1281  CA  ARG B 718     -30.825 -19.214 -18.159  1.00  0.00           C  
ATOM   1282  C   ARG B 718     -29.476 -19.042 -18.817  1.00  0.00           C  
ATOM   1283  O   ARG B 718     -29.126 -17.959 -19.279  1.00  0.00           O  
ATOM   1284  CB  ARG B 718     -31.837 -18.185 -18.693  1.00  0.00           C  
ATOM   1285  CG  ARG B 718     -32.141 -18.415 -20.194  1.00  0.00           C  
ATOM   1286  CD  ARG B 718     -33.430 -17.755 -20.660  1.00  0.00           C  
ATOM   1287  NE  ARG B 718     -34.599 -18.312 -19.956  1.00  0.00           N  
ATOM   1288  CZ  ARG B 718     -35.187 -19.471 -20.252  1.00  0.00           C  
ATOM   1289  NH1 ARG B 718     -34.733 -20.226 -21.250  1.00  0.00           N  
ATOM   1290  NH2 ARG B 718     -36.225 -19.882 -19.541  1.00  0.00           N  
ATOM   1291  N   GLY B 723     -28.713 -20.126 -18.833  1.00  0.00           N  
ATOM   1292  CA  GLY B 723     -27.410 -20.117 -19.441  1.00  0.00           C  
ATOM   1293  C   GLY B 723     -27.502 -20.750 -20.798  1.00  0.00           C  
ATOM   1294  O   GLY B 723     -28.591 -21.142 -21.266  1.00  0.00           O  
ATOM   1295  N   ARG B 724     -26.344 -20.835 -21.437  1.00  0.00           N  
ATOM   1296  CA  ARG B 724     -26.201 -21.497 -22.713  1.00  0.00           C  
ATOM   1297  C   ARG B 724     -25.565 -22.869 -22.491  1.00  0.00           C  
ATOM   1298  O   ARG B 724     -26.146 -23.862 -22.880  1.00  0.00           O  
ATOM   1299  CB  ARG B 724     -25.414 -20.624 -23.687  1.00  0.00           C  
ATOM   1300  CG  ARG B 724     -26.227 -19.426 -24.183  1.00  0.00           C  
ATOM   1301  CD  ARG B 724     -25.604 -18.850 -25.414  1.00  0.00           C  
ATOM   1302  NE  ARG B 724     -24.330 -18.243 -25.068  1.00  0.00           N  
ATOM   1303  CZ  ARG B 724     -23.401 -17.897 -25.940  1.00  0.00           C  
ATOM   1304  NH1 ARG B 724     -23.580 -18.117 -27.228  1.00  0.00           N  
ATOM   1305  NH2 ARG B 724     -22.285 -17.357 -25.501  1.00  0.00           N  
ATOM   1306  N   GLU B 725     -24.400 -22.928 -21.845  1.00  0.00           N  
ATOM   1307  CA  GLU B 725     -23.833 -24.202 -21.409  1.00  0.00           C  
ATOM   1308  C   GLU B 725     -24.395 -24.566 -20.036  1.00  0.00           C  
ATOM   1309  O   GLU B 725     -24.055 -23.940 -19.035  1.00  0.00           O  
ATOM   1310  CB  GLU B 725     -22.300 -24.164 -21.388  1.00  0.00           C  
ATOM   1311  CG  GLU B 725     -21.669 -25.533 -21.462  1.00  0.00           C  
ATOM   1312  CD  GLU B 725     -20.164 -25.473 -21.637  1.00  0.00           C  
ATOM   1313  OE1 GLU B 725     -19.713 -24.599 -22.394  1.00  0.00           O  
ATOM   1314  OE2 GLU B 725     -19.425 -26.286 -21.033  1.00  0.00           O  
ATOM   1315  N   PHE B 726     -25.283 -25.559 -20.006  1.00  0.00           N  
ATOM   1316  CA  PHE B 726     -25.906 -26.005 -18.744  1.00  0.00           C  
ATOM   1317  C   PHE B 726     -25.932 -27.519 -18.509  1.00  0.00           C  
ATOM   1318  O   PHE B 726     -25.823 -28.295 -19.444  1.00  0.00           O  
ATOM   1319  CB  PHE B 726     -27.306 -25.403 -18.587  1.00  0.00           C  
ATOM   1320  CG  PHE B 726     -28.300 -25.901 -19.582  1.00  0.00           C  
ATOM   1321  CD1 PHE B 726     -29.157 -26.968 -19.263  1.00  0.00           C  
ATOM   1322  CD2 PHE B 726     -28.407 -25.301 -20.831  1.00  0.00           C  
ATOM   1323  CE1 PHE B 726     -30.107 -27.434 -20.162  1.00  0.00           C  
ATOM   1324  CE2 PHE B 726     -29.355 -25.768 -21.751  1.00  0.00           C  
ATOM   1325  CZ  PHE B 726     -30.216 -26.858 -21.394  1.00  0.00           C  
ATOM   1326  N   LEU B 728     -26.064 -27.931 -17.251  1.00  0.00           N  
ATOM   1327  CA  LEU B 728     -26.150 -29.347 -16.896  1.00  0.00           C  
ATOM   1328  C   LEU B 728     -27.596 -29.813 -16.730  1.00  0.00           C  
ATOM   1329  O   LEU B 728     -28.376 -29.202 -15.991  1.00  0.00           O  
ATOM   1330  CB  LEU B 728     -25.368 -29.624 -15.617  1.00  0.00           C  
ATOM   1331  CG  LEU B 728     -24.849 -31.025 -15.346  1.00  0.00           C  
ATOM   1332  CD1 LEU B 728     -23.967 -31.551 -16.464  1.00  0.00           C  
ATOM   1333  CD2 LEU B 728     -24.102 -30.971 -14.057  1.00  0.00           C  
ATOM   1334  N   MET B 730     -27.942 -30.887 -17.437  1.00  0.00           N  
ATOM   1335  CA  MET B 730     -29.226 -31.514 -17.299  1.00  0.00           C  
ATOM   1336  C   MET B 730     -28.999 -32.979 -17.048  1.00  0.00           C  
ATOM   1337  O   MET B 730     -28.229 -33.621 -17.766  1.00  0.00           O  
ATOM   1338  CB  MET B 730     -30.035 -31.336 -18.584  1.00  0.00           C  
ATOM   1339  CG  MET B 730     -31.515 -31.386 -18.413  1.00  0.00           C  
ATOM   1340  SD  MET B 730     -32.391 -31.896 -19.893  1.00  0.00           S  
ATOM   1341  CE  MET B 730     -32.022 -30.574 -21.076  1.00  0.00           C  
ATOM   1342  N   LYS B 731     -29.655 -33.528 -16.037  1.00  0.00           N  
ATOM   1343  CA  LYS B 731     -29.901 -34.974 -16.032  1.00  0.00           C  
ATOM   1344  C   LYS B 731     -31.094 -35.135 -16.952  1.00  0.00           C  
ATOM   1345  O   LYS B 731     -32.161 -34.573 -16.639  1.00  0.00           O  
ATOM   1346  CB  LYS B 731     -30.255 -35.499 -14.632  1.00  0.00           C  
ATOM   1347  CG  LYS B 731     -30.490 -37.032 -14.532  1.00  0.00           C  
ATOM   1348  CD  LYS B 731     -31.767 -37.543 -15.215  1.00  0.00           C  
ATOM   1349  CE  LYS B 731     -33.023 -37.199 -14.434  1.00  0.00           C  
ATOM   1350  NZ  LYS B 731     -34.250 -37.530 -15.206  1.00  0.00           N  
ATOM   1351  N   ASP B 732     -30.901 -35.836 -18.085  1.00  0.00           N  
ATOM   1352  CA  ASP B 732     -32.001 -36.291 -18.974  1.00  0.00           C  
ATOM   1353  C   ASP B 732     -32.075 -37.828 -19.120  1.00  0.00           C  
ATOM   1354  O   ASP B 732     -31.087 -38.488 -19.494  1.00  0.00           O  
ATOM   1355  CB  ASP B 732     -31.942 -35.637 -20.382  1.00  0.00           C  
ATOM   1356  CG  ASP B 732     -30.524 -35.561 -20.962  1.00  0.00           C  
ATOM   1357  OD1 ASP B 732     -29.569 -35.236 -20.226  1.00  0.00           O  
ATOM   1358  OD2 ASP B 732     -30.372 -35.810 -22.170  1.00  0.00           O  
ATOM   1359  N   ALA B 733     -33.266 -38.358 -18.861  1.00  0.00           N  
ATOM   1360  CA  ALA B 733     -33.581 -39.773 -18.845  1.00  0.00           C  
ATOM   1361  C   ALA B 733     -34.686 -40.060 -19.840  1.00  0.00           C  
ATOM   1362  O   ALA B 733     -35.618 -39.272 -19.963  1.00  0.00           O  
ATOM   1363  CB  ALA B 733     -34.060 -40.159 -17.475  1.00  0.00           C  
ATOM   1364  N   TYR B 734     -34.587 -41.179 -20.550  1.00  0.00           N  
ATOM   1365  CA  TYR B 734     -35.584 -41.558 -21.562  1.00  0.00           C  
ATOM   1366  C   TYR B 734     -35.945 -43.030 -21.387  1.00  0.00           C  
ATOM   1367  O   TYR B 734     -35.051 -43.900 -21.287  1.00  0.00           O  
ATOM   1368  CB  TYR B 734     -35.073 -41.335 -22.974  1.00  0.00           C  
ATOM   1369  CG  TYR B 734     -34.335 -40.025 -23.182  1.00  0.00           C  
ATOM   1370  CD1 TYR B 734     -34.978 -38.930 -23.747  1.00  0.00           C  
ATOM   1371  CD2 TYR B 734     -32.983 -39.895 -22.824  1.00  0.00           C  
ATOM   1372  CE1 TYR B 734     -34.314 -37.742 -23.926  1.00  0.00           C  
ATOM   1373  CE2 TYR B 734     -32.307 -38.716 -23.010  1.00  0.00           C  
ATOM   1374  CZ  TYR B 734     -32.978 -37.639 -23.564  1.00  0.00           C  
ATOM   1375  OH  TYR B 734     -32.310 -36.456 -23.765  1.00  0.00           O  
ATOM   1376  N   SER B 735     -37.250 -43.272 -21.332  1.00  0.00           N  
ATOM   1377  CA  SER B 735     -37.847 -44.566 -21.071  1.00  0.00           C  
ATOM   1378  C   SER B 735     -38.375 -45.202 -22.356  1.00  0.00           C  
ATOM   1379  O   SER B 735     -38.898 -44.507 -23.248  1.00  0.00           O  
ATOM   1380  CB  SER B 735     -39.001 -44.423 -20.067  1.00  0.00           C  
ATOM   1381  OG  SER B 735     -40.022 -43.587 -20.594  1.00  0.00           O  
ATOM   1382  N   PHE B 736     -38.223 -46.519 -22.448  1.00  0.00           N  
ATOM   1383  CA  PHE B 736     -38.740 -47.268 -23.580  1.00  0.00           C  
ATOM   1384  C   PHE B 736     -39.720 -48.355 -23.126  1.00  0.00           C  
ATOM   1385  O   PHE B 736     -39.406 -49.152 -22.217  1.00  0.00           O  
ATOM   1386  CB  PHE B 736     -37.608 -47.901 -24.353  1.00  0.00           C  
ATOM   1387  CG  PHE B 736     -36.607 -46.931 -24.885  1.00  0.00           C  
ATOM   1388  CD1 PHE B 736     -36.560 -46.658 -26.252  1.00  0.00           C  
ATOM   1389  CD2 PHE B 736     -35.663 -46.349 -24.049  1.00  0.00           C  
ATOM   1390  CE1 PHE B 736     -35.620 -45.783 -26.762  1.00  0.00           C  
ATOM   1391  CE2 PHE B 736     -34.734 -45.474 -24.541  1.00  0.00           C  
ATOM   1392  CZ  PHE B 736     -34.708 -45.190 -25.902  1.00  0.00           C  
ATOM   1393  N   ASP B 737     -40.882 -48.376 -23.777  1.00  0.00           N  
ATOM   1394  CA  ASP B 737     -42.008 -49.253 -23.438  1.00  0.00           C  
ATOM   1395  C   ASP B 737     -42.705 -49.793 -24.700  1.00  0.00           C  
ATOM   1396  O   ASP B 737     -42.592 -49.208 -25.787  1.00  0.00           O  
ATOM   1397  CB  ASP B 737     -43.029 -48.512 -22.569  1.00  0.00           C  
ATOM   1398  CG  ASP B 737     -42.725 -48.613 -21.096  1.00  0.00           C  
ATOM   1399  OD1 ASP B 737     -43.109 -49.644 -20.471  1.00  0.00           O  
ATOM   1400  OD2 ASP B 737     -42.111 -47.651 -20.555  1.00  0.00           O  
ATOM   1401  N   VAL B 738     -43.428 -50.902 -24.539  1.00  0.00           N  
ATOM   1402  CA  VAL B 738     -44.157 -51.565 -25.633  1.00  0.00           C  
ATOM   1403  C   VAL B 738     -45.297 -50.711 -26.183  1.00  0.00           C  
ATOM   1404  O   VAL B 738     -45.591 -50.767 -27.385  1.00  0.00           O  
ATOM   1405  CB  VAL B 738     -44.752 -52.938 -25.168  1.00  0.00           C  
ATOM   1406  CG1 VAL B 738     -45.826 -53.418 -26.098  1.00  0.00           C  
ATOM   1407  CG2 VAL B 738     -43.699 -53.983 -25.057  1.00  0.00           C  
ATOM   1408  N   ASP B 739     -45.944 -49.941 -25.306  1.00  0.00           N  
ATOM   1409  CA  ASP B 739     -47.216 -49.279 -25.608  1.00  0.00           C  
ATOM   1410  C   ASP B 739     -47.478 -48.150 -24.629  1.00  0.00           C  
ATOM   1411  O   ASP B 739     -46.779 -48.025 -23.613  1.00  0.00           O  
ATOM   1412  CB  ASP B 739     -48.393 -50.278 -25.545  1.00  0.00           C  
ATOM   1413  CG  ASP B 739     -48.452 -51.083 -24.227  1.00  0.00           C  
ATOM   1414  OD1 ASP B 739     -47.683 -50.804 -23.277  1.00  0.00           O  
ATOM   1415  OD2 ASP B 739     -49.277 -52.024 -24.144  1.00  0.00           O  
ATOM   1416  N   GLU B 741     -48.518 -47.364 -24.906  1.00  0.00           N  
ATOM   1417  CA  GLU B 741     -48.867 -46.257 -24.041  1.00  0.00           C  
ATOM   1418  C   GLU B 741     -49.069 -46.669 -22.558  1.00  0.00           C  
ATOM   1419  O   GLU B 741     -48.461 -46.069 -21.651  1.00  0.00           O  
ATOM   1420  CB  GLU B 741     -50.061 -45.475 -24.593  1.00  0.00           C  
ATOM   1421  CG  GLU B 741     -50.684 -44.608 -23.528  1.00  0.00           C  
ATOM   1422  CD  GLU B 741     -51.710 -43.606 -24.031  1.00  0.00           C  
ATOM   1423  OE1 GLU B 741     -52.082 -43.605 -25.246  1.00  0.00           O  
ATOM   1424  OE2 GLU B 741     -52.139 -42.800 -23.167  1.00  0.00           O  
ATOM   1425  N   ALA B 742     -49.902 -47.690 -22.321  1.00  0.00           N  
ATOM   1426  CA  ALA B 742     -50.200 -48.191 -20.966  1.00  0.00           C  
ATOM   1427  C   ALA B 742     -48.937 -48.395 -20.129  1.00  0.00           C  
ATOM   1428  O   ALA B 742     -48.896 -48.020 -18.966  1.00  0.00           O  
ATOM   1429  CB  ALA B 742     -51.036 -49.514 -21.028  1.00  0.00           C  
ATOM   1430  N   GLY B 743     -47.925 -49.001 -20.744  1.00  0.00           N  
ATOM   1431  CA  GLY B 743     -46.650 -49.239 -20.112  1.00  0.00           C  
ATOM   1432  C   GLY B 743     -45.851 -47.968 -19.953  1.00  0.00           C  
ATOM   1433  O   GLY B 743     -45.295 -47.741 -18.886  1.00  0.00           O  
ATOM   1434  N   ALA B 786     -45.794 -47.151 -21.011  1.00  0.00           N  
ATOM   1435  CA  ALA B 786     -45.070 -45.870 -21.007  1.00  0.00           C  
ATOM   1436  C   ALA B 786     -45.572 -45.005 -19.868  1.00  0.00           C  
ATOM   1437  O   ALA B 786     -44.806 -44.229 -19.264  1.00  0.00           O  
ATOM   1438  CB  ALA B 786     -45.226 -45.140 -22.338  1.00  0.00           C  
ATOM   1439  N   ARG B 787     -46.856 -45.179 -19.558  1.00  0.00           N  
ATOM   1440  CA  ARG B 787     -47.492 -44.476 -18.474  1.00  0.00           C  
ATOM   1441  C   ARG B 787     -46.940 -44.975 -17.159  1.00  0.00           C  
ATOM   1442  O   ARG B 787     -46.741 -44.196 -16.245  1.00  0.00           O  
ATOM   1443  CB  ARG B 787     -49.006 -44.659 -18.539  1.00  0.00           C  
ATOM   1444  CG  ARG B 787     -49.742 -43.872 -17.487  1.00  0.00           C  
ATOM   1445  CD  ARG B 787     -51.225 -44.035 -17.644  1.00  0.00           C  
ATOM   1446  NE  ARG B 787     -51.732 -43.352 -18.838  1.00  0.00           N  
ATOM   1447  CZ  ARG B 787     -52.329 -42.165 -18.811  1.00  0.00           C  
ATOM   1448  NH1 ARG B 787     -52.486 -41.539 -17.645  1.00  0.00           N  
ATOM   1449  NH2 ARG B 787     -52.767 -41.604 -19.946  1.00  0.00           N  
ATOM   1450  N   LYS B 788     -46.679 -46.270 -17.046  1.00  0.00           N  
ATOM   1451  CA  LYS B 788     -46.046 -46.799 -15.827  1.00  0.00           C  
ATOM   1452  C   LYS B 788     -44.660 -46.186 -15.603  1.00  0.00           C  
ATOM   1453  O   LYS B 788     -44.293 -45.848 -14.477  1.00  0.00           O  
ATOM   1454  CB  LYS B 788     -45.984 -48.327 -15.851  1.00  0.00           C  
ATOM   1455  CG  LYS B 788     -47.359 -49.003 -15.740  1.00  0.00           C  
ATOM   1456  CD  LYS B 788     -47.256 -50.516 -15.461  1.00  0.00           C  
ATOM   1457  CE  LYS B 788     -48.625 -51.218 -15.666  1.00  0.00           C  
ATOM   1458  NZ  LYS B 788     -48.704 -51.994 -16.962  1.00  0.00           N  
ATOM   1459  N   SER B 789     -43.915 -46.040 -16.698  1.00  0.00           N  
ATOM   1460  CA  SER B 789     -42.593 -45.454 -16.711  1.00  0.00           C  
ATOM   1461  C   SER B 789     -42.628 -43.979 -16.287  1.00  0.00           C  
ATOM   1462  O   SER B 789     -41.790 -43.525 -15.524  1.00  0.00           O  
ATOM   1463  CB  SER B 789     -41.977 -45.647 -18.097  1.00  0.00           C  
ATOM   1464  OG  SER B 789     -41.363 -46.931 -18.227  1.00  0.00           O  
ATOM   1465  N   TYR B 790     -43.651 -43.262 -16.751  1.00  0.00           N  
ATOM   1466  CA  TYR B 790     -43.924 -41.879 -16.389  1.00  0.00           C  
ATOM   1467  C   TYR B 790     -44.093 -41.675 -14.880  1.00  0.00           C  
ATOM   1468  O   TYR B 790     -43.386 -40.845 -14.276  1.00  0.00           O  
ATOM   1469  CB  TYR B 790     -45.185 -41.452 -17.126  1.00  0.00           C  
ATOM   1470  CG  TYR B 790     -45.510 -39.982 -17.099  1.00  0.00           C  
ATOM   1471  CD1 TYR B 790     -44.970 -39.100 -18.054  1.00  0.00           C  
ATOM   1472  CD2 TYR B 790     -46.382 -39.464 -16.125  1.00  0.00           C  
ATOM   1473  CE1 TYR B 790     -45.283 -37.750 -18.021  1.00  0.00           C  
ATOM   1474  CE2 TYR B 790     -46.710 -38.105 -16.100  1.00  0.00           C  
ATOM   1475  CZ  TYR B 790     -46.157 -37.271 -17.054  1.00  0.00           C  
ATOM   1476  OH  TYR B 790     -46.496 -35.954 -17.020  1.00  0.00           O  
ATOM   1477  N   ASN B 791     -45.030 -42.431 -14.295  1.00  0.00           N  
ATOM   1478  CA  ASN B 791     -45.307 -42.491 -12.851  1.00  0.00           C  
ATOM   1479  C   ASN B 791     -44.093 -42.803 -11.963  1.00  0.00           C  
ATOM   1480  O   ASN B 791     -44.022 -42.362 -10.812  1.00  0.00           O  
ATOM   1481  CB  ASN B 791     -46.399 -43.540 -12.556  1.00  0.00           C  
ATOM   1482  CG  ASN B 791     -47.763 -43.172 -13.132  1.00  0.00           C  
ATOM   1483  OD1 ASN B 791     -48.067 -42.021 -13.421  1.00  0.00           O  
ATOM   1484  ND2 ASN B 791     -48.590 -44.168 -13.290  1.00  0.00           N  
ATOM   1485  N   LYS B 792     -43.156 -43.589 -12.466  1.00  0.00           N  
ATOM   1486  CA  LYS B 792     -41.948 -43.852 -11.682  1.00  0.00           C  
ATOM   1487  C   LYS B 792     -41.150 -42.550 -11.511  1.00  0.00           C  
ATOM   1488  O   LYS B 792     -40.673 -42.216 -10.425  1.00  0.00           O  
ATOM   1489  CB  LYS B 792     -41.077 -44.956 -12.332  1.00  0.00           C  
ATOM   1490  CG  LYS B 792     -41.671 -46.344 -12.321  1.00  0.00           C  
ATOM   1491  CD  LYS B 792     -40.664 -47.312 -12.881  1.00  0.00           C  
ATOM   1492  CE  LYS B 792     -41.265 -48.705 -13.179  1.00  0.00           C  
ATOM   1493  NZ  LYS B 792     -40.194 -49.688 -13.663  1.00  0.00           N  
ATOM   1494  N   MET B 793     -41.047 -41.819 -12.610  1.00  0.00           N  
ATOM   1495  CA  MET B 793     -40.283 -40.586 -12.693  1.00  0.00           C  
ATOM   1496  C   MET B 793     -40.943 -39.448 -11.917  1.00  0.00           C  
ATOM   1497  O   MET B 793     -40.248 -38.733 -11.172  1.00  0.00           O  
ATOM   1498  CB  MET B 793     -40.070 -40.235 -14.153  1.00  0.00           C  
ATOM   1499  CG  MET B 793     -39.203 -41.262 -14.871  1.00  0.00           C  
ATOM   1500  SD  MET B 793     -37.435 -40.931 -14.611  1.00  0.00           S  
ATOM   1501  CE  MET B 793     -36.888 -42.151 -13.408  1.00  0.00           C  
ATOM   1502  N   PHE B 794     -42.261 -39.296 -12.086  1.00  0.00           N  
ATOM   1503  CA  PHE B 794     -43.075 -38.472 -11.207  1.00  0.00           C  
ATOM   1504  C   PHE B 794     -42.632 -38.588  -9.735  1.00  0.00           C  
ATOM   1505  O   PHE B 794     -42.207 -37.591  -9.130  1.00  0.00           O  
ATOM   1506  CB  PHE B 794     -44.554 -38.872 -11.329  1.00  0.00           C  
ATOM   1507  CG  PHE B 794     -45.530 -37.755 -10.981  1.00  0.00           C  
ATOM   1508  CD1 PHE B 794     -46.229 -37.079 -11.983  1.00  0.00           C  
ATOM   1509  CD2 PHE B 794     -45.760 -37.387  -9.668  1.00  0.00           C  
ATOM   1510  CE1 PHE B 794     -47.137 -36.055 -11.664  1.00  0.00           C  
ATOM   1511  CE2 PHE B 794     -46.675 -36.367  -9.358  1.00  0.00           C  
ATOM   1512  CZ  PHE B 794     -47.342 -35.701 -10.354  1.00  0.00           C  
ATOM   1513  N   VAL B 795     -42.725 -39.798  -9.172  1.00  0.00           N  
ATOM   1514  CA  VAL B 795     -42.363 -40.062  -7.771  1.00  0.00           C  
ATOM   1515  C   VAL B 795     -40.875 -39.785  -7.494  1.00  0.00           C  
ATOM   1516  O   VAL B 795     -40.541 -39.194  -6.468  1.00  0.00           O  
ATOM   1517  CB  VAL B 795     -42.752 -41.527  -7.349  1.00  0.00           C  
ATOM   1518  CG1 VAL B 795     -42.235 -41.876  -5.955  1.00  0.00           C  
ATOM   1519  CG2 VAL B 795     -44.272 -41.775  -7.463  1.00  0.00           C  
ATOM   1520  N   ALA B 796     -39.991 -40.204  -8.412  1.00  0.00           N  
ATOM   1521  CA  ALA B 796     -38.545 -39.958  -8.310  1.00  0.00           C  
ATOM   1522  C   ALA B 796     -38.227 -38.464  -8.213  1.00  0.00           C  
ATOM   1523  O   ALA B 796     -37.399 -38.039  -7.383  1.00  0.00           O  
ATOM   1524  CB  ALA B 796     -37.812 -40.597  -9.476  1.00  0.00           C  
ATOM   1525  N   TYR B 797     -38.916 -37.675  -9.042  1.00  0.00           N  
ATOM   1526  CA  TYR B 797     -38.785 -36.208  -9.055  1.00  0.00           C  
ATOM   1527  C   TYR B 797     -39.323 -35.566  -7.783  1.00  0.00           C  
ATOM   1528  O   TYR B 797     -38.625 -34.771  -7.166  1.00  0.00           O  
ATOM   1529  CB  TYR B 797     -39.446 -35.597 -10.296  1.00  0.00           C  
ATOM   1530  CG  TYR B 797     -38.619 -35.648 -11.570  1.00  0.00           C  
ATOM   1531  CD1 TYR B 797     -37.782 -36.721 -11.842  1.00  0.00           C  
ATOM   1532  CD2 TYR B 797     -38.710 -34.625 -12.511  1.00  0.00           C  
ATOM   1533  CE1 TYR B 797     -37.022 -36.754 -12.993  1.00  0.00           C  
ATOM   1534  CE2 TYR B 797     -37.976 -34.650 -13.668  1.00  0.00           C  
ATOM   1535  CZ  TYR B 797     -37.137 -35.714 -13.915  1.00  0.00           C  
ATOM   1536  OH  TYR B 797     -36.397 -35.745 -15.079  1.00  0.00           O  
ATOM   1537  N   LEU B 798     -40.536 -35.901  -7.356  1.00  0.00           N  
ATOM   1538  CA  LEU B 798     -41.000 -35.449  -6.013  1.00  0.00           C  
ATOM   1539  C   LEU B 798     -39.944 -35.654  -4.896  1.00  0.00           C  
ATOM   1540  O   LEU B 798     -39.715 -34.757  -4.076  1.00  0.00           O  
ATOM   1541  CB  LEU B 798     -42.277 -36.157  -5.604  1.00  0.00           C  
ATOM   1542  CG  LEU B 798     -43.648 -35.976  -6.265  1.00  0.00           C  
ATOM   1543  CD1 LEU B 798     -44.578 -36.933  -5.566  1.00  0.00           C  
ATOM   1544  CD2 LEU B 798     -44.156 -34.556  -6.116  1.00  0.00           C  
ATOM   1545  N   ARG B 799     -39.319 -36.836  -4.859  1.00  0.00           N  
ATOM   1546  CA  ARG B 799     -38.273 -37.150  -3.888  1.00  0.00           C  
ATOM   1547  C   ARG B 799     -36.955 -36.374  -4.124  1.00  0.00           C  
ATOM   1548  O   ARG B 799     -36.233 -36.054  -3.151  1.00  0.00           O  
ATOM   1549  CB  ARG B 799     -37.997 -38.662  -3.891  1.00  0.00           C  
ATOM   1550  CG  ARG B 799     -39.112 -39.528  -3.279  1.00  0.00           C  
ATOM   1551  CD  ARG B 799     -38.670 -40.974  -2.911  1.00  0.00           C  
ATOM   1552  NE  ARG B 799     -37.288 -41.081  -2.440  1.00  0.00           N  
ATOM   1553  CZ  ARG B 799     -36.844 -40.674  -1.247  1.00  0.00           C  
ATOM   1554  NH1 ARG B 799     -37.663 -40.125  -0.364  1.00  0.00           N  
ATOM   1555  NH2 ARG B 799     -35.562 -40.794  -0.943  1.00  0.00           N  
ATOM   1556  N   THR B 800     -36.641 -36.104  -5.407  1.00  0.00           N  
ATOM   1557  CA  THR B 800     -35.381 -35.493  -5.817  1.00  0.00           C  
ATOM   1558  C   THR B 800     -35.353 -34.111  -5.240  1.00  0.00           C  
ATOM   1559  O   THR B 800     -34.405 -33.741  -4.557  1.00  0.00           O  
ATOM   1560  CB  THR B 800     -35.225 -35.426  -7.365  1.00  0.00           C  
ATOM   1561  OG1 THR B 800     -35.101 -36.748  -7.887  1.00  0.00           O  
ATOM   1562  CG2 THR B 800     -33.987 -34.657  -7.784  1.00  0.00           C  
ATOM   1563  N   PHE B 801     -36.424 -33.365  -5.500  1.00  0.00           N  
ATOM   1564  CA  PHE B 801     -36.564 -31.984  -5.065  1.00  0.00           C  
ATOM   1565  C   PHE B 801     -36.745 -31.807  -3.564  1.00  0.00           C  
ATOM   1566  O   PHE B 801     -36.055 -30.969  -2.976  1.00  0.00           O  
ATOM   1567  CB  PHE B 801     -37.630 -31.259  -5.902  1.00  0.00           C  
ATOM   1568  CG  PHE B 801     -37.335 -31.297  -7.371  1.00  0.00           C  
ATOM   1569  CD1 PHE B 801     -36.087 -30.909  -7.844  1.00  0.00           C  
ATOM   1570  CD2 PHE B 801     -38.283 -31.761  -8.285  1.00  0.00           C  
ATOM   1571  CE1 PHE B 801     -35.794 -30.977  -9.197  1.00  0.00           C  
ATOM   1572  CE2 PHE B 801     -37.986 -31.822  -9.671  1.00  0.00           C  
ATOM   1573  CZ  PHE B 801     -36.759 -31.421 -10.112  1.00  0.00           C  
ATOM   1574  N   ALA B 802     -37.630 -32.603  -2.948  1.00  0.00           N  
ATOM   1575  CA  ALA B 802     -37.731 -32.670  -1.490  1.00  0.00           C  
ATOM   1576  C   ALA B 802     -36.364 -32.776  -0.846  1.00  0.00           C  
ATOM   1577  O   ALA B 802     -36.053 -32.027   0.073  1.00  0.00           O  
ATOM   1578  CB  ALA B 802     -38.591 -33.864  -1.052  1.00  0.00           C  
ATOM   1579  N   ARG B 803     -35.537 -33.701  -1.332  1.00  0.00           N  
ATOM   1580  CA  ARG B 803     -34.193 -33.881  -0.778  1.00  0.00           C  
ATOM   1581  C   ARG B 803     -33.307 -32.627  -0.886  1.00  0.00           C  
ATOM   1582  O   ARG B 803     -32.292 -32.513  -0.208  1.00  0.00           O  
ATOM   1583  CB  ARG B 803     -33.505 -35.100  -1.399  1.00  0.00           C  
ATOM   1584  CG  ARG B 803     -33.941 -36.427  -0.800  1.00  0.00           C  
ATOM   1585  CD  ARG B 803     -33.169 -37.599  -1.401  1.00  0.00           C  
ATOM   1586  NE  ARG B 803     -31.787 -37.626  -0.954  1.00  0.00           N  
ATOM   1587  CZ  ARG B 803     -30.844 -38.407  -1.465  1.00  0.00           C  
ATOM   1588  NH1 ARG B 803     -31.130 -39.248  -2.452  1.00  0.00           N  
ATOM   1589  NH2 ARG B 803     -29.612 -38.360  -0.971  1.00  0.00           N  
ATOM   1590  N   MET B 807     -33.683 -31.681  -1.733  1.00  0.00           N  
ATOM   1591  CA  MET B 807     -32.889 -30.457  -1.861  1.00  0.00           C  
ATOM   1592  C   MET B 807     -33.416 -29.278  -1.030  1.00  0.00           C  
ATOM   1593  O   MET B 807     -32.955 -28.145  -1.187  1.00  0.00           O  
ATOM   1594  CB  MET B 807     -32.791 -30.098  -3.332  1.00  0.00           C  
ATOM   1595  CG  MET B 807     -32.125 -31.197  -4.096  1.00  0.00           C  
ATOM   1596  SD  MET B 807     -32.018 -30.806  -5.798  1.00  0.00           S  
ATOM   1597  CE  MET B 807     -31.566 -32.407  -6.429  1.00  0.00           C  
ATOM   1598  N   GLY B 808     -34.365 -29.558  -0.137  1.00  0.00           N  
ATOM   1599  CA  GLY B 808     -35.018 -28.522   0.655  1.00  0.00           C  
ATOM   1600  C   GLY B 808     -36.085 -27.734  -0.101  1.00  0.00           C  
ATOM   1601  O   GLY B 808     -36.470 -26.674   0.342  1.00  0.00           O  
ATOM   1602  N   LEU B1153     -36.583 -28.275  -1.216  1.00  0.00           N  
ATOM   1603  CA  LEU B1153     -37.488 -27.551  -2.111  1.00  0.00           C  
ATOM   1604  C   LEU B1153     -38.875 -28.154  -2.266  1.00  0.00           C  
ATOM   1605  O   LEU B1153     -39.037 -29.368  -2.382  1.00  0.00           O  
ATOM   1606  CB  LEU B1153     -36.904 -27.464  -3.523  1.00  0.00           C  
ATOM   1607  CG  LEU B1153     -35.582 -26.797  -3.889  1.00  0.00           C  
ATOM   1608  CD1 LEU B1153     -35.308 -27.101  -5.367  1.00  0.00           C  
ATOM   1609  CD2 LEU B1153     -35.641 -25.280  -3.593  1.00  0.00           C  
ATOM   1610  N   LYS B1154     -39.863 -27.274  -2.323  1.00  0.00           N  
ATOM   1611  CA  LYS B1154     -41.211 -27.621  -2.771  1.00  0.00           C  
ATOM   1612  C   LYS B1154     -41.376 -27.289  -4.266  1.00  0.00           C  
ATOM   1613  O   LYS B1154     -41.925 -26.241  -4.634  1.00  0.00           O  
ATOM   1614  CB  LYS B1154     -42.280 -26.927  -1.907  1.00  0.00           C  
ATOM   1615  CG  LYS B1154     -42.327 -27.443  -0.461  1.00  0.00           C  
ATOM   1616  CD  LYS B1154     -43.441 -26.798   0.295  1.00  0.00           C  
ATOM   1617  CE  LYS B1154     -43.604 -27.395   1.676  1.00  0.00           C  
ATOM   1618  NZ  LYS B1154     -44.641 -26.651   2.473  1.00  0.00           N  
ATOM   1619  N   ALA B1155     -40.859 -28.197  -5.105  1.00  0.00           N  
ATOM   1620  CA  ALA B1155     -41.037 -28.170  -6.558  1.00  0.00           C  
ATOM   1621  C   ALA B1155     -42.316 -28.914  -6.851  1.00  0.00           C  
ATOM   1622  O   ALA B1155     -42.341 -30.132  -6.813  1.00  0.00           O  
ATOM   1623  CB  ALA B1155     -39.873 -28.844  -7.247  1.00  0.00           C  
ATOM   1624  N   ILE B1156     -43.376 -28.153  -7.117  1.00  0.00           N  
ATOM   1625  CA  ILE B1156     -44.745 -28.638  -7.318  1.00  0.00           C  
ATOM   1626  C   ILE B1156     -44.873 -29.082  -8.759  1.00  0.00           C  
ATOM   1627  O   ILE B1156     -44.458 -28.333  -9.654  1.00  0.00           O  
ATOM   1628  CB  ILE B1156     -45.763 -27.453  -7.066  1.00  0.00           C  
ATOM   1629  CG1 ILE B1156     -45.552 -26.800  -5.689  1.00  0.00           C  
ATOM   1630  CG2 ILE B1156     -47.206 -27.853  -7.317  1.00  0.00           C  
ATOM   1631  CD1 ILE B1156     -45.559 -27.795  -4.507  1.00  0.00           C  
ATOM   1632  N   PRO B1157     -45.453 -30.284  -9.005  1.00  0.00           N  
ATOM   1633  CA  PRO B1157     -45.670 -30.755 -10.376  1.00  0.00           C  
ATOM   1634  C   PRO B1157     -46.928 -30.137 -10.945  1.00  0.00           C  
ATOM   1635  O   PRO B1157     -48.006 -30.302 -10.377  1.00  0.00           O  
ATOM   1636  CB  PRO B1157     -45.846 -32.269 -10.212  1.00  0.00           C  
ATOM   1637  CG  PRO B1157     -46.411 -32.461  -8.849  1.00  0.00           C  
ATOM   1638  CD  PRO B1157     -45.924 -31.270  -8.005  1.00  0.00           C  
ATOM   1639  N   MET B1158     -46.806 -29.403 -12.044  1.00  0.00           N  
ATOM   1640  CA  MET B1158     -47.958 -28.671 -12.579  1.00  0.00           C  
ATOM   1641  C   MET B1158     -48.324 -29.251 -13.912  1.00  0.00           C  
ATOM   1642  O   MET B1158     -47.441 -29.697 -14.649  1.00  0.00           O  
ATOM   1643  CB  MET B1158     -47.636 -27.181 -12.724  1.00  0.00           C  
ATOM   1644  CG  MET B1158     -46.909 -26.611 -11.539  1.00  0.00           C  
ATOM   1645  SD  MET B1158     -47.451 -25.014 -10.957  1.00  0.00           S  
ATOM   1646  CE  MET B1158     -46.500 -24.877  -9.449  1.00  0.00           C  
ATOM   1647  N   ARG B1159     -49.607 -29.270 -14.242  1.00  0.00           N  
ATOM   1648  CA  ARG B1159     -49.966 -29.671 -15.595  1.00  0.00           C  
ATOM   1649  C   ARG B1159     -49.283 -28.712 -16.570  1.00  0.00           C  
ATOM   1650  O   ARG B1159     -49.282 -27.513 -16.353  1.00  0.00           O  
ATOM   1651  CB  ARG B1159     -51.468 -29.753 -15.809  1.00  0.00           C  
ATOM   1652  CG  ARG B1159     -52.083 -30.959 -15.147  1.00  0.00           C  
ATOM   1653  CD  ARG B1159     -53.605 -31.026 -15.319  1.00  0.00           C  
ATOM   1654  NE  ARG B1159     -54.303 -29.753 -15.040  1.00  0.00           N  
ATOM   1655  CZ  ARG B1159     -54.731 -28.903 -15.981  1.00  0.00           C  
ATOM   1656  NH1 ARG B1159     -54.551 -29.179 -17.277  1.00  0.00           N  
ATOM   1657  NH2 ARG B1159     -55.357 -27.782 -15.634  1.00  0.00           N  
ATOM   1658  N   ALA B1160     -48.651 -29.267 -17.600  1.00  0.00           N  
ATOM   1659  CA  ALA B1160     -47.890 -28.484 -18.558  1.00  0.00           C  
ATOM   1660  C   ALA B1160     -48.306 -28.778 -19.979  1.00  0.00           C  
ATOM   1661  O   ALA B1160     -49.161 -29.638 -20.242  1.00  0.00           O  
ATOM   1662  CB  ALA B1160     -46.425 -28.728 -18.397  1.00  0.00           C  
ATOM   1663  N   GLU B1161     -47.688 -28.009 -20.871  1.00  0.00           N  
ATOM   1664  CA  GLU B1161     -47.785 -28.106 -22.309  1.00  0.00           C  
ATOM   1665  C   GLU B1161     -47.560 -29.545 -22.792  1.00  0.00           C  
ATOM   1666  O   GLU B1161     -46.475 -30.113 -22.600  1.00  0.00           O  
ATOM   1667  CB  GLU B1161     -46.721 -27.164 -22.891  1.00  0.00           C  
ATOM   1668  CG  GLU B1161     -46.620 -27.072 -24.402  1.00  0.00           C  
ATOM   1669  CD  GLU B1161     -47.183 -25.789 -24.917  1.00  0.00           C  
ATOM   1670  OE1 GLU B1161     -46.379 -24.889 -25.263  1.00  0.00           O  
ATOM   1671  OE2 GLU B1161     -48.431 -25.672 -24.942  1.00  0.00           O  
ATOM   1672  N   THR B1162     -48.608 -30.119 -23.396  1.00  0.00           N  
ATOM   1673  CA  THR B1162     -48.558 -31.432 -24.019  1.00  0.00           C  
ATOM   1674  C   THR B1162     -48.239 -31.241 -25.501  1.00  0.00           C  
ATOM   1675  O   THR B1162     -48.161 -30.106 -25.984  1.00  0.00           O  
ATOM   1676  CB  THR B1162     -49.913 -32.196 -23.901  1.00  0.00           C  
ATOM   1677  OG1 THR B1162     -50.964 -31.383 -24.439  1.00  0.00           O  
ATOM   1678  CG2 THR B1162     -50.248 -32.588 -22.450  1.00  0.00           C  
ATOM   1679  N   GLY B1437     -48.065 -32.350 -26.223  1.00  0.00           N  
ATOM   1680  CA  GLY B1437     -47.866 -32.288 -27.669  1.00  0.00           C  
ATOM   1681  C   GLY B1437     -49.180 -32.219 -28.427  1.00  0.00           C  
ATOM   1682  O   GLY B1437     -50.229 -32.049 -27.817  1.00  0.00           O  
ATOM   1683  N   PRO B1438     -49.122 -32.314 -29.772  1.00  0.00           N  
ATOM   1684  CA  PRO B1438     -50.291 -32.347 -30.689  1.00  0.00           C  
ATOM   1685  C   PRO B1438     -51.427 -33.343 -30.352  1.00  0.00           C  
ATOM   1686  O   PRO B1438     -52.610 -32.942 -30.409  1.00  0.00           O  
ATOM   1687  CB  PRO B1438     -49.665 -32.671 -32.050  1.00  0.00           C  
ATOM   1688  CG  PRO B1438     -48.269 -32.071 -31.950  1.00  0.00           C  
ATOM   1689  CD  PRO B1438     -47.840 -32.323 -30.514  1.00  0.00           C  
ATOM   1690  N   ILE B1443     -51.110 -34.602 -30.011  1.00  0.00           N  
ATOM   1691  CA  ILE B1443     -52.183 -35.563 -29.623  1.00  0.00           C  
ATOM   1692  C   ILE B1443     -52.680 -35.344 -28.170  1.00  0.00           C  
ATOM   1693  O   ILE B1443     -53.470 -36.140 -27.652  1.00  0.00           O  
ATOM   1694  CB  ILE B1443     -51.811 -37.090 -29.893  1.00  0.00           C  
ATOM   1695  CG1 ILE B1443     -51.425 -37.352 -31.360  1.00  0.00           C  
ATOM   1696  CG2 ILE B1443     -52.969 -38.049 -29.503  1.00  0.00           C  
ATOM   1697  CD1 ILE B1443     -51.268 -38.857 -31.713  1.00  0.00           C  
ATOM   1698  N   GLY B1444     -52.214 -34.266 -27.525  1.00  0.00           N  
ATOM   1699  CA  GLY B1444     -52.683 -33.849 -26.193  1.00  0.00           C  
ATOM   1700  C   GLY B1444     -52.521 -34.900 -25.107  1.00  0.00           C  
ATOM   1701  O   GLY B1444     -51.412 -35.359 -24.839  1.00  0.00           O  
ATOM   1702  N   GLY B1448     -53.630 -35.287 -24.484  1.00  0.00           N  
ATOM   1703  CA  GLY B1448     -53.605 -36.230 -23.362  1.00  0.00           C  
ATOM   1704  C   GLY B1448     -53.221 -35.569 -22.053  1.00  0.00           C  
ATOM   1705  O   GLY B1448     -53.449 -34.382 -21.865  1.00  0.00           O  
ATOM   1706  N   ASP B1456     -52.616 -36.331 -21.147  1.00  0.00           N  
ATOM   1707  CA  ASP B1456     -52.265 -35.801 -19.824  1.00  0.00           C  
ATOM   1708  C   ASP B1456     -50.878 -36.184 -19.294  1.00  0.00           C  
ATOM   1709  O   ASP B1456     -50.624 -36.145 -18.087  1.00  0.00           O  
ATOM   1710  CB  ASP B1456     -53.361 -36.140 -18.788  1.00  0.00           C  
ATOM   1711  CG  ASP B1456     -53.519 -37.634 -18.545  1.00  0.00           C  
ATOM   1712  OD1 ASP B1456     -53.339 -38.445 -19.481  1.00  0.00           O  
ATOM   1713  OD2 ASP B1456     -53.857 -38.000 -17.404  1.00  0.00           O  
ATOM   1714  N   LEU B1457     -49.965 -36.536 -20.179  1.00  0.00           N  
ATOM   1715  CA  LEU B1457     -48.662 -36.954 -19.686  1.00  0.00           C  
ATOM   1716  C   LEU B1457     -47.571 -35.878 -19.942  1.00  0.00           C  
ATOM   1717  O   LEU B1457     -46.640 -36.053 -20.721  1.00  0.00           O  
ATOM   1718  CB  LEU B1457     -48.315 -38.366 -20.187  1.00  0.00           C  
ATOM   1719  CG  LEU B1457     -49.194 -39.565 -19.750  1.00  0.00           C  
ATOM   1720  CD1 LEU B1457     -48.695 -40.819 -20.427  1.00  0.00           C  
ATOM   1721  CD2 LEU B1457     -49.291 -39.790 -18.234  1.00  0.00           C  
ATOM   1722  N   SER B1458     -47.748 -34.746 -19.274  1.00  0.00           N  
ATOM   1723  CA  SER B1458     -46.798 -33.660 -19.284  1.00  0.00           C  
ATOM   1724  C   SER B1458     -47.001 -32.897 -18.015  1.00  0.00           C  
ATOM   1725  O   SER B1458     -48.099 -32.420 -17.744  1.00  0.00           O  
ATOM   1726  CB  SER B1458     -46.995 -32.718 -20.481  1.00  0.00           C  
ATOM   1727  OG  SER B1458     -46.025 -31.680 -20.429  1.00  0.00           O  
ATOM   1728  N   HIS B1459     -45.930 -32.817 -17.229  1.00  0.00           N  
ATOM   1729  CA  HIS B1459     -45.911 -32.006 -16.022  1.00  0.00           C  
ATOM   1730  C   HIS B1459     -44.609 -31.271 -15.986  1.00  0.00           C  
ATOM   1731  O   HIS B1459     -43.621 -31.721 -16.565  1.00  0.00           O  
ATOM   1732  CB  HIS B1459     -46.073 -32.851 -14.744  1.00  0.00           C  
ATOM   1733  CG  HIS B1459     -47.426 -33.481 -14.616  1.00  0.00           C  
ATOM   1734  ND1 HIS B1459     -47.791 -34.612 -15.318  1.00  0.00           N  
ATOM   1735  CD2 HIS B1459     -48.505 -33.128 -13.883  1.00  0.00           C  
ATOM   1736  CE1 HIS B1459     -49.033 -34.933 -15.011  1.00  0.00           C  
ATOM   1737  NE2 HIS B1459     -49.490 -34.043 -14.151  1.00  0.00           N  
ATOM   1738  N   GLU B1460     -44.629 -30.136 -15.304  1.00  0.00           N  
ATOM   1739  CA  GLU B1460     -43.442 -29.363 -15.018  1.00  0.00           C  
ATOM   1740  C   GLU B1460     -43.314 -29.248 -13.532  1.00  0.00           C  
ATOM   1741  O   GLU B1460     -44.285 -29.013 -12.841  1.00  0.00           O  
ATOM   1742  CB  GLU B1460     -43.545 -27.971 -15.647  1.00  0.00           C  
ATOM   1743  CG  GLU B1460     -43.363 -27.979 -17.146  1.00  0.00           C  
ATOM   1744  CD  GLU B1460     -43.483 -26.609 -17.769  1.00  0.00           C  
ATOM   1745  OE1 GLU B1460     -43.214 -25.619 -17.043  1.00  0.00           O  
ATOM   1746  OE2 GLU B1460     -43.825 -26.524 -18.987  1.00  0.00           O  
ATOM   1747  N   PHE B1461     -42.106 -29.411 -13.031  1.00  0.00           N  
ATOM   1748  CA  PHE B1461     -41.865 -29.261 -11.611  1.00  0.00           C  
ATOM   1749  C   PHE B1461     -41.331 -27.883 -11.402  1.00  0.00           C  
ATOM   1750  O   PHE B1461     -40.280 -27.545 -11.902  1.00  0.00           O  
ATOM   1751  CB  PHE B1461     -40.902 -30.347 -11.086  1.00  0.00           C  
ATOM   1752  CG  PHE B1461     -41.528 -31.697 -11.010  1.00  0.00           C  
ATOM   1753  CD1 PHE B1461     -41.927 -32.218  -9.780  1.00  0.00           C  
ATOM   1754  CD2 PHE B1461     -41.761 -32.433 -12.179  1.00  0.00           C  
ATOM   1755  CE1 PHE B1461     -42.530 -33.472  -9.692  1.00  0.00           C  
ATOM   1756  CE2 PHE B1461     -42.377 -33.719 -12.126  1.00  0.00           C  
ATOM   1757  CZ  PHE B1461     -42.762 -34.241 -10.872  1.00  0.00           C  
ATOM   1758  N   ILE B1462     -42.094 -27.097 -10.658  1.00  0.00           N  
ATOM   1759  CA  ILE B1462     -41.940 -25.649 -10.577  1.00  0.00           C  
ATOM   1760  C   ILE B1462     -41.772 -25.205  -9.124  1.00  0.00           C  
ATOM   1761  O   ILE B1462     -42.632 -25.465  -8.297  1.00  0.00           O  
ATOM   1762  CB  ILE B1462     -43.138 -24.966 -11.313  1.00  0.00           C  
ATOM   1763  CG1 ILE B1462     -42.951 -25.133 -12.824  1.00  0.00           C  
ATOM   1764  CG2 ILE B1462     -43.293 -23.521 -10.920  1.00  0.00           C  
ATOM   1765  CD1 ILE B1462     -43.870 -24.358 -13.703  1.00  0.00           C  
ATOM   1766  N   VAL B1463     -40.632 -24.594  -8.811  1.00  0.00           N  
ATOM   1767  CA  VAL B1463     -40.420 -23.985  -7.483  1.00  0.00           C  
ATOM   1768  C   VAL B1463     -41.023 -22.572  -7.457  1.00  0.00           C  
ATOM   1769  O   VAL B1463     -40.633 -21.716  -8.248  1.00  0.00           O  
ATOM   1770  CB  VAL B1463     -38.920 -23.918  -7.098  1.00  0.00           C  
ATOM   1771  CG1 VAL B1463     -38.716 -23.096  -5.820  1.00  0.00           C  
ATOM   1772  CG2 VAL B1463     -38.352 -25.301  -6.908  1.00  0.00           C  
ATOM   1773  N   LEU B1464     -41.993 -22.338  -6.573  1.00  0.00           N  
ATOM   1774  CA  LEU B1464     -42.632 -21.021  -6.483  1.00  0.00           C  
ATOM   1775  C   LEU B1464     -41.614 -19.929  -6.193  1.00  0.00           C  
ATOM   1776  O   LEU B1464     -40.729 -20.088  -5.353  1.00  0.00           O  
ATOM   1777  CB  LEU B1464     -43.743 -20.994  -5.446  1.00  0.00           C  
ATOM   1778  CG  LEU B1464     -44.946 -21.914  -5.642  1.00  0.00           C  
ATOM   1779  CD1 LEU B1464     -46.058 -21.430  -4.744  1.00  0.00           C  
ATOM   1780  CD2 LEU B1464     -45.407 -21.970  -7.110  1.00  0.00           C  
ATOM   1781  N   ALA B1465     -41.731 -18.831  -6.935  1.00  0.00           N  
ATOM   1782  CA  ALA B1465     -40.793 -17.714  -6.843  1.00  0.00           C  
ATOM   1783  C   ALA B1465     -41.304 -16.601  -7.727  1.00  0.00           C  
ATOM   1784  O   ALA B1465     -41.401 -16.769  -8.944  1.00  0.00           O  
ATOM   1785  CB  ALA B1465     -39.382 -18.128  -7.257  1.00  0.00           C  
ATOM   1786  N   GLU B1475     -41.677 -15.491  -7.085  1.00  0.00           N  
ATOM   1787  CA  GLU B1475     -41.944 -14.197  -7.730  1.00  0.00           C  
ATOM   1788  C   GLU B1475     -40.990 -13.874  -8.895  1.00  0.00           C  
ATOM   1789  O   GLU B1475     -41.426 -13.473  -9.976  1.00  0.00           O  
ATOM   1790  CB  GLU B1475     -41.811 -13.084  -6.683  1.00  0.00           C  
ATOM   1791  CG  GLU B1475     -43.107 -12.480  -6.193  1.00  0.00           C  
ATOM   1792  CD  GLU B1475     -42.902 -11.076  -5.610  1.00  0.00           C  
ATOM   1793  OE1 GLU B1475     -41.749 -10.718  -5.248  1.00  0.00           O  
ATOM   1794  OE2 GLU B1475     -43.902 -10.326  -5.521  1.00  0.00           O  
ATOM   1795  N   THR B1476     -39.685 -14.029  -8.673  1.00  0.00           N  
ATOM   1796  CA  THR B1476     -38.719 -13.814  -9.772  1.00  0.00           C  
ATOM   1797  C   THR B1476     -38.394 -15.098 -10.617  1.00  0.00           C  
ATOM   1798  O   THR B1476     -37.207 -15.455 -10.853  1.00  0.00           O  
ATOM   1799  CB  THR B1476     -37.458 -12.998  -9.333  1.00  0.00           C  
ATOM   1800  OG1 THR B1476     -36.679 -13.755  -8.395  1.00  0.00           O  
ATOM   1801  CG2 THR B1476     -37.881 -11.671  -8.705  1.00  0.00           C  
ATOM   1802  N   GLY B1477     -39.478 -15.748 -11.086  1.00  0.00           N  
ATOM   1803  CA  GLY B1477     -39.406 -16.838 -12.074  1.00  0.00           C  
ATOM   1804  C   GLY B1477     -40.192 -16.537 -13.343  1.00  0.00           C  
ATOM   1805  O   GLY B1477     -41.104 -15.735 -13.322  1.00  0.00           O  
ATOM   1806  N   GLU B1478     -39.851 -17.215 -14.431  1.00  0.00           N  
ATOM   1807  CA  GLU B1478     -40.400 -16.929 -15.761  1.00  0.00           C  
ATOM   1808  C   GLU B1478     -41.701 -17.640 -16.085  1.00  0.00           C  
ATOM   1809  O   GLU B1478     -42.398 -17.247 -17.026  1.00  0.00           O  
ATOM   1810  CB  GLU B1478     -39.370 -17.236 -16.856  1.00  0.00           C  
ATOM   1811  CG  GLU B1478     -37.961 -16.823 -16.468  1.00  0.00           C  
ATOM   1812  CD  GLU B1478     -37.051 -16.575 -17.660  1.00  0.00           C  
ATOM   1813  OE1 GLU B1478     -37.301 -15.597 -18.384  1.00  0.00           O  
ATOM   1814  OE2 GLU B1478     -36.072 -17.337 -17.858  1.00  0.00           O  
ATOM   1815  N   SER B1479     -42.031 -18.672 -15.306  1.00  0.00           N  
ATOM   1816  CA  SER B1479     -43.236 -19.491 -15.523  1.00  0.00           C  
ATOM   1817  C   SER B1479     -44.410 -18.900 -14.770  1.00  0.00           C  
ATOM   1818  O   SER B1479     -44.313 -18.666 -13.573  1.00  0.00           O  
ATOM   1819  CB  SER B1479     -43.006 -20.935 -15.036  1.00  0.00           C  
ATOM   1820  OG  SER B1479     -41.769 -21.478 -15.488  1.00  0.00           O  
ATOM   1821  N   GLY B1480     -45.517 -18.658 -15.460  1.00  0.00           N  
ATOM   1822  CA  GLY B1480     -46.753 -18.223 -14.811  1.00  0.00           C  
ATOM   1823  C   GLY B1480     -47.584 -19.433 -14.416  1.00  0.00           C  
ATOM   1824  O   GLY B1480     -47.775 -20.358 -15.224  1.00  0.00           O  
ATOM   1825  N   VAL B1481     -48.068 -19.432 -13.172  1.00  0.00           N  
ATOM   1826  CA  VAL B1481     -48.618 -20.637 -12.571  1.00  0.00           C  
ATOM   1827  C   VAL B1481     -49.866 -20.369 -11.752  1.00  0.00           C  
ATOM   1828  O   VAL B1481     -50.017 -19.309 -11.162  1.00  0.00           O  
ATOM   1829  CB  VAL B1481     -47.561 -21.452 -11.723  1.00  0.00           C  
ATOM   1830  CG1 VAL B1481     -46.212 -21.584 -12.458  1.00  0.00           C  
ATOM   1831  CG2 VAL B1481     -47.374 -20.886 -10.319  1.00  0.00           C  
ATOM   1832  N   TYR B1482     -50.758 -21.352 -11.740  1.00  0.00           N  
ATOM   1833  CA  TYR B1482     -52.068 -21.240 -11.151  1.00  0.00           C  
ATOM   1834  C   TYR B1482     -52.318 -22.510 -10.362  1.00  0.00           C  
ATOM   1835  O   TYR B1482     -52.447 -23.587 -10.942  1.00  0.00           O  
ATOM   1836  CB  TYR B1482     -53.108 -21.111 -12.249  1.00  0.00           C  
ATOM   1837  CG  TYR B1482     -53.000 -19.843 -13.033  1.00  0.00           C  
ATOM   1838  CD1 TYR B1482     -53.831 -18.754 -12.753  1.00  0.00           C  
ATOM   1839  CD2 TYR B1482     -52.070 -19.716 -14.058  1.00  0.00           C  
ATOM   1840  CE1 TYR B1482     -53.727 -17.580 -13.470  1.00  0.00           C  
ATOM   1841  CE2 TYR B1482     -51.962 -18.547 -14.777  1.00  0.00           C  
ATOM   1842  CZ  TYR B1482     -52.791 -17.490 -14.474  1.00  0.00           C  
ATOM   1843  OH  TYR B1482     -52.679 -16.344 -15.191  1.00  0.00           O  
ATOM   1844  N   ILE B1483     -52.384 -22.383  -9.041  1.00  0.00           N  
ATOM   1845  CA  ILE B1483     -52.498 -23.542  -8.151  1.00  0.00           C  
ATOM   1846  C   ILE B1483     -53.604 -23.415  -7.100  1.00  0.00           C  
ATOM   1847  O   ILE B1483     -54.091 -22.331  -6.823  1.00  0.00           O  
ATOM   1848  CB  ILE B1483     -51.143 -23.869  -7.436  1.00  0.00           C  
ATOM   1849  CG1 ILE B1483     -50.579 -22.652  -6.686  1.00  0.00           C  
ATOM   1850  CG2 ILE B1483     -50.145 -24.410  -8.416  1.00  0.00           C  
ATOM   1851  CD1 ILE B1483     -49.583 -22.990  -5.564  1.00  0.00           C  
ATOM   1852  N   ASP B1484     -54.016 -24.558  -6.565  1.00  0.00           N  
ATOM   1853  CA  ASP B1484     -54.714 -24.669  -5.299  1.00  0.00           C  
ATOM   1854  C   ASP B1484     -53.616 -24.886  -4.238  1.00  0.00           C  
ATOM   1855  O   ASP B1484     -52.795 -25.808  -4.368  1.00  0.00           O  
ATOM   1856  CB  ASP B1484     -55.638 -25.878  -5.357  1.00  0.00           C  
ATOM   1857  CG  ASP B1484     -56.394 -26.121  -4.057  1.00  0.00           C  
ATOM   1858  OD1 ASP B1484     -55.803 -25.963  -2.964  1.00  0.00           O  
ATOM   1859  OD2 ASP B1484     -57.587 -26.487  -4.134  1.00  0.00           O  
ATOM   1860  N   ARG B1485     -53.621 -24.056  -3.192  1.00  0.00           N  
ATOM   1861  CA  ARG B1485     -52.570 -24.040  -2.155  1.00  0.00           C  
ATOM   1862  C   ARG B1485     -52.436 -25.388  -1.448  1.00  0.00           C  
ATOM   1863  O   ARG B1485     -51.401 -25.660  -0.837  1.00  0.00           O  
ATOM   1864  CB  ARG B1485     -52.817 -22.927  -1.102  1.00  0.00           C  
ATOM   1865  CG  ARG B1485     -52.607 -21.465  -1.552  1.00  0.00           C  
ATOM   1866  CD  ARG B1485     -52.962 -20.434  -0.428  1.00  0.00           C  
ATOM   1867  NE  ARG B1485     -52.815 -19.046  -0.892  1.00  0.00           N  
ATOM   1868  CZ  ARG B1485     -53.788 -18.116  -0.938  1.00  0.00           C  
ATOM   1869  NH1 ARG B1485     -55.034 -18.363  -0.502  1.00  0.00           N  
ATOM   1870  NH2 ARG B1485     -53.504 -16.901  -1.412  1.00  0.00           N  
ATOM   1871  N   ASP B1486     -53.478 -26.221  -1.537  1.00  0.00           N  
ATOM   1872  CA  ASP B1486     -53.467 -27.569  -0.949  1.00  0.00           C  
ATOM   1873  C   ASP B1486     -52.312 -28.421  -1.453  1.00  0.00           C  
ATOM   1874  O   ASP B1486     -51.859 -29.320  -0.739  1.00  0.00           O  
ATOM   1875  CB  ASP B1486     -54.796 -28.320  -1.180  1.00  0.00           C  
ATOM   1876  CG  ASP B1486     -55.928 -27.865  -0.223  1.00  0.00           C  
ATOM   1877  OD1 ASP B1486     -55.667 -27.072   0.716  1.00  0.00           O  
ATOM   1878  OD2 ASP B1486     -57.083 -28.313  -0.412  1.00  0.00           O  
ATOM   1879  N   VAL B1487     -51.843 -28.120  -2.668  1.00  0.00           N  
ATOM   1880  CA  VAL B1487     -50.749 -28.838  -3.334  1.00  0.00           C  
ATOM   1881  C   VAL B1487     -49.410 -28.712  -2.572  1.00  0.00           C  
ATOM   1882  O   VAL B1487     -48.585 -29.618  -2.575  1.00  0.00           O  
ATOM   1883  CB  VAL B1487     -50.626 -28.361  -4.824  1.00  0.00           C  
ATOM   1884  CG1 VAL B1487     -49.889 -27.014  -4.934  1.00  0.00           C  
ATOM   1885  CG2 VAL B1487     -49.989 -29.427  -5.715  1.00  0.00           C  
ATOM   1886  N   LEU B1488     -49.238 -27.580  -1.890  1.00  0.00           N  
ATOM   1887  CA  LEU B1488     -48.005 -27.212  -1.180  1.00  0.00           C  
ATOM   1888  C   LEU B1488     -47.822 -27.949   0.152  1.00  0.00           C  
ATOM   1889  O   LEU B1488     -46.839 -27.715   0.860  1.00  0.00           O  
ATOM   1890  CB  LEU B1488     -47.988 -25.699  -0.929  1.00  0.00           C  
ATOM   1891  CG  LEU B1488     -47.944 -24.787  -2.155  1.00  0.00           C  
ATOM   1892  CD1 LEU B1488     -48.701 -23.495  -1.879  1.00  0.00           C  
ATOM   1893  CD2 LEU B1488     -46.507 -24.505  -2.558  1.00  0.00           C  
ATOM   1894  N   ASN B1489     -48.757 -28.843   0.473  1.00  0.00           N  
ATOM   1895  CA  ASN B1489     -48.759 -29.589   1.733  1.00  0.00           C  
ATOM   1896  C   ASN B1489     -48.858 -31.092   1.578  1.00  0.00           C  
ATOM   1897  O   ASN B1489     -49.001 -31.814   2.572  1.00  0.00           O  
ATOM   1898  CB  ASN B1489     -49.939 -29.134   2.590  1.00  0.00           C  
ATOM   1899  CG  ASN B1489     -49.580 -28.008   3.515  1.00  0.00           C  
ATOM   1900  OD1 ASN B1489     -50.256 -26.976   3.535  1.00  0.00           O  
ATOM   1901  ND2 ASN B1489     -48.507 -28.190   4.289  1.00  0.00           N  
ATOM   1902  N   LEU B1490     -48.818 -31.558   0.335  1.00  0.00           N  
ATOM   1903  CA  LEU B1490     -48.913 -32.986   0.033  1.00  0.00           C  
ATOM   1904  C   LEU B1490     -47.660 -33.768   0.498  1.00  0.00           C  
ATOM   1905  O   LEU B1490     -46.558 -33.227   0.500  1.00  0.00           O  
ATOM   1906  CB  LEU B1490     -49.214 -33.197  -1.452  1.00  0.00           C  
ATOM   1907  CG  LEU B1490     -50.612 -32.735  -1.862  1.00  0.00           C  
ATOM   1908  CD1 LEU B1490     -50.743 -32.617  -3.374  1.00  0.00           C  
ATOM   1909  CD2 LEU B1490     -51.663 -33.659  -1.264  1.00  0.00           C  
ATOM   1910  N   PRO B1491     -47.842 -35.025   0.953  1.00  0.00           N  
ATOM   1911  CA  PRO B1491     -46.683 -35.764   1.435  1.00  0.00           C  
ATOM   1912  C   PRO B1491     -45.889 -36.416   0.311  1.00  0.00           C  
ATOM   1913  O   PRO B1491     -46.456 -36.904  -0.681  1.00  0.00           O  
ATOM   1914  CB  PRO B1491     -47.315 -36.836   2.320  1.00  0.00           C  
ATOM   1915  CG  PRO B1491     -48.615 -37.141   1.652  1.00  0.00           C  
ATOM   1916  CD  PRO B1491     -49.091 -35.804   1.109  1.00  0.00           C  
ATOM   1917  N   VAL B1492     -44.581 -36.442   0.510  1.00  0.00           N  
ATOM   1918  CA  VAL B1492     -43.620 -36.947  -0.451  1.00  0.00           C  
ATOM   1919  C   VAL B1492     -43.248 -38.378  -0.056  1.00  0.00           C  
ATOM   1920  O   VAL B1492     -42.932 -38.642   1.120  1.00  0.00           O  
ATOM   1921  CB  VAL B1492     -42.385 -36.021  -0.463  1.00  0.00           C  
ATOM   1922  CG1 VAL B1492     -41.168 -36.690  -1.084  1.00  0.00           C  
ATOM   1923  CG2 VAL B1492     -42.733 -34.701  -1.151  1.00  0.00           C  
ATOM   1924  N   PRO B1493     -43.286 -39.313  -1.029  1.00  0.00           N  
ATOM   1925  CA  PRO B1493     -42.945 -40.706  -0.746  1.00  0.00           C  
ATOM   1926  C   PRO B1493     -41.568 -40.875  -0.087  1.00  0.00           C  
ATOM   1927  O   PRO B1493     -40.609 -40.176  -0.459  1.00  0.00           O  
ATOM   1928  CB  PRO B1493     -42.980 -41.353  -2.134  1.00  0.00           C  
ATOM   1929  CG  PRO B1493     -43.975 -40.510  -2.910  1.00  0.00           C  
ATOM   1930  CD  PRO B1493     -43.666 -39.115  -2.443  1.00  0.00           C  
ATOM   1931  N   ASP B1494     -41.475 -41.778   0.893  1.00  0.00           N  
ATOM   1932  CA  ASP B1494     -40.193 -42.078   1.525  1.00  0.00           C  
ATOM   1933  C   ASP B1494     -39.332 -42.954   0.610  1.00  0.00           C  
ATOM   1934  O   ASP B1494     -39.763 -43.324  -0.491  1.00  0.00           O  
ATOM   1935  CB  ASP B1494     -40.374 -42.704   2.920  1.00  0.00           C  
ATOM   1936  CG  ASP B1494     -40.977 -44.113   2.882  1.00  0.00           C  
ATOM   1937  OD1 ASP B1494     -40.668 -44.915   1.980  1.00  0.00           O  
ATOM   1938  OD2 ASP B1494     -41.771 -44.432   3.782  1.00  0.00           O  
ATOM   1939  N   GLU B1495     -38.132 -43.301   1.071  1.00  0.00           N  
ATOM   1940  CA  GLU B1495     -37.164 -44.038   0.258  1.00  0.00           C  
ATOM   1941  C   GLU B1495     -37.587 -45.471  -0.054  1.00  0.00           C  
ATOM   1942  O   GLU B1495     -37.025 -46.109  -0.943  1.00  0.00           O  
ATOM   1943  CB  GLU B1495     -35.796 -44.025   0.937  1.00  0.00           C  
ATOM   1944  CG  GLU B1495     -35.850 -43.736   2.417  1.00  0.00           C  
ATOM   1945  CD  GLU B1495     -35.168 -44.815   3.229  1.00  0.00           C  
ATOM   1946  OE1 GLU B1495     -33.974 -45.107   2.953  1.00  0.00           O  
ATOM   1947  OE2 GLU B1495     -35.834 -45.388   4.135  1.00  0.00           O  
ATOM   1948  N   ASN B1496     -38.578 -45.962   0.689  1.00  0.00           N  
ATOM   1949  CA  ASN B1496     -39.047 -47.351   0.597  1.00  0.00           C  
ATOM   1950  C   ASN B1496     -40.238 -47.557  -0.325  1.00  0.00           C  
ATOM   1951  O   ASN B1496     -40.761 -48.675  -0.430  1.00  0.00           O  
ATOM   1952  CB  ASN B1496     -39.400 -47.892   1.987  1.00  0.00           C  
ATOM   1953  CG  ASN B1496     -38.215 -47.927   2.907  1.00  0.00           C  
ATOM   1954  OD1 ASN B1496     -38.296 -47.465   4.044  1.00  0.00           O  
ATOM   1955  ND2 ASN B1496     -37.086 -48.453   2.411  1.00  0.00           N  
ATOM   1956  N   VAL B1497     -40.680 -46.479  -0.971  1.00  0.00           N  
ATOM   1957  CA  VAL B1497     -41.736 -46.554  -1.968  1.00  0.00           C  
ATOM   1958  C   VAL B1497     -41.397 -47.680  -2.958  1.00  0.00           C  
ATOM   1959  O   VAL B1497     -40.264 -47.802  -3.406  1.00  0.00           O  
ATOM   1960  CB  VAL B1497     -42.013 -45.152  -2.640  1.00  0.00           C  
ATOM   1961  CG1 VAL B1497     -40.770 -44.582  -3.337  1.00  0.00           C  
ATOM   1962  CG2 VAL B1497     -43.204 -45.224  -3.594  1.00  0.00           C  
ATOM   1963  N   ASP B1498     -42.370 -48.533  -3.252  1.00  0.00           N  
ATOM   1964  CA  ASP B1498     -42.131 -49.705  -4.092  1.00  0.00           C  
ATOM   1965  C   ASP B1498     -42.408 -49.374  -5.564  1.00  0.00           C  
ATOM   1966  O   ASP B1498     -43.572 -49.246  -5.989  1.00  0.00           O  
ATOM   1967  CB  ASP B1498     -42.975 -50.883  -3.577  1.00  0.00           C  
ATOM   1968  CG  ASP B1498     -43.006 -52.062  -4.533  1.00  0.00           C  
ATOM   1969  OD1 ASP B1498     -42.047 -52.250  -5.310  1.00  0.00           O  
ATOM   1970  OD2 ASP B1498     -44.010 -52.808  -4.503  1.00  0.00           O  
ATOM   1971  N   TYR B1499     -41.329 -49.242  -6.336  1.00  0.00           N  
ATOM   1972  CA  TYR B1499     -41.404 -48.735  -7.723  1.00  0.00           C  
ATOM   1973  C   TYR B1499     -41.971 -49.719  -8.768  1.00  0.00           C  
ATOM   1974  O   TYR B1499     -42.291 -49.323  -9.893  1.00  0.00           O  
ATOM   1975  CB  TYR B1499     -40.048 -48.148  -8.166  1.00  0.00           C  
ATOM   1976  CG  TYR B1499     -39.749 -46.748  -7.630  1.00  0.00           C  
ATOM   1977  CD1 TYR B1499     -40.331 -45.615  -8.215  1.00  0.00           C  
ATOM   1978  CD2 TYR B1499     -38.876 -46.555  -6.558  1.00  0.00           C  
ATOM   1979  CE1 TYR B1499     -40.058 -44.324  -7.742  1.00  0.00           C  
ATOM   1980  CE2 TYR B1499     -38.593 -45.261  -6.073  1.00  0.00           C  
ATOM   1981  CZ  TYR B1499     -39.195 -44.149  -6.677  1.00  0.00           C  
ATOM   1982  OH  TYR B1499     -38.936 -42.867  -6.218  1.00  0.00           O  
ATOM   1983  N   ASP B1500     -42.107 -50.989  -8.378  1.00  0.00           N  
ATOM   1984  CA  ASP B1500     -42.769 -52.012  -9.214  1.00  0.00           C  
ATOM   1985  C   ASP B1500     -44.292 -52.147  -9.004  1.00  0.00           C  
ATOM   1986  O   ASP B1500     -44.979 -52.751  -9.830  1.00  0.00           O  
ATOM   1987  CB  ASP B1500     -42.062 -53.360  -9.088  1.00  0.00           C  
ATOM   1988  CG  ASP B1500     -40.660 -53.330  -9.688  1.00  0.00           C  
ATOM   1989  OD1 ASP B1500     -40.480 -52.740 -10.797  1.00  0.00           O  
ATOM   1990  OD2 ASP B1500     -39.739 -53.885  -9.035  1.00  0.00           O  
ATOM   1991  N   GLY B1501     -44.808 -51.541  -7.935  1.00  0.00           N  
ATOM   1992  CA  GLY B1501     -46.223 -51.583  -7.618  1.00  0.00           C  
ATOM   1993  C   GLY B1501     -47.065 -50.578  -8.369  1.00  0.00           C  
ATOM   1994  O   GLY B1501     -46.601 -49.945  -9.322  1.00  0.00           O  
ATOM   1995  N   ASP B1502     -48.322 -50.462  -7.933  1.00  0.00           N  
ATOM   1996  CA  ASP B1502     -49.277 -49.453  -8.398  1.00  0.00           C  
ATOM   1997  C   ASP B1502     -48.817 -48.115  -7.832  1.00  0.00           C  
ATOM   1998  O   ASP B1502     -48.816 -47.917  -6.602  1.00  0.00           O  
ATOM   1999  CB  ASP B1502     -50.691 -49.792  -7.870  1.00  0.00           C  
ATOM   2000  CG  ASP B1502     -51.822 -49.043  -8.610  1.00  0.00           C  
ATOM   2001  OD1 ASP B1502     -51.646 -48.653  -9.789  1.00  0.00           O  
ATOM   2002  OD2 ASP B1502     -52.909 -48.857  -7.999  1.00  0.00           O  
ATOM   2003  N   LEU B1503     -48.393 -47.205  -8.706  1.00  0.00           N  
ATOM   2004  CA  LEU B1503     -48.015 -45.881  -8.234  1.00  0.00           C  
ATOM   2005  C   LEU B1503     -49.182 -44.903  -8.316  1.00  0.00           C  
ATOM   2006  O   LEU B1503     -49.128 -43.830  -7.725  1.00  0.00           O  
ATOM   2007  CB  LEU B1503     -46.770 -45.352  -8.953  1.00  0.00           C  
ATOM   2008  CG  LEU B1503     -45.479 -46.146  -8.750  1.00  0.00           C  
ATOM   2009  CD1 LEU B1503     -44.417 -45.622  -9.669  1.00  0.00           C  
ATOM   2010  CD2 LEU B1503     -45.011 -46.119  -7.300  1.00  0.00           C  
ATOM   2011  N   THR B1504     -50.242 -45.301  -9.021  1.00  0.00           N  
ATOM   2012  CA  THR B1504     -51.474 -44.499  -9.179  1.00  0.00           C  
ATOM   2013  C   THR B1504     -51.968 -43.789  -7.909  1.00  0.00           C  
ATOM   2014  O   THR B1504     -52.100 -42.567  -7.929  1.00  0.00           O  
ATOM   2015  CB  THR B1504     -52.632 -45.304  -9.838  1.00  0.00           C  
ATOM   2016  OG1 THR B1504     -52.134 -45.990 -10.994  1.00  0.00           O  
ATOM   2017  CG2 THR B1504     -53.785 -44.371 -10.259  1.00  0.00           C  
ATOM   2018  N   PRO B1505     -52.228 -44.523  -6.802  1.00  0.00           N  
ATOM   2019  CA  PRO B1505     -52.714 -43.781  -5.631  1.00  0.00           C  
ATOM   2020  C   PRO B1505     -51.832 -42.603  -5.195  1.00  0.00           C  
ATOM   2021  O   PRO B1505     -52.374 -41.620  -4.669  1.00  0.00           O  
ATOM   2022  CB  PRO B1505     -52.791 -44.842  -4.523  1.00  0.00           C  
ATOM   2023  CG  PRO B1505     -52.066 -46.014  -5.026  1.00  0.00           C  
ATOM   2024  CD  PRO B1505     -52.135 -45.966  -6.522  1.00  0.00           C  
ATOM   2025  N   ILE B1506     -50.513 -42.697  -5.403  1.00  0.00           N  
ATOM   2026  CA  ILE B1506     -49.595 -41.573  -5.130  1.00  0.00           C  
ATOM   2027  C   ILE B1506     -49.807 -40.439  -6.136  1.00  0.00           C  
ATOM   2028  O   ILE B1506     -50.102 -39.325  -5.729  1.00  0.00           O  
ATOM   2029  CB  ILE B1506     -48.082 -41.987  -5.083  1.00  0.00           C  
ATOM   2030  CG1 ILE B1506     -47.778 -42.837  -3.851  1.00  0.00           C  
ATOM   2031  CG2 ILE B1506     -47.159 -40.747  -5.066  1.00  0.00           C  
ATOM   2032  CD1 ILE B1506     -46.627 -43.812  -4.052  1.00  0.00           C  
ATOM   2033  N   ILE B1507     -49.674 -40.731  -7.436  1.00  0.00           N  
ATOM   2034  CA  ILE B1507     -49.837 -39.725  -8.486  1.00  0.00           C  
ATOM   2035  C   ILE B1507     -51.177 -38.990  -8.291  1.00  0.00           C  
ATOM   2036  O   ILE B1507     -51.210 -37.756  -8.310  1.00  0.00           O  
ATOM   2037  CB  ILE B1507     -49.780 -40.346  -9.926  1.00  0.00           C  
ATOM   2038  CG1 ILE B1507     -48.590 -41.311 -10.129  1.00  0.00           C  
ATOM   2039  CG2 ILE B1507     -49.845 -39.288 -11.004  1.00  0.00           C  
ATOM   2040  CD1 ILE B1507     -47.204 -40.722 -10.062  1.00  0.00           C  
ATOM   2041  N   LYS B1508     -52.260 -39.755  -8.078  1.00  0.00           N  
ATOM   2042  CA  LYS B1508     -53.615 -39.210  -7.880  1.00  0.00           C  
ATOM   2043  C   LYS B1508     -53.716 -38.203  -6.711  1.00  0.00           C  
ATOM   2044  O   LYS B1508     -54.464 -37.231  -6.793  1.00  0.00           O  
ATOM   2045  CB  LYS B1508     -54.672 -40.336  -7.796  1.00  0.00           C  
ATOM   2046  CG  LYS B1508     -55.769 -40.153  -6.691  1.00  0.00           C  
ATOM   2047  CD  LYS B1508     -57.201 -40.334  -7.232  1.00  0.00           C  
ATOM   2048  CE  LYS B1508     -58.281 -40.041  -6.160  1.00  0.00           C  
ATOM   2049  NZ  LYS B1508     -58.208 -38.656  -5.544  1.00  0.00           N  
ATOM   2050  N   GLN B1509     -52.954 -38.430  -5.642  1.00  0.00           N  
ATOM   2051  CA  GLN B1509     -52.813 -37.445  -4.582  1.00  0.00           C  
ATOM   2052  C   GLN B1509     -52.329 -36.105  -5.114  1.00  0.00           C  
ATOM   2053  O   GLN B1509     -52.747 -35.043  -4.637  1.00  0.00           O  
ATOM   2054  CB  GLN B1509     -51.790 -37.905  -3.566  1.00  0.00           C  
ATOM   2055  CG  GLN B1509     -52.335 -38.398  -2.256  1.00  0.00           C  
ATOM   2056  CD  GLN B1509     -51.320 -38.198  -1.152  1.00  0.00           C  
ATOM   2057  OE1 GLN B1509     -50.133 -38.533  -1.315  1.00  0.00           O  
ATOM   2058  NE2 GLN B1509     -51.763 -37.612  -0.037  1.00  0.00           N  
ATOM   2059  N   TRP B1510     -51.413 -36.155  -6.073  1.00  0.00           N  
ATOM   2060  CA  TRP B1510     -50.739 -34.942  -6.523  1.00  0.00           C  
ATOM   2061  C   TRP B1510     -51.492 -34.265  -7.639  1.00  0.00           C  
ATOM   2062  O   TRP B1510     -51.531 -33.056  -7.709  1.00  0.00           O  
ATOM   2063  CB  TRP B1510     -49.281 -35.228  -6.891  1.00  0.00           C  
ATOM   2064  CG  TRP B1510     -48.437 -35.379  -5.659  1.00  0.00           C  
ATOM   2065  CD1 TRP B1510     -48.236 -36.517  -4.942  1.00  0.00           C  
ATOM   2066  CD2 TRP B1510     -47.711 -34.341  -4.979  1.00  0.00           C  
ATOM   2067  NE1 TRP B1510     -47.424 -36.263  -3.862  1.00  0.00           N  
ATOM   2068  CE2 TRP B1510     -47.084 -34.934  -3.864  1.00  0.00           C  
ATOM   2069  CE3 TRP B1510     -47.516 -32.969  -5.216  1.00  0.00           C  
ATOM   2070  CZ2 TRP B1510     -46.269 -34.201  -2.983  1.00  0.00           C  
ATOM   2071  CZ3 TRP B1510     -46.718 -32.242  -4.341  1.00  0.00           C  
ATOM   2072  CH2 TRP B1510     -46.108 -32.859  -3.239  1.00  0.00           C  
ATOM   2073  N   THR B1511     -52.134 -35.069  -8.468  1.00  0.00           N  
ATOM   2074  CA  THR B1511     -52.811 -34.605  -9.654  1.00  0.00           C  
ATOM   2075  C   THR B1511     -54.291 -34.340  -9.410  1.00  0.00           C  
ATOM   2076  O   THR B1511     -55.011 -34.022 -10.343  1.00  0.00           O  
ATOM   2077  CB  THR B1511     -52.663 -35.632 -10.798  1.00  0.00           C  
ATOM   2078  OG1 THR B1511     -53.340 -36.845 -10.449  1.00  0.00           O  
ATOM   2079  CG2 THR B1511     -51.183 -35.933 -11.080  1.00  0.00           C  
ATOM   2080  N   SER B1512     -54.741 -34.472  -8.164  1.00  0.00           N  
ATOM   2081  CA  SER B1512     -56.150 -34.273  -7.820  1.00  0.00           C  
ATOM   2082  C   SER B1512     -56.452 -32.813  -7.479  1.00  0.00           C  
ATOM   2083  O   SER B1512     -57.561 -32.328  -7.723  1.00  0.00           O  
ATOM   2084  CB  SER B1512     -56.591 -35.205  -6.674  1.00  0.00           C  
ATOM   2085  OG  SER B1512     -55.827 -35.031  -5.476  1.00  0.00           O  
ATOM   2086  N   VAL B1513     -55.469 -32.121  -6.911  1.00  0.00           N  
ATOM   2087  CA  VAL B1513     -55.544 -30.667  -6.737  1.00  0.00           C  
ATOM   2088  C   VAL B1513     -55.088 -29.917  -8.000  1.00  0.00           C  
ATOM   2089  O   VAL B1513     -54.068 -30.271  -8.601  1.00  0.00           O  
ATOM   2090  CB  VAL B1513     -54.745 -30.174  -5.487  1.00  0.00           C  
ATOM   2091  CG1 VAL B1513     -55.540 -30.423  -4.212  1.00  0.00           C  
ATOM   2092  CG2 VAL B1513     -53.399 -30.857  -5.414  1.00  0.00           C  
ATOM   2093  N   TYR B1514     -55.858 -28.897  -8.391  1.00  0.00           N  
ATOM   2094  CA  TYR B1514     -55.532 -28.031  -9.541  1.00  0.00           C  
ATOM   2095  C   TYR B1514     -54.142 -27.413  -9.459  1.00  0.00           C  
ATOM   2096  O   TYR B1514     -53.792 -26.759  -8.475  1.00  0.00           O  
ATOM   2097  CB  TYR B1514     -56.551 -26.902  -9.678  1.00  0.00           C  
ATOM   2098  CG  TYR B1514     -56.479 -26.188 -11.006  1.00  0.00           C  
ATOM   2099  CD1 TYR B1514     -57.379 -26.482 -12.018  1.00  0.00           C  
ATOM   2100  CD2 TYR B1514     -55.508 -25.211 -11.249  1.00  0.00           C  
ATOM   2101  CE1 TYR B1514     -57.311 -25.843 -13.242  1.00  0.00           C  
ATOM   2102  CE2 TYR B1514     -55.429 -24.572 -12.471  1.00  0.00           C  
ATOM   2103  CZ  TYR B1514     -56.334 -24.904 -13.458  1.00  0.00           C  
ATOM   2104  OH  TYR B1514     -56.268 -24.286 -14.664  1.00  0.00           O  
ATOM   2105  N   ALA B1515     -53.342 -27.639 -10.494  1.00  0.00           N  
ATOM   2106  CA  ALA B1515     -52.053 -26.988 -10.621  1.00  0.00           C  
ATOM   2107  C   ALA B1515     -51.633 -26.998 -12.086  1.00  0.00           C  
ATOM   2108  O   ALA B1515     -51.126 -27.980 -12.561  1.00  0.00           O  
ATOM   2109  CB  ALA B1515     -51.027 -27.684  -9.750  1.00  0.00           C  
ATOM   2110  N   ALA B1516     -51.851 -25.886 -12.782  1.00  0.00           N  
ATOM   2111  CA  ALA B1516     -51.539 -25.720 -14.201  1.00  0.00           C  
ATOM   2112  C   ALA B1516     -50.572 -24.553 -14.435  1.00  0.00           C  
ATOM   2113  O   ALA B1516     -50.667 -23.520 -13.766  1.00  0.00           O  
ATOM   2114  CB  ALA B1516     -52.829 -25.491 -14.979  1.00  0.00           C  
ATOM   2115  N   THR B1517     -49.659 -24.704 -15.392  1.00  0.00           N  
ATOM   2116  CA  THR B1517     -48.818 -23.585 -15.839  1.00  0.00           C  
ATOM   2117  C   THR B1517     -49.699 -22.657 -16.678  1.00  0.00           C  
ATOM   2118  O   THR B1517     -50.846 -23.029 -16.993  1.00  0.00           O  
ATOM   2119  CB  THR B1517     -47.563 -24.026 -16.657  1.00  0.00           C  
ATOM   2120  OG1 THR B1517     -47.969 -24.545 -17.926  1.00  0.00           O  
ATOM   2121  CG2 THR B1517     -46.780 -25.085 -15.924  1.00  0.00           C  
ATOM   2122  N   GLU B1518     -49.190 -21.461 -17.017  1.00  0.00           N  
ATOM   2123  CA  GLU B1518     -49.948 -20.517 -17.859  1.00  0.00           C  
ATOM   2124  C   GLU B1518     -50.200 -21.099 -19.251  1.00  0.00           C  
ATOM   2125  O   GLU B1518     -51.167 -20.730 -19.894  1.00  0.00           O  
ATOM   2126  CB  GLU B1518     -49.280 -19.130 -17.964  1.00  0.00           C  
ATOM   2127  CG  GLU B1518     -47.736 -19.172 -18.263  1.00  0.00           C  
ATOM   2128  CD  GLU B1518     -47.127 -17.817 -18.665  1.00  0.00           C  
ATOM   2129  OE1 GLU B1518     -46.866 -17.627 -19.872  1.00  0.00           O  
ATOM   2130  OE2 GLU B1518     -46.903 -16.955 -17.783  1.00  0.00           O  
ATOM   2131  N   ASP B1519     -49.342 -22.018 -19.701  1.00  0.00           N  
ATOM   2132  CA  ASP B1519     -49.514 -22.655 -21.022  1.00  0.00           C  
ATOM   2133  C   ASP B1519     -50.826 -23.502 -21.128  1.00  0.00           C  
ATOM   2134  O   ASP B1519     -51.424 -23.592 -22.191  1.00  0.00           O  
ATOM   2135  CB  ASP B1519     -48.261 -23.472 -21.422  1.00  0.00           C  
ATOM   2136  CG  ASP B1519     -46.959 -22.630 -21.465  1.00  0.00           C  
ATOM   2137  OD1 ASP B1519     -46.961 -21.504 -21.988  1.00  0.00           O  
ATOM   2138  OD2 ASP B1519     -45.898 -23.106 -21.000  1.00  0.00           O  
ATOM   2139  N   VAL B1520     -51.279 -24.104 -20.028  1.00  0.00           N  
ATOM   2140  CA  VAL B1520     -52.441 -25.029 -20.056  1.00  0.00           C  
ATOM   2141  C   VAL B1520     -53.602 -24.673 -19.099  1.00  0.00           C  
ATOM   2142  O   VAL B1520     -54.621 -25.359 -19.071  1.00  0.00           O  
ATOM   2143  CB  VAL B1520     -52.004 -26.516 -19.830  1.00  0.00           C  
ATOM   2144  CG1 VAL B1520     -51.138 -26.992 -20.962  1.00  0.00           C  
ATOM   2145  CG2 VAL B1520     -51.285 -26.700 -18.510  1.00  0.00           C  
ATOM   2146  N   HIS B1521     -53.425 -23.605 -18.322  1.00  0.00           N  
ATOM   2147  CA  HIS B1521     -54.444 -23.030 -17.437  1.00  0.00           C  
ATOM   2148  C   HIS B1521     -55.804 -22.823 -18.101  1.00  0.00           C  
ATOM   2149  O   HIS B1521     -55.888 -22.417 -19.264  1.00  0.00           O  
ATOM   2150  CB  HIS B1521     -53.937 -21.690 -16.899  1.00  0.00           C  
ATOM   2151  CG  HIS B1521     -54.863 -21.033 -15.926  1.00  0.00           C  
ATOM   2152  ND1 HIS B1521     -55.359 -21.681 -14.818  1.00  0.00           N  
ATOM   2153  CD2 HIS B1521     -55.368 -19.777 -15.884  1.00  0.00           C  
ATOM   2154  CE1 HIS B1521     -56.148 -20.860 -14.147  1.00  0.00           C  
ATOM   2155  NE2 HIS B1521     -56.163 -19.695 -14.769  1.00  0.00           N  
ATOM   2156  N   GLU B1522     -56.862 -23.103 -17.350  1.00  0.00           N  
ATOM   2157  CA  GLU B1522     -58.219 -22.953 -17.832  1.00  0.00           C  
ATOM   2158  C   GLU B1522     -59.012 -22.232 -16.766  1.00  0.00           C  
ATOM   2159  O   GLU B1522     -59.366 -22.850 -15.755  1.00  0.00           O  
ATOM   2160  CB  GLU B1522     -58.849 -24.318 -18.087  1.00  0.00           C  
ATOM   2161  CG  GLU B1522     -58.352 -25.039 -19.327  1.00  0.00           C  
ATOM   2162  CD  GLU B1522     -59.091 -26.351 -19.561  1.00  0.00           C  
ATOM   2163  OE1 GLU B1522     -58.791 -27.346 -18.860  1.00  0.00           O  
ATOM   2164  OE2 GLU B1522     -59.971 -26.378 -20.454  1.00  0.00           O  
ATOM   2165  N   PRO B1523     -59.307 -20.928 -16.987  1.00  0.00           N  
ATOM   2166  CA  PRO B1523     -59.867 -20.078 -15.923  1.00  0.00           C  
ATOM   2167  C   PRO B1523     -61.258 -20.511 -15.489  1.00  0.00           C  
ATOM   2168  O   PRO B1523     -61.573 -20.423 -14.308  1.00  0.00           O  
ATOM   2169  CB  PRO B1523     -59.876 -18.670 -16.544  1.00  0.00           C  
ATOM   2170  CG  PRO B1523     -58.996 -18.765 -17.768  1.00  0.00           C  
ATOM   2171  CD  PRO B1523     -59.140 -20.178 -18.245  1.00  0.00           C  
ATOM   2172  N   ALA B1676     -62.066 -20.993 -16.431  1.00  0.00           N  
ATOM   2173  CA  ALA B1676     -63.352 -21.621 -16.102  1.00  0.00           C  
ATOM   2174  C   ALA B1676     -63.171 -22.802 -15.137  1.00  0.00           C  
ATOM   2175  O   ALA B1676     -63.777 -22.825 -14.063  1.00  0.00           O  
ATOM   2176  CB  ALA B1676     -64.087 -22.070 -17.383  1.00  0.00           C  
ATOM   2177  N   ARG B1677     -62.319 -23.756 -15.526  1.00  0.00           N  
ATOM   2178  CA  ARG B1677     -62.029 -24.973 -14.761  1.00  0.00           C  
ATOM   2179  C   ARG B1677     -61.373 -24.694 -13.404  1.00  0.00           C  
ATOM   2180  O   ARG B1677     -61.606 -25.423 -12.443  1.00  0.00           O  
ATOM   2181  CB  ARG B1677     -61.164 -25.915 -15.615  1.00  0.00           C  
ATOM   2182  CG  ARG B1677     -60.658 -27.172 -14.915  1.00  0.00           C  
ATOM   2183  CD  ARG B1677     -59.738 -27.994 -15.787  1.00  0.00           C  
ATOM   2184  NE  ARG B1677     -59.067 -29.023 -14.992  1.00  0.00           N  
ATOM   2185  CZ  ARG B1677     -58.234 -29.953 -15.469  1.00  0.00           C  
ATOM   2186  NH1 ARG B1677     -57.947 -30.009 -16.766  1.00  0.00           N  
ATOM   2187  NH2 ARG B1677     -57.679 -30.833 -14.637  1.00  0.00           N  
ATOM   2188  N   TYR B1678     -60.550 -23.649 -13.349  1.00  0.00           N  
ATOM   2189  CA  TYR B1678     -59.910 -23.138 -12.119  1.00  0.00           C  
ATOM   2190  C   TYR B1678     -60.897 -22.737 -11.009  1.00  0.00           C  
ATOM   2191  O   TYR B1678     -60.749 -23.135  -9.843  1.00  0.00           O  
ATOM   2192  CB  TYR B1678     -59.078 -21.913 -12.490  1.00  0.00           C  
ATOM   2193  CG  TYR B1678     -58.156 -21.368 -11.431  1.00  0.00           C  
ATOM   2194  CD1 TYR B1678     -57.405 -22.213 -10.608  1.00  0.00           C  
ATOM   2195  CD2 TYR B1678     -57.983 -19.989 -11.290  1.00  0.00           C  
ATOM   2196  CE1 TYR B1678     -56.521 -21.688  -9.648  1.00  0.00           C  
ATOM   2197  CE2 TYR B1678     -57.110 -19.459 -10.350  1.00  0.00           C  
ATOM   2198  CZ  TYR B1678     -56.378 -20.309  -9.535  1.00  0.00           C  
ATOM   2199  OH  TYR B1678     -55.506 -19.771  -8.611  1.00  0.00           O  
ATOM   2200  N   GLU B1679     -61.884 -21.921 -11.375  1.00  0.00           N  
ATOM   2201  CA  GLU B1679     -62.900 -21.466 -10.428  1.00  0.00           C  
ATOM   2202  C   GLU B1679     -63.752 -22.637  -9.951  1.00  0.00           C  
ATOM   2203  O   GLU B1679     -63.886 -22.862  -8.750  1.00  0.00           O  
ATOM   2204  CB  GLU B1679     -63.767 -20.377 -11.056  1.00  0.00           C  
ATOM   2205  CG  GLU B1679     -63.071 -19.026 -11.103  1.00  0.00           C  
ATOM   2206  CD  GLU B1679     -63.514 -18.165 -12.282  1.00  0.00           C  
ATOM   2207  OE1 GLU B1679     -64.382 -18.622 -13.082  1.00  0.00           O  
ATOM   2208  OE2 GLU B1679     -62.981 -17.030 -12.402  1.00  0.00           O  
ATOM   2209  N   SER B1680     -64.265 -23.403 -10.911  1.00  0.00           N  
ATOM   2210  CA  SER B1680     -65.164 -24.523 -10.662  1.00  0.00           C  
ATOM   2211  C   SER B1680     -64.466 -25.759 -10.084  1.00  0.00           C  
ATOM   2212  O   SER B1680     -64.997 -26.868 -10.164  1.00  0.00           O  
ATOM   2213  CB  SER B1680     -65.894 -24.884 -11.967  1.00  0.00           C  
ATOM   2214  OG  SER B1680     -66.513 -23.738 -12.554  1.00  0.00           O  
ATOM   2215  N   GLU B1681     -63.279 -25.565  -9.515  1.00  0.00           N  
ATOM   2216  CA  GLU B1681     -62.481 -26.656  -8.942  1.00  0.00           C  
ATOM   2217  C   GLU B1681     -61.654 -26.211  -7.731  1.00  0.00           C  
ATOM   2218  O   GLU B1681     -61.508 -26.964  -6.767  1.00  0.00           O  
ATOM   2219  CB  GLU B1681     -61.589 -27.326 -10.004  1.00  0.00           C  
ATOM   2220  CG  GLU B1681     -62.236 -28.539 -10.697  1.00  0.00           C  
ATOM   2221  CD  GLU B1681     -61.367 -29.187 -11.783  1.00  0.00           C  
ATOM   2222  OE1 GLU B1681     -60.150 -29.416 -11.551  1.00  0.00           O  
ATOM   2223  OE2 GLU B1681     -61.929 -29.484 -12.869  1.00  0.00           O  
ATOM   2224  N   VAL B1682     -61.115 -24.993  -7.785  1.00  0.00           N  
ATOM   2225  CA  VAL B1682     -60.435 -24.395  -6.637  1.00  0.00           C  
ATOM   2226  C   VAL B1682     -61.386 -23.417  -5.910  1.00  0.00           C  
ATOM   2227  O   VAL B1682     -62.029 -22.576  -6.557  1.00  0.00           O  
ATOM   2228  CB  VAL B1682     -59.134 -23.660  -7.047  1.00  0.00           C  
ATOM   2229  CG1 VAL B1682     -58.285 -23.346  -5.824  1.00  0.00           C  
ATOM   2230  CG2 VAL B1682     -58.339 -24.494  -7.996  1.00  0.00           C  
ATOM   2231  N   PRO B1683     -61.505 -23.551  -4.568  1.00  0.00           N  
ATOM   2232  CA  PRO B1683     -62.175 -22.532  -3.775  1.00  0.00           C  
ATOM   2233  C   PRO B1683     -61.355 -21.259  -3.812  1.00  0.00           C  
ATOM   2234  O   PRO B1683     -60.120 -21.327  -3.736  1.00  0.00           O  
ATOM   2235  CB  PRO B1683     -62.132 -23.111  -2.358  1.00  0.00           C  
ATOM   2236  CG  PRO B1683     -60.987 -24.050  -2.367  1.00  0.00           C  
ATOM   2237  CD  PRO B1683     -61.042 -24.668  -3.721  1.00  0.00           C  
ATOM   2238  N   GLU B1684     -62.021 -20.109  -3.920  1.00  0.00           N  
ATOM   2239  CA  GLU B1684     -61.308 -18.841  -3.916  1.00  0.00           C  
ATOM   2240  C   GLU B1684     -60.318 -18.773  -2.745  1.00  0.00           C  
ATOM   2241  O   GLU B1684     -59.282 -18.111  -2.835  1.00  0.00           O  
ATOM   2242  CB  GLU B1684     -62.272 -17.658  -3.891  1.00  0.00           C  
ATOM   2243  CG  GLU B1684     -61.649 -16.390  -4.455  1.00  0.00           C  
ATOM   2244  CD  GLU B1684     -62.536 -15.147  -4.314  1.00  0.00           C  
ATOM   2245  OE1 GLU B1684     -63.456 -15.151  -3.440  1.00  0.00           O  
ATOM   2246  OE2 GLU B1684     -62.293 -14.165  -5.077  1.00  0.00           O  
ATOM   2247  N   ALA B1685     -60.647 -19.483  -1.665  1.00  0.00           N  
ATOM   2248  CA  ALA B1685     -59.806 -19.589  -0.459  1.00  0.00           C  
ATOM   2249  C   ALA B1685     -58.379 -20.083  -0.744  1.00  0.00           C  
ATOM   2250  O   ALA B1685     -57.409 -19.547  -0.200  1.00  0.00           O  
ATOM   2251  CB  ALA B1685     -60.490 -20.482   0.572  1.00  0.00           C  
ATOM   2252  N   ASN B1686     -58.271 -21.079  -1.630  1.00  0.00           N  
ATOM   2253  CA  ASN B1686     -57.009 -21.766  -1.939  1.00  0.00           C  
ATOM   2254  C   ASN B1686     -56.346 -21.344  -3.267  1.00  0.00           C  
ATOM   2255  O   ASN B1686     -55.256 -21.824  -3.578  1.00  0.00           O  
ATOM   2256  CB  ASN B1686     -57.211 -23.296  -1.908  1.00  0.00           C  
ATOM   2257  CG  ASN B1686     -57.608 -23.837  -0.519  1.00  0.00           C  
ATOM   2258  OD1 ASN B1686     -57.823 -23.078   0.437  1.00  0.00           O  
ATOM   2259  ND2 ASN B1686     -57.694 -25.168  -0.409  1.00  0.00           N  
ATOM   2260  N   ARG B1687     -56.976 -20.446  -4.031  1.00  0.00           N  
ATOM   2261  CA  ARG B1687     -56.411 -19.965  -5.313  1.00  0.00           C  
ATOM   2262  C   ARG B1687     -55.177 -19.087  -5.163  1.00  0.00           C  
ATOM   2263  O   ARG B1687     -55.263 -18.011  -4.589  1.00  0.00           O  
ATOM   2264  CB  ARG B1687     -57.434 -19.163  -6.126  1.00  0.00           C  
ATOM   2265  CG  ARG B1687     -58.735 -19.857  -6.383  1.00  0.00           C  
ATOM   2266  CD  ARG B1687     -59.481 -19.215  -7.525  1.00  0.00           C  
ATOM   2267  NE  ARG B1687     -60.778 -19.864  -7.645  1.00  0.00           N  
ATOM   2268  CZ  ARG B1687     -61.950 -19.242  -7.627  1.00  0.00           C  
ATOM   2269  NH1 ARG B1687     -62.020 -17.921  -7.530  1.00  0.00           N  
ATOM   2270  NH2 ARG B1687     -63.056 -19.958  -7.720  1.00  0.00           N  
ATOM   2271  N   LEU B1688     -54.044 -19.537  -5.707  1.00  0.00           N  
ATOM   2272  CA  LEU B1688     -52.816 -18.734  -5.762  1.00  0.00           C  
ATOM   2273  C   LEU B1688     -52.314 -18.640  -7.201  1.00  0.00           C  
ATOM   2274  O   LEU B1688     -51.911 -19.641  -7.802  1.00  0.00           O  
ATOM   2275  CB  LEU B1688     -51.734 -19.298  -4.823  1.00  0.00           C  
ATOM   2276  CG  LEU B1688     -50.354 -18.619  -4.713  1.00  0.00           C  
ATOM   2277  CD1 LEU B1688     -50.436 -17.242  -4.072  1.00  0.00           C  
ATOM   2278  CD2 LEU B1688     -49.355 -19.493  -3.945  1.00  0.00           C  
ATOM   2279  N   ASN B1689     -52.401 -17.439  -7.762  1.00  0.00           N  
ATOM   2280  CA  ASN B1689     -51.885 -17.128  -9.083  1.00  0.00           C  
ATOM   2281  C   ASN B1689     -50.611 -16.421  -8.734  1.00  0.00           C  
ATOM   2282  O   ASN B1689     -50.642 -15.331  -8.169  1.00  0.00           O  
ATOM   2283  CB  ASN B1689     -52.774 -16.127  -9.852  1.00  0.00           C  
ATOM   2284  CG  ASN B1689     -54.281 -16.487  -9.849  1.00  0.00           C  
ATOM   2285  OD1 ASN B1689     -55.087 -15.799 -10.493  1.00  0.00           O  
ATOM   2286  ND2 ASN B1689     -54.660 -17.546  -9.136  1.00  0.00           N  
ATOM   2287  N   THR B1690     -49.488 -17.067  -9.013  1.00  0.00           N  
ATOM   2288  CA  THR B1690     -48.177 -16.514  -8.705  1.00  0.00           C  
ATOM   2289  C   THR B1690     -47.296 -16.937  -9.868  1.00  0.00           C  
ATOM   2290  O   THR B1690     -47.829 -17.299 -10.927  1.00  0.00           O  
ATOM   2291  CB  THR B1690     -47.662 -17.035  -7.351  1.00  0.00           C  
ATOM   2292  OG1 THR B1690     -46.505 -16.293  -6.945  1.00  0.00           O  
ATOM   2293  CG2 THR B1690     -47.321 -18.515  -7.416  1.00  0.00           C  
ATOM   2294  N   ARG B1692     -45.976 -16.872  -9.700  1.00  0.00           N  
ATOM   2295  CA  ARG B1692     -45.079 -17.532 -10.644  1.00  0.00           C  
ATOM   2296  C   ARG B1692     -43.934 -18.387 -10.026  1.00  0.00           C  
ATOM   2297  O   ARG B1692     -43.766 -18.451  -8.800  1.00  0.00           O  
ATOM   2298  CB  ARG B1692     -44.618 -16.578 -11.772  1.00  0.00           C  
ATOM   2299  CG  ARG B1692     -44.461 -15.099 -11.442  1.00  0.00           C  
ATOM   2300  CD  ARG B1692     -44.729 -14.169 -12.662  1.00  0.00           C  
ATOM   2301  NE  ARG B1692     -44.153 -14.637 -13.927  1.00  0.00           N  
ATOM   2302  CZ  ARG B1692     -44.807 -14.678 -15.102  1.00  0.00           C  
ATOM   2303  NH1 ARG B1692     -46.068 -14.247 -15.218  1.00  0.00           N  
ATOM   2304  NH2 ARG B1692     -44.192 -15.134 -16.185  1.00  0.00           N  
ATOM   2305  N   GLY B1693     -43.170 -19.063 -10.885  1.00  0.00           N  
ATOM   2306  CA  GLY B1693     -42.079 -19.912 -10.409  1.00  0.00           C  
ATOM   2307  C   GLY B1693     -40.955 -20.204 -11.372  1.00  0.00           C  
ATOM   2308  O   GLY B1693     -40.919 -19.697 -12.487  1.00  0.00           O  
ATOM   2309  N   ILE B1700     -40.038 -21.050 -10.913  1.00  0.00           N  
ATOM   2310  CA  ILE B1700     -38.840 -21.466 -11.638  1.00  0.00           C  
ATOM   2311  C   ILE B1700     -39.003 -22.952 -11.944  1.00  0.00           C  
ATOM   2312  O   ILE B1700     -39.141 -23.764 -11.016  1.00  0.00           O  
ATOM   2313  CB  ILE B1700     -37.559 -21.278 -10.740  1.00  0.00           C  
ATOM   2314  CG1 ILE B1700     -37.425 -19.824 -10.277  1.00  0.00           C  
ATOM   2315  CG2 ILE B1700     -36.279 -21.849 -11.427  1.00  0.00           C  
ATOM   2316  CD1 ILE B1700     -36.381 -19.562  -9.205  1.00  0.00           C  
ATOM   2317  N   GLU B1701     -38.960 -23.303 -13.229  1.00  0.00           N  
ATOM   2318  CA  GLU B1701     -39.062 -24.700 -13.693  1.00  0.00           C  
ATOM   2319  C   GLU B1701     -37.788 -25.498 -13.482  1.00  0.00           C  
ATOM   2320  O   GLU B1701     -36.752 -25.204 -14.089  1.00  0.00           O  
ATOM   2321  CB  GLU B1701     -39.396 -24.723 -15.172  1.00  0.00           C  
ATOM   2322  CG  GLU B1701     -39.484 -26.098 -15.771  1.00  0.00           C  
ATOM   2323  CD  GLU B1701     -39.603 -26.043 -17.279  1.00  0.00           C  
ATOM   2324  OE1 GLU B1701     -40.197 -25.071 -17.810  1.00  0.00           O  
ATOM   2325  OE2 GLU B1701     -39.102 -26.955 -17.944  1.00  0.00           O  
ATOM   2326  N   VAL B1702     -37.859 -26.535 -12.652  1.00  0.00           N  
ATOM   2327  CA  VAL B1702     -36.637 -27.256 -12.299  1.00  0.00           C  
ATOM   2328  C   VAL B1702     -36.566 -28.634 -12.947  1.00  0.00           C  
ATOM   2329  O   VAL B1702     -35.529 -29.285 -12.926  1.00  0.00           O  
ATOM   2330  CB  VAL B1702     -36.409 -27.301 -10.779  1.00  0.00           C  
ATOM   2331  CG1 VAL B1702     -36.035 -25.924 -10.265  1.00  0.00           C  
ATOM   2332  CG2 VAL B1702     -37.658 -27.841 -10.052  1.00  0.00           C  
ATOM   2333  N   GLY B1703     -37.678 -29.058 -13.553  1.00  0.00           N  
ATOM   2334  CA  GLY B1703     -37.706 -30.323 -14.266  1.00  0.00           C  
ATOM   2335  C   GLY B1703     -38.960 -30.435 -15.080  1.00  0.00           C  
ATOM   2336  O   GLY B1703     -39.877 -29.645 -14.912  1.00  0.00           O  
ATOM   2337  N   GLN B1704     -39.005 -31.432 -15.946  1.00  0.00           N  
ATOM   2338  CA  GLN B1704     -40.176 -31.691 -16.747  1.00  0.00           C  
ATOM   2339  C   GLN B1704     -40.220 -33.147 -17.181  1.00  0.00           C  
ATOM   2340  O   GLN B1704     -39.242 -33.699 -17.679  1.00  0.00           O  
ATOM   2341  CB  GLN B1704     -40.281 -30.715 -17.952  1.00  0.00           C  
ATOM   2342  CG  GLN B1704     -40.919 -31.288 -19.245  1.00  0.00           C  
ATOM   2343  CD  GLN B1704     -42.051 -30.424 -19.841  1.00  0.00           C  
ATOM   2344  OE1 GLN B1704     -41.809 -29.351 -20.357  1.00  0.00           O  
ATOM   2345  NE2 GLN B1704     -43.278 -30.925 -19.793  1.00  0.00           N  
ATOM   2346  N   ILE B1705     -41.367 -33.765 -16.946  1.00  0.00           N  
ATOM   2347  CA  ILE B1705     -41.615 -35.106 -17.427  1.00  0.00           C  
ATOM   2348  C   ILE B1705     -42.629 -35.042 -18.583  1.00  0.00           C  
ATOM   2349  O   ILE B1705     -43.603 -34.280 -18.522  1.00  0.00           O  
ATOM   2350  CB  ILE B1705     -42.016 -36.041 -16.275  1.00  0.00           C  
ATOM   2351  CG1 ILE B1705     -43.183 -35.490 -15.480  1.00  0.00           C  
ATOM   2352  CG2 ILE B1705     -40.834 -36.274 -15.311  1.00  0.00           C  
ATOM   2353  CD1 ILE B1705     -43.726 -36.494 -14.540  1.00  0.00           C  
ATOM   2354  N   PHE B1706     -42.368 -35.810 -19.643  1.00  0.00           N  
ATOM   2355  CA  PHE B1706     -43.069 -35.664 -20.918  1.00  0.00           C  
ATOM   2356  C   PHE B1706     -43.153 -36.982 -21.693  1.00  0.00           C  
ATOM   2357  O   PHE B1706     -42.128 -37.535 -22.069  1.00  0.00           O  
ATOM   2358  CB  PHE B1706     -42.381 -34.588 -21.807  1.00  0.00           C  
ATOM   2359  CG  PHE B1706     -43.210 -34.177 -23.022  1.00  0.00           C  
ATOM   2360  CD1 PHE B1706     -44.285 -33.289 -22.888  1.00  0.00           C  
ATOM   2361  CD2 PHE B1706     -42.932 -34.688 -24.281  1.00  0.00           C  
ATOM   2362  CE1 PHE B1706     -45.075 -32.922 -24.007  1.00  0.00           C  
ATOM   2363  CE2 PHE B1706     -43.713 -34.334 -25.422  1.00  0.00           C  
ATOM   2364  CZ  PHE B1706     -44.792 -33.450 -25.278  1.00  0.00           C  
ATOM   2365  N   TYR B1707     -44.368 -37.460 -21.934  1.00  0.00           N  
ATOM   2366  CA  TYR B1707     -44.647 -38.603 -22.804  1.00  0.00           C  
ATOM   2367  C   TYR B1707     -44.755 -38.184 -24.274  1.00  0.00           C  
ATOM   2368  O   TYR B1707     -45.612 -37.357 -24.621  1.00  0.00           O  
ATOM   2369  CB  TYR B1707     -45.948 -39.302 -22.373  1.00  0.00           C  
ATOM   2370  CG  TYR B1707     -46.501 -40.303 -23.389  1.00  0.00           C  
ATOM   2371  CD1 TYR B1707     -45.990 -41.612 -23.474  1.00  0.00           C  
ATOM   2372  CD2 TYR B1707     -47.510 -39.941 -24.278  1.00  0.00           C  
ATOM   2373  CE1 TYR B1707     -46.468 -42.520 -24.416  1.00  0.00           C  
ATOM   2374  CE2 TYR B1707     -47.999 -40.858 -25.227  1.00  0.00           C  
ATOM   2375  CZ  TYR B1707     -47.468 -42.133 -25.282  1.00  0.00           C  
ATOM   2376  OH  TYR B1707     -47.961 -43.025 -26.194  1.00  0.00           O  
ATOM   2377  N   PHE B1708     -43.914 -38.777 -25.138  1.00  0.00           N  
ATOM   2378  CA  PHE B1708     -43.912 -38.414 -26.571  1.00  0.00           C  
ATOM   2379  C   PHE B1708     -44.349 -39.520 -27.534  1.00  0.00           C  
ATOM   2380  O   PHE B1708     -44.520 -39.276 -28.739  1.00  0.00           O  
ATOM   2381  CB  PHE B1708     -42.591 -37.765 -27.022  1.00  0.00           C  
ATOM   2382  CG  PHE B1708     -41.353 -38.562 -26.698  1.00  0.00           C  
ATOM   2383  CD1 PHE B1708     -41.003 -39.684 -27.446  1.00  0.00           C  
ATOM   2384  CD2 PHE B1708     -40.485 -38.139 -25.683  1.00  0.00           C  
ATOM   2385  CE1 PHE B1708     -39.833 -40.419 -27.158  1.00  0.00           C  
ATOM   2386  CE2 PHE B1708     -39.311 -38.861 -25.389  1.00  0.00           C  
ATOM   2387  CZ  PHE B1708     -38.989 -40.017 -26.131  1.00  0.00           C  
ATOM   2388  N   GLY B1709     -44.532 -40.723 -27.002  1.00  0.00           N  
ATOM   2389  CA  GLY B1709     -45.067 -41.840 -27.774  1.00  0.00           C  
ATOM   2390  C   GLY B1709     -44.107 -42.363 -28.809  1.00  0.00           C  
ATOM   2391  O   GLY B1709     -42.938 -42.630 -28.513  1.00  0.00           O  
ATOM   2392  N   THR B1710     -44.599 -42.473 -30.035  1.00  0.00           N  
ATOM   2393  CA  THR B1710     -43.834 -43.002 -31.143  1.00  0.00           C  
ATOM   2394  C   THR B1710     -43.275 -41.889 -32.047  1.00  0.00           C  
ATOM   2395  O   THR B1710     -43.026 -42.109 -33.249  1.00  0.00           O  
ATOM   2396  CB  THR B1710     -44.690 -43.978 -31.989  1.00  0.00           C  
ATOM   2397  OG1 THR B1710     -45.713 -43.248 -32.684  1.00  0.00           O  
ATOM   2398  CG2 THR B1710     -45.341 -45.034 -31.119  1.00  0.00           C  
ATOM   2399  N   LYS B1711     -43.058 -40.704 -31.487  1.00  0.00           N  
ATOM   2400  CA  LYS B1711     -42.498 -39.597 -32.273  1.00  0.00           C  
ATOM   2401  C   LYS B1711     -41.118 -39.880 -32.879  1.00  0.00           C  
ATOM   2402  O   LYS B1711     -40.834 -39.420 -33.972  1.00  0.00           O  
ATOM   2403  CB  LYS B1711     -42.436 -38.322 -31.442  1.00  0.00           C  
ATOM   2404  CG  LYS B1711     -41.743 -37.154 -32.129  1.00  0.00           C  
ATOM   2405  CD  LYS B1711     -41.757 -35.909 -31.260  1.00  0.00           C  
ATOM   2406  CE  LYS B1711     -40.996 -34.776 -31.935  1.00  0.00           C  
ATOM   2407  NZ  LYS B1711     -41.693 -34.254 -33.169  1.00  0.00           N  
ATOM   2408  N   TYR B1712     -40.252 -40.605 -32.170  1.00  0.00           N  
ATOM   2409  CA  TYR B1712     -38.903 -40.896 -32.691  1.00  0.00           C  
ATOM   2410  C   TYR B1712     -38.783 -42.332 -33.180  1.00  0.00           C  
ATOM   2411  O   TYR B1712     -38.046 -42.607 -34.112  1.00  0.00           O  
ATOM   2412  CB  TYR B1712     -37.823 -40.586 -31.645  1.00  0.00           C  
ATOM   2413  CG  TYR B1712     -37.867 -39.155 -31.186  1.00  0.00           C  
ATOM   2414  CD1 TYR B1712     -37.163 -38.159 -31.863  1.00  0.00           C  
ATOM   2415  CD2 TYR B1712     -38.657 -38.779 -30.103  1.00  0.00           C  
ATOM   2416  CE1 TYR B1712     -37.248 -36.815 -31.437  1.00  0.00           C  
ATOM   2417  CE2 TYR B1712     -38.738 -37.458 -29.679  1.00  0.00           C  
ATOM   2418  CZ  TYR B1712     -38.043 -36.490 -30.336  1.00  0.00           C  
ATOM   2419  OH  TYR B1712     -38.142 -35.186 -29.902  1.00  0.00           O  
ATOM   2420  N   SER B1726     -39.540 -43.237 -32.562  1.00  0.00           N  
ATOM   2421  CA  SER B1726     -39.524 -44.637 -32.927  1.00  0.00           C  
ATOM   2422  C   SER B1726     -40.220 -44.909 -34.247  1.00  0.00           C  
ATOM   2423  O   SER B1726     -39.920 -45.911 -34.892  1.00  0.00           O  
ATOM   2424  CB  SER B1726     -40.127 -45.486 -31.816  1.00  0.00           C  
ATOM   2425  OG  SER B1726     -41.478 -45.156 -31.600  1.00  0.00           O  
ATOM   2426  N   ASP B1727     -41.141 -44.024 -34.639  1.00  0.00           N  
ATOM   2427  CA  ASP B1727     -41.737 -44.005 -35.975  1.00  0.00           C  
ATOM   2428  C   ASP B1727     -40.755 -43.622 -37.087  1.00  0.00           C  
ATOM   2429  O   ASP B1727     -40.661 -44.315 -38.094  1.00  0.00           O  
ATOM   2430  CB  ASP B1727     -42.913 -43.026 -36.028  1.00  0.00           C  
ATOM   2431  CG  ASP B1727     -44.222 -43.630 -35.512  1.00  0.00           C  
ATOM   2432  OD1 ASP B1727     -44.374 -44.889 -35.562  1.00  0.00           O  
ATOM   2433  OD2 ASP B1727     -45.109 -42.834 -35.064  1.00  0.00           O  
ATOM   2434  N   SER B1728     -40.052 -42.503 -36.939  1.00  0.00           N  
ATOM   2435  CA  SER B1728     -39.227 -41.992 -38.043  1.00  0.00           C  
ATOM   2436  C   SER B1728     -37.837 -42.621 -38.073  1.00  0.00           C  
ATOM   2437  O   SER B1728     -37.178 -42.630 -39.108  1.00  0.00           O  
ATOM   2438  CB  SER B1728     -39.129 -40.462 -38.000  1.00  0.00           C  
ATOM   2439  OG  SER B1728     -38.752 -39.994 -36.698  1.00  0.00           O  
ATOM   2440  N   MET B1729     -37.409 -43.162 -36.939  1.00  0.00           N  
ATOM   2441  CA  MET B1729     -36.088 -43.768 -36.804  1.00  0.00           C  
ATOM   2442  C   MET B1729     -36.124 -45.291 -36.737  1.00  0.00           C  
ATOM   2443  O   MET B1729     -35.072 -45.955 -36.676  1.00  0.00           O  
ATOM   2444  CB  MET B1729     -35.402 -43.206 -35.574  1.00  0.00           C  
ATOM   2445  CG  MET B1729     -34.966 -41.774 -35.778  1.00  0.00           C  
ATOM   2446  SD  MET B1729     -34.347 -41.141 -34.243  1.00  0.00           S  
ATOM   2447  CE  MET B1729     -32.666 -41.762 -34.334  1.00  0.00           C  
ATOM   2448  N   LYS B1730     -37.350 -45.818 -36.733  1.00  0.00           N  
ATOM   2449  CA  LYS B1730     -37.628 -47.236 -36.848  1.00  0.00           C  
ATOM   2450  C   LYS B1730     -37.048 -48.005 -35.674  1.00  0.00           C  
ATOM   2451  O   LYS B1730     -36.184 -48.864 -35.834  1.00  0.00           O  
ATOM   2452  CB  LYS B1730     -37.133 -47.778 -38.188  1.00  0.00           C  
ATOM   2453  CG  LYS B1730     -38.036 -47.386 -39.373  1.00  0.00           C  
ATOM   2454  CD  LYS B1730     -37.548 -48.048 -40.680  1.00  0.00           C  
ATOM   2455  CE  LYS B1730     -36.477 -47.209 -41.364  1.00  0.00           C  
ATOM   2456  NZ  LYS B1730     -37.123 -46.142 -42.175  1.00  0.00           N  
ATOM   2457  N   ALA B1731     -37.530 -47.671 -34.488  1.00  0.00           N  
ATOM   2458  CA  ALA B1731     -37.151 -48.389 -33.295  1.00  0.00           C  
ATOM   2459  C   ALA B1731     -38.338 -49.245 -32.904  1.00  0.00           C  
ATOM   2460  O   ALA B1731     -39.251 -48.797 -32.206  1.00  0.00           O  
ATOM   2461  CB  ALA B1731     -36.741 -47.425 -32.177  1.00  0.00           C  
ATOM   2462  N   ASN B1732     -38.342 -50.479 -33.413  1.00  0.00           N  
ATOM   2463  CA  ASN B1732     -39.416 -51.431 -33.116  1.00  0.00           C  
ATOM   2464  C   ASN B1732     -38.945 -52.579 -32.250  1.00  0.00           C  
ATOM   2465  O   ASN B1732     -37.753 -52.862 -32.155  1.00  0.00           O  
ATOM   2466  CB  ASN B1732     -40.086 -51.981 -34.381  1.00  0.00           C  
ATOM   2467  CG  ASN B1732     -40.390 -50.918 -35.403  1.00  0.00           C  
ATOM   2468  OD1 ASN B1732     -40.068 -51.085 -36.574  1.00  0.00           O  
ATOM   2469  ND2 ASN B1732     -41.010 -49.828 -34.985  1.00  0.00           N  
ATOM   2470  N   VAL B1758     -39.898 -53.212 -31.580  1.00  0.00           N  
ATOM   2471  CA  VAL B1758     -39.623 -54.456 -30.892  1.00  0.00           C  
ATOM   2472  C   VAL B1758     -40.747 -55.443 -31.192  1.00  0.00           C  
ATOM   2473  O   VAL B1758     -41.836 -55.048 -31.616  1.00  0.00           O  
ATOM   2474  CB  VAL B1758     -39.389 -54.259 -29.369  1.00  0.00           C  
ATOM   2475  CG1 VAL B1758     -38.306 -53.211 -29.131  1.00  0.00           C  
ATOM   2476  CG2 VAL B1758     -40.680 -53.891 -28.639  1.00  0.00           C  
ATOM   2477  N   THR B1759     -40.466 -56.722 -30.995  1.00  0.00           N  
ATOM   2478  CA  THR B1759     -41.470 -57.750 -31.140  1.00  0.00           C  
ATOM   2479  C   THR B1759     -42.331 -57.788 -29.871  1.00  0.00           C  
ATOM   2480  O   THR B1759     -41.816 -57.859 -28.760  1.00  0.00           O  
ATOM   2481  CB  THR B1759     -40.817 -59.114 -31.449  1.00  0.00           C  
ATOM   2482  OG1 THR B1759     -40.054 -59.000 -32.652  1.00  0.00           O  
ATOM   2483  CG2 THR B1759     -41.874 -60.202 -31.644  1.00  0.00           C  
ATOM   2484  N   GLY B1760     -43.646 -57.721 -30.057  1.00  0.00           N  
ATOM   2485  CA  GLY B1760     -44.596 -57.677 -28.947  1.00  0.00           C  
ATOM   2486  C   GLY B1760     -44.958 -59.058 -28.446  1.00  0.00           C  
ATOM   2487  O   GLY B1760     -44.514 -60.066 -29.029  1.00  0.00           O  
ATOM   2488  N   PRO B1764     -45.772 -59.119 -27.364  1.00  0.00           N  
ATOM   2489  CA  PRO B1764     -46.178 -60.370 -26.732  1.00  0.00           C  
ATOM   2490  C   PRO B1764     -47.225 -61.134 -27.554  1.00  0.00           C  
ATOM   2491  O   PRO B1764     -47.926 -62.012 -27.021  1.00  0.00           O  
ATOM   2492  CB  PRO B1764     -46.760 -59.912 -25.377  1.00  0.00           C  
ATOM   2493  CG  PRO B1764     -46.470 -58.448 -25.276  1.00  0.00           C  
ATOM   2494  CD  PRO B1764     -46.376 -57.966 -26.675  1.00  0.00           C  
ATOM   2495  N   ASP B1765     -47.336 -60.789 -28.835  1.00  0.00           N  
ATOM   2496  CA  ASP B1765     -48.047 -61.618 -29.807  1.00  0.00           C  
ATOM   2497  C   ASP B1765     -47.304 -61.645 -31.133  1.00  0.00           C  
ATOM   2498  O   ASP B1765     -47.914 -61.455 -32.181  1.00  0.00           O  
ATOM   2499  CB  ASP B1765     -49.486 -61.137 -30.007  1.00  0.00           C  
ATOM   2500  CG  ASP B1765     -49.571 -59.646 -30.237  1.00  0.00           C  
ATOM   2501  OD1 ASP B1765     -49.756 -59.235 -31.408  1.00  0.00           O  
ATOM   2502  OD2 ASP B1765     -49.435 -58.887 -29.249  1.00  0.00           O  
ATOM   2503  N   GLY B1767     -45.985 -61.855 -31.072  1.00  0.00           N  
ATOM   2504  CA  GLY B1767     -45.122 -62.039 -32.261  1.00  0.00           C  
ATOM   2505  C   GLY B1767     -45.107 -60.880 -33.248  1.00  0.00           C  
ATOM   2506  O   GLY B1767     -44.488 -60.964 -34.312  1.00  0.00           O  
ATOM   2507  N   THR B1768     -45.777 -59.793 -32.870  1.00  0.00           N  
ATOM   2508  CA  THR B1768     -46.025 -58.634 -33.733  1.00  0.00           C  
ATOM   2509  C   THR B1768     -45.001 -57.496 -33.463  1.00  0.00           C  
ATOM   2510  O   THR B1768     -44.693 -57.215 -32.308  1.00  0.00           O  
ATOM   2511  CB  THR B1768     -47.526 -58.178 -33.548  1.00  0.00           C  
ATOM   2512  OG1 THR B1768     -48.226 -58.223 -34.802  1.00  0.00           O  
ATOM   2513  CG2 THR B1768     -47.677 -56.794 -32.870  1.00  0.00           C  
ATOM   2514  N   ASP B1770     -44.465 -56.890 -34.535  1.00  0.00           N  
ATOM   2515  CA  ASP B1770     -43.502 -55.762 -34.469  1.00  0.00           C  
ATOM   2516  C   ASP B1770     -44.197 -54.390 -34.493  1.00  0.00           C  
ATOM   2517  O   ASP B1770     -44.949 -54.080 -35.437  1.00  0.00           O  
ATOM   2518  CB  ASP B1770     -42.506 -55.809 -35.637  1.00  0.00           C  
ATOM   2519  CG  ASP B1770     -41.200 -56.545 -35.295  1.00  0.00           C  
ATOM   2520  OD1 ASP B1770     -40.109 -56.018 -35.624  1.00  0.00           O  
ATOM   2521  OD2 ASP B1770     -41.244 -57.650 -34.714  1.00  0.00           O  
ATOM   2522  N   ALA B1771     -43.936 -53.566 -33.471  1.00  0.00           N  
ATOM   2523  CA  ALA B1771     -44.483 -52.202 -33.414  1.00  0.00           C  
ATOM   2524  C   ALA B1771     -43.472 -51.170 -32.862  1.00  0.00           C  
ATOM   2525  O   ALA B1771     -42.558 -51.534 -32.102  1.00  0.00           O  
ATOM   2526  CB  ALA B1771     -45.780 -52.178 -32.608  1.00  0.00           C  
ATOM   2527  N   PRO B1772     -43.638 -49.878 -33.233  1.00  0.00           N  
ATOM   2528  CA  PRO B1772     -42.739 -48.878 -32.682  1.00  0.00           C  
ATOM   2529  C   PRO B1772     -42.922 -48.796 -31.178  1.00  0.00           C  
ATOM   2530  O   PRO B1772     -44.038 -48.956 -30.671  1.00  0.00           O  
ATOM   2531  CB  PRO B1772     -43.196 -47.574 -33.337  1.00  0.00           C  
ATOM   2532  CG  PRO B1772     -44.069 -47.963 -34.454  1.00  0.00           C  
ATOM   2533  CD  PRO B1772     -44.646 -49.278 -34.125  1.00  0.00           C  
ATOM   2534  N   ILE B1773     -41.816 -48.565 -30.475  1.00  0.00           N  
ATOM   2535  CA  ILE B1773     -41.861 -48.411 -29.043  1.00  0.00           C  
ATOM   2536  C   ILE B1773     -42.505 -47.066 -28.700  1.00  0.00           C  
ATOM   2537  O   ILE B1773     -42.608 -46.176 -29.547  1.00  0.00           O  
ATOM   2538  CB  ILE B1773     -40.469 -48.610 -28.399  1.00  0.00           C  
ATOM   2539  CG1 ILE B1773     -39.427 -47.603 -28.928  1.00  0.00           C  
ATOM   2540  CG2 ILE B1773     -39.986 -50.014 -28.672  1.00  0.00           C  
ATOM   2541  CD1 ILE B1773     -39.435 -46.245 -28.246  1.00  0.00           C  
ATOM   2542  N   HIS B1774     -42.977 -46.960 -27.468  1.00  0.00           N  
ATOM   2543  CA  HIS B1774     -43.516 -45.723 -26.942  1.00  0.00           C  
ATOM   2544  C   HIS B1774     -42.512 -45.094 -25.986  1.00  0.00           C  
ATOM   2545  O   HIS B1774     -41.993 -45.765 -25.088  1.00  0.00           O  
ATOM   2546  CB  HIS B1774     -44.868 -45.974 -26.268  1.00  0.00           C  
ATOM   2547  CG  HIS B1774     -45.982 -46.121 -27.250  1.00  0.00           C  
ATOM   2548  ND1 HIS B1774     -46.989 -45.194 -27.370  1.00  0.00           N  
ATOM   2549  CD2 HIS B1774     -46.196 -47.041 -28.219  1.00  0.00           C  
ATOM   2550  CE1 HIS B1774     -47.797 -45.552 -28.351  1.00  0.00           C  
ATOM   2551  NE2 HIS B1774     -47.338 -46.670 -28.884  1.00  0.00           N  
ATOM   2552  N   GLY B1775     -42.255 -43.806 -26.188  1.00  0.00           N  
ATOM   2553  CA  GLY B1775     -41.257 -43.096 -25.404  1.00  0.00           C  
ATOM   2554  C   GLY B1775     -41.763 -42.011 -24.478  1.00  0.00           C  
ATOM   2555  O   GLY B1775     -42.849 -41.454 -24.671  1.00  0.00           O  
ATOM   2556  N   GLY B1776     -40.946 -41.721 -23.470  1.00  0.00           N  
ATOM   2557  CA  GLY B1776     -41.096 -40.549 -22.610  1.00  0.00           C  
ATOM   2558  C   GLY B1776     -39.724 -39.947 -22.383  1.00  0.00           C  
ATOM   2559  O   GLY B1776     -38.712 -40.627 -22.563  1.00  0.00           O  
ATOM   2560  N   SER B1777     -39.672 -38.663 -22.045  1.00  0.00           N  
ATOM   2561  CA  SER B1777     -38.414 -38.017 -21.628  1.00  0.00           C  
ATOM   2562  C   SER B1777     -38.559 -37.285 -20.304  1.00  0.00           C  
ATOM   2563  O   SER B1777     -39.627 -36.807 -19.928  1.00  0.00           O  
ATOM   2564  CB  SER B1777     -37.917 -37.053 -22.687  1.00  0.00           C  
ATOM   2565  OG  SER B1777     -38.812 -35.970 -22.794  1.00  0.00           O  
ATOM   2566  N   TYR B1778     -37.465 -37.202 -19.582  1.00  0.00           N  
ATOM   2567  CA  TYR B1778     -37.550 -36.701 -18.242  1.00  0.00           C  
ATOM   2568  C   TYR B1778     -36.279 -35.925 -18.017  1.00  0.00           C  
ATOM   2569  O   TYR B1778     -35.197 -36.477 -18.163  1.00  0.00           O  
ATOM   2570  CB  TYR B1778     -37.717 -37.879 -17.253  1.00  0.00           C  
ATOM   2571  CG  TYR B1778     -38.717 -38.938 -17.740  1.00  0.00           C  
ATOM   2572  CD1 TYR B1778     -40.097 -38.786 -17.555  1.00  0.00           C  
ATOM   2573  CD2 TYR B1778     -38.278 -40.068 -18.408  1.00  0.00           C  
ATOM   2574  CE1 TYR B1778     -40.988 -39.736 -18.034  1.00  0.00           C  
ATOM   2575  CE2 TYR B1778     -39.160 -41.007 -18.876  1.00  0.00           C  
ATOM   2576  CZ  TYR B1778     -40.505 -40.842 -18.688  1.00  0.00           C  
ATOM   2577  OH  TYR B1778     -41.349 -41.809 -19.170  1.00  0.00           O  
ATOM   2578  N   GLY B1779     -36.412 -34.643 -17.682  1.00  0.00           N  
ATOM   2579  CA  GLY B1779     -35.255 -33.755 -17.496  1.00  0.00           C  
ATOM   2580  C   GLY B1779     -35.240 -32.988 -16.185  1.00  0.00           C  
ATOM   2581  O   GLY B1779     -36.276 -32.449 -15.757  1.00  0.00           O  
ATOM   2582  N   VAL B1782     -34.073 -32.969 -15.528  1.00  0.00           N  
ATOM   2583  CA  VAL B1782     -33.835 -32.145 -14.358  1.00  0.00           C  
ATOM   2584  C   VAL B1782     -32.754 -31.103 -14.660  1.00  0.00           C  
ATOM   2585  O   VAL B1782     -31.661 -31.434 -15.150  1.00  0.00           O  
ATOM   2586  CB  VAL B1782     -33.428 -32.981 -13.099  1.00  0.00           C  
ATOM   2587  CG1 VAL B1782     -33.111 -32.065 -11.907  1.00  0.00           C  
ATOM   2588  CG2 VAL B1782     -34.528 -33.964 -12.720  1.00  0.00           C  
ATOM   2589  N   GLY B1783     -33.052 -29.840 -14.337  1.00  0.00           N  
ATOM   2590  CA  GLY B1783     -32.087 -28.753 -14.552  1.00  0.00           C  
ATOM   2591  C   GLY B1783     -31.154 -28.687 -13.394  1.00  0.00           C  
ATOM   2592  O   GLY B1783     -31.424 -27.958 -12.465  1.00  0.00           O  
ATOM   2593  N   VAL B1784     -30.087 -29.486 -13.441  1.00  0.00           N  
ATOM   2594  CA  VAL B1784     -29.115 -29.678 -12.335  1.00  0.00           C  
ATOM   2595  C   VAL B1784     -28.366 -28.371 -11.923  1.00  0.00           C  
ATOM   2596  O   VAL B1784     -28.309 -28.021 -10.719  1.00  0.00           O  
ATOM   2597  CB  VAL B1784     -28.066 -30.788 -12.703  1.00  0.00           C  
ATOM   2598  CG1 VAL B1784     -27.005 -30.949 -11.612  1.00  0.00           C  
ATOM   2599  CG2 VAL B1784     -28.719 -32.091 -12.953  1.00  0.00           C  
ATOM   2600  N   SER B1785     -27.792 -27.673 -12.919  1.00  0.00           N  
ATOM   2601  CA  SER B1785     -27.175 -26.375 -12.691  1.00  0.00           C  
ATOM   2602  C   SER B1785     -28.216 -25.274 -12.399  1.00  0.00           C  
ATOM   2603  O   SER B1785     -28.035 -24.513 -11.443  1.00  0.00           O  
ATOM   2604  CB  SER B1785     -26.173 -25.970 -13.782  1.00  0.00           C  
ATOM   2605  OG  SER B1785     -26.758 -25.976 -15.066  1.00  0.00           O  
ATOM   2606  N   ARG B1786     -29.300 -25.193 -13.181  1.00  0.00           N  
ATOM   2607  CA  ARG B1786     -30.389 -24.271 -12.832  1.00  0.00           C  
ATOM   2608  C   ARG B1786     -30.704 -24.365 -11.341  1.00  0.00           C  
ATOM   2609  O   ARG B1786     -30.973 -23.359 -10.700  1.00  0.00           O  
ATOM   2610  CB  ARG B1786     -31.661 -24.534 -13.637  1.00  0.00           C  
ATOM   2611  CG  ARG B1786     -32.799 -23.584 -13.243  1.00  0.00           C  
ATOM   2612  CD  ARG B1786     -34.007 -23.672 -14.172  1.00  0.00           C  
ATOM   2613  NE  ARG B1786     -33.788 -22.917 -15.393  1.00  0.00           N  
ATOM   2614  CZ  ARG B1786     -34.670 -22.828 -16.383  1.00  0.00           C  
ATOM   2615  NH1 ARG B1786     -35.851 -23.440 -16.289  1.00  0.00           N  
ATOM   2616  NH2 ARG B1786     -34.375 -22.115 -17.467  1.00  0.00           N  
ATOM   2617  N   LEU B1787     -30.638 -25.570 -10.785  1.00  0.00           N  
ATOM   2618  CA  LEU B1787     -31.008 -25.820  -9.380  1.00  0.00           C  
ATOM   2619  C   LEU B1787     -30.202 -25.048  -8.346  1.00  0.00           C  
ATOM   2620  O   LEU B1787     -30.726 -24.723  -7.263  1.00  0.00           O  
ATOM   2621  CB  LEU B1787     -30.918 -27.313  -9.053  1.00  0.00           C  
ATOM   2622  CG  LEU B1787     -32.132 -28.158  -9.383  1.00  0.00           C  
ATOM   2623  CD1 LEU B1787     -31.697 -29.614  -9.506  1.00  0.00           C  
ATOM   2624  CD2 LEU B1787     -33.195 -27.918  -8.288  1.00  0.00           C  
ATOM   2625  N   LEU B1788     -28.937 -24.761  -8.637  1.00  0.00           N  
ATOM   2626  CA  LEU B1788     -28.194 -23.897  -7.730  1.00  0.00           C  
ATOM   2627  C   LEU B1788     -28.846 -22.514  -7.640  1.00  0.00           C  
ATOM   2628  O   LEU B1788     -29.016 -21.983  -6.537  1.00  0.00           O  
ATOM   2629  CB  LEU B1788     -26.731 -23.780  -8.108  1.00  0.00           C  
ATOM   2630  CG  LEU B1788     -25.825 -24.919  -7.662  1.00  0.00           C  
ATOM   2631  CD1 LEU B1788     -25.755 -25.959  -8.788  1.00  0.00           C  
ATOM   2632  CD2 LEU B1788     -24.431 -24.390  -7.326  1.00  0.00           C  
ATOM   2633  N   GLY B1789     -29.225 -21.945  -8.783  1.00  0.00           N  
ATOM   2634  CA  GLY B1789     -29.994 -20.729  -8.781  1.00  0.00           C  
ATOM   2635  C   GLY B1789     -31.323 -20.832  -8.038  1.00  0.00           C  
ATOM   2636  O   GLY B1789     -31.612 -20.011  -7.160  1.00  0.00           O  
ATOM   2637  N   ALA B1790     -32.131 -21.830  -8.395  1.00  0.00           N  
ATOM   2638  CA  ALA B1790     -33.407 -22.060  -7.751  1.00  0.00           C  
ATOM   2639  C   ALA B1790     -33.272 -22.205  -6.249  1.00  0.00           C  
ATOM   2640  O   ALA B1790     -34.003 -21.540  -5.543  1.00  0.00           O  
ATOM   2641  CB  ALA B1790     -34.142 -23.279  -8.372  1.00  0.00           C  
ATOM   2642  N   ILE B1791     -32.352 -23.050  -5.757  1.00  0.00           N  
ATOM   2643  CA  ILE B1791     -32.148 -23.276  -4.307  1.00  0.00           C  
ATOM   2644  C   ILE B1791     -31.802 -21.980  -3.566  1.00  0.00           C  
ATOM   2645  O   ILE B1791     -32.288 -21.749  -2.442  1.00  0.00           O  
ATOM   2646  CB  ILE B1791     -31.041 -24.393  -3.993  1.00  0.00           C  
ATOM   2647  CG1 ILE B1791     -31.589 -25.833  -4.199  1.00  0.00           C  
ATOM   2648  CG2 ILE B1791     -30.423 -24.226  -2.576  1.00  0.00           C  
ATOM   2649  CD1 ILE B1791     -30.565 -26.837  -4.751  1.00  0.00           C  
ATOM   2650  N   ILE B1792     -30.951 -21.143  -4.163  1.00  0.00           N  
ATOM   2651  CA  ILE B1792     -30.556 -19.900  -3.480  1.00  0.00           C  
ATOM   2652  C   ILE B1792     -31.732 -18.911  -3.398  1.00  0.00           C  
ATOM   2653  O   ILE B1792     -31.888 -18.224  -2.384  1.00  0.00           O  
ATOM   2654  CB  ILE B1792     -29.258 -19.262  -4.068  1.00  0.00           C  
ATOM   2655  CG1 ILE B1792     -28.068 -20.205  -3.831  1.00  0.00           C  
ATOM   2656  CG2 ILE B1792     -28.971 -17.904  -3.392  1.00  0.00           C  
ATOM   2657  CD1 ILE B1792     -26.888 -19.906  -4.622  1.00  0.00           C  
ATOM   2658  N   GLU B1793     -32.567 -18.866  -4.438  1.00  0.00           N  
ATOM   2659  CA  GLU B1793     -33.772 -18.029  -4.425  1.00  0.00           C  
ATOM   2660  C   GLU B1793     -34.676 -18.337  -3.212  1.00  0.00           C  
ATOM   2661  O   GLU B1793     -35.178 -17.429  -2.531  1.00  0.00           O  
ATOM   2662  CB  GLU B1793     -34.554 -18.182  -5.740  1.00  0.00           C  
ATOM   2663  CG  GLU B1793     -33.836 -17.637  -7.031  1.00  0.00           C  
ATOM   2664  CD  GLU B1793     -33.492 -16.121  -7.012  1.00  0.00           C  
ATOM   2665  OE1 GLU B1793     -34.253 -15.301  -6.467  1.00  0.00           O  
ATOM   2666  OE2 GLU B1793     -32.442 -15.750  -7.544  1.00  0.00           O  
ATOM   2667  N   ALA B1794     -34.863 -19.625  -2.953  1.00  0.00           N  
ATOM   2668  CA  ALA B1794     -35.730 -20.100  -1.905  1.00  0.00           C  
ATOM   2669  C   ALA B1794     -35.034 -20.105  -0.552  1.00  0.00           C  
ATOM   2670  O   ALA B1794     -35.700 -20.146   0.484  1.00  0.00           O  
ATOM   2671  CB  ALA B1794     -36.246 -21.497  -2.247  1.00  0.00           C  
ATOM   2672  N   CYS B1795     -33.702 -20.065  -0.545  1.00  0.00           N  
ATOM   2673  CA  CYS B1795     -32.947 -20.244   0.709  1.00  0.00           C  
ATOM   2674  C   CYS B1795     -31.867 -19.206   0.879  1.00  0.00           C  
ATOM   2675  O   CYS B1795     -30.691 -19.495   0.680  1.00  0.00           O  
ATOM   2676  CB  CYS B1795     -32.320 -21.631   0.771  1.00  0.00           C  
ATOM   2677  SG  CYS B1795     -33.473 -22.959   0.544  1.00  0.00           S  
ATOM   2678  N   HIS B1796     -32.264 -17.995   1.260  1.00  0.00           N  
ATOM   2679  CA  HIS B1796     -31.321 -16.913   1.486  1.00  0.00           C  
ATOM   2680  C   HIS B1796     -31.937 -15.927   2.451  1.00  0.00           C  
ATOM   2681  O   HIS B1796     -33.137 -15.996   2.738  1.00  0.00           O  
ATOM   2682  CB  HIS B1796     -30.942 -16.224   0.163  1.00  0.00           C  
ATOM   2683  CG  HIS B1796     -32.014 -15.337  -0.391  1.00  0.00           C  
ATOM   2684  ND1 HIS B1796     -33.030 -15.806  -1.196  1.00  0.00           N  
ATOM   2685  CD2 HIS B1796     -32.238 -14.009  -0.239  1.00  0.00           C  
ATOM   2686  CE1 HIS B1796     -33.833 -14.807  -1.511  1.00  0.00           C  
ATOM   2687  NE2 HIS B1796     -33.374 -13.707  -0.944  1.00  0.00           N  
ATOM   2688  N   ASP B1797     -31.094 -15.029   2.961  1.00  0.00           N  
ATOM   2689  CA  ASP B1797     -31.521 -13.870   3.752  1.00  0.00           C  
ATOM   2690  C   ASP B1797     -30.609 -12.677   3.504  1.00  0.00           C  
ATOM   2691  O   ASP B1797     -29.787 -12.680   2.573  1.00  0.00           O  
ATOM   2692  CB  ASP B1797     -31.683 -14.193   5.249  1.00  0.00           C  
ATOM   2693  CG  ASP B1797     -30.353 -14.549   5.963  1.00  0.00           C  
ATOM   2694  OD1 ASP B1797     -29.249 -14.249   5.454  1.00  0.00           O  
ATOM   2695  OD2 ASP B1797     -30.423 -15.128   7.076  1.00  0.00           O  
ATOM   2696  N   ASP B1798     -30.766 -11.651   4.338  1.00  0.00           N  
ATOM   2697  CA  ASP B1798     -30.071 -10.382   4.152  1.00  0.00           C  
ATOM   2698  C   ASP B1798     -28.563 -10.566   4.201  1.00  0.00           C  
ATOM   2699  O   ASP B1798     -27.837  -9.803   3.575  1.00  0.00           O  
ATOM   2700  CB  ASP B1798     -30.570  -9.323   5.158  1.00  0.00           C  
ATOM   2701  CG  ASP B1798     -31.975  -8.796   4.807  1.00  0.00           C  
ATOM   2702  OD1 ASP B1798     -32.318  -8.807   3.601  1.00  0.00           O  
ATOM   2703  OD2 ASP B1798     -32.741  -8.372   5.716  1.00  0.00           O  
ATOM   2704  N   ASN B1799     -28.114 -11.603   4.907  1.00  0.00           N  
ATOM   2705  CA  ASN B1799     -26.681 -11.925   5.036  1.00  0.00           C  
ATOM   2706  C   ASN B1799     -26.091 -12.994   4.100  1.00  0.00           C  
ATOM   2707  O   ASN B1799     -24.884 -13.248   4.139  1.00  0.00           O  
ATOM   2708  CB  ASN B1799     -26.345 -12.240   6.502  1.00  0.00           C  
ATOM   2709  CG  ASN B1799     -26.822 -11.139   7.451  1.00  0.00           C  
ATOM   2710  OD1 ASN B1799     -27.575 -11.398   8.403  1.00  0.00           O  
ATOM   2711  ND2 ASN B1799     -26.428  -9.894   7.156  1.00  0.00           N  
ATOM   2712  N   GLY B1800     -26.923 -13.611   3.263  1.00  0.00           N  
ATOM   2713  CA  GLY B1800     -26.402 -14.456   2.184  1.00  0.00           C  
ATOM   2714  C   GLY B1800     -27.145 -15.754   1.954  1.00  0.00           C  
ATOM   2715  O   GLY B1800     -28.362 -15.816   2.122  1.00  0.00           O  
ATOM   2716  N   ILE B1801     -26.411 -16.801   1.579  1.00  0.00           N  
ATOM   2717  CA  ILE B1801     -27.033 -18.095   1.323  1.00  0.00           C  
ATOM   2718  C   ILE B1801     -27.324 -18.824   2.635  1.00  0.00           C  
ATOM   2719  O   ILE B1801     -26.647 -18.592   3.638  1.00  0.00           O  
ATOM   2720  CB  ILE B1801     -26.202 -18.991   0.374  1.00  0.00           C  
ATOM   2721  CG1 ILE B1801     -25.738 -18.208  -0.868  1.00  0.00           C  
ATOM   2722  CG2 ILE B1801     -27.025 -20.242  -0.032  1.00  0.00           C  
ATOM   2723  CD1 ILE B1801     -24.453 -18.692  -1.449  1.00  0.00           C  
ATOM   2724  N   ILE B1802     -28.371 -19.655   2.626  1.00  0.00           N  
ATOM   2725  CA  ILE B1802     -28.641 -20.586   3.709  1.00  0.00           C  
ATOM   2726  C   ILE B1802     -28.882 -21.941   3.072  1.00  0.00           C  
ATOM   2727  O   ILE B1802     -30.023 -22.285   2.786  1.00  0.00           O  
ATOM   2728  CB  ILE B1802     -29.884 -20.175   4.546  1.00  0.00           C  
ATOM   2729  CG1 ILE B1802     -29.703 -18.769   5.111  1.00  0.00           C  
ATOM   2730  CG2 ILE B1802     -30.179 -21.208   5.668  1.00  0.00           C  
ATOM   2731  CD1 ILE B1802     -30.993 -18.155   5.645  1.00  0.00           C  
ATOM   2732  N   TRP B1803     -27.802 -22.699   2.837  1.00  0.00           N  
ATOM   2733  CA  TRP B1803     -27.889 -24.015   2.189  1.00  0.00           C  
ATOM   2734  C   TRP B1803     -28.695 -25.050   2.998  1.00  0.00           C  
ATOM   2735  O   TRP B1803     -28.494 -25.198   4.210  1.00  0.00           O  
ATOM   2736  CB  TRP B1803     -26.493 -24.614   1.911  1.00  0.00           C  
ATOM   2737  CG  TRP B1803     -25.629 -23.865   0.926  1.00  0.00           C  
ATOM   2738  CD1 TRP B1803     -24.452 -23.205   1.199  1.00  0.00           C  
ATOM   2739  CD2 TRP B1803     -25.868 -23.693  -0.474  1.00  0.00           C  
ATOM   2740  NE1 TRP B1803     -23.961 -22.625   0.054  1.00  0.00           N  
ATOM   2741  CE2 TRP B1803     -24.818 -22.895  -0.983  1.00  0.00           C  
ATOM   2742  CE3 TRP B1803     -26.889 -24.101  -1.345  1.00  0.00           C  
ATOM   2743  CZ2 TRP B1803     -24.740 -22.531  -2.326  1.00  0.00           C  
ATOM   2744  CZ3 TRP B1803     -26.807 -23.729  -2.697  1.00  0.00           C  
ATOM   2745  CH2 TRP B1803     -25.737 -22.956  -3.166  1.00  0.00           C  
ATOM   2746  N   PRO B1804     -29.589 -25.799   2.317  1.00  0.00           N  
ATOM   2747  CA  PRO B1804     -30.003 -27.066   2.936  1.00  0.00           C  
ATOM   2748  C   PRO B1804     -28.783 -27.988   3.149  1.00  0.00           C  
ATOM   2749  O   PRO B1804     -27.858 -28.026   2.311  1.00  0.00           O  
ATOM   2750  CB  PRO B1804     -30.994 -27.652   1.916  1.00  0.00           C  
ATOM   2751  CG  PRO B1804     -31.447 -26.462   1.084  1.00  0.00           C  
ATOM   2752  CD  PRO B1804     -30.261 -25.549   1.029  1.00  0.00           C  
ATOM   2753  N   GLU B1805     -28.773 -28.708   4.269  1.00  0.00           N  
ATOM   2754  CA  GLU B1805     -27.614 -29.529   4.655  1.00  0.00           C  
ATOM   2755  C   GLU B1805     -27.155 -30.546   3.595  1.00  0.00           C  
ATOM   2756  O   GLU B1805     -25.961 -30.766   3.430  1.00  0.00           O  
ATOM   2757  CB  GLU B1805     -27.869 -30.238   5.989  1.00  0.00           C  
ATOM   2758  CG  GLU B1805     -27.043 -29.666   7.124  1.00  0.00           C  
ATOM   2759  CD  GLU B1805     -27.481 -30.165   8.501  1.00  0.00           C  
ATOM   2760  OE1 GLU B1805     -27.611 -31.397   8.686  1.00  0.00           O  
ATOM   2761  OE2 GLU B1805     -27.684 -29.311   9.401  1.00  0.00           O  
ATOM   2762  N   ALA B1806     -28.115 -31.146   2.890  1.00  0.00           N  
ATOM   2763  CA  ALA B1806     -27.857 -32.163   1.867  1.00  0.00           C  
ATOM   2764  C   ALA B1806     -27.131 -31.659   0.624  1.00  0.00           C  
ATOM   2765  O   ALA B1806     -26.614 -32.461  -0.154  1.00  0.00           O  
ATOM   2766  CB  ALA B1806     -29.172 -32.833   1.462  1.00  0.00           C  
ATOM   2767  N   VAL B1807     -27.113 -30.342   0.419  1.00  0.00           N  
ATOM   2768  CA  VAL B1807     -26.461 -29.737  -0.761  1.00  0.00           C  
ATOM   2769  C   VAL B1807     -25.328 -28.766  -0.410  1.00  0.00           C  
ATOM   2770  O   VAL B1807     -24.634 -28.297  -1.304  1.00  0.00           O  
ATOM   2771  CB  VAL B1807     -27.492 -29.065  -1.784  1.00  0.00           C  
ATOM   2772  CG1 VAL B1807     -28.542 -30.086  -2.301  1.00  0.00           C  
ATOM   2773  CG2 VAL B1807     -28.168 -27.840  -1.196  1.00  0.00           C  
ATOM   2774  N   ALA B1808     -25.144 -28.464   0.880  1.00  0.00           N  
ATOM   2775  CA  ALA B1808     -24.127 -27.495   1.307  1.00  0.00           C  
ATOM   2776  C   ALA B1808     -22.734 -27.982   0.912  1.00  0.00           C  
ATOM   2777  O   ALA B1808     -22.492 -29.182   0.933  1.00  0.00           O  
ATOM   2778  CB  ALA B1808     -24.200 -27.294   2.780  1.00  0.00           C  
ATOM   2779  N   PRO B1809     -21.811 -27.058   0.559  1.00  0.00           N  
ATOM   2780  CA  PRO B1809     -20.505 -27.532   0.131  1.00  0.00           C  
ATOM   2781  C   PRO B1809     -19.702 -28.059   1.319  1.00  0.00           C  
ATOM   2782  O   PRO B1809     -18.828 -28.906   1.138  1.00  0.00           O  
ATOM   2783  CB  PRO B1809     -19.861 -26.290  -0.467  1.00  0.00           C  
ATOM   2784  CG  PRO B1809     -20.527 -25.141   0.226  1.00  0.00           C  
ATOM   2785  CD  PRO B1809     -21.909 -25.585   0.547  1.00  0.00           C  
ATOM   2786  N   PHE B1810     -20.003 -27.550   2.513  1.00  0.00           N  
ATOM   2787  CA  PHE B1810     -19.477 -28.052   3.776  1.00  0.00           C  
ATOM   2788  C   PHE B1810     -20.635 -28.089   4.778  1.00  0.00           C  
ATOM   2789  O   PHE B1810     -21.574 -27.313   4.646  1.00  0.00           O  
ATOM   2790  CB  PHE B1810     -18.387 -27.119   4.289  1.00  0.00           C  
ATOM   2791  CG  PHE B1810     -17.137 -27.125   3.464  1.00  0.00           C  
ATOM   2792  CD1 PHE B1810     -16.203 -28.160   3.586  1.00  0.00           C  
ATOM   2793  CD2 PHE B1810     -16.875 -26.094   2.569  1.00  0.00           C  
ATOM   2794  CE1 PHE B1810     -15.034 -28.173   2.815  1.00  0.00           C  
ATOM   2795  CE2 PHE B1810     -15.708 -26.095   1.803  1.00  0.00           C  
ATOM   2796  CZ  PHE B1810     -14.790 -27.131   1.926  1.00  0.00           C  
ATOM   2797  N   ARG B1811     -20.579 -28.977   5.773  1.00  0.00           N  
ATOM   2798  CA  ARG B1811     -21.608 -29.034   6.824  1.00  0.00           C  
ATOM   2799  C   ARG B1811     -21.320 -28.082   7.997  1.00  0.00           C  
ATOM   2800  O   ARG B1811     -22.244 -27.605   8.665  1.00  0.00           O  
ATOM   2801  CB  ARG B1811     -21.767 -30.460   7.352  1.00  0.00           C  
ATOM   2802  CG  ARG B1811     -22.946 -30.624   8.311  1.00  0.00           C  
ATOM   2803  CD  ARG B1811     -23.349 -32.082   8.492  1.00  0.00           C  
ATOM   2804  NE  ARG B1811     -24.425 -32.215   9.475  1.00  0.00           N  
ATOM   2805  CZ  ARG B1811     -24.238 -32.423  10.782  1.00  0.00           C  
ATOM   2806  NH1 ARG B1811     -23.008 -32.542  11.272  1.00  0.00           N  
ATOM   2807  NH2 ARG B1811     -25.285 -32.519  11.603  1.00  0.00           N  
ATOM   2808  N   VAL B1812     -20.032 -27.825   8.235  1.00  0.00           N  
ATOM   2809  CA  VAL B1812     -19.575 -27.022   9.368  1.00  0.00           C  
ATOM   2810  C   VAL B1812     -18.343 -26.200   8.994  1.00  0.00           C  
ATOM   2811  O   VAL B1812     -17.463 -26.669   8.287  1.00  0.00           O  
ATOM   2812  CB  VAL B1812     -19.315 -27.915  10.626  1.00  0.00           C  
ATOM   2813  CG1 VAL B1812     -18.380 -29.041  10.307  1.00  0.00           C  
ATOM   2814  CG2 VAL B1812     -18.780 -27.112  11.787  1.00  0.00           C  
ATOM   2815  N   THR B1813     -18.309 -24.945   9.425  1.00  0.00           N  
ATOM   2816  CA  THR B1813     -17.079 -24.155   9.337  1.00  0.00           C  
ATOM   2817  C   THR B1813     -16.568 -23.781  10.716  1.00  0.00           C  
ATOM   2818  O   THR B1813     -17.349 -23.429  11.584  1.00  0.00           O  
ATOM   2819  CB  THR B1813     -17.209 -22.906   8.420  1.00  0.00           C  
ATOM   2820  OG1 THR B1813     -15.999 -22.158   8.473  1.00  0.00           O  
ATOM   2821  CG2 THR B1813     -18.376 -22.003   8.824  1.00  0.00           C  
ATOM   2822  N   ILE B1814     -15.257 -23.891  10.909  1.00  0.00           N  
ATOM   2823  CA  ILE B1814     -14.593 -23.539  12.166  1.00  0.00           C  
ATOM   2824  C   ILE B1814     -14.005 -22.140  12.029  1.00  0.00           C  
ATOM   2825  O   ILE B1814     -13.159 -21.893  11.171  1.00  0.00           O  
ATOM   2826  CB  ILE B1814     -13.453 -24.555  12.520  1.00  0.00           C  
ATOM   2827  CG1 ILE B1814     -14.019 -25.964  12.763  1.00  0.00           C  
ATOM   2828  CG2 ILE B1814     -12.618 -24.069  13.715  1.00  0.00           C  
ATOM   2829  CD1 ILE B1814     -12.988 -27.067  12.662  1.00  0.00           C  
ATOM   2830  N   LEU B1815     -14.450 -21.217  12.872  1.00  0.00           N  
ATOM   2831  CA  LEU B1815     -13.953 -19.844  12.770  1.00  0.00           C  
ATOM   2832  C   LEU B1815     -12.953 -19.541  13.887  1.00  0.00           C  
ATOM   2833  O   LEU B1815     -13.340 -19.357  15.038  1.00  0.00           O  
ATOM   2834  CB  LEU B1815     -15.113 -18.827  12.738  1.00  0.00           C  
ATOM   2835  CG  LEU B1815     -16.291 -19.068  11.780  1.00  0.00           C  
ATOM   2836  CD1 LEU B1815     -17.316 -17.920  11.848  1.00  0.00           C  
ATOM   2837  CD2 LEU B1815     -15.826 -19.277  10.353  1.00  0.00           C  
ATOM   2838  N   ASN B1816     -11.665 -19.527  13.551  1.00  0.00           N  
ATOM   2839  CA  ASN B1816     -10.645 -19.081  14.507  1.00  0.00           C  
ATOM   2840  C   ASN B1816     -10.711 -17.553  14.695  1.00  0.00           C  
ATOM   2841  O   ASN B1816     -10.348 -16.797  13.792  1.00  0.00           O  
ATOM   2842  CB  ASN B1816      -9.236 -19.551  14.108  1.00  0.00           C  
ATOM   2843  CG  ASN B1816      -8.160 -19.123  15.121  1.00  0.00           C  
ATOM   2844  OD1 ASN B1816      -8.274 -18.080  15.758  1.00  0.00           O  
ATOM   2845  ND2 ASN B1816      -7.107 -19.919  15.250  1.00  0.00           N  
ATOM   2846  N   LEU B1817     -11.180 -17.117  15.872  1.00  0.00           N  
ATOM   2847  CA  LEU B1817     -11.407 -15.694  16.168  1.00  0.00           C  
ATOM   2848  C   LEU B1817     -10.180 -14.956  16.742  1.00  0.00           C  
ATOM   2849  O   LEU B1817     -10.271 -13.791  17.101  1.00  0.00           O  
ATOM   2850  CB  LEU B1817     -12.625 -15.524  17.087  1.00  0.00           C  
ATOM   2851  CG  LEU B1817     -13.993 -16.072  16.652  1.00  0.00           C  
ATOM   2852  CD1 LEU B1817     -15.087 -15.536  17.566  1.00  0.00           C  
ATOM   2853  CD2 LEU B1817     -14.335 -15.764  15.188  1.00  0.00           C  
ATOM   2854  N   LYS B1818      -9.040 -15.643  16.826  1.00  0.00           N  
ATOM   2855  CA  LYS B1818      -7.750 -15.003  17.099  1.00  0.00           C  
ATOM   2856  C   LYS B1818      -6.643 -15.853  16.458  1.00  0.00           C  
ATOM   2857  O   LYS B1818      -6.000 -16.664  17.129  1.00  0.00           O  
ATOM   2858  CB  LYS B1818      -7.547 -14.801  18.615  1.00  0.00           C  
ATOM   2859  CG  LYS B1818      -6.118 -14.451  19.058  1.00  0.00           C  
ATOM   2860  CD  LYS B1818      -6.085 -13.498  20.236  1.00  0.00           C  
ATOM   2861  CE  LYS B1818      -6.026 -12.048  19.766  1.00  0.00           C  
ATOM   2862  NZ  LYS B1818      -5.973 -11.134  20.944  1.00  0.00           N  
ATOM   2863  N   GLN B1819      -6.446 -15.684  15.148  1.00  0.00           N  
ATOM   2864  CA  GLN B1819      -5.557 -16.558  14.371  1.00  0.00           C  
ATOM   2865  C   GLN B1819      -4.108 -16.414  14.848  1.00  0.00           C  
ATOM   2866  O   GLN B1819      -3.688 -15.314  15.184  1.00  0.00           O  
ATOM   2867  CB  GLN B1819      -5.699 -16.270  12.862  1.00  0.00           C  
ATOM   2868  CG  GLN B1819      -5.202 -17.376  11.920  1.00  0.00           C  
ATOM   2869  CD  GLN B1819      -5.899 -18.727  12.130  1.00  0.00           C  
ATOM   2870  OE1 GLN B1819      -7.123 -18.813  12.182  1.00  0.00           O  
ATOM   2871  NE2 GLN B1819      -5.109 -19.782  12.248  1.00  0.00           N  
ATOM   2872  N   GLY B1820      -3.363 -17.520  14.904  1.00  0.00           N  
ATOM   2873  CA  GLY B1820      -1.957 -17.490  15.349  1.00  0.00           C  
ATOM   2874  C   GLY B1820      -1.737 -17.859  16.815  1.00  0.00           C  
ATOM   2875  O   GLY B1820      -0.926 -18.744  17.138  1.00  0.00           O  
ATOM   2876  N   ASP B1821      -2.431 -17.130  17.690  1.00  0.00           N  
ATOM   2877  CA  ASP B1821      -2.665 -17.482  19.091  1.00  0.00           C  
ATOM   2878  C   ASP B1821      -2.684 -18.993  19.315  1.00  0.00           C  
ATOM   2879  O   ASP B1821      -3.550 -19.690  18.795  1.00  0.00           O  
ATOM   2880  CB  ASP B1821      -4.013 -16.880  19.503  1.00  0.00           C  
ATOM   2881  CG  ASP B1821      -4.470 -17.303  20.890  1.00  0.00           C  
ATOM   2882  OD1 ASP B1821      -4.566 -16.403  21.755  1.00  0.00           O  
ATOM   2883  OD2 ASP B1821      -4.750 -18.508  21.111  1.00  0.00           O  
ATOM   2884  N   ALA B1829      -1.746 -19.471  20.124  1.00  0.00           N  
ATOM   2885  CA  ALA B1829      -1.482 -20.899  20.297  1.00  0.00           C  
ATOM   2886  C   ALA B1829      -2.630 -21.730  20.899  1.00  0.00           C  
ATOM   2887  O   ALA B1829      -2.807 -22.896  20.532  1.00  0.00           O  
ATOM   2888  CB  ALA B1829      -0.199 -21.092  21.094  1.00  0.00           C  
ATOM   2889  N   ALA B1830      -3.396 -21.143  21.816  1.00  0.00           N  
ATOM   2890  CA  ALA B1830      -4.556 -21.827  22.405  1.00  0.00           C  
ATOM   2891  C   ALA B1830      -5.704 -22.055  21.399  1.00  0.00           C  
ATOM   2892  O   ALA B1830      -6.276 -23.160  21.338  1.00  0.00           O  
ATOM   2893  CB  ALA B1830      -5.055 -21.080  23.634  1.00  0.00           C  
ATOM   2894  N   THR B1831      -6.036 -21.028  20.609  1.00  0.00           N  
ATOM   2895  CA  THR B1831      -7.116 -21.156  19.625  1.00  0.00           C  
ATOM   2896  C   THR B1831      -6.706 -22.010  18.412  1.00  0.00           C  
ATOM   2897  O   THR B1831      -7.443 -22.913  18.025  1.00  0.00           O  
ATOM   2898  CB  THR B1831      -7.768 -19.796  19.236  1.00  0.00           C  
ATOM   2899  OG1 THR B1831      -6.981 -19.141  18.244  1.00  0.00           O  
ATOM   2900  CG2 THR B1831      -7.907 -18.886  20.454  1.00  0.00           C  
ATOM   2901  N   ASP B1832      -5.532 -21.739  17.841  1.00  0.00           N  
ATOM   2902  CA  ASP B1832      -4.945 -22.598  16.798  1.00  0.00           C  
ATOM   2903  C   ASP B1832      -4.931 -24.072  17.185  1.00  0.00           C  
ATOM   2904  O   ASP B1832      -5.335 -24.920  16.394  1.00  0.00           O  
ATOM   2905  CB  ASP B1832      -3.511 -22.181  16.478  1.00  0.00           C  
ATOM   2906  CG  ASP B1832      -3.422 -20.818  15.826  1.00  0.00           C  
ATOM   2907  OD1 ASP B1832      -4.360 -20.001  15.976  1.00  0.00           O  
ATOM   2908  OD2 ASP B1832      -2.390 -20.567  15.166  1.00  0.00           O  
ATOM   2909  N   ALA B1833      -4.462 -24.368  18.400  1.00  0.00           N  
ATOM   2910  CA  ALA B1833      -4.392 -25.745  18.915  1.00  0.00           C  
ATOM   2911  C   ALA B1833      -5.768 -26.391  19.134  1.00  0.00           C  
ATOM   2912  O   ALA B1833      -5.925 -27.597  18.970  1.00  0.00           O  
ATOM   2913  CB  ALA B1833      -3.571 -25.792  20.185  1.00  0.00           C  
ATOM   2914  N   ALA B1834      -6.760 -25.584  19.498  1.00  0.00           N  
ATOM   2915  CA  ALA B1834      -8.136 -26.058  19.629  1.00  0.00           C  
ATOM   2916  C   ALA B1834      -8.806 -26.264  18.271  1.00  0.00           C  
ATOM   2917  O   ALA B1834      -9.560 -27.221  18.075  1.00  0.00           O  
ATOM   2918  CB  ALA B1834      -8.944 -25.090  20.466  1.00  0.00           C  
ATOM   2919  N   CYS B1835      -8.527 -25.362  17.337  1.00  0.00           N  
ATOM   2920  CA  CYS B1835      -9.123 -25.432  16.003  1.00  0.00           C  
ATOM   2921  C   CYS B1835      -8.561 -26.577  15.150  1.00  0.00           C  
ATOM   2922  O   CYS B1835      -9.311 -27.205  14.397  1.00  0.00           O  
ATOM   2923  CB  CYS B1835      -9.024 -24.088  15.287  1.00  0.00           C  
ATOM   2924  SG  CYS B1835     -10.221 -22.872  15.888  1.00  0.00           S  
ATOM   2925  N   ASP B1836      -7.259 -26.849  15.285  1.00  0.00           N  
ATOM   2926  CA  ASP B1836      -6.633 -28.045  14.712  1.00  0.00           C  
ATOM   2927  C   ASP B1836      -7.293 -29.311  15.243  1.00  0.00           C  
ATOM   2928  O   ASP B1836      -7.683 -30.182  14.475  1.00  0.00           O  
ATOM   2929  CB  ASP B1836      -5.152 -28.091  15.065  1.00  0.00           C  
ATOM   2930  CG  ASP B1836      -4.336 -27.046  14.334  1.00  0.00           C  
ATOM   2931  OD1 ASP B1836      -4.909 -26.229  13.578  1.00  0.00           O  
ATOM   2932  OD2 ASP B1836      -3.098 -27.044  14.522  1.00  0.00           O  
ATOM   2933  N   GLN B1837      -7.410 -29.390  16.568  1.00  0.00           N  
ATOM   2934  CA  GLN B1837      -8.055 -30.505  17.259  1.00  0.00           C  
ATOM   2935  C   GLN B1837      -9.491 -30.746  16.793  1.00  0.00           C  
ATOM   2936  O   GLN B1837      -9.866 -31.879  16.519  1.00  0.00           O  
ATOM   2937  CB  GLN B1837      -8.026 -30.269  18.771  1.00  0.00           C  
ATOM   2938  CG  GLN B1837      -8.699 -31.368  19.603  1.00  0.00           C  
ATOM   2939  CD  GLN B1837      -9.201 -30.871  20.957  1.00  0.00           C  
ATOM   2940  OE1 GLN B1837     -10.396 -30.964  21.260  1.00  0.00           O  
ATOM   2941  NE2 GLN B1837      -8.293 -30.331  21.769  1.00  0.00           N  
ATOM   2942  N   LEU B1838     -10.292 -29.688  16.716  1.00  0.00           N  
ATOM   2943  CA  LEU B1838     -11.687 -29.812  16.271  1.00  0.00           C  
ATOM   2944  C   LEU B1838     -11.821 -30.200  14.797  1.00  0.00           C  
ATOM   2945  O   LEU B1838     -12.728 -30.946  14.418  1.00  0.00           O  
ATOM   2946  CB  LEU B1838     -12.465 -28.524  16.544  1.00  0.00           C  
ATOM   2947  CG  LEU B1838     -13.195 -28.467  17.881  1.00  0.00           C  
ATOM   2948  CD1 LEU B1838     -13.914 -27.148  18.010  1.00  0.00           C  
ATOM   2949  CD2 LEU B1838     -14.173 -29.631  18.013  1.00  0.00           C  
ATOM   2950  N   TYR B1839     -10.904 -29.675  13.989  1.00  0.00           N  
ATOM   2951  CA  TYR B1839     -10.814 -29.943  12.560  1.00  0.00           C  
ATOM   2952  C   TYR B1839     -10.628 -31.439  12.268  1.00  0.00           C  
ATOM   2953  O   TYR B1839     -11.553 -32.078  11.746  1.00  0.00           O  
ATOM   2954  CB  TYR B1839      -9.689 -29.079  11.953  1.00  0.00           C  
ATOM   2955  CG  TYR B1839      -9.400 -29.289  10.491  1.00  0.00           C  
ATOM   2956  CD1 TYR B1839     -10.354 -29.000   9.512  1.00  0.00           C  
ATOM   2957  CD2 TYR B1839      -8.157 -29.754  10.080  1.00  0.00           C  
ATOM   2958  CE1 TYR B1839     -10.077 -29.188   8.157  1.00  0.00           C  
ATOM   2959  CE2 TYR B1839      -7.874 -29.948   8.733  1.00  0.00           C  
ATOM   2960  CZ  TYR B1839      -8.835 -29.661   7.779  1.00  0.00           C  
ATOM   2961  OH  TYR B1839      -8.536 -29.854   6.457  1.00  0.00           O  
ATOM   2962  N   ARG B1840      -9.465 -31.997  12.634  1.00  0.00           N  
ATOM   2963  CA  ARG B1840      -9.158 -33.407  12.344  1.00  0.00           C  
ATOM   2964  C   ARG B1840     -10.097 -34.403  13.030  1.00  0.00           C  
ATOM   2965  O   ARG B1840     -10.335 -35.497  12.508  1.00  0.00           O  
ATOM   2966  CB  ARG B1840      -7.687 -33.750  12.598  1.00  0.00           C  
ATOM   2967  CG  ARG B1840      -7.077 -33.064  13.796  1.00  0.00           C  
ATOM   2968  CD  ARG B1840      -5.726 -33.675  14.143  1.00  0.00           C  
ATOM   2969  NE  ARG B1840      -4.812 -32.672  14.689  1.00  0.00           N  
ATOM   2970  CZ  ARG B1840      -4.707 -32.355  15.980  1.00  0.00           C  
ATOM   2971  NH1 ARG B1840      -5.465 -32.962  16.897  1.00  0.00           N  
ATOM   2972  NH2 ARG B1840      -3.839 -31.417  16.356  1.00  0.00           N  
ATOM   2973  N   GLU B1841     -10.650 -34.019  14.171  1.00  0.00           N  
ATOM   2974  CA  GLU B1841     -11.635 -34.863  14.836  1.00  0.00           C  
ATOM   2975  C   GLU B1841     -12.929 -34.988  14.041  1.00  0.00           C  
ATOM   2976  O   GLU B1841     -13.313 -36.108  13.715  1.00  0.00           O  
ATOM   2977  CB  GLU B1841     -11.871 -34.433  16.286  1.00  0.00           C  
ATOM   2978  CG  GLU B1841     -11.030 -35.263  17.274  1.00  0.00           C  
ATOM   2979  CD  GLU B1841     -10.789 -34.575  18.607  1.00  0.00           C  
ATOM   2980  OE1 GLU B1841     -11.763 -34.046  19.202  1.00  0.00           O  
ATOM   2981  OE2 GLU B1841      -9.612 -34.576  19.054  1.00  0.00           O  
ATOM   2982  N   LEU B1842     -13.574 -33.860  13.711  1.00  0.00           N  
ATOM   2983  CA  LEU B1842     -14.763 -33.831  12.820  1.00  0.00           C  
ATOM   2984  C   LEU B1842     -14.453 -34.395  11.424  1.00  0.00           C  
ATOM   2985  O   LEU B1842     -15.247 -35.157  10.854  1.00  0.00           O  
ATOM   2986  CB  LEU B1842     -15.330 -32.404  12.681  1.00  0.00           C  
ATOM   2987  CG  LEU B1842     -16.070 -31.728  13.842  1.00  0.00           C  
ATOM   2988  CD1 LEU B1842     -15.968 -30.225  13.729  1.00  0.00           C  
ATOM   2989  CD2 LEU B1842     -17.527 -32.144  13.917  1.00  0.00           C  
ATOM   2990  N   SER B1843     -13.296 -34.009  10.889  1.00  0.00           N  
ATOM   2991  CA  SER B1843     -12.796 -34.532   9.620  1.00  0.00           C  
ATOM   2992  C   SER B1843     -12.786 -36.073   9.604  1.00  0.00           C  
ATOM   2993  O   SER B1843     -13.311 -36.696   8.666  1.00  0.00           O  
ATOM   2994  CB  SER B1843     -11.389 -33.985   9.348  1.00  0.00           C  
ATOM   2995  OG  SER B1843     -10.975 -34.284   8.029  1.00  0.00           O  
ATOM   2996  N   ALA B1844     -12.204 -36.664  10.657  1.00  0.00           N  
ATOM   2997  CA  ALA B1844     -12.095 -38.122  10.835  1.00  0.00           C  
ATOM   2998  C   ALA B1844     -13.421 -38.819  11.127  1.00  0.00           C  
ATOM   2999  O   ALA B1844     -13.523 -40.038  10.971  1.00  0.00           O  
ATOM   3000  CB  ALA B1844     -11.079 -38.450  11.933  1.00  0.00           C  
ATOM   3001  N   LYS B1845     -14.425 -38.050  11.546  1.00  0.00           N  
ATOM   3002  CA  LYS B1845     -15.732 -38.607  11.908  1.00  0.00           C  
ATOM   3003  C   LYS B1845     -16.714 -38.640  10.738  1.00  0.00           C  
ATOM   3004  O   LYS B1845     -17.869 -39.072  10.891  1.00  0.00           O  
ATOM   3005  CB  LYS B1845     -16.349 -37.831  13.079  1.00  0.00           C  
ATOM   3006  CG  LYS B1845     -15.618 -37.973  14.414  1.00  0.00           C  
ATOM   3007  CD  LYS B1845     -15.936 -39.271  15.138  1.00  0.00           C  
ATOM   3008  CE  LYS B1845     -15.542 -39.158  16.607  1.00  0.00           C  
ATOM   3009  NZ  LYS B1845     -16.309 -40.119  17.447  1.00  0.00           N  
ATOM   3010  N   GLY B1847     -16.250 -38.173   9.576  1.00  0.00           N  
ATOM   3011  CA  GLY B1847     -17.063 -38.170   8.363  1.00  0.00           C  
ATOM   3012  C   GLY B1847     -17.652 -36.824   7.951  1.00  0.00           C  
ATOM   3013  O   GLY B1847     -18.196 -36.713   6.845  1.00  0.00           O  
ATOM   3014  N   VAL B1848     -17.545 -35.814   8.826  1.00  0.00           N  
ATOM   3015  CA  VAL B1848     -18.138 -34.473   8.603  1.00  0.00           C  
ATOM   3016  C   VAL B1848     -17.360 -33.629   7.589  1.00  0.00           C  
ATOM   3017  O   VAL B1848     -16.132 -33.505   7.694  1.00  0.00           O  
ATOM   3018  CB  VAL B1848     -18.231 -33.642   9.920  1.00  0.00           C  
ATOM   3019  CG1 VAL B1848     -19.181 -32.449   9.751  1.00  0.00           C  
ATOM   3020  CG2 VAL B1848     -18.668 -34.509  11.104  1.00  0.00           C  
ATOM   3021  N   ASP B1849     -18.078 -33.052   6.619  1.00  0.00           N  
ATOM   3022  CA  ASP B1849     -17.523 -32.042   5.704  1.00  0.00           C  
ATOM   3023  C   ASP B1849     -17.209 -30.727   6.432  1.00  0.00           C  
ATOM   3024  O   ASP B1849     -18.126 -29.970   6.761  1.00  0.00           O  
ATOM   3025  CB  ASP B1849     -18.519 -31.758   4.588  1.00  0.00           C  
ATOM   3026  CG  ASP B1849     -18.477 -32.788   3.488  1.00  0.00           C  
ATOM   3027  OD1 ASP B1849     -17.700 -33.768   3.589  1.00  0.00           O  
ATOM   3028  OD2 ASP B1849     -19.223 -32.609   2.506  1.00  0.00           O  
ATOM   3029  N   VAL B1850     -15.926 -30.455   6.678  1.00  0.00           N  
ATOM   3030  CA  VAL B1850     -15.529 -29.310   7.514  1.00  0.00           C  
ATOM   3031  C   VAL B1850     -14.597 -28.323   6.804  1.00  0.00           C  
ATOM   3032  O   VAL B1850     -13.622 -28.715   6.162  1.00  0.00           O  
ATOM   3033  CB  VAL B1850     -14.956 -29.755   8.922  1.00  0.00           C  
ATOM   3034  CG1 VAL B1850     -13.699 -30.607   8.786  1.00  0.00           C  
ATOM   3035  CG2 VAL B1850     -14.700 -28.555   9.845  1.00  0.00           C  
ATOM   3036  N   LEU B1851     -14.936 -27.039   6.905  1.00  0.00           N  
ATOM   3037  CA  LEU B1851     -14.056 -25.957   6.465  1.00  0.00           C  
ATOM   3038  C   LEU B1851     -13.479 -25.243   7.691  1.00  0.00           C  
ATOM   3039  O   LEU B1851     -14.214 -24.774   8.555  1.00  0.00           O  
ATOM   3040  CB  LEU B1851     -14.826 -24.984   5.563  1.00  0.00           C  
ATOM   3041  CG  LEU B1851     -14.207 -23.689   5.062  1.00  0.00           C  
ATOM   3042  CD1 LEU B1851     -13.048 -23.956   4.106  1.00  0.00           C  
ATOM   3043  CD2 LEU B1851     -15.297 -22.940   4.373  1.00  0.00           C  
ATOM   3044  N   TYR B1852     -12.157 -25.200   7.784  1.00  0.00           N  
ATOM   3045  CA  TYR B1852     -11.501 -24.478   8.872  1.00  0.00           C  
ATOM   3046  C   TYR B1852     -11.022 -23.138   8.319  1.00  0.00           C  
ATOM   3047  O   TYR B1852     -10.151 -23.093   7.453  1.00  0.00           O  
ATOM   3048  CB  TYR B1852     -10.365 -25.322   9.501  1.00  0.00           C  
ATOM   3049  CG  TYR B1852      -9.401 -24.597  10.455  1.00  0.00           C  
ATOM   3050  CD1 TYR B1852      -9.789 -23.445  11.170  1.00  0.00           C  
ATOM   3051  CD2 TYR B1852      -8.106 -25.089  10.668  1.00  0.00           C  
ATOM   3052  CE1 TYR B1852      -8.900 -22.800  12.040  1.00  0.00           C  
ATOM   3053  CE2 TYR B1852      -7.220 -24.449  11.538  1.00  0.00           C  
ATOM   3054  CZ  TYR B1852      -7.627 -23.314  12.216  1.00  0.00           C  
ATOM   3055  OH  TYR B1852      -6.752 -22.682  13.065  1.00  0.00           O  
ATOM   3056  N   ASP B1853     -11.635 -22.059   8.798  1.00  0.00           N  
ATOM   3057  CA  ASP B1853     -11.244 -20.700   8.431  1.00  0.00           C  
ATOM   3058  C   ASP B1853      -9.995 -20.312   9.217  1.00  0.00           C  
ATOM   3059  O   ASP B1853     -10.072 -19.597  10.207  1.00  0.00           O  
ATOM   3060  CB  ASP B1853     -12.397 -19.715   8.698  1.00  0.00           C  
ATOM   3061  CG  ASP B1853     -12.212 -18.365   8.004  1.00  0.00           C  
ATOM   3062  OD1 ASP B1853     -11.053 -17.946   7.759  1.00  0.00           O  
ATOM   3063  OD2 ASP B1853     -13.248 -17.719   7.698  1.00  0.00           O  
ATOM   3064  N   ASP B1854      -8.844 -20.796   8.753  1.00  0.00           N  
ATOM   3065  CA  ASP B1854      -7.551 -20.481   9.345  1.00  0.00           C  
ATOM   3066  C   ASP B1854      -6.849 -19.254   8.722  1.00  0.00           C  
ATOM   3067  O   ASP B1854      -5.622 -19.120   8.801  1.00  0.00           O  
ATOM   3068  CB  ASP B1854      -6.636 -21.711   9.263  1.00  0.00           C  
ATOM   3069  CG  ASP B1854      -6.382 -22.155   7.846  1.00  0.00           C  
ATOM   3070  OD1 ASP B1854      -7.072 -21.660   6.942  1.00  0.00           O  
ATOM   3071  OD2 ASP B1854      -5.488 -23.001   7.627  1.00  0.00           O  
ATOM   3072  N   THR B1855      -7.621 -18.358   8.114  1.00  0.00           N  
ATOM   3073  CA  THR B1855      -7.058 -17.163   7.494  1.00  0.00           C  
ATOM   3074  C   THR B1855      -6.749 -16.054   8.517  1.00  0.00           C  
ATOM   3075  O   THR B1855      -7.259 -16.037   9.648  1.00  0.00           O  
ATOM   3076  CB  THR B1855      -7.971 -16.603   6.385  1.00  0.00           C  
ATOM   3077  OG1 THR B1855      -9.276 -16.367   6.915  1.00  0.00           O  
ATOM   3078  CG2 THR B1855      -8.090 -17.579   5.240  1.00  0.00           C  
ATOM   3079  N   ASP B1857      -5.906 -15.123   8.084  1.00  0.00           N  
ATOM   3080  CA  ASP B1857      -5.494 -13.967   8.876  1.00  0.00           C  
ATOM   3081  C   ASP B1857      -6.634 -12.996   9.226  1.00  0.00           C  
ATOM   3082  O   ASP B1857      -6.446 -12.101  10.056  1.00  0.00           O  
ATOM   3083  CB  ASP B1857      -4.412 -13.204   8.120  1.00  0.00           C  
ATOM   3084  CG  ASP B1857      -3.262 -12.814   9.009  1.00  0.00           C  
ATOM   3085  OD1 ASP B1857      -3.391 -13.030  10.233  1.00  0.00           O  
ATOM   3086  OD2 ASP B1857      -2.234 -12.304   8.491  1.00  0.00           O  
ATOM   3087  N   GLN B1859      -7.799 -13.173   8.602  1.00  0.00           N  
ATOM   3088  CA  GLN B1859      -8.931 -12.263   8.780  1.00  0.00           C  
ATOM   3089  C   GLN B1859      -9.330 -12.000  10.235  1.00  0.00           C  
ATOM   3090  O   GLN B1859      -9.168 -12.853  11.125  1.00  0.00           O  
ATOM   3091  CB  GLN B1859     -10.147 -12.725   7.961  1.00  0.00           C  
ATOM   3092  CG  GLN B1859      -9.966 -12.598   6.444  1.00  0.00           C  
ATOM   3093  CD  GLN B1859      -9.457 -11.215   6.020  1.00  0.00           C  
ATOM   3094  OE1 GLN B1859      -8.255 -11.033   5.766  1.00  0.00           O  
ATOM   3095  NE2 GLN B1859     -10.366 -10.232   5.957  1.00  0.00           N  
ATOM   3096  N   ARG B1860      -9.836 -10.796  10.465  1.00  0.00           N  
ATOM   3097  CA  ARG B1860     -10.426 -10.457  11.745  1.00  0.00           C  
ATOM   3098  C   ARG B1860     -11.806 -11.094  11.888  1.00  0.00           C  
ATOM   3099  O   ARG B1860     -12.462 -11.404  10.889  1.00  0.00           O  
ATOM   3100  CB  ARG B1860     -10.432  -8.940  11.953  1.00  0.00           C  
ATOM   3101  CG  ARG B1860      -9.215  -8.492  12.771  1.00  0.00           C  
ATOM   3102  CD  ARG B1860      -8.465  -7.336  12.127  1.00  0.00           C  
ATOM   3103  NE  ARG B1860      -8.628  -6.081  12.863  1.00  0.00           N  
ATOM   3104  CZ  ARG B1860      -9.617  -5.206  12.667  1.00  0.00           C  
ATOM   3105  NH1 ARG B1860     -10.560  -5.442  11.756  1.00  0.00           N  
ATOM   3106  NH2 ARG B1860      -9.665  -4.089  13.391  1.00  0.00           N  
ATOM   3107  N   ALA B1861     -12.214 -11.305  13.137  1.00  0.00           N  
ATOM   3108  CA  ALA B1861     -13.407 -12.064  13.503  1.00  0.00           C  
ATOM   3109  C   ALA B1861     -14.636 -11.695  12.689  1.00  0.00           C  
ATOM   3110  O   ALA B1861     -15.301 -12.583  12.134  1.00  0.00           O  
ATOM   3111  CB  ALA B1861     -13.688 -11.902  14.977  1.00  0.00           C  
ATOM   3112  N   GLY B1862     -14.920 -10.390  12.613  1.00  0.00           N  
ATOM   3113  CA  GLY B1862     -16.096  -9.859  11.929  1.00  0.00           C  
ATOM   3114  C   GLY B1862     -16.163 -10.222  10.465  1.00  0.00           C  
ATOM   3115  O   GLY B1862     -17.263 -10.427   9.920  1.00  0.00           O  
ATOM   3116  N   ALA B1863     -14.991 -10.300   9.833  1.00  0.00           N  
ATOM   3117  CA  ALA B1863     -14.849 -10.774   8.447  1.00  0.00           C  
ATOM   3118  C   ALA B1863     -15.109 -12.289   8.331  1.00  0.00           C  
ATOM   3119  O   ALA B1863     -15.848 -12.726   7.457  1.00  0.00           O  
ATOM   3120  CB  ALA B1863     -13.477 -10.412   7.893  1.00  0.00           C  
ATOM   3121  N   LYS B1864     -14.523 -13.074   9.233  1.00  0.00           N  
ATOM   3122  CA  LYS B1864     -14.800 -14.507   9.333  1.00  0.00           C  
ATOM   3123  C   LYS B1864     -16.299 -14.834   9.482  1.00  0.00           C  
ATOM   3124  O   LYS B1864     -16.789 -15.758   8.816  1.00  0.00           O  
ATOM   3125  CB  LYS B1864     -13.958 -15.156  10.444  1.00  0.00           C  
ATOM   3126  CG  LYS B1864     -12.471 -15.140  10.120  1.00  0.00           C  
ATOM   3127  CD  LYS B1864     -11.639 -16.089  10.973  1.00  0.00           C  
ATOM   3128  CE  LYS B1864     -10.192 -16.115  10.478  1.00  0.00           C  
ATOM   3129  NZ  LYS B1864      -9.339 -17.227  11.055  1.00  0.00           N  
ATOM   3130  N   PHE B1865     -17.008 -14.076  10.339  1.00  0.00           N  
ATOM   3131  CA  PHE B1865     -18.477 -14.163  10.487  1.00  0.00           C  
ATOM   3132  C   PHE B1865     -19.194 -13.826   9.187  1.00  0.00           C  
ATOM   3133  O   PHE B1865     -20.104 -14.548   8.770  1.00  0.00           O  
ATOM   3134  CB  PHE B1865     -19.019 -13.190  11.534  1.00  0.00           C  
ATOM   3135  CG  PHE B1865     -18.518 -13.422  12.935  1.00  0.00           C  
ATOM   3136  CD1 PHE B1865     -18.321 -14.705  13.433  1.00  0.00           C  
ATOM   3137  CD2 PHE B1865     -18.284 -12.335  13.778  1.00  0.00           C  
ATOM   3138  CE1 PHE B1865     -17.869 -14.894  14.730  1.00  0.00           C  
ATOM   3139  CE2 PHE B1865     -17.838 -12.522  15.059  1.00  0.00           C  
ATOM   3140  CZ  PHE B1865     -17.625 -13.800  15.541  1.00  0.00           C  
ATOM   3141  N   ALA B1866     -18.797 -12.721   8.554  1.00  0.00           N  
ATOM   3142  CA  ALA B1866     -19.522 -12.224   7.395  1.00  0.00           C  
ATOM   3143  C   ALA B1866     -19.416 -13.185   6.222  1.00  0.00           C  
ATOM   3144  O   ALA B1866     -20.440 -13.577   5.658  1.00  0.00           O  
ATOM   3145  CB  ALA B1866     -19.063 -10.836   7.017  1.00  0.00           C  
ATOM   3146  N   THR B1867     -18.178 -13.554   5.864  1.00  0.00           N  
ATOM   3147  CA  THR B1867     -17.876 -14.625   4.894  1.00  0.00           C  
ATOM   3148  C   THR B1867     -18.677 -15.899   5.172  1.00  0.00           C  
ATOM   3149  O   THR B1867     -19.297 -16.442   4.267  1.00  0.00           O  
ATOM   3150  CB  THR B1867     -16.374 -14.956   4.923  1.00  0.00           C  
ATOM   3151  OG1 THR B1867     -15.640 -13.948   4.212  1.00  0.00           O  
ATOM   3152  CG2 THR B1867     -16.088 -16.323   4.317  1.00  0.00           C  
ATOM   3153  N   ALA B1878     -18.686 -16.352   6.425  1.00  0.00           N  
ATOM   3154  CA  ALA B1878     -19.339 -17.607   6.816  1.00  0.00           C  
ATOM   3155  C   ALA B1878     -20.839 -17.559   6.628  1.00  0.00           C  
ATOM   3156  O   ALA B1878     -21.411 -18.496   6.074  1.00  0.00           O  
ATOM   3157  CB  ALA B1878     -19.003 -17.961   8.232  1.00  0.00           C  
ATOM   3158  N   ASP B1879     -21.474 -16.480   7.102  1.00  0.00           N  
ATOM   3159  CA  ASP B1879     -22.904 -16.241   6.860  1.00  0.00           C  
ATOM   3160  C   ASP B1879     -23.211 -16.243   5.362  1.00  0.00           C  
ATOM   3161  O   ASP B1879     -24.211 -16.829   4.925  1.00  0.00           O  
ATOM   3162  CB  ASP B1879     -23.362 -14.901   7.459  1.00  0.00           C  
ATOM   3163  CG  ASP B1879     -23.499 -14.937   8.974  1.00  0.00           C  
ATOM   3164  OD1 ASP B1879     -23.751 -16.025   9.564  1.00  0.00           O  
ATOM   3165  OD2 ASP B1879     -23.368 -13.845   9.579  1.00  0.00           O  
ATOM   3166  N   LEU B1880     -22.339 -15.585   4.596  1.00  0.00           N  
ATOM   3167  CA  LEU B1880     -22.496 -15.399   3.147  1.00  0.00           C  
ATOM   3168  C   LEU B1880     -22.468 -16.697   2.318  1.00  0.00           C  
ATOM   3169  O   LEU B1880     -23.309 -16.865   1.412  1.00  0.00           O  
ATOM   3170  CB  LEU B1880     -21.456 -14.388   2.618  1.00  0.00           C  
ATOM   3171  CG  LEU B1880     -21.188 -14.256   1.112  1.00  0.00           C  
ATOM   3172  CD1 LEU B1880     -22.426 -13.811   0.303  1.00  0.00           C  
ATOM   3173  CD2 LEU B1880     -19.998 -13.335   0.856  1.00  0.00           C  
ATOM   3174  N   ILE B1881     -21.500 -17.583   2.604  1.00  0.00           N  
ATOM   3175  CA  ILE B1881     -21.333 -18.825   1.855  1.00  0.00           C  
ATOM   3176  C   ILE B1881     -22.306 -19.917   2.315  1.00  0.00           C  
ATOM   3177  O   ILE B1881     -22.404 -20.978   1.691  1.00  0.00           O  
ATOM   3178  CB  ILE B1881     -19.849 -19.299   1.778  1.00  0.00           C  
ATOM   3179  CG1 ILE B1881     -19.354 -19.895   3.112  1.00  0.00           C  
ATOM   3180  CG2 ILE B1881     -18.944 -18.158   1.278  1.00  0.00           C  
ATOM   3181  CD1 ILE B1881     -17.902 -20.419   3.088  1.00  0.00           C  
ATOM   3182  N   GLY B1882     -23.023 -19.652   3.406  1.00  0.00           N  
ATOM   3183  CA  GLY B1882     -24.241 -20.410   3.746  1.00  0.00           C  
ATOM   3184  C   GLY B1882     -24.081 -21.779   4.382  1.00  0.00           C  
ATOM   3185  O   GLY B1882     -25.027 -22.599   4.346  1.00  0.00           O  
ATOM   3186  N   ILE B1883     -22.888 -22.024   4.933  1.00  0.00           N  
ATOM   3187  CA  ILE B1883     -22.531 -23.266   5.619  1.00  0.00           C  
ATOM   3188  C   ILE B1883     -23.439 -23.446   6.823  1.00  0.00           C  
ATOM   3189  O   ILE B1883     -23.497 -22.558   7.678  1.00  0.00           O  
ATOM   3190  CB  ILE B1883     -21.066 -23.244   6.127  1.00  0.00           C  
ATOM   3191  CG1 ILE B1883     -20.106 -22.711   5.058  1.00  0.00           C  
ATOM   3192  CG2 ILE B1883     -20.647 -24.616   6.625  1.00  0.00           C  
ATOM   3193  CD1 ILE B1883     -19.800 -23.647   3.914  1.00  0.00           C  
ATOM   3194  N   PRO B1884     -24.176 -24.574   6.883  1.00  0.00           N  
ATOM   3195  CA  PRO B1884     -25.224 -24.836   7.900  1.00  0.00           C  
ATOM   3196  C   PRO B1884     -24.907 -24.481   9.376  1.00  0.00           C  
ATOM   3197  O   PRO B1884     -25.773 -23.927  10.067  1.00  0.00           O  
ATOM   3198  CB  PRO B1884     -25.495 -26.337   7.737  1.00  0.00           C  
ATOM   3199  CG  PRO B1884     -25.233 -26.584   6.294  1.00  0.00           C  
ATOM   3200  CD  PRO B1884     -24.095 -25.667   5.895  1.00  0.00           C  
ATOM   3201  N   TRP B1885     -23.686 -24.791   9.826  1.00  0.00           N  
ATOM   3202  CA  TRP B1885     -23.287 -24.677  11.227  1.00  0.00           C  
ATOM   3203  C   TRP B1885     -21.930 -24.003  11.317  1.00  0.00           C  
ATOM   3204  O   TRP B1885     -21.042 -24.277  10.507  1.00  0.00           O  
ATOM   3205  CB  TRP B1885     -23.139 -26.060  11.865  1.00  0.00           C  
ATOM   3206  CG  TRP B1885     -24.392 -26.848  12.053  1.00  0.00           C  
ATOM   3207  CD1 TRP B1885     -24.842 -27.871  11.259  1.00  0.00           C  
ATOM   3208  CD2 TRP B1885     -25.348 -26.716  13.116  1.00  0.00           C  
ATOM   3209  NE1 TRP B1885     -26.025 -28.374  11.758  1.00  0.00           N  
ATOM   3210  CE2 TRP B1885     -26.355 -27.685  12.898  1.00  0.00           C  
ATOM   3211  CE3 TRP B1885     -25.456 -25.870  14.232  1.00  0.00           C  
ATOM   3212  CZ2 TRP B1885     -27.462 -27.833  13.761  1.00  0.00           C  
ATOM   3213  CZ3 TRP B1885     -26.561 -26.022  15.094  1.00  0.00           C  
ATOM   3214  CH2 TRP B1885     -27.543 -26.996  14.847  1.00  0.00           C  
ATOM   3215  N   GLN B1886     -21.744 -23.156  12.329  1.00  0.00           N  
ATOM   3216  CA  GLN B1886     -20.422 -22.540  12.575  1.00  0.00           C  
ATOM   3217  C   GLN B1886     -19.910 -22.929  13.955  1.00  0.00           C  
ATOM   3218  O   GLN B1886     -20.699 -23.090  14.882  1.00  0.00           O  
ATOM   3219  CB  GLN B1886     -20.500 -21.016  12.435  1.00  0.00           C  
ATOM   3220  CG  GLN B1886     -21.282 -20.546  11.201  1.00  0.00           C  
ATOM   3221  CD  GLN B1886     -21.472 -19.046  11.139  1.00  0.00           C  
ATOM   3222  OE1 GLN B1886     -21.092 -18.302  12.055  1.00  0.00           O  
ATOM   3223  NE2 GLN B1886     -22.057 -18.587  10.050  1.00  0.00           N  
ATOM   3224  N   ILE B1887     -18.604 -23.103  14.096  1.00  0.00           N  
ATOM   3225  CA  ILE B1887     -18.024 -23.240  15.434  1.00  0.00           C  
ATOM   3226  C   ILE B1887     -17.107 -22.054  15.698  1.00  0.00           C  
ATOM   3227  O   ILE B1887     -16.065 -21.915  15.057  1.00  0.00           O  
ATOM   3228  CB  ILE B1887     -17.255 -24.573  15.670  1.00  0.00           C  
ATOM   3229  CG1 ILE B1887     -18.148 -25.799  15.424  1.00  0.00           C  
ATOM   3230  CG2 ILE B1887     -16.679 -24.605  17.102  1.00  0.00           C  
ATOM   3231  CD1 ILE B1887     -17.405 -27.139  15.451  1.00  0.00           C  
ATOM   3232  N   HIS B1888     -17.516 -21.199  16.634  1.00  0.00           N  
ATOM   3233  CA  HIS B1888     -16.746 -20.021  17.009  1.00  0.00           C  
ATOM   3234  C   HIS B1888     -15.745 -20.347  18.119  1.00  0.00           C  
ATOM   3235  O   HIS B1888     -16.111 -20.764  19.227  1.00  0.00           O  
ATOM   3236  CB  HIS B1888     -17.669 -18.880  17.416  1.00  0.00           C  
ATOM   3237  CG  HIS B1888     -18.564 -18.410  16.312  1.00  0.00           C  
ATOM   3238  ND1 HIS B1888     -19.323 -17.263  16.407  1.00  0.00           N  
ATOM   3239  CD2 HIS B1888     -18.819 -18.929  15.087  1.00  0.00           C  
ATOM   3240  CE1 HIS B1888     -20.016 -17.103  15.294  1.00  0.00           C  
ATOM   3241  NE2 HIS B1888     -19.724 -18.098  14.474  1.00  0.00           N  
ATOM   3242  N   VAL B1889     -14.472 -20.161  17.778  1.00  0.00           N  
ATOM   3243  CA  VAL B1889     -13.355 -20.501  18.644  1.00  0.00           C  
ATOM   3244  C   VAL B1889     -12.506 -19.252  18.854  1.00  0.00           C  
ATOM   3245  O   VAL B1889     -12.071 -18.600  17.897  1.00  0.00           O  
ATOM   3246  CB  VAL B1889     -12.502 -21.645  18.027  1.00  0.00           C  
ATOM   3247  CG1 VAL B1889     -11.276 -21.923  18.877  1.00  0.00           C  
ATOM   3248  CG2 VAL B1889     -13.330 -22.903  17.859  1.00  0.00           C  
ATOM   3249  N   GLY B1890     -12.285 -18.921  20.119  1.00  0.00           N  
ATOM   3250  CA  GLY B1890     -11.482 -17.760  20.488  1.00  0.00           C  
ATOM   3251  C   GLY B1890     -11.100 -17.744  21.955  1.00  0.00           C  
ATOM   3252  O   GLY B1890     -11.647 -18.520  22.741  1.00  0.00           O  
ATOM   3253  N   PRO B1891     -10.171 -16.840  22.333  1.00  0.00           N  
ATOM   3254  CA  PRO B1891      -9.622 -16.680  23.691  1.00  0.00           C  
ATOM   3255  C   PRO B1891     -10.641 -16.555  24.835  1.00  0.00           C  
ATOM   3256  O   PRO B1891     -10.423 -17.144  25.889  1.00  0.00           O  
ATOM   3257  CB  PRO B1891      -8.758 -15.408  23.586  1.00  0.00           C  
ATOM   3258  CG  PRO B1891      -9.128 -14.761  22.282  1.00  0.00           C  
ATOM   3259  CD  PRO B1891      -9.568 -15.878  21.391  1.00  0.00           C  
ATOM   3260  N   ARG B1892     -11.730 -15.810  24.632  1.00  0.00           N  
ATOM   3261  CA  ARG B1892     -12.774 -15.632  25.664  1.00  0.00           C  
ATOM   3262  C   ARG B1892     -13.386 -16.951  26.172  1.00  0.00           C  
ATOM   3263  O   ARG B1892     -13.211 -17.324  27.336  1.00  0.00           O  
ATOM   3264  CB  ARG B1892     -13.896 -14.711  25.154  1.00  0.00           C  
ATOM   3265  CG  ARG B1892     -13.605 -13.210  25.165  1.00  0.00           C  
ATOM   3266  CD  ARG B1892     -14.664 -12.482  24.331  1.00  0.00           C  
ATOM   3267  NE  ARG B1892     -14.892 -11.097  24.763  1.00  0.00           N  
ATOM   3268  CZ  ARG B1892     -15.937 -10.675  25.481  1.00  0.00           C  
ATOM   3269  NH1 ARG B1892     -16.888 -11.520  25.877  1.00  0.00           N  
ATOM   3270  NH2 ARG B1892     -16.038  -9.391  25.803  1.00  0.00           N  
ATOM   3271  N   GLY B1893     -14.107 -17.644  25.295  1.00  0.00           N  
ATOM   3272  CA  GLY B1893     -14.765 -18.903  25.645  1.00  0.00           C  
ATOM   3273  C   GLY B1893     -13.834 -20.099  25.755  1.00  0.00           C  
ATOM   3274  O   GLY B1893     -14.012 -20.945  26.637  1.00  0.00           O  
ATOM   3275  N   LEU B1894     -12.846 -20.167  24.862  1.00  0.00           N  
ATOM   3276  CA  LEU B1894     -11.912 -21.309  24.768  1.00  0.00           C  
ATOM   3277  C   LEU B1894     -10.900 -21.432  25.919  1.00  0.00           C  
ATOM   3278  O   LEU B1894     -10.716 -22.525  26.477  1.00  0.00           O  
ATOM   3279  CB  LEU B1894     -11.169 -21.284  23.431  1.00  0.00           C  
ATOM   3280  CG  LEU B1894      -9.928 -22.160  23.315  1.00  0.00           C  
ATOM   3281  CD1 LEU B1894     -10.300 -23.642  23.355  1.00  0.00           C  
ATOM   3282  CD2 LEU B1894      -9.212 -21.803  22.049  1.00  0.00           C  
ATOM   3283  N   ALA B1895     -10.216 -20.334  26.245  1.00  0.00           N  
ATOM   3284  CA  ALA B1895      -9.455 -20.263  27.491  1.00  0.00           C  
ATOM   3285  C   ALA B1895     -10.447 -20.172  28.679  1.00  0.00           C  
ATOM   3286  O   ALA B1895     -10.342 -19.307  29.564  1.00  0.00           O  
ATOM   3287  CB  ALA B1895      -8.449 -19.095  27.460  1.00  0.00           C  
ATOM   3288  N   GLU B1896     -11.427 -21.082  28.642  1.00  0.00           N  
ATOM   3289  CA  GLU B1896     -12.410 -21.332  29.702  1.00  0.00           C  
ATOM   3290  C   GLU B1896     -13.169 -22.633  29.355  1.00  0.00           C  
ATOM   3291  O   GLU B1896     -14.032 -23.090  30.102  1.00  0.00           O  
ATOM   3292  CB  GLU B1896     -13.347 -20.131  29.879  1.00  0.00           C  
ATOM   3293  CG  GLU B1896     -14.329 -20.230  31.030  1.00  0.00           C  
ATOM   3294  CD  GLU B1896     -15.703 -20.691  30.577  1.00  0.00           C  
ATOM   3295  OE1 GLU B1896     -16.142 -21.782  31.010  1.00  0.00           O  
ATOM   3296  OE2 GLU B1896     -16.337 -19.966  29.779  1.00  0.00           O  
ATOM   3297  N   GLY B1898     -12.826 -23.222  28.210  1.00  0.00           N  
ATOM   3298  CA  GLY B1898     -13.262 -24.581  27.850  1.00  0.00           C  
ATOM   3299  C   GLY B1898     -14.564 -24.681  27.071  1.00  0.00           C  
ATOM   3300  O   GLY B1898     -15.209 -25.733  27.070  1.00  0.00           O  
ATOM   3301  N   LYS B1899     -14.941 -23.590  26.401  1.00  0.00           N  
ATOM   3302  CA  LYS B1899     -16.205 -23.515  25.669  1.00  0.00           C  
ATOM   3303  C   LYS B1899     -16.031 -23.005  24.232  1.00  0.00           C  
ATOM   3304  O   LYS B1899     -15.159 -22.170  23.948  1.00  0.00           O  
ATOM   3305  CB  LYS B1899     -17.227 -22.631  26.418  1.00  0.00           C  
ATOM   3306  CG  LYS B1899     -17.360 -22.891  27.928  1.00  0.00           C  
ATOM   3307  CD  LYS B1899     -18.282 -24.060  28.249  1.00  0.00           C  
ATOM   3308  CE  LYS B1899     -19.684 -23.574  28.609  1.00  0.00           C  
ATOM   3309  NZ  LYS B1899     -20.649 -24.700  28.790  1.00  0.00           N  
ATOM   3310  N   VAL B1900     -16.868 -23.522  23.335  1.00  0.00           N  
ATOM   3311  CA  VAL B1900     -16.954 -23.050  21.953  1.00  0.00           C  
ATOM   3312  C   VAL B1900     -18.387 -22.637  21.721  1.00  0.00           C  
ATOM   3313  O   VAL B1900     -19.259 -22.973  22.518  1.00  0.00           O  
ATOM   3314  CB  VAL B1900     -16.542 -24.135  20.897  1.00  0.00           C  
ATOM   3315  CG1 VAL B1900     -15.026 -24.410  20.926  1.00  0.00           C  
ATOM   3316  CG2 VAL B1900     -17.348 -25.425  21.061  1.00  0.00           C  
ATOM   3317  N   GLU B1901     -18.636 -21.899  20.644  1.00  0.00           N  
ATOM   3318  CA  GLU B1901     -19.997 -21.525  20.295  1.00  0.00           C  
ATOM   3319  C   GLU B1901     -20.450 -22.222  19.014  1.00  0.00           C  
ATOM   3320  O   GLU B1901     -19.700 -22.306  18.037  1.00  0.00           O  
ATOM   3321  CB  GLU B1901     -20.144 -20.007  20.170  1.00  0.00           C  
ATOM   3322  CG  GLU B1901     -21.540 -19.491  20.519  1.00  0.00           C  
ATOM   3323  CD  GLU B1901     -21.789 -18.066  20.060  1.00  0.00           C  
ATOM   3324  OE1 GLU B1901     -22.590 -17.363  20.711  1.00  0.00           O  
ATOM   3325  OE2 GLU B1901     -21.193 -17.641  19.049  1.00  0.00           O  
ATOM   3326  N   LEU B1902     -21.681 -22.723  19.031  1.00  0.00           N  
ATOM   3327  CA  LEU B1902     -22.256 -23.382  17.874  1.00  0.00           C  
ATOM   3328  C   LEU B1902     -23.408 -22.538  17.387  1.00  0.00           C  
ATOM   3329  O   LEU B1902     -24.384 -22.361  18.106  1.00  0.00           O  
ATOM   3330  CB  LEU B1902     -22.732 -24.800  18.232  1.00  0.00           C  
ATOM   3331  CG  LEU B1902     -23.210 -25.699  17.083  1.00  0.00           C  
ATOM   3332  CD1 LEU B1902     -22.134 -25.865  15.985  1.00  0.00           C  
ATOM   3333  CD2 LEU B1902     -23.710 -27.053  17.583  1.00  0.00           C  
ATOM   3334  N   LYS B1903     -23.281 -22.026  16.161  1.00  0.00           N  
ATOM   3335  CA  LYS B1903     -24.265 -21.118  15.565  1.00  0.00           C  
ATOM   3336  C   LYS B1903     -24.885 -21.766  14.343  1.00  0.00           C  
ATOM   3337  O   LYS B1903     -24.192 -22.095  13.378  1.00  0.00           O  
ATOM   3338  CB  LYS B1903     -23.610 -19.776  15.216  1.00  0.00           C  
ATOM   3339  CG  LYS B1903     -24.533 -18.657  14.792  1.00  0.00           C  
ATOM   3340  CD  LYS B1903     -23.697 -17.465  14.291  1.00  0.00           C  
ATOM   3341  CE  LYS B1903     -24.530 -16.390  13.585  1.00  0.00           C  
ATOM   3342  NZ  LYS B1903     -25.107 -16.869  12.280  1.00  0.00           N  
ATOM   3343  N   ARG B1904     -26.197 -21.961  14.409  1.00  0.00           N  
ATOM   3344  CA  ARG B1904     -26.987 -22.480  13.309  1.00  0.00           C  
ATOM   3345  C   ARG B1904     -27.276 -21.347  12.327  1.00  0.00           C  
ATOM   3346  O   ARG B1904     -27.737 -20.286  12.726  1.00  0.00           O  
ATOM   3347  CB  ARG B1904     -28.289 -23.058  13.859  1.00  0.00           C  
ATOM   3348  CG  ARG B1904     -29.049 -23.937  12.892  1.00  0.00           C  
ATOM   3349  CD  ARG B1904     -30.104 -24.758  13.624  1.00  0.00           C  
ATOM   3350  NE  ARG B1904     -30.959 -23.921  14.472  1.00  0.00           N  
ATOM   3351  CZ  ARG B1904     -31.985 -24.362  15.196  1.00  0.00           C  
ATOM   3352  NH1 ARG B1904     -32.322 -25.646  15.191  1.00  0.00           N  
ATOM   3353  NH2 ARG B1904     -32.681 -23.503  15.921  1.00  0.00           N  
ATOM   3354  N   ARG B1905     -26.995 -21.568  11.046  1.00  0.00           N  
ATOM   3355  CA  ARG B1905     -27.116 -20.522  10.031  1.00  0.00           C  
ATOM   3356  C   ARG B1905     -28.573 -20.166   9.705  1.00  0.00           C  
ATOM   3357  O   ARG B1905     -28.885 -19.016   9.400  1.00  0.00           O  
ATOM   3358  CB  ARG B1905     -26.376 -20.955   8.761  1.00  0.00           C  
ATOM   3359  CG  ARG B1905     -26.435 -19.982   7.595  1.00  0.00           C  
ATOM   3360  CD  ARG B1905     -25.881 -18.641   7.981  1.00  0.00           C  
ATOM   3361  NE  ARG B1905     -26.001 -17.674   6.897  1.00  0.00           N  
ATOM   3362  CZ  ARG B1905     -27.018 -16.822   6.740  1.00  0.00           C  
ATOM   3363  NH1 ARG B1905     -28.040 -16.830   7.592  1.00  0.00           N  
ATOM   3364  NH2 ARG B1905     -27.024 -15.979   5.710  1.00  0.00           N  
ATOM   3365  N   SER B1906     -29.442 -21.169   9.768  1.00  0.00           N  
ATOM   3366  CA  SER B1906     -30.831 -21.063   9.368  1.00  0.00           C  
ATOM   3367  C   SER B1906     -31.627 -20.030  10.177  1.00  0.00           C  
ATOM   3368  O   SER B1906     -32.464 -19.309   9.618  1.00  0.00           O  
ATOM   3369  CB  SER B1906     -31.490 -22.443   9.464  1.00  0.00           C  
ATOM   3370  OG  SER B1906     -31.344 -22.997  10.764  1.00  0.00           O  
ATOM   3371  N   ASP B1907     -31.378 -19.955  11.486  1.00  0.00           N  
ATOM   3372  CA  ASP B1907     -32.122 -19.029  12.342  1.00  0.00           C  
ATOM   3373  C   ASP B1907     -31.240 -18.178  13.253  1.00  0.00           C  
ATOM   3374  O   ASP B1907     -31.728 -17.251  13.923  1.00  0.00           O  
ATOM   3375  CB  ASP B1907     -33.237 -19.749  13.137  1.00  0.00           C  
ATOM   3376  CG  ASP B1907     -32.721 -20.879  14.041  1.00  0.00           C  
ATOM   3377  OD1 ASP B1907     -31.499 -20.989  14.297  1.00  0.00           O  
ATOM   3378  OD2 ASP B1907     -33.575 -21.668  14.516  1.00  0.00           O  
ATOM   3379  N   GLY B1909     -29.944 -18.490  13.258  1.00  0.00           N  
ATOM   3380  CA  GLY B1909     -28.968 -17.772  14.070  1.00  0.00           C  
ATOM   3381  C   GLY B1909     -28.866 -18.272  15.497  1.00  0.00           C  
ATOM   3382  O   GLY B1909     -28.277 -17.602  16.351  1.00  0.00           O  
ATOM   3383  N   ALA B1910     -29.435 -19.446  15.755  1.00  0.00           N  
ATOM   3384  CA  ALA B1910     -29.441 -20.027  17.085  1.00  0.00           C  
ATOM   3385  C   ALA B1910     -28.014 -20.193  17.603  1.00  0.00           C  
ATOM   3386  O   ALA B1910     -27.189 -20.872  16.985  1.00  0.00           O  
ATOM   3387  CB  ALA B1910     -30.178 -21.356  17.089  1.00  0.00           C  
ATOM   3388  N   ARG B1913     -27.729 -19.530  18.721  1.00  0.00           N  
ATOM   3389  CA  ARG B1913     -26.434 -19.624  19.387  1.00  0.00           C  
ATOM   3390  C   ARG B1913     -26.479 -20.665  20.519  1.00  0.00           C  
ATOM   3391  O   ARG B1913     -27.532 -20.899  21.113  1.00  0.00           O  
ATOM   3392  CB  ARG B1913     -26.012 -18.247  19.927  1.00  0.00           C  
ATOM   3393  CG  ARG B1913     -25.899 -17.172  18.845  1.00  0.00           C  
ATOM   3394  CD  ARG B1913     -24.987 -16.004  19.258  1.00  0.00           C  
ATOM   3395  NE  ARG B1913     -24.610 -15.152  18.117  1.00  0.00           N  
ATOM   3396  CZ  ARG B1913     -23.605 -15.403  17.266  1.00  0.00           C  
ATOM   3397  NH1 ARG B1913     -22.853 -16.491  17.409  1.00  0.00           N  
ATOM   3398  NH2 ARG B1913     -23.347 -14.569  16.257  1.00  0.00           N  
ATOM   3399  N   GLU B1914     -25.341 -21.298  20.798  1.00  0.00           N  
ATOM   3400  CA  GLU B1914     -25.198 -22.158  21.977  1.00  0.00           C  
ATOM   3401  C   GLU B1914     -23.742 -22.309  22.394  1.00  0.00           C  
ATOM   3402  O   GLU B1914     -22.861 -22.380  21.541  1.00  0.00           O  
ATOM   3403  CB  GLU B1914     -25.796 -23.540  21.725  1.00  0.00           C  
ATOM   3404  CG  GLU B1914     -26.057 -24.342  22.989  1.00  0.00           C  
ATOM   3405  CD  GLU B1914     -26.184 -25.833  22.714  1.00  0.00           C  
ATOM   3406  OE1 GLU B1914     -26.568 -26.204  21.579  1.00  0.00           O  
ATOM   3407  OE2 GLU B1914     -25.895 -26.633  23.638  1.00  0.00           O  
ATOM   3408  N   ASN B1915     -23.500 -22.354  23.707  1.00  0.00           N  
ATOM   3409  CA  ASN B1915     -22.172 -22.629  24.248  1.00  0.00           C  
ATOM   3410  C   ASN B1915     -22.027 -24.070  24.712  1.00  0.00           C  
ATOM   3411  O   ASN B1915     -22.902 -24.609  25.394  1.00  0.00           O  
ATOM   3412  CB  ASN B1915     -21.831 -21.676  25.383  1.00  0.00           C  
ATOM   3413  CG  ASN B1915     -21.578 -20.270  24.900  1.00  0.00           C  
ATOM   3414  OD1 ASN B1915     -20.425 -19.855  24.734  1.00  0.00           O  
ATOM   3415  ND2 ASN B1915     -22.653 -19.525  24.660  1.00  0.00           N  
ATOM   3416  N   LEU B1916     -20.917 -24.682  24.318  1.00  0.00           N  
ATOM   3417  CA  LEU B1916     -20.632 -26.085  24.588  1.00  0.00           C  
ATOM   3418  C   LEU B1916     -19.171 -26.235  24.987  1.00  0.00           C  
ATOM   3419  O   LEU B1916     -18.318 -25.522  24.460  1.00  0.00           O  
ATOM   3420  CB  LEU B1916     -20.856 -26.909  23.325  1.00  0.00           C  
ATOM   3421  CG  LEU B1916     -22.273 -27.147  22.831  1.00  0.00           C  
ATOM   3422  CD1 LEU B1916     -22.269 -27.115  21.317  1.00  0.00           C  
ATOM   3423  CD2 LEU B1916     -22.832 -28.474  23.364  1.00  0.00           C  
ATOM   3424  N   ALA B1917     -18.867 -27.156  25.902  1.00  0.00           N  
ATOM   3425  CA  ALA B1917     -17.471 -27.512  26.137  1.00  0.00           C  
ATOM   3426  C   ALA B1917     -16.934 -28.112  24.835  1.00  0.00           C  
ATOM   3427  O   ALA B1917     -17.645 -28.854  24.148  1.00  0.00           O  
ATOM   3428  CB  ALA B1917     -17.340 -28.483  27.296  1.00  0.00           C  
ATOM   3429  N   LEU B1918     -15.696 -27.774  24.484  1.00  0.00           N  
ATOM   3430  CA  LEU B1918     -15.152 -28.135  23.170  1.00  0.00           C  
ATOM   3431  C   LEU B1918     -14.946 -29.640  22.995  1.00  0.00           C  
ATOM   3432  O   LEU B1918     -14.647 -30.115  21.898  1.00  0.00           O  
ATOM   3433  CB  LEU B1918     -13.864 -27.352  22.868  1.00  0.00           C  
ATOM   3434  CG  LEU B1918     -12.499 -27.868  23.329  1.00  0.00           C  
ATOM   3435  CD1 LEU B1918     -11.386 -27.215  22.506  1.00  0.00           C  
ATOM   3436  CD2 LEU B1918     -12.282 -27.653  24.825  1.00  0.00           C  
ATOM   3437  N   ALA B1929     -15.109 -30.383  24.084  1.00  0.00           N  
ATOM   3438  CA  ALA B1929     -15.038 -31.835  24.043  1.00  0.00           C  
ATOM   3439  C   ALA B1929     -16.387 -32.431  23.625  1.00  0.00           C  
ATOM   3440  O   ALA B1929     -16.433 -33.496  22.995  1.00  0.00           O  
ATOM   3441  CB  ALA B1929     -14.585 -32.386  25.397  1.00  0.00           C  
ATOM   3442  N   ASP B1930     -17.475 -31.726  23.950  1.00  0.00           N  
ATOM   3443  CA  ASP B1930     -18.841 -32.234  23.730  1.00  0.00           C  
ATOM   3444  C   ASP B1930     -19.399 -31.942  22.334  1.00  0.00           C  
ATOM   3445  O   ASP B1930     -20.357 -32.588  21.902  1.00  0.00           O  
ATOM   3446  CB  ASP B1930     -19.821 -31.679  24.781  1.00  0.00           C  
ATOM   3447  CG  ASP B1930     -19.176 -31.443  26.149  1.00  0.00           C  
ATOM   3448  OD1 ASP B1930     -18.008 -31.838  26.358  1.00  0.00           O  
ATOM   3449  OD2 ASP B1930     -19.851 -30.838  27.016  1.00  0.00           O  
ATOM   3450  N   VAL B1931     -18.800 -30.974  21.637  1.00  0.00           N  
ATOM   3451  CA  VAL B1931     -19.354 -30.445  20.384  1.00  0.00           C  
ATOM   3452  C   VAL B1931     -19.267 -31.436  19.201  1.00  0.00           C  
ATOM   3453  O   VAL B1931     -20.206 -31.534  18.411  1.00  0.00           O  
ATOM   3454  CB  VAL B1931     -18.800 -29.001  20.056  1.00  0.00           C  
ATOM   3455  CG1 VAL B1931     -17.333 -29.023  19.622  1.00  0.00           C  
ATOM   3456  CG2 VAL B1931     -19.666 -28.295  19.024  1.00  0.00           C  
ATOM   3457  N   VAL B1932     -18.162 -32.176  19.100  1.00  0.00           N  
ATOM   3458  CA  VAL B1932     -17.989 -33.210  18.071  1.00  0.00           C  
ATOM   3459  C   VAL B1932     -19.165 -34.189  18.099  1.00  0.00           C  
ATOM   3460  O   VAL B1932     -19.676 -34.593  17.048  1.00  0.00           O  
ATOM   3461  CB  VAL B1932     -16.685 -34.014  18.285  1.00  0.00           C  
ATOM   3462  CG1 VAL B1932     -16.363 -34.857  17.061  1.00  0.00           C  
ATOM   3463  CG2 VAL B1932     -15.524 -33.091  18.623  1.00  0.00           C  
ATOM   3464  N   ALA B1950     -19.581 -34.547  19.316  1.00  0.00           N  
ATOM   3465  CA  ALA B1950     -20.699 -35.449  19.560  1.00  0.00           C  
ATOM   3466  C   ALA B1950     -22.019 -34.850  19.092  1.00  0.00           C  
ATOM   3467  O   ALA B1950     -22.860 -35.560  18.547  1.00  0.00           O  
ATOM   3468  CB  ALA B1950     -20.773 -35.802  21.043  1.00  0.00           C  
ATOM   3469  N   ARG B1951     -22.182 -33.544  19.310  1.00  0.00           N  
ATOM   3470  CA  ARG B1951     -23.375 -32.794  18.898  1.00  0.00           C  
ATOM   3471  C   ARG B1951     -23.650 -32.845  17.395  1.00  0.00           C  
ATOM   3472  O   ARG B1951     -24.805 -32.788  16.970  1.00  0.00           O  
ATOM   3473  CB  ARG B1951     -23.257 -31.326  19.327  1.00  0.00           C  
ATOM   3474  CG  ARG B1951     -23.868 -30.989  20.665  1.00  0.00           C  
ATOM   3475  CD  ARG B1951     -25.335 -31.361  20.692  1.00  0.00           C  
ATOM   3476  NE  ARG B1951     -26.152 -30.346  21.345  1.00  0.00           N  
ATOM   3477  CZ  ARG B1951     -26.881 -29.440  20.695  1.00  0.00           C  
ATOM   3478  NH1 ARG B1951     -26.896 -29.415  19.364  1.00  0.00           N  
ATOM   3479  NH2 ARG B1951     -27.604 -28.556  21.377  1.00  0.00           N  
ATOM   3480  N   LEU B1952     -22.580 -32.956  16.609  1.00  0.00           N  
ATOM   3481  CA  LEU B1952     -22.636 -32.846  15.142  1.00  0.00           C  
ATOM   3482  C   LEU B1952     -22.608 -34.189  14.408  1.00  0.00           C  
ATOM   3483  O   LEU B1952     -23.070 -34.280  13.270  1.00  0.00           O  
ATOM   3484  CB  LEU B1952     -21.511 -31.932  14.637  1.00  0.00           C  
ATOM   3485  CG  LEU B1952     -21.677 -30.454  15.023  1.00  0.00           C  
ATOM   3486  CD1 LEU B1952     -20.350 -29.811  15.411  1.00  0.00           C  
ATOM   3487  CD2 LEU B1952     -22.385 -29.674  13.920  1.00  0.00           C  
ATOM   3488  N   THR B1953     -22.066 -35.216  15.062  1.00  0.00           N  
ATOM   3489  CA  THR B1953     -22.094 -36.589  14.546  1.00  0.00           C  
ATOM   3490  C   THR B1953     -23.264 -37.392  15.142  1.00  0.00           C  
ATOM   3491  O   THR B1953     -24.136 -36.862  15.829  1.00  0.00           O  
ATOM   3492  CB  THR B1953     -20.755 -37.329  14.808  1.00  0.00           C  
ATOM   3493  OG1 THR B1953     -20.492 -37.378  16.216  1.00  0.00           O  
ATOM   3494  CG2 THR B1953     -19.599 -36.626  14.108  1.00  0.00           C  
ATOM   3495  OXT THR B1953     -23.389 -38.600  14.956  1.00  0.00           O  
HETATM 3496  PG  ATP B 442     -37.220 -23.056 -20.662  1.00  0.00           P  
HETATM 3497  O1G ATP B 442     -36.799 -22.561 -19.282  1.00  0.00           O  
HETATM 3498  O2G ATP B 442     -36.366 -22.449 -21.775  1.00  0.00           O  
HETATM 3499  O3G ATP B 442     -38.707 -23.164 -20.993  1.00  0.00           O  
HETATM 3500  PB  ATP B 442     -37.319 -25.838 -21.549  1.00  0.00           P  
HETATM 3501  O1B ATP B 442     -36.729 -25.533 -22.902  1.00  0.00           O  
HETATM 3502  O2B ATP B 442     -38.759 -26.229 -21.479  1.00  0.00           O  
HETATM 3503  O3B ATP B 442     -36.838 -24.644 -20.529  1.00  0.00           O  
HETATM 3504  PA  ATP B 442     -36.331 -28.561 -21.158  1.00  0.00           P  
HETATM 3505  O1A ATP B 442     -35.782 -28.669 -22.545  1.00  0.00           O  
HETATM 3506  O2A ATP B 442     -37.635 -29.224 -20.807  1.00  0.00           O  
HETATM 3507  O3A ATP B 442     -36.427 -26.987 -20.814  1.00  0.00           O  
HETATM 3508  O5' ATP B 442     -35.157 -29.098 -20.176  1.00  0.00           O  
HETATM 3509  C5' ATP B 442     -35.449 -29.711 -18.923  1.00  0.00           C  
HETATM 3510  C4' ATP B 442     -34.943 -28.832 -17.804  1.00  0.00           C  
HETATM 3511  O4' ATP B 442     -33.690 -28.249 -18.188  1.00  0.00           O  
HETATM 3512  C3' ATP B 442     -35.804 -27.625 -17.540  1.00  0.00           C  
HETATM 3513  O3' ATP B 442     -36.947 -27.941 -16.743  1.00  0.00           O  
HETATM 3514  C2' ATP B 442     -34.813 -26.707 -16.837  1.00  0.00           C  
HETATM 3515  O2' ATP B 442     -34.714 -27.034 -15.447  1.00  0.00           O  
HETATM 3516  C1' ATP B 442     -33.480 -27.019 -17.464  1.00  0.00           C  
HETATM 3517  N9  ATP B 442     -33.043 -25.983 -18.438  1.00  0.00           N  
HETATM 3518  C8  ATP B 442     -33.520 -25.841 -19.707  1.00  0.00           C  
HETATM 3519  N7  ATP B 442     -32.887 -24.850 -20.381  1.00  0.00           N  
HETATM 3520  C5  ATP B 442     -31.976 -24.320 -19.549  1.00  0.00           C  
HETATM 3521  C6  ATP B 442     -30.974 -23.229 -19.646  1.00  0.00           C  
HETATM 3522  N6  ATP B 442     -30.820 -22.491 -20.779  1.00  0.00           N  
HETATM 3523  N1  ATP B 442     -30.219 -23.000 -18.560  1.00  0.00           N  
HETATM 3524  C2  ATP B 442     -30.327 -23.753 -17.437  1.00  0.00           C  
HETATM 3525  N3  ATP B 442     -31.189 -24.777 -17.268  1.00  0.00           N  
HETATM 3526  C4  ATP B 442     -32.048 -25.090 -18.278  1.00  0.00           C  
TER
END
