# Supplementary material for: Backbone Brackets and Arginine Tweezers delineate Class I and Class II aminoacyl tRNA synthetases
Source: PLoS Comput Biol. 2018 Apr 16;14(4):e1006101. doi: 10.1371/journal.pcbi.1006101 (PMC5919687; doi:10.1371/journal.pcbi.1006101)
Supplement: S12 File — All structures of Class II aaRS with residues renumbered according to the MSA. (GZ) [file pcbi.1006101.s024.tar.gz › 2i4o_C_renum.pdb]

ATOM      1  N   GLY C 261     -60.663  21.383 -29.501  1.00  0.00           N  
ATOM      2  CA  GLY C 261     -59.929  20.176 -29.040  1.00  0.00           C  
ATOM      3  C   GLY C 261     -60.920  19.286 -28.318  1.00  0.00           C  
ATOM      4  O   GLY C 261     -61.910  19.801 -27.770  1.00  0.00           O  
ATOM      5  N   SER C 262     -60.664  17.963 -28.323  1.00  0.00           N  
ATOM      6  CA  SER C 262     -61.540  16.973 -27.653  1.00  0.00           C  
ATOM      7  C   SER C 262     -61.890  17.461 -26.256  1.00  0.00           C  
ATOM      8  O   SER C 262     -61.153  18.255 -25.669  1.00  0.00           O  
ATOM      9  CB  SER C 262     -60.890  15.579 -27.560  1.00  0.00           C  
ATOM     10  OG  SER C 262     -60.344  15.351 -26.266  1.00  0.00           O  
ATOM     11  N   HIS C 263     -63.018  17.011 -25.733  1.00  0.00           N  
ATOM     12  CA  HIS C 263     -63.456  17.475 -24.451  1.00  0.00           C  
ATOM     13  C   HIS C 263     -64.441  16.483 -23.908  1.00  0.00           C  
ATOM     14  O   HIS C 263     -65.229  15.914 -24.658  1.00  0.00           O  
ATOM     15  CB  HIS C 263     -64.060  18.887 -24.531  1.00  0.00           C  
ATOM     16  CG  HIS C 263     -65.267  19.004 -25.424  1.00  0.00           C  
ATOM     17  ND1 HIS C 263     -65.239  19.678 -26.628  1.00  0.00           N  
ATOM     18  CD2 HIS C 263     -66.548  18.579 -25.260  1.00  0.00           C  
ATOM     19  CE1 HIS C 263     -66.440  19.626 -27.182  1.00  0.00           C  
ATOM     20  NE2 HIS C 263     -67.253  18.964 -26.372  1.00  0.00           N  
ATOM     21  N   MET C 264     -64.376  16.261 -22.603  1.00  0.00           N  
ATOM     22  CA  MET C 264     -65.234  15.299 -21.962  1.00  0.00           C  
ATOM     23  C   MET C 264     -65.574  15.774 -20.558  1.00  0.00           C  
ATOM     24  O   MET C 264     -64.733  16.350 -19.889  1.00  0.00           O  
ATOM     25  CB  MET C 264     -64.524  13.929 -21.929  1.00  0.00           C  
ATOM     26  CG  MET C 264     -65.300  12.793 -21.286  1.00  0.00           C  
ATOM     27  SD  MET C 264     -66.753  12.222 -22.223  1.00  0.00           S  
ATOM     28  CE  MET C 264     -66.168  12.460 -23.915  1.00  0.00           C  
ATOM     29  N   ARG C 266     -66.815  15.539 -20.141  1.00  0.00           N  
ATOM     30  CA  ARG C 266     -67.203  15.597 -18.740  1.00  0.00           C  
ATOM     31  C   ARG C 266     -67.076  14.174 -18.188  1.00  0.00           C  
ATOM     32  O   ARG C 266     -67.748  13.263 -18.660  1.00  0.00           O  
ATOM     33  CB  ARG C 266     -68.663  16.052 -18.602  1.00  0.00           C  
ATOM     34  CG  ARG C 266     -68.977  17.511 -18.963  1.00  0.00           C  
ATOM     35  CD  ARG C 266     -70.500  17.773 -18.837  1.00  0.00           C  
ATOM     36  NE  ARG C 266     -70.930  19.098 -19.311  1.00  0.00           N  
ATOM     37  CZ  ARG C 266     -70.838  20.237 -18.614  1.00  0.00           C  
ATOM     38  NH1 ARG C 266     -70.310  20.253 -17.393  1.00  0.00           N  
ATOM     39  NH2 ARG C 266     -71.256  21.379 -19.157  1.00  0.00           N  
ATOM     40  N   LEU C 267     -66.249  13.978 -17.180  1.00  0.00           N  
ATOM     41  CA  LEU C 267     -66.034  12.645 -16.601  1.00  0.00           C  
ATOM     42  C   LEU C 267     -67.292  11.861 -16.370  1.00  0.00           C  
ATOM     43  O   LEU C 267     -67.286  10.667 -16.590  1.00  0.00           O  
ATOM     44  CB  LEU C 267     -65.237  12.707 -15.290  1.00  0.00           C  
ATOM     45  CG  LEU C 267     -64.520  11.438 -14.796  1.00  0.00           C  
ATOM     46  CD1 LEU C 267     -64.041  10.504 -15.958  1.00  0.00           C  
ATOM     47  CD2 LEU C 267     -63.338  11.779 -13.841  1.00  0.00           C  
ATOM     48  N   SER C 268     -68.370  12.514 -15.926  1.00  0.00           N  
ATOM     49  CA  SER C 268     -69.635  11.813 -15.646  1.00  0.00           C  
ATOM     50  C   SER C 268     -70.249  11.184 -16.904  1.00  0.00           C  
ATOM     51  O   SER C 268     -71.095  10.284 -16.801  1.00  0.00           O  
ATOM     52  CB  SER C 268     -70.662  12.723 -14.946  1.00  0.00           C  
ATOM     53  OG  SER C 268     -71.162  13.732 -15.816  1.00  0.00           O  
ATOM     54  N   ARG C 269     -69.821  11.652 -18.076  1.00  0.00           N  
ATOM     55  CA  ARG C 269     -70.349  11.177 -19.354  1.00  0.00           C  
ATOM     56  C   ARG C 269     -69.311  10.311 -20.081  1.00  0.00           C  
ATOM     57  O   ARG C 269     -69.251  10.310 -21.327  1.00  0.00           O  
ATOM     58  CB  ARG C 269     -70.670  12.368 -20.250  1.00  0.00           C  
ATOM     59  CG  ARG C 269     -71.866  13.224 -19.888  1.00  0.00           C  
ATOM     60  CD  ARG C 269     -71.638  14.611 -20.527  1.00  0.00           C  
ATOM     61  NE  ARG C 269     -70.415  14.603 -21.360  1.00  0.00           N  
ATOM     62  CZ  ARG C 269     -69.901  15.639 -22.038  1.00  0.00           C  
ATOM     63  NH1 ARG C 269     -70.492  16.851 -22.039  1.00  0.00           N  
ATOM     64  NH2 ARG C 269     -68.785  15.447 -22.738  1.00  0.00           N  
ATOM     65  N   PHE C 270     -68.504   9.591 -19.297  1.00  0.00           N  
ATOM     66  CA  PHE C 270     -67.272   8.956 -19.764  1.00  0.00           C  
ATOM     67  C   PHE C 270     -67.160   7.571 -19.133  1.00  0.00           C  
ATOM     68  O   PHE C 270     -67.965   7.198 -18.258  1.00  0.00           O  
ATOM     69  CB  PHE C 270     -66.076   9.818 -19.355  1.00  0.00           C  
ATOM     70  CG  PHE C 270     -64.779   9.505 -20.084  1.00  0.00           C  
ATOM     71  CD1 PHE C 270     -64.740   9.332 -21.461  1.00  0.00           C  
ATOM     72  CD2 PHE C 270     -63.585   9.468 -19.394  1.00  0.00           C  
ATOM     73  CE1 PHE C 270     -63.539   9.095 -22.104  1.00  0.00           C  
ATOM     74  CE2 PHE C 270     -62.406   9.217 -20.043  1.00  0.00           C  
ATOM     75  CZ  PHE C 270     -62.379   9.039 -21.385  1.00  0.00           C  
ATOM     76  N   PHE C 271     -66.187   6.793 -19.599  1.00  0.00           N  
ATOM     77  CA  PHE C 271     -65.998   5.464 -19.069  1.00  0.00           C  
ATOM     78  C   PHE C 271     -64.555   5.372 -18.694  1.00  0.00           C  
ATOM     79  O   PHE C 271     -63.701   5.211 -19.539  1.00  0.00           O  
ATOM     80  CB  PHE C 271     -66.401   4.393 -20.087  1.00  0.00           C  
ATOM     81  CG  PHE C 271     -66.366   2.979 -19.539  1.00  0.00           C  
ATOM     82  CD1 PHE C 271     -67.184   2.605 -18.484  1.00  0.00           C  
ATOM     83  CD2 PHE C 271     -65.517   2.022 -20.097  1.00  0.00           C  
ATOM     84  CE1 PHE C 271     -67.154   1.307 -17.988  1.00  0.00           C  
ATOM     85  CE2 PHE C 271     -65.457   0.718 -19.591  1.00  0.00           C  
ATOM     86  CZ  PHE C 271     -66.277   0.359 -18.548  1.00  0.00           C  
ATOM     87  N   LEU C 272     -64.285   5.517 -17.411  1.00  0.00           N  
ATOM     88  CA  LEU C 272     -62.916   5.480 -16.920  1.00  0.00           C  
ATOM     89  C   LEU C 272     -62.865   4.668 -15.619  1.00  0.00           C  
ATOM     90  O   LEU C 272     -62.906   5.251 -14.542  1.00  0.00           O  
ATOM     91  CB  LEU C 272     -62.377   6.911 -16.704  1.00  0.00           C  
ATOM     92  CG  LEU C 272     -61.018   7.058 -15.992  1.00  0.00           C  
ATOM     93  CD1 LEU C 272     -59.837   6.744 -16.917  1.00  0.00           C  
ATOM     94  CD2 LEU C 272     -60.862   8.444 -15.386  1.00  0.00           C  
ATOM     95  N   PRO C 273     -62.790   3.324 -15.717  1.00  0.00           N  
ATOM     96  CA  PRO C 273     -62.868   2.489 -14.508  1.00  0.00           C  
ATOM     97  C   PRO C 273     -61.538   2.373 -13.733  1.00  0.00           C  
ATOM     98  O   PRO C 273     -60.647   1.585 -14.078  1.00  0.00           O  
ATOM     99  CB  PRO C 273     -63.356   1.145 -15.045  1.00  0.00           C  
ATOM    100  CG  PRO C 273     -62.757   1.073 -16.431  1.00  0.00           C  
ATOM    101  CD  PRO C 273     -62.671   2.505 -16.945  1.00  0.00           C  
ATOM    102  N   ILE C 274     -61.450   3.179 -12.680  1.00  0.00           N  
ATOM    103  CA  ILE C 274     -60.270   3.322 -11.855  1.00  0.00           C  
ATOM    104  C   ILE C 274     -60.273   2.163 -10.869  1.00  0.00           C  
ATOM    105  O   ILE C 274     -61.329   1.832 -10.298  1.00  0.00           O  
ATOM    106  CB  ILE C 274     -60.328   4.691 -11.122  1.00  0.00           C  
ATOM    107  CG1 ILE C 274     -60.180   5.838 -12.127  1.00  0.00           C  
ATOM    108  CG2 ILE C 274     -59.329   4.786  -9.942  1.00  0.00           C  
ATOM    109  CD1 ILE C 274     -58.765   6.108 -12.530  1.00  0.00           C  
ATOM    110  N   LEU C 275     -59.107   1.529 -10.702  1.00  0.00           N  
ATOM    111  CA  LEU C 275     -58.921   0.456  -9.724  1.00  0.00           C  
ATOM    112  C   LEU C 275     -58.343   1.018  -8.435  1.00  0.00           C  
ATOM    113  O   LEU C 275     -57.340   1.733  -8.466  1.00  0.00           O  
ATOM    114  CB  LEU C 275     -57.973  -0.612 -10.267  1.00  0.00           C  
ATOM    115  CG  LEU C 275     -58.222  -1.311 -11.603  1.00  0.00           C  
ATOM    116  CD1 LEU C 275     -57.244  -2.441 -11.737  1.00  0.00           C  
ATOM    117  CD2 LEU C 275     -59.639  -1.825 -11.714  1.00  0.00           C  
ATOM    118  N   LYS C 276     -58.968   0.690  -7.306  1.00  0.00           N  
ATOM    119  CA  LYS C 276     -58.445   1.085  -5.978  1.00  0.00           C  
ATOM    120  C   LYS C 276     -57.073   0.481  -5.630  1.00  0.00           C  
ATOM    121  O   LYS C 276     -56.207   1.199  -5.110  1.00  0.00           O  
ATOM    122  CB  LYS C 276     -59.449   0.781  -4.864  1.00  0.00           C  
ATOM    123  CG  LYS C 276     -60.921   0.906  -5.284  1.00  0.00           C  
ATOM    124  CD  LYS C 276     -61.570  -0.476  -5.506  1.00  0.00           C  
ATOM    125  CE  LYS C 276     -62.395  -0.516  -6.807  1.00  0.00           C  
ATOM    126  NZ  LYS C 276     -61.568  -1.032  -7.952  1.00  0.00           N  
ATOM    127  N   GLU C 277     -56.872  -0.815  -5.948  1.00  0.00           N  
ATOM    128  CA  GLU C 277     -55.638  -1.566  -5.573  1.00  0.00           C  
ATOM    129  C   GLU C 277     -54.670  -1.852  -6.724  1.00  0.00           C  
ATOM    130  O   GLU C 277     -55.034  -1.764  -7.901  1.00  0.00           O  
ATOM    131  CB  GLU C 277     -55.991  -2.920  -4.915  1.00  0.00           C  
ATOM    132  CG  GLU C 277     -57.150  -2.929  -3.885  1.00  0.00           C  
ATOM    133  CD  GLU C 277     -56.796  -2.250  -2.552  1.00  0.00           C  
ATOM    134  OE1 GLU C 277     -57.724  -2.093  -1.730  1.00  0.00           O  
ATOM    135  OE2 GLU C 277     -55.614  -1.875  -2.329  1.00  0.00           O  
ATOM    136  N   ASN C 278     -53.436  -2.220  -6.369  1.00  0.00           N  
ATOM    137  CA  ASN C 278     -52.479  -2.753  -7.346  1.00  0.00           C  
ATOM    138  C   ASN C 278     -52.914  -4.143  -7.768  1.00  0.00           C  
ATOM    139  O   ASN C 278     -52.983  -5.026  -6.910  1.00  0.00           O  
ATOM    140  CB  ASN C 278     -51.081  -2.856  -6.752  1.00  0.00           C  
ATOM    141  CG  ASN C 278     -50.424  -1.510  -6.589  1.00  0.00           C  
ATOM    142  OD1 ASN C 278     -49.963  -0.909  -7.563  1.00  0.00           O  
ATOM    143  ND2 ASN C 278     -50.371  -1.022  -5.348  1.00  0.00           N  
ATOM    144  N   PRO C 279     -53.209  -4.352  -9.075  1.00  0.00           N  
ATOM    145  CA  PRO C 279     -53.580  -5.715  -9.477  1.00  0.00           C  
ATOM    146  C   PRO C 279     -52.370  -6.647  -9.380  1.00  0.00           C  
ATOM    147  O   PRO C 279     -51.268  -6.272  -9.799  1.00  0.00           O  
ATOM    148  CB  PRO C 279     -54.016  -5.547 -10.933  1.00  0.00           C  
ATOM    149  CG  PRO C 279     -54.145  -4.075 -11.155  1.00  0.00           C  
ATOM    150  CD  PRO C 279     -53.209  -3.424 -10.226  1.00  0.00           C  
ATOM    151  N   LYS C 281     -52.576  -7.836  -8.819  1.00  0.00           N  
ATOM    152  CA  LYS C 281     -51.478  -8.795  -8.599  1.00  0.00           C  
ATOM    153  C   LYS C 281     -50.820  -9.307  -9.876  1.00  0.00           C  
ATOM    154  O   LYS C 281     -49.592  -9.550  -9.895  1.00  0.00           O  
ATOM    155  CB  LYS C 281     -51.931  -9.994  -7.754  1.00  0.00           C  
ATOM    156  CG  LYS C 281     -52.663  -9.628  -6.461  1.00  0.00           C  
ATOM    157  CD  LYS C 281     -51.812  -8.749  -5.520  1.00  0.00           C  
ATOM    158  CE  LYS C 281     -52.608  -8.428  -4.252  1.00  0.00           C  
ATOM    159  NZ  LYS C 281     -53.127  -9.667  -3.556  1.00  0.00           N  
ATOM    160  N   GLU C 282     -51.630  -9.475 -10.923  1.00  0.00           N  
ATOM    161  CA  GLU C 282     -51.147  -9.986 -12.214  1.00  0.00           C  
ATOM    162  C   GLU C 282     -50.053  -9.096 -12.850  1.00  0.00           C  
ATOM    163  O   GLU C 282     -49.308  -9.558 -13.727  1.00  0.00           O  
ATOM    164  CB  GLU C 282     -52.309 -10.169 -13.198  1.00  0.00           C  
ATOM    165  CG  GLU C 282     -53.016  -8.882 -13.596  1.00  0.00           C  
ATOM    166  CD  GLU C 282     -54.310  -8.625 -12.826  1.00  0.00           C  
ATOM    167  OE1 GLU C 282     -54.401  -8.985 -11.628  1.00  0.00           O  
ATOM    168  OE2 GLU C 282     -55.238  -8.032 -13.433  1.00  0.00           O  
ATOM    169  N   ALA C 283     -49.965  -7.841 -12.383  1.00  0.00           N  
ATOM    170  CA  ALA C 283     -49.075  -6.819 -12.937  1.00  0.00           C  
ATOM    171  C   ALA C 283     -47.768  -6.724 -12.176  1.00  0.00           C  
ATOM    172  O   ALA C 283     -47.768  -6.446 -10.999  1.00  0.00           O  
ATOM    173  CB  ALA C 283     -49.764  -5.476 -12.943  1.00  0.00           C  
ATOM    174  N   GLU C 291     -46.656  -6.923 -12.872  1.00  0.00           N  
ATOM    175  CA  GLU C 291     -45.342  -6.995 -12.249  1.00  0.00           C  
ATOM    176  C   GLU C 291     -44.504  -5.729 -12.376  1.00  0.00           C  
ATOM    177  O   GLU C 291     -43.694  -5.467 -11.507  1.00  0.00           O  
ATOM    178  CB  GLU C 291     -44.523  -8.133 -12.844  1.00  0.00           C  
ATOM    179  CG  GLU C 291     -45.208  -9.496 -13.012  1.00  0.00           C  
ATOM    180  CD  GLU C 291     -44.187 -10.493 -13.525  1.00  0.00           C  
ATOM    181  OE1 GLU C 291     -43.185 -10.711 -12.791  1.00  0.00           O  
ATOM    182  OE2 GLU C 291     -44.339 -10.994 -14.661  1.00  0.00           O  
ATOM    183  N   ILE C 292     -44.640  -5.003 -13.490  1.00  0.00           N  
ATOM    184  CA  ILE C 292     -43.968  -3.715 -13.695  1.00  0.00           C  
ATOM    185  C   ILE C 292     -44.934  -2.508 -13.570  1.00  0.00           C  
ATOM    186  O   ILE C 292     -46.149  -2.696 -13.564  1.00  0.00           O  
ATOM    187  CB  ILE C 292     -43.166  -3.714 -14.994  1.00  0.00           C  
ATOM    188  CG1 ILE C 292     -44.066  -3.860 -16.220  1.00  0.00           C  
ATOM    189  CG2 ILE C 292     -42.107  -4.829 -14.948  1.00  0.00           C  
ATOM    190  CD1 ILE C 292     -43.330  -3.732 -17.486  1.00  0.00           C  
ATOM    191  N   VAL C 293     -44.398  -1.290 -13.397  1.00  0.00           N  
ATOM    192  CA  VAL C 293     -45.230  -0.092 -13.075  1.00  0.00           C  
ATOM    193  C   VAL C 293     -46.182   0.301 -14.198  1.00  0.00           C  
ATOM    194  O   VAL C 293     -47.365   0.615 -13.945  1.00  0.00           O  
ATOM    195  CB  VAL C 293     -44.420   1.187 -12.772  1.00  0.00           C  
ATOM    196  CG1 VAL C 293     -45.230   2.079 -11.841  1.00  0.00           C  
ATOM    197  CG2 VAL C 293     -43.095   0.873 -12.137  1.00  0.00           C  
ATOM    198  N   SER C 296     -45.668   0.300 -15.431  1.00  0.00           N  
ATOM    199  CA  SER C 296     -46.490   0.609 -16.588  1.00  0.00           C  
ATOM    200  C   SER C 296     -47.720  -0.293 -16.694  1.00  0.00           C  
ATOM    201  O   SER C 296     -48.808   0.201 -16.989  1.00  0.00           O  
ATOM    202  CB  SER C 296     -45.673   0.578 -17.873  1.00  0.00           C  
ATOM    203  OG  SER C 296     -45.033  -0.669 -18.048  1.00  0.00           O  
ATOM    204  N   HIS C 297     -47.569  -1.595 -16.434  1.00  0.00           N  
ATOM    205  CA  HIS C 297     -48.702  -2.525 -16.533  1.00  0.00           C  
ATOM    206  C   HIS C 297     -49.674  -2.252 -15.397  1.00  0.00           C  
ATOM    207  O   HIS C 297     -50.882  -2.192 -15.575  1.00  0.00           O  
ATOM    208  CB  HIS C 297     -48.231  -3.988 -16.518  1.00  0.00           C  
ATOM    209  CG  HIS C 297     -49.323  -4.997 -16.784  1.00  0.00           C  
ATOM    210  ND1 HIS C 297     -49.205  -6.332 -16.445  1.00  0.00           N  
ATOM    211  CD2 HIS C 297     -50.542  -4.869 -17.365  1.00  0.00           C  
ATOM    212  CE1 HIS C 297     -50.293  -6.980 -16.811  1.00  0.00           C  
ATOM    213  NE2 HIS C 297     -51.129  -6.112 -17.353  1.00  0.00           N  
ATOM    214  N   ARG C 298     -49.119  -2.104 -14.216  1.00  0.00           N  
ATOM    215  CA  ARG C 298     -49.846  -1.728 -13.019  1.00  0.00           C  
ATOM    216  C   ARG C 298     -50.614  -0.428 -13.241  1.00  0.00           C  
ATOM    217  O   ARG C 298     -51.814  -0.364 -13.007  1.00  0.00           O  
ATOM    218  CB  ARG C 298     -48.796  -1.555 -11.920  1.00  0.00           C  
ATOM    219  CG  ARG C 298     -49.259  -1.449 -10.532  1.00  0.00           C  
ATOM    220  CD  ARG C 298     -47.998  -1.650  -9.652  1.00  0.00           C  
ATOM    221  NE  ARG C 298     -47.500  -3.040  -9.599  1.00  0.00           N  
ATOM    222  CZ  ARG C 298     -46.208  -3.381  -9.496  1.00  0.00           C  
ATOM    223  NH1 ARG C 298     -45.243  -2.451  -9.489  1.00  0.00           N  
ATOM    224  NH2 ARG C 298     -45.868  -4.661  -9.441  1.00  0.00           N  
ATOM    225  N   LEU C 303     -49.921   0.605 -13.701  1.00  0.00           N  
ATOM    226  CA  LEU C 303     -50.529   1.933 -13.868  1.00  0.00           C  
ATOM    227  C   LEU C 303     -51.613   1.995 -14.943  1.00  0.00           C  
ATOM    228  O   LEU C 303     -52.620   2.635 -14.740  1.00  0.00           O  
ATOM    229  CB  LEU C 303     -49.470   3.014 -14.082  1.00  0.00           C  
ATOM    230  CG  LEU C 303     -48.713   3.268 -12.771  1.00  0.00           C  
ATOM    231  CD1 LEU C 303     -47.679   4.347 -12.953  1.00  0.00           C  
ATOM    232  CD2 LEU C 303     -49.662   3.598 -11.622  1.00  0.00           C  
ATOM    233  N   MET C 305     -51.403   1.301 -16.056  1.00  0.00           N  
ATOM    234  CA  MET C 305     -52.380   1.221 -17.144  1.00  0.00           C  
ATOM    235  C   MET C 305     -53.663   0.545 -16.714  1.00  0.00           C  
ATOM    236  O   MET C 305     -54.746   0.971 -17.092  1.00  0.00           O  
ATOM    237  CB  MET C 305     -51.764   0.496 -18.344  1.00  0.00           C  
ATOM    238  CG  MET C 305     -50.750   1.369 -19.118  1.00  0.00           C  
ATOM    239  SD  MET C 305     -50.149   0.562 -20.609  1.00  0.00           S  
ATOM    240  CE  MET C 305     -51.449   0.932 -21.773  1.00  0.00           C  
ATOM    241  N   LEU C 306     -53.547  -0.496 -15.892  1.00  0.00           N  
ATOM    242  CA  LEU C 306     -54.739  -1.142 -15.297  1.00  0.00           C  
ATOM    243  C   LEU C 306     -55.434  -0.287 -14.215  1.00  0.00           C  
ATOM    244  O   LEU C 306     -56.674  -0.203 -14.182  1.00  0.00           O  
ATOM    245  CB  LEU C 306     -54.389  -2.539 -14.746  1.00  0.00           C  
ATOM    246  CG  LEU C 306     -53.978  -3.674 -15.719  1.00  0.00           C  
ATOM    247  CD1 LEU C 306     -53.343  -4.813 -14.900  1.00  0.00           C  
ATOM    248  CD2 LEU C 306     -55.118  -4.222 -16.582  1.00  0.00           C  
ATOM    249  N   ARG C 307     -54.642   0.332 -13.328  1.00  0.00           N  
ATOM    250  CA  ARG C 307     -55.199   1.180 -12.269  1.00  0.00           C  
ATOM    251  C   ARG C 307     -55.887   2.436 -12.812  1.00  0.00           C  
ATOM    252  O   ARG C 307     -56.889   2.855 -12.264  1.00  0.00           O  
ATOM    253  CB  ARG C 307     -54.123   1.582 -11.244  1.00  0.00           C  
ATOM    254  CG  ARG C 307     -53.516   0.417 -10.443  1.00  0.00           C  
ATOM    255  CD  ARG C 307     -53.307   0.746  -8.970  1.00  0.00           C  
ATOM    256  NE  ARG C 307     -54.375   1.610  -8.492  1.00  0.00           N  
ATOM    257  CZ  ARG C 307     -54.178   2.818  -7.951  1.00  0.00           C  
ATOM    258  NH1 ARG C 307     -52.930   3.299  -7.777  1.00  0.00           N  
ATOM    259  NH2 ARG C 307     -55.227   3.557  -7.596  1.00  0.00           N  
ATOM    260  N   ALA C 308     -55.332   3.005 -13.888  1.00  0.00           N  
ATOM    261  CA  ALA C 308     -55.803   4.231 -14.521  1.00  0.00           C  
ATOM    262  C   ALA C 308     -56.933   4.069 -15.544  1.00  0.00           C  
ATOM    263  O   ALA C 308     -57.172   4.997 -16.324  1.00  0.00           O  
ATOM    264  CB  ALA C 308     -54.607   4.986 -15.184  1.00  0.00           C  
ATOM    265  N   GLY C 309     -57.590   2.902 -15.555  1.00  0.00           N  
ATOM    266  CA  GLY C 309     -58.660   2.564 -16.490  1.00  0.00           C  
ATOM    267  C   GLY C 309     -58.349   2.685 -17.968  1.00  0.00           C  
ATOM    268  O   GLY C 309     -59.164   3.174 -18.721  1.00  0.00           O  
ATOM    269  N   MET C 310     -57.170   2.230 -18.380  1.00  0.00           N  
ATOM    270  CA  MET C 310     -56.710   2.366 -19.759  1.00  0.00           C  
ATOM    271  C   MET C 310     -56.736   1.028 -20.518  1.00  0.00           C  
ATOM    272  O   MET C 310     -56.834   0.988 -21.757  1.00  0.00           O  
ATOM    273  CB  MET C 310     -55.274   2.867 -19.748  1.00  0.00           C  
ATOM    274  CG  MET C 310     -55.103   4.299 -19.334  1.00  0.00           C  
ATOM    275  SD  MET C 310     -53.350   4.572 -19.106  1.00  0.00           S  
ATOM    276  CE  MET C 310     -52.729   4.392 -20.788  1.00  0.00           C  
ATOM    277  N   LEU C 311     -56.641  -0.062 -19.753  1.00  0.00           N  
ATOM    278  CA  LEU C 311     -56.373  -1.379 -20.299  1.00  0.00           C  
ATOM    279  C   LEU C 311     -57.237  -2.392 -19.567  1.00  0.00           C  
ATOM    280  O   LEU C 311     -57.393  -2.268 -18.357  1.00  0.00           O  
ATOM    281  CB  LEU C 311     -54.879  -1.677 -20.100  1.00  0.00           C  
ATOM    282  CG  LEU C 311     -54.167  -2.724 -20.955  1.00  0.00           C  
ATOM    283  CD1 LEU C 311     -54.136  -2.327 -22.429  1.00  0.00           C  
ATOM    284  CD2 LEU C 311     -52.759  -2.974 -20.411  1.00  0.00           C  
ATOM    285  N   ARG C 312     -57.857  -3.313 -20.320  1.00  0.00           N  
ATOM    286  CA  ARG C 312     -58.443  -4.584 -19.818  1.00  0.00           C  
ATOM    287  C   ARG C 312     -57.848  -5.815 -20.553  1.00  0.00           C  
ATOM    288  O   ARG C 312     -57.698  -5.777 -21.761  1.00  0.00           O  
ATOM    289  CB  ARG C 312     -59.958  -4.622 -19.976  1.00  0.00           C  
ATOM    290  CG  ARG C 312     -60.568  -5.764 -19.198  1.00  0.00           C  
ATOM    291  CD  ARG C 312     -62.042  -5.845 -19.268  1.00  0.00           C  
ATOM    292  NE  ARG C 312     -62.547  -7.105 -18.715  1.00  0.00           N  
ATOM    293  CZ  ARG C 312     -62.553  -7.424 -17.421  1.00  0.00           C  
ATOM    294  NH1 ARG C 312     -62.040  -6.617 -16.525  1.00  0.00           N  
ATOM    295  NH2 ARG C 312     -63.036  -8.579 -17.019  1.00  0.00           N  
ATOM    296  N   GLN C 313     -57.520  -6.895 -19.850  1.00  0.00           N  
ATOM    297  CA  GLN C 313     -57.038  -8.103 -20.548  1.00  0.00           C  
ATOM    298  C   GLN C 313     -58.193  -8.983 -21.014  1.00  0.00           C  
ATOM    299  O   GLN C 313     -59.122  -9.242 -20.259  1.00  0.00           O  
ATOM    300  CB  GLN C 313     -56.091  -8.934 -19.661  1.00  0.00           C  
ATOM    301  CG  GLN C 313     -55.605 -10.184 -20.344  1.00  0.00           C  
ATOM    302  CD  GLN C 313     -54.604 -10.971 -19.518  1.00  0.00           C  
ATOM    303  OE1 GLN C 313     -53.547 -10.456 -19.170  1.00  0.00           O  
ATOM    304  NE2 GLN C 313     -54.929 -12.233 -19.217  1.00  0.00           N  
ATOM    305  N   GLU C 314     -58.130  -9.468 -22.244  1.00  0.00           N  
ATOM    306  CA  GLU C 314     -59.204 -10.318 -22.757  1.00  0.00           C  
ATOM    307  C   GLU C 314     -58.757 -11.786 -22.950  1.00  0.00           C  
ATOM    308  O   GLU C 314     -59.584 -12.680 -22.928  1.00  0.00           O  
ATOM    309  CB  GLU C 314     -59.822  -9.691 -24.020  1.00  0.00           C  
ATOM    310  CG  GLU C 314     -60.587  -8.377 -23.744  1.00  0.00           C  
ATOM    311  CD  GLU C 314     -61.844  -8.609 -22.917  1.00  0.00           C  
ATOM    312  OE1 GLU C 314     -62.473  -9.662 -23.088  1.00  0.00           O  
ATOM    313  OE2 GLU C 314     -62.222  -7.773 -22.080  1.00  0.00           O  
ATOM    314  N   ALA C 315     -57.448 -11.995 -23.124  1.00  0.00           N  
ATOM    315  CA  ALA C 315     -56.756 -13.293 -23.137  1.00  0.00           C  
ATOM    316  C   ALA C 315     -55.280 -12.973 -22.955  1.00  0.00           C  
ATOM    317  O   ALA C 315     -54.881 -11.815 -23.056  1.00  0.00           O  
ATOM    318  CB  ALA C 315     -56.950 -14.015 -24.455  1.00  0.00           C  
ATOM    319  N   ALA C 316     -54.454 -13.975 -22.689  1.00  0.00           N  
ATOM    320  CA  ALA C 316     -53.028 -13.764 -22.594  1.00  0.00           C  
ATOM    321  C   ALA C 316     -52.511 -13.024 -23.829  1.00  0.00           C  
ATOM    322  O   ALA C 316     -52.742 -13.462 -24.954  1.00  0.00           O  
ATOM    323  CB  ALA C 316     -52.284 -15.107 -22.425  1.00  0.00           C  
ATOM    324  N   GLY C 317     -51.793 -11.925 -23.579  1.00  0.00           N  
ATOM    325  CA  GLY C 317     -51.231 -11.056 -24.600  1.00  0.00           C  
ATOM    326  C   GLY C 317     -52.197 -10.322 -25.508  1.00  0.00           C  
ATOM    327  O   GLY C 317     -51.763  -9.738 -26.500  1.00  0.00           O  
ATOM    328  N   ILE C 318     -53.494 -10.336 -25.179  1.00  0.00           N  
ATOM    329  CA  ILE C 318     -54.545  -9.727 -26.015  1.00  0.00           C  
ATOM    330  C   ILE C 318     -55.463  -8.836 -25.156  1.00  0.00           C  
ATOM    331  O   ILE C 318     -55.964  -9.290 -24.144  1.00  0.00           O  
ATOM    332  CB  ILE C 318     -55.352 -10.852 -26.712  1.00  0.00           C  
ATOM    333  CG1 ILE C 318     -54.401 -11.793 -27.479  1.00  0.00           C  
ATOM    334  CG2 ILE C 318     -56.565 -10.313 -27.597  1.00  0.00           C  
ATOM    335  CD1 ILE C 318     -55.086 -12.996 -28.094  1.00  0.00           C  
ATOM    336  N   TYR C 319     -55.677  -7.577 -25.568  1.00  0.00           N  
ATOM    337  CA  TYR C 319     -56.318  -6.514 -24.745  1.00  0.00           C  
ATOM    338  C   TYR C 319     -57.338  -5.636 -25.450  1.00  0.00           C  
ATOM    339  O   TYR C 319     -57.251  -5.385 -26.653  1.00  0.00           O  
ATOM    340  CB  TYR C 319     -55.255  -5.527 -24.226  1.00  0.00           C  
ATOM    341  CG  TYR C 319     -54.202  -6.184 -23.386  1.00  0.00           C  
ATOM    342  CD1 TYR C 319     -54.351  -6.314 -22.005  1.00  0.00           C  
ATOM    343  CD2 TYR C 319     -53.062  -6.691 -23.986  1.00  0.00           C  
ATOM    344  CE1 TYR C 319     -53.376  -6.945 -21.267  1.00  0.00           C  
ATOM    345  CE2 TYR C 319     -52.124  -7.307 -23.283  1.00  0.00           C  
ATOM    346  CZ  TYR C 319     -52.260  -7.448 -21.932  1.00  0.00           C  
ATOM    347  OH  TYR C 319     -51.219  -8.077 -21.281  1.00  0.00           O  
ATOM    348  N   ALA C 320     -58.273  -5.125 -24.660  1.00  0.00           N  
ATOM    349  CA  ALA C 320     -59.167  -4.030 -25.050  1.00  0.00           C  
ATOM    350  C   ALA C 320     -58.525  -2.754 -24.548  1.00  0.00           C  
ATOM    351  O   ALA C 320     -58.012  -2.704 -23.421  1.00  0.00           O  
ATOM    352  CB  ALA C 320     -60.532  -4.201 -24.404  1.00  0.00           C  
ATOM    353  N   TRP C 321     -58.578  -1.725 -25.382  1.00  0.00           N  
ATOM    354  CA  TRP C 321     -58.083  -0.389 -25.068  1.00  0.00           C  
ATOM    355  C   TRP C 321     -59.240   0.438 -24.611  1.00  0.00           C  
ATOM    356  O   TRP C 321     -60.091   0.844 -25.419  1.00  0.00           O  
ATOM    357  CB  TRP C 321     -57.433   0.199 -26.310  1.00  0.00           C  
ATOM    358  CG  TRP C 321     -56.201  -0.608 -26.675  1.00  0.00           C  
ATOM    359  CD1 TRP C 321     -56.145  -1.792 -27.387  1.00  0.00           C  
ATOM    360  CD2 TRP C 321     -54.873  -0.313 -26.278  1.00  0.00           C  
ATOM    361  NE1 TRP C 321     -54.834  -2.244 -27.449  1.00  0.00           N  
ATOM    362  CE2 TRP C 321     -54.037  -1.352 -26.780  1.00  0.00           C  
ATOM    363  CE3 TRP C 321     -54.296   0.721 -25.510  1.00  0.00           C  
ATOM    364  CZ2 TRP C 321     -52.642  -1.352 -26.585  1.00  0.00           C  
ATOM    365  CZ3 TRP C 321     -52.904   0.708 -25.297  1.00  0.00           C  
ATOM    366  CH2 TRP C 321     -52.096  -0.318 -25.844  1.00  0.00           C  
ATOM    367  N   LEU C 322     -59.321   0.650 -23.296  1.00  0.00           N  
ATOM    368  CA  LEU C 322     -60.465   1.363 -22.697  1.00  0.00           C  
ATOM    369  C   LEU C 322     -60.342   2.839 -23.096  1.00  0.00           C  
ATOM    370  O   LEU C 322     -59.269   3.248 -23.537  1.00  0.00           O  
ATOM    371  CB  LEU C 322     -60.552   1.140 -21.185  1.00  0.00           C  
ATOM    372  CG  LEU C 322     -60.680  -0.295 -20.620  1.00  0.00           C  
ATOM    373  CD1 LEU C 322     -60.816  -0.275 -19.088  1.00  0.00           C  
ATOM    374  CD2 LEU C 322     -61.767  -1.170 -21.219  1.00  0.00           C  
ATOM    375  N   PRO C 323     -61.426   3.629 -22.985  1.00  0.00           N  
ATOM    376  CA  PRO C 323     -61.353   4.970 -23.625  1.00  0.00           C  
ATOM    377  C   PRO C 323     -60.110   5.803 -23.355  1.00  0.00           C  
ATOM    378  O   PRO C 323     -59.592   6.399 -24.296  1.00  0.00           O  
ATOM    379  CB  PRO C 323     -62.619   5.667 -23.131  1.00  0.00           C  
ATOM    380  CG  PRO C 323     -63.629   4.473 -22.911  1.00  0.00           C  
ATOM    381  CD  PRO C 323     -62.753   3.379 -22.353  1.00  0.00           C  
ATOM    382  N   LEU C 324     -59.607   5.826 -22.116  1.00  0.00           N  
ATOM    383  CA  LEU C 324     -58.479   6.659 -21.804  1.00  0.00           C  
ATOM    384  C   LEU C 324     -57.215   6.081 -22.446  1.00  0.00           C  
ATOM    385  O   LEU C 324     -56.311   6.833 -22.828  1.00  0.00           O  
ATOM    386  CB  LEU C 324     -58.309   6.840 -20.291  1.00  0.00           C  
ATOM    387  CG  LEU C 324     -57.368   8.002 -19.904  1.00  0.00           C  
ATOM    388  CD1 LEU C 324     -58.143   9.337 -19.787  1.00  0.00           C  
ATOM    389  CD2 LEU C 324     -56.611   7.714 -18.619  1.00  0.00           C  
ATOM    390  N   GLY C 325     -57.168   4.763 -22.619  1.00  0.00           N  
ATOM    391  CA  GLY C 325     -55.972   4.112 -23.194  1.00  0.00           C  
ATOM    392  C   GLY C 325     -55.911   4.278 -24.698  1.00  0.00           C  
ATOM    393  O   GLY C 325     -54.857   4.474 -25.284  1.00  0.00           O  
ATOM    394  N   HIS C 332     -57.081   4.232 -25.312  1.00  0.00           N  
ATOM    395  CA  HIS C 332     -57.215   4.387 -26.742  1.00  0.00           C  
ATOM    396  C   HIS C 332     -56.797   5.760 -27.260  1.00  0.00           C  
ATOM    397  O   HIS C 332     -56.101   5.868 -28.303  1.00  0.00           O  
ATOM    398  CB  HIS C 332     -58.651   4.077 -27.148  1.00  0.00           C  
ATOM    399  CG  HIS C 332     -58.831   3.980 -28.620  1.00  0.00           C  
ATOM    400  ND1 HIS C 332     -59.678   4.811 -29.324  1.00  0.00           N  
ATOM    401  CD2 HIS C 332     -58.274   3.147 -29.524  1.00  0.00           C  
ATOM    402  CE1 HIS C 332     -59.650   4.475 -30.602  1.00  0.00           C  
ATOM    403  NE2 HIS C 332     -58.787   3.486 -30.753  1.00  0.00           N  
ATOM    404  N   ARG C 333     -57.232   6.797 -26.540  1.00  0.00           N  
ATOM    405  CA  ARG C 333     -56.822   8.184 -26.800  1.00  0.00           C  
ATOM    406  C   ARG C 333     -55.323   8.379 -26.882  1.00  0.00           C  
ATOM    407  O   ARG C 333     -54.848   9.109 -27.731  1.00  0.00           O  
ATOM    408  CB  ARG C 333     -57.346   9.126 -25.723  1.00  0.00           C  
ATOM    409  CG  ARG C 333     -58.834   9.186 -25.677  1.00  0.00           C  
ATOM    410  CD  ARG C 333     -59.294   9.954 -24.474  1.00  0.00           C  
ATOM    411  NE  ARG C 333     -60.587  10.499 -24.806  1.00  0.00           N  
ATOM    412  CZ  ARG C 333     -60.765  11.676 -25.400  1.00  0.00           C  
ATOM    413  NH1 ARG C 333     -59.723  12.479 -25.676  1.00  0.00           N  
ATOM    414  NH2 ARG C 333     -62.001  12.046 -25.692  1.00  0.00           N  
ATOM    415  N   VAL C 334     -54.594   7.749 -25.979  1.00  0.00           N  
ATOM    416  CA  VAL C 334     -53.130   7.805 -25.979  1.00  0.00           C  
ATOM    417  C   VAL C 334     -52.550   7.049 -27.152  1.00  0.00           C  
ATOM    418  O   VAL C 334     -51.667   7.566 -27.852  1.00  0.00           O  
ATOM    419  CB  VAL C 334     -52.522   7.252 -24.674  1.00  0.00           C  
ATOM    420  CG1 VAL C 334     -51.009   7.453 -24.685  1.00  0.00           C  
ATOM    421  CG2 VAL C 334     -53.179   7.919 -23.430  1.00  0.00           C  
ATOM    422  N   LEU C 335     -53.032   5.825 -27.368  1.00  0.00           N  
ATOM    423  CA  LEU C 335     -52.638   5.035 -28.534  1.00  0.00           C  
ATOM    424  C   LEU C 335     -52.773   5.863 -29.834  1.00  0.00           C  
ATOM    425  O   LEU C 335     -51.854   5.915 -30.661  1.00  0.00           O  
ATOM    426  CB  LEU C 335     -53.463   3.733 -28.575  1.00  0.00           C  
ATOM    427  CG  LEU C 335     -53.159   2.685 -29.669  1.00  0.00           C  
ATOM    428  CD1 LEU C 335     -51.895   1.884 -29.330  1.00  0.00           C  
ATOM    429  CD2 LEU C 335     -54.344   1.739 -29.866  1.00  0.00           C  
ATOM    430  N   LYS C 336     -53.907   6.551 -29.988  1.00  0.00           N  
ATOM    431  CA  LYS C 336     -54.136   7.411 -31.126  1.00  0.00           C  
ATOM    432  C   LYS C 336     -53.177   8.579 -31.248  1.00  0.00           C  
ATOM    433  O   LYS C 336     -52.692   8.864 -32.360  1.00  0.00           O  
ATOM    434  CB  LYS C 336     -55.576   7.896 -31.127  1.00  0.00           C  
ATOM    435  CG  LYS C 336     -56.586   6.801 -31.500  1.00  0.00           C  
ATOM    436  CD  LYS C 336     -56.465   6.494 -32.982  1.00  0.00           C  
ATOM    437  CE  LYS C 336     -57.341   5.339 -33.417  1.00  0.00           C  
ATOM    438  NZ  LYS C 336     -57.061   5.017 -34.882  1.00  0.00           N  
ATOM    439  N   LYS C 337     -52.913   9.275 -30.139  1.00  0.00           N  
ATOM    440  CA  LYS C 337     -51.940  10.371 -30.130  1.00  0.00           C  
ATOM    441  C   LYS C 337     -50.597   9.881 -30.614  1.00  0.00           C  
ATOM    442  O   LYS C 337     -50.004  10.491 -31.509  1.00  0.00           O  
ATOM    443  CB  LYS C 337     -51.765  10.979 -28.730  1.00  0.00           C  
ATOM    444  CG  LYS C 337     -53.017  11.549 -28.062  1.00  0.00           C  
ATOM    445  CD  LYS C 337     -53.320  12.928 -28.529  1.00  0.00           C  
ATOM    446  CE  LYS C 337     -54.474  13.518 -27.735  1.00  0.00           C  
ATOM    447  NZ  LYS C 337     -55.098  14.693 -28.472  1.00  0.00           N  
ATOM    448  N   ILE C 338     -50.116   8.791 -30.009  1.00  0.00           N  
ATOM    449  CA  ILE C 338     -48.863   8.139 -30.396  1.00  0.00           C  
ATOM    450  C   ILE C 338     -48.874   7.786 -31.888  1.00  0.00           C  
ATOM    451  O   ILE C 338     -47.944   8.113 -32.596  1.00  0.00           O  
ATOM    452  CB  ILE C 338     -48.573   6.856 -29.540  1.00  0.00           C  
ATOM    453  CG1 ILE C 338     -48.374   7.253 -28.075  1.00  0.00           C  
ATOM    454  CG2 ILE C 338     -47.367   6.074 -30.105  1.00  0.00           C  
ATOM    455  CD1 ILE C 338     -48.298   6.118 -27.051  1.00  0.00           C  
ATOM    456  N   GLU C 339     -49.942   7.137 -32.334  1.00  0.00           N  
ATOM    457  CA  GLU C 339     -50.153   6.794 -33.727  1.00  0.00           C  
ATOM    458  C   GLU C 339     -49.982   7.990 -34.693  1.00  0.00           C  
ATOM    459  O   GLU C 339     -49.123   7.928 -35.613  1.00  0.00           O  
ATOM    460  CB  GLU C 339     -51.527   6.131 -33.852  1.00  0.00           C  
ATOM    461  CG  GLU C 339     -51.768   5.348 -35.099  1.00  0.00           C  
ATOM    462  CD  GLU C 339     -53.198   4.810 -35.153  1.00  0.00           C  
ATOM    463  OE1 GLU C 339     -53.941   5.218 -36.092  1.00  0.00           O  
ATOM    464  OE2 GLU C 339     -53.581   4.027 -34.235  1.00  0.00           O  
ATOM    465  N   GLN C 340     -50.733   9.084 -34.459  1.00  0.00           N  
ATOM    466  CA  GLN C 340     -50.601  10.353 -35.251  1.00  0.00           C  
ATOM    467  C   GLN C 340     -49.183  10.949 -35.306  1.00  0.00           C  
ATOM    468  O   GLN C 340     -48.759  11.417 -36.348  1.00  0.00           O  
ATOM    469  CB  GLN C 340     -51.601  11.402 -34.749  1.00  0.00           C  
ATOM    470  CG  GLN C 340     -51.880  12.602 -35.682  1.00  0.00           C  
ATOM    471  CD  GLN C 340     -52.153  12.238 -37.119  1.00  0.00           C  
ATOM    472  OE1 GLN C 340     -52.807  11.229 -37.423  1.00  0.00           O  
ATOM    473  NE2 GLN C 340     -51.639  13.062 -38.032  1.00  0.00           N  
ATOM    474  N   ILE C 341     -48.462  10.958 -34.188  1.00  0.00           N  
ATOM    475  CA  ILE C 341     -47.075  11.397 -34.172  1.00  0.00           C  
ATOM    476  C   ILE C 341     -46.235  10.543 -35.106  1.00  0.00           C  
ATOM    477  O   ILE C 341     -45.437  11.070 -35.879  1.00  0.00           O  
ATOM    478  CB  ILE C 341     -46.452  11.310 -32.746  1.00  0.00           C  
ATOM    479  CG1 ILE C 341     -47.065  12.394 -31.841  1.00  0.00           C  
ATOM    480  CG2 ILE C 341     -44.958  11.446 -32.834  1.00  0.00           C  
ATOM    481  CD1 ILE C 341     -46.664  12.322 -30.368  1.00  0.00           C  
ATOM    482  N   VAL C 342     -46.406   9.223 -35.028  1.00  0.00           N  
ATOM    483  CA  VAL C 342     -45.620   8.298 -35.841  1.00  0.00           C  
ATOM    484  C   VAL C 342     -45.951   8.535 -37.302  1.00  0.00           C  
ATOM    485  O   VAL C 342     -45.052   8.728 -38.107  1.00  0.00           O  
ATOM    486  CB  VAL C 342     -45.834   6.821 -35.457  1.00  0.00           C  
ATOM    487  CG1 VAL C 342     -45.076   5.923 -36.439  1.00  0.00           C  
ATOM    488  CG2 VAL C 342     -45.381   6.570 -34.026  1.00  0.00           C  
ATOM    489  N   ARG C 343     -47.242   8.571 -37.628  1.00  0.00           N  
ATOM    490  CA  ARG C 343     -47.706   8.928 -38.989  1.00  0.00           C  
ATOM    491  C   ARG C 343     -47.098  10.249 -39.463  1.00  0.00           C  
ATOM    492  O   ARG C 343     -46.523  10.313 -40.532  1.00  0.00           O  
ATOM    493  CB  ARG C 343     -49.243   8.959 -39.059  1.00  0.00           C  
ATOM    494  CG  ARG C 343     -49.823   9.669 -40.287  1.00  0.00           C  
ATOM    495  CD  ARG C 343     -51.336   9.685 -40.266  1.00  0.00           C  
ATOM    496  NE  ARG C 343     -51.893   8.325 -40.251  1.00  0.00           N  
ATOM    497  CZ  ARG C 343     -52.473   7.722 -39.196  1.00  0.00           C  
ATOM    498  NH1 ARG C 343     -52.601   8.348 -38.019  1.00  0.00           N  
ATOM    499  NH2 ARG C 343     -52.939   6.475 -39.330  1.00  0.00           N  
ATOM    500  N   GLU C 344     -47.189  11.303 -38.662  1.00  0.00           N  
ATOM    501  CA  GLU C 344     -46.632  12.601 -39.086  1.00  0.00           C  
ATOM    502  C   GLU C 344     -45.162  12.560 -39.445  1.00  0.00           C  
ATOM    503  O   GLU C 344     -44.767  13.121 -40.466  1.00  0.00           O  
ATOM    504  CB  GLU C 344     -46.907  13.686 -38.057  1.00  0.00           C  
ATOM    505  CG  GLU C 344     -48.313  14.198 -38.106  1.00  0.00           C  
ATOM    506  CD  GLU C 344     -48.656  14.998 -36.891  1.00  0.00           C  
ATOM    507  OE1 GLU C 344     -47.755  15.259 -36.053  1.00  0.00           O  
ATOM    508  OE2 GLU C 344     -49.830  15.361 -36.760  1.00  0.00           O  
ATOM    509  N   GLU C 345     -44.352  11.885 -38.643  1.00  0.00           N  
ATOM    510  CA  GLU C 345     -42.919  11.785 -38.949  1.00  0.00           C  
ATOM    511  C   GLU C 345     -42.555  10.827 -40.091  1.00  0.00           C  
ATOM    512  O   GLU C 345     -41.550  11.019 -40.771  1.00  0.00           O  
ATOM    513  CB  GLU C 345     -42.109  11.512 -37.690  1.00  0.00           C  
ATOM    514  CG  GLU C 345     -42.356  12.535 -36.580  1.00  0.00           C  
ATOM    515  CD  GLU C 345     -42.018  13.958 -37.011  1.00  0.00           C  
ATOM    516  OE1 GLU C 345     -41.046  14.109 -37.756  1.00  0.00           O  
ATOM    517  OE2 GLU C 345     -42.720  14.914 -36.612  1.00  0.00           O  
ATOM    518  N   GLN C 347     -43.370   9.810 -40.331  1.00  0.00           N  
ATOM    519  CA  GLN C 347     -43.230   8.979 -41.548  1.00  0.00           C  
ATOM    520  C   GLN C 347     -43.530   9.803 -42.789  1.00  0.00           C  
ATOM    521  O   GLN C 347     -42.754   9.794 -43.747  1.00  0.00           O  
ATOM    522  CB  GLN C 347     -44.126   7.737 -41.493  1.00  0.00           C  
ATOM    523  CG  GLN C 347     -43.636   6.659 -40.516  1.00  0.00           C  
ATOM    524  CD  GLN C 347     -42.250   6.176 -40.880  1.00  0.00           C  
ATOM    525  OE1 GLN C 347     -41.251   6.487 -40.186  1.00  0.00           O  
ATOM    526  NE2 GLN C 347     -42.159   5.441 -41.999  1.00  0.00           N  
ATOM    527  N   ASN C 348     -44.651  10.531 -42.759  1.00  0.00           N  
ATOM    528  CA  ASN C 348     -45.047  11.422 -43.852  1.00  0.00           C  
ATOM    529  C   ASN C 348     -43.976  12.478 -44.171  1.00  0.00           C  
ATOM    530  O   ASN C 348     -43.567  12.626 -45.348  1.00  0.00           O  
ATOM    531  CB  ASN C 348     -46.412  12.060 -43.550  1.00  0.00           C  
ATOM    532  CG  ASN C 348     -47.599  11.077 -43.748  1.00  0.00           C  
ATOM    533  OD1 ASN C 348     -47.445   9.963 -44.224  1.00  0.00           O  
ATOM    534  ND2 ASN C 348     -48.768  11.511 -43.392  1.00  0.00           N  
ATOM    535  N   ARG C 349     -43.492  13.174 -43.133  1.00  0.00           N  
ATOM    536  CA  ARG C 349     -42.387  14.132 -43.272  1.00  0.00           C  
ATOM    537  C   ARG C 349     -41.146  13.574 -43.990  1.00  0.00           C  
ATOM    538  O   ARG C 349     -40.499  14.286 -44.764  1.00  0.00           O  
ATOM    539  CB  ARG C 349     -41.971  14.692 -41.908  1.00  0.00           C  
ATOM    540  CG  ARG C 349     -41.310  16.070 -42.024  1.00  0.00           C  
ATOM    541  CD  ARG C 349     -40.884  16.686 -40.699  1.00  0.00           C  
ATOM    542  NE  ARG C 349     -41.818  16.421 -39.615  1.00  0.00           N  
ATOM    543  CZ  ARG C 349     -42.806  17.225 -39.246  1.00  0.00           C  
ATOM    544  NH1 ARG C 349     -43.002  18.372 -39.883  1.00  0.00           N  
ATOM    545  NH2 ARG C 349     -43.602  16.871 -38.232  1.00  0.00           N  
ATOM    546  N   ALA C 352     -40.808  12.307 -43.725  1.00  0.00           N  
ATOM    547  CA  ALA C 352     -39.636  11.654 -44.321  1.00  0.00           C  
ATOM    548  C   ALA C 352     -39.857  11.108 -45.735  1.00  0.00           C  
ATOM    549  O   ALA C 352     -38.915  10.584 -46.338  1.00  0.00           O  
ATOM    550  CB  ALA C 352     -39.129  10.541 -43.399  1.00  0.00           C  
ATOM    551  N   GLY C 361     -41.078  11.196 -46.262  1.00  0.00           N  
ATOM    552  CA  GLY C 361     -41.340  10.762 -47.643  1.00  0.00           C  
ATOM    553  C   GLY C 361     -42.074   9.436 -47.832  1.00  0.00           C  
ATOM    554  O   GLY C 361     -42.273   8.985 -48.967  1.00  0.00           O  
ATOM    555  N   ALA C 362     -42.476   8.803 -46.729  1.00  0.00           N  
ATOM    556  CA  ALA C 362     -43.155   7.520 -46.792  1.00  0.00           C  
ATOM    557  C   ALA C 362     -44.659   7.674 -46.941  1.00  0.00           C  
ATOM    558  O   ALA C 362     -45.279   8.543 -46.311  1.00  0.00           O  
ATOM    559  CB  ALA C 362     -42.826   6.690 -45.583  1.00  0.00           C  
ATOM    560  N   ILE C 363     -45.220   6.773 -47.761  1.00  0.00           N  
ATOM    561  CA  ILE C 363     -46.605   6.776 -48.201  1.00  0.00           C  
ATOM    562  C   ILE C 363     -47.401   5.692 -47.479  1.00  0.00           C  
ATOM    563  O   ILE C 363     -47.012   4.529 -47.482  1.00  0.00           O  
ATOM    564  CB  ILE C 363     -46.657   6.561 -49.739  1.00  0.00           C  
ATOM    565  CG1 ILE C 363     -45.822   7.645 -50.442  1.00  0.00           C  
ATOM    566  CG2 ILE C 363     -48.101   6.589 -50.266  1.00  0.00           C  
ATOM    567  CD1 ILE C 363     -44.917   7.080 -51.508  1.00  0.00           C  
ATOM    568  N   GLU C 364     -48.510   6.090 -46.860  1.00  0.00           N  
ATOM    569  CA  GLU C 364     -49.316   5.198 -46.053  1.00  0.00           C  
ATOM    570  C   GLU C 364     -50.307   4.358 -46.868  1.00  0.00           C  
ATOM    571  O   GLU C 364     -50.902   4.831 -47.846  1.00  0.00           O  
ATOM    572  CB  GLU C 364     -50.047   5.980 -44.954  1.00  0.00           C  
ATOM    573  CG  GLU C 364     -50.524   5.119 -43.786  1.00  0.00           C  
ATOM    574  CD  GLU C 364     -51.448   5.826 -42.849  1.00  0.00           C  
ATOM    575  OE1 GLU C 364     -51.606   7.046 -42.968  1.00  0.00           O  
ATOM    576  OE2 GLU C 364     -52.017   5.164 -41.964  1.00  0.00           O  
ATOM    577  N   LEU C 365     -50.449   3.097 -46.471  1.00  0.00           N  
ATOM    578  CA  LEU C 365     -51.507   2.236 -46.970  1.00  0.00           C  
ATOM    579  C   LEU C 365     -52.071   1.372 -45.814  1.00  0.00           C  
ATOM    580  O   LEU C 365     -51.835   1.674 -44.652  1.00  0.00           O  
ATOM    581  CB  LEU C 365     -51.008   1.417 -48.178  1.00  0.00           C  
ATOM    582  CG  LEU C 365     -49.625   0.772 -48.370  1.00  0.00           C  
ATOM    583  CD1 LEU C 365     -49.347  -0.335 -47.347  1.00  0.00           C  
ATOM    584  CD2 LEU C 365     -49.542   0.199 -49.783  1.00  0.00           C  
ATOM    585  N   LEU C 366     -52.832   0.333 -46.119  1.00  0.00           N  
ATOM    586  CA  LEU C 366     -53.248  -0.653 -45.109  1.00  0.00           C  
ATOM    587  C   LEU C 366     -53.290  -2.036 -45.720  1.00  0.00           C  
ATOM    588  O   LEU C 366     -54.071  -2.305 -46.638  1.00  0.00           O  
ATOM    589  CB  LEU C 366     -54.609  -0.327 -44.477  1.00  0.00           C  
ATOM    590  CG  LEU C 366     -55.050  -1.073 -43.208  1.00  0.00           C  
ATOM    591  CD1 LEU C 366     -54.101  -0.791 -42.024  1.00  0.00           C  
ATOM    592  CD2 LEU C 366     -56.426  -0.698 -42.814  1.00  0.00           C  
ATOM    593  N   MET C 368     -52.418  -2.907 -45.226  1.00  0.00           N  
ATOM    594  CA  MET C 368     -52.462  -4.311 -45.565  1.00  0.00           C  
ATOM    595  C   MET C 368     -53.381  -5.024 -44.593  1.00  0.00           C  
ATOM    596  O   MET C 368     -53.473  -4.609 -43.449  1.00  0.00           O  
ATOM    597  CB  MET C 368     -51.057  -4.898 -45.572  1.00  0.00           C  
ATOM    598  CG  MET C 368     -50.267  -4.447 -46.781  1.00  0.00           C  
ATOM    599  SD  MET C 368     -48.582  -4.994 -46.754  1.00  0.00           S  
ATOM    600  CE  MET C 368     -47.817  -3.777 -45.673  1.00  0.00           C  
ATOM    601  N   PRO C 370     -54.111  -6.069 -45.061  1.00  0.00           N  
ATOM    602  CA  PRO C 370     -55.030  -6.792 -44.209  1.00  0.00           C  
ATOM    603  C   PRO C 370     -54.330  -7.610 -43.121  1.00  0.00           C  
ATOM    604  O   PRO C 370     -53.156  -7.983 -43.271  1.00  0.00           O  
ATOM    605  CB  PRO C 370     -55.736  -7.724 -45.188  1.00  0.00           C  
ATOM    606  CG  PRO C 370     -54.759  -7.974 -46.245  1.00  0.00           C  
ATOM    607  CD  PRO C 370     -54.116  -6.630 -46.430  1.00  0.00           C  
ATOM    608  N   THR C 371     -55.057  -7.890 -42.032  1.00  0.00           N  
ATOM    609  CA  THR C 371     -54.485  -8.657 -40.931  1.00  0.00           C  
ATOM    610  C   THR C 371     -54.266 -10.106 -41.311  1.00  0.00           C  
ATOM    611  O   THR C 371     -53.341 -10.716 -40.787  1.00  0.00           O  
ATOM    612  CB  THR C 371     -55.307  -8.599 -39.664  1.00  0.00           C  
ATOM    613  OG1 THR C 371     -56.613  -9.117 -39.922  1.00  0.00           O  
ATOM    614  CG2 THR C 371     -55.390  -7.164 -39.134  1.00  0.00           C  
ATOM    615  N   LEU C 372     -55.099 -10.625 -42.230  1.00  0.00           N  
ATOM    616  CA  LEU C 372     -55.037 -12.004 -42.674  1.00  0.00           C  
ATOM    617  C   LEU C 372     -54.248 -12.172 -43.965  1.00  0.00           C  
ATOM    618  O   LEU C 372     -54.496 -11.471 -44.950  1.00  0.00           O  
ATOM    619  CB  LEU C 372     -56.440 -12.625 -42.766  1.00  0.00           C  
ATOM    620  CG  LEU C 372     -57.078 -12.734 -41.355  1.00  0.00           C  
ATOM    621  CD1 LEU C 372     -58.388 -13.370 -41.368  1.00  0.00           C  
ATOM    622  CD2 LEU C 372     -56.199 -13.489 -40.400  1.00  0.00           C  
ATOM    623  N   GLN C 373     -53.276 -13.089 -43.938  1.00  0.00           N  
ATOM    624  CA  GLN C 373     -52.452 -13.388 -45.116  1.00  0.00           C  
ATOM    625  C   GLN C 373     -52.519 -14.854 -45.584  1.00  0.00           C  
ATOM    626  O   GLN C 373     -52.887 -15.744 -44.836  1.00  0.00           O  
ATOM    627  CB  GLN C 373     -51.015 -12.994 -44.842  1.00  0.00           C  
ATOM    628  CG  GLN C 373     -50.843 -11.543 -44.587  1.00  0.00           C  
ATOM    629  CD  GLN C 373     -49.413 -11.159 -44.349  1.00  0.00           C  
ATOM    630  OE1 GLN C 373     -48.509 -11.606 -45.062  1.00  0.00           O  
ATOM    631  NE2 GLN C 373     -49.189 -10.332 -43.333  1.00  0.00           N  
ATOM    632  N   LEU C 374     -52.156 -15.091 -46.838  1.00  0.00           N  
ATOM    633  CA  LEU C 374     -52.180 -16.434 -47.415  1.00  0.00           C  
ATOM    634  C   LEU C 374     -50.873 -17.104 -47.144  1.00  0.00           C  
ATOM    635  O   LEU C 374     -49.824 -16.471 -47.272  1.00  0.00           O  
ATOM    636  CB  LEU C 374     -52.379 -16.382 -48.930  1.00  0.00           C  
ATOM    637  CG  LEU C 374     -53.738 -16.062 -49.538  1.00  0.00           C  
ATOM    638  CD1 LEU C 374     -53.572 -15.976 -51.039  1.00  0.00           C  
ATOM    639  CD2 LEU C 374     -54.821 -17.122 -49.174  1.00  0.00           C  
ATOM    640  N   ALA C 375     -50.937 -18.386 -46.782  1.00  0.00           N  
ATOM    641  CA  ALA C 375     -49.754 -19.229 -46.556  1.00  0.00           C  
ATOM    642  C   ALA C 375     -48.944 -19.425 -47.810  1.00  0.00           C  
ATOM    643  O   ALA C 375     -47.730 -19.580 -47.734  1.00  0.00           O  
ATOM    644  CB  ALA C 375     -50.162 -20.571 -45.996  1.00  0.00           C  
ATOM    645  N   ASP C 376     -49.597 -19.407 -48.966  1.00  0.00           N  
ATOM    646  CA  ASP C 376     -48.899 -19.562 -50.254  1.00  0.00           C  
ATOM    647  C   ASP C 376     -47.948 -18.421 -50.572  1.00  0.00           C  
ATOM    648  O   ASP C 376     -46.885 -18.607 -51.172  1.00  0.00           O  
ATOM    649  CB  ASP C 376     -49.903 -19.712 -51.388  1.00  0.00           C  
ATOM    650  CG  ASP C 376     -50.533 -21.089 -51.418  1.00  0.00           C  
ATOM    651  OD1 ASP C 376     -49.942 -22.027 -50.816  1.00  0.00           O  
ATOM    652  OD2 ASP C 376     -51.613 -21.226 -52.040  1.00  0.00           O  
ATOM    653  N   LEU C 377     -48.343 -17.232 -50.165  1.00  0.00           N  
ATOM    654  CA  LEU C 377     -47.485 -16.078 -50.262  1.00  0.00           C  
ATOM    655  C   LEU C 377     -46.192 -16.270 -49.463  1.00  0.00           C  
ATOM    656  O   LEU C 377     -45.141 -15.830 -49.874  1.00  0.00           O  
ATOM    657  CB  LEU C 377     -48.259 -14.870 -49.759  1.00  0.00           C  
ATOM    658  CG  LEU C 377     -47.543 -13.550 -49.695  1.00  0.00           C  
ATOM    659  CD1 LEU C 377     -47.200 -13.092 -51.133  1.00  0.00           C  
ATOM    660  CD2 LEU C 377     -48.431 -12.542 -48.917  1.00  0.00           C  
ATOM    661  N   TRP C 378     -46.292 -16.928 -48.310  1.00  0.00           N  
ATOM    662  CA  TRP C 378     -45.150 -17.138 -47.428  1.00  0.00           C  
ATOM    663  C   TRP C 378     -44.272 -18.311 -47.901  1.00  0.00           C  
ATOM    664  O   TRP C 378     -43.099 -18.364 -47.590  1.00  0.00           O  
ATOM    665  CB  TRP C 378     -45.619 -17.301 -45.982  1.00  0.00           C  
ATOM    666  CG  TRP C 378     -46.031 -15.986 -45.357  1.00  0.00           C  
ATOM    667  CD1 TRP C 378     -47.095 -15.215 -45.714  1.00  0.00           C  
ATOM    668  CD2 TRP C 378     -45.372 -15.288 -44.267  1.00  0.00           C  
ATOM    669  NE1 TRP C 378     -47.152 -14.087 -44.927  1.00  0.00           N  
ATOM    670  CE2 TRP C 378     -46.103 -14.100 -44.034  1.00  0.00           C  
ATOM    671  CE3 TRP C 378     -44.231 -15.546 -43.482  1.00  0.00           C  
ATOM    672  CZ2 TRP C 378     -45.732 -13.162 -43.044  1.00  0.00           C  
ATOM    673  CZ3 TRP C 378     -43.855 -14.596 -42.478  1.00  0.00           C  
ATOM    674  CH2 TRP C 378     -44.623 -13.435 -42.266  1.00  0.00           C  
ATOM    675  N   ARG C 388     -44.862 -19.233 -48.657  1.00  0.00           N  
ATOM    676  CA  ARG C 388     -44.138 -20.334 -49.295  1.00  0.00           C  
ATOM    677  C   ARG C 388     -43.202 -19.837 -50.390  1.00  0.00           C  
ATOM    678  O   ARG C 388     -42.070 -20.298 -50.482  1.00  0.00           O  
ATOM    679  CB  ARG C 388     -45.127 -21.392 -49.839  1.00  0.00           C  
ATOM    680  CG  ARG C 388     -45.952 -22.062 -48.728  1.00  0.00           C  
ATOM    681  CD  ARG C 388     -46.572 -23.317 -49.241  1.00  0.00           C  
ATOM    682  NE  ARG C 388     -47.230 -24.105 -48.199  1.00  0.00           N  
ATOM    683  CZ  ARG C 388     -48.546 -24.148 -48.028  1.00  0.00           C  
ATOM    684  NH1 ARG C 388     -49.360 -23.436 -48.816  1.00  0.00           N  
ATOM    685  NH2 ARG C 388     -49.050 -24.890 -47.062  1.00  0.00           N  
ATOM    686  N   GLU C 389     -43.679 -18.911 -51.226  1.00  0.00           N  
ATOM    687  CA  GLU C 389     -42.829 -18.188 -52.164  1.00  0.00           C  
ATOM    688  C   GLU C 389     -41.463 -17.767 -51.584  1.00  0.00           C  
ATOM    689  O   GLU C 389     -40.425 -18.040 -52.181  1.00  0.00           O  
ATOM    690  CB  GLU C 389     -43.536 -16.930 -52.636  1.00  0.00           C  
ATOM    691  CG  GLU C 389     -44.526 -17.098 -53.761  1.00  0.00           C  
ATOM    692  CD  GLU C 389     -44.577 -15.852 -54.640  1.00  0.00           C  
ATOM    693  OE1 GLU C 389     -43.584 -15.617 -55.378  1.00  0.00           O  
ATOM    694  OE2 GLU C 389     -45.587 -15.110 -54.591  1.00  0.00           O  
ATOM    695  N   SER C 396     -41.473 -17.084 -50.441  1.00  0.00           N  
ATOM    696  CA  SER C 396     -40.262 -16.575 -49.814  1.00  0.00           C  
ATOM    697  C   SER C 396     -39.578 -17.595 -48.918  1.00  0.00           C  
ATOM    698  O   SER C 396     -38.499 -17.325 -48.367  1.00  0.00           O  
ATOM    699  CB  SER C 396     -40.613 -15.385 -48.950  1.00  0.00           C  
ATOM    700  OG  SER C 396     -41.177 -15.829 -47.739  1.00  0.00           O  
ATOM    701  N   GLY C 397     -40.235 -18.744 -48.725  1.00  0.00           N  
ATOM    702  CA  GLY C 397     -39.720 -19.823 -47.892  1.00  0.00           C  
ATOM    703  C   GLY C 397     -39.786 -19.573 -46.409  1.00  0.00           C  
ATOM    704  O   GLY C 397     -39.116 -20.282 -45.651  1.00  0.00           O  
ATOM    705  N   ARG C 399     -40.583 -18.590 -45.976  1.00  0.00           N  
ATOM    706  CA  ARG C 399     -40.692 -18.248 -44.529  1.00  0.00           C  
ATOM    707  C   ARG C 399     -41.875 -18.937 -43.862  1.00  0.00           C  
ATOM    708  O   ARG C 399     -42.000 -18.939 -42.644  1.00  0.00           O  
ATOM    709  CB  ARG C 399     -40.805 -16.727 -44.277  1.00  0.00           C  
ATOM    710  CG  ARG C 399     -39.519 -15.915 -44.375  1.00  0.00           C  
ATOM    711  CD  ARG C 399     -39.496 -14.729 -43.379  1.00  0.00           C  
ATOM    712  NE  ARG C 399     -40.542 -13.735 -43.632  1.00  0.00           N  
ATOM    713  CZ  ARG C 399     -40.661 -12.570 -42.987  1.00  0.00           C  
ATOM    714  NH1 ARG C 399     -39.784 -12.245 -42.031  1.00  0.00           N  
ATOM    715  NH2 ARG C 399     -41.672 -11.731 -43.291  1.00  0.00           N  
ATOM    716  N   TYR C 404     -42.767 -19.497 -44.663  1.00  0.00           N  
ATOM    717  CA  TYR C 404     -43.911 -20.153 -44.095  1.00  0.00           C  
ATOM    718  C   TYR C 404     -43.458 -21.200 -43.094  1.00  0.00           C  
ATOM    719  O   TYR C 404     -43.996 -21.299 -42.003  1.00  0.00           O  
ATOM    720  CB  TYR C 404     -44.758 -20.785 -45.181  1.00  0.00           C  
ATOM    721  CG  TYR C 404     -46.049 -21.342 -44.641  1.00  0.00           C  
ATOM    722  CD1 TYR C 404     -46.962 -20.516 -44.021  1.00  0.00           C  
ATOM    723  CD2 TYR C 404     -46.345 -22.695 -44.733  1.00  0.00           C  
ATOM    724  CE1 TYR C 404     -48.152 -21.012 -43.512  1.00  0.00           C  
ATOM    725  CE2 TYR C 404     -47.531 -23.205 -44.233  1.00  0.00           C  
ATOM    726  CZ  TYR C 404     -48.432 -22.350 -43.619  1.00  0.00           C  
ATOM    727  OH  TYR C 404     -49.623 -22.815 -43.119  1.00  0.00           O  
ATOM    728  N   ASP C 406     -42.447 -21.980 -43.452  1.00  0.00           N  
ATOM    729  CA  ASP C 406     -42.058 -23.081 -42.574  1.00  0.00           C  
ATOM    730  C   ASP C 406     -40.945 -22.725 -41.588  1.00  0.00           C  
ATOM    731  O   ASP C 406     -40.885 -23.285 -40.511  1.00  0.00           O  
ATOM    732  CB  ASP C 406     -41.824 -24.376 -43.368  1.00  0.00           C  
ATOM    733  CG  ASP C 406     -43.141 -25.094 -43.705  1.00  0.00           C  
ATOM    734  OD1 ASP C 406     -43.858 -25.537 -42.778  1.00  0.00           O  
ATOM    735  OD2 ASP C 406     -43.485 -25.192 -44.897  1.00  0.00           O  
ATOM    736  N   ALA C 486     -40.132 -21.734 -41.943  1.00  0.00           N  
ATOM    737  CA  ALA C 486     -39.059 -21.215 -41.097  1.00  0.00           C  
ATOM    738  C   ALA C 486     -39.473 -20.099 -40.135  1.00  0.00           C  
ATOM    739  O   ALA C 486     -38.674 -19.693 -39.287  1.00  0.00           O  
ATOM    740  CB  ALA C 486     -37.911 -20.719 -41.970  1.00  0.00           C  
ATOM    741  N   TYR C 487     -40.683 -19.562 -40.249  1.00  0.00           N  
ATOM    742  CA  TYR C 487     -41.034 -18.496 -39.315  1.00  0.00           C  
ATOM    743  C   TYR C 487     -40.962 -18.976 -37.867  1.00  0.00           C  
ATOM    744  O   TYR C 487     -40.339 -18.321 -37.039  1.00  0.00           O  
ATOM    745  CB  TYR C 487     -42.363 -17.755 -39.625  1.00  0.00           C  
ATOM    746  CG  TYR C 487     -42.344 -16.369 -38.990  1.00  0.00           C  
ATOM    747  CD1 TYR C 487     -41.642 -15.322 -39.608  1.00  0.00           C  
ATOM    748  CD2 TYR C 487     -42.935 -16.125 -37.744  1.00  0.00           C  
ATOM    749  CE1 TYR C 487     -41.563 -14.072 -39.030  1.00  0.00           C  
ATOM    750  CE2 TYR C 487     -42.864 -14.880 -37.154  1.00  0.00           C  
ATOM    751  CZ  TYR C 487     -42.165 -13.845 -37.797  1.00  0.00           C  
ATOM    752  OH  TYR C 487     -42.046 -12.574 -37.244  1.00  0.00           O  
ATOM    753  N   GLY C 488     -41.601 -20.111 -37.578  1.00  0.00           N  
ATOM    754  CA  GLY C 488     -41.616 -20.691 -36.229  1.00  0.00           C  
ATOM    755  C   GLY C 488     -42.990 -20.583 -35.582  1.00  0.00           C  
ATOM    756  O   GLY C 488     -43.937 -20.059 -36.205  1.00  0.00           O  
ATOM    757  N   PRO C 495     -43.130 -21.087 -34.335  1.00  0.00           N  
ATOM    758  CA  PRO C 495     -44.437 -21.167 -33.693  1.00  0.00           C  
ATOM    759  C   PRO C 495     -45.063 -19.822 -33.312  1.00  0.00           C  
ATOM    760  O   PRO C 495     -46.171 -19.796 -32.790  1.00  0.00           O  
ATOM    761  CB  PRO C 495     -44.176 -22.053 -32.454  1.00  0.00           C  
ATOM    762  CG  PRO C 495     -42.770 -21.907 -32.178  1.00  0.00           C  
ATOM    763  CD  PRO C 495     -42.069 -21.662 -33.485  1.00  0.00           C  
ATOM    764  N   GLU C 496     -44.388 -18.715 -33.609  1.00  0.00           N  
ATOM    765  CA  GLU C 496     -45.006 -17.401 -33.437  1.00  0.00           C  
ATOM    766  C   GLU C 496     -46.049 -17.046 -34.489  1.00  0.00           C  
ATOM    767  O   GLU C 496     -46.879 -16.183 -34.266  1.00  0.00           O  
ATOM    768  CB  GLU C 496     -43.952 -16.310 -33.344  1.00  0.00           C  
ATOM    769  CG  GLU C 496     -43.600 -15.973 -31.905  1.00  0.00           C  
ATOM    770  CD  GLU C 496     -42.418 -15.066 -31.813  1.00  0.00           C  
ATOM    771  OE1 GLU C 496     -42.292 -14.157 -32.658  1.00  0.00           O  
ATOM    772  OE2 GLU C 496     -41.594 -15.267 -30.909  1.00  0.00           O  
ATOM    773  N   MET C 497     -46.010 -17.719 -35.627  1.00  0.00           N  
ATOM    774  CA  MET C 497     -47.042 -17.554 -36.631  1.00  0.00           C  
ATOM    775  C   MET C 497     -48.324 -18.249 -36.202  1.00  0.00           C  
ATOM    776  O   MET C 497     -48.316 -19.444 -35.885  1.00  0.00           O  
ATOM    777  CB  MET C 497     -46.578 -18.114 -37.964  1.00  0.00           C  
ATOM    778  CG  MET C 497     -47.576 -17.953 -39.087  1.00  0.00           C  
ATOM    779  SD  MET C 497     -46.932 -18.751 -40.569  1.00  0.00           S  
ATOM    780  CE  MET C 497     -45.530 -17.650 -40.896  1.00  0.00           C  
ATOM    781  N   LEU C 498     -49.420 -17.490 -36.178  1.00  0.00           N  
ATOM    782  CA  LEU C 498     -50.731 -18.027 -35.858  1.00  0.00           C  
ATOM    783  C   LEU C 498     -51.327 -18.469 -37.188  1.00  0.00           C  
ATOM    784  O   LEU C 498     -51.599 -17.660 -38.062  1.00  0.00           O  
ATOM    785  CB  LEU C 498     -51.607 -16.974 -35.145  1.00  0.00           C  
ATOM    786  CG  LEU C 498     -53.044 -17.339 -34.724  1.00  0.00           C  
ATOM    787  CD1 LEU C 498     -52.986 -18.284 -33.544  1.00  0.00           C  
ATOM    788  CD2 LEU C 498     -53.870 -16.141 -34.408  1.00  0.00           C  
ATOM    789  N   ARG C 499     -51.479 -19.779 -37.345  1.00  0.00           N  
ATOM    790  CA  ARG C 499     -51.977 -20.366 -38.567  1.00  0.00           C  
ATOM    791  C   ARG C 499     -53.467 -20.553 -38.422  1.00  0.00           C  
ATOM    792  O   ARG C 499     -53.957 -20.823 -37.325  1.00  0.00           O  
ATOM    793  CB  ARG C 499     -51.323 -21.714 -38.794  1.00  0.00           C  
ATOM    794  CG  ARG C 499     -49.836 -21.627 -38.911  1.00  0.00           C  
ATOM    795  CD  ARG C 499     -49.291 -22.849 -39.607  1.00  0.00           C  
ATOM    796  NE  ARG C 499     -47.872 -22.728 -39.910  1.00  0.00           N  
ATOM    797  CZ  ARG C 499     -47.168 -23.647 -40.574  1.00  0.00           C  
ATOM    798  NH1 ARG C 499     -47.742 -24.768 -41.003  1.00  0.00           N  
ATOM    799  NH2 ARG C 499     -45.876 -23.446 -40.807  1.00  0.00           N  
ATOM    800  N   ILE C 500     -54.174 -20.430 -39.543  1.00  0.00           N  
ATOM    801  CA  ILE C 500     -55.626 -20.368 -39.573  1.00  0.00           C  
ATOM    802  C   ILE C 500     -56.102 -21.083 -40.829  1.00  0.00           C  
ATOM    803  O   ILE C 500     -55.574 -20.871 -41.896  1.00  0.00           O  
ATOM    804  CB  ILE C 500     -56.127 -18.882 -39.643  1.00  0.00           C  
ATOM    805  CG1 ILE C 500     -55.704 -18.072 -38.420  1.00  0.00           C  
ATOM    806  CG2 ILE C 500     -57.646 -18.815 -39.805  1.00  0.00           C  
ATOM    807  CD1 ILE C 500     -55.883 -16.581 -38.617  1.00  0.00           C  
ATOM    808  N   ALA C 501     -57.098 -21.938 -40.701  1.00  0.00           N  
ATOM    809  CA  ALA C 501     -57.753 -22.498 -41.876  1.00  0.00           C  
ATOM    810  C   ALA C 501     -59.171 -21.958 -41.917  1.00  0.00           C  
ATOM    811  O   ALA C 501     -59.818 -21.852 -40.867  1.00  0.00           O  
ATOM    812  CB  ALA C 501     -57.724 -24.017 -41.843  1.00  0.00           C  
ATOM    813  N   ASP C 502     -59.623 -21.559 -43.109  1.00  0.00           N  
ATOM    814  CA  ASP C 502     -60.997 -21.048 -43.277  1.00  0.00           C  
ATOM    815  C   ASP C 502     -62.028 -22.165 -43.619  1.00  0.00           C  
ATOM    816  O   ASP C 502     -61.713 -23.361 -43.587  1.00  0.00           O  
ATOM    817  CB  ASP C 502     -61.052 -19.828 -44.252  1.00  0.00           C  
ATOM    818  CG  ASP C 502     -60.801 -20.189 -45.742  1.00  0.00           C  
ATOM    819  OD1 ASP C 502     -60.837 -21.365 -46.108  1.00  0.00           O  
ATOM    820  OD2 ASP C 502     -60.601 -19.272 -46.588  1.00  0.00           O  
ATOM    821  N   ARG C 650     -63.234 -21.768 -43.996  1.00  0.00           N  
ATOM    822  CA  ARG C 650     -64.328 -22.735 -44.197  1.00  0.00           C  
ATOM    823  C   ARG C 650     -64.162 -23.597 -45.445  1.00  0.00           C  
ATOM    824  O   ARG C 650     -64.801 -24.621 -45.578  1.00  0.00           O  
ATOM    825  CB  ARG C 650     -65.696 -22.031 -44.228  1.00  0.00           C  
ATOM    826  CG  ARG C 650     -65.906 -21.121 -45.386  1.00  0.00           C  
ATOM    827  CD  ARG C 650     -67.169 -20.377 -45.205  1.00  0.00           C  
ATOM    828  NE  ARG C 650     -68.332 -21.237 -45.408  1.00  0.00           N  
ATOM    829  CZ  ARG C 650     -69.590 -20.854 -45.224  1.00  0.00           C  
ATOM    830  NH1 ARG C 650     -69.864 -19.625 -44.777  1.00  0.00           N  
ATOM    831  NH2 ARG C 650     -70.576 -21.707 -45.461  1.00  0.00           N  
ATOM    832  N   HIS C 651     -63.333 -23.132 -46.364  1.00  0.00           N  
ATOM    833  CA  HIS C 651     -63.008 -23.847 -47.594  1.00  0.00           C  
ATOM    834  C   HIS C 651     -61.694 -24.573 -47.487  1.00  0.00           C  
ATOM    835  O   HIS C 651     -61.236 -25.120 -48.476  1.00  0.00           O  
ATOM    836  CB  HIS C 651     -62.980 -22.876 -48.765  1.00  0.00           C  
ATOM    837  CG  HIS C 651     -64.245 -22.103 -48.887  1.00  0.00           C  
ATOM    838  ND1 HIS C 651     -65.458 -22.711 -49.140  1.00  0.00           N  
ATOM    839  CD2 HIS C 651     -64.509 -20.789 -48.718  1.00  0.00           C  
ATOM    840  CE1 HIS C 651     -66.414 -21.801 -49.126  1.00  0.00           C  
ATOM    841  NE2 HIS C 651     -65.864 -20.625 -48.882  1.00  0.00           N  
ATOM    842  N   LYS C 652     -61.110 -24.556 -46.282  1.00  0.00           N  
ATOM    843  CA  LYS C 652     -59.868 -25.255 -45.903  1.00  0.00           C  
ATOM    844  C   LYS C 652     -58.574 -24.568 -46.353  1.00  0.00           C  
ATOM    845  O   LYS C 652     -57.467 -25.139 -46.259  1.00  0.00           O  
ATOM    846  CB  LYS C 652     -59.887 -26.701 -46.381  1.00  0.00           C  
ATOM    847  CG  LYS C 652     -60.869 -27.590 -45.667  1.00  0.00           C  
ATOM    848  CD  LYS C 652     -60.560 -29.015 -46.045  1.00  0.00           C  
ATOM    849  CE  LYS C 652     -61.321 -29.419 -47.276  1.00  0.00           C  
ATOM    850  NZ  LYS C 652     -62.645 -29.906 -46.809  1.00  0.00           N  
ATOM    851  N   ARG C 653     -58.715 -23.341 -46.819  1.00  0.00           N  
ATOM    852  CA  ARG C 653     -57.595 -22.563 -47.274  1.00  0.00           C  
ATOM    853  C   ARG C 653     -56.704 -22.126 -46.123  1.00  0.00           C  
ATOM    854  O   ARG C 653     -57.168 -21.842 -45.025  1.00  0.00           O  
ATOM    855  CB  ARG C 653     -58.084 -21.368 -48.064  1.00  0.00           C  
ATOM    856  CG  ARG C 653     -58.896 -21.765 -49.298  1.00  0.00           C  
ATOM    857  CD  ARG C 653     -58.666 -20.724 -50.370  1.00  0.00           C  
ATOM    858  NE  ARG C 653     -59.117 -21.157 -51.685  1.00  0.00           N  
ATOM    859  CZ  ARG C 653     -60.334 -20.906 -52.173  1.00  0.00           C  
ATOM    860  NH1 ARG C 653     -61.242 -20.233 -51.430  1.00  0.00           N  
ATOM    861  NH2 ARG C 653     -60.647 -21.351 -53.398  1.00  0.00           N  
ATOM    862  N   GLU C 654     -55.406 -22.087 -46.394  1.00  0.00           N  
ATOM    863  CA  GLU C 654     -54.442 -21.831 -45.366  1.00  0.00           C  
ATOM    864  C   GLU C 654     -54.082 -20.345 -45.275  1.00  0.00           C  
ATOM    865  O   GLU C 654     -53.470 -19.775 -46.198  1.00  0.00           O  
ATOM    866  CB  GLU C 654     -53.200 -22.664 -45.621  1.00  0.00           C  
ATOM    867  CG  GLU C 654     -53.419 -24.150 -45.680  1.00  0.00           C  
ATOM    868  CD  GLU C 654     -52.389 -24.811 -46.560  1.00  0.00           C  
ATOM    869  OE1 GLU C 654     -52.451 -24.585 -47.795  1.00  0.00           O  
ATOM    870  OE2 GLU C 654     -51.507 -25.528 -46.017  1.00  0.00           O  
ATOM    871  N   LEU C 655     -54.451 -19.746 -44.145  1.00  0.00           N  
ATOM    872  CA  LEU C 655     -54.248 -18.330 -43.859  1.00  0.00           C  
ATOM    873  C   LEU C 655     -53.321 -18.183 -42.650  1.00  0.00           C  
ATOM    874  O   LEU C 655     -52.850 -19.165 -42.060  1.00  0.00           O  
ATOM    875  CB  LEU C 655     -55.621 -17.590 -43.633  1.00  0.00           C  
ATOM    876  CG  LEU C 655     -56.709 -17.598 -44.748  1.00  0.00           C  
ATOM    877  CD1 LEU C 655     -58.128 -17.338 -44.226  1.00  0.00           C  
ATOM    878  CD2 LEU C 655     -56.441 -16.591 -45.886  1.00  0.00           C  
ATOM    879  N   LEU C 656     -53.079 -16.948 -42.255  1.00  0.00           N  
ATOM    880  CA  LEU C 656     -52.272 -16.653 -41.070  1.00  0.00           C  
ATOM    881  C   LEU C 656     -52.560 -15.220 -40.717  1.00  0.00           C  
ATOM    882  O   LEU C 656     -52.791 -14.393 -41.603  1.00  0.00           O  
ATOM    883  CB  LEU C 656     -50.771 -16.841 -41.351  1.00  0.00           C  
ATOM    884  CG  LEU C 656     -50.027 -16.079 -42.464  1.00  0.00           C  
ATOM    885  CD1 LEU C 656     -48.945 -15.103 -41.912  1.00  0.00           C  
ATOM    886  CD2 LEU C 656     -49.326 -17.127 -43.280  1.00  0.00           C  
ATOM    887  N   TYR C 657     -52.600 -14.926 -39.429  1.00  0.00           N  
ATOM    888  CA  TYR C 657     -52.644 -13.560 -38.976  1.00  0.00           C  
ATOM    889  C   TYR C 657     -51.216 -13.026 -39.122  1.00  0.00           C  
ATOM    890  O   TYR C 657     -50.287 -13.558 -38.525  1.00  0.00           O  
ATOM    891  CB  TYR C 657     -53.087 -13.545 -37.505  1.00  0.00           C  
ATOM    892  CG  TYR C 657     -53.702 -12.231 -37.023  1.00  0.00           C  
ATOM    893  CD1 TYR C 657     -54.953 -12.222 -36.458  1.00  0.00           C  
ATOM    894  CD2 TYR C 657     -53.008 -10.997 -37.143  1.00  0.00           C  
ATOM    895  CE1 TYR C 657     -55.530 -11.020 -36.002  1.00  0.00           C  
ATOM    896  CE2 TYR C 657     -53.584  -9.799 -36.713  1.00  0.00           C  
ATOM    897  CZ  TYR C 657     -54.845  -9.817 -36.138  1.00  0.00           C  
ATOM    898  OH  TYR C 657     -55.447  -8.660 -35.688  1.00  0.00           O  
ATOM    899  N   GLY C 658     -51.032 -11.989 -39.917  1.00  0.00           N  
ATOM    900  CA  GLY C 658     -49.714 -11.379 -40.134  1.00  0.00           C  
ATOM    901  C   GLY C 658     -48.900 -10.967 -38.914  1.00  0.00           C  
ATOM    902  O   GLY C 658     -49.370 -10.179 -38.075  1.00  0.00           O  
ATOM    903  N   PRO C 659     -47.667 -11.516 -38.791  1.00  0.00           N  
ATOM    904  CA  PRO C 659     -46.731 -11.093 -37.756  1.00  0.00           C  
ATOM    905  C   PRO C 659     -45.748  -9.980 -38.219  1.00  0.00           C  
ATOM    906  O   PRO C 659     -45.069  -9.315 -37.381  1.00  0.00           O  
ATOM    907  CB  PRO C 659     -46.016 -12.411 -37.423  1.00  0.00           C  
ATOM    908  CG  PRO C 659     -46.040 -13.208 -38.725  1.00  0.00           C  
ATOM    909  CD  PRO C 659     -47.113 -12.630 -39.593  1.00  0.00           C  
ATOM    910  N   THR C 660     -45.676  -9.806 -39.535  1.00  0.00           N  
ATOM    911  CA  THR C 660     -44.932  -8.762 -40.239  1.00  0.00           C  
ATOM    912  C   THR C 660     -45.399  -8.883 -41.715  1.00  0.00           C  
ATOM    913  O   THR C 660     -46.236  -9.741 -42.015  1.00  0.00           O  
ATOM    914  CB  THR C 660     -43.418  -8.962 -40.102  1.00  0.00           C  
ATOM    915  OG1 THR C 660     -42.724  -7.949 -40.839  1.00  0.00           O  
ATOM    916  CG2 THR C 660     -42.988 -10.338 -40.604  1.00  0.00           C  
ATOM    917  N   ASN C 661     -44.872  -8.055 -42.624  1.00  0.00           N  
ATOM    918  CA  ASN C 661     -45.470  -7.878 -43.963  1.00  0.00           C  
ATOM    919  C   ASN C 661     -44.501  -7.732 -45.159  1.00  0.00           C  
ATOM    920  O   ASN C 661     -44.867  -7.114 -46.189  1.00  0.00           O  
ATOM    921  CB  ASN C 661     -46.486  -6.709 -43.978  1.00  0.00           C  
ATOM    922  CG  ASN C 661     -47.653  -6.917 -43.020  1.00  0.00           C  
ATOM    923  OD1 ASN C 661     -47.521  -6.746 -41.813  1.00  0.00           O  
ATOM    924  ND2 ASN C 661     -48.799  -7.273 -43.559  1.00  0.00           N  
ATOM    925  N   GLU C 662     -43.298  -8.301 -45.057  1.00  0.00           N  
ATOM    926  CA  GLU C 662     -42.304  -8.128 -46.120  1.00  0.00           C  
ATOM    927  C   GLU C 662     -42.700  -8.854 -47.403  1.00  0.00           C  
ATOM    928  O   GLU C 662     -42.456  -8.350 -48.506  1.00  0.00           O  
ATOM    929  CB  GLU C 662     -40.916  -8.601 -45.684  1.00  0.00           C  
ATOM    930  CG  GLU C 662     -40.181  -7.701 -44.722  1.00  0.00           C  
ATOM    931  CD  GLU C 662     -40.482  -8.004 -43.249  1.00  0.00           C  
ATOM    932  OE1 GLU C 662     -41.449  -8.768 -42.944  1.00  0.00           O  
ATOM    933  OE2 GLU C 662     -39.737  -7.466 -42.402  1.00  0.00           O  
ATOM    934  N   GLU C 663     -43.279 -10.046 -47.270  1.00  0.00           N  
ATOM    935  CA  GLU C 663     -43.777 -10.779 -48.440  1.00  0.00           C  
ATOM    936  C   GLU C 663     -44.936 -10.001 -49.081  1.00  0.00           C  
ATOM    937  O   GLU C 663     -45.023  -9.869 -50.302  1.00  0.00           O  
ATOM    938  CB  GLU C 663     -44.256 -12.197 -48.064  1.00  0.00           C  
ATOM    939  CG  GLU C 663     -43.170 -13.236 -47.721  1.00  0.00           C  
ATOM    940  CD  GLU C 663     -42.661 -13.147 -46.288  1.00  0.00           C  
ATOM    941  OE1 GLU C 663     -43.125 -12.263 -45.542  1.00  0.00           O  
ATOM    942  OE2 GLU C 663     -41.785 -13.958 -45.910  1.00  0.00           O  
ATOM    943  N   MET C 664     -45.844  -9.486 -48.272  1.00  0.00           N  
ATOM    944  CA  MET C 664     -47.013  -8.868 -48.887  1.00  0.00           C  
ATOM    945  C   MET C 664     -46.658  -7.527 -49.554  1.00  0.00           C  
ATOM    946  O   MET C 664     -47.084  -7.246 -50.661  1.00  0.00           O  
ATOM    947  CB  MET C 664     -48.170  -8.757 -47.895  1.00  0.00           C  
ATOM    948  CG  MET C 664     -49.416  -8.206 -48.521  1.00  0.00           C  
ATOM    949  SD  MET C 664     -50.783  -8.395 -47.394  1.00  0.00           S  
ATOM    950  CE  MET C 664     -51.262 -10.112 -47.566  1.00  0.00           C  
ATOM    951  N   ILE C 665     -45.826  -6.721 -48.907  1.00  0.00           N  
ATOM    952  CA  ILE C 665     -45.445  -5.449 -49.508  1.00  0.00           C  
ATOM    953  C   ILE C 665     -44.738  -5.666 -50.846  1.00  0.00           C  
ATOM    954  O   ILE C 665     -45.027  -4.955 -51.816  1.00  0.00           O  
ATOM    955  CB  ILE C 665     -44.669  -4.515 -48.507  1.00  0.00           C  
ATOM    956  CG1 ILE C 665     -44.860  -3.038 -48.894  1.00  0.00           C  
ATOM    957  CG2 ILE C 665     -43.214  -4.908 -48.414  1.00  0.00           C  
ATOM    958  CD1 ILE C 665     -46.313  -2.526 -48.821  1.00  0.00           C  
ATOM    959  N   THR C 666     -43.842  -6.659 -50.897  1.00  0.00           N  
ATOM    960  CA  THR C 666     -43.203  -7.088 -52.137  1.00  0.00           C  
ATOM    961  C   THR C 666     -44.221  -7.600 -53.190  1.00  0.00           C  
ATOM    962  O   THR C 666     -44.081  -7.308 -54.378  1.00  0.00           O  
ATOM    963  CB  THR C 666     -42.123  -8.143 -51.848  1.00  0.00           C  
ATOM    964  OG1 THR C 666     -41.259  -7.655 -50.814  1.00  0.00           O  
ATOM    965  CG2 THR C 666     -41.287  -8.419 -53.078  1.00  0.00           C  
ATOM    966  N   GLU C 667     -45.233  -8.355 -52.763  1.00  0.00           N  
ATOM    967  CA  GLU C 667     -46.292  -8.801 -53.650  1.00  0.00           C  
ATOM    968  C   GLU C 667     -47.039  -7.589 -54.251  1.00  0.00           C  
ATOM    969  O   GLU C 667     -47.268  -7.541 -55.446  1.00  0.00           O  
ATOM    970  CB  GLU C 667     -47.235  -9.748 -52.905  1.00  0.00           C  
ATOM    971  CG  GLU C 667     -48.212 -10.518 -53.771  1.00  0.00           C  
ATOM    972  CD  GLU C 667     -49.465  -9.729 -54.081  1.00  0.00           C  
ATOM    973  OE1 GLU C 667     -49.797  -8.814 -53.306  1.00  0.00           O  
ATOM    974  OE2 GLU C 667     -50.128 -10.032 -55.096  1.00  0.00           O  
ATOM    975  N   ILE C 668     -47.400  -6.614 -53.428  1.00  0.00           N  
ATOM    976  CA  ILE C 668     -48.034  -5.364 -53.891  1.00  0.00           C  
ATOM    977  C   ILE C 668     -47.095  -4.587 -54.829  1.00  0.00           C  
ATOM    978  O   ILE C 668     -47.512  -4.126 -55.905  1.00  0.00           O  
ATOM    979  CB  ILE C 668     -48.454  -4.455 -52.676  1.00  0.00           C  
ATOM    980  CG1 ILE C 668     -49.415  -5.225 -51.739  1.00  0.00           C  
ATOM    981  CG2 ILE C 668     -49.015  -3.097 -53.156  1.00  0.00           C  
ATOM    982  CD1 ILE C 668     -50.001  -4.432 -50.622  1.00  0.00           C  
ATOM    983  N   PHE C 669     -45.826  -4.453 -54.430  1.00  0.00           N  
ATOM    984  CA  PHE C 669     -44.854  -3.698 -55.210  1.00  0.00           C  
ATOM    985  C   PHE C 669     -44.624  -4.271 -56.616  1.00  0.00           C  
ATOM    986  O   PHE C 669     -44.691  -3.532 -57.607  1.00  0.00           O  
ATOM    987  CB  PHE C 669     -43.534  -3.580 -54.443  1.00  0.00           C  
ATOM    988  CG  PHE C 669     -42.410  -2.942 -55.240  1.00  0.00           C  
ATOM    989  CD1 PHE C 669     -42.117  -1.592 -55.093  1.00  0.00           C  
ATOM    990  CD2 PHE C 669     -41.624  -3.710 -56.107  1.00  0.00           C  
ATOM    991  CE1 PHE C 669     -41.082  -1.010 -55.801  1.00  0.00           C  
ATOM    992  CE2 PHE C 669     -40.583  -3.134 -56.825  1.00  0.00           C  
ATOM    993  CZ  PHE C 669     -40.322  -1.769 -56.672  1.00  0.00           C  
ATOM    994  N   ARG C 670     -44.344  -5.570 -56.705  1.00  0.00           N  
ATOM    995  CA  ARG C 670     -44.112  -6.240 -58.002  1.00  0.00           C  
ATOM    996  C   ARG C 670     -45.313  -6.243 -58.980  1.00  0.00           C  
ATOM    997  O   ARG C 670     -45.149  -6.482 -60.177  1.00  0.00           O  
ATOM    998  CB  ARG C 670     -43.622  -7.686 -57.781  1.00  0.00           C  
ATOM    999  CG  ARG C 670     -44.761  -8.670 -57.567  1.00  0.00           C  
ATOM   1000  CD  ARG C 670     -44.306 -10.031 -57.079  1.00  0.00           C  
ATOM   1001  NE  ARG C 670     -45.491 -10.848 -56.786  1.00  0.00           N  
ATOM   1002  CZ  ARG C 670     -45.434 -12.104 -56.388  1.00  0.00           C  
ATOM   1003  NH1 ARG C 670     -44.255 -12.698 -56.255  1.00  0.00           N  
ATOM   1004  NH2 ARG C 670     -46.553 -12.763 -56.141  1.00  0.00           N  
ATOM   1005  N   ALA C 671     -46.518  -5.997 -58.498  1.00  0.00           N  
ATOM   1006  CA  ALA C 671     -47.643  -5.965 -59.412  1.00  0.00           C  
ATOM   1007  C   ALA C 671     -47.627  -4.677 -60.231  1.00  0.00           C  
ATOM   1008  O   ALA C 671     -48.165  -4.639 -61.341  1.00  0.00           O  
ATOM   1009  CB  ALA C 671     -48.970  -6.135 -58.671  1.00  0.00           C  
ATOM   1010  N   TYR C 672     -47.007  -3.628 -59.699  1.00  0.00           N  
ATOM   1011  CA  TYR C 672     -47.209  -2.292 -60.269  1.00  0.00           C  
ATOM   1012  C   TYR C 672     -45.942  -1.592 -60.734  1.00  0.00           C  
ATOM   1013  O   TYR C 672     -45.970  -0.847 -61.702  1.00  0.00           O  
ATOM   1014  CB  TYR C 672     -47.957  -1.390 -59.276  1.00  0.00           C  
ATOM   1015  CG  TYR C 672     -49.228  -1.980 -58.706  1.00  0.00           C  
ATOM   1016  CD1 TYR C 672     -50.387  -2.130 -59.491  1.00  0.00           C  
ATOM   1017  CD2 TYR C 672     -49.283  -2.370 -57.383  1.00  0.00           C  
ATOM   1018  CE1 TYR C 672     -51.548  -2.670 -58.946  1.00  0.00           C  
ATOM   1019  CE2 TYR C 672     -50.421  -2.900 -56.848  1.00  0.00           C  
ATOM   1020  CZ  TYR C 672     -51.545  -3.057 -57.619  1.00  0.00           C  
ATOM   1021  OH  TYR C 672     -52.669  -3.588 -57.030  1.00  0.00           O  
ATOM   1022  N   ILE C 676     -44.841  -1.810 -60.025  1.00  0.00           N  
ATOM   1023  CA  ILE C 676     -43.638  -1.020 -60.229  1.00  0.00           C  
ATOM   1024  C   ILE C 676     -42.618  -1.839 -60.995  1.00  0.00           C  
ATOM   1025  O   ILE C 676     -42.181  -2.900 -60.534  1.00  0.00           O  
ATOM   1026  CB  ILE C 676     -43.040  -0.533 -58.895  1.00  0.00           C  
ATOM   1027  CG1 ILE C 676     -44.066   0.235 -58.020  1.00  0.00           C  
ATOM   1028  CG2 ILE C 676     -41.751   0.231 -59.140  1.00  0.00           C  
ATOM   1029  CD1 ILE C 676     -44.695   1.509 -58.607  1.00  0.00           C  
ATOM   1030  N   LYS C 677     -42.247  -1.342 -62.176  1.00  0.00           N  
ATOM   1031  CA  LYS C 677     -41.388  -2.086 -63.086  1.00  0.00           C  
ATOM   1032  C   LYS C 677     -40.154  -1.280 -63.523  1.00  0.00           C  
ATOM   1033  O   LYS C 677     -39.247  -1.820 -64.154  1.00  0.00           O  
ATOM   1034  CB  LYS C 677     -42.214  -2.595 -64.283  1.00  0.00           C  
ATOM   1035  CG  LYS C 677     -43.275  -3.678 -63.916  1.00  0.00           C  
ATOM   1036  CD  LYS C 677     -42.607  -5.046 -63.619  1.00  0.00           C  
ATOM   1037  CE  LYS C 677     -43.487  -5.994 -62.754  1.00  0.00           C  
ATOM   1038  NZ  LYS C 677     -42.691  -6.768 -61.679  1.00  0.00           N  
ATOM   1039  N   SER C 678     -40.114  -0.001 -63.160  1.00  0.00           N  
ATOM   1040  CA  SER C 678     -39.024   0.875 -63.573  1.00  0.00           C  
ATOM   1041  C   SER C 678     -38.360   1.628 -62.438  1.00  0.00           C  
ATOM   1042  O   SER C 678     -39.014   2.068 -61.491  1.00  0.00           O  
ATOM   1043  CB  SER C 678     -39.505   1.895 -64.621  1.00  0.00           C  
ATOM   1044  OG  SER C 678     -38.415   2.694 -65.074  1.00  0.00           O  
ATOM   1045  N   TYR C 681     -37.052   1.817 -62.584  1.00  0.00           N  
ATOM   1046  CA  TYR C 681     -36.220   2.496 -61.606  1.00  0.00           C  
ATOM   1047  C   TYR C 681     -36.671   3.940 -61.363  1.00  0.00           C  
ATOM   1048  O   TYR C 681     -36.348   4.517 -60.327  1.00  0.00           O  
ATOM   1049  CB  TYR C 681     -34.758   2.454 -62.052  1.00  0.00           C  
ATOM   1050  CG  TYR C 681     -34.341   3.612 -62.948  1.00  0.00           C  
ATOM   1051  CD1 TYR C 681     -33.738   4.756 -62.401  1.00  0.00           C  
ATOM   1052  CD2 TYR C 681     -34.564   3.580 -64.329  1.00  0.00           C  
ATOM   1053  CE1 TYR C 681     -33.351   5.839 -63.205  1.00  0.00           C  
ATOM   1054  CE2 TYR C 681     -34.184   4.657 -65.146  1.00  0.00           C  
ATOM   1055  CZ  TYR C 681     -33.568   5.783 -64.577  1.00  0.00           C  
ATOM   1056  OH  TYR C 681     -33.185   6.863 -65.366  1.00  0.00           O  
ATOM   1057  N   LYS C 683     -37.408   4.519 -62.312  1.00  0.00           N  
ATOM   1058  CA  LYS C 683     -37.907   5.892 -62.169  1.00  0.00           C  
ATOM   1059  C   LYS C 683     -38.895   6.039 -61.017  1.00  0.00           C  
ATOM   1060  O   LYS C 683     -39.040   7.132 -60.469  1.00  0.00           O  
ATOM   1061  CB  LYS C 683     -38.536   6.388 -63.474  1.00  0.00           C  
ATOM   1062  CG  LYS C 683     -37.522   6.985 -64.442  1.00  0.00           C  
ATOM   1063  CD  LYS C 683     -37.881   6.721 -65.888  1.00  0.00           C  
ATOM   1064  CE  LYS C 683     -36.654   6.989 -66.773  1.00  0.00           C  
ATOM   1065  NZ  LYS C 683     -36.927   6.680 -68.208  1.00  0.00           N  
ATOM   1066  N   SER C 684     -39.554   4.932 -60.655  1.00  0.00           N  
ATOM   1067  CA  SER C 684     -40.503   4.892 -59.550  1.00  0.00           C  
ATOM   1068  C   SER C 684     -39.840   4.994 -58.185  1.00  0.00           C  
ATOM   1069  O   SER C 684     -40.505   5.327 -57.218  1.00  0.00           O  
ATOM   1070  CB  SER C 684     -41.344   3.619 -59.613  1.00  0.00           C  
ATOM   1071  OG  SER C 684     -42.258   3.609 -60.698  1.00  0.00           O  
ATOM   1072  N   LEU C 685     -38.534   4.743 -58.113  1.00  0.00           N  
ATOM   1073  CA  LEU C 685     -37.797   4.638 -56.827  1.00  0.00           C  
ATOM   1074  C   LEU C 685     -36.833   5.803 -56.501  1.00  0.00           C  
ATOM   1075  O   LEU C 685     -36.339   6.478 -57.418  1.00  0.00           O  
ATOM   1076  CB  LEU C 685     -37.027   3.327 -56.808  1.00  0.00           C  
ATOM   1077  CG  LEU C 685     -37.837   2.117 -57.290  1.00  0.00           C  
ATOM   1078  CD1 LEU C 685     -36.892   0.984 -57.674  1.00  0.00           C  
ATOM   1079  CD2 LEU C 685     -38.818   1.687 -56.234  1.00  0.00           C  
ATOM   1080  N   PRO C 686     -36.540   6.045 -55.196  1.00  0.00           N  
ATOM   1081  CA  PRO C 686     -36.952   5.370 -53.947  1.00  0.00           C  
ATOM   1082  C   PRO C 686     -38.447   5.402 -53.681  1.00  0.00           C  
ATOM   1083  O   PRO C 686     -39.148   6.291 -54.173  1.00  0.00           O  
ATOM   1084  CB  PRO C 686     -36.217   6.160 -52.860  1.00  0.00           C  
ATOM   1085  CG  PRO C 686     -35.973   7.514 -53.473  1.00  0.00           C  
ATOM   1086  CD  PRO C 686     -35.657   7.191 -54.906  1.00  0.00           C  
ATOM   1087  N   LEU C 687     -38.923   4.425 -52.913  1.00  0.00           N  
ATOM   1088  CA  LEU C 687     -40.330   4.331 -52.532  1.00  0.00           C  
ATOM   1089  C   LEU C 687     -40.388   3.726 -51.134  1.00  0.00           C  
ATOM   1090  O   LEU C 687     -39.757   2.693 -50.867  1.00  0.00           O  
ATOM   1091  CB  LEU C 687     -41.100   3.452 -53.541  1.00  0.00           C  
ATOM   1092  CG  LEU C 687     -42.602   3.148 -53.432  1.00  0.00           C  
ATOM   1093  CD1 LEU C 687     -43.442   4.422 -53.444  1.00  0.00           C  
ATOM   1094  CD2 LEU C 687     -43.015   2.287 -54.575  1.00  0.00           C  
ATOM   1095  N   ASN C 688     -41.110   4.396 -50.238  1.00  0.00           N  
ATOM   1096  CA  ASN C 688     -41.367   3.849 -48.930  1.00  0.00           C  
ATOM   1097  C   ASN C 688     -42.858   3.722 -48.684  1.00  0.00           C  
ATOM   1098  O   ASN C 688     -43.609   4.725 -48.687  1.00  0.00           O  
ATOM   1099  CB  ASN C 688     -40.688   4.658 -47.827  1.00  0.00           C  
ATOM   1100  CG  ASN C 688     -40.703   3.940 -46.496  1.00  0.00           C  
ATOM   1101  OD1 ASN C 688     -39.664   3.794 -45.830  1.00  0.00           O  
ATOM   1102  ND2 ASN C 688     -41.879   3.461 -46.105  1.00  0.00           N  
ATOM   1103  N   LEU C 689     -43.287   2.480 -48.518  1.00  0.00           N  
ATOM   1104  CA  LEU C 689     -44.700   2.172 -48.271  1.00  0.00           C  
ATOM   1105  C   LEU C 689     -44.849   1.669 -46.851  1.00  0.00           C  
ATOM   1106  O   LEU C 689     -44.104   0.798 -46.422  1.00  0.00           O  
ATOM   1107  CB  LEU C 689     -45.212   1.123 -49.267  1.00  0.00           C  
ATOM   1108  CG  LEU C 689     -45.248   1.602 -50.721  1.00  0.00           C  
ATOM   1109  CD1 LEU C 689     -45.238   0.409 -51.694  1.00  0.00           C  
ATOM   1110  CD2 LEU C 689     -46.411   2.624 -50.985  1.00  0.00           C  
ATOM   1111  N   TYR C 690     -45.809   2.223 -46.122  1.00  0.00           N  
ATOM   1112  CA  TYR C 690     -45.959   1.859 -44.717  1.00  0.00           C  
ATOM   1113  C   TYR C 690     -47.419   1.693 -44.346  1.00  0.00           C  
ATOM   1114  O   TYR C 690     -48.295   2.266 -44.998  1.00  0.00           O  
ATOM   1115  CB  TYR C 690     -45.222   2.873 -43.799  1.00  0.00           C  
ATOM   1116  CG  TYR C 690     -45.969   4.156 -43.436  1.00  0.00           C  
ATOM   1117  CD1 TYR C 690     -46.756   4.221 -42.278  1.00  0.00           C  
ATOM   1118  CD2 TYR C 690     -45.856   5.317 -44.228  1.00  0.00           C  
ATOM   1119  CE1 TYR C 690     -47.436   5.358 -41.931  1.00  0.00           C  
ATOM   1120  CE2 TYR C 690     -46.531   6.496 -43.870  1.00  0.00           C  
ATOM   1121  CZ  TYR C 690     -47.318   6.511 -42.716  1.00  0.00           C  
ATOM   1122  OH  TYR C 690     -48.019   7.662 -42.345  1.00  0.00           O  
ATOM   1123  N   HIS C 691     -47.679   0.903 -43.303  1.00  0.00           N  
ATOM   1124  CA  HIS C 691     -49.001   0.924 -42.629  1.00  0.00           C  
ATOM   1125  C   HIS C 691     -48.869   0.842 -41.111  1.00  0.00           C  
ATOM   1126  O   HIS C 691     -47.841   0.454 -40.623  1.00  0.00           O  
ATOM   1127  CB  HIS C 691     -49.983  -0.143 -43.206  1.00  0.00           C  
ATOM   1128  CG  HIS C 691     -49.641  -1.569 -42.878  1.00  0.00           C  
ATOM   1129  ND1 HIS C 691     -48.445  -1.956 -42.292  1.00  0.00           N  
ATOM   1130  CD2 HIS C 691     -50.345  -2.709 -43.078  1.00  0.00           C  
ATOM   1131  CE1 HIS C 691     -48.439  -3.267 -42.136  1.00  0.00           C  
ATOM   1132  NE2 HIS C 691     -49.577  -3.750 -42.608  1.00  0.00           N  
ATOM   1133  N   ILE C 692     -49.907   1.236 -40.384  1.00  0.00           N  
ATOM   1134  CA  ILE C 692     -49.969   1.011 -38.939  1.00  0.00           C  
ATOM   1135  C   ILE C 692     -51.120   0.008 -38.760  1.00  0.00           C  
ATOM   1136  O   ILE C 692     -52.311   0.345 -38.991  1.00  0.00           O  
ATOM   1137  CB  ILE C 692     -50.230   2.332 -38.143  1.00  0.00           C  
ATOM   1138  CG1 ILE C 692     -49.190   3.406 -38.496  1.00  0.00           C  
ATOM   1139  CG2 ILE C 692     -50.181   2.078 -36.668  1.00  0.00           C  
ATOM   1140  CD1 ILE C 692     -49.545   4.879 -38.112  1.00  0.00           C  
ATOM   1141  N   GLN C 693     -50.790  -1.216 -38.362  1.00  0.00           N  
ATOM   1142  CA  GLN C 693     -51.765  -2.287 -38.428  1.00  0.00           C  
ATOM   1143  C   GLN C 693     -51.438  -3.299 -37.340  1.00  0.00           C  
ATOM   1144  O   GLN C 693     -50.260  -3.479 -36.980  1.00  0.00           O  
ATOM   1145  CB  GLN C 693     -51.760  -2.902 -39.853  1.00  0.00           C  
ATOM   1146  CG  GLN C 693     -52.625  -4.164 -40.138  1.00  0.00           C  
ATOM   1147  CD  GLN C 693     -54.121  -3.902 -39.981  1.00  0.00           C  
ATOM   1148  OE1 GLN C 693     -54.605  -3.436 -38.927  1.00  0.00           O  
ATOM   1149  NE2 GLN C 693     -54.867  -4.202 -41.037  1.00  0.00           N  
ATOM   1150  N   TRP C 695     -52.482  -3.939 -36.808  1.00  0.00           N  
ATOM   1151  CA  TRP C 695     -52.349  -4.960 -35.756  1.00  0.00           C  
ATOM   1152  C   TRP C 695     -51.580  -6.175 -36.226  1.00  0.00           C  
ATOM   1153  O   TRP C 695     -51.818  -6.689 -37.343  1.00  0.00           O  
ATOM   1154  CB  TRP C 695     -53.728  -5.364 -35.230  1.00  0.00           C  
ATOM   1155  CG  TRP C 695     -54.356  -4.202 -34.529  1.00  0.00           C  
ATOM   1156  CD1 TRP C 695     -55.225  -3.295 -35.065  1.00  0.00           C  
ATOM   1157  CD2 TRP C 695     -54.098  -3.767 -33.185  1.00  0.00           C  
ATOM   1158  NE1 TRP C 695     -55.531  -2.323 -34.137  1.00  0.00           N  
ATOM   1159  CE2 TRP C 695     -54.848  -2.581 -32.978  1.00  0.00           C  
ATOM   1160  CE3 TRP C 695     -53.290  -4.254 -32.142  1.00  0.00           C  
ATOM   1161  CZ2 TRP C 695     -54.846  -1.886 -31.756  1.00  0.00           C  
ATOM   1162  CZ3 TRP C 695     -53.282  -3.560 -30.932  1.00  0.00           C  
ATOM   1163  CH2 TRP C 695     -54.070  -2.385 -30.751  1.00  0.00           C  
ATOM   1164  N   LYS C 696     -50.671  -6.645 -35.380  1.00  0.00           N  
ATOM   1165  CA  LYS C 696     -49.871  -7.824 -35.706  1.00  0.00           C  
ATOM   1166  C   LYS C 696     -50.273  -8.901 -34.730  1.00  0.00           C  
ATOM   1167  O   LYS C 696     -50.848  -8.596 -33.695  1.00  0.00           O  
ATOM   1168  CB  LYS C 696     -48.367  -7.533 -35.611  1.00  0.00           C  
ATOM   1169  CG  LYS C 696     -47.922  -6.310 -36.396  1.00  0.00           C  
ATOM   1170  CD  LYS C 696     -47.459  -6.720 -37.789  1.00  0.00           C  
ATOM   1171  CE  LYS C 696     -47.180  -5.508 -38.690  1.00  0.00           C  
ATOM   1172  NZ  LYS C 696     -48.381  -4.618 -38.783  1.00  0.00           N  
ATOM   1173  N   PHE C 697     -50.060 -10.160 -35.086  1.00  0.00           N  
ATOM   1174  CA  PHE C 697     -50.160 -11.219 -34.088  1.00  0.00           C  
ATOM   1175  C   PHE C 697     -48.883 -12.032 -34.104  1.00  0.00           C  
ATOM   1176  O   PHE C 697     -48.476 -12.544 -35.145  1.00  0.00           O  
ATOM   1177  CB  PHE C 697     -51.385 -12.132 -34.271  1.00  0.00           C  
ATOM   1178  CG  PHE C 697     -51.669 -12.999 -33.061  1.00  0.00           C  
ATOM   1179  CD1 PHE C 697     -52.645 -12.625 -32.131  1.00  0.00           C  
ATOM   1180  CD2 PHE C 697     -50.925 -14.160 -32.822  1.00  0.00           C  
ATOM   1181  CE1 PHE C 697     -52.877 -13.398 -31.014  1.00  0.00           C  
ATOM   1182  CE2 PHE C 697     -51.162 -14.930 -31.705  1.00  0.00           C  
ATOM   1183  CZ  PHE C 697     -52.127 -14.561 -30.810  1.00  0.00           C  
ATOM   1184  N   ARG C 698     -48.247 -12.109 -32.950  1.00  0.00           N  
ATOM   1185  CA  ARG C 698     -47.152 -13.016 -32.740  1.00  0.00           C  
ATOM   1186  C   ARG C 698     -47.534 -13.856 -31.537  1.00  0.00           C  
ATOM   1187  O   ARG C 698     -47.845 -13.344 -30.470  1.00  0.00           O  
ATOM   1188  CB  ARG C 698     -45.825 -12.260 -32.509  1.00  0.00           C  
ATOM   1189  CG  ARG C 698     -45.150 -11.825 -33.813  1.00  0.00           C  
ATOM   1190  CD  ARG C 698     -44.054 -10.796 -33.608  1.00  0.00           C  
ATOM   1191  NE  ARG C 698     -43.719 -10.064 -34.849  1.00  0.00           N  
ATOM   1192  CZ  ARG C 698     -42.616  -9.327 -35.019  1.00  0.00           C  
ATOM   1193  NH1 ARG C 698     -41.716  -9.214 -34.054  1.00  0.00           N  
ATOM   1194  NH2 ARG C 698     -42.394  -8.703 -36.158  1.00  0.00           N  
ATOM   1195  N   ASP C 699     -47.526 -15.163 -31.727  1.00  0.00           N  
ATOM   1196  CA  ASP C 699     -47.944 -16.072 -30.693  1.00  0.00           C  
ATOM   1197  C   ASP C 699     -46.743 -16.224 -29.757  1.00  0.00           C  
ATOM   1198  O   ASP C 699     -46.120 -17.280 -29.681  1.00  0.00           O  
ATOM   1199  CB  ASP C 699     -48.424 -17.395 -31.340  1.00  0.00           C  
ATOM   1200  CG  ASP C 699     -49.417 -18.166 -30.476  1.00  0.00           C  
ATOM   1201  OD1 ASP C 699     -49.527 -17.897 -29.250  1.00  0.00           O  
ATOM   1202  OD2 ASP C 699     -50.083 -19.070 -31.028  1.00  0.00           O  
ATOM   1203  N   GLU C 700     -46.411 -15.133 -29.073  1.00  0.00           N  
ATOM   1204  CA  GLU C 700     -45.339 -15.108 -28.077  1.00  0.00           C  
ATOM   1205  C   GLU C 700     -45.390 -16.316 -27.157  1.00  0.00           C  
ATOM   1206  O   GLU C 700     -46.443 -16.679 -26.662  1.00  0.00           O  
ATOM   1207  CB  GLU C 700     -45.382 -13.825 -27.240  1.00  0.00           C  
ATOM   1208  CG  GLU C 700     -45.255 -12.505 -28.027  1.00  0.00           C  
ATOM   1209  CD  GLU C 700     -43.849 -12.231 -28.572  1.00  0.00           C  
ATOM   1210  OE1 GLU C 700     -43.731 -11.573 -29.638  1.00  0.00           O  
ATOM   1211  OE2 GLU C 700     -42.863 -12.666 -27.928  1.00  0.00           O  
ATOM   1212  N   GLN C 703     -44.247 -16.949 -26.937  1.00  0.00           N  
ATOM   1213  CA  GLN C 703     -44.221 -18.134 -26.091  1.00  0.00           C  
ATOM   1214  C   GLN C 703     -44.849 -17.892 -24.727  1.00  0.00           C  
ATOM   1215  O   GLN C 703     -45.773 -18.623 -24.303  1.00  0.00           O  
ATOM   1216  CB  GLN C 703     -42.805 -18.674 -25.920  1.00  0.00           C  
ATOM   1217  CG  GLN C 703     -42.802 -19.864 -24.987  1.00  0.00           C  
ATOM   1218  CD  GLN C 703     -41.532 -20.632 -25.029  1.00  0.00           C  
ATOM   1219  OE1 GLN C 703     -40.460 -20.082 -25.300  1.00  0.00           O  
ATOM   1220  NE2 GLN C 703     -41.629 -21.918 -24.762  1.00  0.00           N  
ATOM   1221  N   ARG C 710     -44.340 -16.871 -24.032  1.00  0.00           N  
ATOM   1222  CA  ARG C 710     -44.985 -16.391 -22.792  1.00  0.00           C  
ATOM   1223  C   ARG C 710     -45.203 -14.880 -22.859  1.00  0.00           C  
ATOM   1224  O   ARG C 710     -44.254 -14.097 -22.736  1.00  0.00           O  
ATOM   1225  CB  ARG C 710     -44.172 -16.787 -21.550  1.00  0.00           C  
ATOM   1226  CG  ARG C 710     -43.941 -18.311 -21.410  1.00  0.00           C  
ATOM   1227  CD  ARG C 710     -42.669 -18.618 -20.604  1.00  0.00           C  
ATOM   1228  NE  ARG C 710     -42.444 -20.063 -20.513  1.00  0.00           N  
ATOM   1229  CZ  ARG C 710     -41.247 -20.660 -20.509  1.00  0.00           C  
ATOM   1230  NH1 ARG C 710     -40.112 -19.949 -20.596  1.00  0.00           N  
ATOM   1231  NH2 ARG C 710     -41.194 -21.988 -20.431  1.00  0.00           N  
ATOM   1232  N   PRO C 711     -46.453 -14.467 -23.096  1.00  0.00           N  
ATOM   1233  CA  PRO C 711     -46.786 -13.051 -23.086  1.00  0.00           C  
ATOM   1234  C   PRO C 711     -46.578 -12.518 -21.681  1.00  0.00           C  
ATOM   1235  O   PRO C 711     -46.979 -13.183 -20.707  1.00  0.00           O  
ATOM   1236  CB  PRO C 711     -48.275 -13.047 -23.434  1.00  0.00           C  
ATOM   1237  CG  PRO C 711     -48.517 -14.388 -24.166  1.00  0.00           C  
ATOM   1238  CD  PRO C 711     -47.636 -15.310 -23.392  1.00  0.00           C  
ATOM   1239  N   ARG C 712     -45.972 -11.331 -21.571  1.00  0.00           N  
ATOM   1240  CA  ARG C 712     -45.607 -10.789 -20.282  1.00  0.00           C  
ATOM   1241  C   ARG C 712     -45.604  -9.285 -20.301  1.00  0.00           C  
ATOM   1242  O   ARG C 712     -45.464  -8.695 -21.355  1.00  0.00           O  
ATOM   1243  CB  ARG C 712     -44.212 -11.301 -19.904  1.00  0.00           C  
ATOM   1244  CG  ARG C 712     -43.984 -11.367 -18.421  1.00  0.00           C  
ATOM   1245  CD  ARG C 712     -43.011 -12.448 -18.042  1.00  0.00           C  
ATOM   1246  NE  ARG C 712     -42.713 -12.332 -16.626  1.00  0.00           N  
ATOM   1247  CZ  ARG C 712     -41.564 -12.687 -16.060  1.00  0.00           C  
ATOM   1248  NH1 ARG C 712     -40.595 -13.218 -16.804  1.00  0.00           N  
ATOM   1249  NH2 ARG C 712     -41.393 -12.501 -14.740  1.00  0.00           N  
ATOM   1250  N   PHE C 713     -45.720  -8.652 -19.132  1.00  0.00           N  
ATOM   1251  CA  PHE C 713     -45.515  -7.191 -19.023  1.00  0.00           C  
ATOM   1252  C   PHE C 713     -46.548  -6.346 -19.817  1.00  0.00           C  
ATOM   1253  O   PHE C 713     -46.221  -5.296 -20.387  1.00  0.00           O  
ATOM   1254  CB  PHE C 713     -44.079  -6.824 -19.429  1.00  0.00           C  
ATOM   1255  CG  PHE C 713     -43.013  -7.656 -18.742  1.00  0.00           C  
ATOM   1256  CD1 PHE C 713     -43.029  -7.836 -17.371  1.00  0.00           C  
ATOM   1257  CD2 PHE C 713     -41.998  -8.266 -19.479  1.00  0.00           C  
ATOM   1258  CE1 PHE C 713     -42.063  -8.596 -16.732  1.00  0.00           C  
ATOM   1259  CE2 PHE C 713     -41.017  -9.039 -18.839  1.00  0.00           C  
ATOM   1260  CZ  PHE C 713     -41.051  -9.200 -17.466  1.00  0.00           C  
ATOM   1261  N   GLY C 714     -47.781  -6.830 -19.864  1.00  0.00           N  
ATOM   1262  CA  GLY C 714     -48.888  -6.085 -20.471  1.00  0.00           C  
ATOM   1263  C   GLY C 714     -48.608  -5.786 -21.914  1.00  0.00           C  
ATOM   1264  O   GLY C 714     -48.246  -6.689 -22.679  1.00  0.00           O  
ATOM   1265  N   VAL C 715     -48.724  -4.514 -22.288  1.00  0.00           N  
ATOM   1266  CA  VAL C 715     -48.489  -4.124 -23.681  1.00  0.00           C  
ATOM   1267  C   VAL C 715     -47.040  -4.330 -24.190  1.00  0.00           C  
ATOM   1268  O   VAL C 715     -46.817  -4.287 -25.390  1.00  0.00           O  
ATOM   1269  CB  VAL C 715     -48.985  -2.669 -23.986  1.00  0.00           C  
ATOM   1270  CG1 VAL C 715     -50.413  -2.479 -23.493  1.00  0.00           C  
ATOM   1271  CG2 VAL C 715     -48.049  -1.653 -23.370  1.00  0.00           C  
ATOM   1272  N   MET C 716     -46.064  -4.535 -23.308  1.00  0.00           N  
ATOM   1273  CA  MET C 716     -44.668  -4.616 -23.773  1.00  0.00           C  
ATOM   1274  C   MET C 716     -44.364  -5.890 -24.558  1.00  0.00           C  
ATOM   1275  O   MET C 716     -43.561  -5.857 -25.508  1.00  0.00           O  
ATOM   1276  CB  MET C 716     -43.685  -4.540 -22.613  1.00  0.00           C  
ATOM   1277  CG  MET C 716     -43.893  -3.375 -21.718  1.00  0.00           C  
ATOM   1278  SD  MET C 716     -42.758  -2.054 -22.074  1.00  0.00           S  
ATOM   1279  CE  MET C 716     -42.470  -1.617 -20.378  1.00  0.00           C  
ATOM   1280  N   ARG C 718     -44.966  -7.005 -24.134  1.00  0.00           N  
ATOM   1281  CA  ARG C 718     -44.891  -8.255 -24.893  1.00  0.00           C  
ATOM   1282  C   ARG C 718     -46.216  -8.978 -24.910  1.00  0.00           C  
ATOM   1283  O   ARG C 718     -46.416  -9.926 -24.163  1.00  0.00           O  
ATOM   1284  CB  ARG C 718     -43.790  -9.167 -24.343  1.00  0.00           C  
ATOM   1285  CG  ARG C 718     -43.450 -10.349 -25.250  1.00  0.00           C  
ATOM   1286  CD  ARG C 718     -42.250 -11.121 -24.730  1.00  0.00           C  
ATOM   1287  NE  ARG C 718     -41.042 -10.284 -24.724  1.00  0.00           N  
ATOM   1288  CZ  ARG C 718     -40.392  -9.874 -25.808  1.00  0.00           C  
ATOM   1289  NH1 ARG C 718     -40.821 -10.214 -27.023  1.00  0.00           N  
ATOM   1290  NH2 ARG C 718     -39.301  -9.117 -25.679  1.00  0.00           N  
ATOM   1291  N   GLY C 723     -47.123  -8.502 -25.763  1.00  0.00           N  
ATOM   1292  CA  GLY C 723     -48.407  -9.113 -25.970  1.00  0.00           C  
ATOM   1293  C   GLY C 723     -48.413  -9.915 -27.256  1.00  0.00           C  
ATOM   1294  O   GLY C 723     -47.418  -9.980 -27.977  1.00  0.00           O  
ATOM   1295  N   ARG C 724     -49.542 -10.555 -27.544  1.00  0.00           N  
ATOM   1296  CA  ARG C 724     -49.680 -11.308 -28.783  1.00  0.00           C  
ATOM   1297  C   ARG C 724     -50.293 -10.490 -29.900  1.00  0.00           C  
ATOM   1298  O   ARG C 724     -49.714 -10.441 -30.976  1.00  0.00           O  
ATOM   1299  CB  ARG C 724     -50.395 -12.625 -28.531  1.00  0.00           C  
ATOM   1300  CG  ARG C 724     -49.557 -13.520 -27.582  1.00  0.00           C  
ATOM   1301  CD  ARG C 724     -50.139 -14.859 -27.528  1.00  0.00           C  
ATOM   1302  NE  ARG C 724     -51.460 -14.835 -26.955  1.00  0.00           N  
ATOM   1303  CZ  ARG C 724     -52.326 -15.835 -27.063  1.00  0.00           C  
ATOM   1304  NH1 ARG C 724     -51.989 -16.915 -27.756  1.00  0.00           N  
ATOM   1305  NH2 ARG C 724     -53.548 -15.734 -26.509  1.00  0.00           N  
ATOM   1306  N   GLU C 725     -51.428  -9.829 -29.635  1.00  0.00           N  
ATOM   1307  CA  GLU C 725     -52.048  -8.862 -30.567  1.00  0.00           C  
ATOM   1308  C   GLU C 725     -51.559  -7.483 -30.167  1.00  0.00           C  
ATOM   1309  O   GLU C 725     -51.931  -6.988 -29.102  1.00  0.00           O  
ATOM   1310  CB  GLU C 725     -53.585  -8.876 -30.464  1.00  0.00           C  
ATOM   1311  CG  GLU C 725     -54.285  -8.145 -31.611  1.00  0.00           C  
ATOM   1312  CD  GLU C 725     -55.765  -8.348 -31.617  1.00  0.00           C  
ATOM   1313  OE1 GLU C 725     -56.199  -9.443 -31.205  1.00  0.00           O  
ATOM   1314  OE2 GLU C 725     -56.522  -7.425 -32.047  1.00  0.00           O  
ATOM   1315  N   PHE C 726     -50.720  -6.882 -31.003  1.00  0.00           N  
ATOM   1316  CA  PHE C 726     -50.044  -5.610 -30.683  1.00  0.00           C  
ATOM   1317  C   PHE C 726     -50.001  -4.706 -31.916  1.00  0.00           C  
ATOM   1318  O   PHE C 726     -50.148  -5.181 -33.023  1.00  0.00           O  
ATOM   1319  CB  PHE C 726     -48.641  -5.857 -30.100  1.00  0.00           C  
ATOM   1320  CG  PHE C 726     -47.651  -6.485 -31.072  1.00  0.00           C  
ATOM   1321  CD1 PHE C 726     -46.769  -5.686 -31.803  1.00  0.00           C  
ATOM   1322  CD2 PHE C 726     -47.602  -7.875 -31.259  1.00  0.00           C  
ATOM   1323  CE1 PHE C 726     -45.847  -6.261 -32.705  1.00  0.00           C  
ATOM   1324  CE2 PHE C 726     -46.669  -8.457 -32.176  1.00  0.00           C  
ATOM   1325  CZ  PHE C 726     -45.811  -7.658 -32.880  1.00  0.00           C  
ATOM   1326  N   LEU C 728     -49.830  -3.403 -31.735  1.00  0.00           N  
ATOM   1327  CA  LEU C 728     -49.820  -2.458 -32.876  1.00  0.00           C  
ATOM   1328  C   LEU C 728     -48.422  -2.022 -33.259  1.00  0.00           C  
ATOM   1329  O   LEU C 728     -47.637  -1.575 -32.420  1.00  0.00           O  
ATOM   1330  CB  LEU C 728     -50.712  -1.242 -32.617  1.00  0.00           C  
ATOM   1331  CG  LEU C 728     -51.059  -0.255 -33.742  1.00  0.00           C  
ATOM   1332  CD1 LEU C 728     -51.798  -0.922 -34.878  1.00  0.00           C  
ATOM   1333  CD2 LEU C 728     -51.911   0.846 -33.147  1.00  0.00           C  
ATOM   1334  N   MET C 730     -48.121  -2.145 -34.547  1.00  0.00           N  
ATOM   1335  CA  MET C 730     -46.844  -1.772 -35.074  1.00  0.00           C  
ATOM   1336  C   MET C 730     -47.097  -0.882 -36.307  1.00  0.00           C  
ATOM   1337  O   MET C 730     -48.016  -1.139 -37.088  1.00  0.00           O  
ATOM   1338  CB  MET C 730     -46.061  -3.026 -35.474  1.00  0.00           C  
ATOM   1339  CG  MET C 730     -44.551  -2.789 -35.692  1.00  0.00           C  
ATOM   1340  SD  MET C 730     -43.684  -3.969 -36.754  1.00  0.00           S  
ATOM   1341  CE  MET C 730     -43.998  -5.536 -35.916  1.00  0.00           C  
ATOM   1342  N   LYS C 731     -46.271   0.150 -36.476  1.00  0.00           N  
ATOM   1343  CA  LYS C 731     -46.105   0.779 -37.760  1.00  0.00           C  
ATOM   1344  C   LYS C 731     -44.901   0.101 -38.425  1.00  0.00           C  
ATOM   1345  O   LYS C 731     -43.785   0.098 -37.869  1.00  0.00           O  
ATOM   1346  CB  LYS C 731     -45.843   2.276 -37.571  1.00  0.00           C  
ATOM   1347  CG  LYS C 731     -45.749   3.141 -38.859  1.00  0.00           C  
ATOM   1348  CD  LYS C 731     -44.464   2.932 -39.680  1.00  0.00           C  
ATOM   1349  CE  LYS C 731     -43.183   3.293 -38.935  1.00  0.00           C  
ATOM   1350  NZ  LYS C 731     -41.930   2.800 -39.684  1.00  0.00           N  
ATOM   1351  N   ASP C 732     -45.117  -0.474 -39.604  1.00  0.00           N  
ATOM   1352  CA  ASP C 732     -44.044  -1.091 -40.328  1.00  0.00           C  
ATOM   1353  C   ASP C 732     -43.949  -0.511 -41.769  1.00  0.00           C  
ATOM   1354  O   ASP C 732     -44.945  -0.449 -42.495  1.00  0.00           O  
ATOM   1355  CB  ASP C 732     -44.113  -2.633 -40.254  1.00  0.00           C  
ATOM   1356  CG  ASP C 732     -45.505  -3.200 -40.591  1.00  0.00           C  
ATOM   1357  OD1 ASP C 732     -46.518  -2.781 -39.986  1.00  0.00           O  
ATOM   1358  OD2 ASP C 732     -45.570  -4.098 -41.462  1.00  0.00           O  
ATOM   1359  N   ALA C 733     -42.754  -0.024 -42.117  1.00  0.00           N  
ATOM   1360  CA  ALA C 733     -42.511   0.563 -43.425  1.00  0.00           C  
ATOM   1361  C   ALA C 733     -41.460  -0.248 -44.103  1.00  0.00           C  
ATOM   1362  O   ALA C 733     -40.630  -0.871 -43.454  1.00  0.00           O  
ATOM   1363  CB  ALA C 733     -42.041   2.004 -43.307  1.00  0.00           C  
ATOM   1364  N   TYR C 734     -41.500  -0.236 -45.422  1.00  0.00           N  
ATOM   1365  CA  TYR C 734     -40.632  -1.067 -46.261  1.00  0.00           C  
ATOM   1366  C   TYR C 734     -40.158  -0.191 -47.426  1.00  0.00           C  
ATOM   1367  O   TYR C 734     -40.970   0.404 -48.137  1.00  0.00           O  
ATOM   1368  CB  TYR C 734     -41.449  -2.276 -46.757  1.00  0.00           C  
ATOM   1369  CG  TYR C 734     -42.160  -3.034 -45.620  1.00  0.00           C  
ATOM   1370  CD1 TYR C 734     -41.499  -4.051 -44.936  1.00  0.00           C  
ATOM   1371  CD2 TYR C 734     -43.471  -2.710 -45.221  1.00  0.00           C  
ATOM   1372  CE1 TYR C 734     -42.089  -4.729 -43.901  1.00  0.00           C  
ATOM   1373  CE2 TYR C 734     -44.107  -3.418 -44.164  1.00  0.00           C  
ATOM   1374  CZ  TYR C 734     -43.382  -4.431 -43.517  1.00  0.00           C  
ATOM   1375  OH  TYR C 734     -43.898  -5.167 -42.486  1.00  0.00           O  
ATOM   1376  N   SER C 735     -38.855  -0.066 -47.605  1.00  0.00           N  
ATOM   1377  CA  SER C 735     -38.366   0.748 -48.717  1.00  0.00           C  
ATOM   1378  C   SER C 735     -37.918  -0.080 -49.922  1.00  0.00           C  
ATOM   1379  O   SER C 735     -37.447  -1.225 -49.774  1.00  0.00           O  
ATOM   1380  CB  SER C 735     -37.272   1.716 -48.274  1.00  0.00           C  
ATOM   1381  OG  SER C 735     -36.304   1.059 -47.504  1.00  0.00           O  
ATOM   1382  N   PHE C 736     -38.106   0.506 -51.110  1.00  0.00           N  
ATOM   1383  CA  PHE C 736     -37.662  -0.082 -52.359  1.00  0.00           C  
ATOM   1384  C   PHE C 736     -36.679   0.847 -53.126  1.00  0.00           C  
ATOM   1385  O   PHE C 736     -36.973   2.023 -53.381  1.00  0.00           O  
ATOM   1386  CB  PHE C 736     -38.874  -0.454 -53.204  1.00  0.00           C  
ATOM   1387  CG  PHE C 736     -39.898  -1.312 -52.477  1.00  0.00           C  
ATOM   1388  CD1 PHE C 736     -39.972  -2.692 -52.719  1.00  0.00           C  
ATOM   1389  CD2 PHE C 736     -40.815  -0.742 -51.593  1.00  0.00           C  
ATOM   1390  CE1 PHE C 736     -40.931  -3.491 -52.069  1.00  0.00           C  
ATOM   1391  CE2 PHE C 736     -41.773  -1.524 -50.929  1.00  0.00           C  
ATOM   1392  CZ  PHE C 736     -41.827  -2.901 -51.165  1.00  0.00           C  
ATOM   1393  N   ASP C 737     -35.500   0.302 -53.441  1.00  0.00           N  
ATOM   1394  CA  ASP C 737     -34.423   1.008 -54.123  1.00  0.00           C  
ATOM   1395  C   ASP C 737     -33.771   0.111 -55.172  1.00  0.00           C  
ATOM   1396  O   ASP C 737     -33.834  -1.122 -55.066  1.00  0.00           O  
ATOM   1397  CB  ASP C 737     -33.355   1.448 -53.133  1.00  0.00           C  
ATOM   1398  CG  ASP C 737     -33.626   2.809 -52.558  1.00  0.00           C  
ATOM   1399  OD1 ASP C 737     -33.250   3.811 -53.222  1.00  0.00           O  
ATOM   1400  OD2 ASP C 737     -34.180   2.879 -51.434  1.00  0.00           O  
ATOM   1401  N   VAL C 738     -33.138   0.754 -56.167  1.00  0.00           N  
ATOM   1402  CA  VAL C 738     -32.470   0.103 -57.302  1.00  0.00           C  
ATOM   1403  C   VAL C 738     -31.318  -0.742 -56.781  1.00  0.00           C  
ATOM   1404  O   VAL C 738     -31.095  -1.867 -57.252  1.00  0.00           O  
ATOM   1405  CB  VAL C 738     -31.896   1.174 -58.306  1.00  0.00           C  
ATOM   1406  CG1 VAL C 738     -31.355   0.525 -59.584  1.00  0.00           C  
ATOM   1407  CG2 VAL C 738     -32.931   2.255 -58.629  1.00  0.00           C  
ATOM   1408  N   ASP C 739     -30.608  -0.187 -55.793  1.00  0.00           N  
ATOM   1409  CA  ASP C 739     -29.405  -0.797 -55.256  1.00  0.00           C  
ATOM   1410  C   ASP C 739     -29.102  -0.446 -53.785  1.00  0.00           C  
ATOM   1411  O   ASP C 739     -29.855   0.269 -53.123  1.00  0.00           O  
ATOM   1412  CB  ASP C 739     -28.213  -0.456 -56.144  1.00  0.00           C  
ATOM   1413  CG  ASP C 739     -27.936   1.049 -56.227  1.00  0.00           C  
ATOM   1414  OD1 ASP C 739     -28.388   1.817 -55.344  1.00  0.00           O  
ATOM   1415  OD2 ASP C 739     -27.229   1.455 -57.177  1.00  0.00           O  
ATOM   1416  N   GLU C 741     -27.993  -0.976 -53.281  1.00  0.00           N  
ATOM   1417  CA  GLU C 741     -27.618  -0.792 -51.902  1.00  0.00           C  
ATOM   1418  C   GLU C 741     -27.370   0.677 -51.553  1.00  0.00           C  
ATOM   1419  O   GLU C 741     -27.749   1.141 -50.450  1.00  0.00           O  
ATOM   1420  CB  GLU C 741     -26.394  -1.645 -51.566  1.00  0.00           C  
ATOM   1421  CG  GLU C 741     -26.125  -1.711 -50.085  1.00  0.00           C  
ATOM   1422  CD  GLU C 741     -24.705  -2.076 -49.750  1.00  0.00           C  
ATOM   1423  OE1 GLU C 741     -24.116  -2.949 -50.441  1.00  0.00           O  
ATOM   1424  OE2 GLU C 741     -24.187  -1.498 -48.766  1.00  0.00           O  
ATOM   1425  N   ALA C 742     -26.735   1.396 -52.487  1.00  0.00           N  
ATOM   1426  CA  ALA C 742     -26.480   2.830 -52.345  1.00  0.00           C  
ATOM   1427  C   ALA C 742     -27.789   3.622 -52.212  1.00  0.00           C  
ATOM   1428  O   ALA C 742     -27.911   4.526 -51.375  1.00  0.00           O  
ATOM   1429  CB  ALA C 742     -25.648   3.343 -53.523  1.00  0.00           C  
ATOM   1430  N   GLY C 743     -28.775   3.272 -53.029  1.00  0.00           N  
ATOM   1431  CA  GLY C 743     -30.098   3.851 -52.877  1.00  0.00           C  
ATOM   1432  C   GLY C 743     -30.733   3.464 -51.553  1.00  0.00           C  
ATOM   1433  O   GLY C 743     -31.471   4.267 -50.945  1.00  0.00           O  
ATOM   1434  N   ALA C 786     -30.454   2.237 -51.100  1.00  0.00           N  
ATOM   1435  CA  ALA C 786     -31.139   1.686 -49.942  1.00  0.00           C  
ATOM   1436  C   ALA C 786     -30.651   2.358 -48.655  1.00  0.00           C  
ATOM   1437  O   ALA C 786     -31.423   2.570 -47.715  1.00  0.00           O  
ATOM   1438  CB  ALA C 786     -30.957   0.167 -49.891  1.00  0.00           C  
ATOM   1439  N   ARG C 787     -29.363   2.700 -48.636  1.00  0.00           N  
ATOM   1440  CA  ARG C 787     -28.723   3.293 -47.477  1.00  0.00           C  
ATOM   1441  C   ARG C 787     -29.280   4.694 -47.210  1.00  0.00           C  
ATOM   1442  O   ARG C 787     -29.390   5.124 -46.050  1.00  0.00           O  
ATOM   1443  CB  ARG C 787     -27.210   3.296 -47.672  1.00  0.00           C  
ATOM   1444  CG  ARG C 787     -26.437   4.030 -46.576  1.00  0.00           C  
ATOM   1445  CD  ARG C 787     -24.965   4.115 -46.929  1.00  0.00           C  
ATOM   1446  NE  ARG C 787     -24.416   2.787 -47.246  1.00  0.00           N  
ATOM   1447  CZ  ARG C 787     -24.013   1.909 -46.326  1.00  0.00           C  
ATOM   1448  NH1 ARG C 787     -24.114   2.206 -45.031  1.00  0.00           N  
ATOM   1449  NH2 ARG C 787     -23.514   0.740 -46.706  1.00  0.00           N  
ATOM   1450  N   LYS C 788     -29.649   5.376 -48.288  1.00  0.00           N  
ATOM   1451  CA  LYS C 788     -30.342   6.662 -48.233  1.00  0.00           C  
ATOM   1452  C   LYS C 788     -31.735   6.566 -47.625  1.00  0.00           C  
ATOM   1453  O   LYS C 788     -32.104   7.364 -46.751  1.00  0.00           O  
ATOM   1454  CB  LYS C 788     -30.452   7.273 -49.633  1.00  0.00           C  
ATOM   1455  CG  LYS C 788     -29.125   7.594 -50.313  1.00  0.00           C  
ATOM   1456  CD  LYS C 788     -29.167   9.023 -50.822  1.00  0.00           C  
ATOM   1457  CE  LYS C 788     -28.178   9.258 -51.948  1.00  0.00           C  
ATOM   1458  NZ  LYS C 788     -28.675   8.766 -53.287  1.00  0.00           N  
ATOM   1459  N   SER C 789     -32.518   5.591 -48.090  1.00  0.00           N  
ATOM   1460  CA  SER C 789     -33.841   5.339 -47.549  1.00  0.00           C  
ATOM   1461  C   SER C 789     -33.789   5.063 -46.070  1.00  0.00           C  
ATOM   1462  O   SER C 789     -34.659   5.521 -45.334  1.00  0.00           O  
ATOM   1463  CB  SER C 789     -34.476   4.172 -48.261  1.00  0.00           C  
ATOM   1464  OG  SER C 789     -34.764   4.516 -49.596  1.00  0.00           O  
ATOM   1465  N   TYR C 790     -32.765   4.316 -45.663  1.00  0.00           N  
ATOM   1466  CA  TYR C 790     -32.439   3.984 -44.271  1.00  0.00           C  
ATOM   1467  C   TYR C 790     -32.129   5.207 -43.418  1.00  0.00           C  
ATOM   1468  O   TYR C 790     -32.639   5.331 -42.292  1.00  0.00           O  
ATOM   1469  CB  TYR C 790     -31.233   3.034 -44.270  1.00  0.00           C  
ATOM   1470  CG  TYR C 790     -30.871   2.373 -42.936  1.00  0.00           C  
ATOM   1471  CD1 TYR C 790     -31.360   1.096 -42.604  1.00  0.00           C  
ATOM   1472  CD2 TYR C 790     -29.987   2.990 -42.045  1.00  0.00           C  
ATOM   1473  CE1 TYR C 790     -31.007   0.476 -41.420  1.00  0.00           C  
ATOM   1474  CE2 TYR C 790     -29.612   2.362 -40.845  1.00  0.00           C  
ATOM   1475  CZ  TYR C 790     -30.139   1.113 -40.542  1.00  0.00           C  
ATOM   1476  OH  TYR C 790     -29.799   0.517 -39.357  1.00  0.00           O  
ATOM   1477  N   ASN C 791     -31.289   6.110 -43.948  1.00  0.00           N  
ATOM   1478  CA  ASN C 791     -30.914   7.332 -43.221  1.00  0.00           C  
ATOM   1479  C   ASN C 791     -32.115   8.224 -42.954  1.00  0.00           C  
ATOM   1480  O   ASN C 791     -32.134   8.927 -41.925  1.00  0.00           O  
ATOM   1481  CB  ASN C 791     -29.838   8.147 -43.950  1.00  0.00           C  
ATOM   1482  CG  ASN C 791     -28.507   7.430 -44.050  1.00  0.00           C  
ATOM   1483  OD1 ASN C 791     -28.234   6.476 -43.324  1.00  0.00           O  
ATOM   1484  ND2 ASN C 791     -27.665   7.896 -44.970  1.00  0.00           N  
ATOM   1485  N   LYS C 792     -33.093   8.195 -43.870  1.00  0.00           N  
ATOM   1486  CA  LYS C 792     -34.314   8.993 -43.728  1.00  0.00           C  
ATOM   1487  C   LYS C 792     -35.164   8.491 -42.567  1.00  0.00           C  
ATOM   1488  O   LYS C 792     -35.838   9.281 -41.879  1.00  0.00           O  
ATOM   1489  CB  LYS C 792     -35.159   8.996 -45.016  1.00  0.00           C  
ATOM   1490  CG  LYS C 792     -34.545   9.715 -46.222  1.00  0.00           C  
ATOM   1491  CD  LYS C 792     -35.404   9.568 -47.448  1.00  0.00           C  
ATOM   1492  CE  LYS C 792     -34.616   9.913 -48.726  1.00  0.00           C  
ATOM   1493  NZ  LYS C 792     -35.196   9.276 -49.988  1.00  0.00           N  
ATOM   1494  N   MET C 793     -35.141   7.174 -42.358  1.00  0.00           N  
ATOM   1495  CA  MET C 793     -35.939   6.546 -41.309  1.00  0.00           C  
ATOM   1496  C   MET C 793     -35.225   6.673 -39.974  1.00  0.00           C  
ATOM   1497  O   MET C 793     -35.833   6.813 -38.899  1.00  0.00           O  
ATOM   1498  CB  MET C 793     -36.185   5.087 -41.663  1.00  0.00           C  
ATOM   1499  CG  MET C 793     -37.058   4.882 -42.890  1.00  0.00           C  
ATOM   1500  SD  MET C 793     -38.800   5.129 -42.498  1.00  0.00           S  
ATOM   1501  CE  MET C 793     -39.024   6.816 -43.067  1.00  0.00           C  
ATOM   1502  N   PHE C 794     -33.913   6.634 -40.045  1.00  0.00           N  
ATOM   1503  CA  PHE C 794     -33.049   6.855 -38.885  1.00  0.00           C  
ATOM   1504  C   PHE C 794     -33.401   8.227 -38.264  1.00  0.00           C  
ATOM   1505  O   PHE C 794     -33.582   8.350 -37.061  1.00  0.00           O  
ATOM   1506  CB  PHE C 794     -31.586   6.746 -39.386  1.00  0.00           C  
ATOM   1507  CG  PHE C 794     -30.562   6.604 -38.302  1.00  0.00           C  
ATOM   1508  CD1 PHE C 794     -29.718   5.484 -38.274  1.00  0.00           C  
ATOM   1509  CD2 PHE C 794     -30.415   7.594 -37.312  1.00  0.00           C  
ATOM   1510  CE1 PHE C 794     -28.751   5.337 -37.269  1.00  0.00           C  
ATOM   1511  CE2 PHE C 794     -29.436   7.455 -36.284  1.00  0.00           C  
ATOM   1512  CZ  PHE C 794     -28.608   6.324 -36.271  1.00  0.00           C  
ATOM   1513  N   VAL C 795     -33.532   9.246 -39.120  1.00  0.00           N  
ATOM   1514  CA  VAL C 795     -33.862  10.624 -38.727  1.00  0.00           C  
ATOM   1515  C   VAL C 795     -35.348  10.762 -38.332  1.00  0.00           C  
ATOM   1516  O   VAL C 795     -35.675  11.434 -37.338  1.00  0.00           O  
ATOM   1517  CB  VAL C 795     -33.463  11.639 -39.875  1.00  0.00           C  
ATOM   1518  CG1 VAL C 795     -34.212  12.979 -39.768  1.00  0.00           C  
ATOM   1519  CG2 VAL C 795     -31.931  11.875 -39.925  1.00  0.00           C  
ATOM   1520  N   ALA C 796     -36.243  10.145 -39.106  1.00  0.00           N  
ATOM   1521  CA  ALA C 796     -37.668  10.107 -38.777  1.00  0.00           C  
ATOM   1522  C   ALA C 796     -37.884   9.533 -37.385  1.00  0.00           C  
ATOM   1523  O   ALA C 796     -38.701  10.026 -36.606  1.00  0.00           O  
ATOM   1524  CB  ALA C 796     -38.437   9.272 -39.828  1.00  0.00           C  
ATOM   1525  N   TYR C 797     -37.129   8.488 -37.064  1.00  0.00           N  
ATOM   1526  CA  TYR C 797     -37.212   7.836 -35.745  1.00  0.00           C  
ATOM   1527  C   TYR C 797     -36.683   8.657 -34.593  1.00  0.00           C  
ATOM   1528  O   TYR C 797     -37.290   8.634 -33.528  1.00  0.00           O  
ATOM   1529  CB  TYR C 797     -36.481   6.493 -35.763  1.00  0.00           C  
ATOM   1530  CG  TYR C 797     -37.269   5.375 -36.378  1.00  0.00           C  
ATOM   1531  CD1 TYR C 797     -38.247   5.643 -37.324  1.00  0.00           C  
ATOM   1532  CD2 TYR C 797     -37.030   4.045 -36.021  1.00  0.00           C  
ATOM   1533  CE1 TYR C 797     -38.970   4.638 -37.902  1.00  0.00           C  
ATOM   1534  CE2 TYR C 797     -37.774   3.019 -36.589  1.00  0.00           C  
ATOM   1535  CZ  TYR C 797     -38.731   3.331 -37.540  1.00  0.00           C  
ATOM   1536  OH  TYR C 797     -39.481   2.358 -38.139  1.00  0.00           O  
ATOM   1537  N   LEU C 798     -35.551   9.349 -34.758  1.00  0.00           N  
ATOM   1538  CA  LEU C 798     -35.084  10.238 -33.685  1.00  0.00           C  
ATOM   1539  C   LEU C 798     -36.174  11.256 -33.398  1.00  0.00           C  
ATOM   1540  O   LEU C 798     -36.548  11.462 -32.250  1.00  0.00           O  
ATOM   1541  CB  LEU C 798     -33.778  10.979 -34.032  1.00  0.00           C  
ATOM   1542  CG  LEU C 798     -32.427  10.281 -34.310  1.00  0.00           C  
ATOM   1543  CD1 LEU C 798     -31.474  11.302 -34.942  1.00  0.00           C  
ATOM   1544  CD2 LEU C 798     -31.803   9.610 -33.096  1.00  0.00           C  
ATOM   1545  N   ARG C 799     -36.697  11.881 -34.442  1.00  0.00           N  
ATOM   1546  CA  ARG C 799     -37.771  12.872 -34.311  1.00  0.00           C  
ATOM   1547  C   ARG C 799     -39.048  12.314 -33.656  1.00  0.00           C  
ATOM   1548  O   ARG C 799     -39.631  12.938 -32.770  1.00  0.00           O  
ATOM   1549  CB  ARG C 799     -38.082  13.487 -35.690  1.00  0.00           C  
ATOM   1550  CG  ARG C 799     -36.962  14.338 -36.286  1.00  0.00           C  
ATOM   1551  CD  ARG C 799     -37.509  15.315 -37.336  1.00  0.00           C  
ATOM   1552  NE  ARG C 799     -38.850  15.796 -36.980  1.00  0.00           N  
ATOM   1553  CZ  ARG C 799     -39.111  16.680 -36.027  1.00  0.00           C  
ATOM   1554  NH1 ARG C 799     -38.127  17.231 -35.336  1.00  0.00           N  
ATOM   1555  NH2 ARG C 799     -40.359  17.034 -35.775  1.00  0.00           N  
ATOM   1556  N   THR C 800     -39.481  11.135 -34.112  1.00  0.00           N  
ATOM   1557  CA  THR C 800     -40.611  10.397 -33.529  1.00  0.00           C  
ATOM   1558  C   THR C 800     -40.513  10.211 -32.011  1.00  0.00           C  
ATOM   1559  O   THR C 800     -41.424  10.591 -31.280  1.00  0.00           O  
ATOM   1560  CB  THR C 800     -40.783   9.004 -34.243  1.00  0.00           C  
ATOM   1561  OG1 THR C 800     -40.974   9.233 -35.636  1.00  0.00           O  
ATOM   1562  CG2 THR C 800     -41.963   8.212 -33.702  1.00  0.00           C  
ATOM   1563  N   PHE C 801     -39.437   9.616 -31.520  1.00  0.00           N  
ATOM   1564  CA  PHE C 801     -39.396   9.305 -30.084  1.00  0.00           C  
ATOM   1565  C   PHE C 801     -39.109  10.487 -29.172  1.00  0.00           C  
ATOM   1566  O   PHE C 801     -39.562  10.488 -28.038  1.00  0.00           O  
ATOM   1567  CB  PHE C 801     -38.431   8.148 -29.767  1.00  0.00           C  
ATOM   1568  CG  PHE C 801     -38.748   6.905 -30.506  1.00  0.00           C  
ATOM   1569  CD1 PHE C 801     -39.936   6.206 -30.236  1.00  0.00           C  
ATOM   1570  CD2 PHE C 801     -37.877   6.427 -31.496  1.00  0.00           C  
ATOM   1571  CE1 PHE C 801     -40.235   5.068 -30.946  1.00  0.00           C  
ATOM   1572  CE2 PHE C 801     -38.171   5.284 -32.209  1.00  0.00           C  
ATOM   1573  CZ  PHE C 801     -39.332   4.605 -31.948  1.00  0.00           C  
ATOM   1574  N   ALA C 802     -38.324  11.459 -29.647  1.00  0.00           N  
ATOM   1575  CA  ALA C 802     -38.176  12.756 -28.980  1.00  0.00           C  
ATOM   1576  C   ALA C 802     -39.536  13.441 -28.777  1.00  0.00           C  
ATOM   1577  O   ALA C 802     -39.838  13.933 -27.692  1.00  0.00           O  
ATOM   1578  CB  ALA C 802     -37.286  13.620 -29.806  1.00  0.00           C  
ATOM   1579  N   ARG C 803     -40.384  13.431 -29.816  1.00  0.00           N  
ATOM   1580  CA  ARG C 803     -41.736  14.003 -29.703  1.00  0.00           C  
ATOM   1581  C   ARG C 803     -42.627  13.363 -28.639  1.00  0.00           C  
ATOM   1582  O   ARG C 803     -43.681  13.913 -28.272  1.00  0.00           O  
ATOM   1583  CB  ARG C 803     -42.431  14.025 -31.054  1.00  0.00           C  
ATOM   1584  CG  ARG C 803     -41.832  15.034 -31.990  1.00  0.00           C  
ATOM   1585  CD  ARG C 803     -42.673  15.192 -33.222  1.00  0.00           C  
ATOM   1586  NE  ARG C 803     -44.030  15.626 -32.914  1.00  0.00           N  
ATOM   1587  CZ  ARG C 803     -45.044  15.574 -33.771  1.00  0.00           C  
ATOM   1588  NH1 ARG C 803     -44.840  15.103 -35.000  1.00  0.00           N  
ATOM   1589  NH2 ARG C 803     -46.257  16.000 -33.395  1.00  0.00           N  
ATOM   1590  N   MET C 807     -42.194  12.220 -28.116  1.00  0.00           N  
ATOM   1591  CA  MET C 807     -42.970  11.503 -27.115  1.00  0.00           C  
ATOM   1592  C   MET C 807     -42.386  11.689 -25.756  1.00  0.00           C  
ATOM   1593  O   MET C 807     -42.930  11.178 -24.782  1.00  0.00           O  
ATOM   1594  CB  MET C 807     -43.061  10.022 -27.460  1.00  0.00           C  
ATOM   1595  CG  MET C 807     -43.877   9.802 -28.721  1.00  0.00           C  
ATOM   1596  SD  MET C 807     -44.026   8.095 -29.184  1.00  0.00           S  
ATOM   1597  CE  MET C 807     -44.466   8.243 -30.905  1.00  0.00           C  
ATOM   1598  N   GLY C 808     -41.297  12.457 -25.689  1.00  0.00           N  
ATOM   1599  CA  GLY C 808     -40.610  12.767 -24.433  1.00  0.00           C  
ATOM   1600  C   GLY C 808     -39.646  11.663 -24.027  1.00  0.00           C  
ATOM   1601  O   GLY C 808     -39.338  11.504 -22.847  1.00  0.00           O  
ATOM   1602  N   LEU C1153     -39.156  10.924 -25.017  1.00  0.00           N  
ATOM   1603  CA  LEU C1153     -38.282   9.787 -24.781  1.00  0.00           C  
ATOM   1604  C   LEU C1153     -36.919  10.051 -25.353  1.00  0.00           C  
ATOM   1605  O   LEU C1153     -36.768  10.784 -26.342  1.00  0.00           O  
ATOM   1606  CB  LEU C1153     -38.845   8.506 -25.439  1.00  0.00           C  
ATOM   1607  CG  LEU C1153     -40.113   7.836 -24.866  1.00  0.00           C  
ATOM   1608  CD1 LEU C1153     -40.531   6.650 -25.709  1.00  0.00           C  
ATOM   1609  CD2 LEU C1153     -39.945   7.389 -23.438  1.00  0.00           C  
ATOM   1610  N   LYS C1154     -35.922   9.444 -24.714  1.00  0.00           N  
ATOM   1611  CA  LYS C1154     -34.603   9.314 -25.288  1.00  0.00           C  
ATOM   1612  C   LYS C1154     -34.417   7.872 -25.713  1.00  0.00           C  
ATOM   1613  O   LYS C1154     -33.997   7.039 -24.902  1.00  0.00           O  
ATOM   1614  CB  LYS C1154     -33.513   9.740 -24.288  1.00  0.00           C  
ATOM   1615  CG  LYS C1154     -33.137  11.221 -24.374  1.00  0.00           C  
ATOM   1616  CD  LYS C1154     -32.475  11.713 -23.095  1.00  0.00           C  
ATOM   1617  CE  LYS C1154     -32.468  13.242 -23.054  1.00  0.00           C  
ATOM   1618  NZ  LYS C1154     -31.388  13.773 -22.186  1.00  0.00           N  
ATOM   1619  N   ALA C1155     -34.743   7.587 -26.976  1.00  0.00           N  
ATOM   1620  CA  ALA C1155     -34.495   6.274 -27.595  1.00  0.00           C  
ATOM   1621  C   ALA C1155     -33.213   6.308 -28.393  1.00  0.00           C  
ATOM   1622  O   ALA C1155     -33.197   6.879 -29.477  1.00  0.00           O  
ATOM   1623  CB  ALA C1155     -35.682   5.846 -28.499  1.00  0.00           C  
ATOM   1624  N   ILE C1156     -32.132   5.712 -27.869  1.00  0.00           N  
ATOM   1625  CA  ILE C1156     -30.839   5.684 -28.574  1.00  0.00           C  
ATOM   1626  C   ILE C1156     -30.876   4.639 -29.694  1.00  0.00           C  
ATOM   1627  O   ILE C1156     -31.388   3.547 -29.483  1.00  0.00           O  
ATOM   1628  CB  ILE C1156     -29.611   5.407 -27.617  1.00  0.00           C  
ATOM   1629  CG1 ILE C1156     -29.506   6.460 -26.511  1.00  0.00           C  
ATOM   1630  CG2 ILE C1156     -28.286   5.403 -28.391  1.00  0.00           C  
ATOM   1631  CD1 ILE C1156     -30.229   6.100 -25.237  1.00  0.00           C  
ATOM   1632  N   PRO C1157     -30.371   4.993 -30.894  1.00  0.00           N  
ATOM   1633  CA  PRO C1157     -30.118   4.024 -31.959  1.00  0.00           C  
ATOM   1634  C   PRO C1157     -28.835   3.214 -31.700  1.00  0.00           C  
ATOM   1635  O   PRO C1157     -27.709   3.714 -31.902  1.00  0.00           O  
ATOM   1636  CB  PRO C1157     -29.934   4.910 -33.175  1.00  0.00           C  
ATOM   1637  CG  PRO C1157     -29.292   6.177 -32.603  1.00  0.00           C  
ATOM   1638  CD  PRO C1157     -30.062   6.376 -31.322  1.00  0.00           C  
ATOM   1639  N   MET C1158     -28.988   1.985 -31.242  1.00  0.00           N  
ATOM   1640  CA  MET C1158     -27.826   1.179 -30.909  1.00  0.00           C  
ATOM   1641  C   MET C1158     -27.569   0.189 -31.996  1.00  0.00           C  
ATOM   1642  O   MET C1158     -28.478  -0.523 -32.402  1.00  0.00           O  
ATOM   1643  CB  MET C1158     -28.044   0.429 -29.593  1.00  0.00           C  
ATOM   1644  CG  MET C1158     -28.831   1.214 -28.605  1.00  0.00           C  
ATOM   1645  SD  MET C1158     -28.024   1.146 -27.028  1.00  0.00           S  
ATOM   1646  CE  MET C1158     -29.275   1.915 -26.016  1.00  0.00           C  
ATOM   1647  N   ARG C1159     -26.337   0.143 -32.479  1.00  0.00           N  
ATOM   1648  CA  ARG C1159     -25.928  -0.915 -33.381  1.00  0.00           C  
ATOM   1649  C   ARG C1159     -26.508  -2.248 -32.900  1.00  0.00           C  
ATOM   1650  O   ARG C1159     -26.380  -2.598 -31.728  1.00  0.00           O  
ATOM   1651  CB  ARG C1159     -24.413  -0.972 -33.474  1.00  0.00           C  
ATOM   1652  CG  ARG C1159     -23.829   0.079 -34.413  1.00  0.00           C  
ATOM   1653  CD  ARG C1159     -22.299  -0.071 -34.551  1.00  0.00           C  
ATOM   1654  NE  ARG C1159     -21.648   0.105 -33.254  1.00  0.00           N  
ATOM   1655  CZ  ARG C1159     -21.159  -0.890 -32.524  1.00  0.00           C  
ATOM   1656  NH1 ARG C1159     -21.225  -2.131 -32.975  1.00  0.00           N  
ATOM   1657  NH2 ARG C1159     -20.605  -0.643 -31.342  1.00  0.00           N  
ATOM   1658  N   ALA C1160     -27.178  -2.955 -33.812  1.00  0.00           N  
ATOM   1659  CA  ALA C1160     -27.824  -4.214 -33.524  1.00  0.00           C  
ATOM   1660  C   ALA C1160     -27.344  -5.348 -34.453  1.00  0.00           C  
ATOM   1661  O   ALA C1160     -26.551  -5.137 -35.388  1.00  0.00           O  
ATOM   1662  CB  ALA C1160     -29.312  -4.052 -33.636  1.00  0.00           C  
ATOM   1663  N   GLU C1161     -27.836  -6.547 -34.151  1.00  0.00           N  
ATOM   1664  CA  GLU C1161     -27.637  -7.778 -34.922  1.00  0.00           C  
ATOM   1665  C   GLU C1161     -27.973  -7.580 -36.388  1.00  0.00           C  
ATOM   1666  O   GLU C1161     -29.055  -7.108 -36.720  1.00  0.00           O  
ATOM   1667  CB  GLU C1161     -28.592  -8.833 -34.364  1.00  0.00           C  
ATOM   1668  CG  GLU C1161     -28.355 -10.249 -34.825  1.00  0.00           C  
ATOM   1669  CD  GLU C1161     -27.728 -11.079 -33.733  1.00  0.00           C  
ATOM   1670  OE1 GLU C1161     -28.502 -11.710 -32.975  1.00  0.00           O  
ATOM   1671  OE2 GLU C1161     -26.482 -11.062 -33.619  1.00  0.00           O  
ATOM   1672  N   THR C1162     -27.047  -7.948 -37.257  1.00  0.00           N  
ATOM   1673  CA  THR C1162     -27.297  -7.962 -38.688  1.00  0.00           C  
ATOM   1674  C   THR C1162     -27.567  -9.398 -39.190  1.00  0.00           C  
ATOM   1675  O   THR C1162     -27.586 -10.355 -38.409  1.00  0.00           O  
ATOM   1676  CB  THR C1162     -26.125  -7.328 -39.476  1.00  0.00           C  
ATOM   1677  OG1 THR C1162     -24.917  -8.018 -39.149  1.00  0.00           O  
ATOM   1678  CG2 THR C1162     -25.978  -5.843 -39.155  1.00  0.00           C  
ATOM   1679  N   GLY C1437     -27.800  -9.552 -40.487  1.00  0.00           N  
ATOM   1680  CA  GLY C1437     -27.959 -10.890 -41.046  1.00  0.00           C  
ATOM   1681  C   GLY C1437     -26.591 -11.547 -41.165  1.00  0.00           C  
ATOM   1682  O   GLY C1437     -25.611 -11.026 -40.618  1.00  0.00           O  
ATOM   1683  N   PRO C1438     -26.522 -12.700 -41.874  1.00  0.00           N  
ATOM   1684  CA  PRO C1438     -25.282 -13.428 -42.261  1.00  0.00           C  
ATOM   1685  C   PRO C1438     -24.251 -12.586 -43.020  1.00  0.00           C  
ATOM   1686  O   PRO C1438     -23.044 -12.728 -42.795  1.00  0.00           O  
ATOM   1687  CB  PRO C1438     -25.802 -14.560 -43.152  1.00  0.00           C  
ATOM   1688  CG  PRO C1438     -27.233 -14.786 -42.674  1.00  0.00           C  
ATOM   1689  CD  PRO C1438     -27.744 -13.415 -42.307  1.00  0.00           C  
ATOM   1690  N   ILE C1443     -24.735 -11.705 -43.892  1.00  0.00           N  
ATOM   1691  CA  ILE C1443     -23.871 -10.808 -44.685  1.00  0.00           C  
ATOM   1692  C   ILE C1443     -23.234  -9.620 -43.899  1.00  0.00           C  
ATOM   1693  O   ILE C1443     -22.404  -8.879 -44.455  1.00  0.00           O  
ATOM   1694  CB  ILE C1443     -24.610 -10.334 -45.985  1.00  0.00           C  
ATOM   1695  CG1 ILE C1443     -24.750 -11.525 -46.958  1.00  0.00           C  
ATOM   1696  CG2 ILE C1443     -23.884  -9.143 -46.645  1.00  0.00           C  
ATOM   1697  CD1 ILE C1443     -25.781 -11.347 -48.098  1.00  0.00           C  
ATOM   1698  N   GLY C1444     -23.617  -9.461 -42.622  1.00  0.00           N  
ATOM   1699  CA  GLY C1444     -23.105  -8.388 -41.751  1.00  0.00           C  
ATOM   1700  C   GLY C1444     -23.383  -6.987 -42.276  1.00  0.00           C  
ATOM   1701  O   GLY C1444     -24.391  -6.752 -42.938  1.00  0.00           O  
ATOM   1702  N   GLY C1448     -22.465  -6.061 -41.985  1.00  0.00           N  
ATOM   1703  CA  GLY C1448     -22.586  -4.664 -42.404  1.00  0.00           C  
ATOM   1704  C   GLY C1448     -23.053  -3.748 -41.280  1.00  0.00           C  
ATOM   1705  O   GLY C1448     -22.982  -4.114 -40.108  1.00  0.00           O  
ATOM   1706  N   ASP C1456     -23.545  -2.562 -41.648  1.00  0.00           N  
ATOM   1707  CA  ASP C1456     -23.756  -1.477 -40.681  1.00  0.00           C  
ATOM   1708  C   ASP C1456     -25.166  -0.892 -40.675  1.00  0.00           C  
ATOM   1709  O   ASP C1456     -25.417   0.198 -40.136  1.00  0.00           O  
ATOM   1710  CB  ASP C1456     -22.664  -0.380 -40.807  1.00  0.00           C  
ATOM   1711  CG  ASP C1456     -22.733   0.426 -42.109  1.00  0.00           C  
ATOM   1712  OD1 ASP C1456     -23.382   0.003 -43.088  1.00  0.00           O  
ATOM   1713  OD2 ASP C1456     -22.106   1.514 -42.142  1.00  0.00           O  
ATOM   1714  N   LEU C1457     -26.093  -1.660 -41.229  1.00  0.00           N  
ATOM   1715  CA  LEU C1457     -27.452  -1.211 -41.383  1.00  0.00           C  
ATOM   1716  C   LEU C1457     -28.414  -2.027 -40.509  1.00  0.00           C  
ATOM   1717  O   LEU C1457     -29.403  -2.603 -40.992  1.00  0.00           O  
ATOM   1718  CB  LEU C1457     -27.830  -1.182 -42.884  1.00  0.00           C  
ATOM   1719  CG  LEU C1457     -27.011  -0.247 -43.791  1.00  0.00           C  
ATOM   1720  CD1 LEU C1457     -27.687  -0.065 -45.122  1.00  0.00           C  
ATOM   1721  CD2 LEU C1457     -26.781   1.122 -43.172  1.00  0.00           C  
ATOM   1722  N   SER C1458     -28.103  -2.102 -39.221  1.00  0.00           N  
ATOM   1723  CA  SER C1458     -29.100  -2.529 -38.256  1.00  0.00           C  
ATOM   1724  C   SER C1458     -28.947  -1.756 -36.974  1.00  0.00           C  
ATOM   1725  O   SER C1458     -27.918  -1.851 -36.306  1.00  0.00           O  
ATOM   1726  CB  SER C1458     -29.072  -4.037 -37.987  1.00  0.00           C  
ATOM   1727  OG  SER C1458     -30.316  -4.501 -37.435  1.00  0.00           O  
ATOM   1728  N   HIS C1459     -29.977  -0.983 -36.635  1.00  0.00           N  
ATOM   1729  CA  HIS C1459     -29.989  -0.236 -35.394  1.00  0.00           C  
ATOM   1730  C   HIS C1459     -31.321  -0.501 -34.741  1.00  0.00           C  
ATOM   1731  O   HIS C1459     -32.346  -0.445 -35.414  1.00  0.00           O  
ATOM   1732  CB  HIS C1459     -29.830   1.262 -35.673  1.00  0.00           C  
ATOM   1733  CG  HIS C1459     -28.472   1.647 -36.181  1.00  0.00           C  
ATOM   1734  ND1 HIS C1459     -28.193   1.788 -37.522  1.00  0.00           N  
ATOM   1735  CD2 HIS C1459     -27.321   1.945 -35.523  1.00  0.00           C  
ATOM   1736  CE1 HIS C1459     -26.931   2.150 -37.672  1.00  0.00           C  
ATOM   1737  NE2 HIS C1459     -26.378   2.250 -36.475  1.00  0.00           N  
ATOM   1738  N   GLU C1460     -31.293  -0.831 -33.449  1.00  0.00           N  
ATOM   1739  CA  GLU C1460     -32.483  -0.891 -32.608  1.00  0.00           C  
ATOM   1740  C   GLU C1460     -32.505   0.415 -31.837  1.00  0.00           C  
ATOM   1741  O   GLU C1460     -31.442   0.903 -31.444  1.00  0.00           O  
ATOM   1742  CB  GLU C1460     -32.403  -2.058 -31.618  1.00  0.00           C  
ATOM   1743  CG  GLU C1460     -32.663  -3.433 -32.241  1.00  0.00           C  
ATOM   1744  CD  GLU C1460     -32.136  -4.600 -31.415  1.00  0.00           C  
ATOM   1745  OE1 GLU C1460     -32.431  -4.668 -30.182  1.00  0.00           O  
ATOM   1746  OE2 GLU C1460     -31.449  -5.464 -32.016  1.00  0.00           O  
ATOM   1747  N   PHE C1461     -33.704   0.978 -31.650  1.00  0.00           N  
ATOM   1748  CA  PHE C1461     -33.888   2.215 -30.899  1.00  0.00           C  
ATOM   1749  C   PHE C1461     -34.424   1.832 -29.544  1.00  0.00           C  
ATOM   1750  O   PHE C1461     -35.524   1.274 -29.423  1.00  0.00           O  
ATOM   1751  CB  PHE C1461     -34.857   3.189 -31.618  1.00  0.00           C  
ATOM   1752  CG  PHE C1461     -34.248   3.913 -32.808  1.00  0.00           C  
ATOM   1753  CD1 PHE C1461     -33.939   5.273 -32.734  1.00  0.00           C  
ATOM   1754  CD2 PHE C1461     -33.999   3.246 -34.001  1.00  0.00           C  
ATOM   1755  CE1 PHE C1461     -33.393   5.948 -33.824  1.00  0.00           C  
ATOM   1756  CE2 PHE C1461     -33.463   3.915 -35.094  1.00  0.00           C  
ATOM   1757  CZ  PHE C1461     -33.161   5.260 -35.007  1.00  0.00           C  
ATOM   1758  N   ILE C1462     -33.641   2.135 -28.515  1.00  0.00           N  
ATOM   1759  CA  ILE C1462     -33.867   1.600 -27.175  1.00  0.00           C  
ATOM   1760  C   ILE C1462     -33.991   2.694 -26.133  1.00  0.00           C  
ATOM   1761  O   ILE C1462     -33.207   3.649 -26.106  1.00  0.00           O  
ATOM   1762  CB  ILE C1462     -32.712   0.576 -26.821  1.00  0.00           C  
ATOM   1763  CG1 ILE C1462     -32.657  -0.501 -27.918  1.00  0.00           C  
ATOM   1764  CG2 ILE C1462     -32.748   0.101 -25.321  1.00  0.00           C  
ATOM   1765  CD1 ILE C1462     -32.491  -1.856 -27.476  1.00  0.00           C  
ATOM   1766  N   VAL C1463     -34.977   2.528 -25.264  1.00  0.00           N  
ATOM   1767  CA  VAL C1463     -35.288   3.445 -24.177  1.00  0.00           C  
ATOM   1768  C   VAL C1463     -34.715   2.847 -22.878  1.00  0.00           C  
ATOM   1769  O   VAL C1463     -35.084   1.724 -22.461  1.00  0.00           O  
ATOM   1770  CB  VAL C1463     -36.846   3.615 -24.081  1.00  0.00           C  
ATOM   1771  CG1 VAL C1463     -37.305   4.123 -22.745  1.00  0.00           C  
ATOM   1772  CG2 VAL C1463     -37.341   4.531 -25.171  1.00  0.00           C  
ATOM   1773  N   LEU C1464     -33.818   3.569 -22.221  1.00  0.00           N  
ATOM   1774  CA  LEU C1464     -33.201   3.014 -21.030  1.00  0.00           C  
ATOM   1775  C   LEU C1464     -34.236   2.710 -19.950  1.00  0.00           C  
ATOM   1776  O   LEU C1464     -35.145   3.518 -19.677  1.00  0.00           O  
ATOM   1777  CB  LEU C1464     -32.101   3.923 -20.499  1.00  0.00           C  
ATOM   1778  CG  LEU C1464     -30.985   4.185 -21.497  1.00  0.00           C  
ATOM   1779  CD1 LEU C1464     -29.868   4.910 -20.804  1.00  0.00           C  
ATOM   1780  CD2 LEU C1464     -30.489   2.877 -22.127  1.00  0.00           C  
ATOM   1781  N   ALA C1465     -34.111   1.507 -19.387  1.00  0.00           N  
ATOM   1782  CA  ALA C1465     -34.880   1.074 -18.226  1.00  0.00           C  
ATOM   1783  C   ALA C1465     -34.157  -0.111 -17.564  1.00  0.00           C  
ATOM   1784  O   ALA C1465     -33.160  -0.599 -18.110  1.00  0.00           O  
ATOM   1785  CB  ALA C1465     -36.306   0.710 -18.623  1.00  0.00           C  
ATOM   1786  N   GLU C1475     -34.632  -0.525 -16.383  1.00  0.00           N  
ATOM   1787  CA  GLU C1475     -34.232  -1.790 -15.712  1.00  0.00           C  
ATOM   1788  C   GLU C1475     -35.347  -2.854 -15.833  1.00  0.00           C  
ATOM   1789  O   GLU C1475     -35.133  -4.045 -15.533  1.00  0.00           O  
ATOM   1790  CB  GLU C1475     -33.887  -1.553 -14.227  1.00  0.00           C  
ATOM   1791  CG  GLU C1475     -32.814  -0.499 -13.968  1.00  0.00           C  
ATOM   1792  CD  GLU C1475     -31.509  -0.768 -14.720  1.00  0.00           C  
ATOM   1793  OE1 GLU C1475     -31.432  -1.761 -15.500  1.00  0.00           O  
ATOM   1794  OE2 GLU C1475     -30.550   0.021 -14.520  1.00  0.00           O  
ATOM   1795  N   THR C1476     -36.534  -2.398 -16.259  1.00  0.00           N  
ATOM   1796  CA  THR C1476     -37.621  -3.292 -16.695  1.00  0.00           C  
ATOM   1797  C   THR C1476     -37.503  -3.576 -18.211  1.00  0.00           C  
ATOM   1798  O   THR C1476     -38.527  -3.725 -18.932  1.00  0.00           O  
ATOM   1799  CB  THR C1476     -39.049  -2.761 -16.320  1.00  0.00           C  
ATOM   1800  OG1 THR C1476     -39.367  -1.582 -17.081  1.00  0.00           O  
ATOM   1801  CG2 THR C1476     -39.153  -2.473 -14.806  1.00  0.00           C  
ATOM   1802  N   GLY C1477     -36.244  -3.691 -18.660  1.00  0.00           N  
ATOM   1803  CA  GLY C1477     -35.903  -3.833 -20.069  1.00  0.00           C  
ATOM   1804  C   GLY C1477     -35.118  -5.090 -20.367  1.00  0.00           C  
ATOM   1805  O   GLY C1477     -34.197  -5.449 -19.636  1.00  0.00           O  
ATOM   1806  N   GLU C1478     -35.478  -5.741 -21.464  1.00  0.00           N  
ATOM   1807  CA  GLU C1478     -34.918  -7.029 -21.817  1.00  0.00           C  
ATOM   1808  C   GLU C1478     -33.645  -6.959 -22.663  1.00  0.00           C  
ATOM   1809  O   GLU C1478     -32.856  -7.915 -22.705  1.00  0.00           O  
ATOM   1810  CB  GLU C1478     -35.964  -7.836 -22.546  1.00  0.00           C  
ATOM   1811  CG  GLU C1478     -37.185  -8.158 -21.719  1.00  0.00           C  
ATOM   1812  CD  GLU C1478     -38.052  -9.182 -22.412  1.00  0.00           C  
ATOM   1813  OE1 GLU C1478     -37.590 -10.340 -22.512  1.00  0.00           O  
ATOM   1814  OE2 GLU C1478     -39.167  -8.831 -22.880  1.00  0.00           O  
ATOM   1815  N   SER C1479     -33.444  -5.836 -23.339  1.00  0.00           N  
ATOM   1816  CA  SER C1479     -32.242  -5.611 -24.116  1.00  0.00           C  
ATOM   1817  C   SER C1479     -31.131  -5.201 -23.161  1.00  0.00           C  
ATOM   1818  O   SER C1479     -31.350  -4.379 -22.292  1.00  0.00           O  
ATOM   1819  CB  SER C1479     -32.480  -4.522 -25.167  1.00  0.00           C  
ATOM   1820  OG  SER C1479     -33.723  -4.708 -25.850  1.00  0.00           O  
ATOM   1821  N   GLY C1480     -29.957  -5.808 -23.308  1.00  0.00           N  
ATOM   1822  CA  GLY C1480     -28.783  -5.446 -22.536  1.00  0.00           C  
ATOM   1823  C   GLY C1480     -27.970  -4.538 -23.422  1.00  0.00           C  
ATOM   1824  O   GLY C1480     -27.743  -4.860 -24.588  1.00  0.00           O  
ATOM   1825  N   VAL C1481     -27.540  -3.392 -22.890  1.00  0.00           N  
ATOM   1826  CA  VAL C1481     -26.939  -2.350 -23.723  1.00  0.00           C  
ATOM   1827  C   VAL C1481     -25.635  -1.821 -23.102  1.00  0.00           C  
ATOM   1828  O   VAL C1481     -25.468  -1.803 -21.882  1.00  0.00           O  
ATOM   1829  CB  VAL C1481     -27.967  -1.169 -24.038  1.00  0.00           C  
ATOM   1830  CG1 VAL C1481     -29.312  -1.705 -24.550  1.00  0.00           C  
ATOM   1831  CG2 VAL C1481     -28.190  -0.260 -22.811  1.00  0.00           C  
ATOM   1832  N   TYR C1482     -24.710  -1.400 -23.953  1.00  0.00           N  
ATOM   1833  CA  TYR C1482     -23.481  -0.762 -23.507  1.00  0.00           C  
ATOM   1834  C   TYR C1482     -23.414   0.517 -24.298  1.00  0.00           C  
ATOM   1835  O   TYR C1482     -23.407   0.466 -25.520  1.00  0.00           O  
ATOM   1836  CB  TYR C1482     -22.268  -1.663 -23.767  1.00  0.00           C  
ATOM   1837  CG  TYR C1482     -22.481  -3.051 -23.187  1.00  0.00           C  
ATOM   1838  CD1 TYR C1482     -21.900  -3.428 -21.964  1.00  0.00           C  
ATOM   1839  CD2 TYR C1482     -23.323  -3.971 -23.829  1.00  0.00           C  
ATOM   1840  CE1 TYR C1482     -22.128  -4.714 -21.422  1.00  0.00           C  
ATOM   1841  CE2 TYR C1482     -23.559  -5.234 -23.297  1.00  0.00           C  
ATOM   1842  CZ  TYR C1482     -22.959  -5.601 -22.103  1.00  0.00           C  
ATOM   1843  OH  TYR C1482     -23.220  -6.853 -21.597  1.00  0.00           O  
ATOM   1844  N   ILE C1483     -23.435   1.657 -23.588  1.00  0.00           N  
ATOM   1845  CA  ILE C1483     -23.384   2.983 -24.215  1.00  0.00           C  
ATOM   1846  C   ILE C1483     -22.327   3.879 -23.576  1.00  0.00           C  
ATOM   1847  O   ILE C1483     -21.870   3.625 -22.470  1.00  0.00           O  
ATOM   1848  CB  ILE C1483     -24.772   3.717 -24.223  1.00  0.00           C  
ATOM   1849  CG1 ILE C1483     -25.143   4.252 -22.827  1.00  0.00           C  
ATOM   1850  CG2 ILE C1483     -25.861   2.827 -24.834  1.00  0.00           C  
ATOM   1851  CD1 ILE C1483     -26.487   4.915 -22.729  1.00  0.00           C  
ATOM   1852  N   ASP C1484     -21.932   4.904 -24.326  1.00  0.00           N  
ATOM   1853  CA  ASP C1484     -21.229   6.055 -23.828  1.00  0.00           C  
ATOM   1854  C   ASP C1484     -22.315   7.041 -23.364  1.00  0.00           C  
ATOM   1855  O   ASP C1484     -23.227   7.351 -24.132  1.00  0.00           O  
ATOM   1856  CB  ASP C1484     -20.428   6.630 -24.984  1.00  0.00           C  
ATOM   1857  CG  ASP C1484     -19.633   7.864 -24.607  1.00  0.00           C  
ATOM   1858  OD1 ASP C1484     -19.969   8.531 -23.595  1.00  0.00           O  
ATOM   1859  OD2 ASP C1484     -18.676   8.182 -25.361  1.00  0.00           O  
ATOM   1860  N   ARG C1485     -22.241   7.528 -22.120  1.00  0.00           N  
ATOM   1861  CA  ARG C1485     -23.328   8.368 -21.584  1.00  0.00           C  
ATOM   1862  C   ARG C1485     -23.597   9.616 -22.429  1.00  0.00           C  
ATOM   1863  O   ARG C1485     -24.678  10.185 -22.360  1.00  0.00           O  
ATOM   1864  CB  ARG C1485     -23.127   8.732 -20.101  1.00  0.00           C  
ATOM   1865  CG  ARG C1485     -23.506   7.600 -19.110  1.00  0.00           C  
ATOM   1866  CD  ARG C1485     -23.761   8.111 -17.661  1.00  0.00           C  
ATOM   1867  NE  ARG C1485     -23.737   7.014 -16.675  1.00  0.00           N  
ATOM   1868  CZ  ARG C1485     -22.623   6.437 -16.194  1.00  0.00           C  
ATOM   1869  NH1 ARG C1485     -21.420   6.835 -16.592  1.00  0.00           N  
ATOM   1870  NH2 ARG C1485     -22.700   5.446 -15.311  1.00  0.00           N  
ATOM   1871  N   ASP C1486     -22.621  10.012 -23.240  1.00  0.00           N  
ATOM   1872  CA  ASP C1486     -22.729  11.221 -24.056  1.00  0.00           C  
ATOM   1873  C   ASP C1486     -23.894  11.165 -25.052  1.00  0.00           C  
ATOM   1874  O   ASP C1486     -24.467  12.197 -25.415  1.00  0.00           O  
ATOM   1875  CB  ASP C1486     -21.418  11.457 -24.818  1.00  0.00           C  
ATOM   1876  CG  ASP C1486     -20.404  12.304 -24.035  1.00  0.00           C  
ATOM   1877  OD1 ASP C1486     -20.374  12.283 -22.776  1.00  0.00           O  
ATOM   1878  OD2 ASP C1486     -19.614  12.992 -24.713  1.00  0.00           O  
ATOM   1879  N   VAL C1487     -24.225   9.949 -25.493  1.00  0.00           N  
ATOM   1880  CA  VAL C1487     -25.311   9.691 -26.443  1.00  0.00           C  
ATOM   1881  C   VAL C1487     -26.663  10.251 -25.946  1.00  0.00           C  
ATOM   1882  O   VAL C1487     -27.531  10.582 -26.755  1.00  0.00           O  
ATOM   1883  CB  VAL C1487     -25.394   8.169 -26.796  1.00  0.00           C  
ATOM   1884  CG1 VAL C1487     -26.164   7.378 -25.738  1.00  0.00           C  
ATOM   1885  CG2 VAL C1487     -25.981   7.970 -28.175  1.00  0.00           C  
ATOM   1886  N   LEU C1488     -26.804  10.368 -24.617  1.00  0.00           N  
ATOM   1887  CA  LEU C1488     -28.028  10.858 -23.976  1.00  0.00           C  
ATOM   1888  C   LEU C1488     -28.271  12.369 -24.174  1.00  0.00           C  
ATOM   1889  O   LEU C1488     -29.314  12.892 -23.767  1.00  0.00           O  
ATOM   1890  CB  LEU C1488     -28.060  10.485 -22.474  1.00  0.00           C  
ATOM   1891  CG  LEU C1488     -28.342   9.032 -22.060  1.00  0.00           C  
ATOM   1892  CD1 LEU C1488     -28.012   8.788 -20.610  1.00  0.00           C  
ATOM   1893  CD2 LEU C1488     -29.798   8.623 -22.335  1.00  0.00           C  
ATOM   1894  N   ASN C1489     -27.317  13.064 -24.791  1.00  0.00           N  
ATOM   1895  CA  ASN C1489     -27.511  14.475 -25.108  1.00  0.00           C  
ATOM   1896  C   ASN C1489     -27.040  14.943 -26.499  1.00  0.00           C  
ATOM   1897  O   ASN C1489     -26.481  16.021 -26.624  1.00  0.00           O  
ATOM   1898  CB  ASN C1489     -26.979  15.392 -23.977  1.00  0.00           C  
ATOM   1899  CG  ASN C1489     -25.596  14.988 -23.479  1.00  0.00           C  
ATOM   1900  OD1 ASN C1489     -24.586  15.178 -24.163  1.00  0.00           O  
ATOM   1901  ND2 ASN C1489     -25.547  14.433 -22.271  1.00  0.00           N  
ATOM   1902  N   LEU C1490     -27.271  14.139 -27.535  1.00  0.00           N  
ATOM   1903  CA  LEU C1490     -27.025  14.567 -28.904  1.00  0.00           C  
ATOM   1904  C   LEU C1490     -28.242  15.369 -29.401  1.00  0.00           C  
ATOM   1905  O   LEU C1490     -29.358  15.179 -28.882  1.00  0.00           O  
ATOM   1906  CB  LEU C1490     -26.750  13.354 -29.791  1.00  0.00           C  
ATOM   1907  CG  LEU C1490     -25.404  12.689 -29.520  1.00  0.00           C  
ATOM   1908  CD1 LEU C1490     -25.387  11.249 -29.956  1.00  0.00           C  
ATOM   1909  CD2 LEU C1490     -24.292  13.468 -30.207  1.00  0.00           C  
ATOM   1910  N   PRO C1491     -28.044  16.283 -30.384  1.00  0.00           N  
ATOM   1911  CA  PRO C1491     -29.192  17.088 -30.830  1.00  0.00           C  
ATOM   1912  C   PRO C1491     -30.110  16.310 -31.772  1.00  0.00           C  
ATOM   1913  O   PRO C1491     -29.620  15.637 -32.689  1.00  0.00           O  
ATOM   1914  CB  PRO C1491     -28.535  18.256 -31.570  1.00  0.00           C  
ATOM   1915  CG  PRO C1491     -27.255  17.646 -32.151  1.00  0.00           C  
ATOM   1916  CD  PRO C1491     -26.810  16.619 -31.123  1.00  0.00           C  
ATOM   1917  N   VAL C1492     -31.419  16.393 -31.544  1.00  0.00           N  
ATOM   1918  CA  VAL C1492     -32.397  15.781 -32.457  1.00  0.00           C  
ATOM   1919  C   VAL C1492     -32.782  16.811 -33.533  1.00  0.00           C  
ATOM   1920  O   VAL C1492     -33.142  17.956 -33.202  1.00  0.00           O  
ATOM   1921  CB  VAL C1492     -33.676  15.222 -31.692  1.00  0.00           C  
ATOM   1922  CG1 VAL C1492     -34.834  14.950 -32.640  1.00  0.00           C  
ATOM   1923  CG2 VAL C1492     -33.337  13.969 -30.931  1.00  0.00           C  
ATOM   1924  N   PRO C1493     -32.700  16.420 -34.823  1.00  0.00           N  
ATOM   1925  CA  PRO C1493     -33.066  17.337 -35.894  1.00  0.00           C  
ATOM   1926  C   PRO C1493     -34.495  17.869 -35.743  1.00  0.00           C  
ATOM   1927  O   PRO C1493     -35.370  17.169 -35.206  1.00  0.00           O  
ATOM   1928  CB  PRO C1493     -32.936  16.478 -37.144  1.00  0.00           C  
ATOM   1929  CG  PRO C1493     -31.948  15.444 -36.801  1.00  0.00           C  
ATOM   1930  CD  PRO C1493     -32.229  15.129 -35.351  1.00  0.00           C  
ATOM   1931  N   ASP C1494     -34.712  19.114 -36.187  1.00  0.00           N  
ATOM   1932  CA  ASP C1494     -36.014  19.782 -36.084  1.00  0.00           C  
ATOM   1933  C   ASP C1494     -36.880  19.489 -37.316  1.00  0.00           C  
ATOM   1934  O   ASP C1494     -36.421  18.853 -38.265  1.00  0.00           O  
ATOM   1935  CB  ASP C1494     -35.811  21.287 -35.936  1.00  0.00           C  
ATOM   1936  CG  ASP C1494     -35.122  21.893 -37.142  1.00  0.00           C  
ATOM   1937  OD1 ASP C1494     -35.800  22.183 -38.162  1.00  0.00           O  
ATOM   1938  OD2 ASP C1494     -33.891  22.050 -37.077  1.00  0.00           O  
ATOM   1939  N   GLU C1495     -38.110  19.994 -37.317  1.00  0.00           N  
ATOM   1940  CA  GLU C1495     -39.070  19.716 -38.390  1.00  0.00           C  
ATOM   1941  C   GLU C1495     -38.637  20.116 -39.814  1.00  0.00           C  
ATOM   1942  O   GLU C1495     -39.288  19.718 -40.788  1.00  0.00           O  
ATOM   1943  CB  GLU C1495     -40.467  20.281 -38.057  1.00  0.00           C  
ATOM   1944  CG  GLU C1495     -40.492  21.506 -37.145  1.00  0.00           C  
ATOM   1945  CD  GLU C1495     -41.761  22.339 -37.304  1.00  0.00           C  
ATOM   1946  OE1 GLU C1495     -42.634  21.971 -38.126  1.00  0.00           O  
ATOM   1947  OE2 GLU C1495     -41.885  23.381 -36.614  1.00  0.00           O  
ATOM   1948  N   ASN C1496     -37.534  20.867 -39.926  1.00  0.00           N  
ATOM   1949  CA  ASN C1496     -37.100  21.473 -41.201  1.00  0.00           C  
ATOM   1950  C   ASN C1496     -35.913  20.790 -41.876  1.00  0.00           C  
ATOM   1951  O   ASN C1496     -35.379  21.303 -42.870  1.00  0.00           O  
ATOM   1952  CB  ASN C1496     -36.793  22.975 -41.022  1.00  0.00           C  
ATOM   1953  CG  ASN C1496     -38.009  23.778 -40.578  1.00  0.00           C  
ATOM   1954  OD1 ASN C1496     -37.921  24.595 -39.665  1.00  0.00           O  
ATOM   1955  ND2 ASN C1496     -39.145  23.533 -41.204  1.00  0.00           N  
ATOM   1956  N   VAL C1497     -35.501  19.644 -41.330  1.00  0.00           N  
ATOM   1957  CA  VAL C1497     -34.426  18.830 -41.889  1.00  0.00           C  
ATOM   1958  C   VAL C1497     -34.758  18.483 -43.328  1.00  0.00           C  
ATOM   1959  O   VAL C1497     -35.901  18.161 -43.634  1.00  0.00           O  
ATOM   1960  CB  VAL C1497     -34.199  17.544 -41.037  1.00  0.00           C  
ATOM   1961  CG1 VAL C1497     -35.532  16.808 -40.735  1.00  0.00           C  
ATOM   1962  CG2 VAL C1497     -33.172  16.609 -41.691  1.00  0.00           C  
ATOM   1963  N   ASP C1498     -33.782  18.561 -44.218  1.00  0.00           N  
ATOM   1964  CA  ASP C1498     -34.034  18.278 -45.640  1.00  0.00           C  
ATOM   1965  C   ASP C1498     -33.812  16.797 -46.010  1.00  0.00           C  
ATOM   1966  O   ASP C1498     -32.674  16.352 -46.257  1.00  0.00           O  
ATOM   1967  CB  ASP C1498     -33.206  19.228 -46.528  1.00  0.00           C  
ATOM   1968  CG  ASP C1498     -33.409  18.988 -48.010  1.00  0.00           C  
ATOM   1969  OD1 ASP C1498     -34.297  18.203 -48.384  1.00  0.00           O  
ATOM   1970  OD2 ASP C1498     -32.674  19.594 -48.813  1.00  0.00           O  
ATOM   1971  N   TYR C1499     -34.927  16.061 -46.076  1.00  0.00           N  
ATOM   1972  CA  TYR C1499     -34.940  14.617 -46.362  1.00  0.00           C  
ATOM   1973  C   TYR C1499     -34.552  14.259 -47.784  1.00  0.00           C  
ATOM   1974  O   TYR C1499     -34.222  13.112 -48.080  1.00  0.00           O  
ATOM   1975  CB  TYR C1499     -36.312  14.031 -46.081  1.00  0.00           C  
ATOM   1976  CG  TYR C1499     -36.625  13.894 -44.627  1.00  0.00           C  
ATOM   1977  CD1 TYR C1499     -36.120  12.820 -43.896  1.00  0.00           C  
ATOM   1978  CD2 TYR C1499     -37.438  14.830 -43.976  1.00  0.00           C  
ATOM   1979  CE1 TYR C1499     -36.406  12.679 -42.564  1.00  0.00           C  
ATOM   1980  CE2 TYR C1499     -37.731  14.693 -42.630  1.00  0.00           C  
ATOM   1981  CZ  TYR C1499     -37.213  13.604 -41.932  1.00  0.00           C  
ATOM   1982  OH  TYR C1499     -37.488  13.433 -40.603  1.00  0.00           O  
ATOM   1983  N   ASP C1500     -34.601  15.257 -48.659  1.00  0.00           N  
ATOM   1984  CA  ASP C1500     -34.131  15.121 -50.031  1.00  0.00           C  
ATOM   1985  C   ASP C1500     -32.619  15.331 -50.179  1.00  0.00           C  
ATOM   1986  O   ASP C1500     -32.086  15.189 -51.280  1.00  0.00           O  
ATOM   1987  CB  ASP C1500     -34.890  16.107 -50.910  1.00  0.00           C  
ATOM   1988  CG  ASP C1500     -36.378  15.811 -50.954  1.00  0.00           C  
ATOM   1989  OD1 ASP C1500     -36.707  14.612 -51.116  1.00  0.00           O  
ATOM   1990  OD2 ASP C1500     -37.199  16.767 -50.825  1.00  0.00           O  
ATOM   1991  N   GLY C1501     -31.935  15.640 -49.071  1.00  0.00           N  
ATOM   1992  CA  GLY C1501     -30.493  15.913 -49.095  1.00  0.00           C  
ATOM   1993  C   GLY C1501     -29.553  14.861 -48.520  1.00  0.00           C  
ATOM   1994  O   GLY C1501     -29.875  13.672 -48.453  1.00  0.00           O  
ATOM   1995  N   ASP C1502     -28.365  15.314 -48.135  1.00  0.00           N  
ATOM   1996  CA  ASP C1502     -27.344  14.474 -47.516  1.00  0.00           C  
ATOM   1997  C   ASP C1502     -27.626  14.390 -46.017  1.00  0.00           C  
ATOM   1998  O   ASP C1502     -27.597  15.405 -45.315  1.00  0.00           O  
ATOM   1999  CB  ASP C1502     -25.945  15.069 -47.771  1.00  0.00           C  
ATOM   2000  CG  ASP C1502     -24.812  14.126 -47.343  1.00  0.00           C  
ATOM   2001  OD1 ASP C1502     -25.035  12.892 -47.356  1.00  0.00           O  
ATOM   2002  OD2 ASP C1502     -23.708  14.619 -46.986  1.00  0.00           O  
ATOM   2003  N   LEU C1503     -27.928  13.198 -45.517  1.00  0.00           N  
ATOM   2004  CA  LEU C1503     -28.262  13.070 -44.098  1.00  0.00           C  
ATOM   2005  C   LEU C1503     -27.113  12.466 -43.331  1.00  0.00           C  
ATOM   2006  O   LEU C1503     -27.174  12.338 -42.120  1.00  0.00           O  
ATOM   2007  CB  LEU C1503     -29.558  12.270 -43.885  1.00  0.00           C  
ATOM   2008  CG  LEU C1503     -30.884  12.889 -44.345  1.00  0.00           C  
ATOM   2009  CD1 LEU C1503     -32.041  11.950 -44.095  1.00  0.00           C  
ATOM   2010  CD2 LEU C1503     -31.140  14.229 -43.677  1.00  0.00           C  
ATOM   2011  N   THR C1504     -26.052  12.116 -44.051  1.00  0.00           N  
ATOM   2012  CA  THR C1504     -24.837  11.546 -43.461  1.00  0.00           C  
ATOM   2013  C   THR C1504     -24.265  12.328 -42.271  1.00  0.00           C  
ATOM   2014  O   THR C1504     -23.807  11.709 -41.323  1.00  0.00           O  
ATOM   2015  CB  THR C1504     -23.753  11.352 -44.519  1.00  0.00           C  
ATOM   2016  OG1 THR C1504     -24.199  10.378 -45.465  1.00  0.00           O  
ATOM   2017  CG2 THR C1504     -22.451  10.873 -43.893  1.00  0.00           C  
ATOM   2018  N   PRO C1505     -24.288  13.676 -42.307  1.00  0.00           N  
ATOM   2019  CA  PRO C1505     -23.720  14.326 -41.138  1.00  0.00           C  
ATOM   2020  C   PRO C1505     -24.597  14.210 -39.870  1.00  0.00           C  
ATOM   2021  O   PRO C1505     -24.062  14.149 -38.764  1.00  0.00           O  
ATOM   2022  CB  PRO C1505     -23.542  15.780 -41.597  1.00  0.00           C  
ATOM   2023  CG  PRO C1505     -24.612  15.985 -42.607  1.00  0.00           C  
ATOM   2024  CD  PRO C1505     -24.752  14.658 -43.309  1.00  0.00           C  
ATOM   2025  N   ILE C1506     -25.915  14.152 -40.023  1.00  0.00           N  
ATOM   2026  CA  ILE C1506     -26.787  13.882 -38.886  1.00  0.00           C  
ATOM   2027  C   ILE C1506     -26.526  12.477 -38.313  1.00  0.00           C  
ATOM   2028  O   ILE C1506     -26.241  12.324 -37.123  1.00  0.00           O  
ATOM   2029  CB  ILE C1506     -28.285  14.097 -39.243  1.00  0.00           C  
ATOM   2030  CG1 ILE C1506     -28.555  15.582 -39.518  1.00  0.00           C  
ATOM   2031  CG2 ILE C1506     -29.172  13.616 -38.106  1.00  0.00           C  
ATOM   2032  CD1 ILE C1506     -29.619  15.869 -40.571  1.00  0.00           C  
ATOM   2033  N   ILE C1507     -26.607  11.460 -39.168  1.00  0.00           N  
ATOM   2034  CA  ILE C1507     -26.364  10.071 -38.755  1.00  0.00           C  
ATOM   2035  C   ILE C1507     -25.009   9.940 -38.082  1.00  0.00           C  
ATOM   2036  O   ILE C1507     -24.899   9.402 -36.976  1.00  0.00           O  
ATOM   2037  CB  ILE C1507     -26.372   9.081 -39.959  1.00  0.00           C  
ATOM   2038  CG1 ILE C1507     -27.538   9.357 -40.932  1.00  0.00           C  
ATOM   2039  CG2 ILE C1507     -26.323   7.646 -39.459  1.00  0.00           C  
ATOM   2040  CD1 ILE C1507     -28.925   9.264 -40.367  1.00  0.00           C  
ATOM   2041  N   LYS C1508     -23.989  10.432 -38.790  1.00  0.00           N  
ATOM   2042  CA  LYS C1508     -22.580  10.365 -38.388  1.00  0.00           C  
ATOM   2043  C   LYS C1508     -22.354  10.919 -36.974  1.00  0.00           C  
ATOM   2044  O   LYS C1508     -21.473  10.457 -36.271  1.00  0.00           O  
ATOM   2045  CB  LYS C1508     -21.705  11.056 -39.461  1.00  0.00           C  
ATOM   2046  CG  LYS C1508     -20.210  11.187 -39.183  1.00  0.00           C  
ATOM   2047  CD  LYS C1508     -19.885  12.604 -38.672  1.00  0.00           C  
ATOM   2048  CE  LYS C1508     -18.387  12.804 -38.367  1.00  0.00           C  
ATOM   2049  NZ  LYS C1508     -18.155  14.067 -37.554  1.00  0.00           N  
ATOM   2050  N   GLN C1509     -23.177  11.870 -36.558  1.00  0.00           N  
ATOM   2051  CA  GLN C1509     -23.151  12.402 -35.203  1.00  0.00           C  
ATOM   2052  C   GLN C1509     -23.568  11.357 -34.171  1.00  0.00           C  
ATOM   2053  O   GLN C1509     -23.022  11.315 -33.060  1.00  0.00           O  
ATOM   2054  CB  GLN C1509     -24.098  13.591 -35.125  1.00  0.00           C  
ATOM   2055  CG  GLN C1509     -23.948  14.497 -33.934  1.00  0.00           C  
ATOM   2056  CD  GLN C1509     -24.692  15.827 -34.135  1.00  0.00           C  
ATOM   2057  OE1 GLN C1509     -25.625  15.930 -34.965  1.00  0.00           O  
ATOM   2058  NE2 GLN C1509     -24.285  16.850 -33.378  1.00  0.00           N  
ATOM   2059  N   TRP C1510     -24.541  10.523 -34.541  1.00  0.00           N  
ATOM   2060  CA  TRP C1510     -25.152   9.560 -33.620  1.00  0.00           C  
ATOM   2061  C   TRP C1510     -24.421   8.223 -33.560  1.00  0.00           C  
ATOM   2062  O   TRP C1510     -24.512   7.493 -32.558  1.00  0.00           O  
ATOM   2063  CB  TRP C1510     -26.622   9.368 -33.958  1.00  0.00           C  
ATOM   2064  CG  TRP C1510     -27.445  10.563 -33.586  1.00  0.00           C  
ATOM   2065  CD1 TRP C1510     -27.562  11.731 -34.290  1.00  0.00           C  
ATOM   2066  CD2 TRP C1510     -28.261  10.718 -32.416  1.00  0.00           C  
ATOM   2067  NE1 TRP C1510     -28.410  12.587 -33.647  1.00  0.00           N  
ATOM   2068  CE2 TRP C1510     -28.851  12.000 -32.490  1.00  0.00           C  
ATOM   2069  CE3 TRP C1510     -28.555   9.897 -31.320  1.00  0.00           C  
ATOM   2070  CZ2 TRP C1510     -29.717  12.483 -31.513  1.00  0.00           C  
ATOM   2071  CZ3 TRP C1510     -29.421  10.373 -30.348  1.00  0.00           C  
ATOM   2072  CH2 TRP C1510     -29.998  11.659 -30.455  1.00  0.00           C  
ATOM   2073  N   THR C1511     -23.688   7.920 -34.624  1.00  0.00           N  
ATOM   2074  CA  THR C1511     -22.889   6.719 -34.707  1.00  0.00           C  
ATOM   2075  C   THR C1511     -21.447   7.007 -34.288  1.00  0.00           C  
ATOM   2076  O   THR C1511     -20.676   6.079 -34.030  1.00  0.00           O  
ATOM   2077  CB  THR C1511     -22.922   6.138 -36.122  1.00  0.00           C  
ATOM   2078  OG1 THR C1511     -22.379   7.088 -37.051  1.00  0.00           O  
ATOM   2079  CG2 THR C1511     -24.370   5.771 -36.524  1.00  0.00           C  
ATOM   2080  N   SER C1512     -21.082   8.291 -34.200  1.00  0.00           N  
ATOM   2081  CA  SER C1512     -19.759   8.690 -33.703  1.00  0.00           C  
ATOM   2082  C   SER C1512     -19.576   8.303 -32.232  1.00  0.00           C  
ATOM   2083  O   SER C1512     -18.443   8.306 -31.724  1.00  0.00           O  
ATOM   2084  CB  SER C1512     -19.562  10.200 -33.854  1.00  0.00           C  
ATOM   2085  OG  SER C1512     -20.337  10.927 -32.898  1.00  0.00           O  
ATOM   2086  N   VAL C1513     -20.692   7.994 -31.562  1.00  0.00           N  
ATOM   2087  CA  VAL C1513     -20.692   7.624 -30.144  1.00  0.00           C  
ATOM   2088  C   VAL C1513     -21.117   6.162 -29.973  1.00  0.00           C  
ATOM   2089  O   VAL C1513     -22.120   5.725 -30.565  1.00  0.00           O  
ATOM   2090  CB  VAL C1513     -21.642   8.514 -29.291  1.00  0.00           C  
ATOM   2091  CG1 VAL C1513     -21.144   8.578 -27.859  1.00  0.00           C  
ATOM   2092  CG2 VAL C1513     -21.746   9.921 -29.853  1.00  0.00           C  
ATOM   2093  N   TYR C1514     -20.379   5.428 -29.142  1.00  0.00           N  
ATOM   2094  CA  TYR C1514     -20.629   3.999 -28.905  1.00  0.00           C  
ATOM   2095  C   TYR C1514     -21.993   3.700 -28.271  1.00  0.00           C  
ATOM   2096  O   TYR C1514     -22.322   4.195 -27.193  1.00  0.00           O  
ATOM   2097  CB  TYR C1514     -19.526   3.385 -28.055  1.00  0.00           C  
ATOM   2098  CG  TYR C1514     -19.574   1.879 -27.954  1.00  0.00           C  
ATOM   2099  CD1 TYR C1514     -18.758   1.082 -28.765  1.00  0.00           C  
ATOM   2100  CD2 TYR C1514     -20.428   1.248 -27.047  1.00  0.00           C  
ATOM   2101  CE1 TYR C1514     -18.790  -0.310 -28.669  1.00  0.00           C  
ATOM   2102  CE2 TYR C1514     -20.473  -0.138 -26.945  1.00  0.00           C  
ATOM   2103  CZ  TYR C1514     -19.652  -0.911 -27.761  1.00  0.00           C  
ATOM   2104  OH  TYR C1514     -19.701  -2.275 -27.666  1.00  0.00           O  
ATOM   2105  N   ALA C1515     -22.775   2.887 -28.981  1.00  0.00           N  
ATOM   2106  CA  ALA C1515     -24.052   2.374 -28.498  1.00  0.00           C  
ATOM   2107  C   ALA C1515     -24.238   1.043 -29.192  1.00  0.00           C  
ATOM   2108  O   ALA C1515     -24.300   0.987 -30.410  1.00  0.00           O  
ATOM   2109  CB  ALA C1515     -25.206   3.333 -28.832  1.00  0.00           C  
ATOM   2110  N   ALA C1516     -24.300  -0.023 -28.406  1.00  0.00           N  
ATOM   2111  CA  ALA C1516     -24.422  -1.360 -28.940  1.00  0.00           C  
ATOM   2112  C   ALA C1516     -25.343  -2.205 -28.070  1.00  0.00           C  
ATOM   2113  O   ALA C1516     -25.337  -2.076 -26.848  1.00  0.00           O  
ATOM   2114  CB  ALA C1516     -23.041  -2.003 -29.041  1.00  0.00           C  
ATOM   2115  N   THR C1517     -26.143  -3.063 -28.701  1.00  0.00           N  
ATOM   2116  CA  THR C1517     -26.942  -4.036 -27.956  1.00  0.00           C  
ATOM   2117  C   THR C1517     -26.025  -5.173 -27.479  1.00  0.00           C  
ATOM   2118  O   THR C1517     -24.948  -5.370 -28.043  1.00  0.00           O  
ATOM   2119  CB  THR C1517     -28.099  -4.616 -28.793  1.00  0.00           C  
ATOM   2120  OG1 THR C1517     -27.576  -5.467 -29.824  1.00  0.00           O  
ATOM   2121  CG2 THR C1517     -28.959  -3.494 -29.405  1.00  0.00           C  
ATOM   2122  N   GLU C1518     -26.449  -5.907 -26.447  1.00  0.00           N  
ATOM   2123  CA  GLU C1518     -25.710  -7.092 -25.970  1.00  0.00           C  
ATOM   2124  C   GLU C1518     -25.240  -8.019 -27.102  1.00  0.00           C  
ATOM   2125  O   GLU C1518     -24.101  -8.506 -27.065  1.00  0.00           O  
ATOM   2126  CB  GLU C1518     -26.511  -7.877 -24.914  1.00  0.00           C  
ATOM   2127  CG  GLU C1518     -27.850  -8.458 -25.395  1.00  0.00           C  
ATOM   2128  CD  GLU C1518     -28.664  -9.136 -24.279  1.00  0.00           C  
ATOM   2129  OE1 GLU C1518     -28.086  -9.684 -23.315  1.00  0.00           O  
ATOM   2130  OE2 GLU C1518     -29.911  -9.105 -24.377  1.00  0.00           O  
ATOM   2131  N   ASP C1519     -26.108  -8.226 -28.107  1.00  0.00           N  
ATOM   2132  CA  ASP C1519     -25.827  -9.074 -29.286  1.00  0.00           C  
ATOM   2133  C   ASP C1519     -24.627  -8.675 -30.157  1.00  0.00           C  
ATOM   2134  O   ASP C1519     -24.142  -9.502 -30.905  1.00  0.00           O  
ATOM   2135  CB  ASP C1519     -27.073  -9.212 -30.195  1.00  0.00           C  
ATOM   2136  CG  ASP C1519     -28.325  -9.689 -29.447  1.00  0.00           C  
ATOM   2137  OD1 ASP C1519     -28.232 -10.568 -28.552  1.00  0.00           O  
ATOM   2138  OD2 ASP C1519     -29.420  -9.187 -29.777  1.00  0.00           O  
ATOM   2139  N   VAL C1520     -24.151  -7.430 -30.081  1.00  0.00           N  
ATOM   2140  CA  VAL C1520     -23.055  -6.939 -30.972  1.00  0.00           C  
ATOM   2141  C   VAL C1520     -21.942  -6.134 -30.253  1.00  0.00           C  
ATOM   2142  O   VAL C1520     -20.986  -5.646 -30.886  1.00  0.00           O  
ATOM   2143  CB  VAL C1520     -23.592  -6.084 -32.180  1.00  0.00           C  
ATOM   2144  CG1 VAL C1520     -24.280  -6.946 -33.211  1.00  0.00           C  
ATOM   2145  CG2 VAL C1520     -24.505  -4.933 -31.700  1.00  0.00           C  
ATOM   2146  N   HIS C1521     -22.104  -5.978 -28.942  1.00  0.00           N  
ATOM   2147  CA  HIS C1521     -21.113  -5.362 -28.059  1.00  0.00           C  
ATOM   2148  C   HIS C1521     -19.786  -6.123 -28.090  1.00  0.00           C  
ATOM   2149  O   HIS C1521     -19.770  -7.363 -28.066  1.00  0.00           O  
ATOM   2150  CB  HIS C1521     -21.668  -5.321 -26.630  1.00  0.00           C  
ATOM   2151  CG  HIS C1521     -20.685  -4.853 -25.595  1.00  0.00           C  
ATOM   2152  ND1 HIS C1521     -20.015  -3.652 -25.686  1.00  0.00           N  
ATOM   2153  CD2 HIS C1521     -20.283  -5.419 -24.429  1.00  0.00           C  
ATOM   2154  CE1 HIS C1521     -19.230  -3.506 -24.633  1.00  0.00           C  
ATOM   2155  NE2 HIS C1521     -19.376  -4.562 -23.854  1.00  0.00           N  
ATOM   2156  N   GLU C1522     -18.683  -5.378 -28.157  1.00  0.00           N  
ATOM   2157  CA  GLU C1522     -17.351  -5.961 -28.134  1.00  0.00           C  
ATOM   2158  C   GLU C1522     -16.411  -5.089 -27.274  1.00  0.00           C  
ATOM   2159  O   GLU C1522     -16.098  -3.947 -27.656  1.00  0.00           O  
ATOM   2160  CB  GLU C1522     -16.835  -6.155 -29.568  1.00  0.00           C  
ATOM   2161  CG  GLU C1522     -16.154  -7.549 -29.854  1.00  0.00           C  
ATOM   2162  CD  GLU C1522     -17.037  -8.788 -29.512  1.00  0.00           C  
ATOM   2163  OE1 GLU C1522     -16.696  -9.513 -28.535  1.00  0.00           O  
ATOM   2164  OE2 GLU C1522     -18.058  -9.036 -30.218  1.00  0.00           O  
ATOM   2165  N   PRO C1523     -15.992  -5.612 -26.091  1.00  0.00           N  
ATOM   2166  CA  PRO C1523     -15.175  -4.924 -25.072  1.00  0.00           C  
ATOM   2167  C   PRO C1523     -13.914  -4.164 -25.528  1.00  0.00           C  
ATOM   2168  O   PRO C1523     -13.648  -3.088 -24.999  1.00  0.00           O  
ATOM   2169  CB  PRO C1523     -14.820  -6.052 -24.104  1.00  0.00           C  
ATOM   2170  CG  PRO C1523     -16.024  -6.948 -24.160  1.00  0.00           C  
ATOM   2171  CD  PRO C1523     -16.360  -6.970 -25.634  1.00  0.00           C  
ATOM   2172  N   ALA C1676     -13.153  -4.690 -26.490  1.00  0.00           N  
ATOM   2173  CA  ALA C1676     -11.958  -3.994 -26.992  1.00  0.00           C  
ATOM   2174  C   ALA C1676     -12.296  -2.596 -27.474  1.00  0.00           C  
ATOM   2175  O   ALA C1676     -11.575  -1.630 -27.187  1.00  0.00           O  
ATOM   2176  CB  ALA C1676     -11.310  -4.777 -28.114  1.00  0.00           C  
ATOM   2177  N   ARG C1677     -13.406  -2.511 -28.204  1.00  0.00           N  
ATOM   2178  CA  ARG C1677     -13.893  -1.275 -28.799  1.00  0.00           C  
ATOM   2179  C   ARG C1677     -14.480  -0.356 -27.726  1.00  0.00           C  
ATOM   2180  O   ARG C1677     -14.292   0.850 -27.790  1.00  0.00           O  
ATOM   2181  CB  ARG C1677     -14.951  -1.613 -29.857  1.00  0.00           C  
ATOM   2182  CG  ARG C1677     -15.132  -0.572 -30.942  1.00  0.00           C  
ATOM   2183  CD  ARG C1677     -16.409  -0.863 -31.726  1.00  0.00           C  
ATOM   2184  NE  ARG C1677     -16.719   0.176 -32.709  1.00  0.00           N  
ATOM   2185  CZ  ARG C1677     -17.525   0.012 -33.757  1.00  0.00           C  
ATOM   2186  NH1 ARG C1677     -18.119  -1.157 -33.980  1.00  0.00           N  
ATOM   2187  NH2 ARG C1677     -17.728   1.022 -34.593  1.00  0.00           N  
ATOM   2188  N   TYR C1678     -15.177  -0.941 -26.749  1.00  0.00           N  
ATOM   2189  CA  TYR C1678     -15.808  -0.214 -25.645  1.00  0.00           C  
ATOM   2190  C   TYR C1678     -14.761   0.640 -24.942  1.00  0.00           C  
ATOM   2191  O   TYR C1678     -14.867   1.869 -24.943  1.00  0.00           O  
ATOM   2192  CB  TYR C1678     -16.451  -1.211 -24.670  1.00  0.00           C  
ATOM   2193  CG  TYR C1678     -17.512  -0.696 -23.712  1.00  0.00           C  
ATOM   2194  CD1 TYR C1678     -18.371   0.357 -24.051  1.00  0.00           C  
ATOM   2195  CD2 TYR C1678     -17.705  -1.321 -22.473  1.00  0.00           C  
ATOM   2196  CE1 TYR C1678     -19.375   0.800 -23.144  1.00  0.00           C  
ATOM   2197  CE2 TYR C1678     -18.695  -0.894 -21.572  1.00  0.00           C  
ATOM   2198  CZ  TYR C1678     -19.524   0.162 -21.911  1.00  0.00           C  
ATOM   2199  OH  TYR C1678     -20.496   0.563 -21.020  1.00  0.00           O  
ATOM   2200  N   GLU C1679     -13.733  -0.015 -24.389  1.00  0.00           N  
ATOM   2201  CA  GLU C1679     -12.649   0.665 -23.671  1.00  0.00           C  
ATOM   2202  C   GLU C1679     -11.803   1.532 -24.582  1.00  0.00           C  
ATOM   2203  O   GLU C1679     -11.409   2.624 -24.197  1.00  0.00           O  
ATOM   2204  CB  GLU C1679     -11.743  -0.323 -22.938  1.00  0.00           C  
ATOM   2205  CG  GLU C1679     -12.350  -0.955 -21.698  1.00  0.00           C  
ATOM   2206  CD  GLU C1679     -12.672  -2.424 -21.894  1.00  0.00           C  
ATOM   2207  OE1 GLU C1679     -11.742  -3.204 -22.227  1.00  0.00           O  
ATOM   2208  OE2 GLU C1679     -13.855  -2.801 -21.704  1.00  0.00           O  
ATOM   2209  N   SER C1680     -11.534   1.053 -25.791  1.00  0.00           N  
ATOM   2210  CA  SER C1680     -10.749   1.821 -26.764  1.00  0.00           C  
ATOM   2211  C   SER C1680     -11.305   3.232 -27.068  1.00  0.00           C  
ATOM   2212  O   SER C1680     -10.541   4.133 -27.441  1.00  0.00           O  
ATOM   2213  CB  SER C1680     -10.550   1.025 -28.063  1.00  0.00           C  
ATOM   2214  OG  SER C1680     -10.032   1.855 -29.089  1.00  0.00           O  
ATOM   2215  N   GLU C1681     -12.617   3.432 -26.908  1.00  0.00           N  
ATOM   2216  CA  GLU C1681     -13.223   4.721 -27.281  1.00  0.00           C  
ATOM   2217  C   GLU C1681     -14.242   5.339 -26.299  1.00  0.00           C  
ATOM   2218  O   GLU C1681     -14.645   6.480 -26.488  1.00  0.00           O  
ATOM   2219  CB  GLU C1681     -13.786   4.667 -28.707  1.00  0.00           C  
ATOM   2220  CG  GLU C1681     -14.670   3.463 -28.989  1.00  0.00           C  
ATOM   2221  CD  GLU C1681     -15.521   3.638 -30.234  1.00  0.00           C  
ATOM   2222  OE1 GLU C1681     -16.112   4.730 -30.412  1.00  0.00           O  
ATOM   2223  OE2 GLU C1681     -15.609   2.682 -31.033  1.00  0.00           O  
ATOM   2224  N   VAL C1682     -14.647   4.618 -25.257  1.00  0.00           N  
ATOM   2225  CA  VAL C1682     -15.507   5.220 -24.234  1.00  0.00           C  
ATOM   2226  C   VAL C1682     -14.715   5.417 -22.936  1.00  0.00           C  
ATOM   2227  O   VAL C1682     -14.355   4.424 -22.278  1.00  0.00           O  
ATOM   2228  CB  VAL C1682     -16.789   4.376 -23.943  1.00  0.00           C  
ATOM   2229  CG1 VAL C1682     -17.673   5.061 -22.906  1.00  0.00           C  
ATOM   2230  CG2 VAL C1682     -17.581   4.138 -25.203  1.00  0.00           C  
ATOM   2231  N   PRO C1683     -14.447   6.693 -22.557  1.00  0.00           N  
ATOM   2232  CA  PRO C1683     -13.744   7.002 -21.319  1.00  0.00           C  
ATOM   2233  C   PRO C1683     -14.488   6.416 -20.151  1.00  0.00           C  
ATOM   2234  O   PRO C1683     -15.708   6.476 -20.102  1.00  0.00           O  
ATOM   2235  CB  PRO C1683     -13.784   8.533 -21.246  1.00  0.00           C  
ATOM   2236  CG  PRO C1683     -14.818   8.953 -22.208  1.00  0.00           C  
ATOM   2237  CD  PRO C1683     -14.806   7.919 -23.286  1.00  0.00           C  
ATOM   2238  N   GLU C1684     -13.725   5.859 -19.221  1.00  0.00           N  
ATOM   2239  CA  GLU C1684     -14.225   5.066 -18.111  1.00  0.00           C  
ATOM   2240  C   GLU C1684     -15.479   5.607 -17.399  1.00  0.00           C  
ATOM   2241  O   GLU C1684     -16.322   4.819 -16.946  1.00  0.00           O  
ATOM   2242  CB  GLU C1684     -13.091   4.877 -17.111  1.00  0.00           C  
ATOM   2243  CG  GLU C1684     -12.984   3.483 -16.534  1.00  0.00           C  
ATOM   2244  CD  GLU C1684     -12.634   3.528 -15.068  1.00  0.00           C  
ATOM   2245  OE1 GLU C1684     -11.421   3.510 -14.763  1.00  0.00           O  
ATOM   2246  OE2 GLU C1684     -13.569   3.625 -14.235  1.00  0.00           O  
ATOM   2247  N   ALA C1685     -15.604   6.935 -17.305  1.00  0.00           N  
ATOM   2248  CA  ALA C1685     -16.702   7.572 -16.549  1.00  0.00           C  
ATOM   2249  C   ALA C1685     -18.018   7.682 -17.344  1.00  0.00           C  
ATOM   2250  O   ALA C1685     -19.099   7.826 -16.760  1.00  0.00           O  
ATOM   2251  CB  ALA C1685     -16.263   8.954 -16.020  1.00  0.00           C  
ATOM   2252  N   ASN C1686     -17.897   7.614 -18.673  1.00  0.00           N  
ATOM   2253  CA  ASN C1686     -19.027   7.632 -19.618  1.00  0.00           C  
ATOM   2254  C   ASN C1686     -19.639   6.262 -19.899  1.00  0.00           C  
ATOM   2255  O   ASN C1686     -20.733   6.180 -20.438  1.00  0.00           O  
ATOM   2256  CB  ASN C1686     -18.586   8.204 -20.967  1.00  0.00           C  
ATOM   2257  CG  ASN C1686     -18.124   9.624 -20.881  1.00  0.00           C  
ATOM   2258  OD1 ASN C1686     -17.294   9.974 -20.039  1.00  0.00           O  
ATOM   2259  ND2 ASN C1686     -18.636  10.458 -21.773  1.00  0.00           N  
ATOM   2260  N   ARG C1687     -18.916   5.195 -19.571  1.00  0.00           N  
ATOM   2261  CA  ARG C1687     -19.376   3.831 -19.826  1.00  0.00           C  
ATOM   2262  C   ARG C1687     -20.592   3.496 -19.004  1.00  0.00           C  
ATOM   2263  O   ARG C1687     -20.591   3.684 -17.793  1.00  0.00           O  
ATOM   2264  CB  ARG C1687     -18.286   2.819 -19.493  1.00  0.00           C  
ATOM   2265  CG  ARG C1687     -17.233   2.703 -20.550  1.00  0.00           C  
ATOM   2266  CD  ARG C1687     -16.063   1.906 -20.062  1.00  0.00           C  
ATOM   2267  NE  ARG C1687     -14.873   2.335 -20.782  1.00  0.00           N  
ATOM   2268  CZ  ARG C1687     -13.626   2.067 -20.406  1.00  0.00           C  
ATOM   2269  NH1 ARG C1687     -13.396   1.360 -19.303  1.00  0.00           N  
ATOM   2270  NH2 ARG C1687     -12.615   2.511 -21.142  1.00  0.00           N  
ATOM   2271  N   LEU C1688     -21.616   2.967 -19.668  1.00  0.00           N  
ATOM   2272  CA  LEU C1688     -22.819   2.496 -18.991  1.00  0.00           C  
ATOM   2273  C   LEU C1688     -23.360   1.204 -19.647  1.00  0.00           C  
ATOM   2274  O   LEU C1688     -23.711   1.193 -20.843  1.00  0.00           O  
ATOM   2275  CB  LEU C1688     -23.844   3.628 -18.959  1.00  0.00           C  
ATOM   2276  CG  LEU C1688     -25.316   3.500 -18.602  1.00  0.00           C  
ATOM   2277  CD1 LEU C1688     -25.588   3.311 -17.126  1.00  0.00           C  
ATOM   2278  CD2 LEU C1688     -25.973   4.780 -19.102  1.00  0.00           C  
ATOM   2279  N   ASN C1689     -23.339   0.112 -18.873  1.00  0.00           N  
ATOM   2280  CA  ASN C1689     -24.028  -1.116 -19.213  1.00  0.00           C  
ATOM   2281  C   ASN C1689     -25.285  -0.990 -18.429  1.00  0.00           C  
ATOM   2282  O   ASN C1689     -25.214  -0.708 -17.234  1.00  0.00           O  
ATOM   2283  CB  ASN C1689     -23.254  -2.382 -18.772  1.00  0.00           C  
ATOM   2284  CG  ASN C1689     -24.095  -3.712 -18.919  1.00  0.00           C  
ATOM   2285  OD1 ASN C1689     -24.153  -4.541 -17.989  1.00  0.00           O  
ATOM   2286  ND2 ASN C1689     -24.731  -3.904 -20.079  1.00  0.00           N  
ATOM   2287  N   THR C1690     -26.428  -1.157 -19.098  1.00  0.00           N  
ATOM   2288  CA  THR C1690     -27.739  -1.154 -18.450  1.00  0.00           C  
ATOM   2289  C   THR C1690     -28.761  -1.972 -19.308  1.00  0.00           C  
ATOM   2290  O   THR C1690     -28.376  -2.611 -20.294  1.00  0.00           O  
ATOM   2291  CB  THR C1690     -28.174   0.313 -18.112  1.00  0.00           C  
ATOM   2292  OG1 THR C1690     -29.449   0.335 -17.457  1.00  0.00           O  
ATOM   2293  CG2 THR C1690     -28.200   1.197 -19.364  1.00  0.00           C  
ATOM   2294  N   ARG C1692     -30.036  -1.999 -18.927  1.00  0.00           N  
ATOM   2295  CA  ARG C1692     -31.063  -2.633 -19.783  1.00  0.00           C  
ATOM   2296  C   ARG C1692     -31.812  -1.567 -20.621  1.00  0.00           C  
ATOM   2297  O   ARG C1692     -31.368  -0.431 -20.717  1.00  0.00           O  
ATOM   2298  CB  ARG C1692     -32.053  -3.525 -18.995  1.00  0.00           C  
ATOM   2299  CG  ARG C1692     -31.498  -4.395 -17.830  1.00  0.00           C  
ATOM   2300  CD  ARG C1692     -30.555  -5.531 -18.246  1.00  0.00           C  
ATOM   2301  NE  ARG C1692     -31.200  -6.533 -19.101  1.00  0.00           N  
ATOM   2302  CZ  ARG C1692     -30.622  -7.658 -19.515  1.00  0.00           C  
ATOM   2303  NH1 ARG C1692     -29.387  -7.958 -19.146  1.00  0.00           N  
ATOM   2304  NH2 ARG C1692     -31.286  -8.489 -20.297  1.00  0.00           N  
ATOM   2305  N   GLY C1693     -32.938  -1.944 -21.228  1.00  0.00           N  
ATOM   2306  CA  GLY C1693     -33.725  -1.023 -22.048  1.00  0.00           C  
ATOM   2307  C   GLY C1693     -34.845  -1.694 -22.811  1.00  0.00           C  
ATOM   2308  O   GLY C1693     -34.848  -2.904 -22.966  1.00  0.00           O  
ATOM   2309  N   ILE C1700     -35.805  -0.893 -23.270  1.00  0.00           N  
ATOM   2310  CA  ILE C1700     -36.940  -1.369 -24.045  1.00  0.00           C  
ATOM   2311  C   ILE C1700     -36.752  -0.934 -25.492  1.00  0.00           C  
ATOM   2312  O   ILE C1700     -36.542   0.261 -25.758  1.00  0.00           O  
ATOM   2313  CB  ILE C1700     -38.288  -0.776 -23.550  1.00  0.00           C  
ATOM   2314  CG1 ILE C1700     -38.549  -1.164 -22.106  1.00  0.00           C  
ATOM   2315  CG2 ILE C1700     -39.454  -1.251 -24.411  1.00  0.00           C  
ATOM   2316  CD1 ILE C1700     -38.040  -0.200 -21.125  1.00  0.00           C  
ATOM   2317  N   GLU C1701     -36.864  -1.923 -26.396  1.00  0.00           N  
ATOM   2318  CA  GLU C1701     -36.741  -1.760 -27.818  1.00  0.00           C  
ATOM   2319  C   GLU C1701     -38.031  -1.195 -28.308  1.00  0.00           C  
ATOM   2320  O   GLU C1701     -39.032  -1.884 -28.282  1.00  0.00           O  
ATOM   2321  CB  GLU C1701     -36.507  -3.110 -28.501  1.00  0.00           C  
ATOM   2322  CG  GLU C1701     -36.583  -3.038 -30.033  1.00  0.00           C  
ATOM   2323  CD  GLU C1701     -36.243  -4.331 -30.765  1.00  0.00           C  
ATOM   2324  OE1 GLU C1701     -35.571  -5.213 -30.208  1.00  0.00           O  
ATOM   2325  OE2 GLU C1701     -36.648  -4.489 -31.919  1.00  0.00           O  
ATOM   2326  N   VAL C1702     -38.016   0.061 -28.756  1.00  0.00           N  
ATOM   2327  CA  VAL C1702     -39.261   0.701 -29.241  1.00  0.00           C  
ATOM   2328  C   VAL C1702     -39.334   0.807 -30.761  1.00  0.00           C  
ATOM   2329  O   VAL C1702     -40.413   1.022 -31.313  1.00  0.00           O  
ATOM   2330  CB  VAL C1702     -39.576   2.040 -28.536  1.00  0.00           C  
ATOM   2331  CG1 VAL C1702     -40.039   1.780 -27.108  1.00  0.00           C  
ATOM   2332  CG2 VAL C1702     -38.351   2.967 -28.560  1.00  0.00           C  
ATOM   2333  N   GLY C1703     -38.196   0.639 -31.423  1.00  0.00           N  
ATOM   2334  CA  GLY C1703     -38.134   0.627 -32.882  1.00  0.00           C  
ATOM   2335  C   GLY C1703     -36.964  -0.198 -33.369  1.00  0.00           C  
ATOM   2336  O   GLY C1703     -36.046  -0.481 -32.612  1.00  0.00           O  
ATOM   2337  N   GLN C1704     -37.001  -0.607 -34.626  1.00  0.00           N  
ATOM   2338  CA  GLN C1704     -35.822  -1.118 -35.292  1.00  0.00           C  
ATOM   2339  C   GLN C1704     -35.833  -0.719 -36.744  1.00  0.00           C  
ATOM   2340  O   GLN C1704     -36.889  -0.688 -37.359  1.00  0.00           O  
ATOM   2341  CB  GLN C1704     -35.677  -2.649 -35.190  1.00  0.00           C  
ATOM   2342  CG  GLN C1704     -34.488  -3.151 -36.083  1.00  0.00           C  
ATOM   2343  CD  GLN C1704     -33.895  -4.471 -35.670  1.00  0.00           C  
ATOM   2344  OE1 GLN C1704     -34.583  -5.315 -35.091  1.00  0.00           O  
ATOM   2345  NE2 GLN C1704     -32.615  -4.682 -36.006  1.00  0.00           N  
ATOM   2346  N   ILE C1705     -34.653  -0.424 -37.298  1.00  0.00           N  
ATOM   2347  CA  ILE C1705     -34.511  -0.217 -38.742  1.00  0.00           C  
ATOM   2348  C   ILE C1705     -33.545  -1.271 -39.270  1.00  0.00           C  
ATOM   2349  O   ILE C1705     -32.592  -1.624 -38.567  1.00  0.00           O  
ATOM   2350  CB  ILE C1705     -34.060   1.253 -39.055  1.00  0.00           C  
ATOM   2351  CG1 ILE C1705     -32.692   1.554 -38.399  1.00  0.00           C  
ATOM   2352  CG2 ILE C1705     -35.157   2.240 -38.588  1.00  0.00           C  
ATOM   2353  CD1 ILE C1705     -32.220   2.956 -38.452  1.00  0.00           C  
ATOM   2354  N   PHE C1706     -33.798  -1.811 -40.463  1.00  0.00           N  
ATOM   2355  CA  PHE C1706     -33.043  -2.969 -40.944  1.00  0.00           C  
ATOM   2356  C   PHE C1706     -33.035  -3.109 -42.470  1.00  0.00           C  
ATOM   2357  O   PHE C1706     -34.080  -3.214 -43.096  1.00  0.00           O  
ATOM   2358  CB  PHE C1706     -33.597  -4.241 -40.283  1.00  0.00           C  
ATOM   2359  CG  PHE C1706     -32.792  -5.502 -40.546  1.00  0.00           C  
ATOM   2360  CD1 PHE C1706     -31.614  -5.753 -39.856  1.00  0.00           C  
ATOM   2361  CD2 PHE C1706     -33.259  -6.468 -41.438  1.00  0.00           C  
ATOM   2362  CE1 PHE C1706     -30.882  -6.915 -40.074  1.00  0.00           C  
ATOM   2363  CE2 PHE C1706     -32.533  -7.640 -41.671  1.00  0.00           C  
ATOM   2364  CZ  PHE C1706     -31.337  -7.863 -40.980  1.00  0.00           C  
ATOM   2365  N   TYR C1707     -31.832  -3.088 -43.053  1.00  0.00           N  
ATOM   2366  CA  TYR C1707     -31.594  -3.346 -44.480  1.00  0.00           C  
ATOM   2367  C   TYR C1707     -31.577  -4.844 -44.750  1.00  0.00           C  
ATOM   2368  O   TYR C1707     -30.832  -5.564 -44.111  1.00  0.00           O  
ATOM   2369  CB  TYR C1707     -30.244  -2.743 -44.889  1.00  0.00           C  
ATOM   2370  CG  TYR C1707     -29.760  -3.121 -46.268  1.00  0.00           C  
ATOM   2371  CD1 TYR C1707     -30.323  -2.553 -47.404  1.00  0.00           C  
ATOM   2372  CD2 TYR C1707     -28.702  -4.039 -46.441  1.00  0.00           C  
ATOM   2373  CE1 TYR C1707     -29.877  -2.895 -48.664  1.00  0.00           C  
ATOM   2374  CE2 TYR C1707     -28.252  -4.385 -47.703  1.00  0.00           C  
ATOM   2375  CZ  TYR C1707     -28.846  -3.807 -48.821  1.00  0.00           C  
ATOM   2376  OH  TYR C1707     -28.411  -4.135 -50.120  1.00  0.00           O  
ATOM   2377  N   PHE C1708     -32.390  -5.322 -45.690  1.00  0.00           N  
ATOM   2378  CA  PHE C1708     -32.424  -6.748 -45.953  1.00  0.00           C  
ATOM   2379  C   PHE C1708     -32.072  -7.084 -47.393  1.00  0.00           C  
ATOM   2380  O   PHE C1708     -32.188  -8.232 -47.807  1.00  0.00           O  
ATOM   2381  CB  PHE C1708     -33.754  -7.402 -45.509  1.00  0.00           C  
ATOM   2382  CG  PHE C1708     -34.977  -6.799 -46.117  1.00  0.00           C  
ATOM   2383  CD1 PHE C1708     -35.214  -6.875 -47.493  1.00  0.00           C  
ATOM   2384  CD2 PHE C1708     -35.916  -6.172 -45.308  1.00  0.00           C  
ATOM   2385  CE1 PHE C1708     -36.366  -6.294 -48.059  1.00  0.00           C  
ATOM   2386  CE2 PHE C1708     -37.059  -5.601 -45.856  1.00  0.00           C  
ATOM   2387  CZ  PHE C1708     -37.286  -5.658 -47.230  1.00  0.00           C  
ATOM   2388  N   GLY C1709     -31.645  -6.077 -48.145  1.00  0.00           N  
ATOM   2389  CA  GLY C1709     -31.170  -6.273 -49.496  1.00  0.00           C  
ATOM   2390  C   GLY C1709     -32.197  -6.936 -50.392  1.00  0.00           C  
ATOM   2391  O   GLY C1709     -33.395  -6.576 -50.382  1.00  0.00           O  
ATOM   2392  N   THR C1710     -31.728  -7.899 -51.178  1.00  0.00           N  
ATOM   2393  CA  THR C1710     -32.597  -8.601 -52.113  1.00  0.00           C  
ATOM   2394  C   THR C1710     -33.283  -9.838 -51.491  1.00  0.00           C  
ATOM   2395  O   THR C1710     -33.838 -10.655 -52.208  1.00  0.00           O  
ATOM   2396  CB  THR C1710     -31.840  -8.982 -53.412  1.00  0.00           C  
ATOM   2397  OG1 THR C1710     -30.812  -9.932 -53.103  1.00  0.00           O  
ATOM   2398  CG2 THR C1710     -31.199  -7.727 -54.083  1.00  0.00           C  
ATOM   2399  N   LYS C1711     -33.265  -9.954 -50.164  1.00  0.00           N  
ATOM   2400  CA  LYS C1711     -33.824 -11.113 -49.470  1.00  0.00           C  
ATOM   2401  C   LYS C1711     -35.164 -11.563 -50.047  1.00  0.00           C  
ATOM   2402  O   LYS C1711     -35.337 -12.741 -50.332  1.00  0.00           O  
ATOM   2403  CB  LYS C1711     -33.956 -10.834 -47.972  1.00  0.00           C  
ATOM   2404  CG  LYS C1711     -34.331 -12.052 -47.126  1.00  0.00           C  
ATOM   2405  CD  LYS C1711     -34.310 -11.684 -45.635  1.00  0.00           C  
ATOM   2406  CE  LYS C1711     -34.441 -12.897 -44.711  1.00  0.00           C  
ATOM   2407  NZ  LYS C1711     -35.435 -13.916 -45.146  1.00  0.00           N  
ATOM   2408  N   TYR C1712     -36.087 -10.616 -50.247  1.00  0.00           N  
ATOM   2409  CA  TYR C1712     -37.443 -10.913 -50.741  1.00  0.00           C  
ATOM   2410  C   TYR C1712     -37.598 -10.697 -52.237  1.00  0.00           C  
ATOM   2411  O   TYR C1712     -38.400 -11.377 -52.869  1.00  0.00           O  
ATOM   2412  CB  TYR C1712     -38.522 -10.125 -49.950  1.00  0.00           C  
ATOM   2413  CG  TYR C1712     -38.453 -10.400 -48.458  1.00  0.00           C  
ATOM   2414  CD1 TYR C1712     -39.081 -11.519 -47.903  1.00  0.00           C  
ATOM   2415  CD2 TYR C1712     -37.710  -9.573 -47.617  1.00  0.00           C  
ATOM   2416  CE1 TYR C1712     -38.982 -11.795 -46.562  1.00  0.00           C  
ATOM   2417  CE2 TYR C1712     -37.604  -9.834 -46.266  1.00  0.00           C  
ATOM   2418  CZ  TYR C1712     -38.248 -10.940 -45.743  1.00  0.00           C  
ATOM   2419  OH  TYR C1712     -38.141 -11.195 -44.397  1.00  0.00           O  
ATOM   2420  N   SER C1726     -36.845  -9.756 -52.809  1.00  0.00           N  
ATOM   2421  CA  SER C1726     -36.956  -9.493 -54.257  1.00  0.00           C  
ATOM   2422  C   SER C1726     -36.406 -10.630 -55.107  1.00  0.00           C  
ATOM   2423  O   SER C1726     -36.851 -10.810 -56.234  1.00  0.00           O  
ATOM   2424  CB  SER C1726     -36.305  -8.171 -54.648  1.00  0.00           C  
ATOM   2425  OG  SER C1726     -35.012  -8.111 -54.128  1.00  0.00           O  
ATOM   2426  N   ASP C1727     -35.444 -11.384 -54.564  1.00  0.00           N  
ATOM   2427  CA  ASP C1727     -34.957 -12.632 -55.165  1.00  0.00           C  
ATOM   2428  C   ASP C1727     -35.963 -13.787 -55.204  1.00  0.00           C  
ATOM   2429  O   ASP C1727     -36.329 -14.275 -56.282  1.00  0.00           O  
ATOM   2430  CB  ASP C1727     -33.689 -13.091 -54.470  1.00  0.00           C  
ATOM   2431  CG  ASP C1727     -32.466 -12.373 -54.982  1.00  0.00           C  
ATOM   2432  OD1 ASP C1727     -32.356 -12.137 -56.216  1.00  0.00           O  
ATOM   2433  OD2 ASP C1727     -31.607 -12.048 -54.142  1.00  0.00           O  
ATOM   2434  N   SER C1728     -36.408 -14.245 -54.042  1.00  0.00           N  
ATOM   2435  CA  SER C1728     -37.405 -15.344 -54.018  1.00  0.00           C  
ATOM   2436  C   SER C1728     -38.707 -14.972 -54.730  1.00  0.00           C  
ATOM   2437  O   SER C1728     -39.418 -15.837 -55.242  1.00  0.00           O  
ATOM   2438  CB  SER C1728     -37.688 -15.822 -52.587  1.00  0.00           C  
ATOM   2439  OG  SER C1728     -37.778 -14.734 -51.676  1.00  0.00           O  
ATOM   2440  N   MET C1729     -38.996 -13.678 -54.795  1.00  0.00           N  
ATOM   2441  CA  MET C1729     -40.315 -13.226 -55.190  1.00  0.00           C  
ATOM   2442  C   MET C1729     -40.307 -12.472 -56.495  1.00  0.00           C  
ATOM   2443  O   MET C1729     -41.342 -11.926 -56.911  1.00  0.00           O  
ATOM   2444  CB  MET C1729     -40.929 -12.399 -54.069  1.00  0.00           C  
ATOM   2445  CG  MET C1729     -41.193 -13.234 -52.832  1.00  0.00           C  
ATOM   2446  SD  MET C1729     -42.235 -12.438 -51.645  1.00  0.00           S  
ATOM   2447  CE  MET C1729     -43.784 -12.237 -52.511  1.00  0.00           C  
ATOM   2448  N   LYS C1730     -39.134 -12.472 -57.137  1.00  0.00           N  
ATOM   2449  CA  LYS C1730     -38.925 -11.852 -58.453  1.00  0.00           C  
ATOM   2450  C   LYS C1730     -39.540 -10.456 -58.554  1.00  0.00           C  
ATOM   2451  O   LYS C1730     -40.423 -10.199 -59.392  1.00  0.00           O  
ATOM   2452  CB  LYS C1730     -39.450 -12.767 -59.563  1.00  0.00           C  
ATOM   2453  CG  LYS C1730     -38.896 -14.185 -59.511  1.00  0.00           C  
ATOM   2454  CD  LYS C1730     -39.964 -15.151 -59.996  1.00  0.00           C  
ATOM   2455  CE  LYS C1730     -39.471 -16.609 -59.963  1.00  0.00           C  
ATOM   2456  NZ  LYS C1730     -39.453 -17.198 -58.578  1.00  0.00           N  
ATOM   2457  N   ALA C1731     -39.092  -9.581 -57.661  1.00  0.00           N  
ATOM   2458  CA  ALA C1731     -39.467  -8.196 -57.681  1.00  0.00           C  
ATOM   2459  C   ALA C1731     -38.289  -7.416 -58.236  1.00  0.00           C  
ATOM   2460  O   ALA C1731     -37.451  -6.916 -57.477  1.00  0.00           O  
ATOM   2461  CB  ALA C1731     -39.813  -7.719 -56.301  1.00  0.00           C  
ATOM   2462  N   ASN C1732     -38.248  -7.317 -59.566  1.00  0.00           N  
ATOM   2463  CA  ASN C1732     -37.220  -6.584 -60.286  1.00  0.00           C  
ATOM   2464  C   ASN C1732     -37.739  -5.270 -60.876  1.00  0.00           C  
ATOM   2465  O   ASN C1732     -38.934  -5.116 -61.164  1.00  0.00           O  
ATOM   2466  CB  ASN C1732     -36.648  -7.430 -61.435  1.00  0.00           C  
ATOM   2467  CG  ASN C1732     -36.287  -8.854 -61.030  1.00  0.00           C  
ATOM   2468  OD1 ASN C1732     -36.655  -9.789 -61.717  1.00  0.00           O  
ATOM   2469  ND2 ASN C1732     -35.551  -9.022 -59.945  1.00  0.00           N  
ATOM   2470  N   VAL C1758     -36.824  -4.322 -61.055  1.00  0.00           N  
ATOM   2471  CA  VAL C1758     -37.096  -3.109 -61.821  1.00  0.00           C  
ATOM   2472  C   VAL C1758     -36.082  -2.961 -62.982  1.00  0.00           C  
ATOM   2473  O   VAL C1758     -34.945  -3.461 -62.912  1.00  0.00           O  
ATOM   2474  CB  VAL C1758     -37.150  -1.819 -60.919  1.00  0.00           C  
ATOM   2475  CG1 VAL C1758     -38.077  -2.024 -59.696  1.00  0.00           C  
ATOM   2476  CG2 VAL C1758     -35.771  -1.367 -60.472  1.00  0.00           C  
ATOM   2477  N   THR C1759     -36.505  -2.303 -64.057  1.00  0.00           N  
ATOM   2478  CA  THR C1759     -35.584  -1.941 -65.130  1.00  0.00           C  
ATOM   2479  C   THR C1759     -34.719  -0.785 -64.636  1.00  0.00           C  
ATOM   2480  O   THR C1759     -35.234   0.288 -64.306  1.00  0.00           O  
ATOM   2481  CB  THR C1759     -36.307  -1.578 -66.454  1.00  0.00           C  
ATOM   2482  OG1 THR C1759     -37.159  -2.661 -66.872  1.00  0.00           O  
ATOM   2483  CG2 THR C1759     -35.287  -1.311 -67.540  1.00  0.00           C  
ATOM   2484  N   GLY C1760     -33.409  -1.032 -64.558  1.00  0.00           N  
ATOM   2485  CA  GLY C1760     -32.427  -0.054 -64.082  1.00  0.00           C  
ATOM   2486  C   GLY C1760     -32.055   1.017 -65.101  1.00  0.00           C  
ATOM   2487  O   GLY C1760     -32.469   0.946 -66.258  1.00  0.00           O  
ATOM   2488  N   PRO C1764     -31.268   2.023 -64.670  1.00  0.00           N  
ATOM   2489  CA  PRO C1764     -30.842   3.144 -65.514  1.00  0.00           C  
ATOM   2490  C   PRO C1764     -29.897   2.704 -66.622  1.00  0.00           C  
ATOM   2491  O   PRO C1764     -29.690   3.447 -67.589  1.00  0.00           O  
ATOM   2492  CB  PRO C1764     -30.099   4.061 -64.532  1.00  0.00           C  
ATOM   2493  CG  PRO C1764     -30.522   3.607 -63.157  1.00  0.00           C  
ATOM   2494  CD  PRO C1764     -30.718   2.143 -63.304  1.00  0.00           C  
ATOM   2495  N   ASP C1765     -29.326   1.508 -66.469  1.00  0.00           N  
ATOM   2496  CA  ASP C1765     -28.474   0.893 -67.496  1.00  0.00           C  
ATOM   2497  C   ASP C1765     -29.256   0.011 -68.491  1.00  0.00           C  
ATOM   2498  O   ASP C1765     -28.650  -0.789 -69.220  1.00  0.00           O  
ATOM   2499  CB  ASP C1765     -27.296   0.111 -66.863  1.00  0.00           C  
ATOM   2500  CG  ASP C1765     -27.572  -0.372 -65.410  1.00  0.00           C  
ATOM   2501  OD1 ASP C1765     -27.183  -1.520 -65.089  1.00  0.00           O  
ATOM   2502  OD2 ASP C1765     -28.132   0.386 -64.580  1.00  0.00           O  
ATOM   2503  N   GLY C1767     -30.589   0.165 -68.518  1.00  0.00           N  
ATOM   2504  CA  GLY C1767     -31.490  -0.688 -69.321  1.00  0.00           C  
ATOM   2505  C   GLY C1767     -31.679  -2.099 -68.766  1.00  0.00           C  
ATOM   2506  O   GLY C1767     -32.549  -2.853 -69.230  1.00  0.00           O  
ATOM   2507  N   THR C1768     -30.860  -2.422 -67.759  1.00  0.00           N  
ATOM   2508  CA  THR C1768     -30.772  -3.719 -67.052  1.00  0.00           C  
ATOM   2509  C   THR C1768     -32.030  -4.097 -66.208  1.00  0.00           C  
ATOM   2510  O   THR C1768     -32.809  -3.225 -65.841  1.00  0.00           O  
ATOM   2511  CB  THR C1768     -29.482  -3.670 -66.134  1.00  0.00           C  
ATOM   2512  OG1 THR C1768     -28.742  -4.897 -66.211  1.00  0.00           O  
ATOM   2513  CG2 THR C1768     -29.816  -3.305 -64.659  1.00  0.00           C  
ATOM   2514  N   ASP C1770     -32.229  -5.391 -65.929  1.00  0.00           N  
ATOM   2515  CA  ASP C1770     -33.217  -5.873 -64.926  1.00  0.00           C  
ATOM   2516  C   ASP C1770     -32.527  -6.525 -63.735  1.00  0.00           C  
ATOM   2517  O   ASP C1770     -31.838  -7.546 -63.863  1.00  0.00           O  
ATOM   2518  CB  ASP C1770     -34.206  -6.881 -65.518  1.00  0.00           C  
ATOM   2519  CG  ASP C1770     -35.588  -6.296 -65.721  1.00  0.00           C  
ATOM   2520  OD1 ASP C1770     -36.581  -7.032 -65.478  1.00  0.00           O  
ATOM   2521  OD2 ASP C1770     -35.690  -5.108 -66.120  1.00  0.00           O  
ATOM   2522  N   ALA C1771     -32.717  -5.940 -62.568  1.00  0.00           N  
ATOM   2523  CA  ALA C1771     -32.071  -6.435 -61.372  1.00  0.00           C  
ATOM   2524  C   ALA C1771     -33.102  -6.408 -60.247  1.00  0.00           C  
ATOM   2525  O   ALA C1771     -34.016  -5.576 -60.286  1.00  0.00           O  
ATOM   2526  CB  ALA C1771     -30.860  -5.567 -61.034  1.00  0.00           C  
ATOM   2527  N   PRO C1772     -32.992  -7.333 -59.266  1.00  0.00           N  
ATOM   2528  CA  PRO C1772     -33.882  -7.318 -58.109  1.00  0.00           C  
ATOM   2529  C   PRO C1772     -33.674  -6.065 -57.264  1.00  0.00           C  
ATOM   2530  O   PRO C1772     -32.519  -5.633 -57.072  1.00  0.00           O  
ATOM   2531  CB  PRO C1772     -33.449  -8.560 -57.316  1.00  0.00           C  
ATOM   2532  CG  PRO C1772     -32.715  -9.413 -58.279  1.00  0.00           C  
ATOM   2533  CD  PRO C1772     -32.047  -8.466 -59.213  1.00  0.00           C  
ATOM   2534  N   ILE C1773     -34.773  -5.501 -56.764  1.00  0.00           N  
ATOM   2535  CA  ILE C1773     -34.705  -4.327 -55.889  1.00  0.00           C  
ATOM   2536  C   ILE C1773     -34.034  -4.610 -54.554  1.00  0.00           C  
ATOM   2537  O   ILE C1773     -33.922  -5.778 -54.155  1.00  0.00           O  
ATOM   2538  CB  ILE C1773     -36.087  -3.590 -55.670  1.00  0.00           C  
ATOM   2539  CG1 ILE C1773     -37.157  -4.480 -55.012  1.00  0.00           C  
ATOM   2540  CG2 ILE C1773     -36.574  -3.037 -56.944  1.00  0.00           C  
ATOM   2541  CD1 ILE C1773     -37.150  -4.486 -53.465  1.00  0.00           C  
ATOM   2542  N   HIS C1774     -33.594  -3.529 -53.895  1.00  0.00           N  
ATOM   2543  CA  HIS C1774     -33.045  -3.538 -52.539  1.00  0.00           C  
ATOM   2544  C   HIS C1774     -33.993  -2.874 -51.545  1.00  0.00           C  
ATOM   2545  O   HIS C1774     -34.464  -1.732 -51.763  1.00  0.00           O  
ATOM   2546  CB  HIS C1774     -31.693  -2.837 -52.521  1.00  0.00           C  
ATOM   2547  CG  HIS C1774     -30.618  -3.616 -53.208  1.00  0.00           C  
ATOM   2548  ND1 HIS C1774     -29.446  -3.972 -52.584  1.00  0.00           N  
ATOM   2549  CD2 HIS C1774     -30.555  -4.144 -54.456  1.00  0.00           C  
ATOM   2550  CE1 HIS C1774     -28.697  -4.666 -53.424  1.00  0.00           C  
ATOM   2551  NE2 HIS C1774     -29.349  -4.792 -54.566  1.00  0.00           N  
ATOM   2552  N   GLY C1775     -34.262  -3.597 -50.447  1.00  0.00           N  
ATOM   2553  CA  GLY C1775     -35.247  -3.204 -49.457  1.00  0.00           C  
ATOM   2554  C   GLY C1775     -34.711  -3.062 -48.055  1.00  0.00           C  
ATOM   2555  O   GLY C1775     -33.615  -3.528 -47.747  1.00  0.00           O  
ATOM   2556  N   GLY C1776     -35.491  -2.384 -47.220  1.00  0.00           N  
ATOM   2557  CA  GLY C1776     -35.266  -2.297 -45.799  1.00  0.00           C  
ATOM   2558  C   GLY C1776     -36.590  -2.242 -45.051  1.00  0.00           C  
ATOM   2559  O   GLY C1776     -37.566  -1.771 -45.575  1.00  0.00           O  
ATOM   2560  N   SER C1777     -36.626  -2.732 -43.817  1.00  0.00           N  
ATOM   2561  CA  SER C1777     -37.837  -2.610 -43.031  1.00  0.00           C  
ATOM   2562  C   SER C1777     -37.594  -1.719 -41.820  1.00  0.00           C  
ATOM   2563  O   SER C1777     -36.483  -1.664 -41.291  1.00  0.00           O  
ATOM   2564  CB  SER C1777     -38.343  -4.000 -42.622  1.00  0.00           C  
ATOM   2565  OG  SER C1777     -37.560  -4.530 -41.568  1.00  0.00           O  
ATOM   2566  N   TYR C1778     -38.635  -1.016 -41.395  1.00  0.00           N  
ATOM   2567  CA  TYR C1778     -38.570  -0.092 -40.263  1.00  0.00           C  
ATOM   2568  C   TYR C1778     -39.838  -0.284 -39.436  1.00  0.00           C  
ATOM   2569  O   TYR C1778     -40.963  -0.093 -39.938  1.00  0.00           O  
ATOM   2570  CB  TYR C1778     -38.430   1.354 -40.788  1.00  0.00           C  
ATOM   2571  CG  TYR C1778     -37.529   1.422 -42.041  1.00  0.00           C  
ATOM   2572  CD1 TYR C1778     -36.148   1.541 -41.938  1.00  0.00           C  
ATOM   2573  CD2 TYR C1778     -38.074   1.297 -43.314  1.00  0.00           C  
ATOM   2574  CE1 TYR C1778     -35.341   1.544 -43.069  1.00  0.00           C  
ATOM   2575  CE2 TYR C1778     -37.274   1.299 -44.435  1.00  0.00           C  
ATOM   2576  CZ  TYR C1778     -35.922   1.417 -44.306  1.00  0.00           C  
ATOM   2577  OH  TYR C1778     -35.166   1.440 -45.444  1.00  0.00           O  
ATOM   2578  N   GLY C1779     -39.664  -0.686 -38.175  1.00  0.00           N  
ATOM   2579  CA  GLY C1779     -40.795  -0.975 -37.291  1.00  0.00           C  
ATOM   2580  C   GLY C1779     -40.828  -0.086 -36.064  1.00  0.00           C  
ATOM   2581  O   GLY C1779     -39.810   0.098 -35.399  1.00  0.00           O  
ATOM   2582  N   VAL C1782     -42.003   0.474 -35.763  1.00  0.00           N  
ATOM   2583  CA  VAL C1782     -42.203   1.164 -34.498  1.00  0.00           C  
ATOM   2584  C   VAL C1782     -43.253   0.378 -33.706  1.00  0.00           C  
ATOM   2585  O   VAL C1782     -44.319   0.048 -34.240  1.00  0.00           O  
ATOM   2586  CB  VAL C1782     -42.595   2.685 -34.697  1.00  0.00           C  
ATOM   2587  CG1 VAL C1782     -42.999   3.307 -33.437  1.00  0.00           C  
ATOM   2588  CG2 VAL C1782     -41.423   3.478 -35.266  1.00  0.00           C  
ATOM   2589  N   GLY C1783     -42.945   0.066 -32.448  1.00  0.00           N  
ATOM   2590  CA  GLY C1783     -43.889  -0.578 -31.585  1.00  0.00           C  
ATOM   2591  C   GLY C1783     -44.836   0.413 -30.968  1.00  0.00           C  
ATOM   2592  O   GLY C1783     -44.600   0.886 -29.860  1.00  0.00           O  
ATOM   2593  N   VAL C1784     -45.947   0.687 -31.652  1.00  0.00           N  
ATOM   2594  CA  VAL C1784     -46.881   1.731 -31.232  1.00  0.00           C  
ATOM   2595  C   VAL C1784     -47.586   1.379 -29.944  1.00  0.00           C  
ATOM   2596  O   VAL C1784     -47.745   2.226 -29.076  1.00  0.00           O  
ATOM   2597  CB  VAL C1784     -47.919   2.090 -32.341  1.00  0.00           C  
ATOM   2598  CG1 VAL C1784     -48.921   3.160 -31.852  1.00  0.00           C  
ATOM   2599  CG2 VAL C1784     -47.230   2.575 -33.613  1.00  0.00           C  
ATOM   2600  N   SER C1785     -48.044   0.148 -29.792  1.00  0.00           N  
ATOM   2601  CA  SER C1785     -48.746  -0.187 -28.552  1.00  0.00           C  
ATOM   2602  C   SER C1785     -47.758  -0.426 -27.415  1.00  0.00           C  
ATOM   2603  O   SER C1785     -48.064  -0.079 -26.276  1.00  0.00           O  
ATOM   2604  CB  SER C1785     -49.725  -1.350 -28.720  1.00  0.00           C  
ATOM   2605  OG  SER C1785     -49.103  -2.509 -29.227  1.00  0.00           O  
ATOM   2606  N   ARG C1786     -46.572  -0.968 -27.723  1.00  0.00           N  
ATOM   2607  CA  ARG C1786     -45.500  -1.125 -26.725  1.00  0.00           C  
ATOM   2608  C   ARG C1786     -45.089   0.246 -26.179  1.00  0.00           C  
ATOM   2609  O   ARG C1786     -44.714   0.351 -25.026  1.00  0.00           O  
ATOM   2610  CB  ARG C1786     -44.258  -1.840 -27.312  1.00  0.00           C  
ATOM   2611  CG  ARG C1786     -43.095  -1.980 -26.339  1.00  0.00           C  
ATOM   2612  CD  ARG C1786     -41.888  -2.705 -26.902  1.00  0.00           C  
ATOM   2613  NE  ARG C1786     -42.018  -4.169 -26.966  1.00  0.00           N  
ATOM   2614  CZ  ARG C1786     -41.039  -5.006 -27.352  1.00  0.00           C  
ATOM   2615  NH1 ARG C1786     -39.838  -4.554 -27.701  1.00  0.00           N  
ATOM   2616  NH2 ARG C1786     -41.256  -6.308 -27.384  1.00  0.00           N  
ATOM   2617  N   LEU C1787     -45.152   1.289 -27.010  1.00  0.00           N  
ATOM   2618  CA  LEU C1787     -44.733   2.636 -26.578  1.00  0.00           C  
ATOM   2619  C   LEU C1787     -45.511   3.147 -25.362  1.00  0.00           C  
ATOM   2620  O   LEU C1787     -44.982   3.952 -24.619  1.00  0.00           O  
ATOM   2621  CB  LEU C1787     -44.732   3.669 -27.734  1.00  0.00           C  
ATOM   2622  CG  LEU C1787     -43.466   3.825 -28.610  1.00  0.00           C  
ATOM   2623  CD1 LEU C1787     -43.745   4.354 -30.020  1.00  0.00           C  
ATOM   2624  CD2 LEU C1787     -42.436   4.695 -27.947  1.00  0.00           C  
ATOM   2625  N   LEU C1788     -46.735   2.672 -25.115  1.00  0.00           N  
ATOM   2626  CA  LEU C1788     -47.494   3.218 -23.982  1.00  0.00           C  
ATOM   2627  C   LEU C1788     -46.895   2.648 -22.711  1.00  0.00           C  
ATOM   2628  O   LEU C1788     -46.791   3.353 -21.711  1.00  0.00           O  
ATOM   2629  CB  LEU C1788     -48.995   2.923 -24.050  1.00  0.00           C  
ATOM   2630  CG  LEU C1788     -49.924   3.629 -25.043  1.00  0.00           C  
ATOM   2631  CD1 LEU C1788     -49.987   2.942 -26.395  1.00  0.00           C  
ATOM   2632  CD2 LEU C1788     -51.338   3.692 -24.437  1.00  0.00           C  
ATOM   2633  N   GLY C1789     -46.515   1.375 -22.735  1.00  0.00           N  
ATOM   2634  CA  GLY C1789     -45.689   0.808 -21.694  1.00  0.00           C  
ATOM   2635  C   GLY C1789     -44.364   1.543 -21.453  1.00  0.00           C  
ATOM   2636  O   GLY C1789     -44.087   1.928 -20.330  1.00  0.00           O  
ATOM   2637  N   ALA C1790     -43.551   1.747 -22.492  1.00  0.00           N  
ATOM   2638  CA  ALA C1790     -42.237   2.427 -22.348  1.00  0.00           C  
ATOM   2639  C   ALA C1790     -42.307   3.876 -21.904  1.00  0.00           C  
ATOM   2640  O   ALA C1790     -41.449   4.322 -21.137  1.00  0.00           O  
ATOM   2641  CB  ALA C1790     -41.406   2.336 -23.620  1.00  0.00           C  
ATOM   2642  N   ILE C1791     -43.306   4.624 -22.398  1.00  0.00           N  
ATOM   2643  CA  ILE C1791     -43.549   5.973 -21.892  1.00  0.00           C  
ATOM   2644  C   ILE C1791     -43.833   5.915 -20.406  1.00  0.00           C  
ATOM   2645  O   ILE C1791     -43.233   6.633 -19.633  1.00  0.00           O  
ATOM   2646  CB  ILE C1791     -44.666   6.702 -22.668  1.00  0.00           C  
ATOM   2647  CG1 ILE C1791     -44.193   7.040 -24.078  1.00  0.00           C  
ATOM   2648  CG2 ILE C1791     -45.179   7.979 -21.902  1.00  0.00           C  
ATOM   2649  CD1 ILE C1791     -45.318   7.213 -25.047  1.00  0.00           C  
ATOM   2650  N   ILE C1792     -44.723   5.051 -19.957  1.00  0.00           N  
ATOM   2651  CA  ILE C1792     -44.944   5.024 -18.521  1.00  0.00           C  
ATOM   2652  C   ILE C1792     -43.708   4.591 -17.690  1.00  0.00           C  
ATOM   2653  O   ILE C1792     -43.519   5.088 -16.575  1.00  0.00           O  
ATOM   2654  CB  ILE C1792     -46.199   4.256 -18.150  1.00  0.00           C  
ATOM   2655  CG1 ILE C1792     -47.383   4.870 -18.882  1.00  0.00           C  
ATOM   2656  CG2 ILE C1792     -46.397   4.241 -16.598  1.00  0.00           C  
ATOM   2657  CD1 ILE C1792     -48.575   3.996 -18.866  1.00  0.00           C  
ATOM   2658  N   GLU C1793     -42.878   3.683 -18.205  1.00  0.00           N  
ATOM   2659  CA  GLU C1793     -41.628   3.319 -17.502  1.00  0.00           C  
ATOM   2660  C   GLU C1793     -40.740   4.542 -17.284  1.00  0.00           C  
ATOM   2661  O   GLU C1793     -40.261   4.776 -16.165  1.00  0.00           O  
ATOM   2662  CB  GLU C1793     -40.839   2.222 -18.252  1.00  0.00           C  
ATOM   2663  CG  GLU C1793     -41.530   0.872 -18.292  1.00  0.00           C  
ATOM   2664  CD  GLU C1793     -41.896   0.310 -16.907  1.00  0.00           C  
ATOM   2665  OE1 GLU C1793     -41.167   0.543 -15.928  1.00  0.00           O  
ATOM   2666  OE2 GLU C1793     -42.913  -0.404 -16.795  1.00  0.00           O  
ATOM   2667  N   ALA C1794     -40.552   5.317 -18.359  1.00  0.00           N  
ATOM   2668  CA  ALA C1794     -39.782   6.547 -18.346  1.00  0.00           C  
ATOM   2669  C   ALA C1794     -40.423   7.675 -17.494  1.00  0.00           C  
ATOM   2670  O   ALA C1794     -39.698   8.499 -16.899  1.00  0.00           O  
ATOM   2671  CB  ALA C1794     -39.524   7.018 -19.759  1.00  0.00           C  
ATOM   2672  N   CYS C1795     -41.761   7.679 -17.391  1.00  0.00           N  
ATOM   2673  CA  CYS C1795     -42.511   8.871 -16.909  1.00  0.00           C  
ATOM   2674  C   CYS C1795     -43.616   8.562 -15.874  1.00  0.00           C  
ATOM   2675  O   CYS C1795     -44.765   8.322 -16.221  1.00  0.00           O  
ATOM   2676  CB  CYS C1795     -43.138   9.593 -18.103  1.00  0.00           C  
ATOM   2677  SG  CYS C1795     -42.045  10.042 -19.477  1.00  0.00           S  
ATOM   2678  N   HIS C1796     -43.267   8.589 -14.597  1.00  0.00           N  
ATOM   2679  CA  HIS C1796     -44.212   8.299 -13.518  1.00  0.00           C  
ATOM   2680  C   HIS C1796     -43.571   8.711 -12.205  1.00  0.00           C  
ATOM   2681  O   HIS C1796     -42.397   9.105 -12.160  1.00  0.00           O  
ATOM   2682  CB  HIS C1796     -44.575   6.790 -13.475  1.00  0.00           C  
ATOM   2683  CG  HIS C1796     -43.412   5.918 -13.100  1.00  0.00           C  
ATOM   2684  ND1 HIS C1796     -42.418   5.581 -13.993  1.00  0.00           N  
ATOM   2685  CD2 HIS C1796     -43.063   5.355 -11.920  1.00  0.00           C  
ATOM   2686  CE1 HIS C1796     -41.516   4.837 -13.382  1.00  0.00           C  
ATOM   2687  NE2 HIS C1796     -41.884   4.689 -12.122  1.00  0.00           N  
ATOM   2688  N   ASP C1797     -44.340   8.615 -11.137  1.00  0.00           N  
ATOM   2689  CA  ASP C1797     -43.810   8.828  -9.805  1.00  0.00           C  
ATOM   2690  C   ASP C1797     -44.634   7.993  -8.843  1.00  0.00           C  
ATOM   2691  O   ASP C1797     -45.322   7.057  -9.279  1.00  0.00           O  
ATOM   2692  CB  ASP C1797     -43.806  10.325  -9.446  1.00  0.00           C  
ATOM   2693  CG  ASP C1797     -45.211  10.934  -9.313  1.00  0.00           C  
ATOM   2694  OD1 ASP C1797     -46.259  10.217  -9.269  1.00  0.00           O  
ATOM   2695  OD2 ASP C1797     -45.239  12.174  -9.221  1.00  0.00           O  
ATOM   2696  N   ASP C1798     -44.593   8.297  -7.553  1.00  0.00           N  
ATOM   2697  CA  ASP C1798     -45.320   7.458  -6.605  1.00  0.00           C  
ATOM   2698  C   ASP C1798     -46.815   7.678  -6.695  1.00  0.00           C  
ATOM   2699  O   ASP C1798     -47.592   6.875  -6.172  1.00  0.00           O  
ATOM   2700  CB  ASP C1798     -44.818   7.656  -5.176  1.00  0.00           C  
ATOM   2701  CG  ASP C1798     -43.530   6.862  -4.883  1.00  0.00           C  
ATOM   2702  OD1 ASP C1798     -42.781   6.484  -5.836  1.00  0.00           O  
ATOM   2703  OD2 ASP C1798     -43.280   6.608  -3.686  1.00  0.00           O  
ATOM   2704  N   ASN C1799     -47.208   8.750  -7.393  1.00  0.00           N  
ATOM   2705  CA  ASN C1799     -48.620   9.112  -7.552  1.00  0.00           C  
ATOM   2706  C   ASN C1799     -49.220   8.762  -8.907  1.00  0.00           C  
ATOM   2707  O   ASN C1799     -50.381   9.042  -9.140  1.00  0.00           O  
ATOM   2708  CB  ASN C1799     -48.837  10.593  -7.238  1.00  0.00           C  
ATOM   2709  CG  ASN C1799     -48.349  10.973  -5.837  1.00  0.00           C  
ATOM   2710  OD1 ASN C1799     -47.344  11.678  -5.687  1.00  0.00           O  
ATOM   2711  ND2 ASN C1799     -49.040  10.489  -4.819  1.00  0.00           N  
ATOM   2712  N   GLY C1800     -48.441   8.134  -9.785  1.00  0.00           N  
ATOM   2713  CA  GLY C1800     -48.959   7.642 -11.060  1.00  0.00           C  
ATOM   2714  C   GLY C1800     -48.210   8.143 -12.278  1.00  0.00           C  
ATOM   2715  O   GLY C1800     -47.068   8.561 -12.184  1.00  0.00           O  
ATOM   2716  N   ILE C1801     -48.895   8.111 -13.413  1.00  0.00           N  
ATOM   2717  CA  ILE C1801     -48.365   8.506 -14.700  1.00  0.00           C  
ATOM   2718  C   ILE C1801     -48.068  10.004 -14.753  1.00  0.00           C  
ATOM   2719  O   ILE C1801     -48.777  10.794 -14.142  1.00  0.00           O  
ATOM   2720  CB  ILE C1801     -49.377   8.125 -15.829  1.00  0.00           C  
ATOM   2721  CG1 ILE C1801     -49.855   6.668 -15.656  1.00  0.00           C  
ATOM   2722  CG2 ILE C1801     -48.750   8.344 -17.211  1.00  0.00           C  
ATOM   2723  CD1 ILE C1801     -51.180   6.289 -16.334  1.00  0.00           C  
ATOM   2724  N   ILE C1802     -47.014  10.374 -15.481  1.00  0.00           N  
ATOM   2725  CA  ILE C1802     -46.767  11.759 -15.885  1.00  0.00           C  
ATOM   2726  C   ILE C1802     -46.596  11.840 -17.408  1.00  0.00           C  
ATOM   2727  O   ILE C1802     -45.463  11.776 -17.922  1.00  0.00           O  
ATOM   2728  CB  ILE C1802     -45.532  12.370 -15.137  1.00  0.00           C  
ATOM   2729  CG1 ILE C1802     -45.712  12.256 -13.608  1.00  0.00           C  
ATOM   2730  CG2 ILE C1802     -45.271  13.836 -15.554  1.00  0.00           C  
ATOM   2731  CD1 ILE C1802     -44.385  12.379 -12.839  1.00  0.00           C  
ATOM   2732  N   TRP C1803     -47.713  11.968 -18.138  1.00  0.00           N  
ATOM   2733  CA  TRP C1803     -47.676  11.931 -19.597  1.00  0.00           C  
ATOM   2734  C   TRP C1803     -46.898  13.134 -20.166  1.00  0.00           C  
ATOM   2735  O   TRP C1803     -47.128  14.271 -19.756  1.00  0.00           O  
ATOM   2736  CB  TRP C1803     -49.101  11.929 -20.203  1.00  0.00           C  
ATOM   2737  CG  TRP C1803     -49.980  10.657 -20.016  1.00  0.00           C  
ATOM   2738  CD1 TRP C1803     -51.177  10.582 -19.355  1.00  0.00           C  
ATOM   2739  CD2 TRP C1803     -49.729   9.338 -20.515  1.00  0.00           C  
ATOM   2740  NE1 TRP C1803     -51.682   9.305 -19.395  1.00  0.00           N  
ATOM   2741  CE2 TRP C1803     -50.810   8.520 -20.107  1.00  0.00           C  
ATOM   2742  CE3 TRP C1803     -48.691   8.756 -21.256  1.00  0.00           C  
ATOM   2743  CZ2 TRP C1803     -50.877   7.150 -20.425  1.00  0.00           C  
ATOM   2744  CZ3 TRP C1803     -48.768   7.381 -21.574  1.00  0.00           C  
ATOM   2745  CH2 TRP C1803     -49.847   6.612 -21.161  1.00  0.00           C  
ATOM   2746  N   PRO C1804     -45.967  12.890 -21.119  1.00  0.00           N  
ATOM   2747  CA  PRO C1804     -45.525  14.042 -21.893  1.00  0.00           C  
ATOM   2748  C   PRO C1804     -46.726  14.644 -22.626  1.00  0.00           C  
ATOM   2749  O   PRO C1804     -47.678  13.924 -22.970  1.00  0.00           O  
ATOM   2750  CB  PRO C1804     -44.509  13.443 -22.866  1.00  0.00           C  
ATOM   2751  CG  PRO C1804     -44.025  12.178 -22.165  1.00  0.00           C  
ATOM   2752  CD  PRO C1804     -45.264  11.654 -21.537  1.00  0.00           C  
ATOM   2753  N   GLU C1805     -46.676  15.958 -22.849  1.00  0.00           N  
ATOM   2754  CA  GLU C1805     -47.842  16.734 -23.282  1.00  0.00           C  
ATOM   2755  C   GLU C1805     -48.400  16.232 -24.610  1.00  0.00           C  
ATOM   2756  O   GLU C1805     -49.604  16.305 -24.825  1.00  0.00           O  
ATOM   2757  CB  GLU C1805     -47.495  18.239 -23.366  1.00  0.00           C  
ATOM   2758  CG  GLU C1805     -48.640  19.174 -22.979  1.00  0.00           C  
ATOM   2759  CD  GLU C1805     -48.142  20.555 -22.467  1.00  0.00           C  
ATOM   2760  OE1 GLU C1805     -48.568  21.585 -23.046  1.00  0.00           O  
ATOM   2761  OE2 GLU C1805     -47.327  20.609 -21.490  1.00  0.00           O  
ATOM   2762  N   ALA C1806     -47.518  15.737 -25.485  1.00  0.00           N  
ATOM   2763  CA  ALA C1806     -47.887  15.321 -26.842  1.00  0.00           C  
ATOM   2764  C   ALA C1806     -48.680  14.020 -26.951  1.00  0.00           C  
ATOM   2765  O   ALA C1806     -49.306  13.768 -27.981  1.00  0.00           O  
ATOM   2766  CB  ALA C1806     -46.661  15.278 -27.751  1.00  0.00           C  
ATOM   2767  N   VAL C1807     -48.652  13.205 -25.898  1.00  0.00           N  
ATOM   2768  CA  VAL C1807     -49.288  11.887 -25.907  1.00  0.00           C  
ATOM   2769  C   VAL C1807     -50.368  11.773 -24.838  1.00  0.00           C  
ATOM   2770  O   VAL C1807     -51.114  10.784 -24.801  1.00  0.00           O  
ATOM   2771  CB  VAL C1807     -48.233  10.693 -25.789  1.00  0.00           C  
ATOM   2772  CG1 VAL C1807     -47.193  10.740 -26.896  1.00  0.00           C  
ATOM   2773  CG2 VAL C1807     -47.549  10.666 -24.416  1.00  0.00           C  
ATOM   2774  N   ALA C1808     -50.468  12.790 -23.981  1.00  0.00           N  
ATOM   2775  CA  ALA C1808     -51.493  12.843 -22.936  1.00  0.00           C  
ATOM   2776  C   ALA C1808     -52.909  12.694 -23.505  1.00  0.00           C  
ATOM   2777  O   ALA C1808     -53.161  13.207 -24.586  1.00  0.00           O  
ATOM   2778  CB  ALA C1808     -51.361  14.151 -22.168  1.00  0.00           C  
ATOM   2779  N   PRO C1809     -53.839  12.005 -22.781  1.00  0.00           N  
ATOM   2780  CA  PRO C1809     -55.183  11.791 -23.318  1.00  0.00           C  
ATOM   2781  C   PRO C1809     -56.047  13.077 -23.379  1.00  0.00           C  
ATOM   2782  O   PRO C1809     -56.861  13.242 -24.308  1.00  0.00           O  
ATOM   2783  CB  PRO C1809     -55.789  10.773 -22.342  1.00  0.00           C  
ATOM   2784  CG  PRO C1809     -55.090  10.982 -21.055  1.00  0.00           C  
ATOM   2785  CD  PRO C1809     -53.687  11.390 -21.443  1.00  0.00           C  
ATOM   2786  N   PHE C1810     -55.879  13.924 -22.353  1.00  0.00           N  
ATOM   2787  CA  PHE C1810     -56.354  15.305 -22.260  1.00  0.00           C  
ATOM   2788  C   PHE C1810     -55.130  16.136 -21.824  1.00  0.00           C  
ATOM   2789  O   PHE C1810     -54.164  15.574 -21.316  1.00  0.00           O  
ATOM   2790  CB  PHE C1810     -57.458  15.393 -21.216  1.00  0.00           C  
ATOM   2791  CG  PHE C1810     -58.684  14.580 -21.561  1.00  0.00           C  
ATOM   2792  CD1 PHE C1810     -59.674  15.106 -22.419  1.00  0.00           C  
ATOM   2793  CD2 PHE C1810     -58.840  13.286 -21.056  1.00  0.00           C  
ATOM   2794  CE1 PHE C1810     -60.804  14.372 -22.755  1.00  0.00           C  
ATOM   2795  CE2 PHE C1810     -59.984  12.535 -21.382  1.00  0.00           C  
ATOM   2796  CZ  PHE C1810     -60.966  13.085 -22.238  1.00  0.00           C  
ATOM   2797  N   ARG C1811     -55.147  17.450 -22.018  1.00  0.00           N  
ATOM   2798  CA  ARG C1811     -53.991  18.297 -21.712  1.00  0.00           C  
ATOM   2799  C   ARG C1811     -54.104  18.982 -20.341  1.00  0.00           C  
ATOM   2800  O   ARG C1811     -53.089  19.262 -19.677  1.00  0.00           O  
ATOM   2801  CB  ARG C1811     -53.825  19.350 -22.794  1.00  0.00           C  
ATOM   2802  CG  ARG C1811     -52.752  20.342 -22.465  1.00  0.00           C  
ATOM   2803  CD  ARG C1811     -52.167  20.981 -23.699  1.00  0.00           C  
ATOM   2804  NE  ARG C1811     -51.300  22.080 -23.293  1.00  0.00           N  
ATOM   2805  CZ  ARG C1811     -51.706  23.340 -23.165  1.00  0.00           C  
ATOM   2806  NH1 ARG C1811     -52.974  23.654 -23.449  1.00  0.00           N  
ATOM   2807  NH2 ARG C1811     -50.850  24.286 -22.759  1.00  0.00           N  
ATOM   2808  N   VAL C1812     -55.354  19.237 -19.949  1.00  0.00           N  
ATOM   2809  CA  VAL C1812     -55.716  19.819 -18.669  1.00  0.00           C  
ATOM   2810  C   VAL C1812     -56.995  19.159 -18.190  1.00  0.00           C  
ATOM   2811  O   VAL C1812     -57.896  18.927 -18.974  1.00  0.00           O  
ATOM   2812  CB  VAL C1812     -55.940  21.342 -18.783  1.00  0.00           C  
ATOM   2813  CG1 VAL C1812     -56.717  21.692 -20.048  1.00  0.00           C  
ATOM   2814  CG2 VAL C1812     -56.620  21.893 -17.532  1.00  0.00           C  
ATOM   2815  N   THR C1813     -57.072  18.837 -16.907  1.00  0.00           N  
ATOM   2816  CA  THR C1813     -58.344  18.457 -16.300  1.00  0.00           C  
ATOM   2817  C   THR C1813     -58.802  19.538 -15.320  1.00  0.00           C  
ATOM   2818  O   THR C1813     -57.993  20.301 -14.793  1.00  0.00           O  
ATOM   2819  CB  THR C1813     -58.255  17.089 -15.597  1.00  0.00           C  
ATOM   2820  OG1 THR C1813     -59.503  16.792 -14.960  1.00  0.00           O  
ATOM   2821  CG2 THR C1813     -57.101  17.058 -14.587  1.00  0.00           C  
ATOM   2822  N   ILE C1814     -60.105  19.584 -15.070  1.00  0.00           N  
ATOM   2823  CA  ILE C1814     -60.695  20.588 -14.197  1.00  0.00           C  
ATOM   2824  C   ILE C1814     -61.287  19.850 -13.004  1.00  0.00           C  
ATOM   2825  O   ILE C1814     -62.182  19.006 -13.166  1.00  0.00           O  
ATOM   2826  CB  ILE C1814     -61.755  21.439 -14.971  1.00  0.00           C  
ATOM   2827  CG1 ILE C1814     -61.074  22.280 -16.054  1.00  0.00           C  
ATOM   2828  CG2 ILE C1814     -62.540  22.345 -14.037  1.00  0.00           C  
ATOM   2829  CD1 ILE C1814     -62.048  23.008 -17.040  1.00  0.00           C  
ATOM   2830  N   LEU C1815     -60.795  20.148 -11.804  1.00  0.00           N  
ATOM   2831  CA  LEU C1815     -61.378  19.526 -10.611  1.00  0.00           C  
ATOM   2832  C   LEU C1815     -62.340  20.472  -9.838  1.00  0.00           C  
ATOM   2833  O   LEU C1815     -61.922  21.474  -9.273  1.00  0.00           O  
ATOM   2834  CB  LEU C1815     -60.310  18.906  -9.698  1.00  0.00           C  
ATOM   2835  CG  LEU C1815     -58.993  18.311 -10.245  1.00  0.00           C  
ATOM   2836  CD1 LEU C1815     -58.273  17.558  -9.156  1.00  0.00           C  
ATOM   2837  CD2 LEU C1815     -59.194  17.383 -11.391  1.00  0.00           C  
ATOM   2838  N   ASN C1816     -63.630  20.151  -9.843  1.00  0.00           N  
ATOM   2839  CA  ASN C1816     -64.591  20.870  -9.030  1.00  0.00           C  
ATOM   2840  C   ASN C1816     -64.534  20.282  -7.633  1.00  0.00           C  
ATOM   2841  O   ASN C1816     -64.973  19.149  -7.414  1.00  0.00           O  
ATOM   2842  CB  ASN C1816     -66.012  20.771  -9.606  1.00  0.00           C  
ATOM   2843  CG  ASN C1816     -67.011  21.658  -8.864  1.00  0.00           C  
ATOM   2844  OD1 ASN C1816     -66.748  22.096  -7.738  1.00  0.00           O  
ATOM   2845  ND2 ASN C1816     -68.163  21.917  -9.481  1.00  0.00           N  
ATOM   2846  N   LEU C1817     -64.017  21.067  -6.689  1.00  0.00           N  
ATOM   2847  CA  LEU C1817     -63.795  20.608  -5.325  1.00  0.00           C  
ATOM   2848  C   LEU C1817     -65.018  20.700  -4.426  1.00  0.00           C  
ATOM   2849  O   LEU C1817     -64.909  20.395  -3.240  1.00  0.00           O  
ATOM   2850  CB  LEU C1817     -62.595  21.331  -4.686  1.00  0.00           C  
ATOM   2851  CG  LEU C1817     -61.294  21.418  -5.501  1.00  0.00           C  
ATOM   2852  CD1 LEU C1817     -60.251  22.119  -4.714  1.00  0.00           C  
ATOM   2853  CD2 LEU C1817     -60.738  20.064  -5.951  1.00  0.00           C  
ATOM   2854  N   LYS C1818     -66.164  21.114  -4.993  1.00  0.00           N  
ATOM   2855  CA  LYS C1818     -67.491  21.039  -4.348  1.00  0.00           C  
ATOM   2856  C   LYS C1818     -68.681  20.787  -5.324  1.00  0.00           C  
ATOM   2857  O   LYS C1818     -69.599  21.602  -5.425  1.00  0.00           O  
ATOM   2858  CB  LYS C1818     -67.773  22.281  -3.484  1.00  0.00           C  
ATOM   2859  CG  LYS C1818     -69.059  22.158  -2.613  1.00  0.00           C  
ATOM   2860  CD  LYS C1818     -69.173  23.325  -1.636  1.00  0.00           C  
ATOM   2861  CE  LYS C1818     -70.323  23.140  -0.617  1.00  0.00           C  
ATOM   2862  NZ  LYS C1818     -71.700  23.392  -1.196  1.00  0.00           N  
ATOM   2863  N   GLN C1819     -68.685  19.636  -5.992  1.00  0.00           N  
ATOM   2864  CA  GLN C1819     -69.733  19.309  -6.941  1.00  0.00           C  
ATOM   2865  C   GLN C1819     -71.171  19.620  -6.460  1.00  0.00           C  
ATOM   2866  O   GLN C1819     -71.609  19.147  -5.394  1.00  0.00           O  
ATOM   2867  CB  GLN C1819     -69.622  17.847  -7.405  1.00  0.00           C  
ATOM   2868  CG  GLN C1819     -70.083  17.626  -8.835  1.00  0.00           C  
ATOM   2869  CD  GLN C1819     -69.263  18.447  -9.804  1.00  0.00           C  
ATOM   2870  OE1 GLN C1819     -68.060  18.536  -9.657  1.00  0.00           O  
ATOM   2871  NE2 GLN C1819     -69.921  19.066 -10.794  1.00  0.00           N  
ATOM   2872  N   GLY C1820     -71.900  20.400  -7.264  1.00  0.00           N  
ATOM   2873  CA  GLY C1820     -73.276  20.782  -6.937  1.00  0.00           C  
ATOM   2874  C   GLY C1820     -73.384  22.077  -6.137  1.00  0.00           C  
ATOM   2875  O   GLY C1820     -74.472  22.444  -5.710  1.00  0.00           O  
ATOM   2876  N   ASP C1821     -72.258  22.751  -5.905  1.00  0.00           N  
ATOM   2877  CA  ASP C1821     -72.265  24.145  -5.468  1.00  0.00           C  
ATOM   2878  C   ASP C1821     -72.509  24.992  -6.728  1.00  0.00           C  
ATOM   2879  O   ASP C1821     -71.710  24.958  -7.683  1.00  0.00           O  
ATOM   2880  CB  ASP C1821     -70.951  24.503  -4.765  1.00  0.00           C  
ATOM   2881  CG  ASP C1821     -70.916  25.936  -4.228  1.00  0.00           C  
ATOM   2882  OD1 ASP C1821     -71.226  26.152  -3.021  1.00  0.00           O  
ATOM   2883  OD2 ASP C1821     -70.545  26.847  -5.008  1.00  0.00           O  
ATOM   2884  N   ALA C1829     -73.638  25.712  -6.732  1.00  0.00           N  
ATOM   2885  CA  ALA C1829     -74.074  26.495  -7.892  1.00  0.00           C  
ATOM   2886  C   ALA C1829     -72.986  27.430  -8.425  1.00  0.00           C  
ATOM   2887  O   ALA C1829     -72.912  27.662  -9.657  1.00  0.00           O  
ATOM   2888  CB  ALA C1829     -75.363  27.278  -7.570  1.00  0.00           C  
ATOM   2889  N   ALA C1830     -72.146  27.939  -7.506  1.00  0.00           N  
ATOM   2890  CA  ALA C1830     -70.956  28.754  -7.858  1.00  0.00           C  
ATOM   2891  C   ALA C1830     -69.889  27.959  -8.615  1.00  0.00           C  
ATOM   2892  O   ALA C1830     -69.673  28.224  -9.793  1.00  0.00           O  
ATOM   2893  CB  ALA C1830     -70.358  29.465  -6.623  1.00  0.00           C  
ATOM   2894  N   THR C1831     -69.251  26.976  -7.967  1.00  0.00           N  
ATOM   2895  CA  THR C1831     -68.227  26.113  -8.615  1.00  0.00           C  
ATOM   2896  C   THR C1831     -68.708  25.451  -9.923  1.00  0.00           C  
ATOM   2897  O   THR C1831     -68.020  25.511 -10.952  1.00  0.00           O  
ATOM   2898  CB  THR C1831     -67.669  25.019  -7.650  1.00  0.00           C  
ATOM   2899  OG1 THR C1831     -68.749  24.240  -7.104  1.00  0.00           O  
ATOM   2900  CG2 THR C1831     -66.847  25.625  -6.526  1.00  0.00           C  
ATOM   2901  N   ASP C1832     -69.886  24.833  -9.892  1.00  0.00           N  
ATOM   2902  CA  ASP C1832     -70.506  24.303 -11.106  1.00  0.00           C  
ATOM   2903  C   ASP C1832     -70.491  25.307 -12.274  1.00  0.00           C  
ATOM   2904  O   ASP C1832     -70.067  24.982 -13.370  1.00  0.00           O  
ATOM   2905  CB  ASP C1832     -71.936  23.898 -10.829  1.00  0.00           C  
ATOM   2906  CG  ASP C1832     -72.043  22.672  -9.955  1.00  0.00           C  
ATOM   2907  OD1 ASP C1832     -71.045  22.255  -9.329  1.00  0.00           O  
ATOM   2908  OD2 ASP C1832     -73.156  22.099  -9.919  1.00  0.00           O  
ATOM   2909  N   ALA C1833     -70.949  26.534 -12.025  1.00  0.00           N  
ATOM   2910  CA  ALA C1833     -70.973  27.598 -13.035  1.00  0.00           C  
ATOM   2911  C   ALA C1833     -69.593  27.986 -13.528  1.00  0.00           C  
ATOM   2912  O   ALA C1833     -69.380  28.094 -14.741  1.00  0.00           O  
ATOM   2913  CB  ALA C1833     -71.687  28.832 -12.489  1.00  0.00           C  
ATOM   2914  N   ALA C1834     -68.664  28.233 -12.604  1.00  0.00           N  
ATOM   2915  CA  ALA C1834     -67.304  28.578 -13.008  1.00  0.00           C  
ATOM   2916  C   ALA C1834     -66.611  27.409 -13.744  1.00  0.00           C  
ATOM   2917  O   ALA C1834     -65.816  27.626 -14.645  1.00  0.00           O  
ATOM   2918  CB  ALA C1834     -66.488  29.031 -11.814  1.00  0.00           C  
ATOM   2919  N   CYS C1835     -66.925  26.171 -13.363  1.00  0.00           N  
ATOM   2920  CA  CYS C1835     -66.357  25.008 -14.020  1.00  0.00           C  
ATOM   2921  C   CYS C1835     -66.937  24.788 -15.411  1.00  0.00           C  
ATOM   2922  O   CYS C1835     -66.200  24.422 -16.327  1.00  0.00           O  
ATOM   2923  CB  CYS C1835     -66.506  23.756 -13.154  1.00  0.00           C  
ATOM   2924  SG  CYS C1835     -65.320  23.675 -11.799  1.00  0.00           S  
ATOM   2925  N   ASP C1836     -68.242  25.010 -15.570  1.00  0.00           N  
ATOM   2926  CA  ASP C1836     -68.880  24.979 -16.882  1.00  0.00           C  
ATOM   2927  C   ASP C1836     -68.293  26.015 -17.813  1.00  0.00           C  
ATOM   2928  O   ASP C1836     -68.015  25.718 -18.986  1.00  0.00           O  
ATOM   2929  CB  ASP C1836     -70.360  25.215 -16.762  1.00  0.00           C  
ATOM   2930  CG  ASP C1836     -71.075  24.044 -16.163  1.00  0.00           C  
ATOM   2931  OD1 ASP C1836     -70.489  22.935 -16.157  1.00  0.00           O  
ATOM   2932  OD2 ASP C1836     -72.219  24.237 -15.683  1.00  0.00           O  
ATOM   2933  N   GLN C1837     -68.090  27.219 -17.276  1.00  0.00           N  
ATOM   2934  CA  GLN C1837     -67.423  28.314 -17.970  1.00  0.00           C  
ATOM   2935  C   GLN C1837     -66.018  27.918 -18.442  1.00  0.00           C  
ATOM   2936  O   GLN C1837     -65.743  27.948 -19.632  1.00  0.00           O  
ATOM   2937  CB  GLN C1837     -67.369  29.537 -17.050  1.00  0.00           C  
ATOM   2938  CG  GLN C1837     -67.088  30.868 -17.736  1.00  0.00           C  
ATOM   2939  CD  GLN C1837     -66.311  31.828 -16.836  1.00  0.00           C  
ATOM   2940  OE1 GLN C1837     -65.130  32.120 -17.090  1.00  0.00           O  
ATOM   2941  NE2 GLN C1837     -66.965  32.308 -15.764  1.00  0.00           N  
ATOM   2942  N   LEU C1838     -65.126  27.561 -17.527  1.00  0.00           N  
ATOM   2943  CA  LEU C1838     -63.771  27.104 -17.904  1.00  0.00           C  
ATOM   2944  C   LEU C1838     -63.796  25.952 -18.907  1.00  0.00           C  
ATOM   2945  O   LEU C1838     -63.040  25.943 -19.874  1.00  0.00           O  
ATOM   2946  CB  LEU C1838     -62.974  26.659 -16.664  1.00  0.00           C  
ATOM   2947  CG  LEU C1838     -62.249  27.695 -15.818  1.00  0.00           C  
ATOM   2948  CD1 LEU C1838     -61.588  27.018 -14.670  1.00  0.00           C  
ATOM   2949  CD2 LEU C1838     -61.211  28.399 -16.635  1.00  0.00           C  
ATOM   2950  N   TYR C1839     -64.654  24.968 -18.644  1.00  0.00           N  
ATOM   2951  CA  TYR C1839     -64.874  23.853 -19.562  1.00  0.00           C  
ATOM   2952  C   TYR C1839     -65.219  24.338 -20.969  1.00  0.00           C  
ATOM   2953  O   TYR C1839     -64.517  23.994 -21.939  1.00  0.00           O  
ATOM   2954  CB  TYR C1839     -65.989  22.951 -19.044  1.00  0.00           C  
ATOM   2955  CG  TYR C1839     -66.245  21.725 -19.882  1.00  0.00           C  
ATOM   2956  CD1 TYR C1839     -65.268  20.744 -20.039  1.00  0.00           C  
ATOM   2957  CD2 TYR C1839     -67.469  21.534 -20.513  1.00  0.00           C  
ATOM   2958  CE1 TYR C1839     -65.512  19.606 -20.793  1.00  0.00           C  
ATOM   2959  CE2 TYR C1839     -67.711  20.396 -21.288  1.00  0.00           C  
ATOM   2960  CZ  TYR C1839     -66.735  19.432 -21.411  1.00  0.00           C  
ATOM   2961  OH  TYR C1839     -66.970  18.294 -22.158  1.00  0.00           O  
ATOM   2962  N   ARG C1840     -66.299  25.122 -21.059  1.00  0.00           N  
ATOM   2963  CA  ARG C1840     -66.789  25.694 -22.314  1.00  0.00           C  
ATOM   2964  C   ARG C1840     -65.781  26.610 -23.012  1.00  0.00           C  
ATOM   2965  O   ARG C1840     -65.610  26.521 -24.224  1.00  0.00           O  
ATOM   2966  CB  ARG C1840     -68.119  26.412 -22.086  1.00  0.00           C  
ATOM   2967  CG  ARG C1840     -69.318  25.469 -22.092  1.00  0.00           C  
ATOM   2968  CD  ARG C1840     -70.633  26.240 -22.111  1.00  0.00           C  
ATOM   2969  NE  ARG C1840     -71.253  26.351 -20.783  1.00  0.00           N  
ATOM   2970  CZ  ARG C1840     -71.167  27.414 -19.971  1.00  0.00           C  
ATOM   2971  NH1 ARG C1840     -70.465  28.504 -20.315  1.00  0.00           N  
ATOM   2972  NH2 ARG C1840     -71.797  27.387 -18.798  1.00  0.00           N  
ATOM   2973  N   GLU C1841     -65.104  27.468 -22.253  1.00  0.00           N  
ATOM   2974  CA  GLU C1841     -64.053  28.323 -22.822  1.00  0.00           C  
ATOM   2975  C   GLU C1841     -62.820  27.568 -23.346  1.00  0.00           C  
ATOM   2976  O   GLU C1841     -62.301  27.919 -24.401  1.00  0.00           O  
ATOM   2977  CB  GLU C1841     -63.634  29.424 -21.834  1.00  0.00           C  
ATOM   2978  CG  GLU C1841     -64.657  30.565 -21.728  1.00  0.00           C  
ATOM   2979  CD  GLU C1841     -64.306  31.634 -20.689  1.00  0.00           C  
ATOM   2980  OE1 GLU C1841     -63.139  31.681 -20.225  1.00  0.00           O  
ATOM   2981  OE2 GLU C1841     -65.208  32.441 -20.346  1.00  0.00           O  
ATOM   2982  N   LEU C1842     -62.357  26.549 -22.614  1.00  0.00           N  
ATOM   2983  CA  LEU C1842     -61.156  25.776 -22.982  1.00  0.00           C  
ATOM   2984  C   LEU C1842     -61.304  24.921 -24.246  1.00  0.00           C  
ATOM   2985  O   LEU C1842     -60.377  24.846 -25.056  1.00  0.00           O  
ATOM   2986  CB  LEU C1842     -60.637  24.930 -21.803  1.00  0.00           C  
ATOM   2987  CG  LEU C1842     -59.711  25.587 -20.758  1.00  0.00           C  
ATOM   2988  CD1 LEU C1842     -59.348  24.603 -19.677  1.00  0.00           C  
ATOM   2989  CD2 LEU C1842     -58.435  26.141 -21.361  1.00  0.00           C  
ATOM   2990  N   SER C1843     -62.460  24.290 -24.420  1.00  0.00           N  
ATOM   2991  CA  SER C1843     -62.757  23.556 -25.652  1.00  0.00           C  
ATOM   2992  C   SER C1843     -62.753  24.484 -26.879  1.00  0.00           C  
ATOM   2993  O   SER C1843     -62.203  24.145 -27.943  1.00  0.00           O  
ATOM   2994  CB  SER C1843     -64.115  22.871 -25.547  1.00  0.00           C  
ATOM   2995  OG  SER C1843     -64.435  22.556 -24.198  1.00  0.00           O  
ATOM   2996  N   ALA C1844     -63.368  25.660 -26.717  1.00  0.00           N  
ATOM   2997  CA  ALA C1844     -63.517  26.623 -27.795  1.00  0.00           C  
ATOM   2998  C   ALA C1844     -62.158  27.069 -28.312  1.00  0.00           C  
ATOM   2999  O   ALA C1844     -62.026  27.383 -29.494  1.00  0.00           O  
ATOM   3000  CB  ALA C1844     -64.326  27.798 -27.333  1.00  0.00           C  
ATOM   3001  N   LYS C1845     -61.153  27.088 -27.437  1.00  0.00           N  
ATOM   3002  CA  LYS C1845     -59.777  27.419 -27.829  1.00  0.00           C  
ATOM   3003  C   LYS C1845     -58.956  26.187 -28.276  1.00  0.00           C  
ATOM   3004  O   LYS C1845     -57.734  26.269 -28.432  1.00  0.00           O  
ATOM   3005  CB  LYS C1845     -59.057  28.149 -26.686  1.00  0.00           C  
ATOM   3006  CG  LYS C1845     -59.166  29.680 -26.706  1.00  0.00           C  
ATOM   3007  CD  LYS C1845     -57.963  30.329 -27.435  1.00  0.00           C  
ATOM   3008  CE  LYS C1845     -57.975  31.871 -27.307  1.00  0.00           C  
ATOM   3009  NZ  LYS C1845     -56.608  32.493 -27.431  1.00  0.00           N  
ATOM   3010  N   GLY C1847     -59.631  25.055 -28.467  1.00  0.00           N  
ATOM   3011  CA  GLY C1847     -58.986  23.815 -28.904  1.00  0.00           C  
ATOM   3012  C   GLY C1847     -58.112  23.065 -27.900  1.00  0.00           C  
ATOM   3013  O   GLY C1847     -57.187  22.378 -28.304  1.00  0.00           O  
ATOM   3014  N   VAL C1848     -58.397  23.186 -26.601  1.00  0.00           N  
ATOM   3015  CA  VAL C1848     -57.674  22.441 -25.566  1.00  0.00           C  
ATOM   3016  C   VAL C1848     -58.401  21.128 -25.225  1.00  0.00           C  
ATOM   3017  O   VAL C1848     -59.605  21.131 -24.922  1.00  0.00           O  
ATOM   3018  CB  VAL C1848     -57.439  23.279 -24.258  1.00  0.00           C  
ATOM   3019  CG1 VAL C1848     -56.631  22.485 -23.257  1.00  0.00           C  
ATOM   3020  CG2 VAL C1848     -56.681  24.576 -24.536  1.00  0.00           C  
ATOM   3021  N   ASP C1849     -57.679  20.007 -25.284  1.00  0.00           N  
ATOM   3022  CA  ASP C1849     -58.223  18.733 -24.812  1.00  0.00           C  
ATOM   3023  C   ASP C1849     -58.492  18.874 -23.336  1.00  0.00           C  
ATOM   3024  O   ASP C1849     -57.563  18.909 -22.548  1.00  0.00           O  
ATOM   3025  CB  ASP C1849     -57.252  17.581 -25.054  1.00  0.00           C  
ATOM   3026  CG  ASP C1849     -57.150  17.197 -26.514  1.00  0.00           C  
ATOM   3027  OD1 ASP C1849     -58.085  17.528 -27.279  1.00  0.00           O  
ATOM   3028  OD2 ASP C1849     -56.149  16.548 -26.897  1.00  0.00           O  
ATOM   3029  N   VAL C1850     -59.761  18.985 -22.963  1.00  0.00           N  
ATOM   3030  CA  VAL C1850     -60.099  19.270 -21.575  1.00  0.00           C  
ATOM   3031  C   VAL C1850     -61.044  18.215 -21.022  1.00  0.00           C  
ATOM   3032  O   VAL C1850     -62.079  17.901 -21.621  1.00  0.00           O  
ATOM   3033  CB  VAL C1850     -60.681  20.707 -21.410  1.00  0.00           C  
ATOM   3034  CG1 VAL C1850     -61.993  20.876 -22.161  1.00  0.00           C  
ATOM   3035  CG2 VAL C1850     -60.880  21.067 -19.950  1.00  0.00           C  
ATOM   3036  N   LEU C1851     -60.661  17.649 -19.887  1.00  0.00           N  
ATOM   3037  CA  LEU C1851     -61.531  16.775 -19.125  1.00  0.00           C  
ATOM   3038  C   LEU C1851     -62.131  17.562 -17.973  1.00  0.00           C  
ATOM   3039  O   LEU C1851     -61.422  18.239 -17.234  1.00  0.00           O  
ATOM   3040  CB  LEU C1851     -60.706  15.623 -18.561  1.00  0.00           C  
ATOM   3041  CG  LEU C1851     -61.413  14.494 -17.831  1.00  0.00           C  
ATOM   3042  CD1 LEU C1851     -62.465  13.832 -18.744  1.00  0.00           C  
ATOM   3043  CD2 LEU C1851     -60.347  13.525 -17.358  1.00  0.00           C  
ATOM   3044  N   TYR C1852     -63.433  17.468 -17.785  1.00  0.00           N  
ATOM   3045  CA  TYR C1852     -64.003  18.060 -16.597  1.00  0.00           C  
ATOM   3046  C   TYR C1852     -64.401  16.995 -15.581  1.00  0.00           C  
ATOM   3047  O   TYR C1852     -65.365  16.285 -15.777  1.00  0.00           O  
ATOM   3048  CB  TYR C1852     -65.120  19.061 -16.965  1.00  0.00           C  
ATOM   3049  CG  TYR C1852     -65.976  19.586 -15.818  1.00  0.00           C  
ATOM   3050  CD1 TYR C1852     -65.496  19.635 -14.501  1.00  0.00           C  
ATOM   3051  CD2 TYR C1852     -67.250  20.069 -16.068  1.00  0.00           C  
ATOM   3052  CE1 TYR C1852     -66.285  20.103 -13.460  1.00  0.00           C  
ATOM   3053  CE2 TYR C1852     -68.067  20.539 -15.031  1.00  0.00           C  
ATOM   3054  CZ  TYR C1852     -67.584  20.551 -13.727  1.00  0.00           C  
ATOM   3055  OH  TYR C1852     -68.389  21.019 -12.705  1.00  0.00           O  
ATOM   3056  N   ASP C1853     -63.641  16.867 -14.495  1.00  0.00           N  
ATOM   3057  CA  ASP C1853     -64.056  15.956 -13.418  1.00  0.00           C  
ATOM   3058  C   ASP C1853     -65.267  16.549 -12.694  1.00  0.00           C  
ATOM   3059  O   ASP C1853     -65.128  17.304 -11.721  1.00  0.00           O  
ATOM   3060  CB  ASP C1853     -62.913  15.665 -12.470  1.00  0.00           C  
ATOM   3061  CG  ASP C1853     -63.200  14.522 -11.521  1.00  0.00           C  
ATOM   3062  OD1 ASP C1853     -64.379  14.173 -11.349  1.00  0.00           O  
ATOM   3063  OD2 ASP C1853     -62.214  13.970 -10.933  1.00  0.00           O  
ATOM   3064  N   ASP C1854     -66.455  16.221 -13.205  1.00  0.00           N  
ATOM   3065  CA  ASP C1854     -67.705  16.768 -12.701  1.00  0.00           C  
ATOM   3066  C   ASP C1854     -68.477  15.755 -11.848  1.00  0.00           C  
ATOM   3067  O   ASP C1854     -69.739  15.748 -11.853  1.00  0.00           O  
ATOM   3068  CB  ASP C1854     -68.574  17.170 -13.876  1.00  0.00           C  
ATOM   3069  CG  ASP C1854     -69.098  15.974 -14.633  1.00  0.00           C  
ATOM   3070  OD1 ASP C1854     -68.518  14.880 -14.452  1.00  0.00           O  
ATOM   3071  OD2 ASP C1854     -70.079  16.123 -15.398  1.00  0.00           O  
ATOM   3072  N   THR C1855     -67.730  14.907 -11.129  1.00  0.00           N  
ATOM   3073  CA  THR C1855     -68.325  13.789 -10.427  1.00  0.00           C  
ATOM   3074  C   THR C1855     -68.546  14.103  -8.963  1.00  0.00           C  
ATOM   3075  O   THR C1855     -67.809  14.879  -8.355  1.00  0.00           O  
ATOM   3076  CB  THR C1855     -67.514  12.460 -10.575  1.00  0.00           C  
ATOM   3077  OG1 THR C1855     -66.243  12.575  -9.923  1.00  0.00           O  
ATOM   3078  CG2 THR C1855     -67.325  12.081 -12.052  1.00  0.00           C  
ATOM   3079  N   ASP C1857     -69.559  13.450  -8.412  1.00  0.00           N  
ATOM   3080  CA  ASP C1857     -69.973  13.580  -7.029  1.00  0.00           C  
ATOM   3081  C   ASP C1857     -69.004  12.801  -6.126  1.00  0.00           C  
ATOM   3082  O   ASP C1857     -69.426  11.983  -5.313  1.00  0.00           O  
ATOM   3083  CB  ASP C1857     -71.423  13.055  -6.901  1.00  0.00           C  
ATOM   3084  CG  ASP C1857     -72.123  13.513  -5.618  1.00  0.00           C  
ATOM   3085  OD1 ASP C1857     -71.515  14.283  -4.830  1.00  0.00           O  
ATOM   3086  OD2 ASP C1857     -73.297  13.102  -5.397  1.00  0.00           O  
ATOM   3087  N   GLN C1859     -67.705  13.027  -6.291  1.00  0.00           N  
ATOM   3088  CA  GLN C1859     -66.730  12.424  -5.399  1.00  0.00           C  
ATOM   3089  C   GLN C1859     -65.937  13.494  -4.652  1.00  0.00           C  
ATOM   3090  O   GLN C1859     -65.727  14.604  -5.168  1.00  0.00           O  
ATOM   3091  CB  GLN C1859     -65.817  11.372  -6.097  1.00  0.00           C  
ATOM   3092  CG  GLN C1859     -65.163  11.754  -7.435  1.00  0.00           C  
ATOM   3093  CD  GLN C1859     -64.170  10.683  -7.985  1.00  0.00           C  
ATOM   3094  OE1 GLN C1859     -64.121   9.547  -7.479  1.00  0.00           O  
ATOM   3095  NE2 GLN C1859     -63.368  11.059  -9.011  1.00  0.00           N  
ATOM   3096  N   ARG C1860     -65.514  13.157  -3.434  1.00  0.00           N  
ATOM   3097  CA  ARG C1860     -64.820  14.102  -2.554  1.00  0.00           C  
ATOM   3098  C   ARG C1860     -63.488  14.575  -3.150  1.00  0.00           C  
ATOM   3099  O   ARG C1860     -62.855  13.849  -3.922  1.00  0.00           O  
ATOM   3100  CB  ARG C1860     -64.623  13.479  -1.173  1.00  0.00           C  
ATOM   3101  CG  ARG C1860     -65.938  13.083  -0.490  1.00  0.00           C  
ATOM   3102  CD  ARG C1860     -66.277  13.956   0.718  1.00  0.00           C  
ATOM   3103  NE  ARG C1860     -65.364  13.758   1.858  1.00  0.00           N  
ATOM   3104  CZ  ARG C1860     -64.776  12.605   2.217  1.00  0.00           C  
ATOM   3105  NH1 ARG C1860     -64.998  11.470   1.549  1.00  0.00           N  
ATOM   3106  NH2 ARG C1860     -63.961  12.588   3.276  1.00  0.00           N  
ATOM   3107  N   ALA C1861     -63.087  15.796  -2.801  1.00  0.00           N  
ATOM   3108  CA  ALA C1861     -61.907  16.435  -3.377  1.00  0.00           C  
ATOM   3109  C   ALA C1861     -60.674  15.540  -3.349  1.00  0.00           C  
ATOM   3110  O   ALA C1861     -59.917  15.512  -4.299  1.00  0.00           O  
ATOM   3111  CB  ALA C1861     -61.621  17.747  -2.690  1.00  0.00           C  
ATOM   3112  N   GLY C1862     -60.488  14.795  -2.267  1.00  0.00           N  
ATOM   3113  CA  GLY C1862     -59.285  13.997  -2.091  1.00  0.00           C  
ATOM   3114  C   GLY C1862     -59.162  12.852  -3.079  1.00  0.00           C  
ATOM   3115  O   GLY C1862     -58.060  12.360  -3.327  1.00  0.00           O  
ATOM   3116  N   ALA C1863     -60.306  12.424  -3.623  1.00  0.00           N  
ATOM   3117  CA  ALA C1863     -60.395  11.341  -4.589  1.00  0.00           C  
ATOM   3118  C   ALA C1863     -60.171  11.891  -5.977  1.00  0.00           C  
ATOM   3119  O   ALA C1863     -59.551  11.234  -6.807  1.00  0.00           O  
ATOM   3120  CB  ALA C1863     -61.748  10.688  -4.510  1.00  0.00           C  
ATOM   3121  N   LYS C1864     -60.682  13.095  -6.230  1.00  0.00           N  
ATOM   3122  CA  LYS C1864     -60.420  13.807  -7.485  1.00  0.00           C  
ATOM   3123  C   LYS C1864     -58.912  14.026  -7.711  1.00  0.00           C  
ATOM   3124  O   LYS C1864     -58.410  13.807  -8.821  1.00  0.00           O  
ATOM   3125  CB  LYS C1864     -61.173  15.149  -7.522  1.00  0.00           C  
ATOM   3126  CG  LYS C1864     -62.680  15.042  -7.290  1.00  0.00           C  
ATOM   3127  CD  LYS C1864     -63.438  16.117  -8.054  1.00  0.00           C  
ATOM   3128  CE  LYS C1864     -64.936  15.887  -7.950  1.00  0.00           C  
ATOM   3129  NZ  LYS C1864     -65.746  16.746  -8.871  1.00  0.00           N  
ATOM   3130  N   PHE C1865     -58.197  14.439  -6.657  1.00  0.00           N  
ATOM   3131  CA  PHE C1865     -56.752  14.730  -6.750  1.00  0.00           C  
ATOM   3132  C   PHE C1865     -55.987  13.473  -7.075  1.00  0.00           C  
ATOM   3133  O   PHE C1865     -55.070  13.511  -7.884  1.00  0.00           O  
ATOM   3134  CB  PHE C1865     -56.164  15.280  -5.440  1.00  0.00           C  
ATOM   3135  CG  PHE C1865     -56.777  16.568  -4.955  1.00  0.00           C  
ATOM   3136  CD1 PHE C1865     -56.994  17.624  -5.803  1.00  0.00           C  
ATOM   3137  CD2 PHE C1865     -57.057  16.732  -3.620  1.00  0.00           C  
ATOM   3138  CE1 PHE C1865     -57.525  18.819  -5.336  1.00  0.00           C  
ATOM   3139  CE2 PHE C1865     -57.590  17.908  -3.142  1.00  0.00           C  
ATOM   3140  CZ  PHE C1865     -57.828  18.957  -4.001  1.00  0.00           C  
ATOM   3141  N   ALA C1866     -56.355  12.367  -6.421  1.00  0.00           N  
ATOM   3142  CA  ALA C1866     -55.658  11.080  -6.607  1.00  0.00           C  
ATOM   3143  C   ALA C1866     -55.824  10.525  -8.028  1.00  0.00           C  
ATOM   3144  O   ALA C1866     -54.833  10.132  -8.647  1.00  0.00           O  
ATOM   3145  CB  ALA C1866     -56.095  10.046  -5.542  1.00  0.00           C  
ATOM   3146  N   THR C1867     -57.062  10.520  -8.534  1.00  0.00           N  
ATOM   3147  CA  THR C1867     -57.378  10.125  -9.907  1.00  0.00           C  
ATOM   3148  C   THR C1867     -56.686  11.016 -10.956  1.00  0.00           C  
ATOM   3149  O   THR C1867     -56.211  10.539 -11.998  1.00  0.00           O  
ATOM   3150  CB  THR C1867     -58.913  10.128 -10.160  1.00  0.00           C  
ATOM   3151  OG1 THR C1867     -59.555   9.220  -9.264  1.00  0.00           O  
ATOM   3152  CG2 THR C1867     -59.262   9.714 -11.606  1.00  0.00           C  
ATOM   3153  N   ALA C1878     -56.614  12.310 -10.680  1.00  0.00           N  
ATOM   3154  CA  ALA C1878     -55.991  13.236 -11.609  1.00  0.00           C  
ATOM   3155  C   ALA C1878     -54.498  12.976 -11.704  1.00  0.00           C  
ATOM   3156  O   ALA C1878     -53.930  13.108 -12.785  1.00  0.00           O  
ATOM   3157  CB  ALA C1878     -56.278  14.663 -11.200  1.00  0.00           C  
ATOM   3158  N   ASP C1879     -53.875  12.638 -10.566  1.00  0.00           N  
ATOM   3159  CA  ASP C1879     -52.427  12.341 -10.477  1.00  0.00           C  
ATOM   3160  C   ASP C1879     -52.096  11.035 -11.172  1.00  0.00           C  
ATOM   3161  O   ASP C1879     -51.208  10.970 -12.006  1.00  0.00           O  
ATOM   3162  CB  ASP C1879     -51.997  12.224  -9.019  1.00  0.00           C  
ATOM   3163  CG  ASP C1879     -51.833  13.567  -8.339  1.00  0.00           C  
ATOM   3164  OD1 ASP C1879     -52.406  14.567  -8.817  1.00  0.00           O  
ATOM   3165  OD2 ASP C1879     -51.143  13.621  -7.303  1.00  0.00           O  
ATOM   3166  N   LEU C1880     -52.846  10.006 -10.800  1.00  0.00           N  
ATOM   3167  CA  LEU C1880     -52.837   8.680 -11.408  1.00  0.00           C  
ATOM   3168  C   LEU C1880     -52.922   8.682 -12.927  1.00  0.00           C  
ATOM   3169  O   LEU C1880     -51.997   8.197 -13.593  1.00  0.00           O  
ATOM   3170  CB  LEU C1880     -53.971   7.836 -10.815  1.00  0.00           C  
ATOM   3171  CG  LEU C1880     -54.110   6.377 -11.224  1.00  0.00           C  
ATOM   3172  CD1 LEU C1880     -52.786   5.622 -11.034  1.00  0.00           C  
ATOM   3173  CD2 LEU C1880     -55.287   5.742 -10.473  1.00  0.00           C  
ATOM   3174  N   ILE C1881     -53.999   9.244 -13.485  1.00  0.00           N  
ATOM   3175  CA  ILE C1881     -54.153   9.250 -14.940  1.00  0.00           C  
ATOM   3176  C   ILE C1881     -53.150  10.142 -15.705  1.00  0.00           C  
ATOM   3177  O   ILE C1881     -53.097  10.090 -16.931  1.00  0.00           O  
ATOM   3178  CB  ILE C1881     -55.627   9.453 -15.374  1.00  0.00           C  
ATOM   3179  CG1 ILE C1881     -56.000  10.955 -15.461  1.00  0.00           C  
ATOM   3180  CG2 ILE C1881     -56.596   8.602 -14.474  1.00  0.00           C  
ATOM   3181  CD1 ILE C1881     -57.497  11.268 -15.472  1.00  0.00           C  
ATOM   3182  N   GLY C1882     -52.356  10.960 -15.008  1.00  0.00           N  
ATOM   3183  CA  GLY C1882     -51.229  11.684 -15.646  1.00  0.00           C  
ATOM   3184  C   GLY C1882     -51.414  12.941 -16.492  1.00  0.00           C  
ATOM   3185  O   GLY C1882     -50.460  13.408 -17.110  1.00  0.00           O  
ATOM   3186  N   ILE C1883     -52.620  13.514 -16.510  1.00  0.00           N  
ATOM   3187  CA  ILE C1883     -52.913  14.710 -17.324  1.00  0.00           C  
ATOM   3188  C   ILE C1883     -51.935  15.840 -16.956  1.00  0.00           C  
ATOM   3189  O   ILE C1883     -51.838  16.202 -15.788  1.00  0.00           O  
ATOM   3190  CB  ILE C1883     -54.383  15.234 -17.080  1.00  0.00           C  
ATOM   3191  CG1 ILE C1883     -55.426  14.101 -17.061  1.00  0.00           C  
ATOM   3192  CG2 ILE C1883     -54.768  16.356 -18.070  1.00  0.00           C  
ATOM   3193  CD1 ILE C1883     -55.342  13.155 -18.243  1.00  0.00           C  
ATOM   3194  N   PRO C1884     -51.240  16.431 -17.941  1.00  0.00           N  
ATOM   3195  CA  PRO C1884     -50.188  17.416 -17.630  1.00  0.00           C  
ATOM   3196  C   PRO C1884     -50.519  18.566 -16.630  1.00  0.00           C  
ATOM   3197  O   PRO C1884     -49.623  18.978 -15.882  1.00  0.00           O  
ATOM   3198  CB  PRO C1884     -49.821  17.975 -19.013  1.00  0.00           C  
ATOM   3199  CG  PRO C1884     -50.104  16.859 -19.940  1.00  0.00           C  
ATOM   3200  CD  PRO C1884     -51.356  16.209 -19.399  1.00  0.00           C  
ATOM   3201  N   TRP C1885     -51.745  19.103 -16.664  1.00  0.00           N  
ATOM   3202  CA  TRP C1885     -52.177  20.217 -15.799  1.00  0.00           C  
ATOM   3203  C   TRP C1885     -53.488  19.923 -15.109  1.00  0.00           C  
ATOM   3204  O   TRP C1885     -54.350  19.237 -15.652  1.00  0.00           O  
ATOM   3205  CB  TRP C1885     -52.412  21.493 -16.590  1.00  0.00           C  
ATOM   3206  CG  TRP C1885     -51.239  21.953 -17.339  1.00  0.00           C  
ATOM   3207  CD1 TRP C1885     -50.915  21.627 -18.624  1.00  0.00           C  
ATOM   3208  CD2 TRP C1885     -50.211  22.822 -16.860  1.00  0.00           C  
ATOM   3209  NE1 TRP C1885     -49.728  22.231 -18.971  1.00  0.00           N  
ATOM   3210  CE2 TRP C1885     -49.274  22.969 -17.907  1.00  0.00           C  
ATOM   3211  CE3 TRP C1885     -49.973  23.470 -15.633  1.00  0.00           C  
ATOM   3212  CZ2 TRP C1885     -48.121  23.762 -17.778  1.00  0.00           C  
ATOM   3213  CZ3 TRP C1885     -48.842  24.276 -15.504  1.00  0.00           C  
ATOM   3214  CH2 TRP C1885     -47.929  24.414 -16.574  1.00  0.00           C  
ATOM   3215  N   GLN C1886     -53.656  20.479 -13.915  1.00  0.00           N  
ATOM   3216  CA  GLN C1886     -54.963  20.432 -13.250  1.00  0.00           C  
ATOM   3217  C   GLN C1886     -55.347  21.835 -12.813  1.00  0.00           C  
ATOM   3218  O   GLN C1886     -54.474  22.696 -12.602  1.00  0.00           O  
ATOM   3219  CB  GLN C1886     -54.943  19.477 -12.051  1.00  0.00           C  
ATOM   3220  CG  GLN C1886     -53.730  18.521 -12.031  1.00  0.00           C  
ATOM   3221  CD  GLN C1886     -53.743  17.584 -10.867  1.00  0.00           C  
ATOM   3222  OE1 GLN C1886     -54.434  17.793  -9.860  1.00  0.00           O  
ATOM   3223  NE2 GLN C1886     -52.981  16.523 -10.991  1.00  0.00           N  
ATOM   3224  N   ILE C1887     -56.654  22.059 -12.706  1.00  0.00           N  
ATOM   3225  CA  ILE C1887     -57.229  23.326 -12.275  1.00  0.00           C  
ATOM   3226  C   ILE C1887     -58.164  22.987 -11.131  1.00  0.00           C  
ATOM   3227  O   ILE C1887     -59.036  22.131 -11.264  1.00  0.00           O  
ATOM   3228  CB  ILE C1887     -58.004  24.044 -13.418  1.00  0.00           C  
ATOM   3229  CG1 ILE C1887     -57.060  24.387 -14.582  1.00  0.00           C  
ATOM   3230  CG2 ILE C1887     -58.678  25.304 -12.890  1.00  0.00           C  
ATOM   3231  CD1 ILE C1887     -57.705  25.100 -15.750  1.00  0.00           C  
ATOM   3232  N   HIS C1888     -57.965  23.627  -9.989  1.00  0.00           N  
ATOM   3233  CA  HIS C1888     -58.740  23.298  -8.805  1.00  0.00           C  
ATOM   3234  C   HIS C1888     -59.693  24.450  -8.491  1.00  0.00           C  
ATOM   3235  O   HIS C1888     -59.262  25.563  -8.203  1.00  0.00           O  
ATOM   3236  CB  HIS C1888     -57.793  22.974  -7.635  1.00  0.00           C  
ATOM   3237  CG  HIS C1888     -56.786  21.893  -7.932  1.00  0.00           C  
ATOM   3238  ND1 HIS C1888     -55.941  21.383  -6.970  1.00  0.00           N  
ATOM   3239  CD2 HIS C1888     -56.512  21.204  -9.068  1.00  0.00           C  
ATOM   3240  CE1 HIS C1888     -55.161  20.463  -7.511  1.00  0.00           C  
ATOM   3241  NE2 HIS C1888     -55.492  20.330  -8.781  1.00  0.00           N  
ATOM   3242  N   VAL C1889     -60.987  24.172  -8.607  1.00  0.00           N  
ATOM   3243  CA  VAL C1889     -62.063  25.151  -8.419  1.00  0.00           C  
ATOM   3244  C   VAL C1889     -62.816  24.754  -7.156  1.00  0.00           C  
ATOM   3245  O   VAL C1889     -63.594  23.787  -7.141  1.00  0.00           O  
ATOM   3246  CB  VAL C1889     -63.071  25.210  -9.651  1.00  0.00           C  
ATOM   3247  CG1 VAL C1889     -64.118  26.342  -9.504  1.00  0.00           C  
ATOM   3248  CG2 VAL C1889     -62.325  25.313 -11.009  1.00  0.00           C  
ATOM   3249  N   GLY C1890     -62.542  25.487  -6.082  1.00  0.00           N  
ATOM   3250  CA  GLY C1890     -63.334  25.395  -4.857  1.00  0.00           C  
ATOM   3251  C   GLY C1890     -63.873  26.748  -4.388  1.00  0.00           C  
ATOM   3252  O   GLY C1890     -63.304  27.797  -4.732  1.00  0.00           O  
ATOM   3253  N   PRO C1891     -64.935  26.718  -3.557  1.00  0.00           N  
ATOM   3254  CA  PRO C1891     -65.663  27.868  -3.013  1.00  0.00           C  
ATOM   3255  C   PRO C1891     -64.823  29.056  -2.515  1.00  0.00           C  
ATOM   3256  O   PRO C1891     -65.114  30.190  -2.896  1.00  0.00           O  
ATOM   3257  CB  PRO C1891     -66.471  27.262  -1.853  1.00  0.00           C  
ATOM   3258  CG  PRO C1891     -66.689  25.877  -2.226  1.00  0.00           C  
ATOM   3259  CD  PRO C1891     -65.490  25.447  -3.049  1.00  0.00           C  
ATOM   3260  N   ARG C1892     -63.809  28.805  -1.687  1.00  0.00           N  
ATOM   3261  CA  ARG C1892     -63.046  29.876  -1.029  1.00  0.00           C  
ATOM   3262  C   ARG C1892     -62.144  30.675  -1.980  1.00  0.00           C  
ATOM   3263  O   ARG C1892     -61.923  31.874  -1.776  1.00  0.00           O  
ATOM   3264  CB  ARG C1892     -62.279  29.353   0.224  1.00  0.00           C  
ATOM   3265  CG  ARG C1892     -60.789  28.888   0.072  1.00  0.00           C  
ATOM   3266  CD  ARG C1892     -60.496  27.954  -1.170  1.00  0.00           C  
ATOM   3267  NE  ARG C1892     -60.630  26.487  -1.030  1.00  0.00           N  
ATOM   3268  CZ  ARG C1892     -61.740  25.796  -0.721  1.00  0.00           C  
ATOM   3269  NH1 ARG C1892     -62.894  26.395  -0.418  1.00  0.00           N  
ATOM   3270  NH2 ARG C1892     -61.687  24.462  -0.692  1.00  0.00           N  
ATOM   3271  N   GLY C1893     -61.632  30.021  -3.020  1.00  0.00           N  
ATOM   3272  CA  GLY C1893     -60.721  30.670  -3.952  1.00  0.00           C  
ATOM   3273  C   GLY C1893     -61.519  31.379  -5.022  1.00  0.00           C  
ATOM   3274  O   GLY C1893     -61.095  32.394  -5.526  1.00  0.00           O  
ATOM   3275  N   LEU C1894     -62.671  30.828  -5.385  1.00  0.00           N  
ATOM   3276  CA  LEU C1894     -63.485  31.376  -6.457  1.00  0.00           C  
ATOM   3277  C   LEU C1894     -64.214  32.650  -5.967  1.00  0.00           C  
ATOM   3278  O   LEU C1894     -64.340  33.610  -6.715  1.00  0.00           O  
ATOM   3279  CB  LEU C1894     -64.452  30.311  -6.990  1.00  0.00           C  
ATOM   3280  CG  LEU C1894     -65.504  30.687  -8.033  1.00  0.00           C  
ATOM   3281  CD1 LEU C1894     -64.873  31.122  -9.319  1.00  0.00           C  
ATOM   3282  CD2 LEU C1894     -66.484  29.556  -8.275  1.00  0.00           C  
ATOM   3283  N   ALA C1895     -64.676  32.632  -4.709  1.00  0.00           N  
ATOM   3284  CA  ALA C1895     -65.145  33.811  -3.981  1.00  0.00           C  
ATOM   3285  C   ALA C1895     -64.137  34.946  -4.032  1.00  0.00           C  
ATOM   3286  O   ALA C1895     -64.514  36.108  -4.112  1.00  0.00           O  
ATOM   3287  CB  ALA C1895     -65.457  33.453  -2.532  1.00  0.00           C  
ATOM   3288  N   GLU C1896     -62.856  34.600  -3.991  1.00  0.00           N  
ATOM   3289  CA  GLU C1896     -61.772  35.569  -4.120  1.00  0.00           C  
ATOM   3290  C   GLU C1896     -61.362  35.691  -5.599  1.00  0.00           C  
ATOM   3291  O   GLU C1896     -60.351  36.317  -5.934  1.00  0.00           O  
ATOM   3292  CB  GLU C1896     -60.609  35.137  -3.199  1.00  0.00           C  
ATOM   3293  CG  GLU C1896     -59.357  36.026  -3.178  1.00  0.00           C  
ATOM   3294  CD  GLU C1896     -58.411  35.720  -1.995  1.00  0.00           C  
ATOM   3295  OE1 GLU C1896     -58.226  34.515  -1.639  1.00  0.00           O  
ATOM   3296  OE2 GLU C1896     -57.857  36.701  -1.420  1.00  0.00           O  
ATOM   3297  N   GLY C1898     -62.170  35.103  -6.483  1.00  0.00           N  
ATOM   3298  CA  GLY C1898     -61.913  35.121  -7.929  1.00  0.00           C  
ATOM   3299  C   GLY C1898     -60.667  34.384  -8.403  1.00  0.00           C  
ATOM   3300  O   GLY C1898     -60.112  34.732  -9.441  1.00  0.00           O  
ATOM   3301  N   LYS C1899     -60.239  33.359  -7.661  1.00  0.00           N  
ATOM   3302  CA  LYS C1899     -59.007  32.597  -7.982  1.00  0.00           C  
ATOM   3303  C   LYS C1899     -59.161  31.058  -8.105  1.00  0.00           C  
ATOM   3304  O   LYS C1899     -59.800  30.425  -7.266  1.00  0.00           O  
ATOM   3305  CB  LYS C1899     -57.916  32.918  -6.959  1.00  0.00           C  
ATOM   3306  CG  LYS C1899     -57.258  34.266  -7.137  1.00  0.00           C  
ATOM   3307  CD  LYS C1899     -55.962  34.262  -6.384  1.00  0.00           C  
ATOM   3308  CE  LYS C1899     -55.211  35.589  -6.478  1.00  0.00           C  
ATOM   3309  NZ  LYS C1899     -53.825  35.403  -5.912  1.00  0.00           N  
ATOM   3310  N   VAL C1900     -58.567  30.470  -9.153  1.00  0.00           N  
ATOM   3311  CA  VAL C1900     -58.410  29.000  -9.266  1.00  0.00           C  
ATOM   3312  C   VAL C1900     -56.936  28.612  -9.203  1.00  0.00           C  
ATOM   3313  O   VAL C1900     -56.065  29.397  -9.606  1.00  0.00           O  
ATOM   3314  CB  VAL C1900     -58.962  28.409 -10.584  1.00  0.00           C  
ATOM   3315  CG1 VAL C1900     -60.405  28.837 -10.842  1.00  0.00           C  
ATOM   3316  CG2 VAL C1900     -58.039  28.735 -11.766  1.00  0.00           C  
ATOM   3317  N   GLU C1901     -56.654  27.394  -8.731  1.00  0.00           N  
ATOM   3318  CA  GLU C1901     -55.274  26.901  -8.658  1.00  0.00           C  
ATOM   3319  C   GLU C1901     -54.878  26.093  -9.896  1.00  0.00           C  
ATOM   3320  O   GLU C1901     -55.606  25.182 -10.295  1.00  0.00           O  
ATOM   3321  CB  GLU C1901     -55.094  26.075  -7.395  1.00  0.00           C  
ATOM   3322  CG  GLU C1901     -53.647  25.760  -7.057  1.00  0.00           C  
ATOM   3323  CD  GLU C1901     -53.495  25.204  -5.659  1.00  0.00           C  
ATOM   3324  OE1 GLU C1901     -53.080  25.985  -4.783  1.00  0.00           O  
ATOM   3325  OE2 GLU C1901     -53.806  24.010  -5.425  1.00  0.00           O  
ATOM   3326  N   LEU C1902     -53.742  26.445 -10.507  1.00  0.00           N  
ATOM   3327  CA  LEU C1902     -53.178  25.671 -11.611  1.00  0.00           C  
ATOM   3328  C   LEU C1902     -52.057  24.796 -11.089  1.00  0.00           C  
ATOM   3329  O   LEU C1902     -50.972  25.298 -10.711  1.00  0.00           O  
ATOM   3330  CB  LEU C1902     -52.678  26.554 -12.757  1.00  0.00           C  
ATOM   3331  CG  LEU C1902     -52.215  25.888 -14.070  1.00  0.00           C  
ATOM   3332  CD1 LEU C1902     -53.312  25.065 -14.746  1.00  0.00           C  
ATOM   3333  CD2 LEU C1902     -51.642  26.903 -15.062  1.00  0.00           C  
ATOM   3334  N   LYS C1903     -52.309  23.484 -11.070  1.00  0.00           N  
ATOM   3335  CA  LYS C1903     -51.263  22.530 -10.713  1.00  0.00           C  
ATOM   3336  C   LYS C1903     -50.574  21.883 -11.926  1.00  0.00           C  
ATOM   3337  O   LYS C1903     -51.247  21.344 -12.810  1.00  0.00           O  
ATOM   3338  CB  LYS C1903     -51.801  21.468  -9.753  1.00  0.00           C  
ATOM   3339  CG  LYS C1903     -50.709  20.584  -9.172  1.00  0.00           C  
ATOM   3340  CD  LYS C1903     -51.233  19.645  -8.102  1.00  0.00           C  
ATOM   3341  CE  LYS C1903     -50.236  18.516  -7.836  1.00  0.00           C  
ATOM   3342  NZ  LYS C1903     -50.888  17.380  -7.137  1.00  0.00           N  
ATOM   3343  N   ARG C1904     -49.241  21.945 -11.963  1.00  0.00           N  
ATOM   3344  CA  ARG C1904     -48.456  21.208 -12.964  1.00  0.00           C  
ATOM   3345  C   ARG C1904     -48.066  19.793 -12.476  1.00  0.00           C  
ATOM   3346  O   ARG C1904     -47.423  19.646 -11.448  1.00  0.00           O  
ATOM   3347  CB  ARG C1904     -47.209  21.997 -13.350  1.00  0.00           C  
ATOM   3348  CG  ARG C1904     -46.434  21.405 -14.494  1.00  0.00           C  
ATOM   3349  CD  ARG C1904     -45.383  22.353 -15.004  1.00  0.00           C  
ATOM   3350  NE  ARG C1904     -44.484  22.799 -13.941  1.00  0.00           N  
ATOM   3351  CZ  ARG C1904     -43.688  23.872 -14.020  1.00  0.00           C  
ATOM   3352  NH1 ARG C1904     -43.660  24.622 -15.123  1.00  0.00           N  
ATOM   3353  NH2 ARG C1904     -42.908  24.200 -12.993  1.00  0.00           N  
ATOM   3354  N   ARG C1905     -48.465  18.767 -13.239  1.00  0.00           N  
ATOM   3355  CA  ARG C1905     -48.224  17.355 -12.899  1.00  0.00           C  
ATOM   3356  C   ARG C1905     -46.744  16.977 -12.860  1.00  0.00           C  
ATOM   3357  O   ARG C1905     -46.334  16.264 -11.971  1.00  0.00           O  
ATOM   3358  CB  ARG C1905     -48.998  16.395 -13.836  1.00  0.00           C  
ATOM   3359  CG  ARG C1905     -48.833  14.886 -13.532  1.00  0.00           C  
ATOM   3360  CD  ARG C1905     -49.528  14.465 -12.235  1.00  0.00           C  
ATOM   3361  NE  ARG C1905     -49.323  13.053 -11.857  1.00  0.00           N  
ATOM   3362  CZ  ARG C1905     -48.292  12.583 -11.137  1.00  0.00           C  
ATOM   3363  NH1 ARG C1905     -47.324  13.376 -10.696  1.00  0.00           N  
ATOM   3364  NH2 ARG C1905     -48.222  11.295 -10.850  1.00  0.00           N  
ATOM   3365  N   SER C1906     -45.951  17.460 -13.815  1.00  0.00           N  
ATOM   3366  CA  SER C1906     -44.541  17.098 -13.896  1.00  0.00           C  
ATOM   3367  C   SER C1906     -43.930  17.184 -12.521  1.00  0.00           C  
ATOM   3368  O   SER C1906     -43.405  16.196 -12.006  1.00  0.00           O  
ATOM   3369  CB  SER C1906     -43.761  18.011 -14.831  1.00  0.00           C  
ATOM   3370  OG  SER C1906     -44.613  18.640 -15.772  1.00  0.00           O  
ATOM   3371  N   ASP C1907     -44.027  18.367 -11.909  1.00  0.00           N  
ATOM   3372  CA  ASP C1907     -43.258  18.642 -10.681  1.00  0.00           C  
ATOM   3373  C   ASP C1907     -44.070  19.045  -9.450  1.00  0.00           C  
ATOM   3374  O   ASP C1907     -43.494  19.299  -8.395  1.00  0.00           O  
ATOM   3375  CB  ASP C1907     -42.145  19.658 -10.965  1.00  0.00           C  
ATOM   3376  CG  ASP C1907     -42.670  20.910 -11.594  1.00  0.00           C  
ATOM   3377  OD1 ASP C1907     -43.910  21.061 -11.594  1.00  0.00           O  
ATOM   3378  OD2 ASP C1907     -41.853  21.729 -12.090  1.00  0.00           O  
ATOM   3379  N   GLY C1909     -45.393  19.081  -9.574  1.00  0.00           N  
ATOM   3380  CA  GLY C1909     -46.257  19.442  -8.456  1.00  0.00           C  
ATOM   3381  C   GLY C1909     -46.334  20.940  -8.175  1.00  0.00           C  
ATOM   3382  O   GLY C1909     -46.922  21.348  -7.160  1.00  0.00           O  
ATOM   3383  N   ALA C1910     -45.761  21.748  -9.073  1.00  0.00           N  
ATOM   3384  CA  ALA C1910     -45.738  23.202  -8.945  1.00  0.00           C  
ATOM   3385  C   ALA C1910     -47.139  23.785  -8.997  1.00  0.00           C  
ATOM   3386  O   ALA C1910     -47.877  23.572  -9.961  1.00  0.00           O  
ATOM   3387  CB  ALA C1910     -44.854  23.837 -10.017  1.00  0.00           C  
ATOM   3388  N   ARG C1913     -47.488  24.514  -7.940  1.00  0.00           N  
ATOM   3389  CA  ARG C1913     -48.805  25.132  -7.796  1.00  0.00           C  
ATOM   3390  C   ARG C1913     -48.734  26.662  -7.930  1.00  0.00           C  
ATOM   3391  O   ARG C1913     -47.674  27.262  -7.745  1.00  0.00           O  
ATOM   3392  CB  ARG C1913     -49.420  24.764  -6.444  1.00  0.00           C  
ATOM   3393  CG  ARG C1913     -49.539  23.271  -6.163  1.00  0.00           C  
ATOM   3394  CD  ARG C1913     -50.221  23.035  -4.807  1.00  0.00           C  
ATOM   3395  NE  ARG C1913     -50.174  21.626  -4.400  1.00  0.00           N  
ATOM   3396  CZ  ARG C1913     -51.195  20.770  -4.487  1.00  0.00           C  
ATOM   3397  NH1 ARG C1913     -52.377  21.162  -4.957  1.00  0.00           N  
ATOM   3398  NH2 ARG C1913     -51.034  19.509  -4.094  1.00  0.00           N  
ATOM   3399  N   GLU C1914     -49.862  27.284  -8.270  1.00  0.00           N  
ATOM   3400  CA  GLU C1914     -49.963  28.743  -8.304  1.00  0.00           C  
ATOM   3401  C   GLU C1914     -51.406  29.245  -8.426  1.00  0.00           C  
ATOM   3402  O   GLU C1914     -52.234  28.619  -9.102  1.00  0.00           O  
ATOM   3403  CB  GLU C1914     -49.073  29.327  -9.409  1.00  0.00           C  
ATOM   3404  CG  GLU C1914     -49.667  29.380 -10.795  1.00  0.00           C  
ATOM   3405  CD  GLU C1914     -48.966  30.395 -11.671  1.00  0.00           C  
ATOM   3406  OE1 GLU C1914     -47.942  30.040 -12.285  1.00  0.00           O  
ATOM   3407  OE2 GLU C1914     -49.436  31.548 -11.751  1.00  0.00           O  
ATOM   3408  N   ASN C1915     -51.700  30.370  -7.763  1.00  0.00           N  
ATOM   3409  CA  ASN C1915     -53.022  31.014  -7.843  1.00  0.00           C  
ATOM   3410  C   ASN C1915     -53.156  32.012  -8.985  1.00  0.00           C  
ATOM   3411  O   ASN C1915     -52.243  32.795  -9.249  1.00  0.00           O  
ATOM   3412  CB  ASN C1915     -53.385  31.684  -6.518  1.00  0.00           C  
ATOM   3413  CG  ASN C1915     -54.050  30.725  -5.538  1.00  0.00           C  
ATOM   3414  OD1 ASN C1915     -54.804  29.827  -5.930  1.00  0.00           O  
ATOM   3415  ND2 ASN C1915     -53.769  30.912  -4.253  1.00  0.00           N  
ATOM   3416  N   LEU C1916     -54.305  31.971  -9.652  1.00  0.00           N  
ATOM   3417  CA  LEU C1916     -54.584  32.754 -10.852  1.00  0.00           C  
ATOM   3418  C   LEU C1916     -56.069  33.037 -10.889  1.00  0.00           C  
ATOM   3419  O   LEU C1916     -56.869  32.203 -10.469  1.00  0.00           O  
ATOM   3420  CB  LEU C1916     -54.265  31.944 -12.114  1.00  0.00           C  
ATOM   3421  CG  LEU C1916     -52.872  31.607 -12.624  1.00  0.00           C  
ATOM   3422  CD1 LEU C1916     -53.010  30.500 -13.635  1.00  0.00           C  
ATOM   3423  CD2 LEU C1916     -52.190  32.808 -13.261  1.00  0.00           C  
ATOM   3424  N   ALA C1917     -56.453  34.186 -11.422  1.00  0.00           N  
ATOM   3425  CA  ALA C1917     -57.863  34.468 -11.616  1.00  0.00           C  
ATOM   3426  C   ALA C1917     -58.396  33.680 -12.810  1.00  0.00           C  
ATOM   3427  O   ALA C1917     -57.648  33.381 -13.736  1.00  0.00           O  
ATOM   3428  CB  ALA C1917     -58.084  35.966 -11.819  1.00  0.00           C  
ATOM   3429  N   LEU C1918     -59.690  33.356 -12.790  1.00  0.00           N  
ATOM   3430  CA  LEU C1918     -60.373  32.770 -13.950  1.00  0.00           C  
ATOM   3431  C   LEU C1918     -59.937  33.445 -15.251  1.00  0.00           C  
ATOM   3432  O   LEU C1918     -59.933  32.824 -16.342  1.00  0.00           O  
ATOM   3433  CB  LEU C1918     -61.880  32.941 -13.811  1.00  0.00           C  
ATOM   3434  CG  LEU C1918     -62.700  32.057 -12.884  1.00  0.00           C  
ATOM   3435  CD1 LEU C1918     -62.436  30.570 -13.151  1.00  0.00           C  
ATOM   3436  CD2 LEU C1918     -62.456  32.422 -11.437  1.00  0.00           C  
ATOM   3437  N   ALA C1929     -59.576  34.726 -15.110  1.00  0.00           N  
ATOM   3438  CA  ALA C1929     -59.149  35.577 -16.211  1.00  0.00           C  
ATOM   3439  C   ALA C1929     -57.981  34.970 -16.975  1.00  0.00           C  
ATOM   3440  O   ALA C1929     -58.154  34.519 -18.115  1.00  0.00           O  
ATOM   3441  CB  ALA C1929     -58.799  36.977 -15.688  1.00  0.00           C  
ATOM   3442  N   ASP C1930     -56.810  34.928 -16.336  1.00  0.00           N  
ATOM   3443  CA  ASP C1930     -55.587  34.478 -17.027  1.00  0.00           C  
ATOM   3444  C   ASP C1930     -55.245  32.979 -16.986  1.00  0.00           C  
ATOM   3445  O   ASP C1930     -54.182  32.582 -17.443  1.00  0.00           O  
ATOM   3446  CB  ASP C1930     -54.348  35.381 -16.742  1.00  0.00           C  
ATOM   3447  CG  ASP C1930     -54.234  35.846 -15.278  1.00  0.00           C  
ATOM   3448  OD1 ASP C1930     -55.260  35.995 -14.570  1.00  0.00           O  
ATOM   3449  OD2 ASP C1930     -53.085  36.102 -14.853  1.00  0.00           O  
ATOM   3450  N   VAL C1931     -56.159  32.148 -16.489  1.00  0.00           N  
ATOM   3451  CA  VAL C1931     -55.959  30.690 -16.536  1.00  0.00           C  
ATOM   3452  C   VAL C1931     -56.221  30.112 -17.950  1.00  0.00           C  
ATOM   3453  O   VAL C1931     -55.431  29.293 -18.434  1.00  0.00           O  
ATOM   3454  CB  VAL C1931     -56.686  29.915 -15.354  1.00  0.00           C  
ATOM   3455  CG1 VAL C1931     -58.171  29.731 -15.608  1.00  0.00           C  
ATOM   3456  CG2 VAL C1931     -56.013  28.572 -15.084  1.00  0.00           C  
ATOM   3457  N   VAL C1932     -57.289  30.569 -18.612  1.00  0.00           N  
ATOM   3458  CA  VAL C1932     -57.597  30.168 -19.996  1.00  0.00           C  
ATOM   3459  C   VAL C1932     -56.531  30.722 -20.942  1.00  0.00           C  
ATOM   3460  O   VAL C1932     -56.138  30.061 -21.901  1.00  0.00           O  
ATOM   3461  CB  VAL C1932     -58.995  30.671 -20.468  1.00  0.00           C  
ATOM   3462  CG1 VAL C1932     -59.306  30.207 -21.890  1.00  0.00           C  
ATOM   3463  CG2 VAL C1932     -60.091  30.221 -19.528  1.00  0.00           C  
ATOM   3464  N   ALA C1950     -56.064  31.934 -20.643  1.00  0.00           N  
ATOM   3465  CA  ALA C1950     -55.065  32.635 -21.451  1.00  0.00           C  
ATOM   3466  C   ALA C1950     -53.666  32.034 -21.328  1.00  0.00           C  
ATOM   3467  O   ALA C1950     -52.830  32.229 -22.214  1.00  0.00           O  
ATOM   3468  CB  ALA C1950     -55.039  34.121 -21.085  1.00  0.00           C  
ATOM   3469  N   ARG C1951     -53.409  31.321 -20.233  1.00  0.00           N  
ATOM   3470  CA  ARG C1951     -52.104  30.675 -20.017  1.00  0.00           C  
ATOM   3471  C   ARG C1951     -52.016  29.348 -20.763  1.00  0.00           C  
ATOM   3472  O   ARG C1951     -50.963  29.006 -21.303  1.00  0.00           O  
ATOM   3473  CB  ARG C1951     -51.818  30.456 -18.521  1.00  0.00           C  
ATOM   3474  CG  ARG C1951     -51.624  31.740 -17.719  1.00  0.00           C  
ATOM   3475  CD  ARG C1951     -50.183  32.235 -17.715  1.00  0.00           C  
ATOM   3476  NE  ARG C1951     -49.513  31.990 -16.436  1.00  0.00           N  
ATOM   3477  CZ  ARG C1951     -48.955  30.835 -16.064  1.00  0.00           C  
ATOM   3478  NH1 ARG C1951     -48.977  29.766 -16.864  1.00  0.00           N  
ATOM   3479  NH2 ARG C1951     -48.371  30.747 -14.873  1.00  0.00           N  
ATOM   3480  N   LEU C1952     -53.131  28.616 -20.798  1.00  0.00           N  
ATOM   3481  CA  LEU C1952     -53.153  27.261 -21.347  1.00  0.00           C  
ATOM   3482  C   LEU C1952     -53.485  27.238 -22.831  1.00  0.00           C  
ATOM   3483  O   LEU C1952     -53.647  26.173 -23.432  1.00  0.00           O  
ATOM   3484  CB  LEU C1952     -54.123  26.369 -20.558  1.00  0.00           C  
ATOM   3485  CG  LEU C1952     -53.755  26.047 -19.104  1.00  0.00           C  
ATOM   3486  CD1 LEU C1952     -54.715  25.036 -18.508  1.00  0.00           C  
ATOM   3487  CD2 LEU C1952     -52.317  25.550 -19.004  1.00  0.00           C  
ATOM   3488  N   THR C1953     -53.583  28.419 -23.426  1.00  0.00           N  
ATOM   3489  CA  THR C1953     -53.789  28.532 -24.862  1.00  0.00           C  
ATOM   3490  C   THR C1953     -52.642  29.308 -25.521  1.00  0.00           C  
ATOM   3491  O   THR C1953     -51.950  30.112 -24.895  1.00  0.00           O  
ATOM   3492  CB  THR C1953     -55.156  29.159 -25.192  1.00  0.00           C  
ATOM   3493  OG1 THR C1953     -55.305  30.400 -24.492  1.00  0.00           O  
ATOM   3494  CG2 THR C1953     -56.263  28.228 -24.768  1.00  0.00           C  
ATOM   3495  OXT THR C1953     -52.363  29.136 -26.706  1.00  0.00           O  
HETATM 3496  PG  ATP C 441     -38.585  -8.600 -29.430  1.00  0.00           P  
HETATM 3497  O1G ATP C 441     -39.248  -7.724 -28.383  1.00  0.00           O  
HETATM 3498  O2G ATP C 441     -39.328  -9.890 -29.743  1.00  0.00           O  
HETATM 3499  O3G ATP C 441     -37.084  -8.784 -29.287  1.00  0.00           O  
HETATM 3500  PB  ATP C 441     -38.654  -8.131 -32.259  1.00  0.00           P  
HETATM 3501  O1B ATP C 441     -39.491  -9.388 -32.368  1.00  0.00           O  
HETATM 3502  O2B ATP C 441     -37.223  -8.107 -32.759  1.00  0.00           O  
HETATM 3503  O3B ATP C 441     -38.697  -7.624 -30.729  1.00  0.00           O  
HETATM 3504  PA  ATP C 441     -39.475  -6.561 -34.506  1.00  0.00           P  
HETATM 3505  O1A ATP C 441     -39.931  -7.694 -35.387  1.00  0.00           O  
HETATM 3506  O2A ATP C 441     -38.197  -5.884 -34.881  1.00  0.00           O  
HETATM 3507  O3A ATP C 441     -39.553  -6.989 -32.970  1.00  0.00           O  
HETATM 3508  O5' ATP C 441     -40.694  -5.479 -34.452  1.00  0.00           O  
HETATM 3509  C5' ATP C 441     -40.574  -4.055 -34.541  1.00  0.00           C  
HETATM 3510  C4' ATP C 441     -41.059  -3.406 -33.246  1.00  0.00           C  
HETATM 3511  O4' ATP C 441     -42.334  -3.906 -32.833  1.00  0.00           O  
HETATM 3512  C3' ATP C 441     -40.181  -3.762 -32.066  1.00  0.00           C  
HETATM 3513  O3' ATP C 441     -39.056  -2.903 -31.957  1.00  0.00           O  
HETATM 3514  C2' ATP C 441     -41.099  -3.613 -30.875  1.00  0.00           C  
HETATM 3515  O2' ATP C 441     -41.086  -2.250 -30.502  1.00  0.00           O  
HETATM 3516  C1' ATP C 441     -42.463  -3.980 -31.410  1.00  0.00           C  
HETATM 3517  N9  ATP C 441     -42.841  -5.352 -30.952  1.00  0.00           N  
HETATM 3518  C8  ATP C 441     -42.297  -6.515 -31.371  1.00  0.00           C  
HETATM 3519  N7  ATP C 441     -42.846  -7.589 -30.767  1.00  0.00           N  
HETATM 3520  C5  ATP C 441     -43.782  -7.119 -29.929  1.00  0.00           C  
HETATM 3521  C6  ATP C 441     -44.756  -7.720 -28.977  1.00  0.00           C  
HETATM 3522  N6  ATP C 441     -44.804  -9.077 -28.837  1.00  0.00           N  
HETATM 3523  N1  ATP C 441     -45.589  -6.883 -28.289  1.00  0.00           N  
HETATM 3524  C2  ATP C 441     -45.530  -5.542 -28.445  1.00  0.00           C  
HETATM 3525  N3  ATP C 441     -44.682  -4.934 -29.297  1.00  0.00           N  
HETATM 3526  C4  ATP C 441     -43.792  -5.649 -30.053  1.00  0.00           C  
TER
END
