# Supplementary material for: Backbone Brackets and Arginine Tweezers delineate Class I and Class II aminoacyl tRNA synthetases
Source: PLoS Comput Biol. 2018 Apr 16;14(4):e1006101. doi: 10.1371/journal.pcbi.1006101 (PMC5919687; doi:10.1371/journal.pcbi.1006101)
Supplement: S12 File — All structures of Class II aaRS with residues renumbered according to the MSA. (GZ) [file pcbi.1006101.s024.tar.gz › 2iy5_A_renum.pdb]

ATOM      1  N   LEU A 224      16.972  -5.161 -23.537  1.00  0.00           N  
ATOM      2  CA  LEU A 224      17.294  -6.605 -23.733  1.00  0.00           C  
ATOM      3  C   LEU A 224      18.757  -6.765 -24.152  1.00  0.00           C  
ATOM      4  O   LEU A 224      19.399  -7.772 -23.847  1.00  0.00           O  
ATOM      5  CB  LEU A 224      16.381  -7.194 -24.814  1.00  0.00           C  
ATOM      6  CG  LEU A 224      16.318  -8.718 -24.959  1.00  0.00           C  
ATOM      7  CD1 LEU A 224      15.660  -9.316 -23.720  1.00  0.00           C  
ATOM      8  CD2 LEU A 224      15.522  -9.087 -26.203  1.00  0.00           C  
ATOM      9  N   GLU A 225      19.275  -5.749 -24.839  1.00  0.00           N  
ATOM     10  CA  GLU A 225      20.648  -5.742 -25.337  1.00  0.00           C  
ATOM     11  C   GLU A 225      21.735  -5.878 -24.275  1.00  0.00           C  
ATOM     12  O   GLU A 225      22.888  -6.166 -24.605  1.00  0.00           O  
ATOM     13  CB  GLU A 225      20.908  -4.465 -26.143  1.00  0.00           C  
ATOM     14  CG  GLU A 225      20.873  -3.181 -25.317  1.00  0.00           C  
ATOM     15  CD  GLU A 225      21.403  -1.990 -26.085  1.00  0.00           C  
ATOM     16  OE1 GLU A 225      22.600  -2.000 -26.445  1.00  0.00           O  
ATOM     17  OE2 GLU A 225      20.622  -1.049 -26.330  1.00  0.00           O  
ATOM     18  N   GLU A 226      21.385  -5.654 -23.012  1.00  0.00           N  
ATOM     19  CA  GLU A 226      22.366  -5.773 -21.938  1.00  0.00           C  
ATOM     20  C   GLU A 226      23.191  -7.045 -22.138  1.00  0.00           C  
ATOM     21  O   GLU A 226      24.402  -7.066 -21.895  1.00  0.00           O  
ATOM     22  CB  GLU A 226      21.657  -5.794 -20.583  1.00  0.00           C  
ATOM     23  CG  GLU A 226      20.921  -4.494 -20.274  1.00  0.00           C  
ATOM     24  CD  GLU A 226      20.339  -4.455 -18.866  1.00  0.00           C  
ATOM     25  OE1 GLU A 226      19.416  -5.249 -18.572  1.00  0.00           O  
ATOM     26  OE2 GLU A 226      20.810  -3.626 -18.054  1.00  0.00           O  
ATOM     27  N   LEU A 227      22.517  -8.100 -22.593  1.00  0.00           N  
ATOM     28  CA  LEU A 227      23.155  -9.384 -22.871  1.00  0.00           C  
ATOM     29  C   LEU A 227      23.682  -9.309 -24.298  1.00  0.00           C  
ATOM     30  O   LEU A 227      24.795  -9.759 -24.592  1.00  0.00           O  
ATOM     31  CB  LEU A 227      22.140 -10.528 -22.752  1.00  0.00           C  
ATOM     32  CG  LEU A 227      22.620 -11.942 -23.095  1.00  0.00           C  
ATOM     33  CD1 LEU A 227      23.798 -12.331 -22.214  1.00  0.00           C  
ATOM     34  CD2 LEU A 227      21.466 -12.916 -22.913  1.00  0.00           C  
ATOM     35  N   LYS A 228      22.869  -8.722 -25.175  1.00  0.00           N  
ATOM     36  CA  LYS A 228      23.226  -8.552 -26.578  1.00  0.00           C  
ATOM     37  C   LYS A 228      24.552  -7.805 -26.684  1.00  0.00           C  
ATOM     38  O   LYS A 228      25.137  -7.703 -27.761  1.00  0.00           O  
ATOM     39  CB  LYS A 228      22.117  -7.791 -27.314  1.00  0.00           C  
ATOM     40  CG  LYS A 228      20.779  -8.536 -27.309  1.00  0.00           C  
ATOM     41  CD  LYS A 228      19.655  -7.764 -28.004  1.00  0.00           C  
ATOM     42  CE  LYS A 228      18.340  -8.547 -27.955  1.00  0.00           C  
ATOM     43  NZ  LYS A 228      17.219  -7.832 -28.623  1.00  0.00           N  
ATOM     44  N   ALA A 229      25.015  -7.287 -25.550  1.00  0.00           N  
ATOM     45  CA  ALA A 229      26.280  -6.572 -25.485  1.00  0.00           C  
ATOM     46  C   ALA A 229      27.340  -7.567 -25.016  1.00  0.00           C  
ATOM     47  O   ALA A 229      28.365  -7.766 -25.672  1.00  0.00           O  
ATOM     48  CB  ALA A 229      26.175  -5.403 -24.501  1.00  0.00           C  
ATOM     49  N   LEU A 230      27.072  -8.197 -23.877  1.00  0.00           N  
ATOM     50  CA  LEU A 230      27.987  -9.174 -23.307  1.00  0.00           C  
ATOM     51  C   LEU A 230      28.373 -10.174 -24.390  1.00  0.00           C  
ATOM     52  O   LEU A 230      29.482 -10.720 -24.384  1.00  0.00           O  
ATOM     53  CB  LEU A 230      27.314  -9.891 -22.132  1.00  0.00           C  
ATOM     54  CG  LEU A 230      26.606  -8.971 -21.128  1.00  0.00           C  
ATOM     55  CD1 LEU A 230      26.016  -9.795 -20.001  1.00  0.00           C  
ATOM     56  CD2 LEU A 230      27.584  -7.952 -20.577  1.00  0.00           C  
ATOM     57  N   LYS A 231      27.453 -10.395 -25.329  1.00  0.00           N  
ATOM     58  CA  LYS A 231      27.683 -11.321 -26.434  1.00  0.00           C  
ATOM     59  C   LYS A 231      28.978 -10.980 -27.156  1.00  0.00           C  
ATOM     60  O   LYS A 231      29.444 -11.744 -28.003  1.00  0.00           O  
ATOM     61  CB  LYS A 231      26.535 -11.269 -27.443  1.00  0.00           C  
ATOM     62  CG  LYS A 231      25.152 -11.558 -26.883  1.00  0.00           C  
ATOM     63  CD  LYS A 231      24.175 -11.816 -28.020  1.00  0.00           C  
ATOM     64  CE  LYS A 231      24.222 -10.699 -29.052  1.00  0.00           C  
ATOM     65  NZ  LYS A 231      23.647 -11.122 -30.356  1.00  0.00           N  
ATOM     66  N   ALA A 232      29.541  -9.820 -26.827  1.00  0.00           N  
ATOM     67  CA  ALA A 232      30.785  -9.373 -27.434  1.00  0.00           C  
ATOM     68  C   ALA A 232      31.875 -10.401 -27.145  1.00  0.00           C  
ATOM     69  O   ALA A 232      32.753 -10.646 -27.979  1.00  0.00           O  
ATOM     70  CB  ALA A 232      31.175  -8.017 -26.882  1.00  0.00           C  
ATOM     71  N   ARG A 233      31.822 -10.999 -25.956  1.00  0.00           N  
ATOM     72  CA  ARG A 233      32.796 -12.022 -25.593  1.00  0.00           C  
ATOM     73  C   ARG A 233      32.183 -13.381 -25.918  1.00  0.00           C  
ATOM     74  O   ARG A 233      32.898 -14.373 -26.089  1.00  0.00           O  
ATOM     75  CB  ARG A 233      33.155 -11.942 -24.108  1.00  0.00           C  
ATOM     76  CG  ARG A 233      34.624 -11.603 -23.814  1.00  0.00           C  
ATOM     77  CD  ARG A 233      35.593 -12.587 -24.477  1.00  0.00           C  
ATOM     78  NE  ARG A 233      35.814 -12.282 -25.889  1.00  0.00           N  
ATOM     79  CZ  ARG A 233      36.547 -11.263 -26.333  1.00  0.00           C  
ATOM     80  NH1 ARG A 233      37.142 -10.445 -25.473  1.00  0.00           N  
ATOM     81  NH2 ARG A 233      36.682 -11.057 -27.637  1.00  0.00           N  
ATOM     82  N   TYR A 234      30.854 -13.423 -25.994  1.00  0.00           N  
ATOM     83  CA  TYR A 234      30.164 -14.656 -26.349  1.00  0.00           C  
ATOM     84  C   TYR A 234      30.589 -14.982 -27.777  1.00  0.00           C  
ATOM     85  O   TYR A 234      30.834 -16.139 -28.115  1.00  0.00           O  
ATOM     86  CB  TYR A 234      28.643 -14.480 -26.292  1.00  0.00           C  
ATOM     87  CG  TYR A 234      28.048 -14.564 -24.898  1.00  0.00           C  
ATOM     88  CD1 TYR A 234      28.102 -13.476 -24.019  1.00  0.00           C  
ATOM     89  CD2 TYR A 234      27.431 -15.738 -24.457  1.00  0.00           C  
ATOM     90  CE1 TYR A 234      27.553 -13.557 -22.734  1.00  0.00           C  
ATOM     91  CE2 TYR A 234      26.881 -15.831 -23.177  1.00  0.00           C  
ATOM     92  CZ  TYR A 234      26.944 -14.740 -22.323  1.00  0.00           C  
ATOM     93  OH  TYR A 234      26.390 -14.834 -21.065  1.00  0.00           O  
ATOM     94  N   LEU A 235      30.672 -13.944 -28.608  1.00  0.00           N  
ATOM     95  CA  LEU A 235      31.095 -14.095 -29.997  1.00  0.00           C  
ATOM     96  C   LEU A 235      32.620 -13.947 -30.079  1.00  0.00           C  
ATOM     97  O   LEU A 235      33.276 -14.551 -30.934  1.00  0.00           O  
ATOM     98  CB  LEU A 235      30.412 -13.045 -30.880  1.00  0.00           C  
ATOM     99  CG  LEU A 235      30.696 -13.137 -32.387  1.00  0.00           C  
ATOM    100  CD1 LEU A 235      29.579 -12.443 -33.160  1.00  0.00           C  
ATOM    101  CD2 LEU A 235      32.058 -12.523 -32.715  1.00  0.00           C  
ATOM    102  N   GLY A 236      33.178 -13.137 -29.184  1.00  0.00           N  
ATOM    103  CA  GLY A 236      34.614 -12.943 -29.166  1.00  0.00           C  
ATOM    104  C   GLY A 236      35.331 -14.255 -28.905  1.00  0.00           C  
ATOM    105  O   GLY A 236      35.459 -15.080 -29.814  1.00  0.00           O  
ATOM    106  N   LYS A 237      35.788 -14.449 -27.665  1.00  0.00           N  
ATOM    107  CA  LYS A 237      36.509 -15.657 -27.251  1.00  0.00           C  
ATOM    108  C   LYS A 237      36.070 -16.917 -27.991  1.00  0.00           C  
ATOM    109  O   LYS A 237      36.910 -17.669 -28.490  1.00  0.00           O  
ATOM    110  CB  LYS A 237      36.347 -15.894 -25.745  1.00  0.00           C  
ATOM    111  CG  LYS A 237      37.070 -17.147 -25.245  1.00  0.00           C  
ATOM    112  CD  LYS A 237      36.616 -17.559 -23.850  1.00  0.00           C  
ATOM    113  CE  LYS A 237      35.173 -18.035 -23.852  1.00  0.00           C  
ATOM    114  NZ  LYS A 237      34.743 -18.479 -22.500  1.00  0.00           N  
ATOM    115  N   LYS A 238      34.759 -17.151 -28.046  1.00  0.00           N  
ATOM    116  CA  LYS A 238      34.219 -18.325 -28.727  1.00  0.00           C  
ATOM    117  C   LYS A 238      34.751 -18.381 -30.153  1.00  0.00           C  
ATOM    118  O   LYS A 238      35.397 -19.354 -30.538  1.00  0.00           O  
ATOM    119  CB  LYS A 238      32.688 -18.282 -28.748  1.00  0.00           C  
ATOM    120  CG  LYS A 238      32.043 -19.520 -29.359  1.00  0.00           C  
ATOM    121  CD  LYS A 238      30.525 -19.437 -29.319  1.00  0.00           C  
ATOM    122  CE  LYS A 238      29.883 -20.713 -29.843  1.00  0.00           C  
ATOM    123  NZ  LYS A 238      28.393 -20.653 -29.774  1.00  0.00           N  
ATOM    124  N   GLY A 239      34.480 -17.334 -30.930  1.00  0.00           N  
ATOM    125  CA  GLY A 239      34.959 -17.290 -32.299  1.00  0.00           C  
ATOM    126  C   GLY A 239      36.477 -17.253 -32.334  1.00  0.00           C  
ATOM    127  O   GLY A 239      37.104 -17.741 -33.278  1.00  0.00           O  
ATOM    128  N   LEU A 240      37.069 -16.672 -31.293  1.00  0.00           N  
ATOM    129  CA  LEU A 240      38.519 -16.565 -31.189  1.00  0.00           C  
ATOM    130  C   LEU A 240      39.147 -17.952 -31.114  1.00  0.00           C  
ATOM    131  O   LEU A 240      40.308 -18.141 -31.485  1.00  0.00           O  
ATOM    132  CB  LEU A 240      38.907 -15.757 -29.948  1.00  0.00           C  
ATOM    133  CG  LEU A 240      38.271 -14.374 -29.781  1.00  0.00           C  
ATOM    134  CD1 LEU A 240      39.028 -13.612 -28.713  1.00  0.00           C  
ATOM    135  CD2 LEU A 240      38.288 -13.609 -31.096  1.00  0.00           C  
ATOM    136  N   LEU A 241      38.374 -18.918 -30.627  1.00  0.00           N  
ATOM    137  CA  LEU A 241      38.845 -20.292 -30.514  1.00  0.00           C  
ATOM    138  C   LEU A 241      38.952 -20.893 -31.911  1.00  0.00           C  
ATOM    139  O   LEU A 241      38.799 -22.107 -32.091  1.00  0.00           O  
ATOM    140  CB  LEU A 241      37.874 -21.118 -29.669  1.00  0.00           C  
ATOM    141  CG  LEU A 241      37.838 -20.856 -28.164  1.00  0.00           C  
ATOM    142  CD1 LEU A 241      36.572 -21.453 -27.562  1.00  0.00           C  
ATOM    143  CD2 LEU A 241      39.081 -21.449 -27.518  1.00  0.00           C  
ATOM    144  N   THR A 242      39.209 -20.028 -32.893  1.00  0.00           N  
ATOM    145  CA  THR A 242      39.345 -20.435 -34.292  1.00  0.00           C  
ATOM    146  C   THR A 242      40.661 -19.931 -34.895  1.00  0.00           C  
ATOM    147  O   THR A 242      41.282 -20.617 -35.715  1.00  0.00           O  
ATOM    148  CB  THR A 242      38.167 -19.898 -35.157  1.00  0.00           C  
ATOM    149  OG1 THR A 242      36.922 -20.377 -34.631  1.00  0.00           O  
ATOM    150  CG2 THR A 242      38.309 -20.367 -36.608  1.00  0.00           C  
ATOM    151  N   GLN A 243      41.077 -18.734 -34.486  1.00  0.00           N  
ATOM    152  CA  GLN A 243      42.314 -18.133 -34.988  1.00  0.00           C  
ATOM    153  C   GLN A 243      43.382 -17.897 -33.909  1.00  0.00           C  
ATOM    154  O   GLN A 243      44.440 -18.541 -33.913  1.00  0.00           O  
ATOM    155  CB  GLN A 243      42.001 -16.812 -35.713  1.00  0.00           C  
ATOM    156  CG  GLN A 243      41.337 -16.997 -37.082  1.00  0.00           C  
ATOM    157  CD  GLN A 243      41.105 -15.688 -37.824  1.00  0.00           C  
ATOM    158  OE1 GLN A 243      40.884 -15.681 -39.037  1.00  0.00           O  
ATOM    159  NE2 GLN A 243      41.139 -14.577 -37.098  1.00  0.00           N  
ATOM    160  N   GLU A 244      43.101 -16.979 -32.985  1.00  0.00           N  
ATOM    161  CA  GLU A 244      44.046 -16.662 -31.920  1.00  0.00           C  
ATOM    162  C   GLU A 244      44.044 -17.715 -30.817  1.00  0.00           C  
ATOM    163  O   GLU A 244      44.397 -17.427 -29.672  1.00  0.00           O  
ATOM    164  CB  GLU A 244      43.739 -15.283 -31.329  1.00  0.00           C  
ATOM    165  CG  GLU A 244      42.975 -14.366 -32.274  1.00  0.00           C  
ATOM    166  CD  GLU A 244      41.469 -14.548 -32.159  1.00  0.00           C  
ATOM    167  OE1 GLU A 244      40.938 -14.260 -31.069  1.00  0.00           O  
ATOM    168  OE2 GLU A 244      40.818 -14.975 -33.140  1.00  0.00           O  
ATOM    169  N   MET A 245      43.651 -18.935 -31.176  1.00  0.00           N  
ATOM    170  CA  MET A 245      43.597 -20.048 -30.232  1.00  0.00           C  
ATOM    171  C   MET A 245      44.038 -21.355 -30.912  1.00  0.00           C  
ATOM    172  O   MET A 245      44.070 -22.417 -30.280  1.00  0.00           O  
ATOM    173  CB  MET A 245      42.169 -20.199 -29.679  1.00  0.00           C  
ATOM    174  CG  MET A 245      41.598 -18.939 -29.011  1.00  0.00           C  
ATOM    175  SD  MET A 245      41.992 -18.708 -27.254  1.00  0.00           S  
ATOM    176  CE  MET A 245      40.353 -18.444 -26.561  1.00  0.00           C  
ATOM    177  N   LYS A 246      44.386 -21.266 -32.198  1.00  0.00           N  
ATOM    178  CA  LYS A 246      44.824 -22.432 -32.971  1.00  0.00           C  
ATOM    179  C   LYS A 246      46.222 -22.262 -33.589  1.00  0.00           C  
ATOM    180  O   LYS A 246      46.363 -22.219 -34.815  1.00  0.00           O  
ATOM    181  CB  LYS A 246      43.816 -22.730 -34.088  1.00  0.00           C  
ATOM    182  CG  LYS A 246      42.425 -23.118 -33.610  1.00  0.00           C  
ATOM    183  CD  LYS A 246      41.522 -23.453 -34.792  1.00  0.00           C  
ATOM    184  CE  LYS A 246      40.139 -23.888 -34.339  1.00  0.00           C  
ATOM    185  NZ  LYS A 246      39.242 -24.146 -35.496  1.00  0.00           N  
ATOM    186  N   GLY A 247      47.249 -22.179 -32.743  1.00  0.00           N  
ATOM    187  CA  GLY A 247      48.611 -22.014 -33.235  1.00  0.00           C  
ATOM    188  C   GLY A 247      48.882 -20.623 -33.787  1.00  0.00           C  
ATOM    189  O   GLY A 247      48.941 -20.425 -35.003  1.00  0.00           O  
ATOM    190  N   LEU A 248      49.060 -19.658 -32.890  1.00  0.00           N  
ATOM    191  CA  LEU A 248      49.305 -18.266 -33.270  1.00  0.00           C  
ATOM    192  C   LEU A 248      50.742 -17.943 -33.671  1.00  0.00           C  
ATOM    193  O   LEU A 248      51.021 -16.852 -34.176  1.00  0.00           O  
ATOM    194  CB  LEU A 248      48.876 -17.344 -32.128  1.00  0.00           C  
ATOM    195  CG  LEU A 248      47.366 -17.294 -31.931  1.00  0.00           C  
ATOM    196  CD1 LEU A 248      47.023 -16.572 -30.644  1.00  0.00           C  
ATOM    197  CD2 LEU A 248      46.753 -16.617 -33.142  1.00  0.00           C  
ATOM    198  N   SER A 249      51.653 -18.883 -33.439  1.00  0.00           N  
ATOM    199  CA  SER A 249      53.053 -18.682 -33.793  1.00  0.00           C  
ATOM    200  C   SER A 249      53.269 -19.165 -35.223  1.00  0.00           C  
ATOM    201  O   SER A 249      54.399 -19.237 -35.710  1.00  0.00           O  
ATOM    202  CB  SER A 249      53.952 -19.454 -32.828  1.00  0.00           C  
ATOM    203  OG  SER A 249      53.749 -19.016 -31.493  1.00  0.00           O  
ATOM    204  N   ALA A 250      52.163 -19.493 -35.886  1.00  0.00           N  
ATOM    205  CA  ALA A 250      52.187 -19.968 -37.264  1.00  0.00           C  
ATOM    206  C   ALA A 250      51.015 -19.392 -38.062  1.00  0.00           C  
ATOM    207  O   ALA A 250      51.005 -19.459 -39.291  1.00  0.00           O  
ATOM    208  CB  ALA A 250      52.138 -21.491 -37.288  1.00  0.00           C  
ATOM    209  N   LEU A 251      50.036 -18.822 -37.360  1.00  0.00           N  
ATOM    210  CA  LEU A 251      48.854 -18.240 -38.002  1.00  0.00           C  
ATOM    211  C   LEU A 251      49.215 -17.216 -39.091  1.00  0.00           C  
ATOM    212  O   LEU A 251      48.598 -17.196 -40.159  1.00  0.00           O  
ATOM    213  CB  LEU A 251      47.936 -17.595 -36.947  1.00  0.00           C  
ATOM    214  CG  LEU A 251      46.447 -17.524 -37.320  1.00  0.00           C  
ATOM    215  CD1 LEU A 251      45.935 -18.932 -37.650  1.00  0.00           C  
ATOM    216  CD2 LEU A 251      45.645 -16.922 -36.176  1.00  0.00           C  
ATOM    217  N   PRO A 252      50.206 -16.339 -38.831  1.00  0.00           N  
ATOM    218  CA  PRO A 252      50.586 -15.351 -39.850  1.00  0.00           C  
ATOM    219  C   PRO A 252      51.113 -16.002 -41.141  1.00  0.00           C  
ATOM    220  O   PRO A 252      51.144 -15.366 -42.196  1.00  0.00           O  
ATOM    221  CB  PRO A 252      51.648 -14.518 -39.137  1.00  0.00           C  
ATOM    222  CG  PRO A 252      51.173 -14.540 -37.712  1.00  0.00           C  
ATOM    223  CD  PRO A 252      50.818 -16.001 -37.530  1.00  0.00           C  
ATOM    224  N   LEU A 253      51.534 -17.266 -41.044  1.00  0.00           N  
ATOM    225  CA  LEU A 253      52.038 -18.012 -42.201  1.00  0.00           C  
ATOM    226  C   LEU A 253      50.867 -18.662 -42.940  1.00  0.00           C  
ATOM    227  O   LEU A 253      51.055 -19.423 -43.891  1.00  0.00           O  
ATOM    228  CB  LEU A 253      53.055 -19.075 -41.763  1.00  0.00           C  
ATOM    229  CG  LEU A 253      54.382 -18.524 -41.228  1.00  0.00           C  
ATOM    230  CD1 LEU A 253      55.289 -19.675 -40.815  1.00  0.00           C  
ATOM    231  CD2 LEU A 253      55.055 -17.661 -42.298  1.00  0.00           C  
ATOM    232  N   GLU A 254      49.660 -18.350 -42.468  1.00  0.00           N  
ATOM    233  CA  GLU A 254      48.394 -18.819 -43.041  1.00  0.00           C  
ATOM    234  C   GLU A 254      47.547 -17.538 -43.044  1.00  0.00           C  
ATOM    235  O   GLU A 254      47.022 -17.134 -42.006  1.00  0.00           O  
ATOM    236  CB  GLU A 254      47.736 -19.885 -42.148  1.00  0.00           C  
ATOM    237  CG  GLU A 254      48.547 -20.289 -40.913  1.00  0.00           C  
ATOM    238  CD  GLU A 254      49.608 -21.349 -41.200  1.00  0.00           C  
ATOM    239  OE1 GLU A 254      49.243 -22.525 -41.404  1.00  0.00           O  
ATOM    240  OE2 GLU A 254      50.809 -21.006 -41.224  1.00  0.00           O  
ATOM    241  N   GLU A 255      47.413 -16.908 -44.211  1.00  0.00           N  
ATOM    242  CA  GLU A 255      46.699 -15.634 -44.326  1.00  0.00           C  
ATOM    243  C   GLU A 255      45.656 -15.476 -45.453  1.00  0.00           C  
ATOM    244  O   GLU A 255      44.727 -14.669 -45.340  1.00  0.00           O  
ATOM    245  CB  GLU A 255      47.743 -14.516 -44.446  1.00  0.00           C  
ATOM    246  CG  GLU A 255      49.212 -15.000 -44.528  1.00  0.00           C  
ATOM    247  CD  GLU A 255      49.538 -15.812 -45.785  1.00  0.00           C  
ATOM    248  OE1 GLU A 255      49.058 -16.957 -45.927  1.00  0.00           O  
ATOM    249  OE2 GLU A 255      50.286 -15.301 -46.638  1.00  0.00           O  
ATOM    250  N   ARG A 256      45.818 -16.237 -46.531  1.00  0.00           N  
ATOM    251  CA  ARG A 256      44.928 -16.191 -47.698  1.00  0.00           C  
ATOM    252  C   ARG A 256      43.426 -16.010 -47.459  1.00  0.00           C  
ATOM    253  O   ARG A 256      42.862 -14.915 -47.597  1.00  0.00           O  
ATOM    254  CB  ARG A 256      45.062 -17.474 -48.516  1.00  0.00           C  
ATOM    255  CG  ARG A 256      46.451 -17.962 -48.797  1.00  0.00           C  
ATOM    256  CD  ARG A 256      46.371 -19.448 -49.128  1.00  0.00           C  
ATOM    257  NE  ARG A 256      45.979 -20.252 -47.970  1.00  0.00           N  
ATOM    258  CZ  ARG A 256      46.618 -20.242 -46.804  1.00  0.00           C  
ATOM    259  NH1 ARG A 256      47.684 -19.466 -46.633  1.00  0.00           N  
ATOM    260  NH2 ARG A 256      46.196 -21.011 -45.809  1.00  0.00           N  
ATOM    261  N   ARG A 257      42.793 -17.130 -47.124  1.00  0.00           N  
ATOM    262  CA  ARG A 257      41.351 -17.221 -46.926  1.00  0.00           C  
ATOM    263  C   ARG A 257      40.854 -17.237 -45.488  1.00  0.00           C  
ATOM    264  O   ARG A 257      40.091 -16.360 -45.080  1.00  0.00           O  
ATOM    265  CB  ARG A 257      40.861 -18.475 -47.655  1.00  0.00           C  
ATOM    266  CG  ARG A 257      41.518 -18.586 -49.007  1.00  0.00           C  
ATOM    267  CD  ARG A 257      41.430 -19.942 -49.669  1.00  0.00           C  
ATOM    268  NE  ARG A 257      42.470 -20.024 -50.695  1.00  0.00           N  
ATOM    269  CZ  ARG A 257      42.656 -19.106 -51.645  1.00  0.00           C  
ATOM    270  NH1 ARG A 257      41.865 -18.036 -51.710  1.00  0.00           N  
ATOM    271  NH2 ARG A 257      43.656 -19.231 -52.513  1.00  0.00           N  
ATOM    272  N   LYS A 258      41.280 -18.246 -44.735  1.00  0.00           N  
ATOM    273  CA  LYS A 258      40.874 -18.430 -43.347  1.00  0.00           C  
ATOM    274  C   LYS A 258      40.932 -17.158 -42.495  1.00  0.00           C  
ATOM    275  O   LYS A 258      39.937 -16.777 -41.873  1.00  0.00           O  
ATOM    276  CB  LYS A 258      41.729 -19.530 -42.718  1.00  0.00           C  
ATOM    277  CG  LYS A 258      42.011 -20.698 -43.665  1.00  0.00           C  
ATOM    278  CD  LYS A 258      40.734 -21.302 -44.238  1.00  0.00           C  
ATOM    279  CE  LYS A 258      41.042 -22.426 -45.219  1.00  0.00           C  
ATOM    280  NZ  LYS A 258      39.804 -23.082 -45.720  1.00  0.00           N  
ATOM    281  N   ARG A 259      42.089 -16.506 -42.459  1.00  0.00           N  
ATOM    282  CA  ARG A 259      42.231 -15.283 -41.675  1.00  0.00           C  
ATOM    283  C   ARG A 259      41.168 -14.274 -42.118  1.00  0.00           C  
ATOM    284  O   ARG A 259      40.499 -13.646 -41.290  1.00  0.00           O  
ATOM    285  CB  ARG A 259      43.625 -14.686 -41.873  1.00  0.00           C  
ATOM    286  CG  ARG A 259      44.769 -15.662 -41.667  1.00  0.00           C  
ATOM    287  CD  ARG A 259      44.898 -16.120 -40.227  1.00  0.00           C  
ATOM    288  NE  ARG A 259      43.784 -16.962 -39.799  1.00  0.00           N  
ATOM    289  CZ  ARG A 259      43.511 -18.162 -40.303  1.00  0.00           C  
ATOM    290  NH1 ARG A 259      44.272 -18.675 -41.263  1.00  0.00           N  
ATOM    291  NH2 ARG A 259      42.477 -18.852 -39.841  1.00  0.00           N  
ATOM    292  N   GLY A 261      41.025 -14.128 -43.434  1.00  0.00           N  
ATOM    293  CA  GLY A 261      40.043 -13.215 -43.988  1.00  0.00           C  
ATOM    294  C   GLY A 261      38.626 -13.626 -43.625  1.00  0.00           C  
ATOM    295  O   GLY A 261      37.729 -12.788 -43.607  1.00  0.00           O  
ATOM    296  N   GLN A 262      38.418 -14.912 -43.344  1.00  0.00           N  
ATOM    297  CA  GLN A 262      37.095 -15.407 -42.963  1.00  0.00           C  
ATOM    298  C   GLN A 262      36.648 -14.632 -41.728  1.00  0.00           C  
ATOM    299  O   GLN A 262      35.488 -14.226 -41.620  1.00  0.00           O  
ATOM    300  CB  GLN A 262      37.151 -16.903 -42.634  1.00  0.00           C  
ATOM    301  CG  GLN A 262      37.589 -17.793 -43.785  1.00  0.00           C  
ATOM    302  CD  GLN A 262      37.737 -19.250 -43.378  1.00  0.00           C  
ATOM    303  OE1 GLN A 262      38.036 -20.109 -44.208  1.00  0.00           O  
ATOM    304  NE2 GLN A 262      37.532 -19.534 -42.097  1.00  0.00           N  
ATOM    305  N   GLU A 263      37.584 -14.441 -40.798  1.00  0.00           N  
ATOM    306  CA  GLU A 263      37.330 -13.695 -39.569  1.00  0.00           C  
ATOM    307  C   GLU A 263      37.473 -12.207 -39.852  1.00  0.00           C  
ATOM    308  O   GLU A 263      36.591 -11.429 -39.496  1.00  0.00           O  
ATOM    309  CB  GLU A 263      38.303 -14.118 -38.464  1.00  0.00           C  
ATOM    310  CG  GLU A 263      37.732 -15.158 -37.515  1.00  0.00           C  
ATOM    311  CD  GLU A 263      36.655 -14.583 -36.614  1.00  0.00           C  
ATOM    312  OE1 GLU A 263      35.714 -13.951 -37.141  1.00  0.00           O  
ATOM    313  OE2 GLU A 263      36.748 -14.765 -35.379  1.00  0.00           O  
ATOM    314  N   LEU A 264      38.576 -11.815 -40.498  1.00  0.00           N  
ATOM    315  CA  LEU A 264      38.803 -10.410 -40.851  1.00  0.00           C  
ATOM    316  C   LEU A 264      37.461  -9.895 -41.378  1.00  0.00           C  
ATOM    317  O   LEU A 264      37.105  -8.731 -41.187  1.00  0.00           O  
ATOM    318  CB  LEU A 264      39.873 -10.298 -41.951  1.00  0.00           C  
ATOM    319  CG  LEU A 264      40.595  -8.964 -42.219  1.00  0.00           C  
ATOM    320  CD1 LEU A 264      41.475  -9.125 -43.450  1.00  0.00           C  
ATOM    321  CD2 LEU A 264      39.609  -7.832 -42.443  1.00  0.00           C  
ATOM    322  N   ASN A 266      36.728 -10.796 -42.036  1.00  0.00           N  
ATOM    323  CA  ASN A 266      35.408 -10.518 -42.599  1.00  0.00           C  
ATOM    324  C   ASN A 266      34.340 -10.569 -41.508  1.00  0.00           C  
ATOM    325  O   ASN A 266      33.751  -9.546 -41.149  1.00  0.00           O  
ATOM    326  CB  ASN A 266      35.056 -11.549 -43.682  1.00  0.00           C  
ATOM    327  CG  ASN A 266      35.568 -11.161 -45.055  1.00  0.00           C  
ATOM    328  OD1 ASN A 266      35.196 -10.118 -45.587  1.00  0.00           O  
ATOM    329  ND2 ASN A 266      36.418 -12.004 -45.639  1.00  0.00           N  
ATOM    330  N   ALA A 267      34.088 -11.769 -40.990  1.00  0.00           N  
ATOM    331  CA  ALA A 267      33.087 -11.954 -39.945  1.00  0.00           C  
ATOM    332  C   ALA A 267      33.325 -11.008 -38.762  1.00  0.00           C  
ATOM    333  O   ALA A 267      32.375 -10.481 -38.180  1.00  0.00           O  
ATOM    334  CB  ALA A 267      33.086 -13.409 -39.474  1.00  0.00           C  
ATOM    335  N   ILE A 268      34.592 -10.789 -38.415  1.00  0.00           N  
ATOM    336  CA  ILE A 268      34.945  -9.908 -37.302  1.00  0.00           C  
ATOM    337  C   ILE A 268      34.402  -8.504 -37.575  1.00  0.00           C  
ATOM    338  O   ILE A 268      34.038  -7.777 -36.653  1.00  0.00           O  
ATOM    339  CB  ILE A 268      36.499  -9.864 -37.089  1.00  0.00           C  
ATOM    340  CG1 ILE A 268      36.835  -9.410 -35.662  1.00  0.00           C  
ATOM    341  CG2 ILE A 268      37.155  -8.936 -38.114  1.00  0.00           C  
ATOM    342  CD1 ILE A 268      36.636  -7.928 -35.391  1.00  0.00           C  
ATOM    343  N   LYS A 269      34.337  -8.134 -38.849  1.00  0.00           N  
ATOM    344  CA  LYS A 269      33.826  -6.827 -39.235  1.00  0.00           C  
ATOM    345  C   LYS A 269      32.347  -6.972 -39.543  1.00  0.00           C  
ATOM    346  O   LYS A 269      31.523  -6.202 -39.059  1.00  0.00           O  
ATOM    347  CB  LYS A 269      34.554  -6.311 -40.480  1.00  0.00           C  
ATOM    348  CG  LYS A 269      34.067  -4.951 -40.989  1.00  0.00           C  
ATOM    349  CD  LYS A 269      34.827  -3.788 -40.352  1.00  0.00           C  
ATOM    350  CE  LYS A 269      34.635  -3.721 -38.841  1.00  0.00           C  
ATOM    351  NZ  LYS A 269      35.465  -2.647 -38.219  1.00  0.00           N  
ATOM    352  N   ALA A 270      32.025  -7.979 -40.349  1.00  0.00           N  
ATOM    353  CA  ALA A 270      30.653  -8.253 -40.759  1.00  0.00           C  
ATOM    354  C   ALA A 270      29.703  -8.405 -39.575  1.00  0.00           C  
ATOM    355  O   ALA A 270      28.495  -8.203 -39.710  1.00  0.00           O  
ATOM    356  CB  ALA A 270      30.616  -9.512 -41.626  1.00  0.00           C  
ATOM    357  N   ALA A 271      30.247  -8.751 -38.414  1.00  0.00           N  
ATOM    358  CA  ALA A 271      29.426  -8.938 -37.225  1.00  0.00           C  
ATOM    359  C   ALA A 271      29.429  -7.738 -36.273  1.00  0.00           C  
ATOM    360  O   ALA A 271      28.365  -7.242 -35.893  1.00  0.00           O  
ATOM    361  CB  ALA A 271      29.872 -10.200 -36.480  1.00  0.00           C  
ATOM    362  N   LEU A 272      30.618  -7.272 -35.896  1.00  0.00           N  
ATOM    363  CA  LEU A 272      30.738  -6.148 -34.969  1.00  0.00           C  
ATOM    364  C   LEU A 272      29.874  -4.949 -35.353  1.00  0.00           C  
ATOM    365  O   LEU A 272      29.128  -4.426 -34.522  1.00  0.00           O  
ATOM    366  CB  LEU A 272      32.213  -5.718 -34.819  1.00  0.00           C  
ATOM    367  CG  LEU A 272      33.045  -5.073 -35.938  1.00  0.00           C  
ATOM    368  CD1 LEU A 272      32.598  -3.640 -36.198  1.00  0.00           C  
ATOM    369  CD2 LEU A 272      34.508  -5.072 -35.511  1.00  0.00           C  
ATOM    370  N   GLU A 273      29.967  -4.528 -36.611  1.00  0.00           N  
ATOM    371  CA  GLU A 273      29.201  -3.383 -37.100  1.00  0.00           C  
ATOM    372  C   GLU A 273      27.705  -3.675 -37.152  1.00  0.00           C  
ATOM    373  O   GLU A 273      26.904  -2.940 -36.568  1.00  0.00           O  
ATOM    374  CB  GLU A 273      29.696  -2.964 -38.493  1.00  0.00           C  
ATOM    375  CG  GLU A 273      29.599  -4.058 -39.552  1.00  0.00           C  
ATOM    376  CD  GLU A 273      30.232  -3.665 -40.875  1.00  0.00           C  
ATOM    377  OE1 GLU A 273      31.450  -3.376 -40.901  1.00  0.00           O  
ATOM    378  OE2 GLU A 273      29.504  -3.651 -41.889  1.00  0.00           O  
ATOM    379  N   ALA A 274      27.330  -4.743 -37.853  1.00  0.00           N  
ATOM    380  CA  ALA A 274      25.928  -5.123 -37.971  1.00  0.00           C  
ATOM    381  C   ALA A 274      25.324  -5.272 -36.579  1.00  0.00           C  
ATOM    382  O   ALA A 274      24.431  -4.514 -36.192  1.00  0.00           O  
ATOM    383  CB  ALA A 274      25.805  -6.432 -38.740  1.00  0.00           C  
ATOM    384  N   ALA A 275      25.839  -6.241 -35.826  1.00  0.00           N  
ATOM    385  CA  ALA A 275      25.361  -6.523 -34.477  1.00  0.00           C  
ATOM    386  C   ALA A 275      25.374  -5.334 -33.508  1.00  0.00           C  
ATOM    387  O   ALA A 275      24.387  -4.601 -33.391  1.00  0.00           O  
ATOM    388  CB  ALA A 275      26.161  -7.684 -33.883  1.00  0.00           C  
ATOM    389  N   LEU A 276      26.499  -5.160 -32.817  1.00  0.00           N  
ATOM    390  CA  LEU A 276      26.678  -4.103 -31.815  1.00  0.00           C  
ATOM    391  C   LEU A 276      25.936  -2.788 -32.061  1.00  0.00           C  
ATOM    392  O   LEU A 276      25.366  -2.217 -31.129  1.00  0.00           O  
ATOM    393  CB  LEU A 276      28.175  -3.822 -31.618  1.00  0.00           C  
ATOM    394  CG  LEU A 276      28.603  -3.236 -30.266  1.00  0.00           C  
ATOM    395  CD1 LEU A 276      28.233  -1.771 -30.178  1.00  0.00           C  
ATOM    396  CD2 LEU A 276      27.947  -4.037 -29.142  1.00  0.00           C  
ATOM    397  N   GLU A 277      25.949  -2.304 -33.302  1.00  0.00           N  
ATOM    398  CA  GLU A 277      25.269  -1.051 -33.645  1.00  0.00           C  
ATOM    399  C   GLU A 277      23.758  -1.250 -33.797  1.00  0.00           C  
ATOM    400  O   GLU A 277      22.961  -0.426 -33.339  1.00  0.00           O  
ATOM    401  CB  GLU A 277      25.844  -0.471 -34.948  1.00  0.00           C  
ATOM    402  CG  GLU A 277      25.103   0.757 -35.475  1.00  0.00           C  
ATOM    403  CD  GLU A 277      25.620   1.210 -36.828  1.00  0.00           C  
ATOM    404  OE1 GLU A 277      26.805   1.600 -36.906  1.00  0.00           O  
ATOM    405  OE2 GLU A 277      24.847   1.171 -37.810  1.00  0.00           O  
ATOM    406  N   ALA A 278      23.372  -2.344 -34.447  1.00  0.00           N  
ATOM    407  CA  ALA A 278      21.964  -2.641 -34.653  1.00  0.00           C  
ATOM    408  C   ALA A 278      21.235  -2.637 -33.315  1.00  0.00           C  
ATOM    409  O   ALA A 278      20.286  -1.873 -33.120  1.00  0.00           O  
ATOM    410  CB  ALA A 278      21.813  -3.991 -35.335  1.00  0.00           C  
ATOM    411  N   ARG A 279      21.683  -3.489 -32.395  1.00  0.00           N  
ATOM    412  CA  ARG A 279      21.067  -3.566 -31.076  1.00  0.00           C  
ATOM    413  C   ARG A 279      20.976  -2.178 -30.454  1.00  0.00           C  
ATOM    414  O   ARG A 279      19.946  -1.815 -29.881  1.00  0.00           O  
ATOM    415  CB  ARG A 279      21.868  -4.489 -30.154  1.00  0.00           C  
ATOM    416  CG  ARG A 279      21.528  -5.971 -30.273  1.00  0.00           C  
ATOM    417  CD  ARG A 279      22.257  -6.675 -31.419  1.00  0.00           C  
ATOM    418  NE  ARG A 279      21.660  -6.454 -32.737  1.00  0.00           N  
ATOM    419  CZ  ARG A 279      22.012  -7.125 -33.834  1.00  0.00           C  
ATOM    420  NH1 ARG A 279      22.954  -8.059 -33.769  1.00  0.00           N  
ATOM    421  NH2 ARG A 279      21.422  -6.869 -34.994  1.00  0.00           N  
ATOM    422  N   GLU A 281      22.058  -1.409 -30.568  1.00  0.00           N  
ATOM    423  CA  GLU A 281      22.097  -0.050 -30.036  1.00  0.00           C  
ATOM    424  C   GLU A 281      20.940   0.758 -30.614  1.00  0.00           C  
ATOM    425  O   GLU A 281      19.887   0.876 -29.991  1.00  0.00           O  
ATOM    426  CB  GLU A 281      23.414   0.645 -30.404  1.00  0.00           C  
ATOM    427  CG  GLU A 281      24.639   0.193 -29.628  1.00  0.00           C  
ATOM    428  CD  GLU A 281      25.882   0.981 -30.008  1.00  0.00           C  
ATOM    429  OE1 GLU A 281      26.955   0.734 -29.418  1.00  0.00           O  
ATOM    430  OE2 GLU A 281      25.781   1.850 -30.900  1.00  0.00           O  
ATOM    431  N   LYS A 282      21.148   1.304 -31.812  1.00  0.00           N  
ATOM    432  CA  LYS A 282      20.137   2.114 -32.492  1.00  0.00           C  
ATOM    433  C   LYS A 282      18.735   1.548 -32.308  1.00  0.00           C  
ATOM    434  O   LYS A 282      17.753   2.292 -32.326  1.00  0.00           O  
ATOM    435  CB  LYS A 282      20.463   2.231 -33.988  1.00  0.00           C  
ATOM    436  CG  LYS A 282      21.748   3.007 -34.293  1.00  0.00           C  
ATOM    437  CD  LYS A 282      22.016   3.075 -35.794  1.00  0.00           C  
ATOM    438  CE  LYS A 282      23.248   3.906 -36.115  1.00  0.00           C  
ATOM    439  NZ  LYS A 282      23.055   5.334 -35.747  1.00  0.00           N  
ATOM    440  N   ALA A 283      18.652   0.231 -32.128  1.00  0.00           N  
ATOM    441  CA  ALA A 283      17.374  -0.443 -31.924  1.00  0.00           C  
ATOM    442  C   ALA A 283      16.759   0.032 -30.611  1.00  0.00           C  
ATOM    443  O   ALA A 283      15.573   0.371 -30.553  1.00  0.00           O  
ATOM    444  CB  ALA A 283      17.580  -1.958 -31.892  1.00  0.00           C  
ATOM    445  N   LEU A 291      17.576   0.052 -29.560  1.00  0.00           N  
ATOM    446  CA  LEU A 291      17.136   0.494 -28.238  1.00  0.00           C  
ATOM    447  C   LEU A 291      17.247   2.021 -28.180  1.00  0.00           C  
ATOM    448  O   LEU A 291      16.488   2.685 -27.465  1.00  0.00           O  
ATOM    449  CB  LEU A 291      18.008  -0.147 -27.147  1.00  0.00           C  
ATOM    450  CG  LEU A 291      17.456  -0.306 -25.724  1.00  0.00           C  
ATOM    451  CD1 LEU A 291      17.174   1.045 -25.097  1.00  0.00           C  
ATOM    452  CD2 LEU A 291      16.192  -1.146 -25.775  1.00  0.00           C  
ATOM    453  N   GLU A 292      18.198   2.569 -28.939  1.00  0.00           N  
ATOM    454  CA  GLU A 292      18.398   4.015 -28.998  1.00  0.00           C  
ATOM    455  C   GLU A 292      17.084   4.622 -29.453  1.00  0.00           C  
ATOM    456  O   GLU A 292      16.845   5.816 -29.287  1.00  0.00           O  
ATOM    457  CB  GLU A 292      19.484   4.390 -30.014  1.00  0.00           C  
ATOM    458  CG  GLU A 292      20.895   3.960 -29.658  1.00  0.00           C  
ATOM    459  CD  GLU A 292      21.909   4.387 -30.712  1.00  0.00           C  
ATOM    460  OE1 GLU A 292      22.014   5.606 -30.973  1.00  0.00           O  
ATOM    461  OE2 GLU A 292      22.598   3.508 -31.280  1.00  0.00           O  
ATOM    462  N   GLU A 293      16.238   3.780 -30.040  1.00  0.00           N  
ATOM    463  CA  GLU A 293      14.942   4.213 -30.530  1.00  0.00           C  
ATOM    464  C   GLU A 293      13.836   3.454 -29.808  1.00  0.00           C  
ATOM    465  O   GLU A 293      12.660   3.574 -30.150  1.00  0.00           O  
ATOM    466  CB  GLU A 293      14.846   3.973 -32.038  1.00  0.00           C  
ATOM    467  CG  GLU A 293      13.999   5.003 -32.756  1.00  0.00           C  
ATOM    468  CD  GLU A 293      14.516   6.419 -32.547  1.00  0.00           C  
ATOM    469  OE1 GLU A 293      14.613   6.861 -31.381  1.00  0.00           O  
ATOM    470  OE2 GLU A 293      14.826   7.095 -33.549  1.00  0.00           O  
ATOM    471  N   ALA A 296      14.225   2.667 -28.810  1.00  0.00           N  
ATOM    472  CA  ALA A 296      13.271   1.894 -28.028  1.00  0.00           C  
ATOM    473  C   ALA A 296      13.061   2.587 -26.686  1.00  0.00           C  
ATOM    474  O   ALA A 296      11.926   2.813 -26.259  1.00  0.00           O  
ATOM    475  CB  ALA A 296      13.791   0.477 -27.818  1.00  0.00           C  
ATOM    476  N   ALA A 297      14.165   2.927 -26.026  1.00  0.00           N  
ATOM    477  CA  ALA A 297      14.107   3.607 -24.737  1.00  0.00           C  
ATOM    478  C   ALA A 297      13.705   5.065 -24.955  1.00  0.00           C  
ATOM    479  O   ALA A 297      12.723   5.543 -24.381  1.00  0.00           O  
ATOM    480  CB  ALA A 297      15.464   3.531 -24.039  1.00  0.00           C  
ATOM    481  N   LEU A 298      14.466   5.760 -25.797  1.00  0.00           N  
ATOM    482  CA  LEU A 298      14.197   7.158 -26.105  1.00  0.00           C  
ATOM    483  C   LEU A 298      12.771   7.331 -26.607  1.00  0.00           C  
ATOM    484  O   LEU A 298      12.278   8.448 -26.716  1.00  0.00           O  
ATOM    485  CB  LEU A 298      15.181   7.678 -27.164  1.00  0.00           C  
ATOM    486  CG  LEU A 298      16.653   7.878 -26.773  1.00  0.00           C  
ATOM    487  CD1 LEU A 298      17.288   6.544 -26.397  1.00  0.00           C  
ATOM    488  CD2 LEU A 298      17.404   8.520 -27.936  1.00  0.00           C  
ATOM    489  N   LYS A 303      12.113   6.217 -26.910  1.00  0.00           N  
ATOM    490  CA  LYS A 303      10.736   6.240 -27.396  1.00  0.00           C  
ATOM    491  C   LYS A 303       9.732   6.210 -26.248  1.00  0.00           C  
ATOM    492  O   LYS A 303       8.725   6.919 -26.282  1.00  0.00           O  
ATOM    493  CB  LYS A 303      10.487   5.054 -28.334  1.00  0.00           C  
ATOM    494  CG  LYS A 303      10.571   5.397 -29.815  1.00  0.00           C  
ATOM    495  CD  LYS A 303       9.209   5.761 -30.374  1.00  0.00           C  
ATOM    496  CE  LYS A 303       8.269   4.561 -30.337  1.00  0.00           C  
ATOM    497  NZ  LYS A 303       6.930   4.884 -30.896  1.00  0.00           N  
ATOM    498  N   GLU A 305      10.006   5.388 -25.237  1.00  0.00           N  
ATOM    499  CA  GLU A 305       9.121   5.279 -24.078  1.00  0.00           C  
ATOM    500  C   GLU A 305       8.945   6.637 -23.416  1.00  0.00           C  
ATOM    501  O   GLU A 305       7.826   7.071 -23.138  1.00  0.00           O  
ATOM    502  CB  GLU A 305       9.698   4.294 -23.060  1.00  0.00           C  
ATOM    503  CG  GLU A 305       8.948   4.257 -21.731  1.00  0.00           C  
ATOM    504  CD  GLU A 305       7.528   3.736 -21.866  1.00  0.00           C  
ATOM    505  OE1 GLU A 305       7.364   2.574 -22.294  1.00  0.00           O  
ATOM    506  OE2 GLU A 305       6.577   4.483 -21.545  1.00  0.00           O  
ATOM    507  N   ALA A 306      10.069   7.299 -23.164  1.00  0.00           N  
ATOM    508  CA  ALA A 306      10.076   8.610 -22.536  1.00  0.00           C  
ATOM    509  C   ALA A 306       9.239   9.616 -23.324  1.00  0.00           C  
ATOM    510  O   ALA A 306       8.201  10.079 -22.846  1.00  0.00           O  
ATOM    511  CB  ALA A 306      11.508   9.106 -22.411  1.00  0.00           C  
ATOM    512  N   LEU A 307       9.700   9.945 -24.529  1.00  0.00           N  
ATOM    513  CA  LEU A 307       9.020  10.901 -25.399  1.00  0.00           C  
ATOM    514  C   LEU A 307       7.508  10.820 -25.279  1.00  0.00           C  
ATOM    515  O   LEU A 307       6.820  11.840 -25.244  1.00  0.00           O  
ATOM    516  CB  LEU A 307       9.421  10.661 -26.854  1.00  0.00           C  
ATOM    517  CG  LEU A 307      10.875  10.953 -27.226  1.00  0.00           C  
ATOM    518  CD1 LEU A 307      11.180  10.399 -28.607  1.00  0.00           C  
ATOM    519  CD2 LEU A 307      11.116  12.447 -27.185  1.00  0.00           C  
ATOM    520  N   GLU A 308       7.001   9.596 -25.209  1.00  0.00           N  
ATOM    521  CA  GLU A 308       5.570   9.355 -25.099  1.00  0.00           C  
ATOM    522  C   GLU A 308       5.081   9.440 -23.651  1.00  0.00           C  
ATOM    523  O   GLU A 308       4.183  10.226 -23.332  1.00  0.00           O  
ATOM    524  CB  GLU A 308       5.244   7.981 -25.693  1.00  0.00           C  
ATOM    525  CG  GLU A 308       5.652   7.848 -27.163  1.00  0.00           C  
ATOM    526  CD  GLU A 308       5.559   6.422 -27.691  1.00  0.00           C  
ATOM    527  OE1 GLU A 308       5.820   6.221 -28.897  1.00  0.00           O  
ATOM    528  OE2 GLU A 308       5.233   5.505 -26.907  1.00  0.00           O  
ATOM    529  N   ARG A 309       5.683   8.644 -22.773  1.00  0.00           N  
ATOM    530  CA  ARG A 309       5.291   8.626 -21.367  1.00  0.00           C  
ATOM    531  C   ARG A 309       5.307  10.015 -20.756  1.00  0.00           C  
ATOM    532  O   ARG A 309       4.259  10.623 -20.567  1.00  0.00           O  
ATOM    533  CB  ARG A 309       6.218   7.715 -20.559  1.00  0.00           C  
ATOM    534  CG  ARG A 309       5.528   6.991 -19.411  1.00  0.00           C  
ATOM    535  CD  ARG A 309       4.858   7.944 -18.437  1.00  0.00           C  
ATOM    536  NE  ARG A 309       4.134   7.218 -17.396  1.00  0.00           N  
ATOM    537  CZ  ARG A 309       3.054   6.472 -17.614  1.00  0.00           C  
ATOM    538  NH1 ARG A 309       2.558   6.350 -18.839  1.00  0.00           N  
ATOM    539  NH2 ARG A 309       2.473   5.837 -16.605  1.00  0.00           N  
ATOM    540  N   GLU A 310       6.508  10.505 -20.462  1.00  0.00           N  
ATOM    541  CA  GLU A 310       6.722  11.817 -19.841  1.00  0.00           C  
ATOM    542  C   GLU A 310       5.964  12.997 -20.485  1.00  0.00           C  
ATOM    543  O   GLU A 310       6.442  13.603 -21.448  1.00  0.00           O  
ATOM    544  CB  GLU A 310       8.227  12.148 -19.822  1.00  0.00           C  
ATOM    545  CG  GLU A 310       9.189  10.981 -20.117  1.00  0.00           C  
ATOM    546  CD  GLU A 310       9.660  10.231 -18.872  1.00  0.00           C  
ATOM    547  OE1 GLU A 310      10.034  10.891 -17.880  1.00  0.00           O  
ATOM    548  OE2 GLU A 310       9.678   8.979 -18.893  1.00  0.00           O  
ATOM    549  N   ARG A 311       4.793  13.323 -19.935  1.00  0.00           N  
ATOM    550  CA  ARG A 311       3.956  14.428 -20.421  1.00  0.00           C  
ATOM    551  C   ARG A 311       3.425  15.171 -19.208  1.00  0.00           C  
ATOM    552  O   ARG A 311       2.522  14.676 -18.526  1.00  0.00           O  
ATOM    553  CB  ARG A 311       2.762  13.907 -21.231  1.00  0.00           C  
ATOM    554  CG  ARG A 311       3.115  13.329 -22.581  1.00  0.00           C  
ATOM    555  CD  ARG A 311       3.459  14.416 -23.579  1.00  0.00           C  
ATOM    556  NE  ARG A 311       4.225  13.875 -24.699  1.00  0.00           N  
ATOM    557  CZ  ARG A 311       4.519  14.551 -25.805  1.00  0.00           C  
ATOM    558  NH1 ARG A 311       4.107  15.803 -25.949  1.00  0.00           N  
ATOM    559  NH2 ARG A 311       5.226  13.977 -26.768  1.00  0.00           N  
ATOM    560  N   VAL A 312       3.967  16.358 -18.939  1.00  0.00           N  
ATOM    561  CA  VAL A 312       3.527  17.116 -17.775  1.00  0.00           C  
ATOM    562  C   VAL A 312       2.853  18.432 -18.098  1.00  0.00           C  
ATOM    563  O   VAL A 312       3.116  19.038 -19.131  1.00  0.00           O  
ATOM    564  CB  VAL A 312       4.690  17.419 -16.835  1.00  0.00           C  
ATOM    565  CG1 VAL A 312       4.166  17.522 -15.431  1.00  0.00           C  
ATOM    566  CG2 VAL A 312       5.757  16.348 -16.940  1.00  0.00           C  
ATOM    567  N   ASP A 313       1.984  18.872 -17.197  1.00  0.00           N  
ATOM    568  CA  ASP A 313       1.268  20.124 -17.373  1.00  0.00           C  
ATOM    569  C   ASP A 313       2.118  21.291 -16.886  1.00  0.00           C  
ATOM    570  O   ASP A 313       1.643  22.146 -16.134  1.00  0.00           O  
ATOM    571  CB  ASP A 313      -0.058  20.080 -16.607  1.00  0.00           C  
ATOM    572  CG  ASP A 313      -0.782  21.419 -16.603  1.00  0.00           C  
ATOM    573  OD1 ASP A 313      -0.607  22.191 -17.570  1.00  0.00           O  
ATOM    574  OD2 ASP A 313      -1.534  21.694 -15.638  1.00  0.00           O  
ATOM    575  N   VAL A 314       3.378  21.311 -17.321  1.00  0.00           N  
ATOM    576  CA  VAL A 314       4.341  22.350 -16.965  1.00  0.00           C  
ATOM    577  C   VAL A 314       3.778  23.477 -16.097  1.00  0.00           C  
ATOM    578  O   VAL A 314       4.261  23.709 -14.993  1.00  0.00           O  
ATOM    579  CB  VAL A 314       4.961  22.958 -18.233  1.00  0.00           C  
ATOM    580  CG1 VAL A 314       5.824  21.923 -18.924  1.00  0.00           C  
ATOM    581  CG2 VAL A 314       3.868  23.443 -19.173  1.00  0.00           C  
ATOM    582  N   SER A 315       2.755  24.165 -16.601  1.00  0.00           N  
ATOM    583  CA  SER A 315       2.116  25.267 -15.883  1.00  0.00           C  
ATOM    584  C   SER A 315       1.384  24.813 -14.632  1.00  0.00           C  
ATOM    585  O   SER A 315       0.399  25.423 -14.229  1.00  0.00           O  
ATOM    586  CB  SER A 315       1.119  26.001 -16.788  1.00  0.00           C  
ATOM    587  OG  SER A 315      -0.081  25.269 -16.948  1.00  0.00           O  
ATOM    588  N   LEU A 316       1.872  23.749 -14.014  1.00  0.00           N  
ATOM    589  CA  LEU A 316       1.253  23.223 -12.807  1.00  0.00           C  
ATOM    590  C   LEU A 316       2.093  23.609 -11.593  1.00  0.00           C  
ATOM    591  O   LEU A 316       3.309  23.433 -11.595  1.00  0.00           O  
ATOM    592  CB  LEU A 316       1.160  21.701 -12.911  1.00  0.00           C  
ATOM    593  CG  LEU A 316       0.210  20.982 -11.961  1.00  0.00           C  
ATOM    594  CD1 LEU A 316      -1.212  21.485 -12.160  1.00  0.00           C  
ATOM    595  CD2 LEU A 316       0.284  19.500 -12.233  1.00  0.00           C  
ATOM    596  N   PRO A 317       1.460  24.142 -10.537  1.00  0.00           N  
ATOM    597  CA  PRO A 317       2.225  24.529  -9.343  1.00  0.00           C  
ATOM    598  C   PRO A 317       3.288  23.489  -8.974  1.00  0.00           C  
ATOM    599  O   PRO A 317       3.049  22.285  -9.082  1.00  0.00           O  
ATOM    600  CB  PRO A 317       1.145  24.663  -8.276  1.00  0.00           C  
ATOM    601  CG  PRO A 317      -0.027  25.165  -9.076  1.00  0.00           C  
ATOM    602  CD  PRO A 317       0.013  24.299 -10.312  1.00  0.00           C  
ATOM    603  N   GLY A 318       4.457  23.962  -8.549  1.00  0.00           N  
ATOM    604  CA  GLY A 318       5.540  23.064  -8.179  1.00  0.00           C  
ATOM    605  C   GLY A 318       5.842  23.037  -6.692  1.00  0.00           C  
ATOM    606  O   GLY A 318       5.141  23.661  -5.903  1.00  0.00           O  
ATOM    607  N   ALA A 319       6.882  22.308  -6.302  1.00  0.00           N  
ATOM    608  CA  ALA A 319       7.257  22.224  -4.896  1.00  0.00           C  
ATOM    609  C   ALA A 319       7.080  23.589  -4.226  1.00  0.00           C  
ATOM    610  O   ALA A 319       7.290  24.638  -4.842  1.00  0.00           O  
ATOM    611  CB  ALA A 319       8.702  21.754  -4.756  1.00  0.00           C  
ATOM    612  N   SER A 320       6.689  23.572  -2.960  1.00  0.00           N  
ATOM    613  CA  SER A 320       6.473  24.805  -2.232  1.00  0.00           C  
ATOM    614  C   SER A 320       7.613  25.116  -1.280  1.00  0.00           C  
ATOM    615  O   SER A 320       7.451  25.021  -0.063  1.00  0.00           O  
ATOM    616  CB  SER A 320       5.152  24.736  -1.456  1.00  0.00           C  
ATOM    617  OG  SER A 320       5.166  23.692  -0.497  1.00  0.00           O  
ATOM    618  N   LEU A 321       8.773  25.465  -1.830  1.00  0.00           N  
ATOM    619  CA  LEU A 321       9.900  25.831  -0.982  1.00  0.00           C  
ATOM    620  C   LEU A 321       9.445  27.156  -0.394  1.00  0.00           C  
ATOM    621  O   LEU A 321       8.567  27.806  -0.963  1.00  0.00           O  
ATOM    622  CB  LEU A 321      11.170  26.071  -1.805  1.00  0.00           C  
ATOM    623  CG  LEU A 321      11.991  24.960  -2.466  1.00  0.00           C  
ATOM    624  CD1 LEU A 321      12.623  24.074  -1.414  1.00  0.00           C  
ATOM    625  CD2 LEU A 321      11.103  24.164  -3.403  1.00  0.00           C  
ATOM    626  N   PHE A 322      10.018  27.563   0.735  1.00  0.00           N  
ATOM    627  CA  PHE A 322       9.646  28.843   1.339  1.00  0.00           C  
ATOM    628  C   PHE A 322      10.354  30.011   0.657  1.00  0.00           C  
ATOM    629  O   PHE A 322      11.388  29.838   0.022  1.00  0.00           O  
ATOM    630  CB  PHE A 322      10.007  28.869   2.821  1.00  0.00           C  
ATOM    631  CG  PHE A 322       9.063  28.106   3.688  1.00  0.00           C  
ATOM    632  CD1 PHE A 322       9.263  26.756   3.940  1.00  0.00           C  
ATOM    633  CD2 PHE A 322       7.967  28.743   4.258  1.00  0.00           C  
ATOM    634  CE1 PHE A 322       8.377  26.048   4.753  1.00  0.00           C  
ATOM    635  CE2 PHE A 322       7.077  28.055   5.067  1.00  0.00           C  
ATOM    636  CZ  PHE A 322       7.280  26.704   5.319  1.00  0.00           C  
ATOM    637  N   SER A 323       9.797  31.205   0.784  1.00  0.00           N  
ATOM    638  CA  SER A 323      10.434  32.375   0.197  1.00  0.00           C  
ATOM    639  C   SER A 323      10.554  33.460   1.266  1.00  0.00           C  
ATOM    640  O   SER A 323       9.561  34.046   1.688  1.00  0.00           O  
ATOM    641  CB  SER A 323       9.633  32.885  -1.003  1.00  0.00           C  
ATOM    642  OG  SER A 323       8.331  33.270  -0.617  1.00  0.00           O  
ATOM    643  N   GLY A 324      11.785  33.713   1.697  1.00  0.00           N  
ATOM    644  CA  GLY A 324      12.035  34.699   2.730  1.00  0.00           C  
ATOM    645  C   GLY A 324      11.713  36.146   2.410  1.00  0.00           C  
ATOM    646  O   GLY A 324      11.048  36.457   1.424  1.00  0.00           O  
ATOM    647  N   GLY A 325      12.191  37.036   3.271  1.00  0.00           N  
ATOM    648  CA  GLY A 325      11.959  38.453   3.093  1.00  0.00           C  
ATOM    649  C   GLY A 325      12.641  39.205   4.215  1.00  0.00           C  
ATOM    650  O   GLY A 325      13.064  38.616   5.201  1.00  0.00           O  
ATOM    651  N   LEU A 332      12.756  40.511   4.067  1.00  0.00           N  
ATOM    652  CA  LEU A 332      13.389  41.317   5.085  1.00  0.00           C  
ATOM    653  C   LEU A 332      12.452  42.410   5.600  1.00  0.00           C  
ATOM    654  O   LEU A 332      11.665  42.988   4.854  1.00  0.00           O  
ATOM    655  CB  LEU A 332      14.665  41.942   4.531  1.00  0.00           C  
ATOM    656  CG  LEU A 332      15.894  41.065   4.303  1.00  0.00           C  
ATOM    657  CD1 LEU A 332      16.979  41.931   3.694  1.00  0.00           C  
ATOM    658  CD2 LEU A 332      16.385  40.457   5.614  1.00  0.00           C  
ATOM    659  N   HIS A 333      12.553  42.689   6.892  1.00  0.00           N  
ATOM    660  CA  HIS A 333      11.721  43.693   7.526  1.00  0.00           C  
ATOM    661  C   HIS A 333      11.908  45.029   6.836  1.00  0.00           C  
ATOM    662  O   HIS A 333      12.981  45.311   6.325  1.00  0.00           O  
ATOM    663  CB  HIS A 333      12.104  43.811   8.996  1.00  0.00           C  
ATOM    664  CG  HIS A 333      11.131  44.605   9.801  1.00  0.00           C  
ATOM    665  ND1 HIS A 333      10.922  45.951   9.596  1.00  0.00           N  
ATOM    666  CD2 HIS A 333      10.279  44.235  10.782  1.00  0.00           C  
ATOM    667  CE1 HIS A 333       9.983  46.376  10.417  1.00  0.00           C  
ATOM    668  NE2 HIS A 333       9.576  45.355  11.146  1.00  0.00           N  
ATOM    669  N   PRO A 334      10.870  45.871   6.803  1.00  0.00           N  
ATOM    670  CA  PRO A 334      11.021  47.169   6.147  1.00  0.00           C  
ATOM    671  C   PRO A 334      12.087  48.036   6.835  1.00  0.00           C  
ATOM    672  O   PRO A 334      12.828  48.777   6.172  1.00  0.00           O  
ATOM    673  CB  PRO A 334       9.632  47.776   6.270  1.00  0.00           C  
ATOM    674  CG  PRO A 334       8.758  46.601   6.283  1.00  0.00           C  
ATOM    675  CD  PRO A 334       9.473  45.656   7.194  1.00  0.00           C  
ATOM    676  N   ILE A 335      12.155  47.956   8.163  1.00  0.00           N  
ATOM    677  CA  ILE A 335      13.143  48.733   8.898  1.00  0.00           C  
ATOM    678  C   ILE A 335      14.533  48.415   8.386  1.00  0.00           C  
ATOM    679  O   ILE A 335      15.388  49.295   8.320  1.00  0.00           O  
ATOM    680  CB  ILE A 335      13.138  48.433  10.400  1.00  0.00           C  
ATOM    681  CG1 ILE A 335      11.854  48.948  11.042  1.00  0.00           C  
ATOM    682  CG2 ILE A 335      14.340  49.088  11.044  1.00  0.00           C  
ATOM    683  CD1 ILE A 335      11.649  50.434  10.876  1.00  0.00           C  
ATOM    684  N   THR A 336      14.756  47.155   8.032  1.00  0.00           N  
ATOM    685  CA  THR A 336      16.052  46.744   7.530  1.00  0.00           C  
ATOM    686  C   THR A 336      16.263  47.207   6.108  1.00  0.00           C  
ATOM    687  O   THR A 336      17.303  47.762   5.789  1.00  0.00           O  
ATOM    688  CB  THR A 336      16.207  45.252   7.585  1.00  0.00           C  
ATOM    689  OG1 THR A 336      15.487  44.760   8.715  1.00  0.00           O  
ATOM    690  CG2 THR A 336      17.663  44.893   7.752  1.00  0.00           C  
ATOM    691  N   LEU A 337      15.297  46.980   5.234  1.00  0.00           N  
ATOM    692  CA  LEU A 337      15.480  47.455   3.879  1.00  0.00           C  
ATOM    693  C   LEU A 337      15.973  48.898   3.923  1.00  0.00           C  
ATOM    694  O   LEU A 337      16.963  49.240   3.283  1.00  0.00           O  
ATOM    695  CB  LEU A 337      14.173  47.412   3.099  1.00  0.00           C  
ATOM    696  CG  LEU A 337      13.777  46.096   2.454  1.00  0.00           C  
ATOM    697  CD1 LEU A 337      15.006  45.460   1.793  1.00  0.00           C  
ATOM    698  CD2 LEU A 337      13.189  45.196   3.504  1.00  0.00           C  
ATOM    699  N   MET A 338      15.285  49.734   4.698  1.00  0.00           N  
ATOM    700  CA  MET A 338      15.638  51.143   4.809  1.00  0.00           C  
ATOM    701  C   MET A 338      17.031  51.325   5.375  1.00  0.00           C  
ATOM    702  O   MET A 338      17.912  51.846   4.700  1.00  0.00           O  
ATOM    703  CB  MET A 338      14.631  51.880   5.696  1.00  0.00           C  
ATOM    704  CG  MET A 338      14.683  53.409   5.600  1.00  0.00           C  
ATOM    705  SD  MET A 338      14.214  54.082   3.982  1.00  0.00           S  
ATOM    706  CE  MET A 338      15.824  54.180   3.207  1.00  0.00           C  
ATOM    707  N   GLU A 339      17.223  50.899   6.617  1.00  0.00           N  
ATOM    708  CA  GLU A 339      18.509  51.013   7.285  1.00  0.00           C  
ATOM    709  C   GLU A 339      19.626  50.704   6.312  1.00  0.00           C  
ATOM    710  O   GLU A 339      20.549  51.487   6.128  1.00  0.00           O  
ATOM    711  CB  GLU A 339      18.564  50.042   8.454  1.00  0.00           C  
ATOM    712  CG  GLU A 339      19.764  50.228   9.334  1.00  0.00           C  
ATOM    713  CD  GLU A 339      19.750  49.340  10.564  1.00  0.00           C  
ATOM    714  OE1 GLU A 339      18.819  49.442  11.394  1.00  0.00           O  
ATOM    715  OE2 GLU A 339      20.689  48.537  10.707  1.00  0.00           O  
ATOM    716  N   ARG A 340      19.515  49.552   5.668  1.00  0.00           N  
ATOM    717  CA  ARG A 340      20.508  49.099   4.705  1.00  0.00           C  
ATOM    718  C   ARG A 340      20.791  50.168   3.675  1.00  0.00           C  
ATOM    719  O   ARG A 340      21.932  50.520   3.437  1.00  0.00           O  
ATOM    720  CB  ARG A 340      20.025  47.831   3.994  1.00  0.00           C  
ATOM    721  CG  ARG A 340      21.121  47.120   3.219  1.00  0.00           C  
ATOM    722  CD  ARG A 340      20.675  45.766   2.734  1.00  0.00           C  
ATOM    723  NE  ARG A 340      19.697  45.895   1.666  1.00  0.00           N  
ATOM    724  CZ  ARG A 340      19.058  44.870   1.121  1.00  0.00           C  
ATOM    725  NH1 ARG A 340      19.298  43.638   1.549  1.00  0.00           N  
ATOM    726  NH2 ARG A 340      18.177  45.081   0.157  1.00  0.00           N  
ATOM    727  N   GLU A 341      19.742  50.675   3.054  1.00  0.00           N  
ATOM    728  CA  GLU A 341      19.898  51.709   2.051  1.00  0.00           C  
ATOM    729  C   GLU A 341      20.515  52.955   2.652  1.00  0.00           C  
ATOM    730  O   GLU A 341      21.320  53.613   2.001  1.00  0.00           O  
ATOM    731  CB  GLU A 341      18.546  52.064   1.447  1.00  0.00           C  
ATOM    732  CG  GLU A 341      18.598  53.100   0.351  1.00  0.00           C  
ATOM    733  CD  GLU A 341      17.215  53.416  -0.167  1.00  0.00           C  
ATOM    734  OE1 GLU A 341      17.069  54.350  -0.985  1.00  0.00           O  
ATOM    735  OE2 GLU A 341      16.264  52.722   0.248  1.00  0.00           O  
ATOM    736  N   LEU A 342      20.143  53.301   3.879  1.00  0.00           N  
ATOM    737  CA  LEU A 342      20.716  54.498   4.472  1.00  0.00           C  
ATOM    738  C   LEU A 342      22.192  54.265   4.647  1.00  0.00           C  
ATOM    739  O   LEU A 342      23.013  55.091   4.262  1.00  0.00           O  
ATOM    740  CB  LEU A 342      20.078  54.823   5.819  1.00  0.00           C  
ATOM    741  CG  LEU A 342      18.697  55.485   5.822  1.00  0.00           C  
ATOM    742  CD1 LEU A 342      18.283  55.774   7.254  1.00  0.00           C  
ATOM    743  CD2 LEU A 342      18.733  56.769   5.028  1.00  0.00           C  
ATOM    744  N   VAL A 343      22.530  53.118   5.215  1.00  0.00           N  
ATOM    745  CA  VAL A 343      23.921  52.748   5.436  1.00  0.00           C  
ATOM    746  C   VAL A 343      24.701  52.692   4.122  1.00  0.00           C  
ATOM    747  O   VAL A 343      25.829  53.134   4.061  1.00  0.00           O  
ATOM    748  CB  VAL A 343      23.984  51.395   6.162  1.00  0.00           C  
ATOM    749  CG1 VAL A 343      25.409  50.970   6.379  1.00  0.00           C  
ATOM    750  CG2 VAL A 343      23.233  51.504   7.485  1.00  0.00           C  
ATOM    751  N   GLU A 344      24.104  52.158   3.068  1.00  0.00           N  
ATOM    752  CA  GLU A 344      24.793  52.084   1.792  1.00  0.00           C  
ATOM    753  C   GLU A 344      24.995  53.502   1.264  1.00  0.00           C  
ATOM    754  O   GLU A 344      25.983  53.803   0.577  1.00  0.00           O  
ATOM    755  CB  GLU A 344      23.975  51.271   0.790  1.00  0.00           C  
ATOM    756  CG  GLU A 344      23.806  49.816   1.160  1.00  0.00           C  
ATOM    757  CD  GLU A 344      24.998  48.958   0.767  1.00  0.00           C  
ATOM    758  OE1 GLU A 344      26.151  49.327   1.100  1.00  0.00           O  
ATOM    759  OE2 GLU A 344      24.777  47.901   0.128  1.00  0.00           O  
ATOM    760  N   ILE A 345      24.054  54.381   1.578  1.00  0.00           N  
ATOM    761  CA  ILE A 345      24.165  55.749   1.124  1.00  0.00           C  
ATOM    762  C   ILE A 345      25.335  56.438   1.815  1.00  0.00           C  
ATOM    763  O   ILE A 345      26.159  57.061   1.154  1.00  0.00           O  
ATOM    764  CB  ILE A 345      22.855  56.514   1.370  1.00  0.00           C  
ATOM    765  CG1 ILE A 345      21.763  55.912   0.478  1.00  0.00           C  
ATOM    766  CG2 ILE A 345      23.052  58.019   1.104  1.00  0.00           C  
ATOM    767  CD1 ILE A 345      20.409  56.551   0.619  1.00  0.00           C  
ATOM    768  N   PHE A 347      25.431  56.322   3.135  1.00  0.00           N  
ATOM    769  CA  PHE A 347      26.540  56.948   3.842  1.00  0.00           C  
ATOM    770  C   PHE A 347      27.855  56.197   3.655  1.00  0.00           C  
ATOM    771  O   PHE A 347      28.921  56.795   3.743  1.00  0.00           O  
ATOM    772  CB  PHE A 347      26.211  57.111   5.325  1.00  0.00           C  
ATOM    773  CG  PHE A 347      25.270  58.249   5.604  1.00  0.00           C  
ATOM    774  CD1 PHE A 347      23.907  58.030   5.737  1.00  0.00           C  
ATOM    775  CD2 PHE A 347      25.746  59.557   5.679  1.00  0.00           C  
ATOM    776  CE1 PHE A 347      23.033  59.098   5.942  1.00  0.00           C  
ATOM    777  CE2 PHE A 347      24.881  60.623   5.880  1.00  0.00           C  
ATOM    778  CZ  PHE A 347      23.522  60.394   6.010  1.00  0.00           C  
ATOM    779  N   ARG A 348      27.779  54.891   3.390  1.00  0.00           N  
ATOM    780  CA  ARG A 348      28.970  54.076   3.144  1.00  0.00           C  
ATOM    781  C   ARG A 348      29.737  54.687   1.975  1.00  0.00           C  
ATOM    782  O   ARG A 348      30.962  54.793   2.004  1.00  0.00           O  
ATOM    783  CB  ARG A 348      28.590  52.648   2.764  1.00  0.00           C  
ATOM    784  CG  ARG A 348      28.736  51.612   3.865  1.00  0.00           C  
ATOM    785  CD  ARG A 348      28.655  50.196   3.269  1.00  0.00           C  
ATOM    786  NE  ARG A 348      29.677  50.011   2.230  1.00  0.00           N  
ATOM    787  CZ  ARG A 348      30.960  49.710   2.466  1.00  0.00           C  
ATOM    788  NH1 ARG A 348      31.394  49.541   3.707  1.00  0.00           N  
ATOM    789  NH2 ARG A 348      31.827  49.600   1.464  1.00  0.00           N  
ATOM    790  N   ALA A 349      28.998  55.091   0.949  1.00  0.00           N  
ATOM    791  CA  ALA A 349      29.583  55.688  -0.244  1.00  0.00           C  
ATOM    792  C   ALA A 349      30.251  57.038   0.015  1.00  0.00           C  
ATOM    793  O   ALA A 349      30.953  57.571  -0.844  1.00  0.00           O  
ATOM    794  CB  ALA A 349      28.514  55.832  -1.313  1.00  0.00           C  
ATOM    795  N   LEU A 352      30.024  57.598   1.196  1.00  0.00           N  
ATOM    796  CA  LEU A 352      30.620  58.880   1.540  1.00  0.00           C  
ATOM    797  C   LEU A 352      31.801  58.635   2.471  1.00  0.00           C  
ATOM    798  O   LEU A 352      32.429  59.565   2.957  1.00  0.00           O  
ATOM    799  CB  LEU A 352      29.577  59.794   2.213  1.00  0.00           C  
ATOM    800  CG  LEU A 352      28.423  60.394   1.392  1.00  0.00           C  
ATOM    801  CD1 LEU A 352      27.442  61.065   2.315  1.00  0.00           C  
ATOM    802  CD2 LEU A 352      28.944  61.408   0.402  1.00  0.00           C  
ATOM    803  N   GLY A 361      32.091  57.370   2.728  1.00  0.00           N  
ATOM    804  CA  GLY A 361      33.214  57.050   3.583  1.00  0.00           C  
ATOM    805  C   GLY A 361      32.891  56.806   5.040  1.00  0.00           C  
ATOM    806  O   GLY A 361      33.797  56.809   5.883  1.00  0.00           O  
ATOM    807  N   TYR A 362      31.616  56.582   5.342  1.00  0.00           N  
ATOM    808  CA  TYR A 362      31.202  56.346   6.720  1.00  0.00           C  
ATOM    809  C   TYR A 362      31.283  54.873   7.089  1.00  0.00           C  
ATOM    810  O   TYR A 362      31.093  53.998   6.244  1.00  0.00           O  
ATOM    811  CB  TYR A 362      29.770  56.847   6.960  1.00  0.00           C  
ATOM    812  CG  TYR A 362      29.595  58.351   6.984  1.00  0.00           C  
ATOM    813  CD1 TYR A 362      29.629  59.094   5.813  1.00  0.00           C  
ATOM    814  CD2 TYR A 362      29.342  59.020   8.177  1.00  0.00           C  
ATOM    815  CE1 TYR A 362      29.411  60.465   5.823  1.00  0.00           C  
ATOM    816  CE2 TYR A 362      29.124  60.398   8.202  1.00  0.00           C  
ATOM    817  CZ  TYR A 362      29.159  61.114   7.018  1.00  0.00           C  
ATOM    818  OH  TYR A 362      28.964  62.481   7.019  1.00  0.00           O  
ATOM    819  N   GLN A 363      31.567  54.622   8.365  1.00  0.00           N  
ATOM    820  CA  GLN A 363      31.681  53.278   8.916  1.00  0.00           C  
ATOM    821  C   GLN A 363      30.423  52.966   9.697  1.00  0.00           C  
ATOM    822  O   GLN A 363      29.921  53.811  10.424  1.00  0.00           O  
ATOM    823  CB  GLN A 363      32.862  53.199   9.874  1.00  0.00           C  
ATOM    824  CG  GLN A 363      34.214  53.343   9.220  1.00  0.00           C  
ATOM    825  CD  GLN A 363      34.659  52.070   8.570  1.00  0.00           C  
ATOM    826  OE1 GLN A 363      35.328  51.248   9.190  1.00  0.00           O  
ATOM    827  NE2 GLN A 363      34.275  51.885   7.315  1.00  0.00           N  
ATOM    828  N   ALA A 364      29.927  51.742   9.569  1.00  0.00           N  
ATOM    829  CA  ALA A 364      28.724  51.357  10.285  1.00  0.00           C  
ATOM    830  C   ALA A 364      28.983  50.512  11.516  1.00  0.00           C  
ATOM    831  O   ALA A 364      29.308  49.349  11.394  1.00  0.00           O  
ATOM    832  CB  ALA A 364      27.768  50.619   9.347  1.00  0.00           C  
ATOM    833  N   VAL A 365      28.836  51.105  12.698  1.00  0.00           N  
ATOM    834  CA  VAL A 365      28.993  50.379  13.959  1.00  0.00           C  
ATOM    835  C   VAL A 365      27.742  50.539  14.858  1.00  0.00           C  
ATOM    836  O   VAL A 365      27.060  51.550  14.817  1.00  0.00           O  
ATOM    837  CB  VAL A 365      30.232  50.846  14.719  1.00  0.00           C  
ATOM    838  CG1 VAL A 365      31.037  51.769  13.855  1.00  0.00           C  
ATOM    839  CG2 VAL A 365      29.834  51.521  16.000  1.00  0.00           C  
ATOM    840  N   GLU A 366      27.457  49.531  15.673  1.00  0.00           N  
ATOM    841  CA  GLU A 366      26.293  49.533  16.552  1.00  0.00           C  
ATOM    842  C   GLU A 366      26.671  49.596  18.014  1.00  0.00           C  
ATOM    843  O   GLU A 366      27.785  49.272  18.371  1.00  0.00           O  
ATOM    844  CB  GLU A 366      25.482  48.264  16.339  1.00  0.00           C  
ATOM    845  CG  GLU A 366      24.960  48.057  14.935  1.00  0.00           C  
ATOM    846  CD  GLU A 366      24.138  46.778  14.812  1.00  0.00           C  
ATOM    847  OE1 GLU A 366      24.726  45.673  14.882  1.00  0.00           O  
ATOM    848  OE2 GLU A 366      22.901  46.876  14.655  1.00  0.00           O  
ATOM    849  N   GLY A 368      25.728  49.994  18.860  1.00  0.00           N  
ATOM    850  CA  GLY A 368      25.983  50.075  20.287  1.00  0.00           C  
ATOM    851  C   GLY A 368      24.905  49.323  21.046  1.00  0.00           C  
ATOM    852  O   GLY A 368      24.026  48.752  20.417  1.00  0.00           O  
ATOM    853  N   PRO A 370      24.933  49.298  22.390  1.00  0.00           N  
ATOM    854  CA  PRO A 370      23.933  48.599  23.187  1.00  0.00           C  
ATOM    855  C   PRO A 370      22.639  49.373  23.348  1.00  0.00           C  
ATOM    856  O   PRO A 370      22.610  50.597  23.252  1.00  0.00           O  
ATOM    857  CB  PRO A 370      24.636  48.418  24.513  1.00  0.00           C  
ATOM    858  CG  PRO A 370      25.324  49.666  24.652  1.00  0.00           C  
ATOM    859  CD  PRO A 370      25.968  49.840  23.282  1.00  0.00           C  
ATOM    860  N   GLU A 371      21.569  48.634  23.613  1.00  0.00           N  
ATOM    861  CA  GLU A 371      20.253  49.210  23.803  1.00  0.00           C  
ATOM    862  C   GLU A 371      20.030  49.626  25.252  1.00  0.00           C  
ATOM    863  O   GLU A 371      19.332  50.600  25.524  1.00  0.00           O  
ATOM    864  CB  GLU A 371      19.215  48.204  23.350  1.00  0.00           C  
ATOM    865  CG  GLU A 371      19.263  47.977  21.851  1.00  0.00           C  
ATOM    866  CD  GLU A 371      18.323  46.892  21.411  1.00  0.00           C  
ATOM    867  OE1 GLU A 371      17.210  46.811  21.975  1.00  0.00           O  
ATOM    868  OE2 GLU A 371      18.693  46.126  20.499  1.00  0.00           O  
ATOM    869  N   VAL A 372      20.634  48.889  26.177  1.00  0.00           N  
ATOM    870  CA  VAL A 372      20.556  49.202  27.603  1.00  0.00           C  
ATOM    871  C   VAL A 372      21.781  50.027  27.988  1.00  0.00           C  
ATOM    872  O   VAL A 372      22.857  49.475  28.157  1.00  0.00           O  
ATOM    873  CB  VAL A 372      20.564  47.931  28.442  1.00  0.00           C  
ATOM    874  CG1 VAL A 372      20.645  48.270  29.916  1.00  0.00           C  
ATOM    875  CG2 VAL A 372      19.335  47.137  28.148  1.00  0.00           C  
ATOM    876  N   GLU A 373      21.607  51.338  28.131  1.00  0.00           N  
ATOM    877  CA  GLU A 373      22.700  52.248  28.469  1.00  0.00           C  
ATOM    878  C   GLU A 373      22.787  52.634  29.927  1.00  0.00           C  
ATOM    879  O   GLU A 373      22.023  52.163  30.758  1.00  0.00           O  
ATOM    880  CB  GLU A 373      22.581  53.545  27.672  1.00  0.00           C  
ATOM    881  CG  GLU A 373      23.430  53.611  26.428  1.00  0.00           C  
ATOM    882  CD  GLU A 373      24.905  53.428  26.704  1.00  0.00           C  
ATOM    883  OE1 GLU A 373      25.692  53.591  25.750  1.00  0.00           O  
ATOM    884  OE2 GLU A 373      25.280  53.118  27.857  1.00  0.00           O  
ATOM    885  N   SER A 374      23.744  53.510  30.212  1.00  0.00           N  
ATOM    886  CA  SER A 374      23.966  54.053  31.541  1.00  0.00           C  
ATOM    887  C   SER A 374      23.622  55.525  31.451  1.00  0.00           C  
ATOM    888  O   SER A 374      23.773  56.142  30.403  1.00  0.00           O  
ATOM    889  CB  SER A 374      25.424  53.925  31.950  1.00  0.00           C  
ATOM    890  OG  SER A 374      25.721  54.840  32.998  1.00  0.00           O  
ATOM    891  N   GLU A 375      23.172  56.098  32.551  1.00  0.00           N  
ATOM    892  CA  GLU A 375      22.812  57.501  32.535  1.00  0.00           C  
ATOM    893  C   GLU A 375      24.012  58.372  32.133  1.00  0.00           C  
ATOM    894  O   GLU A 375      23.862  59.544  31.748  1.00  0.00           O  
ATOM    895  CB  GLU A 375      22.297  57.912  33.909  1.00  0.00           C  
ATOM    896  CG  GLU A 375      21.309  59.047  33.857  1.00  0.00           C  
ATOM    897  CD  GLU A 375      21.023  59.632  35.217  1.00  0.00           C  
ATOM    898  OE1 GLU A 375      20.972  58.861  36.201  1.00  0.00           O  
ATOM    899  OE2 GLU A 375      20.838  60.866  35.288  1.00  0.00           O  
ATOM    900  N   PHE A 376      25.206  57.798  32.216  1.00  0.00           N  
ATOM    901  CA  PHE A 376      26.402  58.541  31.861  1.00  0.00           C  
ATOM    902  C   PHE A 376      26.587  58.747  30.355  1.00  0.00           C  
ATOM    903  O   PHE A 376      26.956  59.833  29.907  1.00  0.00           O  
ATOM    904  CB  PHE A 376      27.636  57.859  32.429  1.00  0.00           C  
ATOM    905  CG  PHE A 376      28.916  58.489  31.975  1.00  0.00           C  
ATOM    906  CD1 PHE A 376      29.769  57.813  31.112  1.00  0.00           C  
ATOM    907  CD2 PHE A 376      29.254  59.779  32.390  1.00  0.00           C  
ATOM    908  CE1 PHE A 376      30.930  58.417  30.666  1.00  0.00           C  
ATOM    909  CE2 PHE A 376      30.405  60.386  31.952  1.00  0.00           C  
ATOM    910  CZ  PHE A 376      31.249  59.709  31.092  1.00  0.00           C  
ATOM    911  N   PHE A 377      26.338  57.705  29.572  1.00  0.00           N  
ATOM    912  CA  PHE A 377      26.488  57.813  28.134  1.00  0.00           C  
ATOM    913  C   PHE A 377      25.263  58.385  27.452  1.00  0.00           C  
ATOM    914  O   PHE A 377      25.374  58.991  26.393  1.00  0.00           O  
ATOM    915  CB  PHE A 377      26.819  56.449  27.534  1.00  0.00           C  
ATOM    916  CG  PHE A 377      28.185  55.951  27.896  1.00  0.00           C  
ATOM    917  CD1 PHE A 377      28.345  54.801  28.657  1.00  0.00           C  
ATOM    918  CD2 PHE A 377      29.314  56.643  27.484  1.00  0.00           C  
ATOM    919  CE1 PHE A 377      29.617  54.350  28.999  1.00  0.00           C  
ATOM    920  CE2 PHE A 377      30.579  56.207  27.817  1.00  0.00           C  
ATOM    921  CZ  PHE A 377      30.735  55.059  28.576  1.00  0.00           C  
ATOM    922  N   ASN A 378      24.092  58.214  28.051  1.00  0.00           N  
ATOM    923  CA  ASN A 378      22.881  58.725  27.416  1.00  0.00           C  
ATOM    924  C   ASN A 378      22.606  60.185  27.691  1.00  0.00           C  
ATOM    925  O   ASN A 378      22.021  60.873  26.857  1.00  0.00           O  
ATOM    926  CB  ASN A 378      21.647  57.912  27.826  1.00  0.00           C  
ATOM    927  CG  ASN A 378      20.469  58.142  26.890  1.00  0.00           C  
ATOM    928  OD1 ASN A 378      20.520  57.790  25.715  1.00  0.00           O  
ATOM    929  ND2 ASN A 378      19.413  58.741  27.403  1.00  0.00           N  
ATOM    930  N   PHE A 388      23.023  60.657  28.859  1.00  0.00           N  
ATOM    931  CA  PHE A 388      22.788  62.039  29.224  1.00  0.00           C  
ATOM    932  C   PHE A 388      24.043  62.824  29.594  1.00  0.00           C  
ATOM    933  O   PHE A 388      24.479  63.703  28.850  1.00  0.00           O  
ATOM    934  CB  PHE A 388      21.790  62.089  30.374  1.00  0.00           C  
ATOM    935  CG  PHE A 388      20.460  61.471  30.047  1.00  0.00           C  
ATOM    936  CD1 PHE A 388      19.819  60.648  30.968  1.00  0.00           C  
ATOM    937  CD2 PHE A 388      19.840  61.716  28.821  1.00  0.00           C  
ATOM    938  CE1 PHE A 388      18.586  60.081  30.675  1.00  0.00           C  
ATOM    939  CE2 PHE A 388      18.603  61.153  28.518  1.00  0.00           C  
ATOM    940  CZ  PHE A 388      17.976  60.334  29.445  1.00  0.00           C  
ATOM    941  N   ASP A 389      24.632  62.498  30.736  1.00  0.00           N  
ATOM    942  CA  ASP A 389      25.810  63.206  31.204  1.00  0.00           C  
ATOM    943  C   ASP A 389      26.872  63.492  30.155  1.00  0.00           C  
ATOM    944  O   ASP A 389      27.097  64.643  29.818  1.00  0.00           O  
ATOM    945  CB  ASP A 389      26.407  62.458  32.384  1.00  0.00           C  
ATOM    946  CG  ASP A 389      25.446  62.379  33.549  1.00  0.00           C  
ATOM    947  OD1 ASP A 389      25.549  61.422  34.349  1.00  0.00           O  
ATOM    948  OD2 ASP A 389      24.586  63.287  33.662  1.00  0.00           O  
ATOM    949  N   ALA A 396      27.526  62.468  29.621  1.00  0.00           N  
ATOM    950  CA  ALA A 396      28.566  62.720  28.633  1.00  0.00           C  
ATOM    951  C   ALA A 396      28.035  63.503  27.445  1.00  0.00           C  
ATOM    952  O   ALA A 396      28.809  64.000  26.637  1.00  0.00           O  
ATOM    953  CB  ALA A 396      29.188  61.418  28.175  1.00  0.00           C  
ATOM    954  N   LEU A 397      26.717  63.627  27.336  1.00  0.00           N  
ATOM    955  CA  LEU A 397      26.137  64.380  26.231  1.00  0.00           C  
ATOM    956  C   LEU A 397      25.692  65.801  26.606  1.00  0.00           C  
ATOM    957  O   LEU A 397      25.126  66.522  25.788  1.00  0.00           O  
ATOM    958  CB  LEU A 397      24.984  63.600  25.621  1.00  0.00           C  
ATOM    959  CG  LEU A 397      25.469  62.360  24.879  1.00  0.00           C  
ATOM    960  CD1 LEU A 397      24.329  61.704  24.097  1.00  0.00           C  
ATOM    961  CD2 LEU A 397      26.557  62.787  23.928  1.00  0.00           C  
ATOM    962  N   ASN A 398      25.966  66.182  27.851  1.00  0.00           N  
ATOM    963  CA  ASN A 398      25.665  67.502  28.396  1.00  0.00           C  
ATOM    964  C   ASN A 398      24.211  67.715  28.803  1.00  0.00           C  
ATOM    965  O   ASN A 398      23.633  68.769  28.572  1.00  0.00           O  
ATOM    966  CB  ASN A 398      26.119  68.579  27.407  1.00  0.00           C  
ATOM    967  CG  ASN A 398      26.628  69.829  28.099  1.00  0.00           C  
ATOM    968  OD1 ASN A 398      27.068  69.782  29.249  1.00  0.00           O  
ATOM    969  ND2 ASN A 398      26.587  70.950  27.396  1.00  0.00           N  
ATOM    970  N   ILE A 399      23.630  66.715  29.450  1.00  0.00           N  
ATOM    971  CA  ILE A 399      22.243  66.787  29.884  1.00  0.00           C  
ATOM    972  C   ILE A 399      22.120  66.448  31.372  1.00  0.00           C  
ATOM    973  O   ILE A 399      21.451  65.486  31.733  1.00  0.00           O  
ATOM    974  CB  ILE A 399      21.376  65.804  29.056  1.00  0.00           C  
ATOM    975  CG1 ILE A 399      21.705  65.962  27.572  1.00  0.00           C  
ATOM    976  CG2 ILE A 399      19.915  66.076  29.275  1.00  0.00           C  
ATOM    977  CD1 ILE A 399      21.069  64.947  26.680  1.00  0.00           C  
ATOM    978  N   PRO A 400      22.791  67.220  32.251  1.00  0.00           N  
ATOM    979  CA  PRO A 400      22.759  67.014  33.709  1.00  0.00           C  
ATOM    980  C   PRO A 400      21.367  66.819  34.336  1.00  0.00           C  
ATOM    981  O   PRO A 400      20.351  66.951  33.660  1.00  0.00           O  
ATOM    982  CB  PRO A 400      23.478  68.248  34.229  1.00  0.00           C  
ATOM    983  CG  PRO A 400      24.590  68.383  33.218  1.00  0.00           C  
ATOM    984  CD  PRO A 400      23.859  68.179  31.895  1.00  0.00           C  
ATOM    985  N   GLU A 401      21.331  66.516  35.634  1.00  0.00           N  
ATOM    986  CA  GLU A 401      20.073  66.253  36.338  1.00  0.00           C  
ATOM    987  C   GLU A 401      19.056  67.391  36.373  1.00  0.00           C  
ATOM    988  O   GLU A 401      19.420  68.564  36.338  1.00  0.00           O  
ATOM    989  CB  GLU A 401      20.355  65.782  37.771  1.00  0.00           C  
ATOM    990  CG  GLU A 401      21.118  66.775  38.640  1.00  0.00           C  
ATOM    991  CD  GLU A 401      21.257  66.304  40.085  1.00  0.00           C  
ATOM    992  OE1 GLU A 401      21.939  66.993  40.873  1.00  0.00           O  
ATOM    993  OE2 GLU A 401      20.682  65.249  40.437  1.00  0.00           O  
ATOM    994  N   HIS A 402      17.777  67.018  36.454  1.00  0.00           N  
ATOM    995  CA  HIS A 402      16.664  67.966  36.489  1.00  0.00           C  
ATOM    996  C   HIS A 402      16.779  68.874  35.283  1.00  0.00           C  
ATOM    997  O   HIS A 402      16.125  69.913  35.203  1.00  0.00           O  
ATOM    998  CB  HIS A 402      16.709  68.800  37.768  1.00  0.00           C  
ATOM    999  CG  HIS A 402      16.983  67.994  38.997  1.00  0.00           C  
ATOM   1000  ND1 HIS A 402      16.218  66.907  39.363  1.00  0.00           N  
ATOM   1001  CD2 HIS A 402      17.947  68.109  39.943  1.00  0.00           C  
ATOM   1002  CE1 HIS A 402      16.695  66.387  40.478  1.00  0.00           C  
ATOM   1003  NE2 HIS A 402      17.746  67.100  40.852  1.00  0.00           N  
ATOM   1004  N   HIS A 483      17.621  68.454  34.344  1.00  0.00           N  
ATOM   1005  CA  HIS A 483      17.887  69.194  33.120  1.00  0.00           C  
ATOM   1006  C   HIS A 483      16.617  69.542  32.366  1.00  0.00           C  
ATOM   1007  O   HIS A 483      15.897  68.657  31.898  1.00  0.00           O  
ATOM   1008  CB  HIS A 483      18.802  68.375  32.207  1.00  0.00           C  
ATOM   1009  CG  HIS A 483      19.754  69.200  31.398  1.00  0.00           C  
ATOM   1010  ND1 HIS A 483      19.356  69.980  30.335  1.00  0.00           N  
ATOM   1011  CD2 HIS A 483      21.093  69.364  31.504  1.00  0.00           C  
ATOM   1012  CE1 HIS A 483      20.410  70.586  29.816  1.00  0.00           C  
ATOM   1013  NE2 HIS A 483      21.476  70.227  30.508  1.00  0.00           N  
ATOM   1014  N   PRO A 484      16.327  70.844  32.238  1.00  0.00           N  
ATOM   1015  CA  PRO A 484      15.128  71.270  31.520  1.00  0.00           C  
ATOM   1016  C   PRO A 484      15.133  70.625  30.137  1.00  0.00           C  
ATOM   1017  O   PRO A 484      14.106  70.145  29.654  1.00  0.00           O  
ATOM   1018  CB  PRO A 484      15.292  72.786  31.454  1.00  0.00           C  
ATOM   1019  CG  PRO A 484      16.026  73.096  32.724  1.00  0.00           C  
ATOM   1020  CD  PRO A 484      17.067  72.002  32.771  1.00  0.00           C  
ATOM   1021  N   ALA A 485      16.312  70.602  29.519  1.00  0.00           N  
ATOM   1022  CA  ALA A 485      16.488  70.028  28.190  1.00  0.00           C  
ATOM   1023  C   ALA A 485      16.551  68.505  28.211  1.00  0.00           C  
ATOM   1024  O   ALA A 485      16.791  67.882  27.181  1.00  0.00           O  
ATOM   1025  CB  ALA A 485      17.752  70.590  27.549  1.00  0.00           C  
ATOM   1026  N   ARG A 486      16.339  67.905  29.377  1.00  0.00           N  
ATOM   1027  CA  ARG A 486      16.381  66.456  29.480  1.00  0.00           C  
ATOM   1028  C   ARG A 486      14.970  65.911  29.327  1.00  0.00           C  
ATOM   1029  O   ARG A 486      14.687  64.765  29.694  1.00  0.00           O  
ATOM   1030  CB  ARG A 486      16.966  66.014  30.832  1.00  0.00           C  
ATOM   1031  CG  ARG A 486      17.196  64.500  30.931  1.00  0.00           C  
ATOM   1032  CD  ARG A 486      17.641  64.018  32.316  1.00  0.00           C  
ATOM   1033  NE  ARG A 486      19.073  64.184  32.566  1.00  0.00           N  
ATOM   1034  CZ  ARG A 486      19.770  63.440  33.423  1.00  0.00           C  
ATOM   1035  NH1 ARG A 486      19.169  62.479  34.110  1.00  0.00           N  
ATOM   1036  NH2 ARG A 486      21.067  63.655  33.597  1.00  0.00           N  
ATOM   1037  N   ASP A 487      14.083  66.727  28.765  1.00  0.00           N  
ATOM   1038  CA  ASP A 487      12.700  66.299  28.593  1.00  0.00           C  
ATOM   1039  C   ASP A 487      12.159  66.064  27.185  1.00  0.00           C  
ATOM   1040  O   ASP A 487      10.942  65.965  27.005  1.00  0.00           O  
ATOM   1041  CB  ASP A 487      11.774  67.249  29.348  1.00  0.00           C  
ATOM   1042  CG  ASP A 487      11.966  67.159  30.848  1.00  0.00           C  
ATOM   1043  OD1 ASP A 487      11.969  66.019  31.373  1.00  0.00           O  
ATOM   1044  OD2 ASP A 487      12.113  68.218  31.497  1.00  0.00           O  
ATOM   1045  N   MET A 488      13.043  65.975  26.193  1.00  0.00           N  
ATOM   1046  CA  MET A 488      12.610  65.689  24.824  1.00  0.00           C  
ATOM   1047  C   MET A 488      12.540  64.167  24.696  1.00  0.00           C  
ATOM   1048  O   MET A 488      11.852  63.620  23.828  1.00  0.00           O  
ATOM   1049  CB  MET A 488      13.594  66.246  23.791  1.00  0.00           C  
ATOM   1050  CG  MET A 488      13.291  65.781  22.368  1.00  0.00           C  
ATOM   1051  SD  MET A 488      14.330  66.552  21.123  1.00  0.00           S  
ATOM   1052  CE  MET A 488      15.890  65.767  21.428  1.00  0.00           C  
ATOM   1053  N   TRP A 495      13.271  63.506  25.589  1.00  0.00           N  
ATOM   1054  CA  TRP A 495      13.339  62.053  25.665  1.00  0.00           C  
ATOM   1055  C   TRP A 495      12.632  61.714  26.969  1.00  0.00           C  
ATOM   1056  O   TRP A 495      12.880  62.363  27.991  1.00  0.00           O  
ATOM   1057  CB  TRP A 495      14.802  61.588  25.765  1.00  0.00           C  
ATOM   1058  CG  TRP A 495      15.747  62.255  24.803  1.00  0.00           C  
ATOM   1059  CD1 TRP A 495      16.062  61.842  23.544  1.00  0.00           C  
ATOM   1060  CD2 TRP A 495      16.443  63.488  25.006  1.00  0.00           C  
ATOM   1061  NE1 TRP A 495      16.907  62.744  22.944  1.00  0.00           N  
ATOM   1062  CE2 TRP A 495      17.159  63.768  23.823  1.00  0.00           C  
ATOM   1063  CE3 TRP A 495      16.531  64.393  26.075  1.00  0.00           C  
ATOM   1064  CZ2 TRP A 495      17.950  64.908  23.673  1.00  0.00           C  
ATOM   1065  CZ3 TRP A 495      17.317  65.529  25.929  1.00  0.00           C  
ATOM   1066  CH2 TRP A 495      18.016  65.776  24.736  1.00  0.00           C  
ATOM   1067  N   ASP A 496      11.746  60.723  26.939  1.00  0.00           N  
ATOM   1068  CA  ASP A 496      11.037  60.309  28.148  1.00  0.00           C  
ATOM   1069  C   ASP A 496      11.602  58.964  28.537  1.00  0.00           C  
ATOM   1070  O   ASP A 496      11.072  57.918  28.190  1.00  0.00           O  
ATOM   1071  CB  ASP A 496       9.532  60.231  27.896  1.00  0.00           C  
ATOM   1072  CG  ASP A 496       8.910  61.606  27.684  1.00  0.00           C  
ATOM   1073  OD1 ASP A 496       9.047  62.459  28.588  1.00  0.00           O  
ATOM   1074  OD2 ASP A 496       8.290  61.837  26.621  1.00  0.00           O  
ATOM   1075  N   THR A 497      12.711  59.037  29.256  1.00  0.00           N  
ATOM   1076  CA  THR A 497      13.480  57.894  29.720  1.00  0.00           C  
ATOM   1077  C   THR A 497      12.768  56.708  30.373  1.00  0.00           C  
ATOM   1078  O   THR A 497      11.910  56.870  31.234  1.00  0.00           O  
ATOM   1079  CB  THR A 497      14.607  58.390  30.673  1.00  0.00           C  
ATOM   1080  OG1 THR A 497      15.135  57.292  31.429  1.00  0.00           O  
ATOM   1081  CG2 THR A 497      14.071  59.467  31.623  1.00  0.00           C  
ATOM   1082  N   PHE A 498      13.149  55.513  29.926  1.00  0.00           N  
ATOM   1083  CA  PHE A 498      12.646  54.247  30.447  1.00  0.00           C  
ATOM   1084  C   PHE A 498      13.698  53.811  31.459  1.00  0.00           C  
ATOM   1085  O   PHE A 498      14.822  53.467  31.078  1.00  0.00           O  
ATOM   1086  CB  PHE A 498      12.593  53.179  29.354  1.00  0.00           C  
ATOM   1087  CG  PHE A 498      11.284  53.089  28.632  1.00  0.00           C  
ATOM   1088  CD1 PHE A 498      11.185  53.460  27.300  1.00  0.00           C  
ATOM   1089  CD2 PHE A 498      10.158  52.578  29.267  1.00  0.00           C  
ATOM   1090  CE1 PHE A 498       9.992  53.318  26.610  1.00  0.00           C  
ATOM   1091  CE2 PHE A 498       8.954  52.434  28.578  1.00  0.00           C  
ATOM   1092  CZ  PHE A 498       8.875  52.805  27.249  1.00  0.00           C  
ATOM   1093  N   TRP A 499      13.360  53.822  32.742  1.00  0.00           N  
ATOM   1094  CA  TRP A 499      14.339  53.409  33.735  1.00  0.00           C  
ATOM   1095  C   TRP A 499      14.290  51.913  34.013  1.00  0.00           C  
ATOM   1096  O   TRP A 499      13.223  51.307  34.027  1.00  0.00           O  
ATOM   1097  CB  TRP A 499      14.164  54.217  35.022  1.00  0.00           C  
ATOM   1098  CG  TRP A 499      14.418  55.676  34.792  1.00  0.00           C  
ATOM   1099  CD1 TRP A 499      13.508  56.618  34.413  1.00  0.00           C  
ATOM   1100  CD2 TRP A 499      15.688  56.336  34.821  1.00  0.00           C  
ATOM   1101  NE1 TRP A 499      14.132  57.823  34.200  1.00  0.00           N  
ATOM   1102  CE2 TRP A 499      15.471  57.676  34.444  1.00  0.00           C  
ATOM   1103  CE3 TRP A 499      16.991  55.922  35.126  1.00  0.00           C  
ATOM   1104  CZ2 TRP A 499      16.505  58.603  34.363  1.00  0.00           C  
ATOM   1105  CZ3 TRP A 499      18.017  56.841  35.045  1.00  0.00           C  
ATOM   1106  CH2 TRP A 499      17.770  58.168  34.667  1.00  0.00           C  
ATOM   1107  N   LEU A 500      15.462  51.318  34.208  1.00  0.00           N  
ATOM   1108  CA  LEU A 500      15.546  49.895  34.472  1.00  0.00           C  
ATOM   1109  C   LEU A 500      16.008  49.568  35.878  1.00  0.00           C  
ATOM   1110  O   LEU A 500      16.527  50.421  36.593  1.00  0.00           O  
ATOM   1111  CB  LEU A 500      16.490  49.233  33.486  1.00  0.00           C  
ATOM   1112  CG  LEU A 500      16.159  49.409  32.014  1.00  0.00           C  
ATOM   1113  CD1 LEU A 500      17.063  48.500  31.207  1.00  0.00           C  
ATOM   1114  CD2 LEU A 500      14.715  49.061  31.755  1.00  0.00           C  
ATOM   1115  N   THR A 501      15.815  48.310  36.253  1.00  0.00           N  
ATOM   1116  CA  THR A 501      16.192  47.804  37.563  1.00  0.00           C  
ATOM   1117  C   THR A 501      16.652  46.354  37.427  1.00  0.00           C  
ATOM   1118  O   THR A 501      15.881  45.475  37.038  1.00  0.00           O  
ATOM   1119  CB  THR A 501      15.006  47.873  38.544  1.00  0.00           C  
ATOM   1120  OG1 THR A 501      15.358  47.200  39.758  1.00  0.00           O  
ATOM   1121  CG2 THR A 501      13.757  47.223  37.932  1.00  0.00           C  
ATOM   1122  N   GLY A 502      17.916  46.104  37.743  1.00  0.00           N  
ATOM   1123  CA  GLY A 502      18.424  44.752  37.620  1.00  0.00           C  
ATOM   1124  C   GLY A 502      19.775  44.477  38.248  1.00  0.00           C  
ATOM   1125  O   GLY A 502      20.806  45.014  37.828  1.00  0.00           O  
ATOM   1126  N   GLU A 546      19.763  43.624  39.264  1.00  0.00           N  
ATOM   1127  CA  GLU A 546      20.978  43.244  39.952  1.00  0.00           C  
ATOM   1128  C   GLU A 546      21.516  41.974  39.312  1.00  0.00           C  
ATOM   1129  O   GLU A 546      20.772  41.029  39.036  1.00  0.00           O  
ATOM   1130  CB  GLU A 546      20.695  43.035  41.442  1.00  0.00           C  
ATOM   1131  CG  GLU A 546      19.268  42.585  41.752  1.00  0.00           C  
ATOM   1132  CD  GLU A 546      18.938  42.666  43.236  1.00  0.00           C  
ATOM   1133  OE1 GLU A 546      17.739  42.581  43.588  1.00  0.00           O  
ATOM   1134  OE2 GLU A 546      19.880  42.812  44.048  1.00  0.00           O  
ATOM   1135  N   GLY A 571      22.819  41.965  39.064  1.00  0.00           N  
ATOM   1136  CA  GLY A 571      23.427  40.806  38.446  1.00  0.00           C  
ATOM   1137  C   GLY A 571      23.628  41.061  36.971  1.00  0.00           C  
ATOM   1138  O   GLY A 571      24.203  40.234  36.260  1.00  0.00           O  
ATOM   1139  N   PHE A 572      23.129  42.207  36.511  1.00  0.00           N  
ATOM   1140  CA  PHE A 572      23.273  42.592  35.117  1.00  0.00           C  
ATOM   1141  C   PHE A 572      24.606  43.303  34.985  1.00  0.00           C  
ATOM   1142  O   PHE A 572      24.919  44.199  35.766  1.00  0.00           O  
ATOM   1143  CB  PHE A 572      22.153  43.535  34.678  1.00  0.00           C  
ATOM   1144  CG  PHE A 572      22.255  43.953  33.233  1.00  0.00           C  
ATOM   1145  CD1 PHE A 572      21.943  43.060  32.211  1.00  0.00           C  
ATOM   1146  CD2 PHE A 572      22.690  45.230  32.892  1.00  0.00           C  
ATOM   1147  CE1 PHE A 572      22.069  43.430  30.869  1.00  0.00           C  
ATOM   1148  CE2 PHE A 572      22.819  45.607  31.556  1.00  0.00           C  
ATOM   1149  CZ  PHE A 572      22.504  44.702  30.543  1.00  0.00           C  
ATOM   1150  N   ARG A 573      25.391  42.891  33.998  1.00  0.00           N  
ATOM   1151  CA  ARG A 573      26.699  43.481  33.765  1.00  0.00           C  
ATOM   1152  C   ARG A 573      26.774  44.328  32.505  1.00  0.00           C  
ATOM   1153  O   ARG A 573      27.044  43.830  31.414  1.00  0.00           O  
ATOM   1154  CB  ARG A 573      27.769  42.384  33.716  1.00  0.00           C  
ATOM   1155  CG  ARG A 573      28.380  42.046  35.071  1.00  0.00           C  
ATOM   1156  CD  ARG A 573      29.012  40.664  35.077  1.00  0.00           C  
ATOM   1157  NE  ARG A 573      29.764  40.423  36.305  1.00  0.00           N  
ATOM   1158  CZ  ARG A 573      31.018  40.820  36.506  1.00  0.00           C  
ATOM   1159  NH1 ARG A 573      31.673  41.476  35.557  1.00  0.00           N  
ATOM   1160  NH2 ARG A 573      31.618  40.567  37.662  1.00  0.00           N  
ATOM   1161  N   LEU A 574      26.518  45.617  32.659  1.00  0.00           N  
ATOM   1162  CA  LEU A 574      26.608  46.516  31.527  1.00  0.00           C  
ATOM   1163  C   LEU A 574      28.084  46.800  31.379  1.00  0.00           C  
ATOM   1164  O   LEU A 574      28.780  46.980  32.381  1.00  0.00           O  
ATOM   1165  CB  LEU A 574      25.879  47.824  31.805  1.00  0.00           C  
ATOM   1166  CG  LEU A 574      26.306  48.947  30.863  1.00  0.00           C  
ATOM   1167  CD1 LEU A 574      26.099  48.505  29.433  1.00  0.00           C  
ATOM   1168  CD2 LEU A 574      25.523  50.196  31.163  1.00  0.00           C  
ATOM   1169  N   GLU A 575      28.571  46.841  30.146  1.00  0.00           N  
ATOM   1170  CA  GLU A 575      29.981  47.113  29.945  1.00  0.00           C  
ATOM   1171  C   GLU A 575      30.250  48.237  28.961  1.00  0.00           C  
ATOM   1172  O   GLU A 575      29.688  48.270  27.871  1.00  0.00           O  
ATOM   1173  CB  GLU A 575      30.710  45.838  29.523  1.00  0.00           C  
ATOM   1174  CG  GLU A 575      30.063  45.085  28.386  1.00  0.00           C  
ATOM   1175  CD  GLU A 575      30.356  43.596  28.452  1.00  0.00           C  
ATOM   1176  OE1 GLU A 575      29.804  42.840  27.616  1.00  0.00           O  
ATOM   1177  OE2 GLU A 575      31.133  43.186  29.349  1.00  0.00           O  
ATOM   1178  N   GLY A 576      31.121  49.153  29.375  1.00  0.00           N  
ATOM   1179  CA  GLY A 576      31.476  50.293  28.559  1.00  0.00           C  
ATOM   1180  C   GLY A 576      32.414  50.008  27.400  1.00  0.00           C  
ATOM   1181  O   GLY A 576      32.842  48.870  27.198  1.00  0.00           O  
ATOM   1182  N   PRO A 577      32.774  51.051  26.631  1.00  0.00           N  
ATOM   1183  CA  PRO A 577      33.659  50.957  25.471  1.00  0.00           C  
ATOM   1184  C   PRO A 577      34.829  49.998  25.630  1.00  0.00           C  
ATOM   1185  O   PRO A 577      34.867  48.947  25.002  1.00  0.00           O  
ATOM   1186  CB  PRO A 577      34.112  52.394  25.279  1.00  0.00           C  
ATOM   1187  CG  PRO A 577      32.944  53.157  25.705  1.00  0.00           C  
ATOM   1188  CD  PRO A 577      32.545  52.464  26.971  1.00  0.00           C  
ATOM   1189  N   LEU A 578      35.784  50.360  26.469  1.00  0.00           N  
ATOM   1190  CA  LEU A 578      36.943  49.514  26.662  1.00  0.00           C  
ATOM   1191  C   LEU A 578      36.605  48.278  27.473  1.00  0.00           C  
ATOM   1192  O   LEU A 578      37.326  47.923  28.401  1.00  0.00           O  
ATOM   1193  CB  LEU A 578      38.061  50.305  27.335  1.00  0.00           C  
ATOM   1194  CG  LEU A 578      38.532  51.469  26.466  1.00  0.00           C  
ATOM   1195  CD1 LEU A 578      39.624  52.235  27.163  1.00  0.00           C  
ATOM   1196  CD2 LEU A 578      39.024  50.941  25.155  1.00  0.00           C  
ATOM   1197  N   GLY A 648      35.501  47.630  27.112  1.00  0.00           N  
ATOM   1198  CA  GLY A 648      35.072  46.422  27.795  1.00  0.00           C  
ATOM   1199  C   GLY A 648      35.052  46.497  29.306  1.00  0.00           C  
ATOM   1200  O   GLY A 648      34.829  45.491  29.971  1.00  0.00           O  
ATOM   1201  N   GLU A 649      35.283  47.682  29.852  1.00  0.00           N  
ATOM   1202  CA  GLU A 649      35.284  47.840  31.289  1.00  0.00           C  
ATOM   1203  C   GLU A 649      33.857  47.905  31.778  1.00  0.00           C  
ATOM   1204  O   GLU A 649      32.938  48.202  31.019  1.00  0.00           O  
ATOM   1205  CB  GLU A 649      35.998  49.123  31.702  1.00  0.00           C  
ATOM   1206  CG  GLU A 649      35.146  50.390  31.606  1.00  0.00           C  
ATOM   1207  CD  GLU A 649      34.919  50.874  30.181  1.00  0.00           C  
ATOM   1208  OE1 GLU A 649      34.365  51.977  30.034  1.00  0.00           O  
ATOM   1209  OE2 GLU A 649      35.285  50.169  29.215  1.00  0.00           O  
ATOM   1210  N   GLU A 650      33.676  47.631  33.060  1.00  0.00           N  
ATOM   1211  CA  GLU A 650      32.361  47.676  33.649  1.00  0.00           C  
ATOM   1212  C   GLU A 650      32.032  49.133  33.899  1.00  0.00           C  
ATOM   1213  O   GLU A 650      32.709  49.803  34.675  1.00  0.00           O  
ATOM   1214  CB  GLU A 650      32.354  46.892  34.960  1.00  0.00           C  
ATOM   1215  CG  GLU A 650      32.723  45.420  34.789  1.00  0.00           C  
ATOM   1216  CD  GLU A 650      31.784  44.684  33.838  1.00  0.00           C  
ATOM   1217  OE1 GLU A 650      30.580  44.554  34.169  1.00  0.00           O  
ATOM   1218  OE2 GLU A 650      32.248  44.240  32.761  1.00  0.00           O  
ATOM   1219  N   VAL A 651      31.007  49.622  33.211  1.00  0.00           N  
ATOM   1220  CA  VAL A 651      30.565  51.002  33.359  1.00  0.00           C  
ATOM   1221  C   VAL A 651      29.462  51.057  34.412  1.00  0.00           C  
ATOM   1222  O   VAL A 651      28.562  50.218  34.423  1.00  0.00           O  
ATOM   1223  CB  VAL A 651      30.043  51.557  32.017  1.00  0.00           C  
ATOM   1224  CG1 VAL A 651      29.204  50.515  31.325  1.00  0.00           C  
ATOM   1225  CG2 VAL A 651      29.239  52.826  32.247  1.00  0.00           C  
ATOM   1226  N   GLU A 652      29.546  52.038  35.303  1.00  0.00           N  
ATOM   1227  CA  GLU A 652      28.564  52.189  36.366  1.00  0.00           C  
ATOM   1228  C   GLU A 652      27.580  53.307  36.060  1.00  0.00           C  
ATOM   1229  O   GLU A 652      27.783  54.094  35.137  1.00  0.00           O  
ATOM   1230  CB  GLU A 652      29.261  52.478  37.700  1.00  0.00           C  
ATOM   1231  CG  GLU A 652      30.211  51.377  38.203  1.00  0.00           C  
ATOM   1232  CD  GLU A 652      29.520  50.032  38.468  1.00  0.00           C  
ATOM   1233  OE1 GLU A 652      30.150  49.147  39.098  1.00  0.00           O  
ATOM   1234  OE2 GLU A 652      28.357  49.851  38.043  1.00  0.00           O  
ATOM   1235  N   GLY A 653      26.514  53.371  36.851  1.00  0.00           N  
ATOM   1236  CA  GLY A 653      25.497  54.391  36.660  1.00  0.00           C  
ATOM   1237  C   GLY A 653      24.111  53.779  36.660  1.00  0.00           C  
ATOM   1238  O   GLY A 653      23.971  52.557  36.631  1.00  0.00           O  
ATOM   1239  N   ARG A 654      23.088  54.625  36.702  1.00  0.00           N  
ATOM   1240  CA  ARG A 654      21.709  54.152  36.692  1.00  0.00           C  
ATOM   1241  C   ARG A 654      21.383  53.610  35.299  1.00  0.00           C  
ATOM   1242  O   ARG A 654      21.421  54.343  34.314  1.00  0.00           O  
ATOM   1243  CB  ARG A 654      20.740  55.291  37.042  1.00  0.00           C  
ATOM   1244  CG  ARG A 654      20.815  55.810  38.484  1.00  0.00           C  
ATOM   1245  CD  ARG A 654      19.752  56.890  38.732  1.00  0.00           C  
ATOM   1246  NE  ARG A 654      19.401  57.022  40.149  1.00  0.00           N  
ATOM   1247  CZ  ARG A 654      18.340  57.688  40.607  1.00  0.00           C  
ATOM   1248  NH1 ARG A 654      17.511  58.297  39.766  1.00  0.00           N  
ATOM   1249  NH2 ARG A 654      18.098  57.734  41.911  1.00  0.00           N  
ATOM   1250  N   LEU A 655      21.078  52.319  35.225  1.00  0.00           N  
ATOM   1251  CA  LEU A 655      20.740  51.675  33.961  1.00  0.00           C  
ATOM   1252  C   LEU A 655      19.434  52.188  33.365  1.00  0.00           C  
ATOM   1253  O   LEU A 655      18.517  52.595  34.090  1.00  0.00           O  
ATOM   1254  CB  LEU A 655      20.612  50.168  34.151  1.00  0.00           C  
ATOM   1255  CG  LEU A 655      21.872  49.323  34.207  1.00  0.00           C  
ATOM   1256  CD1 LEU A 655      21.471  47.932  34.603  1.00  0.00           C  
ATOM   1257  CD2 LEU A 655      22.564  49.301  32.864  1.00  0.00           C  
ATOM   1258  N   LEU A 656      19.345  52.137  32.040  1.00  0.00           N  
ATOM   1259  CA  LEU A 656      18.153  52.583  31.341  1.00  0.00           C  
ATOM   1260  C   LEU A 656      18.197  52.133  29.889  1.00  0.00           C  
ATOM   1261  O   LEU A 656      19.111  51.420  29.487  1.00  0.00           O  
ATOM   1262  CB  LEU A 656      18.057  54.105  31.420  1.00  0.00           C  
ATOM   1263  CG  LEU A 656      19.259  54.916  30.937  1.00  0.00           C  
ATOM   1264  CD1 LEU A 656      19.205  55.062  29.451  1.00  0.00           C  
ATOM   1265  CD2 LEU A 656      19.229  56.287  31.577  1.00  0.00           C  
ATOM   1266  N   LEU A 657      17.185  52.524  29.118  1.00  0.00           N  
ATOM   1267  CA  LEU A 657      17.129  52.206  27.695  1.00  0.00           C  
ATOM   1268  C   LEU A 657      17.464  53.507  26.965  1.00  0.00           C  
ATOM   1269  O   LEU A 657      16.818  54.538  27.176  1.00  0.00           O  
ATOM   1270  CB  LEU A 657      15.738  51.729  27.299  1.00  0.00           C  
ATOM   1271  CG  LEU A 657      15.269  50.407  27.903  1.00  0.00           C  
ATOM   1272  CD1 LEU A 657      13.837  50.147  27.516  1.00  0.00           C  
ATOM   1273  CD2 LEU A 657      16.128  49.293  27.411  1.00  0.00           C  
ATOM   1274  N   ARG A 658      18.487  53.463  26.119  1.00  0.00           N  
ATOM   1275  CA  ARG A 658      18.911  54.652  25.402  1.00  0.00           C  
ATOM   1276  C   ARG A 658      17.741  55.312  24.711  1.00  0.00           C  
ATOM   1277  O   ARG A 658      16.964  54.656  24.034  1.00  0.00           O  
ATOM   1278  CB  ARG A 658      19.997  54.303  24.385  1.00  0.00           C  
ATOM   1279  CG  ARG A 658      19.549  53.340  23.335  1.00  0.00           C  
ATOM   1280  CD  ARG A 658      20.645  53.017  22.370  1.00  0.00           C  
ATOM   1281  NE  ARG A 658      20.208  51.996  21.434  1.00  0.00           N  
ATOM   1282  CZ  ARG A 658      20.946  51.537  20.436  1.00  0.00           C  
ATOM   1283  NH1 ARG A 658      22.159  52.011  20.247  1.00  0.00           N  
ATOM   1284  NH2 ARG A 658      20.471  50.607  19.625  1.00  0.00           N  
ATOM   1285  N   THR A 659      17.631  56.622  24.894  1.00  0.00           N  
ATOM   1286  CA  THR A 659      16.559  57.407  24.303  1.00  0.00           C  
ATOM   1287  C   THR A 659      16.908  57.984  22.929  1.00  0.00           C  
ATOM   1288  O   THR A 659      16.124  58.720  22.335  1.00  0.00           O  
ATOM   1289  CB  THR A 659      16.130  58.533  25.264  1.00  0.00           C  
ATOM   1290  OG1 THR A 659      17.278  59.256  25.713  1.00  0.00           O  
ATOM   1291  CG2 THR A 659      15.433  57.945  26.474  1.00  0.00           C  
ATOM   1292  N   HIS A 660      18.091  57.633  22.441  1.00  0.00           N  
ATOM   1293  CA  HIS A 660      18.585  58.037  21.130  1.00  0.00           C  
ATOM   1294  C   HIS A 660      19.871  57.260  20.924  1.00  0.00           C  
ATOM   1295  O   HIS A 660      20.383  56.693  21.870  1.00  0.00           O  
ATOM   1296  CB  HIS A 660      18.848  59.541  21.075  1.00  0.00           C  
ATOM   1297  CG  HIS A 660      19.644  60.068  22.227  1.00  0.00           C  
ATOM   1298  ND1 HIS A 660      20.052  61.381  22.310  1.00  0.00           N  
ATOM   1299  CD2 HIS A 660      20.094  59.463  23.356  1.00  0.00           C  
ATOM   1300  CE1 HIS A 660      20.716  61.566  23.438  1.00  0.00           C  
ATOM   1301  NE2 HIS A 660      20.755  60.420  24.089  1.00  0.00           N  
ATOM   1302  N   THR A 661      20.390  57.204  19.703  1.00  0.00           N  
ATOM   1303  CA  THR A 661      21.634  56.472  19.476  1.00  0.00           C  
ATOM   1304  C   THR A 661      22.875  57.319  19.750  1.00  0.00           C  
ATOM   1305  O   THR A 661      23.989  56.805  19.817  1.00  0.00           O  
ATOM   1306  CB  THR A 661      21.729  55.918  18.043  1.00  0.00           C  
ATOM   1307  OG1 THR A 661      21.429  56.952  17.106  1.00  0.00           O  
ATOM   1308  CG2 THR A 661      20.768  54.758  17.861  1.00  0.00           C  
ATOM   1309  N   SER A 662      22.676  58.617  19.934  1.00  0.00           N  
ATOM   1310  CA  SER A 662      23.777  59.526  20.199  1.00  0.00           C  
ATOM   1311  C   SER A 662      24.805  59.051  21.208  1.00  0.00           C  
ATOM   1312  O   SER A 662      25.955  59.476  21.155  1.00  0.00           O  
ATOM   1313  CB  SER A 662      23.244  60.891  20.617  1.00  0.00           C  
ATOM   1314  OG  SER A 662      22.876  61.621  19.466  1.00  0.00           O  
ATOM   1315  N   PRO A 663      24.411  58.198  22.163  1.00  0.00           N  
ATOM   1316  CA  PRO A 663      25.433  57.757  23.111  1.00  0.00           C  
ATOM   1317  C   PRO A 663      26.558  56.986  22.428  1.00  0.00           C  
ATOM   1318  O   PRO A 663      27.639  56.856  22.988  1.00  0.00           O  
ATOM   1319  CB  PRO A 663      24.643  56.914  24.086  1.00  0.00           C  
ATOM   1320  CG  PRO A 663      23.366  57.661  24.158  1.00  0.00           C  
ATOM   1321  CD  PRO A 663      23.069  57.952  22.710  1.00  0.00           C  
ATOM   1322  N   MET A 664      26.309  56.482  21.219  1.00  0.00           N  
ATOM   1323  CA  MET A 664      27.347  55.766  20.475  1.00  0.00           C  
ATOM   1324  C   MET A 664      28.408  56.756  20.046  1.00  0.00           C  
ATOM   1325  O   MET A 664      29.463  56.364  19.582  1.00  0.00           O  
ATOM   1326  CB  MET A 664      26.805  55.088  19.212  1.00  0.00           C  
ATOM   1327  CG  MET A 664      26.735  53.563  19.279  1.00  0.00           C  
ATOM   1328  SD  MET A 664      28.132  52.845  20.139  1.00  0.00           S  
ATOM   1329  CE  MET A 664      29.332  52.816  18.840  1.00  0.00           C  
ATOM   1330  N   GLN A 665      28.113  58.043  20.171  1.00  0.00           N  
ATOM   1331  CA  GLN A 665      29.072  59.078  19.818  1.00  0.00           C  
ATOM   1332  C   GLN A 665      30.137  59.060  20.888  1.00  0.00           C  
ATOM   1333  O   GLN A 665      31.308  59.029  20.579  1.00  0.00           O  
ATOM   1334  CB  GLN A 665      28.405  60.455  19.778  1.00  0.00           C  
ATOM   1335  CG  GLN A 665      27.654  60.738  18.503  1.00  0.00           C  
ATOM   1336  CD  GLN A 665      27.053  62.116  18.502  1.00  0.00           C  
ATOM   1337  OE1 GLN A 665      27.752  63.101  18.685  1.00  0.00           O  
ATOM   1338  NE2 GLN A 665      25.748  62.197  18.291  1.00  0.00           N  
ATOM   1339  N   VAL A 666      29.710  59.063  22.147  1.00  0.00           N  
ATOM   1340  CA  VAL A 666      30.614  59.047  23.287  1.00  0.00           C  
ATOM   1341  C   VAL A 666      31.391  57.747  23.366  1.00  0.00           C  
ATOM   1342  O   VAL A 666      32.588  57.742  23.594  1.00  0.00           O  
ATOM   1343  CB  VAL A 666      29.838  59.242  24.604  1.00  0.00           C  
ATOM   1344  CG1 VAL A 666      30.730  58.981  25.781  1.00  0.00           C  
ATOM   1345  CG2 VAL A 666      29.319  60.663  24.694  1.00  0.00           C  
ATOM   1346  N   ARG A 667      30.710  56.633  23.180  1.00  0.00           N  
ATOM   1347  CA  ARG A 667      31.386  55.353  23.241  1.00  0.00           C  
ATOM   1348  C   ARG A 667      32.439  55.225  22.138  1.00  0.00           C  
ATOM   1349  O   ARG A 667      33.616  55.050  22.437  1.00  0.00           O  
ATOM   1350  CB  ARG A 667      30.358  54.214  23.178  1.00  0.00           C  
ATOM   1351  CG  ARG A 667      29.358  54.253  24.345  1.00  0.00           C  
ATOM   1352  CD  ARG A 667      28.362  53.094  24.353  1.00  0.00           C  
ATOM   1353  NE  ARG A 667      28.927  51.902  24.972  1.00  0.00           N  
ATOM   1354  CZ  ARG A 667      28.448  51.332  26.071  1.00  0.00           C  
ATOM   1355  NH1 ARG A 667      27.387  51.837  26.677  1.00  0.00           N  
ATOM   1356  NH2 ARG A 667      29.050  50.270  26.579  1.00  0.00           N  
ATOM   1357  N   TYR A 668      32.048  55.353  20.873  1.00  0.00           N  
ATOM   1358  CA  TYR A 668      33.016  55.204  19.789  1.00  0.00           C  
ATOM   1359  C   TYR A 668      34.243  56.117  19.869  1.00  0.00           C  
ATOM   1360  O   TYR A 668      35.290  55.778  19.324  1.00  0.00           O  
ATOM   1361  CB  TYR A 668      32.355  55.389  18.419  1.00  0.00           C  
ATOM   1362  CG  TYR A 668      33.282  55.075  17.257  1.00  0.00           C  
ATOM   1363  CD1 TYR A 668      33.318  53.807  16.681  1.00  0.00           C  
ATOM   1364  CD2 TYR A 668      34.137  56.038  16.750  1.00  0.00           C  
ATOM   1365  CE1 TYR A 668      34.181  53.515  15.628  1.00  0.00           C  
ATOM   1366  CE2 TYR A 668      34.998  55.757  15.711  1.00  0.00           C  
ATOM   1367  CZ  TYR A 668      35.013  54.498  15.155  1.00  0.00           C  
ATOM   1368  OH  TYR A 668      35.854  54.232  14.106  1.00  0.00           O  
ATOM   1369  N   MET A 669      34.139  57.261  20.537  1.00  0.00           N  
ATOM   1370  CA  MET A 669      35.281  58.173  20.623  1.00  0.00           C  
ATOM   1371  C   MET A 669      36.297  57.806  21.696  1.00  0.00           C  
ATOM   1372  O   MET A 669      37.474  58.139  21.599  1.00  0.00           O  
ATOM   1373  CB  MET A 669      34.807  59.606  20.862  1.00  0.00           C  
ATOM   1374  CG  MET A 669      34.336  60.346  19.622  1.00  0.00           C  
ATOM   1375  SD  MET A 669      33.403  61.837  20.057  1.00  0.00           S  
ATOM   1376  CE  MET A 669      34.623  62.960  20.317  1.00  0.00           C  
ATOM   1377  N   VAL A 670      35.862  57.125  22.736  1.00  0.00           N  
ATOM   1378  CA  VAL A 670      36.812  56.780  23.766  1.00  0.00           C  
ATOM   1379  C   VAL A 670      37.547  55.545  23.294  1.00  0.00           C  
ATOM   1380  O   VAL A 670      38.607  55.196  23.816  1.00  0.00           O  
ATOM   1381  CB  VAL A 670      36.113  56.488  25.098  1.00  0.00           C  
ATOM   1382  CG1 VAL A 670      34.918  57.423  25.273  1.00  0.00           C  
ATOM   1383  CG2 VAL A 670      35.710  55.027  25.171  1.00  0.00           C  
ATOM   1384  N   ALA A 671      36.977  54.891  22.289  1.00  0.00           N  
ATOM   1385  CA  ALA A 671      37.551  53.673  21.730  1.00  0.00           C  
ATOM   1386  C   ALA A 671      38.541  53.943  20.594  1.00  0.00           C  
ATOM   1387  O   ALA A 671      39.649  53.411  20.571  1.00  0.00           O  
ATOM   1388  CB  ALA A 671      36.435  52.781  21.238  1.00  0.00           C  
ATOM   1389  N   HIS A 672      38.146  54.791  19.658  1.00  0.00           N  
ATOM   1390  CA  HIS A 672      38.999  55.082  18.530  1.00  0.00           C  
ATOM   1391  C   HIS A 672      39.577  56.476  18.579  1.00  0.00           C  
ATOM   1392  O   HIS A 672      39.275  57.251  19.480  1.00  0.00           O  
ATOM   1393  CB  HIS A 672      38.201  54.893  17.251  1.00  0.00           C  
ATOM   1394  CG  HIS A 672      37.508  53.571  17.176  1.00  0.00           C  
ATOM   1395  ND1 HIS A 672      36.629  53.140  18.147  1.00  0.00           N  
ATOM   1396  CD2 HIS A 672      37.585  52.573  16.267  1.00  0.00           C  
ATOM   1397  CE1 HIS A 672      36.197  51.932  17.840  1.00  0.00           C  
ATOM   1398  NE2 HIS A 672      36.760  51.564  16.706  1.00  0.00           N  
ATOM   1399  N   THR A 684      40.435  56.774  17.609  1.00  0.00           N  
ATOM   1400  CA  THR A 684      41.061  58.081  17.494  1.00  0.00           C  
ATOM   1401  C   THR A 684      40.729  58.651  16.112  1.00  0.00           C  
ATOM   1402  O   THR A 684      40.578  57.898  15.150  1.00  0.00           O  
ATOM   1403  CB  THR A 684      42.586  57.985  17.695  1.00  0.00           C  
ATOM   1404  OG1 THR A 684      43.222  59.048  16.981  1.00  0.00           O  
ATOM   1405  CG2 THR A 684      43.111  56.660  17.223  1.00  0.00           C  
ATOM   1406  N   PRO A 685      40.579  59.986  16.008  1.00  0.00           N  
ATOM   1407  CA  PRO A 685      40.252  60.687  14.756  1.00  0.00           C  
ATOM   1408  C   PRO A 685      41.402  60.727  13.786  1.00  0.00           C  
ATOM   1409  O   PRO A 685      42.536  60.534  14.182  1.00  0.00           O  
ATOM   1410  CB  PRO A 685      39.852  62.072  15.230  1.00  0.00           C  
ATOM   1411  CG  PRO A 685      40.670  62.251  16.446  1.00  0.00           C  
ATOM   1412  CD  PRO A 685      40.595  60.924  17.138  1.00  0.00           C  
ATOM   1413  N   PRO A 686      41.134  60.988  12.499  1.00  0.00           N  
ATOM   1414  CA  PRO A 686      39.858  61.249  11.820  1.00  0.00           C  
ATOM   1415  C   PRO A 686      39.036  60.005  11.513  1.00  0.00           C  
ATOM   1416  O   PRO A 686      39.582  58.934  11.260  1.00  0.00           O  
ATOM   1417  CB  PRO A 686      40.285  61.935  10.525  1.00  0.00           C  
ATOM   1418  CG  PRO A 686      41.633  62.510  10.860  1.00  0.00           C  
ATOM   1419  CD  PRO A 686      42.250  61.391  11.638  1.00  0.00           C  
ATOM   1420  N   PHE A 687      37.717  60.162  11.510  1.00  0.00           N  
ATOM   1421  CA  PHE A 687      36.831  59.054  11.200  1.00  0.00           C  
ATOM   1422  C   PHE A 687      35.418  59.508  10.839  1.00  0.00           C  
ATOM   1423  O   PHE A 687      35.027  60.632  11.129  1.00  0.00           O  
ATOM   1424  CB  PHE A 687      36.786  58.089  12.378  1.00  0.00           C  
ATOM   1425  CG  PHE A 687      36.147  58.652  13.604  1.00  0.00           C  
ATOM   1426  CD1 PHE A 687      34.769  58.750  13.708  1.00  0.00           C  
ATOM   1427  CD2 PHE A 687      36.924  59.076  14.665  1.00  0.00           C  
ATOM   1428  CE1 PHE A 687      34.174  59.253  14.857  1.00  0.00           C  
ATOM   1429  CE2 PHE A 687      36.332  59.582  15.823  1.00  0.00           C  
ATOM   1430  CZ  PHE A 687      34.955  59.674  15.916  1.00  0.00           C  
ATOM   1431  N   ARG A 688      34.667  58.629  10.182  1.00  0.00           N  
ATOM   1432  CA  ARG A 688      33.285  58.909   9.808  1.00  0.00           C  
ATOM   1433  C   ARG A 688      32.460  57.715  10.234  1.00  0.00           C  
ATOM   1434  O   ARG A 688      32.670  56.615   9.742  1.00  0.00           O  
ATOM   1435  CB  ARG A 688      33.115  59.064   8.302  1.00  0.00           C  
ATOM   1436  CG  ARG A 688      33.762  60.250   7.668  1.00  0.00           C  
ATOM   1437  CD  ARG A 688      33.391  60.234   6.204  1.00  0.00           C  
ATOM   1438  NE  ARG A 688      34.304  61.014   5.382  1.00  0.00           N  
ATOM   1439  CZ  ARG A 688      35.540  60.637   5.077  1.00  0.00           C  
ATOM   1440  NH1 ARG A 688      36.012  59.478   5.527  1.00  0.00           N  
ATOM   1441  NH2 ARG A 688      36.308  61.426   4.330  1.00  0.00           N  
ATOM   1442  N   ILE A 689      31.514  57.922  11.139  1.00  0.00           N  
ATOM   1443  CA  ILE A 689      30.692  56.812  11.571  1.00  0.00           C  
ATOM   1444  C   ILE A 689      29.202  57.089  11.539  1.00  0.00           C  
ATOM   1445  O   ILE A 689      28.749  58.206  11.763  1.00  0.00           O  
ATOM   1446  CB  ILE A 689      31.042  56.351  13.009  1.00  0.00           C  
ATOM   1447  CG1 ILE A 689      30.607  57.413  14.023  1.00  0.00           C  
ATOM   1448  CG2 ILE A 689      32.510  56.092  13.113  1.00  0.00           C  
ATOM   1449  CD1 ILE A 689      30.536  56.938  15.450  1.00  0.00           C  
ATOM   1450  N   VAL A 690      28.454  56.038  11.242  1.00  0.00           N  
ATOM   1451  CA  VAL A 690      27.008  56.074  11.233  1.00  0.00           C  
ATOM   1452  C   VAL A 690      26.665  54.863  12.081  1.00  0.00           C  
ATOM   1453  O   VAL A 690      27.128  53.763  11.809  1.00  0.00           O  
ATOM   1454  CB  VAL A 690      26.413  55.896   9.814  1.00  0.00           C  
ATOM   1455  CG1 VAL A 690      26.873  54.608   9.191  1.00  0.00           C  
ATOM   1456  CG2 VAL A 690      24.917  55.893   9.897  1.00  0.00           C  
ATOM   1457  N   VAL A 691      25.895  55.062  13.140  1.00  0.00           N  
ATOM   1458  CA  VAL A 691      25.513  53.942  13.988  1.00  0.00           C  
ATOM   1459  C   VAL A 691      24.001  53.768  14.102  1.00  0.00           C  
ATOM   1460  O   VAL A 691      23.344  54.459  14.868  1.00  0.00           O  
ATOM   1461  CB  VAL A 691      26.129  54.088  15.389  1.00  0.00           C  
ATOM   1462  CG1 VAL A 691      26.213  55.545  15.738  1.00  0.00           C  
ATOM   1463  CG2 VAL A 691      25.309  53.324  16.425  1.00  0.00           C  
ATOM   1464  N   PRO A 692      23.429  52.854  13.305  1.00  0.00           N  
ATOM   1465  CA  PRO A 692      21.992  52.592  13.336  1.00  0.00           C  
ATOM   1466  C   PRO A 692      21.633  51.937  14.662  1.00  0.00           C  
ATOM   1467  O   PRO A 692      22.507  51.510  15.398  1.00  0.00           O  
ATOM   1468  CB  PRO A 692      21.796  51.635  12.171  1.00  0.00           C  
ATOM   1469  CG  PRO A 692      22.873  52.022  11.234  1.00  0.00           C  
ATOM   1470  CD  PRO A 692      24.046  52.189  12.147  1.00  0.00           C  
ATOM   1471  N   GLY A 693      20.349  51.844  14.969  1.00  0.00           N  
ATOM   1472  CA  GLY A 693      19.967  51.228  16.222  1.00  0.00           C  
ATOM   1473  C   GLY A 693      18.559  51.505  16.697  1.00  0.00           C  
ATOM   1474  O   GLY A 693      17.950  52.520  16.371  1.00  0.00           O  
ATOM   1475  N   ARG A 695      18.047  50.576  17.486  1.00  0.00           N  
ATOM   1476  CA  ARG A 695      16.712  50.676  18.038  1.00  0.00           C  
ATOM   1477  C   ARG A 695      16.776  51.466  19.337  1.00  0.00           C  
ATOM   1478  O   ARG A 695      17.563  51.148  20.231  1.00  0.00           O  
ATOM   1479  CB  ARG A 695      16.167  49.270  18.294  1.00  0.00           C  
ATOM   1480  CG  ARG A 695      14.941  49.208  19.165  1.00  0.00           C  
ATOM   1481  CD  ARG A 695      14.614  47.780  19.539  1.00  0.00           C  
ATOM   1482  NE  ARG A 695      14.358  46.964  18.355  1.00  0.00           N  
ATOM   1483  CZ  ARG A 695      13.822  45.749  18.379  1.00  0.00           C  
ATOM   1484  NH1 ARG A 695      13.486  45.192  19.531  1.00  0.00           N  
ATOM   1485  NH2 ARG A 695      13.591  45.110  17.246  1.00  0.00           N  
ATOM   1486  N   VAL A 696      15.949  52.502  19.432  1.00  0.00           N  
ATOM   1487  CA  VAL A 696      15.898  53.336  20.623  1.00  0.00           C  
ATOM   1488  C   VAL A 696      14.498  53.267  21.263  1.00  0.00           C  
ATOM   1489  O   VAL A 696      13.511  52.984  20.580  1.00  0.00           O  
ATOM   1490  CB  VAL A 696      16.255  54.792  20.278  1.00  0.00           C  
ATOM   1491  CG1 VAL A 696      17.541  54.836  19.492  1.00  0.00           C  
ATOM   1492  CG2 VAL A 696      15.164  55.407  19.476  1.00  0.00           C  
ATOM   1493  N   PHE A 697      14.424  53.526  22.569  1.00  0.00           N  
ATOM   1494  CA  PHE A 697      13.159  53.468  23.295  1.00  0.00           C  
ATOM   1495  C   PHE A 697      12.787  54.739  24.035  1.00  0.00           C  
ATOM   1496  O   PHE A 697      13.587  55.267  24.793  1.00  0.00           O  
ATOM   1497  CB  PHE A 697      13.196  52.344  24.324  1.00  0.00           C  
ATOM   1498  CG  PHE A 697      13.782  51.069  23.814  1.00  0.00           C  
ATOM   1499  CD1 PHE A 697      15.115  50.770  24.044  1.00  0.00           C  
ATOM   1500  CD2 PHE A 697      12.996  50.153  23.121  1.00  0.00           C  
ATOM   1501  CE1 PHE A 697      15.657  49.576  23.604  1.00  0.00           C  
ATOM   1502  CE2 PHE A 697      13.530  48.952  22.673  1.00  0.00           C  
ATOM   1503  CZ  PHE A 697      14.865  48.662  22.916  1.00  0.00           C  
ATOM   1504  N   ARG A 698      11.562  55.215  23.832  1.00  0.00           N  
ATOM   1505  CA  ARG A 698      11.079  56.406  24.531  1.00  0.00           C  
ATOM   1506  C   ARG A 698       9.717  56.163  25.159  1.00  0.00           C  
ATOM   1507  O   ARG A 698       8.989  55.264  24.761  1.00  0.00           O  
ATOM   1508  CB  ARG A 698      11.001  57.606  23.593  1.00  0.00           C  
ATOM   1509  CG  ARG A 698      12.334  58.246  23.367  1.00  0.00           C  
ATOM   1510  CD  ARG A 698      12.197  59.503  22.581  1.00  0.00           C  
ATOM   1511  NE  ARG A 698      13.488  59.922  22.070  1.00  0.00           N  
ATOM   1512  CZ  ARG A 698      13.638  60.782  21.075  1.00  0.00           C  
ATOM   1513  NH1 ARG A 698      12.566  61.309  20.496  1.00  0.00           N  
ATOM   1514  NH2 ARG A 698      14.853  61.092  20.649  1.00  0.00           N  
ATOM   1515  N   PHE A 699       9.378  56.966  26.154  1.00  0.00           N  
ATOM   1516  CA  PHE A 699       8.101  56.813  26.823  1.00  0.00           C  
ATOM   1517  C   PHE A 699       7.127  57.865  26.329  1.00  0.00           C  
ATOM   1518  O   PHE A 699       7.102  58.978  26.841  1.00  0.00           O  
ATOM   1519  CB  PHE A 699       8.278  56.960  28.335  1.00  0.00           C  
ATOM   1520  CG  PHE A 699       7.119  56.435  29.135  1.00  0.00           C  
ATOM   1521  CD1 PHE A 699       5.809  56.589  28.674  1.00  0.00           C  
ATOM   1522  CD2 PHE A 699       7.328  55.814  30.361  1.00  0.00           C  
ATOM   1523  CE1 PHE A 699       4.731  56.143  29.414  1.00  0.00           C  
ATOM   1524  CE2 PHE A 699       6.248  55.360  31.114  1.00  0.00           C  
ATOM   1525  CZ  PHE A 699       4.947  55.528  30.634  1.00  0.00           C  
ATOM   1526  N   GLU A 700       6.331  57.510  25.332  1.00  0.00           N  
ATOM   1527  CA  GLU A 700       5.339  58.429  24.787  1.00  0.00           C  
ATOM   1528  C   GLU A 700       4.176  57.663  24.173  1.00  0.00           C  
ATOM   1529  O   GLU A 700       4.371  56.622  23.547  1.00  0.00           O  
ATOM   1530  CB  GLU A 700       5.974  59.336  23.743  1.00  0.00           C  
ATOM   1531  CG  GLU A 700       6.892  58.624  22.790  1.00  0.00           C  
ATOM   1532  CD  GLU A 700       7.397  59.538  21.690  1.00  0.00           C  
ATOM   1533  OE1 GLU A 700       8.310  59.113  20.935  1.00  0.00           O  
ATOM   1534  OE2 GLU A 700       6.874  60.676  21.580  1.00  0.00           O  
ATOM   1535  N   GLN A 703       2.958  58.167  24.342  1.00  0.00           N  
ATOM   1536  CA  GLN A 703       1.826  57.446  23.789  1.00  0.00           C  
ATOM   1537  C   GLN A 703       1.975  57.329  22.287  1.00  0.00           C  
ATOM   1538  O   GLN A 703       2.342  58.285  21.605  1.00  0.00           O  
ATOM   1539  CB  GLN A 703       0.494  58.119  24.146  1.00  0.00           C  
ATOM   1540  CG  GLN A 703      -0.718  57.233  23.839  1.00  0.00           C  
ATOM   1541  CD  GLN A 703      -0.639  55.858  24.510  1.00  0.00           C  
ATOM   1542  OE1 GLN A 703      -1.332  54.917  24.111  1.00  0.00           O  
ATOM   1543  NE2 GLN A 703       0.199  55.742  25.541  1.00  0.00           N  
ATOM   1544  N   THR A 713       1.694  56.141  21.777  1.00  0.00           N  
ATOM   1545  CA  THR A 713       1.816  55.884  20.354  1.00  0.00           C  
ATOM   1546  C   THR A 713       0.617  56.369  19.527  1.00  0.00           C  
ATOM   1547  O   THR A 713      -0.470  56.578  20.057  1.00  0.00           O  
ATOM   1548  CB  THR A 713       2.016  54.383  20.116  1.00  0.00           C  
ATOM   1549  OG1 THR A 713       0.828  53.681  20.483  1.00  0.00           O  
ATOM   1550  CG2 THR A 713       3.137  53.864  20.970  1.00  0.00           C  
ATOM   1551  N   ASP A 714       0.837  56.561  18.228  1.00  0.00           N  
ATOM   1552  CA  ASP A 714      -0.211  56.989  17.304  1.00  0.00           C  
ATOM   1553  C   ASP A 714       0.201  56.631  15.879  1.00  0.00           C  
ATOM   1554  O   ASP A 714       0.994  55.716  15.679  1.00  0.00           O  
ATOM   1555  CB  ASP A 714      -0.505  58.500  17.434  1.00  0.00           C  
ATOM   1556  CG  ASP A 714       0.536  59.381  16.762  1.00  0.00           C  
ATOM   1557  OD1 ASP A 714       0.319  60.611  16.715  1.00  0.00           O  
ATOM   1558  OD2 ASP A 714       1.565  58.862  16.284  1.00  0.00           O  
ATOM   1559  N   ALA A 715      -0.333  57.347  14.895  1.00  0.00           N  
ATOM   1560  CA  ALA A 715      -0.034  57.084  13.484  1.00  0.00           C  
ATOM   1561  C   ALA A 715       1.402  57.385  13.063  1.00  0.00           C  
ATOM   1562  O   ALA A 715       1.919  56.776  12.126  1.00  0.00           O  
ATOM   1563  CB  ALA A 715      -1.002  57.872  12.588  1.00  0.00           C  
ATOM   1564  N   THR A 716       2.043  58.322  13.746  1.00  0.00           N  
ATOM   1565  CA  THR A 716       3.403  58.683  13.404  1.00  0.00           C  
ATOM   1566  C   THR A 716       4.297  58.722  14.635  1.00  0.00           C  
ATOM   1567  O   THR A 716       5.225  59.522  14.721  1.00  0.00           O  
ATOM   1568  CB  THR A 716       3.419  60.049  12.704  1.00  0.00           C  
ATOM   1569  OG1 THR A 716       2.780  61.023  13.541  1.00  0.00           O  
ATOM   1570  CG2 THR A 716       2.676  59.963  11.374  1.00  0.00           C  
ATOM   1571  N   HIS A 718       4.008  57.849  15.591  1.00  0.00           N  
ATOM   1572  CA  HIS A 718       4.784  57.778  16.825  1.00  0.00           C  
ATOM   1573  C   HIS A 718       4.833  56.382  17.408  1.00  0.00           C  
ATOM   1574  O   HIS A 718       3.876  55.618  17.299  1.00  0.00           O  
ATOM   1575  CB  HIS A 718       4.205  58.722  17.881  1.00  0.00           C  
ATOM   1576  CG  HIS A 718       4.292  60.167  17.501  1.00  0.00           C  
ATOM   1577  ND1 HIS A 718       3.567  60.703  16.461  1.00  0.00           N  
ATOM   1578  CD2 HIS A 718       5.055  61.171  17.992  1.00  0.00           C  
ATOM   1579  CE1 HIS A 718       3.881  61.979  16.325  1.00  0.00           C  
ATOM   1580  NE2 HIS A 718       4.781  62.288  17.240  1.00  0.00           N  
ATOM   1581  N   GLU A 723       5.956  56.054  18.031  1.00  0.00           N  
ATOM   1582  CA  GLU A 723       6.129  54.757  18.669  1.00  0.00           C  
ATOM   1583  C   GLU A 723       6.830  54.956  20.000  1.00  0.00           C  
ATOM   1584  O   GLU A 723       7.197  56.071  20.364  1.00  0.00           O  
ATOM   1585  CB  GLU A 723       6.968  53.837  17.789  1.00  0.00           C  
ATOM   1586  CG  GLU A 723       6.184  52.719  17.110  1.00  0.00           C  
ATOM   1587  CD  GLU A 723       5.853  51.556  18.041  1.00  0.00           C  
ATOM   1588  OE1 GLU A 723       5.214  50.596  17.570  1.00  0.00           O  
ATOM   1589  OE2 GLU A 723       6.228  51.595  19.231  1.00  0.00           O  
ATOM   1590  N   ALA A 724       7.002  53.872  20.735  1.00  0.00           N  
ATOM   1591  CA  ALA A 724       7.695  53.936  22.013  1.00  0.00           C  
ATOM   1592  C   ALA A 724       9.039  53.254  21.785  1.00  0.00           C  
ATOM   1593  O   ALA A 724       9.988  53.418  22.546  1.00  0.00           O  
ATOM   1594  CB  ALA A 724       6.897  53.204  23.073  1.00  0.00           C  
ATOM   1595  N   VAL A 725       9.088  52.494  20.702  1.00  0.00           N  
ATOM   1596  CA  VAL A 725      10.263  51.764  20.310  1.00  0.00           C  
ATOM   1597  C   VAL A 725      10.445  52.047  18.838  1.00  0.00           C  
ATOM   1598  O   VAL A 725       9.615  51.660  18.029  1.00  0.00           O  
ATOM   1599  CB  VAL A 725      10.047  50.267  20.513  1.00  0.00           C  
ATOM   1600  CG1 VAL A 725      11.326  49.511  20.213  1.00  0.00           C  
ATOM   1601  CG2 VAL A 725       9.596  50.003  21.935  1.00  0.00           C  
ATOM   1602  N   PHE A 726      11.524  52.732  18.490  1.00  0.00           N  
ATOM   1603  CA  PHE A 726      11.775  53.061  17.098  1.00  0.00           C  
ATOM   1604  C   PHE A 726      13.273  53.102  16.805  1.00  0.00           C  
ATOM   1605  O   PHE A 726      14.080  52.944  17.713  1.00  0.00           O  
ATOM   1606  CB  PHE A 726      11.109  54.401  16.771  1.00  0.00           C  
ATOM   1607  CG  PHE A 726      11.474  55.500  17.715  1.00  0.00           C  
ATOM   1608  CD1 PHE A 726      12.586  56.299  17.478  1.00  0.00           C  
ATOM   1609  CD2 PHE A 726      10.718  55.730  18.858  1.00  0.00           C  
ATOM   1610  CE1 PHE A 726      12.939  57.313  18.366  1.00  0.00           C  
ATOM   1611  CE2 PHE A 726      11.064  56.745  19.759  1.00  0.00           C  
ATOM   1612  CZ  PHE A 726      12.175  57.536  19.508  1.00  0.00           C  
ATOM   1613  N   HIS A 728      13.641  53.312  15.544  1.00  0.00           N  
ATOM   1614  CA  HIS A 728      15.045  53.346  15.159  1.00  0.00           C  
ATOM   1615  C   HIS A 728      15.546  54.694  14.647  1.00  0.00           C  
ATOM   1616  O   HIS A 728      14.840  55.400  13.932  1.00  0.00           O  
ATOM   1617  CB  HIS A 728      15.318  52.297  14.083  1.00  0.00           C  
ATOM   1618  CG  HIS A 728      14.924  50.908  14.468  1.00  0.00           C  
ATOM   1619  ND1 HIS A 728      13.640  50.431  14.326  1.00  0.00           N  
ATOM   1620  CD2 HIS A 728      15.650  49.881  14.970  1.00  0.00           C  
ATOM   1621  CE1 HIS A 728      13.591  49.171  14.719  1.00  0.00           C  
ATOM   1622  NE2 HIS A 728      14.800  48.812  15.116  1.00  0.00           N  
ATOM   1623  N   GLN A 730      16.783  55.029  15.019  1.00  0.00           N  
ATOM   1624  CA  GLN A 730      17.449  56.258  14.588  1.00  0.00           C  
ATOM   1625  C   GLN A 730      18.716  55.870  13.821  1.00  0.00           C  
ATOM   1626  O   GLN A 730      19.003  54.688  13.635  1.00  0.00           O  
ATOM   1627  CB  GLN A 730      17.828  57.128  15.789  1.00  0.00           C  
ATOM   1628  CG  GLN A 730      16.680  57.919  16.347  1.00  0.00           C  
ATOM   1629  CD  GLN A 730      17.053  58.844  17.501  1.00  0.00           C  
ATOM   1630  OE1 GLN A 730      16.191  59.531  18.047  1.00  0.00           O  
ATOM   1631  NE2 GLN A 730      18.328  58.868  17.875  1.00  0.00           N  
ATOM   1632  N   LEU A 731      19.464  56.869  13.370  1.00  0.00           N  
ATOM   1633  CA  LEU A 731      20.704  56.647  12.643  1.00  0.00           C  
ATOM   1634  C   LEU A 731      21.660  57.796  12.946  1.00  0.00           C  
ATOM   1635  O   LEU A 731      21.450  58.917  12.486  1.00  0.00           O  
ATOM   1636  CB  LEU A 731      20.455  56.611  11.141  1.00  0.00           C  
ATOM   1637  CG  LEU A 731      21.720  56.233  10.368  1.00  0.00           C  
ATOM   1638  CD1 LEU A 731      21.789  54.732  10.354  1.00  0.00           C  
ATOM   1639  CD2 LEU A 731      21.716  56.759   8.939  1.00  0.00           C  
ATOM   1640  N   GLU A 732      22.702  57.526  13.726  1.00  0.00           N  
ATOM   1641  CA  GLU A 732      23.678  58.554  14.063  1.00  0.00           C  
ATOM   1642  C   GLU A 732      24.702  58.683  12.961  1.00  0.00           C  
ATOM   1643  O   GLU A 732      24.939  57.752  12.192  1.00  0.00           O  
ATOM   1644  CB  GLU A 732      24.430  58.209  15.341  1.00  0.00           C  
ATOM   1645  CG  GLU A 732      23.709  58.516  16.607  1.00  0.00           C  
ATOM   1646  CD  GLU A 732      23.451  59.989  16.791  1.00  0.00           C  
ATOM   1647  OE1 GLU A 732      24.361  60.792  16.534  1.00  0.00           O  
ATOM   1648  OE2 GLU A 732      22.334  60.342  17.213  1.00  0.00           O  
ATOM   1649  N   GLY A 733      25.315  59.852  12.903  1.00  0.00           N  
ATOM   1650  CA  GLY A 733      26.351  60.108  11.932  1.00  0.00           C  
ATOM   1651  C   GLY A 733      27.335  60.963  12.691  1.00  0.00           C  
ATOM   1652  O   GLY A 733      26.973  62.016  13.182  1.00  0.00           O  
ATOM   1653  N   LEU A 734      28.568  60.513  12.834  1.00  0.00           N  
ATOM   1654  CA  LEU A 734      29.547  61.309  13.552  1.00  0.00           C  
ATOM   1655  C   LEU A 734      30.807  61.389  12.743  1.00  0.00           C  
ATOM   1656  O   LEU A 734      31.399  60.362  12.420  1.00  0.00           O  
ATOM   1657  CB  LEU A 734      29.875  60.693  14.904  1.00  0.00           C  
ATOM   1658  CG  LEU A 734      30.919  61.446  15.718  1.00  0.00           C  
ATOM   1659  CD1 LEU A 734      30.379  62.789  16.106  1.00  0.00           C  
ATOM   1660  CD2 LEU A 734      31.268  60.653  16.960  1.00  0.00           C  
ATOM   1661  N   VAL A 735      31.200  62.613  12.403  1.00  0.00           N  
ATOM   1662  CA  VAL A 735      32.420  62.850  11.647  1.00  0.00           C  
ATOM   1663  C   VAL A 735      33.283  63.831  12.414  1.00  0.00           C  
ATOM   1664  O   VAL A 735      33.039  65.032  12.394  1.00  0.00           O  
ATOM   1665  CB  VAL A 735      32.127  63.418  10.270  1.00  0.00           C  
ATOM   1666  CG1 VAL A 735      33.405  63.613   9.519  1.00  0.00           C  
ATOM   1667  CG2 VAL A 735      31.225  62.481   9.526  1.00  0.00           C  
ATOM   1668  N   VAL A 736      34.278  63.305  13.116  1.00  0.00           N  
ATOM   1669  CA  VAL A 736      35.196  64.124  13.888  1.00  0.00           C  
ATOM   1670  C   VAL A 736      36.490  64.276  13.077  1.00  0.00           C  
ATOM   1671  O   VAL A 736      36.806  63.438  12.229  1.00  0.00           O  
ATOM   1672  CB  VAL A 736      35.485  63.474  15.265  1.00  0.00           C  
ATOM   1673  CG1 VAL A 736      36.541  64.236  16.002  1.00  0.00           C  
ATOM   1674  CG2 VAL A 736      34.242  63.475  16.094  1.00  0.00           C  
ATOM   1675  N   GLY A 737      37.222  65.358  13.312  1.00  0.00           N  
ATOM   1676  CA  GLY A 737      38.455  65.559  12.582  1.00  0.00           C  
ATOM   1677  C   GLY A 737      38.833  67.015  12.557  1.00  0.00           C  
ATOM   1678  O   GLY A 737      37.963  67.874  12.645  1.00  0.00           O  
ATOM   1679  N   GLU A 738      40.123  67.306  12.439  1.00  0.00           N  
ATOM   1680  CA  GLU A 738      40.568  68.692  12.422  1.00  0.00           C  
ATOM   1681  C   GLU A 738      40.214  69.251  11.055  1.00  0.00           C  
ATOM   1682  O   GLU A 738      40.463  68.622  10.038  1.00  0.00           O  
ATOM   1683  CB  GLU A 738      42.080  68.774  12.696  1.00  0.00           C  
ATOM   1684  CG  GLU A 738      42.960  68.963  11.466  1.00  0.00           C  
ATOM   1685  CD  GLU A 738      44.417  68.572  11.700  1.00  0.00           C  
ATOM   1686  OE1 GLU A 738      45.240  68.719  10.763  1.00  0.00           O  
ATOM   1687  OE2 GLU A 738      44.735  68.109  12.819  1.00  0.00           O  
ATOM   1688  N   GLY A 739      39.589  70.417  11.038  1.00  0.00           N  
ATOM   1689  CA  GLY A 739      39.217  71.025   9.779  1.00  0.00           C  
ATOM   1690  C   GLY A 739      37.783  70.769   9.372  1.00  0.00           C  
ATOM   1691  O   GLY A 739      37.345  71.234   8.326  1.00  0.00           O  
ATOM   1692  N   ILE A 788      37.048  70.035  10.199  1.00  0.00           N  
ATOM   1693  CA  ILE A 788      35.653  69.719   9.904  1.00  0.00           C  
ATOM   1694  C   ILE A 788      34.774  70.940  10.173  1.00  0.00           C  
ATOM   1695  O   ILE A 788      34.884  71.577  11.223  1.00  0.00           O  
ATOM   1696  CB  ILE A 788      35.173  68.480  10.745  1.00  0.00           C  
ATOM   1697  CG1 ILE A 788      35.903  67.208  10.274  1.00  0.00           C  
ATOM   1698  CG2 ILE A 788      33.665  68.307  10.645  1.00  0.00           C  
ATOM   1699  CD1 ILE A 788      35.810  66.919   8.814  1.00  0.00           C  
ATOM   1700  N   ALA A 789      33.913  71.269   9.212  1.00  0.00           N  
ATOM   1701  CA  ALA A 789      33.037  72.429   9.341  1.00  0.00           C  
ATOM   1702  C   ALA A 789      31.539  72.105   9.203  1.00  0.00           C  
ATOM   1703  O   ALA A 789      31.159  70.984   8.847  1.00  0.00           O  
ATOM   1704  CB  ALA A 789      33.442  73.479   8.314  1.00  0.00           C  
ATOM   1705  N   MET A 790      30.680  73.076   9.489  1.00  0.00           N  
ATOM   1706  CA  MET A 790      29.273  72.800   9.349  1.00  0.00           C  
ATOM   1707  C   MET A 790      28.973  72.659   7.872  1.00  0.00           C  
ATOM   1708  O   MET A 790      27.987  72.053   7.478  1.00  0.00           O  
ATOM   1709  CB  MET A 790      28.428  73.904   9.962  1.00  0.00           C  
ATOM   1710  CG  MET A 790      26.951  73.595   9.914  1.00  0.00           C  
ATOM   1711  SD  MET A 790      25.959  74.744  10.834  1.00  0.00           S  
ATOM   1712  CE  MET A 790      26.058  74.047  12.434  1.00  0.00           C  
ATOM   1713  N   ALA A 791      29.839  73.215   7.043  1.00  0.00           N  
ATOM   1714  CA  ALA A 791      29.645  73.107   5.606  1.00  0.00           C  
ATOM   1715  C   ALA A 791      29.678  71.627   5.238  1.00  0.00           C  
ATOM   1716  O   ALA A 791      28.978  71.184   4.329  1.00  0.00           O  
ATOM   1717  CB  ALA A 791      30.741  73.856   4.873  1.00  0.00           C  
ATOM   1718  N   HIS A 792      30.488  70.867   5.966  1.00  0.00           N  
ATOM   1719  CA  HIS A 792      30.626  69.440   5.718  1.00  0.00           C  
ATOM   1720  C   HIS A 792      29.387  68.707   6.182  1.00  0.00           C  
ATOM   1721  O   HIS A 792      28.971  67.733   5.562  1.00  0.00           O  
ATOM   1722  CB  HIS A 792      31.849  68.887   6.442  1.00  0.00           C  
ATOM   1723  CG  HIS A 792      33.127  69.557   6.052  1.00  0.00           C  
ATOM   1724  ND1 HIS A 792      33.879  70.298   6.939  1.00  0.00           N  
ATOM   1725  CD2 HIS A 792      33.766  69.628   4.863  1.00  0.00           C  
ATOM   1726  CE1 HIS A 792      34.925  70.799   6.312  1.00  0.00           C  
ATOM   1727  NE2 HIS A 792      34.877  70.409   5.050  1.00  0.00           N  
ATOM   1728  N   LEU A 793      28.812  69.168   7.290  1.00  0.00           N  
ATOM   1729  CA  LEU A 793      27.588  68.572   7.816  1.00  0.00           C  
ATOM   1730  C   LEU A 793      26.484  68.746   6.779  1.00  0.00           C  
ATOM   1731  O   LEU A 793      25.761  67.802   6.482  1.00  0.00           O  
ATOM   1732  CB  LEU A 793      27.181  69.265   9.111  1.00  0.00           C  
ATOM   1733  CG  LEU A 793      25.695  69.167   9.466  1.00  0.00           C  
ATOM   1734  CD1 LEU A 793      25.326  67.685   9.669  1.00  0.00           C  
ATOM   1735  CD2 LEU A 793      25.387  70.030  10.704  1.00  0.00           C  
ATOM   1736  N   LYS A 794      26.376  69.966   6.242  1.00  0.00           N  
ATOM   1737  CA  LYS A 794      25.391  70.320   5.220  1.00  0.00           C  
ATOM   1738  C   LYS A 794      25.611  69.554   3.917  1.00  0.00           C  
ATOM   1739  O   LYS A 794      24.663  69.275   3.184  1.00  0.00           O  
ATOM   1740  CB  LYS A 794      25.433  71.826   4.918  1.00  0.00           C  
ATOM   1741  CG  LYS A 794      24.882  72.715   6.022  1.00  0.00           C  
ATOM   1742  CD  LYS A 794      24.726  74.177   5.597  1.00  0.00           C  
ATOM   1743  CE  LYS A 794      23.577  74.398   4.617  1.00  0.00           C  
ATOM   1744  NZ  LYS A 794      23.451  75.826   4.162  1.00  0.00           N  
ATOM   1745  N   GLY A 795      26.859  69.226   3.618  1.00  0.00           N  
ATOM   1746  CA  GLY A 795      27.136  68.498   2.401  1.00  0.00           C  
ATOM   1747  C   GLY A 795      26.620  67.089   2.519  1.00  0.00           C  
ATOM   1748  O   GLY A 795      26.067  66.546   1.578  1.00  0.00           O  
ATOM   1749  N   ALA A 796      26.799  66.492   3.687  1.00  0.00           N  
ATOM   1750  CA  ALA A 796      26.335  65.135   3.915  1.00  0.00           C  
ATOM   1751  C   ALA A 796      24.838  65.075   3.678  1.00  0.00           C  
ATOM   1752  O   ALA A 796      24.358  64.331   2.830  1.00  0.00           O  
ATOM   1753  CB  ALA A 796      26.656  64.705   5.328  1.00  0.00           C  
ATOM   1754  N   ILE A 797      24.090  65.868   4.427  1.00  0.00           N  
ATOM   1755  CA  ILE A 797      22.657  65.866   4.262  1.00  0.00           C  
ATOM   1756  C   ILE A 797      22.299  66.123   2.807  1.00  0.00           C  
ATOM   1757  O   ILE A 797      21.380  65.492   2.283  1.00  0.00           O  
ATOM   1758  CB  ILE A 797      21.999  66.901   5.143  1.00  0.00           C  
ATOM   1759  CG1 ILE A 797      22.471  66.731   6.574  1.00  0.00           C  
ATOM   1760  CG2 ILE A 797      20.519  66.688   5.137  1.00  0.00           C  
ATOM   1761  CD1 ILE A 797      22.226  65.371   7.106  1.00  0.00           C  
ATOM   1762  N   TYR A 798      23.021  67.028   2.146  1.00  0.00           N  
ATOM   1763  CA  TYR A 798      22.746  67.302   0.740  1.00  0.00           C  
ATOM   1764  C   TYR A 798      22.932  66.046  -0.094  1.00  0.00           C  
ATOM   1765  O   TYR A 798      22.289  65.875  -1.128  1.00  0.00           O  
ATOM   1766  CB  TYR A 798      23.663  68.370   0.180  1.00  0.00           C  
ATOM   1767  CG  TYR A 798      23.477  68.533  -1.314  1.00  0.00           C  
ATOM   1768  CD1 TYR A 798      22.360  69.185  -1.831  1.00  0.00           C  
ATOM   1769  CD2 TYR A 798      24.422  68.036  -2.216  1.00  0.00           C  
ATOM   1770  CE1 TYR A 798      22.190  69.348  -3.200  1.00  0.00           C  
ATOM   1771  CE2 TYR A 798      24.255  68.196  -3.594  1.00  0.00           C  
ATOM   1772  CZ  TYR A 798      23.138  68.859  -4.075  1.00  0.00           C  
ATOM   1773  OH  TYR A 798      22.994  69.071  -5.423  1.00  0.00           O  
ATOM   1774  N   GLU A 799      23.842  65.184   0.342  1.00  0.00           N  
ATOM   1775  CA  GLU A 799      24.087  63.941  -0.352  1.00  0.00           C  
ATOM   1776  C   GLU A 799      23.016  62.944   0.039  1.00  0.00           C  
ATOM   1777  O   GLU A 799      22.513  62.215  -0.813  1.00  0.00           O  
ATOM   1778  CB  GLU A 799      25.464  63.406  -0.002  1.00  0.00           C  
ATOM   1779  CG  GLU A 799      26.554  64.038  -0.831  1.00  0.00           C  
ATOM   1780  CD  GLU A 799      26.449  63.652  -2.295  1.00  0.00           C  
ATOM   1781  OE1 GLU A 799      26.846  64.464  -3.150  1.00  0.00           O  
ATOM   1782  OE2 GLU A 799      25.977  62.531  -2.592  1.00  0.00           O  
ATOM   1783  N   LEU A 800      22.649  62.920   1.321  1.00  0.00           N  
ATOM   1784  CA  LEU A 800      21.605  62.003   1.784  1.00  0.00           C  
ATOM   1785  C   LEU A 800      20.334  62.267   1.008  1.00  0.00           C  
ATOM   1786  O   LEU A 800      19.603  61.340   0.645  1.00  0.00           O  
ATOM   1787  CB  LEU A 800      21.292  62.198   3.263  1.00  0.00           C  
ATOM   1788  CG  LEU A 800      20.086  61.339   3.667  1.00  0.00           C  
ATOM   1789  CD1 LEU A 800      20.455  59.874   3.515  1.00  0.00           C  
ATOM   1790  CD2 LEU A 800      19.645  61.653   5.089  1.00  0.00           C  
ATOM   1791  N   ALA A 801      20.086  63.557   0.791  1.00  0.00           N  
ATOM   1792  CA  ALA A 801      18.931  64.050   0.067  1.00  0.00           C  
ATOM   1793  C   ALA A 801      18.906  63.552  -1.377  1.00  0.00           C  
ATOM   1794  O   ALA A 801      17.940  62.922  -1.808  1.00  0.00           O  
ATOM   1795  CB  ALA A 801      18.947  65.556   0.092  1.00  0.00           C  
ATOM   1796  N   GLN A 802      19.970  63.839  -2.117  1.00  0.00           N  
ATOM   1797  CA  GLN A 802      20.080  63.432  -3.510  1.00  0.00           C  
ATOM   1798  C   GLN A 802      19.814  61.945  -3.688  1.00  0.00           C  
ATOM   1799  O   GLN A 802      18.883  61.538  -4.378  1.00  0.00           O  
ATOM   1800  CB  GLN A 802      21.480  63.747  -4.037  1.00  0.00           C  
ATOM   1801  CG  GLN A 802      21.807  65.226  -4.196  1.00  0.00           C  
ATOM   1802  CD  GLN A 802      21.028  65.874  -5.318  1.00  0.00           C  
ATOM   1803  OE1 GLN A 802      21.048  65.409  -6.457  1.00  0.00           O  
ATOM   1804  NE2 GLN A 802      20.337  66.956  -5.001  1.00  0.00           N  
ATOM   1805  N   ALA A 803      20.648  61.137  -3.053  1.00  0.00           N  
ATOM   1806  CA  ALA A 803      20.552  59.685  -3.137  1.00  0.00           C  
ATOM   1807  C   ALA A 803      19.177  59.121  -2.874  1.00  0.00           C  
ATOM   1808  O   ALA A 803      18.851  58.031  -3.315  1.00  0.00           O  
ATOM   1809  CB  ALA A 803      21.516  59.067  -2.157  1.00  0.00           C  
ATOM   1810  N   LEU A 807      18.380  59.878  -2.139  1.00  0.00           N  
ATOM   1811  CA  LEU A 807      17.059  59.449  -1.724  1.00  0.00           C  
ATOM   1812  C   LEU A 807      15.920  60.012  -2.561  1.00  0.00           C  
ATOM   1813  O   LEU A 807      14.854  59.406  -2.636  1.00  0.00           O  
ATOM   1814  CB  LEU A 807      16.880  59.842  -0.252  1.00  0.00           C  
ATOM   1815  CG  LEU A 807      16.428  58.827   0.797  1.00  0.00           C  
ATOM   1816  CD1 LEU A 807      17.178  57.511   0.662  1.00  0.00           C  
ATOM   1817  CD2 LEU A 807      16.649  59.438   2.168  1.00  0.00           C  
ATOM   1818  N   PHE A 808      16.135  61.165  -3.187  1.00  0.00           N  
ATOM   1819  CA  PHE A 808      15.081  61.786  -3.991  1.00  0.00           C  
ATOM   1820  C   PHE A 808      15.569  62.354  -5.322  1.00  0.00           C  
ATOM   1821  O   PHE A 808      14.912  63.196  -5.930  1.00  0.00           O  
ATOM   1822  CB  PHE A 808      14.377  62.885  -3.176  1.00  0.00           C  
ATOM   1823  CG  PHE A 808      13.885  62.419  -1.831  1.00  0.00           C  
ATOM   1824  CD1 PHE A 808      14.742  62.326  -0.749  1.00  0.00           C  
ATOM   1825  CD2 PHE A 808      12.574  62.014  -1.660  1.00  0.00           C  
ATOM   1826  CE1 PHE A 808      14.289  61.834   0.480  1.00  0.00           C  
ATOM   1827  CE2 PHE A 808      12.126  61.524  -0.438  1.00  0.00           C  
ATOM   1828  CZ  PHE A 808      12.986  61.434   0.625  1.00  0.00           C  
ATOM   1829  N   GLY A1141      16.732  61.897  -5.769  1.00  0.00           N  
ATOM   1830  CA  GLY A1141      17.262  62.359  -7.037  1.00  0.00           C  
ATOM   1831  C   GLY A1141      17.809  63.773  -7.063  1.00  0.00           C  
ATOM   1832  O   GLY A1141      17.659  64.522  -6.091  1.00  0.00           O  
ATOM   1833  N   PRO A1142      18.453  64.163  -8.185  1.00  0.00           N  
ATOM   1834  CA  PRO A1142      19.053  65.483  -8.403  1.00  0.00           C  
ATOM   1835  C   PRO A1142      18.142  66.649  -8.066  1.00  0.00           C  
ATOM   1836  O   PRO A1142      18.609  67.673  -7.574  1.00  0.00           O  
ATOM   1837  CB  PRO A1142      19.432  65.449  -9.882  1.00  0.00           C  
ATOM   1838  CG  PRO A1142      19.833  64.014 -10.074  1.00  0.00           C  
ATOM   1839  CD  PRO A1142      18.708  63.286  -9.346  1.00  0.00           C  
ATOM   1840  N   ASP A1143      16.846  66.503  -8.319  1.00  0.00           N  
ATOM   1841  CA  ASP A1143      15.920  67.591  -8.028  1.00  0.00           C  
ATOM   1842  C   ASP A1143      15.610  67.751  -6.545  1.00  0.00           C  
ATOM   1843  O   ASP A1143      14.622  68.374  -6.177  1.00  0.00           O  
ATOM   1844  CB  ASP A1143      14.613  67.408  -8.802  1.00  0.00           C  
ATOM   1845  CG  ASP A1143      14.755  67.715 -10.287  1.00  0.00           C  
ATOM   1846  OD1 ASP A1143      13.735  67.602 -10.997  1.00  0.00           O  
ATOM   1847  OD2 ASP A1143      15.869  68.065 -10.743  1.00  0.00           O  
ATOM   1848  N   SER A1153      16.453  67.194  -5.687  1.00  0.00           N  
ATOM   1849  CA  SER A1153      16.234  67.316  -4.253  1.00  0.00           C  
ATOM   1850  C   SER A1153      17.091  68.408  -3.628  1.00  0.00           C  
ATOM   1851  O   SER A1153      18.083  68.839  -4.209  1.00  0.00           O  
ATOM   1852  CB  SER A1153      16.524  66.001  -3.553  1.00  0.00           C  
ATOM   1853  OG  SER A1153      16.325  66.161  -2.163  1.00  0.00           O  
ATOM   1854  N   LYS A1154      16.699  68.850  -2.436  1.00  0.00           N  
ATOM   1855  CA  LYS A1154      17.418  69.900  -1.714  1.00  0.00           C  
ATOM   1856  C   LYS A1154      17.162  69.833  -0.209  1.00  0.00           C  
ATOM   1857  O   LYS A1154      16.105  69.377   0.231  1.00  0.00           O  
ATOM   1858  CB  LYS A1154      17.032  71.280  -2.256  1.00  0.00           C  
ATOM   1859  CG  LYS A1154      15.544  71.477  -2.500  1.00  0.00           C  
ATOM   1860  CD  LYS A1154      15.239  72.861  -3.054  1.00  0.00           C  
ATOM   1861  CE  LYS A1154      15.940  73.105  -4.380  1.00  0.00           C  
ATOM   1862  NZ  LYS A1154      15.778  74.510  -4.847  1.00  0.00           N  
ATOM   1863  N   VAL A1155      18.136  70.292   0.575  1.00  0.00           N  
ATOM   1864  CA  VAL A1155      18.034  70.254   2.031  1.00  0.00           C  
ATOM   1865  C   VAL A1155      17.786  71.612   2.653  1.00  0.00           C  
ATOM   1866  O   VAL A1155      18.106  72.641   2.069  1.00  0.00           O  
ATOM   1867  CB  VAL A1155      19.307  69.669   2.664  1.00  0.00           C  
ATOM   1868  CG1 VAL A1155      19.563  68.282   2.115  1.00  0.00           C  
ATOM   1869  CG2 VAL A1155      20.494  70.586   2.394  1.00  0.00           C  
ATOM   1870  N   ARG A1156      17.222  71.591   3.856  1.00  0.00           N  
ATOM   1871  CA  ARG A1156      16.902  72.800   4.598  1.00  0.00           C  
ATOM   1872  C   ARG A1156      17.341  72.667   6.057  1.00  0.00           C  
ATOM   1873  O   ARG A1156      16.926  71.751   6.773  1.00  0.00           O  
ATOM   1874  CB  ARG A1156      15.390  73.071   4.518  1.00  0.00           C  
ATOM   1875  CG  ARG A1156      14.916  74.289   5.304  1.00  0.00           C  
ATOM   1876  CD  ARG A1156      13.429  74.579   5.074  1.00  0.00           C  
ATOM   1877  NE  ARG A1156      12.531  73.600   5.690  1.00  0.00           N  
ATOM   1878  CZ  ARG A1156      11.216  73.557   5.480  1.00  0.00           C  
ATOM   1879  NH1 ARG A1156      10.645  74.433   4.667  1.00  0.00           N  
ATOM   1880  NH2 ARG A1156      10.468  72.643   6.085  1.00  0.00           N  
ATOM   1881  N   PHE A1157      18.187  73.595   6.486  1.00  0.00           N  
ATOM   1882  CA  PHE A1157      18.694  73.617   7.846  1.00  0.00           C  
ATOM   1883  C   PHE A1157      18.143  74.805   8.616  1.00  0.00           C  
ATOM   1884  O   PHE A1157      18.213  75.930   8.140  1.00  0.00           O  
ATOM   1885  CB  PHE A1157      20.218  73.711   7.831  1.00  0.00           C  
ATOM   1886  CG  PHE A1157      20.896  72.444   7.429  1.00  0.00           C  
ATOM   1887  CD1 PHE A1157      20.884  72.021   6.112  1.00  0.00           C  
ATOM   1888  CD2 PHE A1157      21.514  71.648   8.383  1.00  0.00           C  
ATOM   1889  CE1 PHE A1157      21.481  70.821   5.751  1.00  0.00           C  
ATOM   1890  CE2 PHE A1157      22.108  70.454   8.032  1.00  0.00           C  
ATOM   1891  CZ  PHE A1157      22.092  70.037   6.716  1.00  0.00           C  
ATOM   1892  N   GLN A1158      17.598  74.564   9.802  1.00  0.00           N  
ATOM   1893  CA  GLN A1158      17.071  75.646  10.627  1.00  0.00           C  
ATOM   1894  C   GLN A1158      17.632  75.484  12.025  1.00  0.00           C  
ATOM   1895  O   GLN A1158      17.796  74.374  12.514  1.00  0.00           O  
ATOM   1896  CB  GLN A1158      15.548  75.598  10.680  1.00  0.00           C  
ATOM   1897  CG  GLN A1158      14.905  75.556   9.317  1.00  0.00           C  
ATOM   1898  CD  GLN A1158      13.413  75.802   9.366  1.00  0.00           C  
ATOM   1899  OE1 GLN A1158      12.679  75.115  10.084  1.00  0.00           O  
ATOM   1900  NE2 GLN A1158      12.951  76.788   8.595  1.00  0.00           N  
ATOM   1901  N   PRO A1159      17.938  76.591  12.698  1.00  0.00           N  
ATOM   1902  CA  PRO A1159      18.485  76.438  14.046  1.00  0.00           C  
ATOM   1903  C   PRO A1159      17.570  75.658  14.986  1.00  0.00           C  
ATOM   1904  O   PRO A1159      16.360  75.695  14.839  1.00  0.00           O  
ATOM   1905  CB  PRO A1159      18.672  77.880  14.498  1.00  0.00           C  
ATOM   1906  CG  PRO A1159      18.903  78.615  13.198  1.00  0.00           C  
ATOM   1907  CD  PRO A1159      17.888  78.003  12.294  1.00  0.00           C  
ATOM   1908  N   VAL A1160      18.153  74.933  15.930  1.00  0.00           N  
ATOM   1909  CA  VAL A1160      17.388  74.196  16.931  1.00  0.00           C  
ATOM   1910  C   VAL A1160      18.360  73.831  18.036  1.00  0.00           C  
ATOM   1911  O   VAL A1160      19.564  73.949  17.862  1.00  0.00           O  
ATOM   1912  CB  VAL A1160      16.701  72.931  16.364  1.00  0.00           C  
ATOM   1913  CG1 VAL A1160      17.695  71.837  16.131  1.00  0.00           C  
ATOM   1914  CG2 VAL A1160      15.643  72.460  17.325  1.00  0.00           C  
ATOM   1915  N   TYR A1437      17.851  73.379  19.165  1.00  0.00           N  
ATOM   1916  CA  TYR A1437      18.714  73.083  20.289  1.00  0.00           C  
ATOM   1917  C   TYR A1437      18.879  71.632  20.731  1.00  0.00           C  
ATOM   1918  O   TYR A1437      17.930  70.854  20.738  1.00  0.00           O  
ATOM   1919  CB  TYR A1437      18.235  73.914  21.464  1.00  0.00           C  
ATOM   1920  CG  TYR A1437      18.837  73.550  22.795  1.00  0.00           C  
ATOM   1921  CD1 TYR A1437      20.159  73.867  23.094  1.00  0.00           C  
ATOM   1922  CD2 TYR A1437      18.061  72.951  23.783  1.00  0.00           C  
ATOM   1923  CE1 TYR A1437      20.684  73.607  24.344  1.00  0.00           C  
ATOM   1924  CE2 TYR A1437      18.577  72.687  25.034  1.00  0.00           C  
ATOM   1925  CZ  TYR A1437      19.890  73.023  25.313  1.00  0.00           C  
ATOM   1926  OH  TYR A1437      20.409  72.825  26.575  1.00  0.00           O  
ATOM   1927  N   PHE A1438      20.115  71.292  21.095  1.00  0.00           N  
ATOM   1928  CA  PHE A1438      20.495  69.982  21.606  1.00  0.00           C  
ATOM   1929  C   PHE A1438      21.672  70.313  22.502  1.00  0.00           C  
ATOM   1930  O   PHE A1438      22.547  71.066  22.116  1.00  0.00           O  
ATOM   1931  CB  PHE A1438      20.921  69.035  20.484  1.00  0.00           C  
ATOM   1932  CG  PHE A1438      19.795  68.607  19.593  1.00  0.00           C  
ATOM   1933  CD1 PHE A1438      19.476  69.338  18.459  1.00  0.00           C  
ATOM   1934  CD2 PHE A1438      19.044  67.482  19.896  1.00  0.00           C  
ATOM   1935  CE1 PHE A1438      18.426  68.959  17.644  1.00  0.00           C  
ATOM   1936  CE2 PHE A1438      17.993  67.097  19.090  1.00  0.00           C  
ATOM   1937  CZ  PHE A1438      17.683  67.834  17.959  1.00  0.00           C  
ATOM   1938  N   PRO A1443      21.713  69.759  23.717  1.00  0.00           N  
ATOM   1939  CA  PRO A1443      22.845  70.100  24.574  1.00  0.00           C  
ATOM   1940  C   PRO A1443      24.214  69.616  24.095  1.00  0.00           C  
ATOM   1941  O   PRO A1443      25.245  70.078  24.596  1.00  0.00           O  
ATOM   1942  CB  PRO A1443      22.450  69.484  25.928  1.00  0.00           C  
ATOM   1943  CG  PRO A1443      20.992  69.367  25.875  1.00  0.00           C  
ATOM   1944  CD  PRO A1443      20.755  68.924  24.456  1.00  0.00           C  
ATOM   1945  N   PHE A1444      24.221  68.703  23.126  1.00  0.00           N  
ATOM   1946  CA  PHE A1444      25.473  68.138  22.635  1.00  0.00           C  
ATOM   1947  C   PHE A1444      26.038  68.562  21.287  1.00  0.00           C  
ATOM   1948  O   PHE A1444      26.956  67.923  20.755  1.00  0.00           O  
ATOM   1949  CB  PHE A1444      25.396  66.620  22.714  1.00  0.00           C  
ATOM   1950  CG  PHE A1444      24.134  66.071  22.178  1.00  0.00           C  
ATOM   1951  CD1 PHE A1444      24.028  65.745  20.837  1.00  0.00           C  
ATOM   1952  CD2 PHE A1444      23.041  65.880  23.012  1.00  0.00           C  
ATOM   1953  CE1 PHE A1444      22.844  65.255  20.319  1.00  0.00           C  
ATOM   1954  CE2 PHE A1444      21.842  65.389  22.505  1.00  0.00           C  
ATOM   1955  CZ  PHE A1444      21.752  65.063  21.153  1.00  0.00           C  
ATOM   1956  N   VAL A1446      25.510  69.669  20.766  1.00  0.00           N  
ATOM   1957  CA  VAL A1446      25.982  70.250  19.503  1.00  0.00           C  
ATOM   1958  C   VAL A1446      25.847  71.776  19.469  1.00  0.00           C  
ATOM   1959  O   VAL A1446      24.761  72.264  19.355  1.00  0.00           O  
ATOM   1960  CB  VAL A1446      25.207  69.711  18.317  1.00  0.00           C  
ATOM   1961  CG1 VAL A1446      25.495  68.287  18.110  1.00  0.00           C  
ATOM   1962  CG2 VAL A1446      23.755  69.893  18.541  1.00  0.00           C  
ATOM   1963  N   GLU A1456      26.935  72.524  19.540  1.00  0.00           N  
ATOM   1964  CA  GLU A1456      26.831  73.961  19.505  1.00  0.00           C  
ATOM   1965  C   GLU A1456      27.471  74.392  18.212  1.00  0.00           C  
ATOM   1966  O   GLU A1456      28.708  74.275  17.968  1.00  0.00           O  
ATOM   1967  CB  GLU A1456      27.522  74.607  20.699  1.00  0.00           C  
ATOM   1968  CG  GLU A1456      26.726  75.711  21.339  1.00  0.00           C  
ATOM   1969  CD  GLU A1456      26.248  76.685  20.308  1.00  0.00           C  
ATOM   1970  OE1 GLU A1456      26.777  77.805  20.265  1.00  0.00           O  
ATOM   1971  OE2 GLU A1456      25.371  76.325  19.497  1.00  0.00           O  
ATOM   1972  N   PRO A1457      26.590  74.828  17.310  1.00  0.00           N  
ATOM   1973  CA  PRO A1457      25.623  75.309  16.309  1.00  0.00           C  
ATOM   1974  C   PRO A1457      24.777  74.134  15.924  1.00  0.00           C  
ATOM   1975  O   PRO A1457      25.159  73.263  15.135  1.00  0.00           O  
ATOM   1976  CB  PRO A1457      26.518  75.790  15.197  1.00  0.00           C  
ATOM   1977  CG  PRO A1457      27.683  76.532  16.093  1.00  0.00           C  
ATOM   1978  CD  PRO A1457      27.621  75.872  17.501  1.00  0.00           C  
ATOM   1979  N   GLY A1458      23.638  74.127  16.623  1.00  0.00           N  
ATOM   1980  CA  GLY A1458      22.638  73.137  16.449  1.00  0.00           C  
ATOM   1981  C   GLY A1458      21.706  73.409  15.294  1.00  0.00           C  
ATOM   1982  O   GLY A1458      21.505  74.544  14.846  1.00  0.00           O  
ATOM   1983  N   ALA A1459      21.141  72.316  14.814  1.00  0.00           N  
ATOM   1984  CA  ALA A1459      20.240  72.392  13.693  1.00  0.00           C  
ATOM   1985  C   ALA A1459      19.291  71.214  13.520  1.00  0.00           C  
ATOM   1986  O   ALA A1459      19.537  70.121  14.019  1.00  0.00           O  
ATOM   1987  CB  ALA A1459      21.039  72.572  12.433  1.00  0.00           C  
ATOM   1988  N   GLN A1460      18.192  71.462  12.817  1.00  0.00           N  
ATOM   1989  CA  GLN A1460      17.193  70.449  12.509  1.00  0.00           C  
ATOM   1990  C   GLN A1460      17.183  70.516  11.007  1.00  0.00           C  
ATOM   1991  O   GLN A1460      17.342  71.594  10.438  1.00  0.00           O  
ATOM   1992  CB  GLN A1460      15.811  70.812  13.081  1.00  0.00           C  
ATOM   1993  CG  GLN A1460      15.123  71.986  12.493  1.00  0.00           C  
ATOM   1994  CD  GLN A1460      13.703  72.120  12.955  1.00  0.00           C  
ATOM   1995  OE1 GLN A1460      13.356  72.161  14.166  1.00  0.00           O  
ATOM   1996  NE2 GLN A1460      12.823  72.188  11.981  1.00  0.00           N  
ATOM   1997  N   PHE A1461      17.048  69.386  10.339  1.00  0.00           N  
ATOM   1998  CA  PHE A1461      17.054  69.455   8.897  1.00  0.00           C  
ATOM   1999  C   PHE A1461      15.873  68.799   8.196  1.00  0.00           C  
ATOM   2000  O   PHE A1461      15.202  67.911   8.735  1.00  0.00           O  
ATOM   2001  CB  PHE A1461      18.381  68.914   8.351  1.00  0.00           C  
ATOM   2002  CG  PHE A1461      18.633  67.476   8.662  1.00  0.00           C  
ATOM   2003  CD1 PHE A1461      18.377  66.493   7.717  1.00  0.00           C  
ATOM   2004  CD2 PHE A1461      19.127  67.100   9.896  1.00  0.00           C  
ATOM   2005  CE1 PHE A1461      18.616  65.168   7.993  1.00  0.00           C  
ATOM   2006  CE2 PHE A1461      19.368  65.774  10.177  1.00  0.00           C  
ATOM   2007  CZ  PHE A1461      19.110  64.805   9.226  1.00  0.00           C  
ATOM   2008  N   ALA A1462      15.609  69.286   6.991  1.00  0.00           N  
ATOM   2009  CA  ALA A1462      14.532  68.766   6.182  1.00  0.00           C  
ATOM   2010  C   ALA A1462      15.049  68.535   4.769  1.00  0.00           C  
ATOM   2011  O   ALA A1462      15.927  69.262   4.297  1.00  0.00           O  
ATOM   2012  CB  ALA A1462      13.385  69.747   6.163  1.00  0.00           C  
ATOM   2013  N   VAL A1463      14.519  67.504   4.110  1.00  0.00           N  
ATOM   2014  CA  VAL A1463      14.887  67.189   2.733  1.00  0.00           C  
ATOM   2015  C   VAL A1463      13.674  67.458   1.844  1.00  0.00           C  
ATOM   2016  O   VAL A1463      12.539  67.157   2.219  1.00  0.00           O  
ATOM   2017  CB  VAL A1463      15.303  65.708   2.556  1.00  0.00           C  
ATOM   2018  CG1 VAL A1463      16.431  65.375   3.489  1.00  0.00           C  
ATOM   2019  CG2 VAL A1463      14.126  64.799   2.795  1.00  0.00           C  
ATOM   2020  N   TRP A1464      13.912  68.036   0.672  1.00  0.00           N  
ATOM   2021  CA  TRP A1464      12.831  68.329  -0.256  1.00  0.00           C  
ATOM   2022  C   TRP A1464      12.459  67.098  -1.068  1.00  0.00           C  
ATOM   2023  O   TRP A1464      13.286  66.531  -1.776  1.00  0.00           O  
ATOM   2024  CB  TRP A1464      13.233  69.459  -1.193  1.00  0.00           C  
ATOM   2025  CG  TRP A1464      12.261  69.668  -2.279  1.00  0.00           C  
ATOM   2026  CD1 TRP A1464      12.423  69.353  -3.596  1.00  0.00           C  
ATOM   2027  CD2 TRP A1464      10.944  70.198  -2.147  1.00  0.00           C  
ATOM   2028  NE1 TRP A1464      11.281  69.653  -4.296  1.00  0.00           N  
ATOM   2029  CE2 TRP A1464      10.354  70.174  -3.430  1.00  0.00           C  
ATOM   2030  CE3 TRP A1464      10.201  70.690  -1.068  1.00  0.00           C  
ATOM   2031  CZ2 TRP A1464       9.051  70.625  -3.667  1.00  0.00           C  
ATOM   2032  CZ3 TRP A1464       8.903  71.139  -1.302  1.00  0.00           C  
ATOM   2033  CH2 TRP A1464       8.344  71.103  -2.594  1.00  0.00           C  
ATOM   2034  N   TRP A1465      11.200  66.699  -0.961  1.00  0.00           N  
ATOM   2035  CA  TRP A1465      10.691  65.525  -1.655  1.00  0.00           C  
ATOM   2036  C   TRP A1465       9.938  65.938  -2.913  1.00  0.00           C  
ATOM   2037  O   TRP A1465       8.740  66.215  -2.862  1.00  0.00           O  
ATOM   2038  CB  TRP A1465       9.780  64.747  -0.697  1.00  0.00           C  
ATOM   2039  CG  TRP A1465       8.987  63.645  -1.307  1.00  0.00           C  
ATOM   2040  CD1 TRP A1465       9.413  62.746  -2.237  1.00  0.00           C  
ATOM   2041  CD2 TRP A1465       7.637  63.279  -0.981  1.00  0.00           C  
ATOM   2042  NE1 TRP A1465       8.416  61.838  -2.512  1.00  0.00           N  
ATOM   2043  CE2 TRP A1465       7.314  62.144  -1.755  1.00  0.00           C  
ATOM   2044  CE3 TRP A1465       6.669  63.803  -0.109  1.00  0.00           C  
ATOM   2045  CZ2 TRP A1465       6.061  61.517  -1.684  1.00  0.00           C  
ATOM   2046  CZ3 TRP A1465       5.422  63.178  -0.038  1.00  0.00           C  
ATOM   2047  CH2 TRP A1465       5.133  62.048  -0.824  1.00  0.00           C  
ATOM   2048  N   PRO A1475      10.634  65.987  -4.063  1.00  0.00           N  
ATOM   2049  CA  PRO A1475      10.045  66.369  -5.354  1.00  0.00           C  
ATOM   2050  C   PRO A1475       8.770  65.606  -5.713  1.00  0.00           C  
ATOM   2051  O   PRO A1475       7.697  66.192  -5.874  1.00  0.00           O  
ATOM   2052  CB  PRO A1475      11.178  66.094  -6.337  1.00  0.00           C  
ATOM   2053  CG  PRO A1475      12.384  66.424  -5.527  1.00  0.00           C  
ATOM   2054  CD  PRO A1475      12.077  65.735  -4.212  1.00  0.00           C  
ATOM   2055  N   GLU A1688       8.901  64.293  -5.835  1.00  0.00           N  
ATOM   2056  CA  GLU A1688       7.780  63.429  -6.178  1.00  0.00           C  
ATOM   2057  C   GLU A1688       6.620  63.550  -5.190  1.00  0.00           C  
ATOM   2058  O   GLU A1688       5.772  62.659  -5.111  1.00  0.00           O  
ATOM   2059  CB  GLU A1688       8.251  61.975  -6.216  1.00  0.00           C  
ATOM   2060  CG  GLU A1688       9.407  61.706  -7.161  1.00  0.00           C  
ATOM   2061  CD  GLU A1688      10.077  60.373  -6.878  1.00  0.00           C  
ATOM   2062  OE1 GLU A1688       9.363  59.343  -6.843  1.00  0.00           O  
ATOM   2063  OE2 GLU A1688      11.316  60.359  -6.688  1.00  0.00           O  
ATOM   2064  N   GLY A1689       6.579  64.639  -4.433  1.00  0.00           N  
ATOM   2065  CA  GLY A1689       5.511  64.799  -3.470  1.00  0.00           C  
ATOM   2066  C   GLY A1689       5.396  66.229  -3.014  1.00  0.00           C  
ATOM   2067  O   GLY A1689       4.549  66.557  -2.187  1.00  0.00           O  
ATOM   2068  N   GLY A1690       6.261  67.077  -3.562  1.00  0.00           N  
ATOM   2069  CA  GLY A1690       6.268  68.493  -3.226  1.00  0.00           C  
ATOM   2070  C   GLY A1690       6.014  68.849  -1.771  1.00  0.00           C  
ATOM   2071  O   GLY A1690       5.087  69.596  -1.472  1.00  0.00           O  
ATOM   2072  N   LYS A1692       6.843  68.333  -0.867  1.00  0.00           N  
ATOM   2073  CA  LYS A1692       6.686  68.596   0.562  1.00  0.00           C  
ATOM   2074  C   LYS A1692       8.027  68.475   1.284  1.00  0.00           C  
ATOM   2075  O   LYS A1692       8.861  67.647   0.925  1.00  0.00           O  
ATOM   2076  CB  LYS A1692       5.693  67.596   1.169  1.00  0.00           C  
ATOM   2077  CG  LYS A1692       4.313  67.585   0.502  1.00  0.00           C  
ATOM   2078  CD  LYS A1692       3.570  66.257   0.714  1.00  0.00           C  
ATOM   2079  CE  LYS A1692       2.221  66.233  -0.025  1.00  0.00           C  
ATOM   2080  NZ  LYS A1692       1.508  64.917   0.065  1.00  0.00           N  
ATOM   2081  N   TRP A1693       8.232  69.311   2.294  1.00  0.00           N  
ATOM   2082  CA  TRP A1693       9.457  69.275   3.081  1.00  0.00           C  
ATOM   2083  C   TRP A1693       9.272  68.259   4.180  1.00  0.00           C  
ATOM   2084  O   TRP A1693       8.293  68.308   4.921  1.00  0.00           O  
ATOM   2085  CB  TRP A1693       9.742  70.625   3.737  1.00  0.00           C  
ATOM   2086  CG  TRP A1693      10.414  71.607   2.855  1.00  0.00           C  
ATOM   2087  CD1 TRP A1693       9.842  72.669   2.217  1.00  0.00           C  
ATOM   2088  CD2 TRP A1693      11.794  71.609   2.487  1.00  0.00           C  
ATOM   2089  NE1 TRP A1693      10.785  73.335   1.473  1.00  0.00           N  
ATOM   2090  CE2 TRP A1693      11.991  72.707   1.620  1.00  0.00           C  
ATOM   2091  CE3 TRP A1693      12.884  70.792   2.807  1.00  0.00           C  
ATOM   2092  CZ2 TRP A1693      13.237  73.004   1.064  1.00  0.00           C  
ATOM   2093  CZ3 TRP A1693      14.119  71.089   2.255  1.00  0.00           C  
ATOM   2094  CH2 TRP A1693      14.285  72.188   1.393  1.00  0.00           C  
ATOM   2095  N   LEU A1700      10.211  67.336   4.293  1.00  0.00           N  
ATOM   2096  CA  LEU A1700      10.123  66.333   5.335  1.00  0.00           C  
ATOM   2097  C   LEU A1700      11.177  66.680   6.369  1.00  0.00           C  
ATOM   2098  O   LEU A1700      12.289  67.048   6.013  1.00  0.00           O  
ATOM   2099  CB  LEU A1700      10.385  64.950   4.749  1.00  0.00           C  
ATOM   2100  CG  LEU A1700       9.811  64.751   3.337  1.00  0.00           C  
ATOM   2101  CD1 LEU A1700       9.759  63.265   3.012  1.00  0.00           C  
ATOM   2102  CD2 LEU A1700       8.410  65.339   3.237  1.00  0.00           C  
ATOM   2103  N   GLU A1701      10.821  66.601   7.646  1.00  0.00           N  
ATOM   2104  CA  GLU A1701      11.772  66.896   8.707  1.00  0.00           C  
ATOM   2105  C   GLU A1701      12.409  65.574   9.129  1.00  0.00           C  
ATOM   2106  O   GLU A1701      11.780  64.749   9.781  1.00  0.00           O  
ATOM   2107  CB  GLU A1701      11.061  67.566   9.884  1.00  0.00           C  
ATOM   2108  CG  GLU A1701      10.482  68.954   9.557  1.00  0.00           C  
ATOM   2109  CD  GLU A1701      11.513  70.092   9.578  1.00  0.00           C  
ATOM   2110  OE1 GLU A1701      11.157  71.214   9.157  1.00  0.00           O  
ATOM   2111  OE2 GLU A1701      12.665  69.881  10.019  1.00  0.00           O  
ATOM   2112  N   LEU A1702      13.669  65.382   8.755  1.00  0.00           N  
ATOM   2113  CA  LEU A1702      14.364  64.143   9.052  1.00  0.00           C  
ATOM   2114  C   LEU A1702      14.998  63.980  10.419  1.00  0.00           C  
ATOM   2115  O   LEU A1702      14.676  63.036  11.125  1.00  0.00           O  
ATOM   2116  CB  LEU A1702      15.400  63.879   7.973  1.00  0.00           C  
ATOM   2117  CG  LEU A1702      14.757  63.643   6.619  1.00  0.00           C  
ATOM   2118  CD1 LEU A1702      15.794  63.226   5.628  1.00  0.00           C  
ATOM   2119  CD2 LEU A1702      13.720  62.561   6.748  1.00  0.00           C  
ATOM   2120  N   GLY A1703      15.902  64.871  10.799  1.00  0.00           N  
ATOM   2121  CA  GLY A1703      16.531  64.722  12.095  1.00  0.00           C  
ATOM   2122  C   GLY A1703      17.215  65.972  12.605  1.00  0.00           C  
ATOM   2123  O   GLY A1703      17.011  67.071  12.088  1.00  0.00           O  
ATOM   2124  N   GLY A1704      18.017  65.799  13.650  1.00  0.00           N  
ATOM   2125  CA  GLY A1704      18.747  66.910  14.221  1.00  0.00           C  
ATOM   2126  C   GLY A1704      20.142  66.838  13.651  1.00  0.00           C  
ATOM   2127  O   GLY A1704      20.451  65.899  12.937  1.00  0.00           O  
ATOM   2128  N   ALA A1705      20.985  67.816  13.953  1.00  0.00           N  
ATOM   2129  CA  ALA A1705      22.353  67.829  13.446  1.00  0.00           C  
ATOM   2130  C   ALA A1705      23.106  68.944  14.120  1.00  0.00           C  
ATOM   2131  O   ALA A1705      22.597  69.571  15.039  1.00  0.00           O  
ATOM   2132  CB  ALA A1705      22.356  68.048  11.949  1.00  0.00           C  
ATOM   2133  N   GLY A1706      24.322  69.198  13.658  1.00  0.00           N  
ATOM   2134  CA  GLY A1706      25.109  70.274  14.235  1.00  0.00           C  
ATOM   2135  C   GLY A1706      26.555  69.899  14.482  1.00  0.00           C  
ATOM   2136  O   GLY A1706      26.944  68.750  14.289  1.00  0.00           O  
ATOM   2137  N   MET A1707      27.351  70.883  14.890  1.00  0.00           N  
ATOM   2138  CA  MET A1707      28.757  70.666  15.192  1.00  0.00           C  
ATOM   2139  C   MET A1707      28.866  70.160  16.630  1.00  0.00           C  
ATOM   2140  O   MET A1707      28.297  70.751  17.546  1.00  0.00           O  
ATOM   2141  CB  MET A1707      29.538  71.967  15.040  1.00  0.00           C  
ATOM   2142  CG  MET A1707      29.458  72.570  13.675  1.00  0.00           C  
ATOM   2143  SD  MET A1707      29.828  71.372  12.408  1.00  0.00           S  
ATOM   2144  CE  MET A1707      31.636  71.452  12.325  1.00  0.00           C  
ATOM   2145  N   VAL A1708      29.602  69.069  16.824  1.00  0.00           N  
ATOM   2146  CA  VAL A1708      29.754  68.478  18.147  1.00  0.00           C  
ATOM   2147  C   VAL A1708      30.104  69.535  19.155  1.00  0.00           C  
ATOM   2148  O   VAL A1708      30.910  70.398  18.884  1.00  0.00           O  
ATOM   2149  CB  VAL A1708      30.833  67.405  18.184  1.00  0.00           C  
ATOM   2150  CG1 VAL A1708      30.929  66.836  19.604  1.00  0.00           C  
ATOM   2151  CG2 VAL A1708      30.510  66.323  17.159  1.00  0.00           C  
ATOM   2152  N   HIS A1709      29.491  69.455  20.325  1.00  0.00           N  
ATOM   2153  CA  HIS A1709      29.706  70.439  21.364  1.00  0.00           C  
ATOM   2154  C   HIS A1709      31.015  70.242  22.102  1.00  0.00           C  
ATOM   2155  O   HIS A1709      31.441  69.110  22.335  1.00  0.00           O  
ATOM   2156  CB  HIS A1709      28.533  70.391  22.347  1.00  0.00           C  
ATOM   2157  CG  HIS A1709      28.569  71.461  23.393  1.00  0.00           C  
ATOM   2158  ND1 HIS A1709      29.521  71.498  24.384  1.00  0.00           N  
ATOM   2159  CD2 HIS A1709      27.771  72.527  23.598  1.00  0.00           C  
ATOM   2160  CE1 HIS A1709      29.309  72.543  25.160  1.00  0.00           C  
ATOM   2161  NE2 HIS A1709      28.253  73.186  24.707  1.00  0.00           N  
ATOM   2162  N   PRO A1710      31.677  71.351  22.466  1.00  0.00           N  
ATOM   2163  CA  PRO A1710      32.935  71.404  23.189  1.00  0.00           C  
ATOM   2164  C   PRO A1710      32.976  70.507  24.420  1.00  0.00           C  
ATOM   2165  O   PRO A1710      34.001  69.910  24.727  1.00  0.00           O  
ATOM   2166  CB  PRO A1710      33.030  72.870  23.562  1.00  0.00           C  
ATOM   2167  CG  PRO A1710      32.574  73.502  22.380  1.00  0.00           C  
ATOM   2168  CD  PRO A1710      31.342  72.700  21.988  1.00  0.00           C  
ATOM   2169  N   LYS A1711      31.871  70.398  25.134  1.00  0.00           N  
ATOM   2170  CA  LYS A1711      31.898  69.592  26.335  1.00  0.00           C  
ATOM   2171  C   LYS A1711      31.772  68.102  26.097  1.00  0.00           C  
ATOM   2172  O   LYS A1711      32.028  67.298  27.002  1.00  0.00           O  
ATOM   2173  CB  LYS A1711      30.840  70.091  27.322  1.00  0.00           C  
ATOM   2174  CG  LYS A1711      31.235  71.397  28.000  1.00  0.00           C  
ATOM   2175  CD  LYS A1711      30.095  71.987  28.819  1.00  0.00           C  
ATOM   2176  CE  LYS A1711      29.610  71.049  29.926  1.00  0.00           C  
ATOM   2177  NZ  LYS A1711      28.339  71.507  30.591  1.00  0.00           N  
ATOM   2178  N   VAL A1742      31.378  67.714  24.892  1.00  0.00           N  
ATOM   2179  CA  VAL A1742      31.286  66.281  24.619  1.00  0.00           C  
ATOM   2180  C   VAL A1742      32.705  65.817  24.357  1.00  0.00           C  
ATOM   2181  O   VAL A1742      33.117  64.728  24.782  1.00  0.00           O  
ATOM   2182  CB  VAL A1742      30.372  65.956  23.413  1.00  0.00           C  
ATOM   2183  CG1 VAL A1742      30.667  64.574  22.865  1.00  0.00           C  
ATOM   2184  CG2 VAL A1742      28.942  65.971  23.877  1.00  0.00           C  
ATOM   2185  N   PHE A1743      33.461  66.662  23.662  1.00  0.00           N  
ATOM   2186  CA  PHE A1743      34.845  66.343  23.395  1.00  0.00           C  
ATOM   2187  C   PHE A1743      35.521  66.284  24.758  1.00  0.00           C  
ATOM   2188  O   PHE A1743      36.305  65.392  25.031  1.00  0.00           O  
ATOM   2189  CB  PHE A1743      35.454  67.419  22.510  1.00  0.00           C  
ATOM   2190  CG  PHE A1743      35.094  67.272  21.070  1.00  0.00           C  
ATOM   2191  CD1 PHE A1743      35.103  68.363  20.215  1.00  0.00           C  
ATOM   2192  CD2 PHE A1743      34.729  66.031  20.560  1.00  0.00           C  
ATOM   2193  CE1 PHE A1743      34.745  68.219  18.866  1.00  0.00           C  
ATOM   2194  CE2 PHE A1743      34.368  65.872  19.213  1.00  0.00           C  
ATOM   2195  CZ  PHE A1743      34.377  66.961  18.370  1.00  0.00           C  
ATOM   2196  N   GLN A1744      35.172  67.223  25.627  1.00  0.00           N  
ATOM   2197  CA  GLN A1744      35.736  67.268  26.961  1.00  0.00           C  
ATOM   2198  C   GLN A1744      35.379  66.027  27.764  1.00  0.00           C  
ATOM   2199  O   GLN A1744      36.235  65.462  28.441  1.00  0.00           O  
ATOM   2200  CB  GLN A1744      35.253  68.520  27.695  1.00  0.00           C  
ATOM   2201  CG  GLN A1744      35.713  69.809  27.034  1.00  0.00           C  
ATOM   2202  CD  GLN A1744      35.256  71.044  27.776  1.00  0.00           C  
ATOM   2203  OE1 GLN A1744      35.457  71.155  28.986  1.00  0.00           O  
ATOM   2204  NE2 GLN A1744      34.642  71.984  27.058  1.00  0.00           N  
ATOM   2205  N   ALA A1748      34.126  65.588  27.686  1.00  0.00           N  
ATOM   2206  CA  ALA A1748      33.698  64.419  28.449  1.00  0.00           C  
ATOM   2207  C   ALA A1748      34.372  63.146  27.971  1.00  0.00           C  
ATOM   2208  O   ALA A1748      34.662  62.250  28.761  1.00  0.00           O  
ATOM   2209  CB  ALA A1748      32.197  64.271  28.370  1.00  0.00           C  
ATOM   2210  N   VAL A1749      34.612  63.073  26.667  1.00  0.00           N  
ATOM   2211  CA  VAL A1749      35.251  61.916  26.073  1.00  0.00           C  
ATOM   2212  C   VAL A1749      36.672  61.815  26.575  1.00  0.00           C  
ATOM   2213  O   VAL A1749      36.981  60.925  27.360  1.00  0.00           O  
ATOM   2214  CB  VAL A1749      35.250  62.014  24.544  1.00  0.00           C  
ATOM   2215  CG1 VAL A1749      36.275  61.058  23.956  1.00  0.00           C  
ATOM   2216  CG2 VAL A1749      33.853  61.682  24.014  1.00  0.00           C  
ATOM   2217  N   ASP A1750      37.533  62.725  26.127  1.00  0.00           N  
ATOM   2218  CA  ASP A1750      38.925  62.720  26.561  1.00  0.00           C  
ATOM   2219  C   ASP A1750      38.984  62.556  28.063  1.00  0.00           C  
ATOM   2220  O   ASP A1750      39.770  61.772  28.578  1.00  0.00           O  
ATOM   2221  CB  ASP A1750      39.635  64.009  26.163  1.00  0.00           C  
ATOM   2222  CG  ASP A1750      40.119  63.984  24.734  1.00  0.00           C  
ATOM   2223  OD1 ASP A1750      40.520  62.898  24.272  1.00  0.00           O  
ATOM   2224  OD2 ASP A1750      40.117  65.047  24.075  1.00  0.00           O  
ATOM   2225  N   ALA A1751      38.135  63.290  28.766  1.00  0.00           N  
ATOM   2226  CA  ALA A1751      38.089  63.211  30.216  1.00  0.00           C  
ATOM   2227  C   ALA A1751      37.874  61.777  30.695  1.00  0.00           C  
ATOM   2228  O   ALA A1751      38.477  61.353  31.672  1.00  0.00           O  
ATOM   2229  CB  ALA A1751      36.987  64.107  30.744  1.00  0.00           C  
ATOM   2230  N   TYR A1752      37.009  61.039  30.005  1.00  0.00           N  
ATOM   2231  CA  TYR A1752      36.715  59.655  30.366  1.00  0.00           C  
ATOM   2232  C   TYR A1752      37.924  58.798  30.076  1.00  0.00           C  
ATOM   2233  O   TYR A1752      38.241  57.883  30.835  1.00  0.00           O  
ATOM   2234  CB  TYR A1752      35.509  59.124  29.576  1.00  0.00           C  
ATOM   2235  CG  TYR A1752      35.018  57.768  30.050  1.00  0.00           C  
ATOM   2236  CD1 TYR A1752      35.212  56.619  29.282  1.00  0.00           C  
ATOM   2237  CD2 TYR A1752      34.391  57.631  31.289  1.00  0.00           C  
ATOM   2238  CE1 TYR A1752      34.801  55.376  29.739  1.00  0.00           C  
ATOM   2239  CE2 TYR A1752      33.977  56.397  31.754  1.00  0.00           C  
ATOM   2240  CZ  TYR A1752      34.184  55.272  30.977  1.00  0.00           C  
ATOM   2241  OH  TYR A1752      33.787  54.040  31.444  1.00  0.00           O  
ATOM   2242  N   ARG A1753      38.600  59.100  28.971  1.00  0.00           N  
ATOM   2243  CA  ARG A1753      39.787  58.354  28.586  1.00  0.00           C  
ATOM   2244  C   ARG A1753      40.859  58.415  29.680  1.00  0.00           C  
ATOM   2245  O   ARG A1753      41.423  57.388  30.034  1.00  0.00           O  
ATOM   2246  CB  ARG A1753      40.360  58.896  27.281  1.00  0.00           C  
ATOM   2247  CG  ARG A1753      39.384  58.986  26.150  1.00  0.00           C  
ATOM   2248  CD  ARG A1753      40.081  59.491  24.917  1.00  0.00           C  
ATOM   2249  NE  ARG A1753      40.201  58.433  23.930  1.00  0.00           N  
ATOM   2250  CZ  ARG A1753      41.233  58.301  23.109  1.00  0.00           C  
ATOM   2251  NH1 ARG A1753      42.221  59.171  23.173  1.00  0.00           N  
ATOM   2252  NH2 ARG A1753      41.290  57.299  22.239  1.00  0.00           N  
ATOM   2253  N   GLU A1757      41.150  59.606  30.207  1.00  0.00           N  
ATOM   2254  CA  GLU A1757      42.149  59.721  31.261  1.00  0.00           C  
ATOM   2255  C   GLU A1757      41.796  58.699  32.305  1.00  0.00           C  
ATOM   2256  O   GLU A1757      42.602  57.856  32.677  1.00  0.00           O  
ATOM   2257  CB  GLU A1757      42.121  61.091  31.926  1.00  0.00           C  
ATOM   2258  CG  GLU A1757      43.074  62.120  31.343  1.00  0.00           C  
ATOM   2259  CD  GLU A1757      43.125  63.394  32.183  1.00  0.00           C  
ATOM   2260  OE1 GLU A1757      43.530  63.303  33.370  1.00  0.00           O  
ATOM   2261  OE2 GLU A1757      42.755  64.477  31.659  1.00  0.00           O  
ATOM   2262  N   ARG A1758      40.564  58.785  32.773  1.00  0.00           N  
ATOM   2263  CA  ARG A1758      40.074  57.882  33.788  1.00  0.00           C  
ATOM   2264  C   ARG A1758      40.475  56.452  33.431  1.00  0.00           C  
ATOM   2265  O   ARG A1758      40.694  55.624  34.311  1.00  0.00           O  
ATOM   2266  CB  ARG A1758      38.563  58.022  33.885  1.00  0.00           C  
ATOM   2267  CG  ARG A1758      37.965  57.548  35.187  1.00  0.00           C  
ATOM   2268  CD  ARG A1758      36.453  57.713  35.152  1.00  0.00           C  
ATOM   2269  NE  ARG A1758      35.811  57.321  36.401  1.00  0.00           N  
ATOM   2270  CZ  ARG A1758      35.781  56.078  36.869  1.00  0.00           C  
ATOM   2271  NH1 ARG A1758      36.361  55.091  36.190  1.00  0.00           N  
ATOM   2272  NH2 ARG A1758      35.165  55.822  38.018  1.00  0.00           N  
ATOM   2273  N   LEU A1759      40.584  56.168  32.138  1.00  0.00           N  
ATOM   2274  CA  LEU A1759      40.966  54.835  31.683  1.00  0.00           C  
ATOM   2275  C   LEU A1759      42.415  54.780  31.231  1.00  0.00           C  
ATOM   2276  O   LEU A1759      42.846  53.820  30.600  1.00  0.00           O  
ATOM   2277  CB  LEU A1759      40.054  54.373  30.551  1.00  0.00           C  
ATOM   2278  CG  LEU A1759      38.698  53.856  31.041  1.00  0.00           C  
ATOM   2279  CD1 LEU A1759      37.941  54.942  31.798  1.00  0.00           C  
ATOM   2280  CD2 LEU A1759      37.889  53.382  29.855  1.00  0.00           C  
ATOM   2281  N   GLY A1760      43.165  55.822  31.565  1.00  0.00           N  
ATOM   2282  CA  GLY A1760      44.563  55.879  31.203  1.00  0.00           C  
ATOM   2283  C   GLY A1760      44.872  55.939  29.723  1.00  0.00           C  
ATOM   2284  O   GLY A1760      45.869  55.382  29.296  1.00  0.00           O  
ATOM   2285  N   LEU A1764      44.023  56.582  28.929  1.00  0.00           N  
ATOM   2286  CA  LEU A1764      44.296  56.722  27.503  1.00  0.00           C  
ATOM   2287  C   LEU A1764      44.567  58.198  27.265  1.00  0.00           C  
ATOM   2288  O   LEU A1764      43.928  59.064  27.863  1.00  0.00           O  
ATOM   2289  CB  LEU A1764      43.114  56.284  26.651  1.00  0.00           C  
ATOM   2290  CG  LEU A1764      42.650  54.843  26.776  1.00  0.00           C  
ATOM   2291  CD1 LEU A1764      41.503  54.586  25.829  1.00  0.00           C  
ATOM   2292  CD2 LEU A1764      43.785  53.933  26.465  1.00  0.00           C  
ATOM   2293  N   PRO A1765      45.528  58.507  26.388  1.00  0.00           N  
ATOM   2294  CA  PRO A1765      45.869  59.899  26.091  1.00  0.00           C  
ATOM   2295  C   PRO A1765      44.700  60.634  25.439  1.00  0.00           C  
ATOM   2296  O   PRO A1765      43.900  60.045  24.735  1.00  0.00           O  
ATOM   2297  CB  PRO A1765      47.057  59.750  25.152  1.00  0.00           C  
ATOM   2298  CG  PRO A1765      46.673  58.527  24.365  1.00  0.00           C  
ATOM   2299  CD  PRO A1765      46.223  57.591  25.464  1.00  0.00           C  
ATOM   2300  N   PRO A1767      44.586  61.936  25.673  1.00  0.00           N  
ATOM   2301  CA  PRO A1767      43.479  62.665  25.057  1.00  0.00           C  
ATOM   2302  C   PRO A1767      43.646  62.639  23.544  1.00  0.00           C  
ATOM   2303  O   PRO A1767      44.764  62.554  23.059  1.00  0.00           O  
ATOM   2304  CB  PRO A1767      43.626  64.058  25.647  1.00  0.00           C  
ATOM   2305  CG  PRO A1767      45.087  64.174  25.827  1.00  0.00           C  
ATOM   2306  CD  PRO A1767      45.489  62.846  26.383  1.00  0.00           C  
ATOM   2307  N   ALA A1768      42.551  62.701  22.797  1.00  0.00           N  
ATOM   2308  CA  ALA A1768      42.648  62.666  21.342  1.00  0.00           C  
ATOM   2309  C   ALA A1768      41.732  63.670  20.644  1.00  0.00           C  
ATOM   2310  O   ALA A1768      41.912  63.980  19.462  1.00  0.00           O  
ATOM   2311  CB  ALA A1768      42.342  61.261  20.840  1.00  0.00           C  
ATOM   2312  N   TYR A1770      40.756  64.192  21.371  1.00  0.00           N  
ATOM   2313  CA  TYR A1770      39.828  65.117  20.761  1.00  0.00           C  
ATOM   2314  C   TYR A1770      40.015  66.522  21.246  1.00  0.00           C  
ATOM   2315  O   TYR A1770      39.044  67.246  21.480  1.00  0.00           O  
ATOM   2316  CB  TYR A1770      38.404  64.656  21.026  1.00  0.00           C  
ATOM   2317  CG  TYR A1770      38.167  63.250  20.538  1.00  0.00           C  
ATOM   2318  CD1 TYR A1770      38.312  62.158  21.385  1.00  0.00           C  
ATOM   2319  CD2 TYR A1770      37.873  63.013  19.199  1.00  0.00           C  
ATOM   2320  CE1 TYR A1770      38.174  60.881  20.900  1.00  0.00           C  
ATOM   2321  CE2 TYR A1770      37.742  61.749  18.716  1.00  0.00           C  
ATOM   2322  CZ  TYR A1770      37.892  60.693  19.558  1.00  0.00           C  
ATOM   2323  OH  TYR A1770      37.782  59.451  19.019  1.00  0.00           O  
ATOM   2324  N   ARG A1771      41.276  66.916  21.374  1.00  0.00           N  
ATOM   2325  CA  ARG A1771      41.602  68.247  21.853  1.00  0.00           C  
ATOM   2326  C   ARG A1771      41.734  69.224  20.713  1.00  0.00           C  
ATOM   2327  O   ARG A1771      41.266  70.343  20.811  1.00  0.00           O  
ATOM   2328  CB  ARG A1771      42.907  68.227  22.644  1.00  0.00           C  
ATOM   2329  CG  ARG A1771      43.103  69.424  23.556  1.00  0.00           C  
ATOM   2330  CD  ARG A1771      42.847  69.050  25.010  1.00  0.00           C  
ATOM   2331  NE  ARG A1771      43.956  68.294  25.592  1.00  0.00           N  
ATOM   2332  CZ  ARG A1771      43.928  67.722  26.793  1.00  0.00           C  
ATOM   2333  NH1 ARG A1771      42.841  67.814  27.548  1.00  0.00           N  
ATOM   2334  NH2 ARG A1771      44.989  67.058  27.243  1.00  0.00           N  
ATOM   2335  N   GLY A1772      42.352  68.809  19.619  1.00  0.00           N  
ATOM   2336  CA  GLY A1772      42.533  69.742  18.526  1.00  0.00           C  
ATOM   2337  C   GLY A1772      41.620  69.534  17.350  1.00  0.00           C  
ATOM   2338  O   GLY A1772      41.887  70.018  16.262  1.00  0.00           O  
ATOM   2339  N   VAL A1773      40.527  68.822  17.555  1.00  0.00           N  
ATOM   2340  CA  VAL A1773      39.619  68.570  16.458  1.00  0.00           C  
ATOM   2341  C   VAL A1773      38.258  69.186  16.711  1.00  0.00           C  
ATOM   2342  O   VAL A1773      37.990  69.716  17.789  1.00  0.00           O  
ATOM   2343  CB  VAL A1773      39.432  67.063  16.233  1.00  0.00           C  
ATOM   2344  CG1 VAL A1773      40.770  66.409  15.979  1.00  0.00           C  
ATOM   2345  CG2 VAL A1773      38.732  66.443  17.438  1.00  0.00           C  
ATOM   2346  N   THR A1774      37.420  69.105  15.681  1.00  0.00           N  
ATOM   2347  CA  THR A1774      36.046  69.591  15.666  1.00  0.00           C  
ATOM   2348  C   THR A1774      35.294  68.470  14.948  1.00  0.00           C  
ATOM   2349  O   THR A1774      35.915  67.511  14.472  1.00  0.00           O  
ATOM   2350  CB  THR A1774      35.919  70.842  14.812  1.00  0.00           C  
ATOM   2351  OG1 THR A1774      36.406  70.557  13.497  1.00  0.00           O  
ATOM   2352  CG2 THR A1774      36.702  71.968  15.403  1.00  0.00           C  
ATOM   2353  N   GLY A1775      33.973  68.574  14.849  1.00  0.00           N  
ATOM   2354  CA  GLY A1775      33.242  67.525  14.158  1.00  0.00           C  
ATOM   2355  C   GLY A1775      31.742  67.673  14.212  1.00  0.00           C  
ATOM   2356  O   GLY A1775      31.232  68.363  15.078  1.00  0.00           O  
ATOM   2357  N   PHE A1776      31.039  67.019  13.292  1.00  0.00           N  
ATOM   2358  CA  PHE A1776      29.586  67.099  13.249  1.00  0.00           C  
ATOM   2359  C   PHE A1776      28.883  65.769  13.450  1.00  0.00           C  
ATOM   2360  O   PHE A1776      29.422  64.707  13.132  1.00  0.00           O  
ATOM   2361  CB  PHE A1776      29.120  67.716  11.926  1.00  0.00           C  
ATOM   2362  CG  PHE A1776      29.341  66.843  10.721  1.00  0.00           C  
ATOM   2363  CD1 PHE A1776      28.550  65.744  10.493  1.00  0.00           C  
ATOM   2364  CD2 PHE A1776      30.304  67.171   9.777  1.00  0.00           C  
ATOM   2365  CE1 PHE A1776      28.714  64.994   9.349  1.00  0.00           C  
ATOM   2366  CE2 PHE A1776      30.471  66.424   8.631  1.00  0.00           C  
ATOM   2367  CZ  PHE A1776      29.674  65.337   8.415  1.00  0.00           C  
ATOM   2368  N   ALA A1777      27.665  65.849  13.977  1.00  0.00           N  
ATOM   2369  CA  ALA A1777      26.835  64.687  14.228  1.00  0.00           C  
ATOM   2370  C   ALA A1777      25.454  64.994  13.683  1.00  0.00           C  
ATOM   2371  O   ALA A1777      25.096  66.157  13.470  1.00  0.00           O  
ATOM   2372  CB  ALA A1777      26.758  64.408  15.708  1.00  0.00           C  
ATOM   2373  N   PHE A1778      24.690  63.944  13.428  1.00  0.00           N  
ATOM   2374  CA  PHE A1778      23.339  64.082  12.935  1.00  0.00           C  
ATOM   2375  C   PHE A1778      22.675  62.790  13.312  1.00  0.00           C  
ATOM   2376  O   PHE A1778      23.346  61.773  13.467  1.00  0.00           O  
ATOM   2377  CB  PHE A1778      23.309  64.312  11.416  1.00  0.00           C  
ATOM   2378  CG  PHE A1778      23.757  63.134  10.589  1.00  0.00           C  
ATOM   2379  CD1 PHE A1778      23.000  61.962  10.536  1.00  0.00           C  
ATOM   2380  CD2 PHE A1778      24.942  63.194   9.861  1.00  0.00           C  
ATOM   2381  CE1 PHE A1778      23.417  60.869   9.774  1.00  0.00           C  
ATOM   2382  CE2 PHE A1778      25.368  62.105   9.095  1.00  0.00           C  
ATOM   2383  CZ  PHE A1778      24.604  60.940   9.056  1.00  0.00           C  
ATOM   2384  N   GLY A1779      21.364  62.835  13.496  1.00  0.00           N  
ATOM   2385  CA  GLY A1779      20.625  61.641  13.861  1.00  0.00           C  
ATOM   2386  C   GLY A1779      19.235  61.694  13.274  1.00  0.00           C  
ATOM   2387  O   GLY A1779      18.505  62.665  13.492  1.00  0.00           O  
ATOM   2388  N   LEU A1782      18.860  60.664  12.526  1.00  0.00           N  
ATOM   2389  CA  LEU A1782      17.540  60.654  11.918  1.00  0.00           C  
ATOM   2390  C   LEU A1782      16.608  59.501  12.286  1.00  0.00           C  
ATOM   2391  O   LEU A1782      17.042  58.464  12.776  1.00  0.00           O  
ATOM   2392  CB  LEU A1782      17.665  60.799  10.392  1.00  0.00           C  
ATOM   2393  CG  LEU A1782      18.670  60.048   9.533  1.00  0.00           C  
ATOM   2394  CD1 LEU A1782      18.273  58.607   9.374  1.00  0.00           C  
ATOM   2395  CD2 LEU A1782      18.710  60.724   8.190  1.00  0.00           C  
ATOM   2396  N   GLY A1783      15.312  59.724  12.087  1.00  0.00           N  
ATOM   2397  CA  GLY A1783      14.327  58.714  12.404  1.00  0.00           C  
ATOM   2398  C   GLY A1783      14.208  57.798  11.215  1.00  0.00           C  
ATOM   2399  O   GLY A1783      13.849  58.242  10.126  1.00  0.00           O  
ATOM   2400  N   VAL A1784      14.520  56.522  11.413  1.00  0.00           N  
ATOM   2401  CA  VAL A1784      14.455  55.551  10.329  1.00  0.00           C  
ATOM   2402  C   VAL A1784      13.039  55.361   9.844  1.00  0.00           C  
ATOM   2403  O   VAL A1784      12.734  55.641   8.689  1.00  0.00           O  
ATOM   2404  CB  VAL A1784      14.964  54.173  10.756  1.00  0.00           C  
ATOM   2405  CG1 VAL A1784      15.027  53.252   9.545  1.00  0.00           C  
ATOM   2406  CG2 VAL A1784      16.313  54.297  11.404  1.00  0.00           C  
ATOM   2407  N   GLU A1785      12.184  54.877  10.742  1.00  0.00           N  
ATOM   2408  CA  GLU A1785      10.787  54.609  10.428  1.00  0.00           C  
ATOM   2409  C   GLU A1785      10.113  55.718   9.656  1.00  0.00           C  
ATOM   2410  O   GLU A1785       9.500  55.477   8.626  1.00  0.00           O  
ATOM   2411  CB  GLU A1785       9.982  54.347  11.694  1.00  0.00           C  
ATOM   2412  CG  GLU A1785      10.190  52.981  12.304  1.00  0.00           C  
ATOM   2413  CD  GLU A1785      11.209  52.993  13.402  1.00  0.00           C  
ATOM   2414  OE1 GLU A1785      11.671  54.095  13.766  1.00  0.00           O  
ATOM   2415  OE2 GLU A1785      11.534  51.900  13.903  1.00  0.00           O  
ATOM   2416  N   ARG A1786      10.216  56.941  10.148  1.00  0.00           N  
ATOM   2417  CA  ARG A1786       9.578  58.035   9.454  1.00  0.00           C  
ATOM   2418  C   ARG A1786      10.075  58.131   8.029  1.00  0.00           C  
ATOM   2419  O   ARG A1786       9.301  58.385   7.120  1.00  0.00           O  
ATOM   2420  CB  ARG A1786       9.805  59.340  10.209  1.00  0.00           C  
ATOM   2421  CG  ARG A1786       8.957  59.427  11.474  1.00  0.00           C  
ATOM   2422  CD  ARG A1786       8.979  60.811  12.063  1.00  0.00           C  
ATOM   2423  NE  ARG A1786       8.231  60.870  13.309  1.00  0.00           N  
ATOM   2424  CZ  ARG A1786       8.127  61.964  14.056  1.00  0.00           C  
ATOM   2425  NH1 ARG A1786       8.727  63.088  13.674  1.00  0.00           N  
ATOM   2426  NH2 ARG A1786       7.428  61.933  15.185  1.00  0.00           N  
ATOM   2427  N   LEU A1787      11.365  57.920   7.826  1.00  0.00           N  
ATOM   2428  CA  LEU A1787      11.908  57.968   6.480  1.00  0.00           C  
ATOM   2429  C   LEU A1787      11.308  56.764   5.741  1.00  0.00           C  
ATOM   2430  O   LEU A1787      10.802  56.884   4.626  1.00  0.00           O  
ATOM   2431  CB  LEU A1787      13.439  57.861   6.519  1.00  0.00           C  
ATOM   2432  CG  LEU A1787      14.277  58.329   5.320  1.00  0.00           C  
ATOM   2433  CD1 LEU A1787      13.585  57.959   4.019  1.00  0.00           C  
ATOM   2434  CD2 LEU A1787      14.472  59.824   5.381  1.00  0.00           C  
ATOM   2435  N   ALA A1788      11.362  55.602   6.379  1.00  0.00           N  
ATOM   2436  CA  ALA A1788      10.826  54.381   5.803  1.00  0.00           C  
ATOM   2437  C   ALA A1788       9.396  54.631   5.374  1.00  0.00           C  
ATOM   2438  O   ALA A1788       9.065  54.492   4.201  1.00  0.00           O  
ATOM   2439  CB  ALA A1788      10.873  53.269   6.823  1.00  0.00           C  
ATOM   2440  N   MET A1789       8.559  55.004   6.341  1.00  0.00           N  
ATOM   2441  CA  MET A1789       7.144  55.292   6.113  1.00  0.00           C  
ATOM   2442  C   MET A1789       6.947  56.076   4.839  1.00  0.00           C  
ATOM   2443  O   MET A1789       6.311  55.611   3.898  1.00  0.00           O  
ATOM   2444  CB  MET A1789       6.567  56.083   7.284  1.00  0.00           C  
ATOM   2445  CG  MET A1789       6.107  55.212   8.437  1.00  0.00           C  
ATOM   2446  SD  MET A1789       5.579  56.157   9.888  1.00  0.00           S  
ATOM   2447  CE  MET A1789       3.856  56.207   9.696  1.00  0.00           C  
ATOM   2448  N   LEU A1790       7.496  57.277   4.816  1.00  0.00           N  
ATOM   2449  CA  LEU A1790       7.392  58.113   3.643  1.00  0.00           C  
ATOM   2450  C   LEU A1790       7.987  57.392   2.434  1.00  0.00           C  
ATOM   2451  O   LEU A1790       7.467  57.484   1.330  1.00  0.00           O  
ATOM   2452  CB  LEU A1790       8.108  59.445   3.904  1.00  0.00           C  
ATOM   2453  CG  LEU A1790       8.877  60.143   2.777  1.00  0.00           C  
ATOM   2454  CD1 LEU A1790      10.122  59.341   2.448  1.00  0.00           C  
ATOM   2455  CD2 LEU A1790       8.003  60.319   1.546  1.00  0.00           C  
ATOM   2456  N   ARG A1791       9.061  56.647   2.654  1.00  0.00           N  
ATOM   2457  CA  ARG A1791       9.747  55.950   1.576  1.00  0.00           C  
ATOM   2458  C   ARG A1791       9.052  54.720   1.001  1.00  0.00           C  
ATOM   2459  O   ARG A1791       9.197  54.431  -0.181  1.00  0.00           O  
ATOM   2460  CB  ARG A1791      11.138  55.555   2.051  1.00  0.00           C  
ATOM   2461  CG  ARG A1791      12.127  55.306   0.940  1.00  0.00           C  
ATOM   2462  CD  ARG A1791      12.747  56.596   0.456  1.00  0.00           C  
ATOM   2463  NE  ARG A1791      13.734  56.316  -0.580  1.00  0.00           N  
ATOM   2464  CZ  ARG A1791      13.450  56.187  -1.871  1.00  0.00           C  
ATOM   2465  NH1 ARG A1791      12.196  56.322  -2.295  1.00  0.00           N  
ATOM   2466  NH2 ARG A1791      14.422  55.909  -2.732  1.00  0.00           N  
ATOM   2467  N   TYR A1792       8.324  53.983   1.838  1.00  0.00           N  
ATOM   2468  CA  TYR A1792       7.613  52.775   1.402  1.00  0.00           C  
ATOM   2469  C   TYR A1792       6.092  52.949   1.426  1.00  0.00           C  
ATOM   2470  O   TYR A1792       5.340  52.033   1.098  1.00  0.00           O  
ATOM   2471  CB  TYR A1792       7.981  51.586   2.288  1.00  0.00           C  
ATOM   2472  CG  TYR A1792       9.435  51.205   2.256  1.00  0.00           C  
ATOM   2473  CD1 TYR A1792      10.393  51.949   2.934  1.00  0.00           C  
ATOM   2474  CD2 TYR A1792       9.858  50.103   1.533  1.00  0.00           C  
ATOM   2475  CE1 TYR A1792      11.751  51.601   2.890  1.00  0.00           C  
ATOM   2476  CE2 TYR A1792      11.208  49.750   1.481  1.00  0.00           C  
ATOM   2477  CZ  TYR A1792      12.152  50.503   2.161  1.00  0.00           C  
ATOM   2478  OH  TYR A1792      13.486  50.156   2.091  1.00  0.00           O  
ATOM   2479  N   GLY A1793       5.655  54.129   1.848  1.00  0.00           N  
ATOM   2480  CA  GLY A1793       4.243  54.434   1.892  1.00  0.00           C  
ATOM   2481  C   GLY A1793       3.465  53.856   3.047  1.00  0.00           C  
ATOM   2482  O   GLY A1793       2.244  53.841   2.997  1.00  0.00           O  
ATOM   2483  N   ILE A1794       4.131  53.375   4.086  1.00  0.00           N  
ATOM   2484  CA  ILE A1794       3.367  52.823   5.188  1.00  0.00           C  
ATOM   2485  C   ILE A1794       2.764  53.957   5.992  1.00  0.00           C  
ATOM   2486  O   ILE A1794       3.466  54.675   6.700  1.00  0.00           O  
ATOM   2487  CB  ILE A1794       4.198  51.966   6.121  1.00  0.00           C  
ATOM   2488  CG1 ILE A1794       5.126  51.054   5.323  1.00  0.00           C  
ATOM   2489  CG2 ILE A1794       3.265  51.125   6.976  1.00  0.00           C  
ATOM   2490  CD1 ILE A1794       6.420  51.715   4.934  1.00  0.00           C  
ATOM   2491  N   PRO A1795       1.435  54.102   5.917  1.00  0.00           N  
ATOM   2492  CA  PRO A1795       0.604  55.109   6.573  1.00  0.00           C  
ATOM   2493  C   PRO A1795       0.772  55.193   8.073  1.00  0.00           C  
ATOM   2494  O   PRO A1795       0.862  56.283   8.622  1.00  0.00           O  
ATOM   2495  CB  PRO A1795      -0.792  54.674   6.197  1.00  0.00           C  
ATOM   2496  CG  PRO A1795      -0.667  53.190   6.281  1.00  0.00           C  
ATOM   2497  CD  PRO A1795       0.596  52.968   5.491  1.00  0.00           C  
ATOM   2498  N   ASP A1796       0.792  54.047   8.741  1.00  0.00           N  
ATOM   2499  CA  ASP A1796       0.942  54.056  10.184  1.00  0.00           C  
ATOM   2500  C   ASP A1796       2.237  53.397  10.641  1.00  0.00           C  
ATOM   2501  O   ASP A1796       2.618  52.327  10.162  1.00  0.00           O  
ATOM   2502  CB  ASP A1796      -0.268  53.397  10.839  1.00  0.00           C  
ATOM   2503  CG  ASP A1796      -0.186  53.403  12.345  1.00  0.00           C  
ATOM   2504  OD1 ASP A1796       0.471  52.508  12.907  1.00  0.00           O  
ATOM   2505  OD2 ASP A1796      -0.768  54.307  12.969  1.00  0.00           O  
ATOM   2506  N   ILE A1797       2.903  54.064  11.581  1.00  0.00           N  
ATOM   2507  CA  ILE A1797       4.182  53.632  12.138  1.00  0.00           C  
ATOM   2508  C   ILE A1797       4.114  52.394  13.040  1.00  0.00           C  
ATOM   2509  O   ILE A1797       5.122  51.730  13.274  1.00  0.00           O  
ATOM   2510  CB  ILE A1797       4.815  54.798  12.931  1.00  0.00           C  
ATOM   2511  CG1 ILE A1797       6.177  54.399  13.490  1.00  0.00           C  
ATOM   2512  CG2 ILE A1797       3.906  55.192  14.061  1.00  0.00           C  
ATOM   2513  CD1 ILE A1797       6.774  55.433  14.405  1.00  0.00           C  
ATOM   2514  N   ARG A1798       2.927  52.078  13.535  1.00  0.00           N  
ATOM   2515  CA  ARG A1798       2.756  50.936  14.417  1.00  0.00           C  
ATOM   2516  C   ARG A1798       2.707  49.609  13.688  1.00  0.00           C  
ATOM   2517  O   ARG A1798       2.507  48.567  14.311  1.00  0.00           O  
ATOM   2518  CB  ARG A1798       1.492  51.122  15.253  1.00  0.00           C  
ATOM   2519  CG  ARG A1798       1.613  52.258  16.246  1.00  0.00           C  
ATOM   2520  CD  ARG A1798       0.274  52.648  16.822  1.00  0.00           C  
ATOM   2521  NE  ARG A1798      -0.569  53.289  15.822  1.00  0.00           N  
ATOM   2522  CZ  ARG A1798      -1.809  53.706  16.048  1.00  0.00           C  
ATOM   2523  NH1 ARG A1798      -2.359  53.550  17.245  1.00  0.00           N  
ATOM   2524  NH2 ARG A1798      -2.501  54.278  15.076  1.00  0.00           N  
ATOM   2525  N   TYR A1799       2.902  49.646  12.374  1.00  0.00           N  
ATOM   2526  CA  TYR A1799       2.878  48.434  11.556  1.00  0.00           C  
ATOM   2527  C   TYR A1799       4.168  47.613  11.622  1.00  0.00           C  
ATOM   2528  O   TYR A1799       4.125  46.377  11.658  1.00  0.00           O  
ATOM   2529  CB  TYR A1799       2.604  48.786  10.093  1.00  0.00           C  
ATOM   2530  CG  TYR A1799       1.151  49.038   9.759  1.00  0.00           C  
ATOM   2531  CD1 TYR A1799       0.315  48.004   9.322  1.00  0.00           C  
ATOM   2532  CD2 TYR A1799       0.621  50.324   9.841  1.00  0.00           C  
ATOM   2533  CE1 TYR A1799      -1.007  48.259   8.967  1.00  0.00           C  
ATOM   2534  CE2 TYR A1799      -0.694  50.585   9.492  1.00  0.00           C  
ATOM   2535  CZ  TYR A1799      -1.496  49.561   9.057  1.00  0.00           C  
ATOM   2536  OH  TYR A1799      -2.779  49.882   8.706  1.00  0.00           O  
ATOM   2537  N   PHE A1800       5.305  48.310  11.626  1.00  0.00           N  
ATOM   2538  CA  PHE A1800       6.617  47.676  11.662  1.00  0.00           C  
ATOM   2539  C   PHE A1800       6.705  46.646  12.773  1.00  0.00           C  
ATOM   2540  O   PHE A1800       6.961  45.467  12.530  1.00  0.00           O  
ATOM   2541  CB  PHE A1800       7.708  48.731  11.852  1.00  0.00           C  
ATOM   2542  CG  PHE A1800       7.695  49.824  10.815  1.00  0.00           C  
ATOM   2543  CD1 PHE A1800       7.259  51.099  11.139  1.00  0.00           C  
ATOM   2544  CD2 PHE A1800       8.110  49.574   9.515  1.00  0.00           C  
ATOM   2545  CE1 PHE A1800       7.237  52.108  10.184  1.00  0.00           C  
ATOM   2546  CE2 PHE A1800       8.091  50.578   8.552  1.00  0.00           C  
ATOM   2547  CZ  PHE A1800       7.653  51.845   8.886  1.00  0.00           C  
ATOM   2548  N   PHE A1801       6.495  47.089  14.002  1.00  0.00           N  
ATOM   2549  CA  PHE A1801       6.550  46.169  15.121  1.00  0.00           C  
ATOM   2550  C   PHE A1801       5.254  45.382  15.330  1.00  0.00           C  
ATOM   2551  O   PHE A1801       5.138  44.609  16.281  1.00  0.00           O  
ATOM   2552  CB  PHE A1801       6.913  46.922  16.394  1.00  0.00           C  
ATOM   2553  CG  PHE A1801       8.386  46.994  16.646  1.00  0.00           C  
ATOM   2554  CD1 PHE A1801       9.122  48.104  16.254  1.00  0.00           C  
ATOM   2555  CD2 PHE A1801       9.048  45.928  17.244  1.00  0.00           C  
ATOM   2556  CE1 PHE A1801      10.491  48.152  16.452  1.00  0.00           C  
ATOM   2557  CE2 PHE A1801      10.417  45.969  17.442  1.00  0.00           C  
ATOM   2558  CZ  PHE A1801      11.137  47.084  17.044  1.00  0.00           C  
ATOM   2559  N   GLY A1802       4.286  45.575  14.437  1.00  0.00           N  
ATOM   2560  CA  GLY A1802       3.024  44.872  14.545  1.00  0.00           C  
ATOM   2561  C   GLY A1802       3.216  43.370  14.519  1.00  0.00           C  
ATOM   2562  O   GLY A1802       2.888  42.679  15.476  1.00  0.00           O  
ATOM   2563  N   GLY A1803       3.744  42.859  13.416  1.00  0.00           N  
ATOM   2564  CA  GLY A1803       3.979  41.434  13.315  1.00  0.00           C  
ATOM   2565  C   GLY A1803       3.200  40.792  12.191  1.00  0.00           C  
ATOM   2566  O   GLY A1803       3.389  39.614  11.891  1.00  0.00           O  
ATOM   2567  N   ARG A1804       2.340  41.560  11.540  1.00  0.00           N  
ATOM   2568  CA  ARG A1804       1.533  40.994  10.468  1.00  0.00           C  
ATOM   2569  C   ARG A1804       2.271  40.534   9.211  1.00  0.00           C  
ATOM   2570  O   ARG A1804       2.842  41.340   8.470  1.00  0.00           O  
ATOM   2571  CB  ARG A1804       0.417  41.964  10.069  1.00  0.00           C  
ATOM   2572  CG  ARG A1804      -0.608  41.335   9.145  1.00  0.00           C  
ATOM   2573  CD  ARG A1804      -1.898  42.122   9.100  1.00  0.00           C  
ATOM   2574  NE  ARG A1804      -2.959  41.302   8.530  1.00  0.00           N  
ATOM   2575  CZ  ARG A1804      -4.168  41.745   8.221  1.00  0.00           C  
ATOM   2576  NH1 ARG A1804      -4.477  43.016   8.426  1.00  0.00           N  
ATOM   2577  NH2 ARG A1804      -5.068  40.913   7.712  1.00  0.00           N  
ATOM   2578  N   LEU A1805       2.238  39.222   8.985  1.00  0.00           N  
ATOM   2579  CA  LEU A1805       2.851  38.608   7.817  1.00  0.00           C  
ATOM   2580  C   LEU A1805       2.287  39.197   6.519  1.00  0.00           C  
ATOM   2581  O   LEU A1805       2.980  39.254   5.506  1.00  0.00           O  
ATOM   2582  CB  LEU A1805       2.588  37.109   7.828  1.00  0.00           C  
ATOM   2583  CG  LEU A1805       3.386  36.219   8.769  1.00  0.00           C  
ATOM   2584  CD1 LEU A1805       2.582  34.978   9.125  1.00  0.00           C  
ATOM   2585  CD2 LEU A1805       4.693  35.850   8.092  1.00  0.00           C  
ATOM   2586  N   LYS A1806       1.025  39.618   6.539  1.00  0.00           N  
ATOM   2587  CA  LYS A1806       0.403  40.196   5.350  1.00  0.00           C  
ATOM   2588  C   LYS A1806       1.031  41.553   5.042  1.00  0.00           C  
ATOM   2589  O   LYS A1806       1.037  42.009   3.893  1.00  0.00           O  
ATOM   2590  CB  LYS A1806      -1.100  40.360   5.571  1.00  0.00           C  
ATOM   2591  CG  LYS A1806      -1.813  39.049   5.855  1.00  0.00           C  
ATOM   2592  CD  LYS A1806      -2.042  38.250   4.579  1.00  0.00           C  
ATOM   2593  CE  LYS A1806      -3.073  38.934   3.682  1.00  0.00           C  
ATOM   2594  NZ  LYS A1806      -3.390  38.110   2.488  1.00  0.00           N  
ATOM   2595  N   PHE A1807       1.564  42.187   6.083  1.00  0.00           N  
ATOM   2596  CA  PHE A1807       2.204  43.490   5.966  1.00  0.00           C  
ATOM   2597  C   PHE A1807       3.625  43.293   5.490  1.00  0.00           C  
ATOM   2598  O   PHE A1807       4.035  43.832   4.463  1.00  0.00           O  
ATOM   2599  CB  PHE A1807       2.208  44.183   7.330  1.00  0.00           C  
ATOM   2600  CG  PHE A1807       3.038  45.441   7.388  1.00  0.00           C  
ATOM   2601  CD1 PHE A1807       2.754  46.526   6.567  1.00  0.00           C  
ATOM   2602  CD2 PHE A1807       4.079  45.554   8.304  1.00  0.00           C  
ATOM   2603  CE1 PHE A1807       3.489  47.708   6.666  1.00  0.00           C  
ATOM   2604  CE2 PHE A1807       4.817  46.727   8.408  1.00  0.00           C  
ATOM   2605  CZ  PHE A1807       4.522  47.805   7.588  1.00  0.00           C  
ATOM   2606  N   LEU A1808       4.368  42.496   6.245  1.00  0.00           N  
ATOM   2607  CA  LEU A1808       5.746  42.229   5.923  1.00  0.00           C  
ATOM   2608  C   LEU A1808       5.890  41.745   4.500  1.00  0.00           C  
ATOM   2609  O   LEU A1808       6.397  42.469   3.651  1.00  0.00           O  
ATOM   2610  CB  LEU A1808       6.318  41.209   6.899  1.00  0.00           C  
ATOM   2611  CG  LEU A1808       6.348  41.682   8.356  1.00  0.00           C  
ATOM   2612  CD1 LEU A1808       6.962  40.609   9.241  1.00  0.00           C  
ATOM   2613  CD2 LEU A1808       7.141  42.976   8.457  1.00  0.00           C  
ATOM   2614  N   GLU A1809       5.428  40.533   4.228  1.00  0.00           N  
ATOM   2615  CA  GLU A1809       5.541  39.967   2.889  1.00  0.00           C  
ATOM   2616  C   GLU A1809       5.403  40.989   1.752  1.00  0.00           C  
ATOM   2617  O   GLU A1809       5.910  40.783   0.657  1.00  0.00           O  
ATOM   2618  CB  GLU A1809       4.533  38.826   2.724  1.00  0.00           C  
ATOM   2619  CG  GLU A1809       5.080  37.476   3.192  1.00  0.00           C  
ATOM   2620  CD  GLU A1809       4.036  36.356   3.212  1.00  0.00           C  
ATOM   2621  OE1 GLU A1809       3.211  36.325   4.153  1.00  0.00           O  
ATOM   2622  OE2 GLU A1809       4.040  35.505   2.290  1.00  0.00           O  
ATOM   2623  N   GLN A1810       4.737  42.099   2.017  1.00  0.00           N  
ATOM   2624  CA  GLN A1810       4.565  43.118   1.002  1.00  0.00           C  
ATOM   2625  C   GLN A1810       5.902  43.616   0.448  1.00  0.00           C  
ATOM   2626  O   GLN A1810       6.017  43.948  -0.737  1.00  0.00           O  
ATOM   2627  CB  GLN A1810       3.795  44.303   1.587  1.00  0.00           C  
ATOM   2628  CG  GLN A1810       2.297  44.111   1.693  1.00  0.00           C  
ATOM   2629  CD  GLN A1810       1.526  45.117   0.848  1.00  0.00           C  
ATOM   2630  OE1 GLN A1810       1.775  45.258  -0.351  1.00  0.00           O  
ATOM   2631  NE2 GLN A1810       0.584  45.817   1.469  1.00  0.00           N  
ATOM   2632  N   PHE A1811       6.912  43.660   1.313  1.00  0.00           N  
ATOM   2633  CA  PHE A1811       8.232  44.162   0.944  1.00  0.00           C  
ATOM   2634  C   PHE A1811       9.217  43.140   0.402  1.00  0.00           C  
ATOM   2635  O   PHE A1811      10.391  43.453   0.182  1.00  0.00           O  
ATOM   2636  CB  PHE A1811       8.851  44.867   2.138  1.00  0.00           C  
ATOM   2637  CG  PHE A1811       7.924  45.829   2.799  1.00  0.00           C  
ATOM   2638  CD1 PHE A1811       6.965  45.379   3.696  1.00  0.00           C  
ATOM   2639  CD2 PHE A1811       7.974  47.183   2.495  1.00  0.00           C  
ATOM   2640  CE1 PHE A1811       6.069  46.258   4.282  1.00  0.00           C  
ATOM   2641  CE2 PHE A1811       7.082  48.071   3.077  1.00  0.00           C  
ATOM   2642  CZ  PHE A1811       6.127  47.606   3.972  1.00  0.00           C  
ATOM   2643  N   LYS A1812       8.750  41.916   0.194  1.00  0.00           N  
ATOM   2644  CA  LYS A1812       9.616  40.887  -0.345  1.00  0.00           C  
ATOM   2645  C   LYS A1812       9.920  41.290  -1.776  1.00  0.00           C  
ATOM   2646  O   LYS A1812       9.098  41.107  -2.671  1.00  0.00           O  
ATOM   2647  CB  LYS A1812       8.911  39.530  -0.316  1.00  0.00           C  
ATOM   2648  CG  LYS A1812       8.558  39.053   1.080  1.00  0.00           C  
ATOM   2649  CD  LYS A1812       7.617  37.865   1.049  1.00  0.00           C  
ATOM   2650  CE  LYS A1812       8.202  36.709   0.274  1.00  0.00           C  
ATOM   2651  NZ  LYS A1812       7.393  35.491   0.500  1.00  0.00           N  
ATOM   2652  N   GLY A1813      11.090  41.875  -1.989  1.00  0.00           N  
ATOM   2653  CA  GLY A1813      11.448  42.262  -3.337  1.00  0.00           C  
ATOM   2654  C   GLY A1813      11.999  43.655  -3.516  1.00  0.00           C  
ATOM   2655  O   GLY A1813      12.367  44.015  -4.629  1.00  0.00           O  
ATOM   2656  N   VAL A1814      12.054  44.437  -2.441  1.00  0.00           N  
ATOM   2657  CA  VAL A1814      12.580  45.806  -2.497  1.00  0.00           C  
ATOM   2658  C   VAL A1814      14.084  45.823  -2.869  1.00  0.00           C  
ATOM   2659  O   VAL A1814      14.858  46.667  -2.402  1.00  0.00           O  
ATOM   2660  CB  VAL A1814      12.314  46.539  -1.139  1.00  0.00           C  
ATOM   2661  CG1 VAL A1814      12.965  47.909  -1.116  1.00  0.00           C  
ATOM   2662  CG2 VAL A1814      10.817  46.697  -0.934  1.00  0.00           C  
ATOM   2663  N   LEU A1815      14.450  44.866  -3.730  1.00  0.00           N  
ATOM   2664  CA  LEU A1815      15.796  44.627  -4.295  1.00  0.00           C  
ATOM   2665  C   LEU A1815      16.050  43.115  -4.458  1.00  0.00           C  
ATOM   2666  O   LEU A1815      15.356  42.315  -3.787  1.00  0.00           O  
ATOM   2667  CB  LEU A1815      16.906  45.244  -3.423  1.00  0.00           C  
ATOM   2668  CG  LEU A1815      17.618  46.523  -3.904  1.00  0.00           C  
ATOM   2669  CD1 LEU A1815      18.374  46.235  -5.193  1.00  0.00           C  
ATOM   2670  CD2 LEU A1815      16.617  47.658  -4.099  1.00  0.00           C  
ATOM   2671  OXT LEU A1815      16.941  42.738  -5.253  1.00  0.00           O  
HETATM 2672  C   FYA A1351      17.820  63.134  18.811  1.00  0.00           C  
HETATM 2673  CA  FYA A1351      19.318  63.325  18.800  1.00  0.00           C  
HETATM 2674  N   FYA A1351      19.967  62.204  19.427  1.00  0.00           N  
HETATM 2675  CB  FYA A1351      19.739  63.485  17.319  1.00  0.00           C  
HETATM 2676  CG  FYA A1351      20.934  64.315  17.052  1.00  0.00           C  
HETATM 2677  CD1 FYA A1351      20.847  65.746  16.911  1.00  0.00           C  
HETATM 2678  CD2 FYA A1351      22.234  63.719  16.927  1.00  0.00           C  
HETATM 2679  CE1 FYA A1351      22.016  66.532  16.662  1.00  0.00           C  
HETATM 2680  CE2 FYA A1351      23.397  64.511  16.679  1.00  0.00           C  
HETATM 2681  CZ  FYA A1351      23.301  65.922  16.544  1.00  0.00           C  
HETATM 2682  P   FYA A1351      15.495  63.691  18.351  1.00  0.00           P  
HETATM 2683  O1P FYA A1351      14.636  64.721  17.790  1.00  0.00           O  
HETATM 2684  O2P FYA A1351      15.143  63.312  19.728  1.00  0.00           O  
HETATM 2685  O3P FYA A1351      17.016  64.190  18.219  1.00  0.00           O  
HETATM 2686  O5' FYA A1351      15.417  62.431  17.343  1.00  0.00           O  
HETATM 2687  C5' FYA A1351      15.789  62.597  15.949  1.00  0.00           C  
HETATM 2688  C4' FYA A1351      14.729  62.040  14.970  1.00  0.00           C  
HETATM 2689  O4' FYA A1351      14.064  60.879  15.564  1.00  0.00           O  
HETATM 2690  C3' FYA A1351      13.614  62.988  14.655  1.00  0.00           C  
HETATM 2691  O3' FYA A1351      14.002  63.951  13.689  1.00  0.00           O  
HETATM 2692  C2' FYA A1351      12.453  62.089  14.254  1.00  0.00           C  
HETATM 2693  O2' FYA A1351      12.223  62.061  12.854  1.00  0.00           O  
HETATM 2694  C1' FYA A1351      12.799  60.725  14.893  1.00  0.00           C  
HETATM 2695  N9  FYA A1351      11.830  60.267  15.962  1.00  0.00           N  
HETATM 2696  C8  FYA A1351      11.756  60.711  17.286  1.00  0.00           C  
HETATM 2697  N7  FYA A1351      10.831  60.180  18.031  1.00  0.00           N  
HETATM 2698  C5  FYA A1351      10.215  59.284  17.152  1.00  0.00           C  
HETATM 2699  C6  FYA A1351       9.080  58.353  17.266  1.00  0.00           C  
HETATM 2700  N6  FYA A1351       8.409  58.200  18.439  1.00  0.00           N  
HETATM 2701  N1  FYA A1351       8.711  57.590  16.151  1.00  0.00           N  
HETATM 2702  C2  FYA A1351       9.403  57.751  14.964  1.00  0.00           C  
HETATM 2703  N3  FYA A1351      10.461  58.589  14.737  1.00  0.00           N  
HETATM 2704  C4  FYA A1351      10.792  59.332  15.862  1.00  0.00           C  
TER
END
