# Supplementary material for: Backbone Brackets and Arginine Tweezers delineate Class I and Class II aminoacyl tRNA synthetases
Source: PLoS Comput Biol. 2018 Apr 16;14(4):e1006101. doi: 10.1371/journal.pcbi.1006101 (PMC5919687; doi:10.1371/journal.pcbi.1006101)
Supplement: S12 File — All structures of Class II aaRS with residues renumbered according to the MSA. (GZ) [file pcbi.1006101.s024.tar.gz › 2j3l_A_renum.pdb]

ATOM      1  N   MET A 272      45.259 100.575  61.119  1.00  0.00           N  
ATOM      2  CA  MET A 272      44.250  99.478  61.180  1.00  0.00           C  
ATOM      3  C   MET A 272      44.011  98.870  59.783  1.00  0.00           C  
ATOM      4  O   MET A 272      43.854  99.583  58.788  1.00  0.00           O  
ATOM      5  CB  MET A 272      42.959  99.986  61.814  1.00  0.00           C  
ATOM      6  CG  MET A 272      41.798  98.999  61.802  1.00  0.00           C  
ATOM      7  SD  MET A 272      41.978  97.523  62.836  1.00  0.00           S  
ATOM      8  CE  MET A 272      41.398  98.191  64.411  1.00  0.00           C  
ATOM      9  N   LYS A 273      44.023  97.547  59.714  1.00  0.00           N  
ATOM     10  CA  LYS A 273      43.745  96.850  58.468  1.00  0.00           C  
ATOM     11  C   LYS A 273      42.248  96.808  58.173  1.00  0.00           C  
ATOM     12  O   LYS A 273      41.445  96.366  58.997  1.00  0.00           O  
ATOM     13  CB  LYS A 273      44.338  95.439  58.488  1.00  0.00           C  
ATOM     14  CG  LYS A 273      45.639  95.304  57.737  1.00  0.00           C  
ATOM     15  CD  LYS A 273      46.759  96.043  58.409  1.00  0.00           C  
ATOM     16  CE  LYS A 273      48.093  95.420  58.060  1.00  0.00           C  
ATOM     17  NZ  LYS A 273      49.187  96.141  58.763  1.00  0.00           N  
ATOM     18  N   GLN A 274      41.888  97.259  56.979  1.00  0.00           N  
ATOM     19  CA  GLN A 274      40.485  97.307  56.568  1.00  0.00           C  
ATOM     20  C   GLN A 274      39.877  95.916  56.471  1.00  0.00           C  
ATOM     21  O   GLN A 274      38.681  95.741  56.728  1.00  0.00           O  
ATOM     22  CB  GLN A 274      40.338  98.017  55.236  1.00  0.00           C  
ATOM     23  CG  GLN A 274      38.956  98.563  55.006  1.00  0.00           C  
ATOM     24  CD  GLN A 274      38.934  99.545  53.857  1.00  0.00           C  
ATOM     25  OE1 GLN A 274      39.915 100.259  53.613  1.00  0.00           O  
ATOM     26  NE2 GLN A 274      37.828  99.575  53.135  1.00  0.00           N  
ATOM     27  N   SER A 275      40.709  94.938  56.106  1.00  0.00           N  
ATOM     28  CA  SER A 275      40.294  93.546  56.021  1.00  0.00           C  
ATOM     29  C   SER A 275      39.922  92.947  57.385  1.00  0.00           C  
ATOM     30  O   SER A 275      39.315  91.889  57.452  1.00  0.00           O  
ATOM     31  CB  SER A 275      41.372  92.700  55.309  1.00  0.00           C  
ATOM     32  OG  SER A 275      42.616  92.724  55.991  1.00  0.00           O  
ATOM     33  N   LYS A 276      40.285  93.649  58.459  1.00  0.00           N  
ATOM     34  CA  LYS A 276      40.024  93.225  59.839  1.00  0.00           C  
ATOM     35  C   LYS A 276      38.866  94.001  60.444  1.00  0.00           C  
ATOM     36  O   LYS A 276      38.408  93.712  61.550  1.00  0.00           O  
ATOM     37  CB  LYS A 276      41.296  93.345  60.676  1.00  0.00           C  
ATOM     38  CG  LYS A 276      42.270  92.235  60.324  1.00  0.00           C  
ATOM     39  CD  LYS A 276      43.640  92.415  60.931  1.00  0.00           C  
ATOM     40  CE  LYS A 276      44.538  91.263  60.500  1.00  0.00           C  
ATOM     41  NZ  LYS A 276      45.973  91.624  60.660  1.00  0.00           N  
ATOM     42  N   MET A 277      38.381  94.959  59.662  1.00  0.00           N  
ATOM     43  CA  MET A 277      37.221  95.756  59.995  1.00  0.00           C  
ATOM     44  C   MET A 277      35.986  95.378  59.205  1.00  0.00           C  
ATOM     45  O   MET A 277      36.078  94.838  58.099  1.00  0.00           O  
ATOM     46  CB  MET A 277      37.532  97.217  59.746  1.00  0.00           C  
ATOM     47  CG  MET A 277      38.345  97.817  60.839  1.00  0.00           C  
ATOM     48  SD  MET A 277      38.491  99.554  60.546  1.00  0.00           S  
ATOM     49  CE  MET A 277      37.084 100.200  61.460  1.00  0.00           C  
ATOM     50  N   LEU A 278      34.827  95.643  59.799  1.00  0.00           N  
ATOM     51  CA  LEU A 278      33.563  95.482  59.102  1.00  0.00           C  
ATOM     52  C   LEU A 278      33.058  96.854  58.656  1.00  0.00           C  
ATOM     53  O   LEU A 278      32.690  97.708  59.470  1.00  0.00           O  
ATOM     54  CB  LEU A 278      32.541  94.725  59.962  1.00  0.00           C  
ATOM     55  CG  LEU A 278      31.121  94.487  59.439  1.00  0.00           C  
ATOM     56  CD1 LEU A 278      31.091  93.434  58.367  1.00  0.00           C  
ATOM     57  CD2 LEU A 278      30.200  94.105  60.572  1.00  0.00           C  
ATOM     58  N   ILE A 279      33.116  97.058  57.346  1.00  0.00           N  
ATOM     59  CA  ILE A 279      32.641  98.267  56.688  1.00  0.00           C  
ATOM     60  C   ILE A 279      31.816  97.816  55.474  1.00  0.00           C  
ATOM     61  O   ILE A 279      32.306  97.819  54.339  1.00  0.00           O  
ATOM     62  CB  ILE A 279      33.815  99.203  56.269  1.00  0.00           C  
ATOM     63  CG1 ILE A 279      34.761  99.454  57.456  1.00  0.00           C  
ATOM     64  CG2 ILE A 279      33.272 100.511  55.729  1.00  0.00           C  
ATOM     65  CD1 ILE A 279      36.088 100.048  57.110  1.00  0.00           C  
ATOM     66  N   PRO A 281      30.564  97.379  55.714  1.00  0.00           N  
ATOM     67  CA  PRO A 281      29.751  96.893  54.601  1.00  0.00           C  
ATOM     68  C   PRO A 281      29.333  98.036  53.680  1.00  0.00           C  
ATOM     69  O   PRO A 281      28.272  98.631  53.848  1.00  0.00           O  
ATOM     70  CB  PRO A 281      28.542  96.272  55.304  1.00  0.00           C  
ATOM     71  CG  PRO A 281      28.423  97.028  56.562  1.00  0.00           C  
ATOM     72  CD  PRO A 281      29.841  97.289  56.992  1.00  0.00           C  
ATOM     73  N   THR A 282      30.201  98.345  52.728  1.00  0.00           N  
ATOM     74  CA  THR A 282      29.963  99.406  51.766  1.00  0.00           C  
ATOM     75  C   THR A 282      29.006  98.899  50.690  1.00  0.00           C  
ATOM     76  O   THR A 282      29.030  97.721  50.347  1.00  0.00           O  
ATOM     77  CB  THR A 282      31.295  99.887  51.152  1.00  0.00           C  
ATOM     78  OG1 THR A 282      32.216 100.221  52.206  1.00  0.00           O  
ATOM     79  CG2 THR A 282      31.077 101.109  50.324  1.00  0.00           C  
ATOM     80  N   LEU A 283      28.152  99.782  50.182  1.00  0.00           N  
ATOM     81  CA  LEU A 283      27.206  99.433  49.124  1.00  0.00           C  
ATOM     82  C   LEU A 283      27.590 100.096  47.790  1.00  0.00           C  
ATOM     83  O   LEU A 283      27.991 101.264  47.760  1.00  0.00           O  
ATOM     84  CB  LEU A 283      25.776  99.812  49.538  1.00  0.00           C  
ATOM     85  CG  LEU A 283      25.280  99.376  50.930  1.00  0.00           C  
ATOM     86  CD1 LEU A 283      23.864  99.865  51.198  1.00  0.00           C  
ATOM     87  CD2 LEU A 283      25.350  97.865  51.114  1.00  0.00           C  
ATOM     88  N   ARG A 284      27.477  99.353  46.690  1.00  0.00           N  
ATOM     89  CA  ARG A 284      27.833  99.911  45.382  1.00  0.00           C  
ATOM     90  C   ARG A 284      26.768 100.850  44.801  1.00  0.00           C  
ATOM     91  O   ARG A 284      27.079 101.685  43.949  1.00  0.00           O  
ATOM     92  CB  ARG A 284      28.235  98.825  44.379  1.00  0.00           C  
ATOM     93  CG  ARG A 284      29.657  98.273  44.575  1.00  0.00           C  
ATOM     94  CD  ARG A 284      30.331  98.048  43.222  1.00  0.00           C  
ATOM     95  NE  ARG A 284      31.073  96.787  43.151  1.00  0.00           N  
ATOM     96  CZ  ARG A 284      31.245  96.074  42.036  1.00  0.00           C  
ATOM     97  NH1 ARG A 284      30.730  96.490  40.881  1.00  0.00           N  
ATOM     98  NH2 ARG A 284      31.930  94.937  42.076  1.00  0.00           N  
ATOM     99  N   GLU A 285      25.527 100.716  45.273  1.00  0.00           N  
ATOM    100  CA  GLU A 285      24.422 101.596  44.855  1.00  0.00           C  
ATOM    101  C   GLU A 285      23.733 102.277  46.049  1.00  0.00           C  
ATOM    102  O   GLU A 285      24.311 102.369  47.134  1.00  0.00           O  
ATOM    103  CB  GLU A 285      23.415 100.826  43.974  1.00  0.00           C  
ATOM    104  CG  GLU A 285      23.909 100.555  42.537  1.00  0.00           C  
ATOM    105  CD  GLU A 285      23.168  99.407  41.832  1.00  0.00           C  
ATOM    106  OE1 GLU A 285      22.912  98.352  42.469  1.00  0.00           O  
ATOM    107  OE2 GLU A 285      22.857  99.565  40.623  1.00  0.00           O  
ATOM    108  N   VAL A 286      22.512 102.767  45.851  1.00  0.00           N  
ATOM    109  CA  VAL A 286      21.749 103.434  46.918  1.00  0.00           C  
ATOM    110  C   VAL A 286      20.561 102.551  47.345  1.00  0.00           C  
ATOM    111  O   VAL A 286      19.855 102.021  46.480  1.00  0.00           O  
ATOM    112  CB  VAL A 286      21.240 104.838  46.453  1.00  0.00           C  
ATOM    113  CG1 VAL A 286      20.421 105.539  47.546  1.00  0.00           C  
ATOM    114  CG2 VAL A 286      22.405 105.724  45.986  1.00  0.00           C  
ATOM    115  N   PRO A 287      20.337 102.381  48.670  1.00  0.00           N  
ATOM    116  CA  PRO A 287      19.092 101.714  49.095  1.00  0.00           C  
ATOM    117  C   PRO A 287      17.865 102.607  48.828  1.00  0.00           C  
ATOM    118  O   PRO A 287      17.873 103.799  49.166  1.00  0.00           O  
ATOM    119  CB  PRO A 287      19.287 101.484  50.606  1.00  0.00           C  
ATOM    120  CG  PRO A 287      20.683 101.935  50.941  1.00  0.00           C  
ATOM    121  CD  PRO A 287      21.182 102.786  49.814  1.00  0.00           C  
ATOM    122  N   ASN A 288      16.830 102.041  48.205  1.00  0.00           N  
ATOM    123  CA  ASN A 288      15.651 102.831  47.821  1.00  0.00           C  
ATOM    124  C   ASN A 288      14.630 102.927  48.961  1.00  0.00           C  
ATOM    125  O   ASN A 288      13.567 103.541  48.815  1.00  0.00           O  
ATOM    126  CB  ASN A 288      15.021 102.315  46.508  1.00  0.00           C  
ATOM    127  CG  ASN A 288      14.476 103.452  45.619  1.00  0.00           C  
ATOM    128  OD1 ASN A 288      14.955 103.675  44.498  1.00  0.00           O  
ATOM    129  ND2 ASN A 288      13.475 104.173  46.124  1.00  0.00           N  
ATOM    130  N   ASP A 289      14.976 102.320  50.096  1.00  0.00           N  
ATOM    131  CA  ASP A 289      14.253 102.526  51.345  1.00  0.00           C  
ATOM    132  C   ASP A 289      14.874 103.700  52.141  1.00  0.00           C  
ATOM    133  O   ASP A 289      14.425 104.030  53.253  1.00  0.00           O  
ATOM    134  CB  ASP A 289      14.228 101.226  52.166  1.00  0.00           C  
ATOM    135  CG  ASP A 289      13.230 100.194  51.612  1.00  0.00           C  
ATOM    136  OD1 ASP A 289      11.999 100.428  51.725  1.00  0.00           O  
ATOM    137  OD2 ASP A 289      13.676  99.147  51.071  1.00  0.00           O  
ATOM    138  N   ALA A 290      15.905 104.317  51.552  1.00  0.00           N  
ATOM    139  CA  ALA A 290      16.565 105.507  52.101  1.00  0.00           C  
ATOM    140  C   ALA A 290      16.223 106.741  51.258  1.00  0.00           C  
ATOM    141  O   ALA A 290      16.429 106.755  50.039  1.00  0.00           O  
ATOM    142  CB  ALA A 290      18.073 105.298  52.180  1.00  0.00           C  
ATOM    143  N   GLU A 291      15.699 107.769  51.920  1.00  0.00           N  
ATOM    144  CA  GLU A 291      15.067 108.909  51.254  1.00  0.00           C  
ATOM    145  C   GLU A 291      15.944 110.162  51.343  1.00  0.00           C  
ATOM    146  O   GLU A 291      16.101 110.912  50.367  1.00  0.00           O  
ATOM    147  CB  GLU A 291      13.705 109.211  51.906  1.00  0.00           C  
ATOM    148  CG  GLU A 291      13.294 108.271  53.074  1.00  0.00           C  
ATOM    149  CD  GLU A 291      13.868 108.675  54.452  1.00  0.00           C  
ATOM    150  OE1 GLU A 291      15.111 108.622  54.650  1.00  0.00           O  
ATOM    151  OE2 GLU A 291      13.060 109.011  55.355  1.00  0.00           O  
ATOM    152  N   VAL A 292      16.490 110.366  52.539  1.00  0.00           N  
ATOM    153  CA  VAL A 292      17.256 111.541  52.915  1.00  0.00           C  
ATOM    154  C   VAL A 292      18.724 111.180  52.784  1.00  0.00           C  
ATOM    155  O   VAL A 292      19.103 110.062  53.120  1.00  0.00           O  
ATOM    156  CB  VAL A 292      16.872 111.922  54.372  1.00  0.00           C  
ATOM    157  CG1 VAL A 292      18.071 112.352  55.228  1.00  0.00           C  
ATOM    158  CG2 VAL A 292      15.747 112.942  54.373  1.00  0.00           C  
ATOM    159  N   LEU A 293      19.539 112.115  52.288  1.00  0.00           N  
ATOM    160  CA  LEU A 293      20.964 111.865  51.995  1.00  0.00           C  
ATOM    161  C   LEU A 293      21.774 111.266  53.145  1.00  0.00           C  
ATOM    162  O   LEU A 293      22.472 110.269  52.949  1.00  0.00           O  
ATOM    163  CB  LEU A 293      21.672 113.130  51.487  1.00  0.00           C  
ATOM    164  CG  LEU A 293      23.195 112.988  51.299  1.00  0.00           C  
ATOM    165  CD1 LEU A 293      23.532 112.412  49.931  1.00  0.00           C  
ATOM    166  CD2 LEU A 293      23.890 114.300  51.503  1.00  0.00           C  
ATOM    167  N   SER A 296      21.688 111.874  54.329  1.00  0.00           N  
ATOM    168  CA  SER A 296      22.457 111.417  55.483  1.00  0.00           C  
ATOM    169  C   SER A 296      22.159 109.952  55.806  1.00  0.00           C  
ATOM    170  O   SER A 296      23.074 109.174  56.064  1.00  0.00           O  
ATOM    171  CB  SER A 296      22.210 112.302  56.699  1.00  0.00           C  
ATOM    172  OG  SER A 296      20.900 112.128  57.204  1.00  0.00           O  
ATOM    173  N   HIS A 297      20.880 109.584  55.754  1.00  0.00           N  
ATOM    174  CA  HIS A 297      20.473 108.197  55.926  1.00  0.00           C  
ATOM    175  C   HIS A 297      21.017 107.262  54.834  1.00  0.00           C  
ATOM    176  O   HIS A 297      21.548 106.202  55.157  1.00  0.00           O  
ATOM    177  CB  HIS A 297      18.953 108.095  56.034  1.00  0.00           C  
ATOM    178  CG  HIS A 297      18.460 106.719  56.353  1.00  0.00           C  
ATOM    179  ND1 HIS A 297      17.230 106.257  55.938  1.00  0.00           N  
ATOM    180  CD2 HIS A 297      19.035 105.700  57.036  1.00  0.00           C  
ATOM    181  CE1 HIS A 297      17.062 105.016  56.361  1.00  0.00           C  
ATOM    182  NE2 HIS A 297      18.146 104.651  57.025  1.00  0.00           N  
ATOM    183  N   GLN A 298      20.885 107.667  53.564  1.00  0.00           N  
ATOM    184  CA  GLN A 298      21.413 106.913  52.408  1.00  0.00           C  
ATOM    185  C   GLN A 298      22.911 106.613  52.518  1.00  0.00           C  
ATOM    186  O   GLN A 298      23.341 105.469  52.359  1.00  0.00           O  
ATOM    187  CB  GLN A 298      21.177 107.674  51.082  1.00  0.00           C  
ATOM    188  CG  GLN A 298      19.741 108.115  50.808  1.00  0.00           C  
ATOM    189  CD  GLN A 298      19.576 108.974  49.546  1.00  0.00           C  
ATOM    190  OE1 GLN A 298      20.543 109.297  48.839  1.00  0.00           O  
ATOM    191  NE2 GLN A 298      18.333 109.337  49.256  1.00  0.00           N  
ATOM    192  N   ILE A 303      23.717 107.638  52.760  1.00  0.00           N  
ATOM    193  CA  ILE A 303      25.168 107.429  52.725  1.00  0.00           C  
ATOM    194  C   ILE A 303      25.764 106.834  54.012  1.00  0.00           C  
ATOM    195  O   ILE A 303      26.821 106.208  53.965  1.00  0.00           O  
ATOM    196  CB  ILE A 303      25.969 108.665  52.201  1.00  0.00           C  
ATOM    197  CG1 ILE A 303      25.817 109.840  53.140  1.00  0.00           C  
ATOM    198  CG2 ILE A 303      25.631 108.997  50.713  1.00  0.00           C  
ATOM    199  CD1 ILE A 303      26.916 109.867  54.145  1.00  0.00           C  
ATOM    200  N   LEU A 305      25.081 107.007  55.141  1.00  0.00           N  
ATOM    201  CA  LEU A 305      25.424 106.275  56.369  1.00  0.00           C  
ATOM    202  C   LEU A 305      25.208 104.765  56.171  1.00  0.00           C  
ATOM    203  O   LEU A 305      26.018 103.948  56.606  1.00  0.00           O  
ATOM    204  CB  LEU A 305      24.645 106.820  57.563  1.00  0.00           C  
ATOM    205  CG  LEU A 305      25.355 107.626  58.685  1.00  0.00           C  
ATOM    206  CD1 LEU A 305      26.799 108.091  58.387  1.00  0.00           C  
ATOM    207  CD2 LEU A 305      24.487 108.778  59.225  1.00  0.00           C  
ATOM    208  N   LEU A 306      24.139 104.406  55.460  1.00  0.00           N  
ATOM    209  CA  LEU A 306      23.952 103.033  54.993  1.00  0.00           C  
ATOM    210  C   LEU A 306      24.985 102.625  53.942  1.00  0.00           C  
ATOM    211  O   LEU A 306      25.604 101.575  54.079  1.00  0.00           O  
ATOM    212  CB  LEU A 306      22.542 102.834  54.447  1.00  0.00           C  
ATOM    213  CG  LEU A 306      21.420 102.843  55.491  1.00  0.00           C  
ATOM    214  CD1 LEU A 306      20.106 103.213  54.825  1.00  0.00           C  
ATOM    215  CD2 LEU A 306      21.319 101.503  56.169  1.00  0.00           C  
ATOM    216  N   ARG A 307      25.175 103.461  52.918  1.00  0.00           N  
ATOM    217  CA  ARG A 307      26.109 103.190  51.809  1.00  0.00           C  
ATOM    218  C   ARG A 307      27.546 102.985  52.252  1.00  0.00           C  
ATOM    219  O   ARG A 307      28.214 102.088  51.765  1.00  0.00           O  
ATOM    220  CB  ARG A 307      26.054 104.303  50.727  1.00  0.00           C  
ATOM    221  CG  ARG A 307      25.060 104.050  49.596  1.00  0.00           C  
ATOM    222  CD  ARG A 307      24.752 105.309  48.732  1.00  0.00           C  
ATOM    223  NE  ARG A 307      25.734 105.717  47.699  1.00  0.00           N  
ATOM    224  CZ  ARG A 307      26.695 104.962  47.161  1.00  0.00           C  
ATOM    225  NH1 ARG A 307      26.860 103.690  47.506  1.00  0.00           N  
ATOM    226  NH2 ARG A 307      27.504 105.490  46.253  1.00  0.00           N  
ATOM    227  N   ALA A 308      28.011 103.828  53.170  1.00  0.00           N  
ATOM    228  CA  ALA A 308      29.399 103.833  53.623  1.00  0.00           C  
ATOM    229  C   ALA A 308      29.682 102.797  54.717  1.00  0.00           C  
ATOM    230  O   ALA A 308      30.784 102.754  55.276  1.00  0.00           O  
ATOM    231  CB  ALA A 308      29.780 105.227  54.092  1.00  0.00           C  
ATOM    232  N   GLY A 309      28.690 101.961  55.023  1.00  0.00           N  
ATOM    233  CA  GLY A 309      28.843 100.929  56.043  1.00  0.00           C  
ATOM    234  C   GLY A 309      29.059 101.449  57.442  1.00  0.00           C  
ATOM    235  O   GLY A 309      29.830 100.860  58.202  1.00  0.00           O  
ATOM    236  N   TYR A 310      28.393 102.560  57.775  1.00  0.00           N  
ATOM    237  CA  TYR A 310      28.453 103.162  59.117  1.00  0.00           C  
ATOM    238  C   TYR A 310      27.376 102.581  60.044  1.00  0.00           C  
ATOM    239  O   TYR A 310      27.585 102.464  61.249  1.00  0.00           O  
ATOM    240  CB  TYR A 310      28.276 104.689  59.050  1.00  0.00           C  
ATOM    241  CG  TYR A 310      29.538 105.497  58.786  1.00  0.00           C  
ATOM    242  CD1 TYR A 310      30.143 106.241  59.804  1.00  0.00           C  
ATOM    243  CD2 TYR A 310      30.124 105.506  57.527  1.00  0.00           C  
ATOM    244  CE1 TYR A 310      31.301 106.974  59.571  1.00  0.00           C  
ATOM    245  CE2 TYR A 310      31.275 106.229  57.275  1.00  0.00           C  
ATOM    246  CZ  TYR A 310      31.866 106.965  58.290  1.00  0.00           C  
ATOM    247  OH  TYR A 310      33.016 107.681  58.015  1.00  0.00           O  
ATOM    248  N   ILE A 311      26.204 102.266  59.493  1.00  0.00           N  
ATOM    249  CA  ILE A 311      25.072 101.799  60.308  1.00  0.00           C  
ATOM    250  C   ILE A 311      24.304 100.685  59.611  1.00  0.00           C  
ATOM    251  O   ILE A 311      24.419 100.507  58.402  1.00  0.00           O  
ATOM    252  CB  ILE A 311      24.050 102.948  60.678  1.00  0.00           C  
ATOM    253  CG1 ILE A 311      23.350 103.496  59.415  1.00  0.00           C  
ATOM    254  CG2 ILE A 311      24.737 104.050  61.480  1.00  0.00           C  
ATOM    255  CD1 ILE A 311      22.175 104.371  59.692  1.00  0.00           C  
ATOM    256  N   ARG A 312      23.511  99.968  60.406  1.00  0.00           N  
ATOM    257  CA  ARG A 312      22.579  98.973  59.935  1.00  0.00           C  
ATOM    258  C   ARG A 312      21.361  98.978  60.841  1.00  0.00           C  
ATOM    259  O   ARG A 312      21.469  99.189  62.034  1.00  0.00           O  
ATOM    260  CB  ARG A 312      23.222  97.567  59.884  1.00  0.00           C  
ATOM    261  CG  ARG A 312      24.222  97.346  58.729  1.00  0.00           C  
ATOM    262  CD  ARG A 312      23.585  97.677  57.386  1.00  0.00           C  
ATOM    263  NE  ARG A 312      24.445  97.471  56.214  1.00  0.00           N  
ATOM    264  CZ  ARG A 312      25.086  98.435  55.553  1.00  0.00           C  
ATOM    265  NH1 ARG A 312      25.014  99.703  55.954  1.00  0.00           N  
ATOM    266  NH2 ARG A 312      25.806  98.134  54.482  1.00  0.00           N  
ATOM    267  N   GLN A 313      20.205  98.714  60.250  1.00  0.00           N  
ATOM    268  CA  GLN A 313      18.926  98.722  60.937  1.00  0.00           C  
ATOM    269  C   GLN A 313      18.684  97.372  61.596  1.00  0.00           C  
ATOM    270  O   GLN A 313      18.898  96.330  60.981  1.00  0.00           O  
ATOM    271  CB  GLN A 313      17.797  98.979  59.929  1.00  0.00           C  
ATOM    272  CG  GLN A 313      16.572  99.633  60.553  1.00  0.00           C  
ATOM    273  CD  GLN A 313      15.273  99.019  60.118  1.00  0.00           C  
ATOM    274  OE1 GLN A 313      14.977  97.862  60.440  1.00  0.00           O  
ATOM    275  NE2 GLN A 313      14.462  99.800  59.404  1.00  0.00           N  
ATOM    276  N   VAL A 314      18.187  97.400  62.823  1.00  0.00           N  
ATOM    277  CA  VAL A 314      17.860  96.178  63.553  1.00  0.00           C  
ATOM    278  C   VAL A 314      16.339  95.977  63.580  1.00  0.00           C  
ATOM    279  O   VAL A 314      15.838  94.850  63.408  1.00  0.00           O  
ATOM    280  CB  VAL A 314      18.480  96.226  64.975  1.00  0.00           C  
ATOM    281  CG1 VAL A 314      17.805  95.273  65.905  1.00  0.00           C  
ATOM    282  CG2 VAL A 314      19.983  95.924  64.901  1.00  0.00           C  
ATOM    283  N   ALA A 315      15.636  97.090  63.795  1.00  0.00           N  
ATOM    284  CA  ALA A 315      14.187  97.206  63.706  1.00  0.00           C  
ATOM    285  C   ALA A 315      13.872  98.662  63.412  1.00  0.00           C  
ATOM    286  O   ALA A 315      14.788  99.504  63.364  1.00  0.00           O  
ATOM    287  CB  ALA A 315      13.534  96.784  65.010  1.00  0.00           C  
ATOM    288  N   ALA A 316      12.587  98.980  63.255  1.00  0.00           N  
ATOM    289  CA  ALA A 316      12.186 100.340  62.925  1.00  0.00           C  
ATOM    290  C   ALA A 316      12.638 101.305  64.012  1.00  0.00           C  
ATOM    291  O   ALA A 316      12.301 101.144  65.190  1.00  0.00           O  
ATOM    292  CB  ALA A 316      10.687 100.427  62.686  1.00  0.00           C  
ATOM    293  N   GLY A 317      13.428 102.287  63.597  1.00  0.00           N  
ATOM    294  CA  GLY A 317      13.998 103.301  64.466  1.00  0.00           C  
ATOM    295  C   GLY A 317      15.061 102.817  65.439  1.00  0.00           C  
ATOM    296  O   GLY A 317      15.371 103.510  66.404  1.00  0.00           O  
ATOM    297  N   ILE A 318      15.602 101.628  65.177  1.00  0.00           N  
ATOM    298  CA  ILE A 318      16.548 100.951  66.057  1.00  0.00           C  
ATOM    299  C   ILE A 318      17.732 100.471  65.244  1.00  0.00           C  
ATOM    300  O   ILE A 318      17.616  99.537  64.448  1.00  0.00           O  
ATOM    301  CB  ILE A 318      15.868  99.784  66.839  1.00  0.00           C  
ATOM    302  CG1 ILE A 318      14.874 100.340  67.881  1.00  0.00           C  
ATOM    303  CG2 ILE A 318      16.918  98.858  67.504  1.00  0.00           C  
ATOM    304  CD1 ILE A 318      13.788  99.335  68.274  1.00  0.00           C  
ATOM    305  N   TYR A 319      18.867 101.129  65.452  1.00  0.00           N  
ATOM    306  CA  TYR A 319      20.054 100.979  64.618  1.00  0.00           C  
ATOM    307  C   TYR A 319      21.263 100.501  65.398  1.00  0.00           C  
ATOM    308  O   TYR A 319      21.418 100.782  66.578  1.00  0.00           O  
ATOM    309  CB  TYR A 319      20.381 102.310  63.899  1.00  0.00           C  
ATOM    310  CG  TYR A 319      19.352 102.624  62.847  1.00  0.00           C  
ATOM    311  CD1 TYR A 319      18.163 103.271  63.181  1.00  0.00           C  
ATOM    312  CD2 TYR A 319      19.534 102.215  61.543  1.00  0.00           C  
ATOM    313  CE1 TYR A 319      17.186 103.506  62.233  1.00  0.00           C  
ATOM    314  CE2 TYR A 319      18.575 102.457  60.583  1.00  0.00           C  
ATOM    315  CZ  TYR A 319      17.399 103.111  60.935  1.00  0.00           C  
ATOM    316  OH  TYR A 319      16.428 103.357  59.974  1.00  0.00           O  
ATOM    317  N   SER A 320      22.101  99.748  64.697  1.00  0.00           N  
ATOM    318  CA  SER A 320      23.400  99.350  65.180  1.00  0.00           C  
ATOM    319  C   SER A 320      24.376 100.388  64.644  1.00  0.00           C  
ATOM    320  O   SER A 320      24.158 100.944  63.552  1.00  0.00           O  
ATOM    321  CB  SER A 320      23.717  97.983  64.615  1.00  0.00           C  
ATOM    322  OG  SER A 320      25.098  97.737  64.653  1.00  0.00           O  
ATOM    323  N   TYR A 321      25.419 100.685  65.419  1.00  0.00           N  
ATOM    324  CA  TYR A 321      26.476 101.594  64.977  1.00  0.00           C  
ATOM    325  C   TYR A 321      27.697 100.748  64.717  1.00  0.00           C  
ATOM    326  O   TYR A 321      28.314 100.218  65.656  1.00  0.00           O  
ATOM    327  CB  TYR A 321      26.806 102.661  66.024  1.00  0.00           C  
ATOM    328  CG  TYR A 321      25.617 103.397  66.542  1.00  0.00           C  
ATOM    329  CD1 TYR A 321      25.081 103.070  67.764  1.00  0.00           C  
ATOM    330  CD2 TYR A 321      25.009 104.406  65.794  1.00  0.00           C  
ATOM    331  CE1 TYR A 321      24.002 103.734  68.265  1.00  0.00           C  
ATOM    332  CE2 TYR A 321      23.904 105.067  66.275  1.00  0.00           C  
ATOM    333  CZ  TYR A 321      23.407 104.720  67.518  1.00  0.00           C  
ATOM    334  OH  TYR A 321      22.317 105.353  68.041  1.00  0.00           O  
ATOM    335  N   LEU A 322      28.044 100.632  63.442  1.00  0.00           N  
ATOM    336  CA  LEU A 322      29.139  99.789  63.038  1.00  0.00           C  
ATOM    337  C   LEU A 322      30.470 100.458  63.452  1.00  0.00           C  
ATOM    338  O   LEU A 322      30.449 101.581  63.972  1.00  0.00           O  
ATOM    339  CB  LEU A 322      29.012  99.470  61.547  1.00  0.00           C  
ATOM    340  CG  LEU A 322      28.198  98.215  61.163  1.00  0.00           C  
ATOM    341  CD1 LEU A 322      26.875  98.095  61.880  1.00  0.00           C  
ATOM    342  CD2 LEU A 322      27.959  98.180  59.664  1.00  0.00           C  
ATOM    343  N   PRO A 323      31.615  99.759  63.303  1.00  0.00           N  
ATOM    344  CA  PRO A 323      32.878 100.345  63.755  1.00  0.00           C  
ATOM    345  C   PRO A 323      33.112 101.816  63.371  1.00  0.00           C  
ATOM    346  O   PRO A 323      33.536 102.607  64.213  1.00  0.00           O  
ATOM    347  CB  PRO A 323      33.931  99.431  63.095  1.00  0.00           C  
ATOM    348  CG  PRO A 323      33.250  98.083  63.098  1.00  0.00           C  
ATOM    349  CD  PRO A 323      31.813  98.405  62.747  1.00  0.00           C  
ATOM    350  N   LEU A 324      32.865 102.179  62.118  1.00  0.00           N  
ATOM    351  CA  LEU A 324      33.084 103.550  61.666  1.00  0.00           C  
ATOM    352  C   LEU A 324      32.148 104.595  62.315  1.00  0.00           C  
ATOM    353  O   LEU A 324      32.580 105.724  62.567  1.00  0.00           O  
ATOM    354  CB  LEU A 324      32.976 103.613  60.151  1.00  0.00           C  
ATOM    355  CG  LEU A 324      34.189 103.669  59.216  1.00  0.00           C  
ATOM    356  CD1 LEU A 324      35.347 102.810  59.637  1.00  0.00           C  
ATOM    357  CD2 LEU A 324      33.714 103.314  57.822  1.00  0.00           C  
ATOM    358  N   ALA A 325      30.892 104.239  62.592  1.00  0.00           N  
ATOM    359  CA  ALA A 325      30.004 105.134  63.355  1.00  0.00           C  
ATOM    360  C   ALA A 325      30.453 105.285  64.801  1.00  0.00           C  
ATOM    361  O   ALA A 325      30.311 106.356  65.385  1.00  0.00           O  
ATOM    362  CB  ALA A 325      28.554 104.681  63.293  1.00  0.00           C  
ATOM    363  N   ASN A 332      31.011 104.215  65.370  1.00  0.00           N  
ATOM    364  CA  ASN A 332      31.482 104.227  66.744  1.00  0.00           C  
ATOM    365  C   ASN A 332      32.679 105.160  66.962  1.00  0.00           C  
ATOM    366  O   ASN A 332      32.714 105.889  67.938  1.00  0.00           O  
ATOM    367  CB  ASN A 332      31.797 102.811  67.233  1.00  0.00           C  
ATOM    368  CG  ASN A 332      31.678 102.691  68.754  1.00  0.00           C  
ATOM    369  OD1 ASN A 332      30.593 102.896  69.318  1.00  0.00           O  
ATOM    370  ND2 ASN A 332      32.802 102.415  69.422  1.00  0.00           N  
ATOM    371  N   ARG A 333      33.648 105.127  66.054  1.00  0.00           N  
ATOM    372  CA  ARG A 333      34.766 106.047  66.059  1.00  0.00           C  
ATOM    373  C   ARG A 333      34.295 107.523  65.977  1.00  0.00           C  
ATOM    374  O   ARG A 333      34.769 108.370  66.716  1.00  0.00           O  
ATOM    375  CB  ARG A 333      35.723 105.708  64.916  1.00  0.00           C  
ATOM    376  CG  ARG A 333      36.379 104.343  65.048  1.00  0.00           C  
ATOM    377  CD  ARG A 333      37.388 104.054  63.933  1.00  0.00           C  
ATOM    378  NE  ARG A 333      38.585 104.876  64.089  1.00  0.00           N  
ATOM    379  CZ  ARG A 333      39.669 104.521  64.780  1.00  0.00           C  
ATOM    380  NH1 ARG A 333      39.744 103.339  65.374  1.00  0.00           N  
ATOM    381  NH2 ARG A 333      40.695 105.354  64.861  1.00  0.00           N  
ATOM    382  N   VAL A 334      33.356 107.818  65.084  1.00  0.00           N  
ATOM    383  CA  VAL A 334      32.822 109.184  64.976  1.00  0.00           C  
ATOM    384  C   VAL A 334      32.082 109.565  66.254  1.00  0.00           C  
ATOM    385  O   VAL A 334      32.272 110.655  66.756  1.00  0.00           O  
ATOM    386  CB  VAL A 334      31.876 109.394  63.737  1.00  0.00           C  
ATOM    387  CG1 VAL A 334      31.258 110.814  63.769  1.00  0.00           C  
ATOM    388  CG2 VAL A 334      32.616 109.183  62.457  1.00  0.00           C  
ATOM    389  N   LEU A 335      31.268 108.656  66.785  1.00  0.00           N  
ATOM    390  CA  LEU A 335      30.492 108.899  67.992  1.00  0.00           C  
ATOM    391  C   LEU A 335      31.385 109.243  69.183  1.00  0.00           C  
ATOM    392  O   LEU A 335      31.059 110.126  69.956  1.00  0.00           O  
ATOM    393  CB  LEU A 335      29.652 107.668  68.350  1.00  0.00           C  
ATOM    394  CG  LEU A 335      28.358 107.335  67.591  1.00  0.00           C  
ATOM    395  CD1 LEU A 335      27.910 105.937  68.030  1.00  0.00           C  
ATOM    396  CD2 LEU A 335      27.233 108.377  67.803  1.00  0.00           C  
ATOM    397  N   GLU A 336      32.494 108.525  69.330  1.00  0.00           N  
ATOM    398  CA  GLU A 336      33.426 108.756  70.435  1.00  0.00           C  
ATOM    399  C   GLU A 336      34.234 110.045  70.241  1.00  0.00           C  
ATOM    400  O   GLU A 336      34.585 110.702  71.207  1.00  0.00           O  
ATOM    401  CB  GLU A 336      34.337 107.535  70.671  1.00  0.00           C  
ATOM    402  CG  GLU A 336      33.594 106.230  71.114  1.00  0.00           C  
ATOM    403  CD  GLU A 336      32.997 106.274  72.530  1.00  0.00           C  
ATOM    404  OE1 GLU A 336      33.515 107.024  73.386  1.00  0.00           O  
ATOM    405  OE2 GLU A 336      32.011 105.531  72.806  1.00  0.00           O  
ATOM    406  N   LYS A 337      34.512 110.427  69.000  1.00  0.00           N  
ATOM    407  CA  LYS A 337      35.032 111.781  68.754  1.00  0.00           C  
ATOM    408  C   LYS A 337      34.011 112.887  69.084  1.00  0.00           C  
ATOM    409  O   LYS A 337      34.374 113.906  69.635  1.00  0.00           O  
ATOM    410  CB  LYS A 337      35.559 111.909  67.331  1.00  0.00           C  
ATOM    411  CG  LYS A 337      36.785 111.064  67.101  1.00  0.00           C  
ATOM    412  CD  LYS A 337      37.161 111.065  65.649  1.00  0.00           C  
ATOM    413  CE  LYS A 337      38.168 109.986  65.372  1.00  0.00           C  
ATOM    414  NZ  LYS A 337      39.328 110.084  66.287  1.00  0.00           N  
ATOM    415  N   LEU A 338      32.731 112.673  68.800  1.00  0.00           N  
ATOM    416  CA  LEU A 338      31.713 113.652  69.229  1.00  0.00           C  
ATOM    417  C   LEU A 338      31.593 113.735  70.762  1.00  0.00           C  
ATOM    418  O   LEU A 338      31.532 114.822  71.311  1.00  0.00           O  
ATOM    419  CB  LEU A 338      30.356 113.395  68.566  1.00  0.00           C  
ATOM    420  CG  LEU A 338      30.257 113.470  67.041  1.00  0.00           C  
ATOM    421  CD1 LEU A 338      28.950 112.879  66.581  1.00  0.00           C  
ATOM    422  CD2 LEU A 338      30.381 114.909  66.552  1.00  0.00           C  
ATOM    423  N   LYS A 339      31.567 112.593  71.446  1.00  0.00           N  
ATOM    424  CA  LYS A 339      31.637 112.563  72.913  1.00  0.00           C  
ATOM    425  C   LYS A 339      32.832 113.299  73.472  1.00  0.00           C  
ATOM    426  O   LYS A 339      32.684 114.092  74.386  1.00  0.00           O  
ATOM    427  CB  LYS A 339      31.634 111.139  73.442  1.00  0.00           C  
ATOM    428  CG  LYS A 339      30.339 110.409  73.172  1.00  0.00           C  
ATOM    429  CD  LYS A 339      30.412 108.983  73.620  1.00  0.00           C  
ATOM    430  CE  LYS A 339      29.310 108.208  72.911  1.00  0.00           C  
ATOM    431  NZ  LYS A 339      28.877 106.995  73.687  1.00  0.00           N  
ATOM    432  N   THR A 340      34.020 113.037  72.928  1.00  0.00           N  
ATOM    433  CA  THR A 340      35.236 113.718  73.353  1.00  0.00           C  
ATOM    434  C   THR A 340      35.098 115.243  73.306  1.00  0.00           C  
ATOM    435  O   THR A 340      35.419 115.908  74.288  1.00  0.00           O  
ATOM    436  CB  THR A 340      36.456 113.232  72.525  1.00  0.00           C  
ATOM    437  OG1 THR A 340      36.721 111.873  72.857  1.00  0.00           O  
ATOM    438  CG2 THR A 340      37.728 114.058  72.804  1.00  0.00           C  
ATOM    439  N   ILE A 341      34.624 115.774  72.175  1.00  0.00           N  
ATOM    440  CA  ILE A 341      34.408 117.207  71.955  1.00  0.00           C  
ATOM    441  C   ILE A 341      33.479 117.816  72.999  1.00  0.00           C  
ATOM    442  O   ILE A 341      33.782 118.884  73.532  1.00  0.00           O  
ATOM    443  CB  ILE A 341      33.844 117.527  70.524  1.00  0.00           C  
ATOM    444  CG1 ILE A 341      34.895 117.238  69.450  1.00  0.00           C  
ATOM    445  CG2 ILE A 341      33.317 118.966  70.441  1.00  0.00           C  
ATOM    446  CD1 ILE A 341      34.396 117.396  68.013  1.00  0.00           C  
ATOM    447  N   MET A 342      32.366 117.135  73.272  1.00  0.00           N  
ATOM    448  CA  MET A 342      31.411 117.542  74.298  1.00  0.00           C  
ATOM    449  C   MET A 342      31.984 117.510  75.700  1.00  0.00           C  
ATOM    450  O   MET A 342      31.705 118.387  76.506  1.00  0.00           O  
ATOM    451  CB  MET A 342      30.173 116.649  74.265  1.00  0.00           C  
ATOM    452  CG  MET A 342      29.344 116.770  72.965  1.00  0.00           C  
ATOM    453  SD  MET A 342      27.825 115.795  73.102  1.00  0.00           S  
ATOM    454  CE  MET A 342      28.510 114.169  73.223  1.00  0.00           C  
ATOM    455  N   ARG A 343      32.776 116.495  76.006  1.00  0.00           N  
ATOM    456  CA  ARG A 343      33.379 116.413  77.314  1.00  0.00           C  
ATOM    457  C   ARG A 343      34.303 117.605  77.553  1.00  0.00           C  
ATOM    458  O   ARG A 343      34.288 118.190  78.629  1.00  0.00           O  
ATOM    459  CB  ARG A 343      34.095 115.076  77.505  1.00  0.00           C  
ATOM    460  CG  ARG A 343      33.103 113.939  77.789  1.00  0.00           C  
ATOM    461  CD  ARG A 343      33.763 112.591  77.812  1.00  0.00           C  
ATOM    462  NE  ARG A 343      32.810 111.563  78.196  1.00  0.00           N  
ATOM    463  CZ  ARG A 343      32.623 110.416  77.548  1.00  0.00           C  
ATOM    464  NH1 ARG A 343      33.342 110.130  76.475  1.00  0.00           N  
ATOM    465  NH2 ARG A 343      31.723 109.541  77.993  1.00  0.00           N  
ATOM    466  N   GLU A 344      35.068 117.981  76.532  1.00  0.00           N  
ATOM    467  CA  GLU A 344      36.046 119.044  76.654  1.00  0.00           C  
ATOM    468  C   GLU A 344      35.301 120.344  76.895  1.00  0.00           C  
ATOM    469  O   GLU A 344      35.680 121.136  77.750  1.00  0.00           O  
ATOM    470  CB  GLU A 344      36.874 119.181  75.380  1.00  0.00           C  
ATOM    471  CG  GLU A 344      37.830 118.036  75.114  1.00  0.00           C  
ATOM    472  CD  GLU A 344      38.503 118.167  73.733  1.00  0.00           C  
ATOM    473  OE1 GLU A 344      38.075 119.054  72.950  1.00  0.00           O  
ATOM    474  OE2 GLU A 344      39.435 117.379  73.425  1.00  0.00           O  
ATOM    475  N   GLU A 345      34.230 120.551  76.141  1.00  0.00           N  
ATOM    476  CA  GLU A 345      33.492 121.789  76.252  1.00  0.00           C  
ATOM    477  C   GLU A 345      32.730 121.894  77.573  1.00  0.00           C  
ATOM    478  O   GLU A 345      32.575 122.992  78.111  1.00  0.00           O  
ATOM    479  CB  GLU A 345      32.598 122.015  75.031  1.00  0.00           C  
ATOM    480  CG  GLU A 345      33.359 122.095  73.678  1.00  0.00           C  
ATOM    481  CD  GLU A 345      34.418 123.191  73.629  1.00  0.00           C  
ATOM    482  OE1 GLU A 345      34.304 124.185  74.371  1.00  0.00           O  
ATOM    483  OE2 GLU A 345      35.381 123.069  72.838  1.00  0.00           O  
ATOM    484  N   PHE A 347      32.298 120.759  78.115  1.00  0.00           N  
ATOM    485  CA  PHE A 347      31.538 120.771  79.353  1.00  0.00           C  
ATOM    486  C   PHE A 347      32.404 120.909  80.604  1.00  0.00           C  
ATOM    487  O   PHE A 347      31.952 121.503  81.591  1.00  0.00           O  
ATOM    488  CB  PHE A 347      30.545 119.588  79.447  1.00  0.00           C  
ATOM    489  CG  PHE A 347      29.411 119.678  78.462  1.00  0.00           C  
ATOM    490  CD1 PHE A 347      28.770 120.903  78.227  1.00  0.00           C  
ATOM    491  CD2 PHE A 347      28.998 118.557  77.751  1.00  0.00           C  
ATOM    492  CE1 PHE A 347      27.738 121.009  77.294  1.00  0.00           C  
ATOM    493  CE2 PHE A 347      27.962 118.643  76.820  1.00  0.00           C  
ATOM    494  CZ  PHE A 347      27.325 119.870  76.591  1.00  0.00           C  
ATOM    495  N   GLU A 348      33.625 120.376  80.569  1.00  0.00           N  
ATOM    496  CA  GLU A 348      34.569 120.616  81.661  1.00  0.00           C  
ATOM    497  C   GLU A 348      34.805 122.108  81.880  1.00  0.00           C  
ATOM    498  O   GLU A 348      34.877 122.552  83.025  1.00  0.00           O  
ATOM    499  CB  GLU A 348      35.887 119.809  81.516  1.00  0.00           C  
ATOM    500  CG  GLU A 348      36.998 120.457  80.730  1.00  0.00           C  
ATOM    501  CD  GLU A 348      38.015 121.192  81.614  1.00  0.00           C  
ATOM    502  OE1 GLU A 348      38.331 120.667  82.713  1.00  0.00           O  
ATOM    503  OE2 GLU A 348      38.511 122.281  81.198  1.00  0.00           O  
ATOM    504  N   LYS A 349      34.853 122.879  80.789  1.00  0.00           N  
ATOM    505  CA  LYS A 349      35.014 124.335  80.831  1.00  0.00           C  
ATOM    506  C   LYS A 349      33.950 125.062  81.650  1.00  0.00           C  
ATOM    507  O   LYS A 349      34.228 126.125  82.188  1.00  0.00           O  
ATOM    508  CB  LYS A 349      35.025 124.924  79.426  1.00  0.00           C  
ATOM    509  CG  LYS A 349      36.247 124.593  78.608  1.00  0.00           C  
ATOM    510  CD  LYS A 349      36.198 125.288  77.261  1.00  0.00           C  
ATOM    511  CE  LYS A 349      37.178 124.622  76.325  1.00  0.00           C  
ATOM    512  NZ  LYS A 349      37.030 125.121  74.935  1.00  0.00           N  
ATOM    513  N   ILE A 352      32.746 124.505  81.744  1.00  0.00           N  
ATOM    514  CA  ILE A 352      31.665 125.176  82.500  1.00  0.00           C  
ATOM    515  C   ILE A 352      31.315 124.474  83.821  1.00  0.00           C  
ATOM    516  O   ILE A 352      30.289 124.788  84.449  1.00  0.00           O  
ATOM    517  CB  ILE A 352      30.380 125.390  81.627  1.00  0.00           C  
ATOM    518  CG1 ILE A 352      29.805 124.046  81.146  1.00  0.00           C  
ATOM    519  CG2 ILE A 352      30.669 126.344  80.470  1.00  0.00           C  
ATOM    520  CD1 ILE A 352      28.343 124.079  80.673  1.00  0.00           C  
ATOM    521  N   ASP A 361      32.175 123.522  84.221  1.00  0.00           N  
ATOM    522  CA  ASP A 361      32.045 122.743  85.465  1.00  0.00           C  
ATOM    523  C   ASP A 361      30.810 121.838  85.461  1.00  0.00           C  
ATOM    524  O   ASP A 361      30.147 121.665  86.492  1.00  0.00           O  
ATOM    525  CB  ASP A 361      32.046 123.642  86.724  1.00  0.00           C  
ATOM    526  CG  ASP A 361      33.273 124.535  86.825  1.00  0.00           C  
ATOM    527  OD1 ASP A 361      34.359 124.143  86.353  1.00  0.00           O  
ATOM    528  OD2 ASP A 361      33.150 125.637  87.404  1.00  0.00           O  
ATOM    529  N   ALA A 362      30.502 121.271  84.303  1.00  0.00           N  
ATOM    530  CA  ALA A 362      29.530 120.199  84.213  1.00  0.00           C  
ATOM    531  C   ALA A 362      30.305 118.905  84.431  1.00  0.00           C  
ATOM    532  O   ALA A 362      31.371 118.700  83.835  1.00  0.00           O  
ATOM    533  CB  ALA A 362      28.847 120.211  82.841  1.00  0.00           C  
ATOM    534  N   VAL A 363      29.794 118.047  85.302  1.00  0.00           N  
ATOM    535  CA  VAL A 363      30.501 116.838  85.742  1.00  0.00           C  
ATOM    536  C   VAL A 363      29.759 115.626  85.200  1.00  0.00           C  
ATOM    537  O   VAL A 363      28.538 115.604  85.247  1.00  0.00           O  
ATOM    538  CB  VAL A 363      30.570 116.803  87.309  1.00  0.00           C  
ATOM    539  CG1 VAL A 363      31.286 115.524  87.841  1.00  0.00           C  
ATOM    540  CG2 VAL A 363      31.272 118.052  87.818  1.00  0.00           C  
ATOM    541  N   GLU A 364      30.479 114.635  84.675  1.00  0.00           N  
ATOM    542  CA  GLU A 364      29.868 113.443  84.094  1.00  0.00           C  
ATOM    543  C   GLU A 364      29.509 112.358  85.097  1.00  0.00           C  
ATOM    544  O   GLU A 364      30.240 112.112  86.045  1.00  0.00           O  
ATOM    545  CB  GLU A 364      30.738 112.818  83.004  1.00  0.00           C  
ATOM    546  CG  GLU A 364      29.911 111.849  82.085  1.00  0.00           C  
ATOM    547  CD  GLU A 364      30.660 111.381  80.854  1.00  0.00           C  
ATOM    548  OE1 GLU A 364      31.789 111.874  80.637  1.00  0.00           O  
ATOM    549  OE2 GLU A 364      30.106 110.551  80.080  1.00  0.00           O  
ATOM    550  N   MET A 365      28.401 111.685  84.792  1.00  0.00           N  
ATOM    551  CA  MET A 365      27.749 110.648  85.568  1.00  0.00           C  
ATOM    552  C   MET A 365      27.109 109.661  84.583  1.00  0.00           C  
ATOM    553  O   MET A 365      27.070 109.925  83.389  1.00  0.00           O  
ATOM    554  CB  MET A 365      26.555 111.278  86.271  1.00  0.00           C  
ATOM    555  CG  MET A 365      26.817 111.791  87.568  1.00  0.00           C  
ATOM    556  SD  MET A 365      25.274 111.865  88.410  1.00  0.00           S  
ATOM    557  CE  MET A 365      24.603 110.201  88.270  1.00  0.00           C  
ATOM    558  N   LEU A 366      26.533 108.577  85.114  1.00  0.00           N  
ATOM    559  CA  LEU A 366      25.751 107.627  84.330  1.00  0.00           C  
ATOM    560  C   LEU A 366      24.559 107.103  85.129  1.00  0.00           C  
ATOM    561  O   LEU A 366      24.729 106.513  86.202  1.00  0.00           O  
ATOM    562  CB  LEU A 366      26.611 106.452  83.826  1.00  0.00           C  
ATOM    563  CG  LEU A 366      25.946 105.577  82.726  1.00  0.00           C  
ATOM    564  CD1 LEU A 366      25.428 106.431  81.543  1.00  0.00           C  
ATOM    565  CD2 LEU A 366      26.912 104.482  82.199  1.00  0.00           C  
ATOM    566  N   MET A 368      23.364 107.341  84.591  1.00  0.00           N  
ATOM    567  CA  MET A 368      22.105 106.853  85.170  1.00  0.00           C  
ATOM    568  C   MET A 368      21.737 105.513  84.547  1.00  0.00           C  
ATOM    569  O   MET A 368      22.168 105.198  83.428  1.00  0.00           O  
ATOM    570  CB  MET A 368      20.929 107.829  84.904  1.00  0.00           C  
ATOM    571  CG  MET A 368      20.842 109.033  85.798  1.00  0.00           C  
ATOM    572  SD  MET A 368      21.149 108.688  87.539  1.00  0.00           S  
ATOM    573  CE  MET A 368      20.693 110.258  88.301  1.00  0.00           C  
ATOM    574  N   PRO A 370      20.893 104.736  85.241  1.00  0.00           N  
ATOM    575  CA  PRO A 370      20.356 103.574  84.538  1.00  0.00           C  
ATOM    576  C   PRO A 370      19.230 103.975  83.553  1.00  0.00           C  
ATOM    577  O   PRO A 370      18.544 104.972  83.763  1.00  0.00           O  
ATOM    578  CB  PRO A 370      19.814 102.712  85.673  1.00  0.00           C  
ATOM    579  CG  PRO A 370      19.453 103.727  86.783  1.00  0.00           C  
ATOM    580  CD  PRO A 370      20.390 104.879  86.623  1.00  0.00           C  
ATOM    581  N   ALA A 371      19.035 103.193  82.494  1.00  0.00           N  
ATOM    582  CA  ALA A 371      17.926 103.402  81.540  1.00  0.00           C  
ATOM    583  C   ALA A 371      16.646 102.636  81.896  1.00  0.00           C  
ATOM    584  O   ALA A 371      15.603 102.920  81.364  1.00  0.00           O  
ATOM    585  CB  ALA A 371      18.364 102.993  80.177  1.00  0.00           C  
ATOM    586  N   LEU A 372      16.728 101.637  82.767  1.00  0.00           N  
ATOM    587  CA  LEU A 372      15.538 100.902  83.215  1.00  0.00           C  
ATOM    588  C   LEU A 372      15.158 101.455  84.556  1.00  0.00           C  
ATOM    589  O   LEU A 372      15.915 101.354  85.502  1.00  0.00           O  
ATOM    590  CB  LEU A 372      15.842  99.410  83.345  1.00  0.00           C  
ATOM    591  CG  LEU A 372      14.760  98.449  83.882  1.00  0.00           C  
ATOM    592  CD1 LEU A 372      13.572  98.340  82.930  1.00  0.00           C  
ATOM    593  CD2 LEU A 372      15.396  97.068  84.099  1.00  0.00           C  
ATOM    594  N   LEU A 373      13.979 102.042  84.633  1.00  0.00           N  
ATOM    595  CA  LEU A 373      13.595 102.818  85.792  1.00  0.00           C  
ATOM    596  C   LEU A 373      12.333 102.249  86.413  1.00  0.00           C  
ATOM    597  O   LEU A 373      11.459 101.797  85.692  1.00  0.00           O  
ATOM    598  CB  LEU A 373      13.372 104.285  85.395  1.00  0.00           C  
ATOM    599  CG  LEU A 373      14.549 105.045  84.765  1.00  0.00           C  
ATOM    600  CD1 LEU A 373      14.148 106.450  84.322  1.00  0.00           C  
ATOM    601  CD2 LEU A 373      15.755 105.086  85.712  1.00  0.00           C  
ATOM    602  N   PRO A 374      12.238 102.270  87.761  1.00  0.00           N  
ATOM    603  CA  PRO A 374      10.983 101.865  88.393  1.00  0.00           C  
ATOM    604  C   PRO A 374       9.939 102.926  88.086  1.00  0.00           C  
ATOM    605  O   PRO A 374      10.222 104.127  88.186  1.00  0.00           O  
ATOM    606  CB  PRO A 374      11.325 101.842  89.890  1.00  0.00           C  
ATOM    607  CG  PRO A 374      12.477 102.797  90.038  1.00  0.00           C  
ATOM    608  CD  PRO A 374      13.263 102.656  88.754  1.00  0.00           C  
ATOM    609  N   ALA A 375       8.751 102.486  87.702  1.00  0.00           N  
ATOM    610  CA  ALA A 375       7.689 103.374  87.240  1.00  0.00           C  
ATOM    611  C   ALA A 375       7.283 104.395  88.281  1.00  0.00           C  
ATOM    612  O   ALA A 375       6.714 105.421  87.926  1.00  0.00           O  
ATOM    613  CB  ALA A 375       6.473 102.553  86.812  1.00  0.00           C  
ATOM    614  N   GLU A 376       7.563 104.107  89.554  1.00  0.00           N  
ATOM    615  CA  GLU A 376       7.196 104.982  90.690  1.00  0.00           C  
ATOM    616  C   GLU A 376       7.872 106.358  90.653  1.00  0.00           C  
ATOM    617  O   GLU A 376       7.359 107.324  91.200  1.00  0.00           O  
ATOM    618  CB  GLU A 376       7.487 104.277  92.028  1.00  0.00           C  
ATOM    619  CG  GLU A 376       7.426 105.163  93.284  1.00  0.00           C  
ATOM    620  CD  GLU A 376       6.022 105.685  93.597  1.00  0.00           C  
ATOM    621  OE1 GLU A 376       5.025 104.961  93.349  1.00  0.00           O  
ATOM    622  OE2 GLU A 376       5.912 106.822  94.104  1.00  0.00           O  
ATOM    623  N   LEU A 377       9.018 106.435  90.000  1.00  0.00           N  
ATOM    624  CA  LEU A 377       9.722 107.678  89.780  1.00  0.00           C  
ATOM    625  C   LEU A 377       8.858 108.630  88.964  1.00  0.00           C  
ATOM    626  O   LEU A 377       8.730 109.837  89.275  1.00  0.00           O  
ATOM    627  CB  LEU A 377      10.978 107.357  88.977  1.00  0.00           C  
ATOM    628  CG  LEU A 377      12.391 107.731  89.425  1.00  0.00           C  
ATOM    629  CD1 LEU A 377      12.474 107.990  90.913  1.00  0.00           C  
ATOM    630  CD2 LEU A 377      13.320 106.621  89.001  1.00  0.00           C  
ATOM    631  N   TRP A 378       8.273 108.072  87.904  1.00  0.00           N  
ATOM    632  CA  TRP A 378       7.467 108.830  86.979  1.00  0.00           C  
ATOM    633  C   TRP A 378       6.050 109.041  87.482  1.00  0.00           C  
ATOM    634  O   TRP A 378       5.393 109.982  87.076  1.00  0.00           O  
ATOM    635  CB  TRP A 378       7.523 108.201  85.579  1.00  0.00           C  
ATOM    636  CG  TRP A 378       8.760 108.628  84.863  1.00  0.00           C  
ATOM    637  CD1 TRP A 378      10.065 108.501  85.307  1.00  0.00           C  
ATOM    638  CD2 TRP A 378       8.837 109.294  83.601  1.00  0.00           C  
ATOM    639  NE1 TRP A 378      10.941 109.027  84.387  1.00  0.00           N  
ATOM    640  CE2 TRP A 378      10.217 109.525  83.330  1.00  0.00           C  
ATOM    641  CE3 TRP A 378       7.888 109.702  82.659  1.00  0.00           C  
ATOM    642  CZ2 TRP A 378      10.652 110.149  82.158  1.00  0.00           C  
ATOM    643  CZ3 TRP A 378       8.332 110.326  81.499  1.00  0.00           C  
ATOM    644  CH2 TRP A 378       9.695 110.548  81.263  1.00  0.00           C  
ATOM    645  N   LYS A 388       5.600 108.180  88.392  1.00  0.00           N  
ATOM    646  CA  LYS A 388       4.281 108.325  89.012  1.00  0.00           C  
ATOM    647  C   LYS A 388       4.285 109.504  89.978  1.00  0.00           C  
ATOM    648  O   LYS A 388       3.315 110.243  90.071  1.00  0.00           O  
ATOM    649  CB  LYS A 388       3.858 107.038  89.715  1.00  0.00           C  
ATOM    650  CG  LYS A 388       3.467 105.911  88.770  1.00  0.00           C  
ATOM    651  CD  LYS A 388       3.295 104.582  89.515  1.00  0.00           C  
ATOM    652  CE  LYS A 388       2.572 103.530  88.650  1.00  0.00           C  
ATOM    653  NZ  LYS A 388       3.079 102.127  88.880  1.00  0.00           N  
ATOM    654  N   GLU A 389       5.395 109.674  90.678  1.00  0.00           N  
ATOM    655  CA  GLU A 389       5.592 110.783  91.592  1.00  0.00           C  
ATOM    656  C   GLU A 389       5.667 112.124  90.864  1.00  0.00           C  
ATOM    657  O   GLU A 389       5.112 113.112  91.344  1.00  0.00           O  
ATOM    658  CB  GLU A 389       6.865 110.540  92.396  1.00  0.00           C  
ATOM    659  CG  GLU A 389       6.914 111.259  93.727  1.00  0.00           C  
ATOM    660  CD  GLU A 389       8.223 111.028  94.486  1.00  0.00           C  
ATOM    661  OE1 GLU A 389       8.413 111.706  95.517  1.00  0.00           O  
ATOM    662  OE2 GLU A 389       9.053 110.174  94.061  1.00  0.00           O  
ATOM    663  N   SER A 396       6.364 112.175  89.727  1.00  0.00           N  
ATOM    664  CA  SER A 396       6.453 113.413  88.945  1.00  0.00           C  
ATOM    665  C   SER A 396       5.161 113.714  88.224  1.00  0.00           C  
ATOM    666  O   SER A 396       4.840 114.870  88.029  1.00  0.00           O  
ATOM    667  CB  SER A 396       7.606 113.389  87.946  1.00  0.00           C  
ATOM    668  OG  SER A 396       7.300 112.600  86.811  1.00  0.00           O  
ATOM    669  N   GLY A 397       4.423 112.666  87.845  1.00  0.00           N  
ATOM    670  CA  GLY A 397       3.142 112.794  87.154  1.00  0.00           C  
ATOM    671  C   GLY A 397       3.218 112.410  85.687  1.00  0.00           C  
ATOM    672  O   GLY A 397       2.200 112.154  85.044  1.00  0.00           O  
ATOM    673  N   ARG A 399       4.433 112.325  85.166  1.00  0.00           N  
ATOM    674  CA  ARG A 399       4.644 112.127  83.734  1.00  0.00           C  
ATOM    675  C   ARG A 399       4.393 110.713  83.281  1.00  0.00           C  
ATOM    676  O   ARG A 399       4.297 110.446  82.085  1.00  0.00           O  
ATOM    677  CB  ARG A 399       6.046 112.566  83.321  1.00  0.00           C  
ATOM    678  CG  ARG A 399       6.314 114.077  83.299  1.00  0.00           C  
ATOM    679  CD  ARG A 399       7.827 114.248  83.307  1.00  0.00           C  
ATOM    680  NE  ARG A 399       8.404 114.615  82.041  1.00  0.00           N  
ATOM    681  CZ  ARG A 399       9.694 114.513  81.710  1.00  0.00           C  
ATOM    682  NH1 ARG A 399      10.617 113.981  82.519  1.00  0.00           N  
ATOM    683  NH2 ARG A 399      10.053 114.950  80.524  1.00  0.00           N  
ATOM    684  N   TYR A 404       4.305 109.800  84.238  1.00  0.00           N  
ATOM    685  CA  TYR A 404       3.948 108.415  83.949  1.00  0.00           C  
ATOM    686  C   TYR A 404       2.650 108.351  83.184  1.00  0.00           C  
ATOM    687  O   TYR A 404       2.507 107.602  82.230  1.00  0.00           O  
ATOM    688  CB  TYR A 404       3.750 107.640  85.237  1.00  0.00           C  
ATOM    689  CG  TYR A 404       3.629 106.156  85.002  1.00  0.00           C  
ATOM    690  CD1 TYR A 404       4.717 105.420  84.537  1.00  0.00           C  
ATOM    691  CD2 TYR A 404       2.435 105.491  85.234  1.00  0.00           C  
ATOM    692  CE1 TYR A 404       4.618 104.068  84.305  1.00  0.00           C  
ATOM    693  CE2 TYR A 404       2.330 104.123  85.015  1.00  0.00           C  
ATOM    694  CZ  TYR A 404       3.429 103.419  84.555  1.00  0.00           C  
ATOM    695  OH  TYR A 404       3.341 102.064  84.327  1.00  0.00           O  
ATOM    696  N   GLU A 406       1.696 109.145  83.652  1.00  0.00           N  
ATOM    697  CA  GLU A 406       0.385 109.244  83.047  1.00  0.00           C  
ATOM    698  C   GLU A 406       0.411 110.173  81.837  1.00  0.00           C  
ATOM    699  O   GLU A 406      -0.155 109.826  80.810  1.00  0.00           O  
ATOM    700  CB  GLU A 406      -0.662 109.652  84.097  1.00  0.00           C  
ATOM    701  CG  GLU A 406      -1.032 108.511  85.112  1.00  0.00           C  
ATOM    702  CD  GLU A 406      -0.094 108.383  86.357  1.00  0.00           C  
ATOM    703  OE1 GLU A 406       0.865 109.184  86.530  1.00  0.00           O  
ATOM    704  OE2 GLU A 406      -0.339 107.456  87.184  1.00  0.00           O  
ATOM    705  N   THR A 486       1.118 111.304  81.929  1.00  0.00           N  
ATOM    706  CA  THR A 486       1.046 112.348  80.877  1.00  0.00           C  
ATOM    707  C   THR A 486       2.032 112.283  79.708  1.00  0.00           C  
ATOM    708  O   THR A 486       1.807 112.950  78.703  1.00  0.00           O  
ATOM    709  CB  THR A 486       1.098 113.783  81.437  1.00  0.00           C  
ATOM    710  OG1 THR A 486       2.452 114.137  81.727  1.00  0.00           O  
ATOM    711  CG2 THR A 486       0.271 113.901  82.671  1.00  0.00           C  
ATOM    712  N   TYR A 487       3.119 111.528  79.825  1.00  0.00           N  
ATOM    713  CA  TYR A 487       4.124 111.524  78.754  1.00  0.00           C  
ATOM    714  C   TYR A 487       3.504 111.094  77.426  1.00  0.00           C  
ATOM    715  O   TYR A 487       3.675 111.767  76.401  1.00  0.00           O  
ATOM    716  CB  TYR A 487       5.332 110.650  79.089  1.00  0.00           C  
ATOM    717  CG  TYR A 487       6.557 111.001  78.265  1.00  0.00           C  
ATOM    718  CD1 TYR A 487       7.293 112.153  78.537  1.00  0.00           C  
ATOM    719  CD2 TYR A 487       6.977 110.180  77.216  1.00  0.00           C  
ATOM    720  CE1 TYR A 487       8.419 112.500  77.779  1.00  0.00           C  
ATOM    721  CE2 TYR A 487       8.111 110.502  76.447  1.00  0.00           C  
ATOM    722  CZ  TYR A 487       8.827 111.676  76.736  1.00  0.00           C  
ATOM    723  OH  TYR A 487       9.954 112.001  76.008  1.00  0.00           O  
ATOM    724  N   GLY A 488       2.777 109.984  77.468  1.00  0.00           N  
ATOM    725  CA  GLY A 488       2.049 109.480  76.321  1.00  0.00           C  
ATOM    726  C   GLY A 488       2.532 108.107  75.904  1.00  0.00           C  
ATOM    727  O   GLY A 488       3.305 107.469  76.622  1.00  0.00           O  
ATOM    728  N   PRO A 495       2.095 107.649  74.719  1.00  0.00           N  
ATOM    729  CA  PRO A 495       2.467 106.331  74.203  1.00  0.00           C  
ATOM    730  C   PRO A 495       3.908 106.251  73.705  1.00  0.00           C  
ATOM    731  O   PRO A 495       4.332 105.188  73.284  1.00  0.00           O  
ATOM    732  CB  PRO A 495       1.485 106.116  73.049  1.00  0.00           C  
ATOM    733  CG  PRO A 495       1.123 107.471  72.601  1.00  0.00           C  
ATOM    734  CD  PRO A 495       1.220 108.387  73.790  1.00  0.00           C  
ATOM    735  N   ASN A 496       4.642 107.361  73.744  1.00  0.00           N  
ATOM    736  CA  ASN A 496       6.101 107.360  73.564  1.00  0.00           C  
ATOM    737  C   ASN A 496       6.846 106.589  74.670  1.00  0.00           C  
ATOM    738  O   ASN A 496       8.015 106.165  74.506  1.00  0.00           O  
ATOM    739  CB  ASN A 496       6.610 108.806  73.569  1.00  0.00           C  
ATOM    740  CG  ASN A 496       7.060 109.267  72.209  1.00  0.00           C  
ATOM    741  OD1 ASN A 496       8.181 109.745  72.052  1.00  0.00           O  
ATOM    742  ND2 ASN A 496       6.198 109.119  71.207  1.00  0.00           N  
ATOM    743  N   LEU A 497       6.174 106.439  75.807  1.00  0.00           N  
ATOM    744  CA  LEU A 497       6.801 105.862  76.977  1.00  0.00           C  
ATOM    745  C   LEU A 497       6.761 104.341  76.879  1.00  0.00           C  
ATOM    746  O   LEU A 497       5.693 103.752  76.783  1.00  0.00           O  
ATOM    747  CB  LEU A 497       6.124 106.374  78.255  1.00  0.00           C  
ATOM    748  CG  LEU A 497       6.782 106.079  79.611  1.00  0.00           C  
ATOM    749  CD1 LEU A 497       8.130 106.758  79.728  1.00  0.00           C  
ATOM    750  CD2 LEU A 497       5.883 106.494  80.759  1.00  0.00           C  
ATOM    751  N   TYR A 498       7.934 103.715  76.861  1.00  0.00           N  
ATOM    752  CA  TYR A 498       8.023 102.265  76.927  1.00  0.00           C  
ATOM    753  C   TYR A 498       7.804 101.836  78.365  1.00  0.00           C  
ATOM    754  O   TYR A 498       8.510 102.280  79.260  1.00  0.00           O  
ATOM    755  CB  TYR A 498       9.389 101.776  76.499  1.00  0.00           C  
ATOM    756  CG  TYR A 498       9.678 101.747  75.021  1.00  0.00           C  
ATOM    757  CD1 TYR A 498      10.518 102.697  74.438  1.00  0.00           C  
ATOM    758  CD2 TYR A 498       9.186 100.738  74.222  1.00  0.00           C  
ATOM    759  CE1 TYR A 498      10.827 102.651  73.089  1.00  0.00           C  
ATOM    760  CE2 TYR A 498       9.488 100.685  72.873  1.00  0.00           C  
ATOM    761  CZ  TYR A 498      10.302 101.645  72.316  1.00  0.00           C  
ATOM    762  OH  TYR A 498      10.598 101.581  70.978  1.00  0.00           O  
ATOM    763  N   ARG A 499       6.808 100.979  78.568  1.00  0.00           N  
ATOM    764  CA  ARG A 499       6.467 100.437  79.873  1.00  0.00           C  
ATOM    765  C   ARG A 499       6.727  98.951  79.860  1.00  0.00           C  
ATOM    766  O   ARG A 499       6.582  98.312  78.820  1.00  0.00           O  
ATOM    767  CB  ARG A 499       5.005 100.687  80.174  1.00  0.00           C  
ATOM    768  CG  ARG A 499       4.665 102.126  80.481  1.00  0.00           C  
ATOM    769  CD  ARG A 499       3.161 102.200  80.648  1.00  0.00           C  
ATOM    770  NE  ARG A 499       2.693 103.541  80.979  1.00  0.00           N  
ATOM    771  CZ  ARG A 499       1.539 103.798  81.583  1.00  0.00           C  
ATOM    772  NH1 ARG A 499       0.717 102.806  81.938  1.00  0.00           N  
ATOM    773  NH2 ARG A 499       1.220 105.048  81.854  1.00  0.00           N  
ATOM    774  N   LEU A 500       7.139  98.397  80.995  1.00  0.00           N  
ATOM    775  CA  LEU A 500       7.334  96.942  81.090  1.00  0.00           C  
ATOM    776  C   LEU A 500       7.284  96.511  82.527  1.00  0.00           C  
ATOM    777  O   LEU A 500       7.259  97.342  83.421  1.00  0.00           O  
ATOM    778  CB  LEU A 500       8.658  96.491  80.470  1.00  0.00           C  
ATOM    779  CG  LEU A 500       9.986  96.789  81.181  1.00  0.00           C  
ATOM    780  CD1 LEU A 500      11.087  95.857  80.694  1.00  0.00           C  
ATOM    781  CD2 LEU A 500      10.372  98.236  80.961  1.00  0.00           C  
ATOM    782  N   LYS A 501       7.270  95.201  82.732  1.00  0.00           N  
ATOM    783  CA  LYS A 501       7.226  94.611  84.057  1.00  0.00           C  
ATOM    784  C   LYS A 501       8.340  93.589  84.200  1.00  0.00           C  
ATOM    785  O   LYS A 501       8.778  92.986  83.211  1.00  0.00           O  
ATOM    786  CB  LYS A 501       5.869  93.923  84.293  1.00  0.00           C  
ATOM    787  CG  LYS A 501       4.697  94.877  84.258  1.00  0.00           C  
ATOM    788  CD  LYS A 501       3.398  94.188  84.589  1.00  0.00           C  
ATOM    789  CE  LYS A 501       2.240  95.070  84.191  1.00  0.00           C  
ATOM    790  NZ  LYS A 501       1.187  94.228  83.556  1.00  0.00           N  
ATOM    791  N   ASP A 502       8.782  93.384  85.438  1.00  0.00           N  
ATOM    792  CA  ASP A 502       9.744  92.337  85.749  1.00  0.00           C  
ATOM    793  C   ASP A 502       9.054  91.012  86.116  1.00  0.00           C  
ATOM    794  O   ASP A 502       7.834  90.878  85.994  1.00  0.00           O  
ATOM    795  CB  ASP A 502      10.747  92.812  86.814  1.00  0.00           C  
ATOM    796  CG  ASP A 502      10.163  92.901  88.223  1.00  0.00           C  
ATOM    797  OD1 ASP A 502      10.869  93.420  89.110  1.00  0.00           O  
ATOM    798  OD2 ASP A 502       9.032  92.460  88.488  1.00  0.00           O  
ATOM    799  N   ARG A 650       9.844  90.043  86.573  1.00  0.00           N  
ATOM    800  CA  ARG A 650       9.345  88.722  86.940  1.00  0.00           C  
ATOM    801  C   ARG A 650       8.484  88.711  88.222  1.00  0.00           C  
ATOM    802  O   ARG A 650       7.781  87.745  88.491  1.00  0.00           O  
ATOM    803  CB  ARG A 650      10.522  87.743  87.055  1.00  0.00           C  
ATOM    804  CG  ARG A 650      11.494  88.057  88.179  1.00  0.00           C  
ATOM    805  CD  ARG A 650      12.783  87.345  87.956  1.00  0.00           C  
ATOM    806  NE  ARG A 650      12.678  85.904  88.148  1.00  0.00           N  
ATOM    807  CZ  ARG A 650      13.640  85.036  87.835  1.00  0.00           C  
ATOM    808  NH1 ARG A 650      14.775  85.455  87.296  1.00  0.00           N  
ATOM    809  NH2 ARG A 650      13.470  83.741  88.061  1.00  0.00           N  
ATOM    810  N   ASN A 651       8.545  89.783  89.003  1.00  0.00           N  
ATOM    811  CA  ASN A 651       7.695  89.944  90.187  1.00  0.00           C  
ATOM    812  C   ASN A 651       6.452  90.811  89.889  1.00  0.00           C  
ATOM    813  O   ASN A 651       5.710  91.172  90.794  1.00  0.00           O  
ATOM    814  CB  ASN A 651       8.504  90.576  91.329  1.00  0.00           C  
ATOM    815  CG  ASN A 651       9.931  90.046  91.404  1.00  0.00           C  
ATOM    816  OD1 ASN A 651      10.158  88.870  91.694  1.00  0.00           O  
ATOM    817  ND2 ASN A 651      10.904  90.925  91.147  1.00  0.00           N  
ATOM    818  N   ASP A 652       6.250  91.140  88.612  1.00  0.00           N  
ATOM    819  CA  ASP A 652       5.192  92.051  88.158  1.00  0.00           C  
ATOM    820  C   ASP A 652       5.290  93.488  88.683  1.00  0.00           C  
ATOM    821  O   ASP A 652       4.292  94.214  88.706  1.00  0.00           O  
ATOM    822  CB  ASP A 652       3.789  91.464  88.382  1.00  0.00           C  
ATOM    823  CG  ASP A 652       3.144  90.988  87.083  1.00  0.00           C  
ATOM    824  OD1 ASP A 652       2.248  91.704  86.567  1.00  0.00           O  
ATOM    825  OD2 ASP A 652       3.528  89.901  86.572  1.00  0.00           O  
ATOM    826  N   ARG A 653       6.492  93.904  89.083  1.00  0.00           N  
ATOM    827  CA  ARG A 653       6.760  95.323  89.347  1.00  0.00           C  
ATOM    828  C   ARG A 653       6.818  96.084  88.026  1.00  0.00           C  
ATOM    829  O   ARG A 653       7.215  95.526  87.011  1.00  0.00           O  
ATOM    830  CB  ARG A 653       8.060  95.521  90.136  1.00  0.00           C  
ATOM    831  CG  ARG A 653       7.871  95.791  91.639  1.00  0.00           C  
ATOM    832  CD  ARG A 653       7.838  94.520  92.471  1.00  0.00           C  
ATOM    833  NE  ARG A 653       7.226  94.738  93.793  1.00  0.00           N  
ATOM    834  CZ  ARG A 653       6.984  93.778  94.699  1.00  0.00           C  
ATOM    835  NH1 ARG A 653       7.303  92.506  94.449  1.00  0.00           N  
ATOM    836  NH2 ARG A 653       6.424  94.095  95.870  1.00  0.00           N  
ATOM    837  N   ASP A 654       6.433  97.357  88.067  1.00  0.00           N  
ATOM    838  CA  ASP A 654       6.346  98.219  86.890  1.00  0.00           C  
ATOM    839  C   ASP A 654       7.589  99.050  86.657  1.00  0.00           C  
ATOM    840  O   ASP A 654       8.092  99.689  87.576  1.00  0.00           O  
ATOM    841  CB  ASP A 654       5.159  99.170  87.025  1.00  0.00           C  
ATOM    842  CG  ASP A 654       3.834  98.453  87.023  1.00  0.00           C  
ATOM    843  OD1 ASP A 654       3.792  97.287  86.567  1.00  0.00           O  
ATOM    844  OD2 ASP A 654       2.832  99.058  87.470  1.00  0.00           O  
ATOM    845  N   TYR A 655       8.032  99.057  85.396  1.00  0.00           N  
ATOM    846  CA  TYR A 655       9.234  99.747  84.944  1.00  0.00           C  
ATOM    847  C   TYR A 655       8.986 100.568  83.664  1.00  0.00           C  
ATOM    848  O   TYR A 655       8.006 100.382  82.948  1.00  0.00           O  
ATOM    849  CB  TYR A 655      10.383  98.752  84.742  1.00  0.00           C  
ATOM    850  CG  TYR A 655      10.865  98.155  86.044  1.00  0.00           C  
ATOM    851  CD1 TYR A 655      10.285  97.004  86.560  1.00  0.00           C  
ATOM    852  CD2 TYR A 655      11.869  98.769  86.787  1.00  0.00           C  
ATOM    853  CE1 TYR A 655      10.697  96.477  87.771  1.00  0.00           C  
ATOM    854  CE2 TYR A 655      12.290  98.251  87.993  1.00  0.00           C  
ATOM    855  CZ  TYR A 655      11.692  97.105  88.479  1.00  0.00           C  
ATOM    856  OH  TYR A 655      12.100  96.577  89.675  1.00  0.00           O  
ATOM    857  N   ILE A 656       9.858 101.530  83.427  1.00  0.00           N  
ATOM    858  CA  ILE A 656       9.919 102.222  82.148  1.00  0.00           C  
ATOM    859  C   ILE A 656      11.345 102.128  81.638  1.00  0.00           C  
ATOM    860  O   ILE A 656      12.289 101.873  82.417  1.00  0.00           O  
ATOM    861  CB  ILE A 656       9.471 103.707  82.262  1.00  0.00           C  
ATOM    862  CG1 ILE A 656      10.375 104.489  83.219  1.00  0.00           C  
ATOM    863  CG2 ILE A 656       7.993 103.792  82.708  1.00  0.00           C  
ATOM    864  CD1 ILE A 656      10.383 105.955  82.993  1.00  0.00           C  
ATOM    865  N   LEU A 657      11.501 102.279  80.329  1.00  0.00           N  
ATOM    866  CA  LEU A 657      12.807 102.588  79.769  1.00  0.00           C  
ATOM    867  C   LEU A 657      12.865 104.098  79.737  1.00  0.00           C  
ATOM    868  O   LEU A 657      11.918 104.743  79.270  1.00  0.00           O  
ATOM    869  CB  LEU A 657      12.960 102.015  78.362  1.00  0.00           C  
ATOM    870  CG  LEU A 657      12.704 100.521  78.183  1.00  0.00           C  
ATOM    871  CD1 LEU A 657      13.002 100.086  76.746  1.00  0.00           C  
ATOM    872  CD2 LEU A 657      13.521  99.707  79.195  1.00  0.00           C  
ATOM    873  N   GLY A 658      13.940 104.677  80.262  1.00  0.00           N  
ATOM    874  CA  GLY A 658      13.993 106.133  80.357  1.00  0.00           C  
ATOM    875  C   GLY A 658      14.049 106.849  79.001  1.00  0.00           C  
ATOM    876  O   GLY A 658      14.950 106.600  78.197  1.00  0.00           O  
ATOM    877  N   PRO A 659      13.090 107.751  78.756  1.00  0.00           N  
ATOM    878  CA  PRO A 659      13.112 108.637  77.598  1.00  0.00           C  
ATOM    879  C   PRO A 659      13.909 109.906  77.875  1.00  0.00           C  
ATOM    880  O   PRO A 659      14.272 110.620  76.944  1.00  0.00           O  
ATOM    881  CB  PRO A 659      11.631 108.995  77.411  1.00  0.00           C  
ATOM    882  CG  PRO A 659      11.017 108.872  78.781  1.00  0.00           C  
ATOM    883  CD  PRO A 659      11.898 107.979  79.608  1.00  0.00           C  
ATOM    884  N   THR A 660      14.185 110.164  79.154  1.00  0.00           N  
ATOM    885  CA  THR A 660      14.833 111.387  79.638  1.00  0.00           C  
ATOM    886  C   THR A 660      14.948 111.188  81.139  1.00  0.00           C  
ATOM    887  O   THR A 660      14.339 110.249  81.682  1.00  0.00           O  
ATOM    888  CB  THR A 660      14.065 112.695  79.262  1.00  0.00           C  
ATOM    889  OG1 THR A 660      14.744 113.820  79.825  1.00  0.00           O  
ATOM    890  CG2 THR A 660      12.600 112.708  79.733  1.00  0.00           C  
ATOM    891  N   HIS A 661      15.733 112.036  81.813  1.00  0.00           N  
ATOM    892  CA  HIS A 661      16.099 111.751  83.194  1.00  0.00           C  
ATOM    893  C   HIS A 661      15.923 112.835  84.247  1.00  0.00           C  
ATOM    894  O   HIS A 661      16.621 112.844  85.257  1.00  0.00           O  
ATOM    895  CB  HIS A 661      17.483 111.083  83.263  1.00  0.00           C  
ATOM    896  CG  HIS A 661      17.460 109.655  82.816  1.00  0.00           C  
ATOM    897  ND1 HIS A 661      17.364 108.602  83.702  1.00  0.00           N  
ATOM    898  CD2 HIS A 661      17.435 109.108  81.575  1.00  0.00           C  
ATOM    899  CE1 HIS A 661      17.321 107.465  83.028  1.00  0.00           C  
ATOM    900  NE2 HIS A 661      17.363 107.744  81.736  1.00  0.00           N  
ATOM    901  N   GLU A 662      14.948 113.712  84.050  1.00  0.00           N  
ATOM    902  CA  GLU A 662      14.639 114.713  85.046  1.00  0.00           C  
ATOM    903  C   GLU A 662      14.356 114.066  86.393  1.00  0.00           C  
ATOM    904  O   GLU A 662      14.927 114.470  87.405  1.00  0.00           O  
ATOM    905  CB  GLU A 662      13.437 115.564  84.623  1.00  0.00           C  
ATOM    906  CG  GLU A 662      13.742 116.645  83.620  1.00  0.00           C  
ATOM    907  CD  GLU A 662      13.985 116.106  82.207  1.00  0.00           C  
ATOM    908  OE1 GLU A 662      13.633 114.956  81.906  1.00  0.00           O  
ATOM    909  OE2 GLU A 662      14.553 116.835  81.384  1.00  0.00           O  
ATOM    910  N   GLU A 663      13.475 113.062  86.381  1.00  0.00           N  
ATOM    911  CA  GLU A 663      13.034 112.366  87.578  1.00  0.00           C  
ATOM    912  C   GLU A 663      14.175 111.660  88.283  1.00  0.00           C  
ATOM    913  O   GLU A 663      14.302 111.777  89.499  1.00  0.00           O  
ATOM    914  CB  GLU A 663      11.913 111.373  87.241  1.00  0.00           C  
ATOM    915  CG  GLU A 663      10.577 112.059  86.924  1.00  0.00           C  
ATOM    916  CD  GLU A 663      10.406 112.439  85.468  1.00  0.00           C  
ATOM    917  OE1 GLU A 663      11.388 112.466  84.708  1.00  0.00           O  
ATOM    918  OE2 GLU A 663       9.268 112.718  85.074  1.00  0.00           O  
ATOM    919  N   THR A 664      15.002 110.945  87.511  1.00  0.00           N  
ATOM    920  CA  THR A 664      16.132 110.188  88.069  1.00  0.00           C  
ATOM    921  C   THR A 664      17.152 111.077  88.760  1.00  0.00           C  
ATOM    922  O   THR A 664      17.658 110.738  89.837  1.00  0.00           O  
ATOM    923  CB  THR A 664      16.836 109.320  86.991  1.00  0.00           C  
ATOM    924  OG1 THR A 664      15.852 108.845  86.058  1.00  0.00           O  
ATOM    925  CG2 THR A 664      17.483 108.120  87.621  1.00  0.00           C  
ATOM    926  N   PHE A 665      17.456 112.216  88.141  1.00  0.00           N  
ATOM    927  CA  PHE A 665      18.401 113.159  88.705  1.00  0.00           C  
ATOM    928  C   PHE A 665      17.823 113.940  89.872  1.00  0.00           C  
ATOM    929  O   PHE A 665      18.561 114.303  90.774  1.00  0.00           O  
ATOM    930  CB  PHE A 665      18.916 114.124  87.626  1.00  0.00           C  
ATOM    931  CG  PHE A 665      20.075 113.591  86.842  1.00  0.00           C  
ATOM    932  CD1 PHE A 665      19.864 112.806  85.716  1.00  0.00           C  
ATOM    933  CD2 PHE A 665      21.372 113.906  87.213  1.00  0.00           C  
ATOM    934  CE1 PHE A 665      20.927 112.325  84.968  1.00  0.00           C  
ATOM    935  CE2 PHE A 665      22.454 113.411  86.479  1.00  0.00           C  
ATOM    936  CZ  PHE A 665      22.219 112.603  85.360  1.00  0.00           C  
ATOM    937  N   THR A 666      16.518 114.226  89.840  1.00  0.00           N  
ATOM    938  CA  THR A 666      15.867 114.933  90.949  1.00  0.00           C  
ATOM    939  C   THR A 666      15.810 114.035  92.168  1.00  0.00           C  
ATOM    940  O   THR A 666      15.996 114.490  93.289  1.00  0.00           O  
ATOM    941  CB  THR A 666      14.448 115.380  90.561  1.00  0.00           C  
ATOM    942  OG1 THR A 666      14.545 116.178  89.385  1.00  0.00           O  
ATOM    943  CG2 THR A 666      13.768 116.210  91.662  1.00  0.00           C  
ATOM    944  N   GLU A 667      15.545 112.756  91.932  1.00  0.00           N  
ATOM    945  CA  GLU A 667      15.591 111.753  92.974  1.00  0.00           C  
ATOM    946  C   GLU A 667      16.982 111.674  93.654  1.00  0.00           C  
ATOM    947  O   GLU A 667      17.071 111.620  94.867  1.00  0.00           O  
ATOM    948  CB  GLU A 667      15.176 110.403  92.389  1.00  0.00           C  
ATOM    949  CG  GLU A 667      14.603 109.439  93.387  1.00  0.00           C  
ATOM    950  CD  GLU A 667      15.540 108.290  93.719  1.00  0.00           C  
ATOM    951  OE1 GLU A 667      16.202 107.731  92.792  1.00  0.00           O  
ATOM    952  OE2 GLU A 667      15.603 107.938  94.923  1.00  0.00           O  
ATOM    953  N   LEU A 668      18.052 111.672  92.869  1.00  0.00           N  
ATOM    954  CA  LEU A 668      19.406 111.675  93.410  1.00  0.00           C  
ATOM    955  C   LEU A 668      19.706 112.898  94.295  1.00  0.00           C  
ATOM    956  O   LEU A 668      20.165 112.743  95.418  1.00  0.00           O  
ATOM    957  CB  LEU A 668      20.421 111.557  92.275  1.00  0.00           C  
ATOM    958  CG  LEU A 668      21.914 111.594  92.605  1.00  0.00           C  
ATOM    959  CD1 LEU A 668      22.368 110.338  93.391  1.00  0.00           C  
ATOM    960  CD2 LEU A 668      22.737 111.761  91.355  1.00  0.00           C  
ATOM    961  N   ILE A 669      19.462 114.096  93.788  1.00  0.00           N  
ATOM    962  CA  ILE A 669      19.707 115.347  94.512  1.00  0.00           C  
ATOM    963  C   ILE A 669      18.818 115.526  95.775  1.00  0.00           C  
ATOM    964  O   ILE A 669      19.241 116.073  96.805  1.00  0.00           O  
ATOM    965  CB  ILE A 669      19.569 116.560  93.538  1.00  0.00           C  
ATOM    966  CG1 ILE A 669      20.945 116.968  92.990  1.00  0.00           C  
ATOM    967  CG2 ILE A 669      19.020 117.759  94.224  1.00  0.00           C  
ATOM    968  CD1 ILE A 669      21.625 115.957  92.113  1.00  0.00           C  
ATOM    969  N   ARG A 670      17.593 115.042  95.678  1.00  0.00           N  
ATOM    970  CA  ARG A 670      16.649 115.133  96.754  1.00  0.00           C  
ATOM    971  C   ARG A 670      17.174 114.499  98.061  1.00  0.00           C  
ATOM    972  O   ARG A 670      16.929 115.038  99.138  1.00  0.00           O  
ATOM    973  CB  ARG A 670      15.327 114.525  96.287  1.00  0.00           C  
ATOM    974  CG  ARG A 670      14.543 113.779  97.298  1.00  0.00           C  
ATOM    975  CD  ARG A 670      13.321 113.206  96.628  1.00  0.00           C  
ATOM    976  NE  ARG A 670      13.368 111.754  96.529  1.00  0.00           N  
ATOM    977  CZ  ARG A 670      12.410 111.012  95.974  1.00  0.00           C  
ATOM    978  NH1 ARG A 670      11.322 111.586  95.452  1.00  0.00           N  
ATOM    979  NH2 ARG A 670      12.542 109.692  95.937  1.00  0.00           N  
ATOM    980  N   ASP A 671      17.911 113.388  97.949  1.00  0.00           N  
ATOM    981  CA  ASP A 671      18.424 112.676  99.123  1.00  0.00           C  
ATOM    982  C   ASP A 671      19.768 113.204  99.585  1.00  0.00           C  
ATOM    983  O   ASP A 671      20.069 113.130 100.778  1.00  0.00           O  
ATOM    984  CB  ASP A 671      18.536 111.163  98.878  1.00  0.00           C  
ATOM    985  CG  ASP A 671      17.332 110.589  98.119  1.00  0.00           C  
ATOM    986  OD1 ASP A 671      16.186 110.669  98.640  1.00  0.00           O  
ATOM    987  OD2 ASP A 671      17.548 110.047  97.004  1.00  0.00           O  
ATOM    988  N   GLU A 672      20.553 113.757  98.657  1.00  0.00           N  
ATOM    989  CA  GLU A 672      21.906 114.154  98.959  1.00  0.00           C  
ATOM    990  C   GLU A 672      22.133 115.631  99.316  1.00  0.00           C  
ATOM    991  O   GLU A 672      23.046 115.929 100.073  1.00  0.00           O  
ATOM    992  CB  GLU A 672      22.880 113.703  97.844  1.00  0.00           C  
ATOM    993  CG  GLU A 672      22.805 112.203  97.424  1.00  0.00           C  
ATOM    994  CD  GLU A 672      22.839 111.183  98.579  1.00  0.00           C  
ATOM    995  OE1 GLU A 672      22.231 110.097  98.413  1.00  0.00           O  
ATOM    996  OE2 GLU A 672      23.472 111.435  99.640  1.00  0.00           O  
ATOM    997  N   ILE A 676      21.326 116.550  98.785  1.00  0.00           N  
ATOM    998  CA  ILE A 676      21.547 117.992  99.016  1.00  0.00           C  
ATOM    999  C   ILE A 676      20.531 118.570 100.006  1.00  0.00           C  
ATOM   1000  O   ILE A 676      19.332 118.417  99.809  1.00  0.00           O  
ATOM   1001  CB  ILE A 676      21.551 118.797  97.666  1.00  0.00           C  
ATOM   1002  CG1 ILE A 676      22.609 118.252  96.690  1.00  0.00           C  
ATOM   1003  CG2 ILE A 676      21.850 120.276  97.880  1.00  0.00           C  
ATOM   1004  CD1 ILE A 676      24.028 118.285  97.217  1.00  0.00           C  
ATOM   1005  N   ASN A 677      21.016 119.224 101.061  1.00  0.00           N  
ATOM   1006  CA  ASN A 677      20.148 119.838 102.077  1.00  0.00           C  
ATOM   1007  C   ASN A 677      20.307 121.347 102.283  1.00  0.00           C  
ATOM   1008  O   ASN A 677      19.480 121.980 102.920  1.00  0.00           O  
ATOM   1009  CB  ASN A 677      20.285 119.109 103.430  1.00  0.00           C  
ATOM   1010  CG  ASN A 677      19.892 117.656 103.341  1.00  0.00           C  
ATOM   1011  OD1 ASN A 677      18.756 117.329 102.993  1.00  0.00           O  
ATOM   1012  ND2 ASN A 677      20.832 116.773 103.637  1.00  0.00           N  
ATOM   1013  N   SER A 678      21.369 121.906 101.730  1.00  0.00           N  
ATOM   1014  CA  SER A 678      21.738 123.293 101.975  1.00  0.00           C  
ATOM   1015  C   SER A 678      22.008 124.029 100.654  1.00  0.00           C  
ATOM   1016  O   SER A 678      22.631 123.465  99.743  1.00  0.00           O  
ATOM   1017  CB  SER A 678      22.984 123.315 102.863  1.00  0.00           C  
ATOM   1018  OG  SER A 678      23.515 124.619 103.011  1.00  0.00           O  
ATOM   1019  N   TYR A 681      21.533 125.275 100.553  1.00  0.00           N  
ATOM   1020  CA  TYR A 681      21.845 126.143  99.399  1.00  0.00           C  
ATOM   1021  C   TYR A 681      23.349 126.239  99.118  1.00  0.00           C  
ATOM   1022  O   TYR A 681      23.748 126.444  97.976  1.00  0.00           O  
ATOM   1023  CB  TYR A 681      21.266 127.554  99.578  1.00  0.00           C  
ATOM   1024  CG  TYR A 681      22.033 128.437 100.548  1.00  0.00           C  
ATOM   1025  CD1 TYR A 681      22.879 129.450 100.090  1.00  0.00           C  
ATOM   1026  CD2 TYR A 681      21.914 128.251 101.921  1.00  0.00           C  
ATOM   1027  CE1 TYR A 681      23.605 130.249 100.990  1.00  0.00           C  
ATOM   1028  CE2 TYR A 681      22.604 129.043 102.826  1.00  0.00           C  
ATOM   1029  CZ  TYR A 681      23.447 130.039 102.359  1.00  0.00           C  
ATOM   1030  OH  TYR A 681      24.110 130.822 103.279  1.00  0.00           O  
ATOM   1031  N   LYS A 683      24.156 126.065 100.172  1.00  0.00           N  
ATOM   1032  CA  LYS A 683      25.608 126.116 100.124  1.00  0.00           C  
ATOM   1033  C   LYS A 683      26.242 125.047  99.238  1.00  0.00           C  
ATOM   1034  O   LYS A 683      27.326 125.271  98.700  1.00  0.00           O  
ATOM   1035  CB  LYS A 683      26.177 125.997 101.531  1.00  0.00           C  
ATOM   1036  CG  LYS A 683      26.349 127.307 102.247  1.00  0.00           C  
ATOM   1037  CD  LYS A 683      26.522 127.095 103.734  1.00  0.00           C  
ATOM   1038  CE  LYS A 683      26.287 128.401 104.482  1.00  0.00           C  
ATOM   1039  NZ  LYS A 683      25.846 128.145 105.893  1.00  0.00           N  
ATOM   1040  N   ARG A 684      25.577 123.899  99.083  1.00  0.00           N  
ATOM   1041  CA  ARG A 684      26.070 122.849  98.200  1.00  0.00           C  
ATOM   1042  C   ARG A 684      25.763 123.126  96.752  1.00  0.00           C  
ATOM   1043  O   ARG A 684      26.175 122.360  95.908  1.00  0.00           O  
ATOM   1044  CB  ARG A 684      25.459 121.479  98.499  1.00  0.00           C  
ATOM   1045  CG  ARG A 684      25.672 120.913  99.857  1.00  0.00           C  
ATOM   1046  CD  ARG A 684      27.059 121.099 100.452  1.00  0.00           C  
ATOM   1047  NE  ARG A 684      26.856 121.375 101.874  1.00  0.00           N  
ATOM   1048  CZ  ARG A 684      27.264 122.468 102.506  1.00  0.00           C  
ATOM   1049  NH1 ARG A 684      27.973 123.396 101.864  1.00  0.00           N  
ATOM   1050  NH2 ARG A 684      27.004 122.611 103.801  1.00  0.00           N  
ATOM   1051  N   LEU A 685      25.000 124.168  96.475  1.00  0.00           N  
ATOM   1052  CA  LEU A 685      24.602 124.485  95.114  1.00  0.00           C  
ATOM   1053  C   LEU A 685      25.374 125.720  94.623  1.00  0.00           C  
ATOM   1054  O   LEU A 685      25.809 126.544  95.421  1.00  0.00           O  
ATOM   1055  CB  LEU A 685      23.067 124.654  95.010  1.00  0.00           C  
ATOM   1056  CG  LEU A 685      22.190 123.474  95.523  1.00  0.00           C  
ATOM   1057  CD1 LEU A 685      20.738 123.851  95.626  1.00  0.00           C  
ATOM   1058  CD2 LEU A 685      22.328 122.202  94.700  1.00  0.00           C  
ATOM   1059  N   PRO A 686      25.534 125.868  93.296  1.00  0.00           N  
ATOM   1060  CA  PRO A 686      24.937 125.086  92.235  1.00  0.00           C  
ATOM   1061  C   PRO A 686      25.642 123.755  91.983  1.00  0.00           C  
ATOM   1062  O   PRO A 686      26.801 123.566  92.371  1.00  0.00           O  
ATOM   1063  CB  PRO A 686      25.077 126.008  91.028  1.00  0.00           C  
ATOM   1064  CG  PRO A 686      26.309 126.757  91.273  1.00  0.00           C  
ATOM   1065  CD  PRO A 686      26.396 126.943  92.769  1.00  0.00           C  
ATOM   1066  N   LEU A 687      24.936 122.837  91.329  1.00  0.00           N  
ATOM   1067  CA  LEU A 687      25.509 121.569  90.968  1.00  0.00           C  
ATOM   1068  C   LEU A 687      25.072 121.330  89.519  1.00  0.00           C  
ATOM   1069  O   LEU A 687      23.969 121.684  89.122  1.00  0.00           O  
ATOM   1070  CB  LEU A 687      25.009 120.482  91.924  1.00  0.00           C  
ATOM   1071  CG  LEU A 687      25.946 119.516  92.676  1.00  0.00           C  
ATOM   1072  CD1 LEU A 687      27.280 120.124  93.147  1.00  0.00           C  
ATOM   1073  CD2 LEU A 687      25.220 118.952  93.889  1.00  0.00           C  
ATOM   1074  N   ASN A 688      25.971 120.787  88.719  1.00  0.00           N  
ATOM   1075  CA  ASN A 688      25.745 120.643  87.299  1.00  0.00           C  
ATOM   1076  C   ASN A 688      26.266 119.278  86.913  1.00  0.00           C  
ATOM   1077  O   ASN A 688      27.455 119.025  87.015  1.00  0.00           O  
ATOM   1078  CB  ASN A 688      26.484 121.761  86.550  1.00  0.00           C  
ATOM   1079  CG  ASN A 688      26.121 121.849  85.060  1.00  0.00           C  
ATOM   1080  OD1 ASN A 688      26.449 122.843  84.404  1.00  0.00           O  
ATOM   1081  ND2 ASN A 688      25.468 120.819  84.517  1.00  0.00           N  
ATOM   1082  N   LEU A 689      25.361 118.406  86.478  1.00  0.00           N  
ATOM   1083  CA  LEU A 689      25.687 117.010  86.207  1.00  0.00           C  
ATOM   1084  C   LEU A 689      25.196 116.634  84.836  1.00  0.00           C  
ATOM   1085  O   LEU A 689      24.211 117.175  84.367  1.00  0.00           O  
ATOM   1086  CB  LEU A 689      25.001 116.096  87.218  1.00  0.00           C  
ATOM   1087  CG  LEU A 689      25.504 116.105  88.670  1.00  0.00           C  
ATOM   1088  CD1 LEU A 689      24.488 115.413  89.536  1.00  0.00           C  
ATOM   1089  CD2 LEU A 689      26.890 115.422  88.771  1.00  0.00           C  
ATOM   1090  N   TYR A 690      25.880 115.695  84.194  1.00  0.00           N  
ATOM   1091  CA  TYR A 690      25.404 115.226  82.905  1.00  0.00           C  
ATOM   1092  C   TYR A 690      25.824 113.800  82.665  1.00  0.00           C  
ATOM   1093  O   TYR A 690      26.712 113.293  83.311  1.00  0.00           O  
ATOM   1094  CB  TYR A 690      25.834 116.151  81.734  1.00  0.00           C  
ATOM   1095  CG  TYR A 690      27.270 116.005  81.294  1.00  0.00           C  
ATOM   1096  CD1 TYR A 690      27.608 115.242  80.171  1.00  0.00           C  
ATOM   1097  CD2 TYR A 690      28.304 116.612  82.014  1.00  0.00           C  
ATOM   1098  CE1 TYR A 690      28.941 115.101  79.764  1.00  0.00           C  
ATOM   1099  CE2 TYR A 690      29.622 116.489  81.615  1.00  0.00           C  
ATOM   1100  CZ  TYR A 690      29.929 115.737  80.496  1.00  0.00           C  
ATOM   1101  OH  TYR A 690      31.233 115.618  80.116  1.00  0.00           O  
ATOM   1102  N   GLN A 691      25.165 113.176  81.702  1.00  0.00           N  
ATOM   1103  CA  GLN A 691      25.534 111.852  81.258  1.00  0.00           C  
ATOM   1104  C   GLN A 691      25.493 111.841  79.733  1.00  0.00           C  
ATOM   1105  O   GLN A 691      24.948 112.740  79.125  1.00  0.00           O  
ATOM   1106  CB  GLN A 691      24.577 110.808  81.854  1.00  0.00           C  
ATOM   1107  CG  GLN A 691      23.119 111.051  81.510  1.00  0.00           C  
ATOM   1108  CD  GLN A 691      22.208 109.951  81.990  1.00  0.00           C  
ATOM   1109  OE1 GLN A 691      22.670 108.875  82.367  1.00  0.00           O  
ATOM   1110  NE2 GLN A 691      20.892 110.208  81.964  1.00  0.00           N  
ATOM   1111  N   ILE A 692      26.118 110.839  79.132  1.00  0.00           N  
ATOM   1112  CA  ILE A 692      25.948 110.569  77.710  1.00  0.00           C  
ATOM   1113  C   ILE A 692      25.431 109.148  77.672  1.00  0.00           C  
ATOM   1114  O   ILE A 692      26.159 108.214  77.967  1.00  0.00           O  
ATOM   1115  CB  ILE A 692      27.240 110.729  76.870  1.00  0.00           C  
ATOM   1116  CG1 ILE A 692      27.820 112.144  77.023  1.00  0.00           C  
ATOM   1117  CG2 ILE A 692      26.925 110.476  75.360  1.00  0.00           C  
ATOM   1118  CD1 ILE A 692      29.243 112.319  76.471  1.00  0.00           C  
ATOM   1119  N   GLN A 693      24.151 108.987  77.370  1.00  0.00           N  
ATOM   1120  CA  GLN A 693      23.515 107.723  77.674  1.00  0.00           C  
ATOM   1121  C   GLN A 693      22.349 107.473  76.726  1.00  0.00           C  
ATOM   1122  O   GLN A 693      21.735 108.407  76.218  1.00  0.00           O  
ATOM   1123  CB  GLN A 693      23.074 107.717  79.142  1.00  0.00           C  
ATOM   1124  CG  GLN A 693      22.337 106.452  79.619  1.00  0.00           C  
ATOM   1125  CD  GLN A 693      21.048 106.823  80.290  1.00  0.00           C  
ATOM   1126  OE1 GLN A 693      20.362 107.731  79.844  1.00  0.00           O  
ATOM   1127  NE2 GLN A 693      20.716 106.146  81.378  1.00  0.00           N  
ATOM   1128  N   THR A 695      22.062 106.195  76.500  1.00  0.00           N  
ATOM   1129  CA  THR A 695      21.011 105.746  75.597  1.00  0.00           C  
ATOM   1130  C   THR A 695      19.597 106.049  76.099  1.00  0.00           C  
ATOM   1131  O   THR A 695      19.274 105.867  77.290  1.00  0.00           O  
ATOM   1132  CB  THR A 695      21.148 104.231  75.343  1.00  0.00           C  
ATOM   1133  OG1 THR A 695      22.498 103.942  74.958  1.00  0.00           O  
ATOM   1134  CG2 THR A 695      20.210 103.782  74.241  1.00  0.00           C  
ATOM   1135  N   LYS A 696      18.759 106.497  75.170  1.00  0.00           N  
ATOM   1136  CA  LYS A 696      17.386 106.853  75.466  1.00  0.00           C  
ATOM   1137  C   LYS A 696      16.422 106.030  74.622  1.00  0.00           C  
ATOM   1138  O   LYS A 696      16.788 105.524  73.555  1.00  0.00           O  
ATOM   1139  CB  LYS A 696      17.158 108.333  75.213  1.00  0.00           C  
ATOM   1140  CG  LYS A 696      18.151 109.224  75.890  1.00  0.00           C  
ATOM   1141  CD  LYS A 696      17.807 109.446  77.356  1.00  0.00           C  
ATOM   1142  CE  LYS A 696      18.768 110.397  77.953  1.00  0.00           C  
ATOM   1143  NZ  LYS A 696      20.089 109.767  78.124  1.00  0.00           N  
ATOM   1144  N   TYR A 697      15.191 105.917  75.127  1.00  0.00           N  
ATOM   1145  CA  TYR A 697      14.148 105.078  74.559  1.00  0.00           C  
ATOM   1146  C   TYR A 697      12.874 105.884  74.474  1.00  0.00           C  
ATOM   1147  O   TYR A 697      12.409 106.452  75.469  1.00  0.00           O  
ATOM   1148  CB  TYR A 697      13.967 103.788  75.372  1.00  0.00           C  
ATOM   1149  CG  TYR A 697      15.243 102.994  75.433  1.00  0.00           C  
ATOM   1150  CD1 TYR A 697      16.169 103.202  76.460  1.00  0.00           C  
ATOM   1151  CD2 TYR A 697      15.554 102.077  74.436  1.00  0.00           C  
ATOM   1152  CE1 TYR A 697      17.372 102.506  76.512  1.00  0.00           C  
ATOM   1153  CE2 TYR A 697      16.744 101.350  74.486  1.00  0.00           C  
ATOM   1154  CZ  TYR A 697      17.655 101.585  75.514  1.00  0.00           C  
ATOM   1155  OH  TYR A 697      18.838 100.883  75.528  1.00  0.00           O  
ATOM   1156  N   ARG A 698      12.362 105.993  73.250  1.00  0.00           N  
ATOM   1157  CA  ARG A 698      11.106 106.678  72.989  1.00  0.00           C  
ATOM   1158  C   ARG A 698      10.375 105.924  71.888  1.00  0.00           C  
ATOM   1159  O   ARG A 698      10.874 105.806  70.778  1.00  0.00           O  
ATOM   1160  CB  ARG A 698      11.330 108.134  72.584  1.00  0.00           C  
ATOM   1161  CG  ARG A 698      11.936 108.970  73.690  1.00  0.00           C  
ATOM   1162  CD  ARG A 698      12.026 110.451  73.337  1.00  0.00           C  
ATOM   1163  NE  ARG A 698      12.696 111.195  74.402  1.00  0.00           N  
ATOM   1164  CZ  ARG A 698      12.917 112.507  74.393  1.00  0.00           C  
ATOM   1165  NH1 ARG A 698      12.503 113.264  73.388  1.00  0.00           N  
ATOM   1166  NH2 ARG A 698      13.529 113.066  75.413  1.00  0.00           N  
ATOM   1167  N   ASP A 699       9.210 105.384  72.222  1.00  0.00           N  
ATOM   1168  CA  ASP A 699       8.386 104.648  71.262  1.00  0.00           C  
ATOM   1169  C   ASP A 699       7.733 105.633  70.285  1.00  0.00           C  
ATOM   1170  O   ASP A 699       6.531 105.835  70.308  1.00  0.00           O  
ATOM   1171  CB  ASP A 699       7.322 103.819  72.012  1.00  0.00           C  
ATOM   1172  CG  ASP A 699       6.898 102.550  71.258  1.00  0.00           C  
ATOM   1173  OD1 ASP A 699       7.275 102.342  70.088  1.00  0.00           O  
ATOM   1174  OD2 ASP A 699       6.173 101.747  71.856  1.00  0.00           O  
ATOM   1175  N   GLU A 700       8.545 106.272  69.453  1.00  0.00           N  
ATOM   1176  CA  GLU A 700       8.054 107.246  68.490  1.00  0.00           C  
ATOM   1177  C   GLU A 700       7.052 106.593  67.553  1.00  0.00           C  
ATOM   1178  O   GLU A 700       7.261 105.447  67.104  1.00  0.00           O  
ATOM   1179  CB  GLU A 700       9.215 107.846  67.693  1.00  0.00           C  
ATOM   1180  CG  GLU A 700      10.320 108.474  68.553  1.00  0.00           C  
ATOM   1181  CD  GLU A 700       9.924 109.806  69.207  1.00  0.00           C  
ATOM   1182  OE1 GLU A 700      10.776 110.467  69.850  1.00  0.00           O  
ATOM   1183  OE2 GLU A 700       8.758 110.217  69.063  1.00  0.00           O  
ATOM   1184  N   LYS A 703       5.960 107.306  67.265  1.00  0.00           N  
ATOM   1185  CA  LYS A 703       4.890 106.725  66.442  1.00  0.00           C  
ATOM   1186  C   LYS A 703       5.430 106.383  65.062  1.00  0.00           C  
ATOM   1187  O   LYS A 703       5.195 105.286  64.528  1.00  0.00           O  
ATOM   1188  CB  LYS A 703       3.660 107.640  66.350  1.00  0.00           C  
ATOM   1189  CG  LYS A 703       2.484 106.988  65.644  1.00  0.00           C  
ATOM   1190  CD  LYS A 703       1.196 107.751  65.842  1.00  0.00           C  
ATOM   1191  CE  LYS A 703       0.130 107.223  64.900  1.00  0.00           C  
ATOM   1192  NZ  LYS A 703      -0.976 108.213  64.737  1.00  0.00           N  
ATOM   1193  N   ARG A 710       6.163 107.337  64.508  1.00  0.00           N  
ATOM   1194  CA  ARG A 710       6.818 107.191  63.225  1.00  0.00           C  
ATOM   1195  C   ARG A 710       8.257 107.592  63.501  1.00  0.00           C  
ATOM   1196  O   ARG A 710       8.512 108.686  64.009  1.00  0.00           O  
ATOM   1197  CB  ARG A 710       6.187 108.137  62.171  1.00  0.00           C  
ATOM   1198  CG  ARG A 710       4.734 107.794  61.723  1.00  0.00           C  
ATOM   1199  CD  ARG A 710       4.037 108.974  60.997  1.00  0.00           C  
ATOM   1200  NE  ARG A 710       2.887 108.534  60.186  1.00  0.00           N  
ATOM   1201  CZ  ARG A 710       2.313 109.238  59.195  1.00  0.00           C  
ATOM   1202  NH1 ARG A 710       2.758 110.451  58.854  1.00  0.00           N  
ATOM   1203  NH2 ARG A 710       1.275 108.725  58.537  1.00  0.00           N  
ATOM   1204  N   SER A 711       9.176 106.678  63.208  1.00  0.00           N  
ATOM   1205  CA  SER A 711      10.614 106.933  63.203  1.00  0.00           C  
ATOM   1206  C   SER A 711      11.046 106.952  61.746  1.00  0.00           C  
ATOM   1207  O   SER A 711      10.583 106.111  60.950  1.00  0.00           O  
ATOM   1208  CB  SER A 711      11.350 105.799  63.902  1.00  0.00           C  
ATOM   1209  OG  SER A 711      11.302 104.632  63.100  1.00  0.00           O  
ATOM   1210  N   ARG A 712      11.925 107.886  61.376  1.00  0.00           N  
ATOM   1211  CA  ARG A 712      12.316 107.998  59.970  1.00  0.00           C  
ATOM   1212  C   ARG A 712      13.769 108.415  59.763  1.00  0.00           C  
ATOM   1213  O   ARG A 712      14.391 108.981  60.652  1.00  0.00           O  
ATOM   1214  CB  ARG A 712      11.388 108.971  59.221  1.00  0.00           C  
ATOM   1215  CG  ARG A 712       9.895 108.726  59.376  1.00  0.00           C  
ATOM   1216  CD  ARG A 712       9.183 108.956  58.036  1.00  0.00           C  
ATOM   1217  NE  ARG A 712       7.721 109.001  58.126  1.00  0.00           N  
ATOM   1218  CZ  ARG A 712       6.915 108.892  57.076  1.00  0.00           C  
ATOM   1219  NH1 ARG A 712       7.430 108.721  55.862  1.00  0.00           N  
ATOM   1220  NH2 ARG A 712       5.595 108.945  57.230  1.00  0.00           N  
ATOM   1221  N   SER A 713      14.284 108.141  58.566  1.00  0.00           N  
ATOM   1222  CA  SER A 713      15.575 108.651  58.094  1.00  0.00           C  
ATOM   1223  C   SER A 713      16.737 108.345  59.027  1.00  0.00           C  
ATOM   1224  O   SER A 713      17.535 109.226  59.378  1.00  0.00           O  
ATOM   1225  CB  SER A 713      15.489 110.144  57.733  1.00  0.00           C  
ATOM   1226  OG  SER A 713      14.643 110.850  58.633  1.00  0.00           O  
ATOM   1227  N   GLY A 714      16.803 107.070  59.413  1.00  0.00           N  
ATOM   1228  CA  GLY A 714      17.872 106.521  60.216  1.00  0.00           C  
ATOM   1229  C   GLY A 714      17.985 107.231  61.538  1.00  0.00           C  
ATOM   1230  O   GLY A 714      17.008 107.338  62.275  1.00  0.00           O  
ATOM   1231  N   LEU A 715      19.172 107.770  61.789  1.00  0.00           N  
ATOM   1232  CA  LEU A 715      19.544 108.372  63.074  1.00  0.00           C  
ATOM   1233  C   LEU A 715      18.854 109.681  63.427  1.00  0.00           C  
ATOM   1234  O   LEU A 715      18.984 110.152  64.539  1.00  0.00           O  
ATOM   1235  CB  LEU A 715      21.056 108.575  63.109  1.00  0.00           C  
ATOM   1236  CG  LEU A 715      21.962 107.430  63.543  1.00  0.00           C  
ATOM   1237  CD1 LEU A 715      21.356 106.012  63.406  1.00  0.00           C  
ATOM   1238  CD2 LEU A 715      23.313 107.546  62.848  1.00  0.00           C  
ATOM   1239  N   LEU A 716      18.146 110.284  62.480  1.00  0.00           N  
ATOM   1240  CA  LEU A 716      17.502 111.580  62.723  1.00  0.00           C  
ATOM   1241  C   LEU A 716      16.340 111.430  63.699  1.00  0.00           C  
ATOM   1242  O   LEU A 716      16.176 112.265  64.567  1.00  0.00           O  
ATOM   1243  CB  LEU A 716      17.069 112.267  61.420  1.00  0.00           C  
ATOM   1244  CG  LEU A 716      18.165 112.694  60.422  1.00  0.00           C  
ATOM   1245  CD1 LEU A 716      17.552 113.115  59.067  1.00  0.00           C  
ATOM   1246  CD2 LEU A 716      19.057 113.817  60.986  1.00  0.00           C  
ATOM   1247  N   ARG A 718      15.562 110.357  63.574  1.00  0.00           N  
ATOM   1248  CA  ARG A 718      14.514 110.038  64.546  1.00  0.00           C  
ATOM   1249  C   ARG A 718      14.523 108.534  64.860  1.00  0.00           C  
ATOM   1250  O   ARG A 718      14.067 107.723  64.074  1.00  0.00           O  
ATOM   1251  CB  ARG A 718      13.158 110.530  64.033  1.00  0.00           C  
ATOM   1252  CG  ARG A 718      11.927 110.242  64.901  1.00  0.00           C  
ATOM   1253  CD  ARG A 718      11.061 111.492  64.934  1.00  0.00           C  
ATOM   1254  NE  ARG A 718       9.700 111.286  64.461  1.00  0.00           N  
ATOM   1255  CZ  ARG A 718       9.024 112.153  63.706  1.00  0.00           C  
ATOM   1256  NH1 ARG A 718       9.575 113.294  63.308  1.00  0.00           N  
ATOM   1257  NH2 ARG A 718       7.786 111.876  63.328  1.00  0.00           N  
ATOM   1258  N   GLY A 723      15.083 108.180  66.005  1.00  0.00           N  
ATOM   1259  CA  GLY A 723      15.145 106.787  66.451  1.00  0.00           C  
ATOM   1260  C   GLY A 723      14.224 106.501  67.631  1.00  0.00           C  
ATOM   1261  O   GLY A 723      13.699 107.417  68.283  1.00  0.00           O  
ATOM   1262  N   ARG A 724      13.992 105.225  67.884  1.00  0.00           N  
ATOM   1263  CA  ARG A 724      13.298 104.814  69.092  1.00  0.00           C  
ATOM   1264  C   ARG A 724      14.312 104.473  70.190  1.00  0.00           C  
ATOM   1265  O   ARG A 724      14.028 104.646  71.372  1.00  0.00           O  
ATOM   1266  CB  ARG A 724      12.373 103.647  68.796  1.00  0.00           C  
ATOM   1267  CG  ARG A 724      11.220 104.016  67.903  1.00  0.00           C  
ATOM   1268  CD  ARG A 724      10.156 102.955  67.975  1.00  0.00           C  
ATOM   1269  NE  ARG A 724      10.620 101.743  67.307  1.00  0.00           N  
ATOM   1270  CZ  ARG A 724      10.100 100.525  67.487  1.00  0.00           C  
ATOM   1271  NH1 ARG A 724       9.089 100.343  68.345  1.00  0.00           N  
ATOM   1272  NH2 ARG A 724      10.590  99.491  66.795  1.00  0.00           N  
ATOM   1273  N   GLU A 725      15.487 103.994  69.778  1.00  0.00           N  
ATOM   1274  CA  GLU A 725      16.671 103.963  70.638  1.00  0.00           C  
ATOM   1275  C   GLU A 725      17.713 104.960  70.079  1.00  0.00           C  
ATOM   1276  O   GLU A 725      17.988 104.962  68.885  1.00  0.00           O  
ATOM   1277  CB  GLU A 725      17.242 102.532  70.784  1.00  0.00           C  
ATOM   1278  CG  GLU A 725      18.538 102.505  71.609  1.00  0.00           C  
ATOM   1279  CD  GLU A 725      19.063 101.110  71.966  1.00  0.00           C  
ATOM   1280  OE1 GLU A 725      18.279 100.149  71.985  1.00  0.00           O  
ATOM   1281  OE2 GLU A 725      20.277 100.978  72.233  1.00  0.00           O  
ATOM   1282  N   PHE A 726      18.278 105.815  70.934  1.00  0.00           N  
ATOM   1283  CA  PHE A 726      19.231 106.870  70.471  1.00  0.00           C  
ATOM   1284  C   PHE A 726      20.152 107.351  71.567  1.00  0.00           C  
ATOM   1285  O   PHE A 726      19.865 107.151  72.727  1.00  0.00           O  
ATOM   1286  CB  PHE A 726      18.489 108.061  69.824  1.00  0.00           C  
ATOM   1287  CG  PHE A 726      17.566 108.783  70.753  1.00  0.00           C  
ATOM   1288  CD1 PHE A 726      16.276 108.331  70.956  1.00  0.00           C  
ATOM   1289  CD2 PHE A 726      17.987 109.929  71.422  1.00  0.00           C  
ATOM   1290  CE1 PHE A 726      15.419 108.997  71.803  1.00  0.00           C  
ATOM   1291  CE2 PHE A 726      17.134 110.597  72.288  1.00  0.00           C  
ATOM   1292  CZ  PHE A 726      15.841 110.122  72.475  1.00  0.00           C  
ATOM   1293  N   ILE A 728      21.265 107.985  71.208  1.00  0.00           N  
ATOM   1294  CA  ILE A 728      22.195 108.467  72.217  1.00  0.00           C  
ATOM   1295  C   ILE A 728      21.900 109.933  72.494  1.00  0.00           C  
ATOM   1296  O   ILE A 728      21.757 110.720  71.565  1.00  0.00           O  
ATOM   1297  CB  ILE A 728      23.677 108.267  71.792  1.00  0.00           C  
ATOM   1298  CG1 ILE A 728      23.993 106.783  71.526  1.00  0.00           C  
ATOM   1299  CG2 ILE A 728      24.660 108.845  72.837  1.00  0.00           C  
ATOM   1300  CD1 ILE A 728      25.142 106.596  70.552  1.00  0.00           C  
ATOM   1301  N   MET A 730      21.766 110.294  73.772  1.00  0.00           N  
ATOM   1302  CA  MET A 730      21.596 111.700  74.140  1.00  0.00           C  
ATOM   1303  C   MET A 730      22.609 112.069  75.216  1.00  0.00           C  
ATOM   1304  O   MET A 730      22.791 111.328  76.172  1.00  0.00           O  
ATOM   1305  CB  MET A 730      20.172 112.010  74.651  1.00  0.00           C  
ATOM   1306  CG  MET A 730      19.867 113.493  74.801  1.00  0.00           C  
ATOM   1307  SD  MET A 730      18.489 113.958  75.876  1.00  0.00           S  
ATOM   1308  CE  MET A 730      17.117 113.092  75.099  1.00  0.00           C  
ATOM   1309  N   LYS A 731      23.266 113.213  75.031  1.00  0.00           N  
ATOM   1310  CA  LYS A 731      23.911 113.885  76.152  1.00  0.00           C  
ATOM   1311  C   LYS A 731      22.821 114.664  76.893  1.00  0.00           C  
ATOM   1312  O   LYS A 731      22.161 115.520  76.303  1.00  0.00           O  
ATOM   1313  CB  LYS A 731      25.068 114.782  75.671  1.00  0.00           C  
ATOM   1314  CG  LYS A 731      25.628 115.691  76.730  1.00  0.00           C  
ATOM   1315  CD  LYS A 731      24.848 116.990  76.630  1.00  0.00           C  
ATOM   1316  CE  LYS A 731      24.767 117.687  77.892  1.00  0.00           C  
ATOM   1317  NZ  LYS A 731      23.951 118.854  77.511  1.00  0.00           N  
ATOM   1318  N   ASP A 732      22.565 114.310  78.157  1.00  0.00           N  
ATOM   1319  CA  ASP A 732      21.643 115.116  78.981  1.00  0.00           C  
ATOM   1320  C   ASP A 732      22.231 115.638  80.286  1.00  0.00           C  
ATOM   1321  O   ASP A 732      22.711 114.856  81.106  1.00  0.00           O  
ATOM   1322  CB  ASP A 732      20.293 114.420  79.221  1.00  0.00           C  
ATOM   1323  CG  ASP A 732      20.422 112.987  79.682  1.00  0.00           C  
ATOM   1324  OD1 ASP A 732      21.190 112.195  79.073  1.00  0.00           O  
ATOM   1325  OD2 ASP A 732      19.687 112.631  80.637  1.00  0.00           O  
ATOM   1326  N   GLY A 733      22.187 116.954  80.465  1.00  0.00           N  
ATOM   1327  CA  GLY A 733      22.609 117.627  81.695  1.00  0.00           C  
ATOM   1328  C   GLY A 733      21.439 118.192  82.499  1.00  0.00           C  
ATOM   1329  O   GLY A 733      20.340 118.433  81.979  1.00  0.00           O  
ATOM   1330  N   TYR A 734      21.681 118.373  83.791  1.00  0.00           N  
ATOM   1331  CA  TYR A 734      20.688 118.849  84.720  1.00  0.00           C  
ATOM   1332  C   TYR A 734      21.456 119.743  85.663  1.00  0.00           C  
ATOM   1333  O   TYR A 734      22.524 119.363  86.139  1.00  0.00           O  
ATOM   1334  CB  TYR A 734      20.054 117.658  85.463  1.00  0.00           C  
ATOM   1335  CG  TYR A 734      19.492 116.657  84.495  1.00  0.00           C  
ATOM   1336  CD1 TYR A 734      18.180 116.742  84.067  1.00  0.00           C  
ATOM   1337  CD2 TYR A 734      20.304 115.668  83.942  1.00  0.00           C  
ATOM   1338  CE1 TYR A 734      17.676 115.855  83.142  1.00  0.00           C  
ATOM   1339  CE2 TYR A 734      19.817 114.801  82.999  1.00  0.00           C  
ATOM   1340  CZ  TYR A 734      18.496 114.892  82.617  1.00  0.00           C  
ATOM   1341  OH  TYR A 734      17.994 113.997  81.703  1.00  0.00           O  
ATOM   1342  N   SER A 735      20.970 120.953  85.892  1.00  0.00           N  
ATOM   1343  CA  SER A 735      21.611 121.810  86.882  1.00  0.00           C  
ATOM   1344  C   SER A 735      20.649 122.159  87.998  1.00  0.00           C  
ATOM   1345  O   SER A 735      19.431 122.188  87.787  1.00  0.00           O  
ATOM   1346  CB  SER A 735      22.235 123.047  86.242  1.00  0.00           C  
ATOM   1347  OG  SER A 735      21.279 123.837  85.582  1.00  0.00           O  
ATOM   1348  N   PHE A 736      21.204 122.401  89.188  1.00  0.00           N  
ATOM   1349  CA  PHE A 736      20.430 122.506  90.420  1.00  0.00           C  
ATOM   1350  C   PHE A 736      20.873 123.729  91.169  1.00  0.00           C  
ATOM   1351  O   PHE A 736      22.074 123.985  91.277  1.00  0.00           O  
ATOM   1352  CB  PHE A 736      20.638 121.257  91.263  1.00  0.00           C  
ATOM   1353  CG  PHE A 736      20.223 119.993  90.563  1.00  0.00           C  
ATOM   1354  CD1 PHE A 736      21.141 119.268  89.803  1.00  0.00           C  
ATOM   1355  CD2 PHE A 736      18.913 119.549  90.635  1.00  0.00           C  
ATOM   1356  CE1 PHE A 736      20.746 118.114  89.133  1.00  0.00           C  
ATOM   1357  CE2 PHE A 736      18.514 118.396  89.965  1.00  0.00           C  
ATOM   1358  CZ  PHE A 736      19.440 117.686  89.206  1.00  0.00           C  
ATOM   1359  N   HIS A 737      19.913 124.502  91.668  1.00  0.00           N  
ATOM   1360  CA  HIS A 737      20.191 125.874  92.101  1.00  0.00           C  
ATOM   1361  C   HIS A 737      19.347 126.327  93.284  1.00  0.00           C  
ATOM   1362  O   HIS A 737      18.241 125.844  93.505  1.00  0.00           O  
ATOM   1363  CB  HIS A 737      19.984 126.848  90.939  1.00  0.00           C  
ATOM   1364  CG  HIS A 737      20.652 126.428  89.667  1.00  0.00           C  
ATOM   1365  ND1 HIS A 737      21.967 126.741  89.377  1.00  0.00           N  
ATOM   1366  CD2 HIS A 737      20.189 125.727  88.605  1.00  0.00           C  
ATOM   1367  CE1 HIS A 737      22.283 126.244  88.194  1.00  0.00           C  
ATOM   1368  NE2 HIS A 737      21.225 125.625  87.705  1.00  0.00           N  
ATOM   1369  N   ALA A 738      19.879 127.285  94.034  1.00  0.00           N  
ATOM   1370  CA  ALA A 738      19.160 127.856  95.176  1.00  0.00           C  
ATOM   1371  C   ALA A 738      18.481 129.181  94.823  1.00  0.00           C  
ATOM   1372  O   ALA A 738      17.660 129.674  95.575  1.00  0.00           O  
ATOM   1373  CB  ALA A 738      20.109 128.029  96.358  1.00  0.00           C  
ATOM   1374  N   ASP A 739      18.831 129.757  93.679  1.00  0.00           N  
ATOM   1375  CA  ASP A 739      18.147 130.950  93.186  1.00  0.00           C  
ATOM   1376  C   ASP A 739      18.135 130.995  91.666  1.00  0.00           C  
ATOM   1377  O   ASP A 739      18.820 130.205  91.008  1.00  0.00           O  
ATOM   1378  CB  ASP A 739      18.747 132.235  93.787  1.00  0.00           C  
ATOM   1379  CG  ASP A 739      20.248 132.318  93.611  1.00  0.00           C  
ATOM   1380  OD1 ASP A 739      20.700 132.462  92.459  1.00  0.00           O  
ATOM   1381  OD2 ASP A 739      20.979 132.246  94.626  1.00  0.00           O  
ATOM   1382  N   GLU A 741      17.346 131.921  91.124  1.00  0.00           N  
ATOM   1383  CA  GLU A 741      17.155 132.069  89.678  1.00  0.00           C  
ATOM   1384  C   GLU A 741      18.391 132.565  88.950  1.00  0.00           C  
ATOM   1385  O   GLU A 741      18.634 132.150  87.828  1.00  0.00           O  
ATOM   1386  CB  GLU A 741      15.980 133.010  89.351  1.00  0.00           C  
ATOM   1387  CG  GLU A 741      14.655 132.651  90.008  1.00  0.00           C  
ATOM   1388  CD  GLU A 741      13.942 131.466  89.358  1.00  0.00           C  
ATOM   1389  OE1 GLU A 741      14.508 130.821  88.445  1.00  0.00           O  
ATOM   1390  OE2 GLU A 741      12.795 131.168  89.770  1.00  0.00           O  
ATOM   1391  N   ALA A 742      19.142 133.477  89.565  1.00  0.00           N  
ATOM   1392  CA  ALA A 742      20.335 134.054  88.937  1.00  0.00           C  
ATOM   1393  C   ALA A 742      21.402 132.980  88.748  1.00  0.00           C  
ATOM   1394  O   ALA A 742      22.161 132.998  87.781  1.00  0.00           O  
ATOM   1395  CB  ALA A 742      20.885 135.201  89.784  1.00  0.00           C  
ATOM   1396  N   SER A 743      21.438 132.058  89.705  1.00  0.00           N  
ATOM   1397  CA  SER A 743      22.262 130.874  89.669  1.00  0.00           C  
ATOM   1398  C   SER A 743      21.849 130.000  88.491  1.00  0.00           C  
ATOM   1399  O   SER A 743      22.716 129.504  87.778  1.00  0.00           O  
ATOM   1400  CB  SER A 743      22.133 130.124  90.995  1.00  0.00           C  
ATOM   1401  OG  SER A 743      22.983 128.995  91.060  1.00  0.00           O  
ATOM   1402  N   LEU A 786      20.543 129.845  88.262  1.00  0.00           N  
ATOM   1403  CA  LEU A 786      20.047 129.075  87.108  1.00  0.00           C  
ATOM   1404  C   LEU A 786      20.335 129.748  85.767  1.00  0.00           C  
ATOM   1405  O   LEU A 786      20.699 129.061  84.790  1.00  0.00           O  
ATOM   1406  CB  LEU A 786      18.555 128.712  87.220  1.00  0.00           C  
ATOM   1407  CG  LEU A 786      17.851 128.203  85.944  1.00  0.00           C  
ATOM   1408  CD1 LEU A 786      18.404 126.879  85.499  1.00  0.00           C  
ATOM   1409  CD2 LEU A 786      16.353 128.131  86.118  1.00  0.00           C  
ATOM   1410  N   ASP A 787      20.175 131.072  85.721  1.00  0.00           N  
ATOM   1411  CA  ASP A 787      20.440 131.850  84.503  1.00  0.00           C  
ATOM   1412  C   ASP A 787      21.912 131.767  84.093  1.00  0.00           C  
ATOM   1413  O   ASP A 787      22.215 131.657  82.918  1.00  0.00           O  
ATOM   1414  CB  ASP A 787      20.010 133.304  84.675  1.00  0.00           C  
ATOM   1415  CG  ASP A 787      18.512 133.455  84.960  1.00  0.00           C  
ATOM   1416  OD1 ASP A 787      17.729 132.494  84.704  1.00  0.00           O  
ATOM   1417  OD2 ASP A 787      18.113 134.557  85.444  1.00  0.00           O  
ATOM   1418  N   GLN A 788      22.818 131.815  85.069  1.00  0.00           N  
ATOM   1419  CA  GLN A 788      24.252 131.638  84.813  1.00  0.00           C  
ATOM   1420  C   GLN A 788      24.599 130.277  84.199  1.00  0.00           C  
ATOM   1421  O   GLN A 788      25.291 130.223  83.198  1.00  0.00           O  
ATOM   1422  CB  GLN A 788      25.087 131.880  86.083  1.00  0.00           C  
ATOM   1423  CG  GLN A 788      26.603 131.775  85.856  1.00  0.00           C  
ATOM   1424  CD  GLN A 788      27.142 132.954  85.053  1.00  0.00           C  
ATOM   1425  OE1 GLN A 788      27.220 134.081  85.559  1.00  0.00           O  
ATOM   1426  NE2 GLN A 788      27.506 132.706  83.793  1.00  0.00           N  
ATOM   1427  N   SER A 789      24.122 129.186  84.794  1.00  0.00           N  
ATOM   1428  CA  SER A 789      24.352 127.842  84.240  1.00  0.00           C  
ATOM   1429  C   SER A 789      23.801 127.698  82.833  1.00  0.00           C  
ATOM   1430  O   SER A 789      24.456 127.121  81.953  1.00  0.00           O  
ATOM   1431  CB  SER A 789      23.726 126.769  85.124  1.00  0.00           C  
ATOM   1432  OG  SER A 789      24.370 126.745  86.374  1.00  0.00           O  
ATOM   1433  N   TYR A 790      22.593 128.226  82.648  1.00  0.00           N  
ATOM   1434  CA  TYR A 790      21.868 128.178  81.393  1.00  0.00           C  
ATOM   1435  C   TYR A 790      22.649 128.864  80.285  1.00  0.00           C  
ATOM   1436  O   TYR A 790      22.783 128.306  79.215  1.00  0.00           O  
ATOM   1437  CB  TYR A 790      20.519 128.827  81.605  1.00  0.00           C  
ATOM   1438  CG  TYR A 790      19.548 128.809  80.443  1.00  0.00           C  
ATOM   1439  CD1 TYR A 790      18.649 127.754  80.282  1.00  0.00           C  
ATOM   1440  CD2 TYR A 790      19.495 129.878  79.522  1.00  0.00           C  
ATOM   1441  CE1 TYR A 790      17.725 127.749  79.241  1.00  0.00           C  
ATOM   1442  CE2 TYR A 790      18.568 129.884  78.492  1.00  0.00           C  
ATOM   1443  CZ  TYR A 790      17.686 128.795  78.366  1.00  0.00           C  
ATOM   1444  OH  TYR A 790      16.760 128.758  77.363  1.00  0.00           O  
ATOM   1445  N   ARG A 791      23.151 130.074  80.566  1.00  0.00           N  
ATOM   1446  CA  ARG A 791      24.032 130.839  79.660  1.00  0.00           C  
ATOM   1447  C   ARG A 791      25.341 130.117  79.357  1.00  0.00           C  
ATOM   1448  O   ARG A 791      25.787 130.144  78.213  1.00  0.00           O  
ATOM   1449  CB  ARG A 791      24.345 132.249  80.209  1.00  0.00           C  
ATOM   1450  CG  ARG A 791      23.112 133.104  80.363  1.00  0.00           C  
ATOM   1451  CD  ARG A 791      23.357 134.592  80.279  1.00  0.00           C  
ATOM   1452  NE  ARG A 791      22.095 135.315  80.045  1.00  0.00           N  
ATOM   1453  CZ  ARG A 791      21.980 136.639  79.918  1.00  0.00           C  
ATOM   1454  NH1 ARG A 791      23.062 137.423  80.006  1.00  0.00           N  
ATOM   1455  NH2 ARG A 791      20.778 137.186  79.711  1.00  0.00           N  
ATOM   1456  N   ASP A 792      25.945 129.497  80.378  1.00  0.00           N  
ATOM   1457  CA  ASP A 792      27.147 128.677  80.216  1.00  0.00           C  
ATOM   1458  C   ASP A 792      26.896 127.528  79.220  1.00  0.00           C  
ATOM   1459  O   ASP A 792      27.619 127.366  78.245  1.00  0.00           O  
ATOM   1460  CB  ASP A 792      27.604 128.116  81.578  1.00  0.00           C  
ATOM   1461  CG  ASP A 792      28.249 129.170  82.491  1.00  0.00           C  
ATOM   1462  OD1 ASP A 792      28.561 130.288  82.011  1.00  0.00           O  
ATOM   1463  OD2 ASP A 792      28.452 128.863  83.699  1.00  0.00           O  
ATOM   1464  N   TYR A 793      25.854 126.744  79.463  1.00  0.00           N  
ATOM   1465  CA  TYR A 793      25.413 125.729  78.509  1.00  0.00           C  
ATOM   1466  C   TYR A 793      25.141 126.256  77.096  1.00  0.00           C  
ATOM   1467  O   TYR A 793      25.559 125.661  76.093  1.00  0.00           O  
ATOM   1468  CB  TYR A 793      24.172 125.023  79.044  1.00  0.00           C  
ATOM   1469  CG  TYR A 793      24.490 123.790  79.864  1.00  0.00           C  
ATOM   1470  CD1 TYR A 793      24.980 122.648  79.251  1.00  0.00           C  
ATOM   1471  CD2 TYR A 793      24.300 123.768  81.235  1.00  0.00           C  
ATOM   1472  CE1 TYR A 793      25.269 121.493  79.985  1.00  0.00           C  
ATOM   1473  CE2 TYR A 793      24.577 122.619  81.989  1.00  0.00           C  
ATOM   1474  CZ  TYR A 793      25.059 121.483  81.350  1.00  0.00           C  
ATOM   1475  OH  TYR A 793      25.350 120.338  82.048  1.00  0.00           O  
ATOM   1476  N   GLU A 794      24.440 127.371  77.021  1.00  0.00           N  
ATOM   1477  CA  GLU A 794      24.195 128.015  75.761  1.00  0.00           C  
ATOM   1478  C   GLU A 794      25.529 128.251  75.032  1.00  0.00           C  
ATOM   1479  O   GLU A 794      25.667 127.930  73.842  1.00  0.00           O  
ATOM   1480  CB  GLU A 794      23.447 129.321  76.016  1.00  0.00           C  
ATOM   1481  CG  GLU A 794      22.589 129.751  74.871  1.00  0.00           C  
ATOM   1482  CD  GLU A 794      21.647 130.908  75.203  1.00  0.00           C  
ATOM   1483  OE1 GLU A 794      21.587 131.356  76.373  1.00  0.00           O  
ATOM   1484  OE2 GLU A 794      20.947 131.363  74.270  1.00  0.00           O  
ATOM   1485  N   LYS A 795      26.508 128.779  75.765  1.00  0.00           N  
ATOM   1486  CA  LYS A 795      27.851 129.046  75.282  1.00  0.00           C  
ATOM   1487  C   LYS A 795      28.590 127.763  74.871  1.00  0.00           C  
ATOM   1488  O   LYS A 795      29.242 127.736  73.833  1.00  0.00           O  
ATOM   1489  CB  LYS A 795      28.610 129.758  76.405  1.00  0.00           C  
ATOM   1490  CG  LYS A 795      30.075 130.098  76.155  1.00  0.00           C  
ATOM   1491  CD  LYS A 795      30.838 130.291  77.505  1.00  0.00           C  
ATOM   1492  CE  LYS A 795      31.840 131.445  77.430  1.00  0.00           C  
ATOM   1493  NZ  LYS A 795      32.424 131.841  78.781  1.00  0.00           N  
ATOM   1494  N   ALA A 796      28.499 126.710  75.690  1.00  0.00           N  
ATOM   1495  CA  ALA A 796      29.200 125.467  75.415  1.00  0.00           C  
ATOM   1496  C   ALA A 796      28.634 124.750  74.182  1.00  0.00           C  
ATOM   1497  O   ALA A 796      29.406 124.189  73.411  1.00  0.00           O  
ATOM   1498  CB  ALA A 796      29.197 124.570  76.603  1.00  0.00           C  
ATOM   1499  N   TYR A 797      27.312 124.793  74.007  1.00  0.00           N  
ATOM   1500  CA  TYR A 797      26.620 124.245  72.837  1.00  0.00           C  
ATOM   1501  C   TYR A 797      27.060 124.917  71.566  1.00  0.00           C  
ATOM   1502  O   TYR A 797      27.329 124.252  70.579  1.00  0.00           O  
ATOM   1503  CB  TYR A 797      25.091 124.391  72.972  1.00  0.00           C  
ATOM   1504  CG  TYR A 797      24.387 123.313  73.784  1.00  0.00           C  
ATOM   1505  CD1 TYR A 797      24.959 122.800  74.938  1.00  0.00           C  
ATOM   1506  CD2 TYR A 797      23.135 122.836  73.400  1.00  0.00           C  
ATOM   1507  CE1 TYR A 797      24.328 121.828  75.676  1.00  0.00           C  
ATOM   1508  CE2 TYR A 797      22.475 121.876  74.125  1.00  0.00           C  
ATOM   1509  CZ  TYR A 797      23.094 121.366  75.274  1.00  0.00           C  
ATOM   1510  OH  TYR A 797      22.476 120.409  76.038  1.00  0.00           O  
ATOM   1511  N   SER A 798      27.108 126.249  71.567  1.00  0.00           N  
ATOM   1512  CA  SER A 798      27.677 126.985  70.430  1.00  0.00           C  
ATOM   1513  C   SER A 798      29.098 126.543  70.063  1.00  0.00           C  
ATOM   1514  O   SER A 798      29.358 126.290  68.888  1.00  0.00           O  
ATOM   1515  CB  SER A 798      27.553 128.482  70.618  1.00  0.00           C  
ATOM   1516  OG  SER A 798      26.173 128.820  70.594  1.00  0.00           O  
ATOM   1517  N   ARG A 799      29.985 126.395  71.048  1.00  0.00           N  
ATOM   1518  CA  ARG A 799      31.350 125.860  70.815  1.00  0.00           C  
ATOM   1519  C   ARG A 799      31.389 124.431  70.281  1.00  0.00           C  
ATOM   1520  O   ARG A 799      32.125 124.138  69.345  1.00  0.00           O  
ATOM   1521  CB  ARG A 799      32.201 125.931  72.073  1.00  0.00           C  
ATOM   1522  CG  ARG A 799      32.540 127.321  72.544  1.00  0.00           C  
ATOM   1523  CD  ARG A 799      32.750 127.278  74.037  1.00  0.00           C  
ATOM   1524  NE  ARG A 799      33.578 128.380  74.512  1.00  0.00           N  
ATOM   1525  CZ  ARG A 799      33.849 128.614  75.795  1.00  0.00           C  
ATOM   1526  NH1 ARG A 799      33.326 127.839  76.747  1.00  0.00           N  
ATOM   1527  NH2 ARG A 799      34.642 129.629  76.125  1.00  0.00           N  
ATOM   1528  N   ILE A 800      30.603 123.544  70.890  1.00  0.00           N  
ATOM   1529  CA  ILE A 800      30.407 122.180  70.367  1.00  0.00           C  
ATOM   1530  C   ILE A 800      29.972 122.151  68.893  1.00  0.00           C  
ATOM   1531  O   ILE A 800      30.576 121.436  68.104  1.00  0.00           O  
ATOM   1532  CB  ILE A 800      29.407 121.355  71.242  1.00  0.00           C  
ATOM   1533  CG1 ILE A 800      30.084 120.955  72.559  1.00  0.00           C  
ATOM   1534  CG2 ILE A 800      28.929 120.089  70.493  1.00  0.00           C  
ATOM   1535  CD1 ILE A 800      29.150 120.807  73.724  1.00  0.00           C  
ATOM   1536  N   PHE A 801      28.927 122.910  68.534  1.00  0.00           N  
ATOM   1537  CA  PHE A 801      28.400 122.861  67.170  1.00  0.00           C  
ATOM   1538  C   PHE A 801      29.313 123.472  66.111  1.00  0.00           C  
ATOM   1539  O   PHE A 801      29.331 123.001  64.969  1.00  0.00           O  
ATOM   1540  CB  PHE A 801      26.949 123.350  67.079  1.00  0.00           C  
ATOM   1541  CG  PHE A 801      26.006 122.588  67.976  1.00  0.00           C  
ATOM   1542  CD1 PHE A 801      26.045 121.199  68.031  1.00  0.00           C  
ATOM   1543  CD2 PHE A 801      25.106 123.265  68.821  1.00  0.00           C  
ATOM   1544  CE1 PHE A 801      25.195 120.498  68.892  1.00  0.00           C  
ATOM   1545  CE2 PHE A 801      24.236 122.554  69.675  1.00  0.00           C  
ATOM   1546  CZ  PHE A 801      24.282 121.179  69.704  1.00  0.00           C  
ATOM   1547  N   GLU A 802      30.079 124.504  66.481  1.00  0.00           N  
ATOM   1548  CA  GLU A 802      31.089 125.035  65.561  1.00  0.00           C  
ATOM   1549  C   GLU A 802      32.247 124.058  65.362  1.00  0.00           C  
ATOM   1550  O   GLU A 802      32.730 123.919  64.262  1.00  0.00           O  
ATOM   1551  CB  GLU A 802      31.540 126.470  65.889  1.00  0.00           C  
ATOM   1552  CG  GLU A 802      31.999 126.714  67.305  1.00  0.00           C  
ATOM   1553  CD  GLU A 802      31.803 128.173  67.777  1.00  0.00           C  
ATOM   1554  OE1 GLU A 802      30.671 128.724  67.620  1.00  0.00           O  
ATOM   1555  OE2 GLU A 802      32.788 128.755  68.323  1.00  0.00           O  
ATOM   1556  N   ARG A 803      32.646 123.325  66.393  1.00  0.00           N  
ATOM   1557  CA  ARG A 803      33.615 122.239  66.185  1.00  0.00           C  
ATOM   1558  C   ARG A 803      33.070 121.086  65.302  1.00  0.00           C  
ATOM   1559  O   ARG A 803      33.846 120.322  64.736  1.00  0.00           O  
ATOM   1560  CB  ARG A 803      34.170 121.726  67.511  1.00  0.00           C  
ATOM   1561  CG  ARG A 803      34.891 122.814  68.299  1.00  0.00           C  
ATOM   1562  CD  ARG A 803      35.299 122.316  69.674  1.00  0.00           C  
ATOM   1563  NE  ARG A 803      36.363 121.343  69.541  1.00  0.00           N  
ATOM   1564  CZ  ARG A 803      36.912 120.669  70.551  1.00  0.00           C  
ATOM   1565  NH1 ARG A 803      36.502 120.861  71.806  1.00  0.00           N  
ATOM   1566  NH2 ARG A 803      37.876 119.794  70.302  1.00  0.00           N  
ATOM   1567  N   CYS A 807      31.746 120.991  65.183  1.00  0.00           N  
ATOM   1568  CA  CYS A 807      31.081 120.074  64.253  1.00  0.00           C  
ATOM   1569  C   CYS A 807      30.886 120.657  62.839  1.00  0.00           C  
ATOM   1570  O   CYS A 807      30.246 120.036  61.986  1.00  0.00           O  
ATOM   1571  CB  CYS A 807      29.730 119.644  64.839  1.00  0.00           C  
ATOM   1572  SG  CYS A 807      29.906 118.812  66.440  1.00  0.00           S  
ATOM   1573  N   GLY A 808      31.417 121.854  62.599  1.00  0.00           N  
ATOM   1574  CA  GLY A 808      31.298 122.502  61.292  1.00  0.00           C  
ATOM   1575  C   GLY A 808      29.868 122.559  60.784  1.00  0.00           C  
ATOM   1576  O   GLY A 808      29.563 122.144  59.652  1.00  0.00           O  
ATOM   1577  N   LEU A1153      28.988 123.086  61.629  1.00  0.00           N  
ATOM   1578  CA  LEU A1153      27.544 123.059  61.379  1.00  0.00           C  
ATOM   1579  C   LEU A1153      27.067 124.467  61.086  1.00  0.00           C  
ATOM   1580  O   LEU A1153      27.555 125.437  61.668  1.00  0.00           O  
ATOM   1581  CB  LEU A1153      26.839 122.509  62.617  1.00  0.00           C  
ATOM   1582  CG  LEU A1153      25.907 121.295  62.657  1.00  0.00           C  
ATOM   1583  CD1 LEU A1153      26.137 120.255  61.589  1.00  0.00           C  
ATOM   1584  CD2 LEU A1153      26.045 120.654  64.004  1.00  0.00           C  
ATOM   1585  N   GLU A1154      26.141 124.588  60.152  1.00  0.00           N  
ATOM   1586  CA  GLU A1154      25.371 125.808  60.017  1.00  0.00           C  
ATOM   1587  C   GLU A1154      24.214 125.612  60.977  1.00  0.00           C  
ATOM   1588  O   GLU A1154      23.391 124.714  60.779  1.00  0.00           O  
ATOM   1589  CB  GLU A1154      24.888 125.969  58.585  1.00  0.00           C  
ATOM   1590  CG  GLU A1154      24.013 127.183  58.342  1.00  0.00           C  
ATOM   1591  CD  GLU A1154      23.411 127.157  56.951  1.00  0.00           C  
ATOM   1592  OE1 GLU A1154      23.627 126.145  56.232  1.00  0.00           O  
ATOM   1593  OE2 GLU A1154      22.723 128.132  56.577  1.00  0.00           O  
ATOM   1594  N   PHE A1155      24.177 126.396  62.049  1.00  0.00           N  
ATOM   1595  CA  PHE A1155      23.188 126.159  63.097  1.00  0.00           C  
ATOM   1596  C   PHE A1155      22.599 127.451  63.652  1.00  0.00           C  
ATOM   1597  O   PHE A1155      23.139 128.533  63.450  1.00  0.00           O  
ATOM   1598  CB  PHE A1155      23.756 125.267  64.234  1.00  0.00           C  
ATOM   1599  CG  PHE A1155      24.657 125.999  65.199  1.00  0.00           C  
ATOM   1600  CD1 PHE A1155      26.013 126.167  64.916  1.00  0.00           C  
ATOM   1601  CD2 PHE A1155      24.152 126.531  66.390  1.00  0.00           C  
ATOM   1602  CE1 PHE A1155      26.868 126.862  65.791  1.00  0.00           C  
ATOM   1603  CE2 PHE A1155      24.992 127.211  67.281  1.00  0.00           C  
ATOM   1604  CZ  PHE A1155      26.360 127.375  66.971  1.00  0.00           C  
ATOM   1605  N   ARG A1156      21.504 127.318  64.384  1.00  0.00           N  
ATOM   1606  CA  ARG A1156      20.827 128.455  64.946  1.00  0.00           C  
ATOM   1607  C   ARG A1156      20.216 128.127  66.296  1.00  0.00           C  
ATOM   1608  O   ARG A1156      19.664 127.050  66.450  1.00  0.00           O  
ATOM   1609  CB  ARG A1156      19.734 128.851  63.972  1.00  0.00           C  
ATOM   1610  CG  ARG A1156      19.160 130.165  64.203  1.00  0.00           C  
ATOM   1611  CD  ARG A1156      19.182 130.859  62.925  1.00  0.00           C  
ATOM   1612  NE  ARG A1156      18.755 132.233  63.119  1.00  0.00           N  
ATOM   1613  CZ  ARG A1156      18.423 133.032  62.131  1.00  0.00           C  
ATOM   1614  NH1 ARG A1156      18.470 132.582  60.874  1.00  0.00           N  
ATOM   1615  NH2 ARG A1156      18.041 134.264  62.415  1.00  0.00           N  
ATOM   1616  N   ALA A1157      20.313 129.047  67.266  1.00  0.00           N  
ATOM   1617  CA  ALA A1157      19.593 128.900  68.547  1.00  0.00           C  
ATOM   1618  C   ALA A1157      18.310 129.703  68.486  1.00  0.00           C  
ATOM   1619  O   ALA A1157      18.318 130.852  68.074  1.00  0.00           O  
ATOM   1620  CB  ALA A1157      20.442 129.320  69.745  1.00  0.00           C  
ATOM   1621  N   ILE A1158      17.192 129.091  68.873  1.00  0.00           N  
ATOM   1622  CA  ILE A1158      15.887 129.752  68.709  1.00  0.00           C  
ATOM   1623  C   ILE A1158      15.018 129.524  69.943  1.00  0.00           C  
ATOM   1624  O   ILE A1158      15.351 128.693  70.787  1.00  0.00           O  
ATOM   1625  CB  ILE A1158      15.144 129.266  67.404  1.00  0.00           C  
ATOM   1626  CG1 ILE A1158      14.565 127.861  67.602  1.00  0.00           C  
ATOM   1627  CG2 ILE A1158      16.073 129.309  66.187  1.00  0.00           C  
ATOM   1628  CD1 ILE A1158      14.054 127.215  66.355  1.00  0.00           C  
ATOM   1629  N   ILE A1159      13.924 130.278  70.050  1.00  0.00           N  
ATOM   1630  CA  ILE A1159      12.886 130.026  71.051  1.00  0.00           C  
ATOM   1631  C   ILE A1159      12.205 128.692  70.768  1.00  0.00           C  
ATOM   1632  O   ILE A1159      11.718 128.475  69.667  1.00  0.00           O  
ATOM   1633  CB  ILE A1159      11.826 131.176  71.086  1.00  0.00           C  
ATOM   1634  CG1 ILE A1159      12.434 132.431  71.720  1.00  0.00           C  
ATOM   1635  CG2 ILE A1159      10.552 130.764  71.854  1.00  0.00           C  
ATOM   1636  CD1 ILE A1159      11.654 133.690  71.412  1.00  0.00           C  
ATOM   1637  N   GLY A1160      12.165 127.809  71.771  1.00  0.00           N  
ATOM   1638  CA  GLY A1160      11.507 126.505  71.649  1.00  0.00           C  
ATOM   1639  C   GLY A1160      10.468 126.244  72.716  1.00  0.00           C  
ATOM   1640  O   GLY A1160      10.269 127.045  73.631  1.00  0.00           O  
ATOM   1641  N   ASP A1161       9.799 125.111  72.605  1.00  0.00           N  
ATOM   1642  CA  ASP A1161       8.694 124.766  73.497  1.00  0.00           C  
ATOM   1643  C   ASP A1161       9.225 124.192  74.810  1.00  0.00           C  
ATOM   1644  O   ASP A1161       9.688 123.055  74.855  1.00  0.00           O  
ATOM   1645  CB  ASP A1161       7.780 123.771  72.784  1.00  0.00           C  
ATOM   1646  CG  ASP A1161       6.545 123.385  73.590  1.00  0.00           C  
ATOM   1647  OD1 ASP A1161       6.149 124.088  74.559  1.00  0.00           O  
ATOM   1648  OD2 ASP A1161       5.974 122.332  73.232  1.00  0.00           O  
ATOM   1649  N   GLY A1162       9.163 124.994  75.870  1.00  0.00           N  
ATOM   1650  CA  GLY A1162       9.632 124.577  77.189  1.00  0.00           C  
ATOM   1651  C   GLY A1162       8.706 123.555  77.812  1.00  0.00           C  
ATOM   1652  O   GLY A1162       9.140 122.745  78.641  1.00  0.00           O  
ATOM   1653  N   GLY A1437       7.436 123.600  77.395  1.00  0.00           N  
ATOM   1654  CA  GLY A1437       6.365 122.708  77.861  1.00  0.00           C  
ATOM   1655  C   GLY A1437       6.636 121.238  77.638  1.00  0.00           C  
ATOM   1656  O   GLY A1437       6.075 120.390  78.344  1.00  0.00           O  
ATOM   1657  N   ALA A1438       7.515 120.934  76.681  1.00  0.00           N  
ATOM   1658  CA  ALA A1438       7.927 119.550  76.383  1.00  0.00           C  
ATOM   1659  C   ALA A1438       8.467 118.787  77.601  1.00  0.00           C  
ATOM   1660  O   ALA A1438       8.245 117.577  77.736  1.00  0.00           O  
ATOM   1661  CB  ALA A1438       8.970 119.546  75.252  1.00  0.00           C  
ATOM   1662  N   MET A1443       9.203 119.484  78.467  1.00  0.00           N  
ATOM   1663  CA  MET A1443       9.677 118.912  79.744  1.00  0.00           C  
ATOM   1664  C   MET A1443       8.980 119.578  80.917  1.00  0.00           C  
ATOM   1665  O   MET A1443       9.385 119.405  82.052  1.00  0.00           O  
ATOM   1666  CB  MET A1443      11.188 119.077  79.916  1.00  0.00           C  
ATOM   1667  CG  MET A1443      12.061 118.357  78.888  1.00  0.00           C  
ATOM   1668  SD  MET A1443      11.893 116.563  78.885  1.00  0.00           S  
ATOM   1669  CE  MET A1443      11.017 116.300  77.347  1.00  0.00           C  
ATOM   1670  N   GLY A1444       7.937 120.350  80.645  1.00  0.00           N  
ATOM   1671  CA  GLY A1444       7.197 120.993  81.726  1.00  0.00           C  
ATOM   1672  C   GLY A1444       7.870 122.218  82.312  1.00  0.00           C  
ATOM   1673  O   GLY A1444       7.550 122.635  83.420  1.00  0.00           O  
ATOM   1674  N   GLY A1448       8.785 122.811  81.556  1.00  0.00           N  
ATOM   1675  CA  GLY A1448       9.498 123.997  82.013  1.00  0.00           C  
ATOM   1676  C   GLY A1448       8.890 125.319  81.583  1.00  0.00           C  
ATOM   1677  O   GLY A1448       7.727 125.392  81.179  1.00  0.00           O  
ATOM   1678  N   LYS A1456       9.703 126.366  81.691  1.00  0.00           N  
ATOM   1679  CA  LYS A1456       9.320 127.722  81.327  1.00  0.00           C  
ATOM   1680  C   LYS A1456      10.090 128.104  80.048  1.00  0.00           C  
ATOM   1681  O   LYS A1456       9.791 127.553  79.015  1.00  0.00           O  
ATOM   1682  CB  LYS A1456       9.561 128.664  82.509  1.00  0.00           C  
ATOM   1683  CG  LYS A1456       8.983 128.127  83.848  1.00  0.00           C  
ATOM   1684  CD  LYS A1456       8.774 129.222  84.921  1.00  0.00           C  
ATOM   1685  CE  LYS A1456       7.401 129.016  85.582  1.00  0.00           C  
ATOM   1686  NZ  LYS A1456       6.839 130.184  86.341  1.00  0.00           N  
ATOM   1687  N   ASP A1457      11.091 128.993  80.131  1.00  0.00           N  
ATOM   1688  CA  ASP A1457      11.898 129.390  78.968  1.00  0.00           C  
ATOM   1689  C   ASP A1457      12.760 128.239  78.450  1.00  0.00           C  
ATOM   1690  O   ASP A1457      13.334 127.441  79.214  1.00  0.00           O  
ATOM   1691  CB  ASP A1457      12.828 130.594  79.263  1.00  0.00           C  
ATOM   1692  CG  ASP A1457      12.078 131.904  79.476  1.00  0.00           C  
ATOM   1693  OD1 ASP A1457      10.833 131.930  79.374  1.00  0.00           O  
ATOM   1694  OD2 ASP A1457      12.742 132.931  79.782  1.00  0.00           O  
ATOM   1695  N   SER A1458      12.893 128.198  77.134  1.00  0.00           N  
ATOM   1696  CA  SER A1458      13.564 127.105  76.503  1.00  0.00           C  
ATOM   1697  C   SER A1458      14.151 127.598  75.193  1.00  0.00           C  
ATOM   1698  O   SER A1458      13.597 128.518  74.560  1.00  0.00           O  
ATOM   1699  CB  SER A1458      12.563 125.959  76.337  1.00  0.00           C  
ATOM   1700  OG  SER A1458      12.899 125.096  75.306  1.00  0.00           O  
ATOM   1701  N   LYS A1459      15.300 127.031  74.823  1.00  0.00           N  
ATOM   1702  CA  LYS A1459      15.904 127.307  73.527  1.00  0.00           C  
ATOM   1703  C   LYS A1459      16.253 126.033  72.784  1.00  0.00           C  
ATOM   1704  O   LYS A1459      16.909 125.166  73.345  1.00  0.00           O  
ATOM   1705  CB  LYS A1459      17.156 128.158  73.705  1.00  0.00           C  
ATOM   1706  CG  LYS A1459      16.871 129.625  73.954  1.00  0.00           C  
ATOM   1707  CD  LYS A1459      18.088 130.434  73.618  1.00  0.00           C  
ATOM   1708  CE  LYS A1459      17.725 131.653  72.797  1.00  0.00           C  
ATOM   1709  NZ  LYS A1459      18.986 132.413  72.476  1.00  0.00           N  
ATOM   1710  N   GLU A1460      15.811 125.905  71.537  1.00  0.00           N  
ATOM   1711  CA  GLU A1460      16.235 124.790  70.688  1.00  0.00           C  
ATOM   1712  C   GLU A1460      17.405 125.227  69.791  1.00  0.00           C  
ATOM   1713  O   GLU A1460      17.436 126.354  69.328  1.00  0.00           O  
ATOM   1714  CB  GLU A1460      15.087 124.305  69.803  1.00  0.00           C  
ATOM   1715  CG  GLU A1460      13.861 123.767  70.519  1.00  0.00           C  
ATOM   1716  CD  GLU A1460      12.550 123.871  69.678  1.00  0.00           C  
ATOM   1717  OE1 GLU A1460      11.427 123.600  70.238  1.00  0.00           O  
ATOM   1718  OE2 GLU A1460      12.650 124.228  68.468  1.00  0.00           O  
ATOM   1719  N   PHE A1461      18.356 124.330  69.558  1.00  0.00           N  
ATOM   1720  CA  PHE A1461      19.426 124.508  68.575  1.00  0.00           C  
ATOM   1721  C   PHE A1461      19.070 123.672  67.356  1.00  0.00           C  
ATOM   1722  O   PHE A1461      18.683 122.524  67.497  1.00  0.00           O  
ATOM   1723  CB  PHE A1461      20.796 124.094  69.147  1.00  0.00           C  
ATOM   1724  CG  PHE A1461      21.267 124.976  70.281  1.00  0.00           C  
ATOM   1725  CD1 PHE A1461      22.273 125.917  70.082  1.00  0.00           C  
ATOM   1726  CD2 PHE A1461      20.686 124.885  71.535  1.00  0.00           C  
ATOM   1727  CE1 PHE A1461      22.707 126.749  71.122  1.00  0.00           C  
ATOM   1728  CE2 PHE A1461      21.111 125.710  72.580  1.00  0.00           C  
ATOM   1729  CZ  PHE A1461      22.125 126.656  72.369  1.00  0.00           C  
ATOM   1730  N   MET A1462      19.189 124.279  66.177  1.00  0.00           N  
ATOM   1731  CA  MET A1462      18.697 123.730  64.917  1.00  0.00           C  
ATOM   1732  C   MET A1462      19.802 123.752  63.895  1.00  0.00           C  
ATOM   1733  O   MET A1462      20.368 124.809  63.632  1.00  0.00           O  
ATOM   1734  CB  MET A1462      17.540 124.578  64.371  1.00  0.00           C  
ATOM   1735  CG  MET A1462      16.300 124.590  65.248  1.00  0.00           C  
ATOM   1736  SD  MET A1462      15.285 123.112  65.022  1.00  0.00           S  
ATOM   1737  CE  MET A1462      13.899 123.405  66.100  1.00  0.00           C  
ATOM   1738  N   ALA A1463      20.119 122.598  63.328  1.00  0.00           N  
ATOM   1739  CA  ALA A1463      21.009 122.556  62.193  1.00  0.00           C  
ATOM   1740  C   ALA A1463      20.147 122.955  61.000  1.00  0.00           C  
ATOM   1741  O   ALA A1463      19.087 122.381  60.776  1.00  0.00           O  
ATOM   1742  CB  ALA A1463      21.605 121.165  62.009  1.00  0.00           C  
ATOM   1743  N   ILE A1464      20.583 123.967  60.257  1.00  0.00           N  
ATOM   1744  CA  ILE A1464      19.813 124.432  59.122  1.00  0.00           C  
ATOM   1745  C   ILE A1464      19.863 123.379  58.028  1.00  0.00           C  
ATOM   1746  O   ILE A1464      20.933 122.992  57.569  1.00  0.00           O  
ATOM   1747  CB  ILE A1464      20.308 125.808  58.628  1.00  0.00           C  
ATOM   1748  CG1 ILE A1464      20.286 126.852  59.765  1.00  0.00           C  
ATOM   1749  CG2 ILE A1464      19.506 126.276  57.412  1.00  0.00           C  
ATOM   1750  CD1 ILE A1464      19.026 126.880  60.608  1.00  0.00           C  
ATOM   1751  N   SER A1465      18.701 122.888  57.630  1.00  0.00           N  
ATOM   1752  CA  SER A1465      18.628 121.896  56.574  1.00  0.00           C  
ATOM   1753  C   SER A1465      17.204 121.752  56.054  1.00  0.00           C  
ATOM   1754  O   SER A1465      16.240 121.781  56.827  1.00  0.00           O  
ATOM   1755  CB  SER A1465      19.170 120.548  57.055  1.00  0.00           C  
ATOM   1756  OG  SER A1465      18.811 119.516  56.154  1.00  0.00           O  
ATOM   1757  N   GLU A1475      17.101 121.566  54.737  1.00  0.00           N  
ATOM   1758  CA  GLU A1475      15.835 121.543  54.019  1.00  0.00           C  
ATOM   1759  C   GLU A1475      15.046 120.236  54.219  1.00  0.00           C  
ATOM   1760  O   GLU A1475      13.856 120.168  53.926  1.00  0.00           O  
ATOM   1761  CB  GLU A1475      16.091 121.856  52.532  1.00  0.00           C  
ATOM   1762  CG  GLU A1475      14.943 122.550  51.775  1.00  0.00           C  
ATOM   1763  CD  GLU A1475      14.151 123.628  52.572  1.00  0.00           C  
ATOM   1764  OE1 GLU A1475      14.746 124.426  53.344  1.00  0.00           O  
ATOM   1765  OE2 GLU A1475      12.907 123.685  52.398  1.00  0.00           O  
ATOM   1766  N   ILE A1476      15.706 119.211  54.746  1.00  0.00           N  
ATOM   1767  CA  ILE A1476      15.033 117.974  55.138  1.00  0.00           C  
ATOM   1768  C   ILE A1476      14.599 118.010  56.604  1.00  0.00           C  
ATOM   1769  O   ILE A1476      14.074 117.030  57.121  1.00  0.00           O  
ATOM   1770  CB  ILE A1476      15.901 116.712  54.853  1.00  0.00           C  
ATOM   1771  CG1 ILE A1476      17.279 116.829  55.480  1.00  0.00           C  
ATOM   1772  CG2 ILE A1476      16.063 116.490  53.363  1.00  0.00           C  
ATOM   1773  CD1 ILE A1476      17.387 116.211  56.833  1.00  0.00           C  
ATOM   1774  N   GLY A1477      14.823 119.142  57.263  1.00  0.00           N  
ATOM   1775  CA  GLY A1477      14.526 119.290  58.674  1.00  0.00           C  
ATOM   1776  C   GLY A1477      13.040 119.238  58.945  1.00  0.00           C  
ATOM   1777  O   GLY A1477      12.244 119.852  58.234  1.00  0.00           O  
ATOM   1778  N   GLU A1478      12.666 118.515  59.993  1.00  0.00           N  
ATOM   1779  CA  GLU A1478      11.260 118.318  60.337  1.00  0.00           C  
ATOM   1780  C   GLU A1478      10.637 119.541  61.032  1.00  0.00           C  
ATOM   1781  O   GLU A1478       9.417 119.618  61.167  1.00  0.00           O  
ATOM   1782  CB  GLU A1478      11.122 117.065  61.218  1.00  0.00           C  
ATOM   1783  CG  GLU A1478       9.755 116.369  61.161  1.00  0.00           C  
ATOM   1784  CD  GLU A1478       9.642 115.360  60.034  1.00  0.00           C  
ATOM   1785  OE1 GLU A1478      10.676 114.970  59.433  1.00  0.00           O  
ATOM   1786  OE2 GLU A1478       8.499 114.948  59.756  1.00  0.00           O  
ATOM   1787  N   ASP A1479      11.476 120.484  61.466  1.00  0.00           N  
ATOM   1788  CA  ASP A1479      11.032 121.668  62.226  1.00  0.00           C  
ATOM   1789  C   ASP A1479      11.137 122.956  61.404  1.00  0.00           C  
ATOM   1790  O   ASP A1479      12.069 123.116  60.615  1.00  0.00           O  
ATOM   1791  CB  ASP A1479      11.874 121.827  63.495  1.00  0.00           C  
ATOM   1792  CG  ASP A1479      11.437 120.896  64.611  1.00  0.00           C  
ATOM   1793  OD1 ASP A1479      10.415 121.197  65.268  1.00  0.00           O  
ATOM   1794  OD2 ASP A1479      12.117 119.872  64.848  1.00  0.00           O  
ATOM   1795  N   THR A1480      10.202 123.881  61.607  1.00  0.00           N  
ATOM   1796  CA  THR A1480      10.208 125.131  60.870  1.00  0.00           C  
ATOM   1797  C   THR A1480      10.662 126.247  61.798  1.00  0.00           C  
ATOM   1798  O   THR A1480      10.238 126.315  62.938  1.00  0.00           O  
ATOM   1799  CB  THR A1480       8.828 125.433  60.234  1.00  0.00           C  
ATOM   1800  OG1 THR A1480       8.417 124.314  59.438  1.00  0.00           O  
ATOM   1801  CG2 THR A1480       8.881 126.676  59.357  1.00  0.00           C  
ATOM   1802  N   ILE A1481      11.563 127.088  61.296  1.00  0.00           N  
ATOM   1803  CA  ILE A1481      12.139 128.216  62.033  1.00  0.00           C  
ATOM   1804  C   ILE A1481      11.623 129.495  61.410  1.00  0.00           C  
ATOM   1805  O   ILE A1481      11.665 129.683  60.189  1.00  0.00           O  
ATOM   1806  CB  ILE A1481      13.702 128.197  61.986  1.00  0.00           C  
ATOM   1807  CG1 ILE A1481      14.229 126.870  62.548  1.00  0.00           C  
ATOM   1808  CG2 ILE A1481      14.318 129.417  62.736  1.00  0.00           C  
ATOM   1809  CD1 ILE A1481      15.466 126.380  61.887  1.00  0.00           C  
ATOM   1810  N   CYS A1482      11.109 130.354  62.276  1.00  0.00           N  
ATOM   1811  CA  CYS A1482      10.660 131.687  61.925  1.00  0.00           C  
ATOM   1812  C   CYS A1482      11.700 132.610  62.511  1.00  0.00           C  
ATOM   1813  O   CYS A1482      12.011 132.516  63.702  1.00  0.00           O  
ATOM   1814  CB  CYS A1482       9.274 131.949  62.553  1.00  0.00           C  
ATOM   1815  SG  CYS A1482       8.111 130.577  62.169  1.00  0.00           S  
ATOM   1816  N   TYR A1483      12.250 133.483  61.684  1.00  0.00           N  
ATOM   1817  CA  TYR A1483      13.272 134.413  62.140  1.00  0.00           C  
ATOM   1818  C   TYR A1483      12.968 135.791  61.603  1.00  0.00           C  
ATOM   1819  O   TYR A1483      12.512 135.925  60.470  1.00  0.00           O  
ATOM   1820  CB  TYR A1483      14.694 133.945  61.746  1.00  0.00           C  
ATOM   1821  CG  TYR A1483      14.981 133.794  60.267  1.00  0.00           C  
ATOM   1822  CD1 TYR A1483      15.662 134.798  59.561  1.00  0.00           C  
ATOM   1823  CD2 TYR A1483      14.599 132.635  59.571  1.00  0.00           C  
ATOM   1824  CE1 TYR A1483      15.926 134.666  58.193  1.00  0.00           C  
ATOM   1825  CE2 TYR A1483      14.859 132.485  58.207  1.00  0.00           C  
ATOM   1826  CZ  TYR A1483      15.524 133.495  57.526  1.00  0.00           C  
ATOM   1827  OH  TYR A1483      15.785 133.350  56.175  1.00  0.00           O  
ATOM   1828  N   SER A1484      13.177 136.815  62.425  1.00  0.00           N  
ATOM   1829  CA  SER A1484      13.026 138.190  61.970  1.00  0.00           C  
ATOM   1830  C   SER A1484      14.042 138.486  60.876  1.00  0.00           C  
ATOM   1831  O   SER A1484      15.198 138.065  60.967  1.00  0.00           O  
ATOM   1832  CB  SER A1484      13.222 139.164  63.121  1.00  0.00           C  
ATOM   1833  OG  SER A1484      13.176 140.496  62.652  1.00  0.00           O  
ATOM   1834  N   THR A1485      13.590 139.179  59.831  1.00  0.00           N  
ATOM   1835  CA  THR A1485      14.471 139.630  58.743  1.00  0.00           C  
ATOM   1836  C   THR A1485      15.378 140.788  59.194  1.00  0.00           C  
ATOM   1837  O   THR A1485      16.507 140.934  58.698  1.00  0.00           O  
ATOM   1838  CB  THR A1485      13.676 140.079  57.499  1.00  0.00           C  
ATOM   1839  OG1 THR A1485      12.660 141.005  57.892  1.00  0.00           O  
ATOM   1840  CG2 THR A1485      13.035 138.896  56.788  1.00  0.00           C  
ATOM   1841  N   GLU A1486      14.876 141.619  60.115  1.00  0.00           N  
ATOM   1842  CA  GLU A1486      15.675 142.733  60.641  1.00  0.00           C  
ATOM   1843  C   GLU A1486      16.370 142.465  61.982  1.00  0.00           C  
ATOM   1844  O   GLU A1486      17.571 142.722  62.118  1.00  0.00           O  
ATOM   1845  CB  GLU A1486      14.897 144.049  60.647  1.00  0.00           C  
ATOM   1846  CG  GLU A1486      15.194 144.898  59.399  1.00  0.00           C  
ATOM   1847  CD  GLU A1486      14.536 146.284  59.409  1.00  0.00           C  
ATOM   1848  OE1 GLU A1486      14.555 146.950  60.476  1.00  0.00           O  
ATOM   1849  OE2 GLU A1486      14.025 146.718  58.340  1.00  0.00           O  
ATOM   1850  N   SER A1512      15.633 141.924  62.953  1.00  0.00           N  
ATOM   1851  CA  SER A1512      16.206 141.636  64.270  1.00  0.00           C  
ATOM   1852  C   SER A1512      16.746 140.219  64.386  1.00  0.00           C  
ATOM   1853  O   SER A1512      16.972 139.540  63.384  1.00  0.00           O  
ATOM   1854  CB  SER A1512      15.196 141.912  65.380  1.00  0.00           C  
ATOM   1855  OG  SER A1512      14.179 140.929  65.408  1.00  0.00           O  
ATOM   1856  N   ASP A1513      16.967 139.785  65.621  1.00  0.00           N  
ATOM   1857  CA  ASP A1513      17.564 138.483  65.870  1.00  0.00           C  
ATOM   1858  C   ASP A1513      16.533 137.530  66.482  1.00  0.00           C  
ATOM   1859  O   ASP A1513      16.862 136.382  66.830  1.00  0.00           O  
ATOM   1860  CB  ASP A1513      18.823 138.617  66.752  1.00  0.00           C  
ATOM   1861  CG  ASP A1513      18.492 138.868  68.232  1.00  0.00           C  
ATOM   1862  OD1 ASP A1513      17.381 139.387  68.547  1.00  0.00           O  
ATOM   1863  OD2 ASP A1513      19.355 138.538  69.084  1.00  0.00           O  
ATOM   1864  N   TYR A1514      15.293 138.023  66.616  1.00  0.00           N  
ATOM   1865  CA  TYR A1514      14.158 137.163  66.967  1.00  0.00           C  
ATOM   1866  C   TYR A1514      14.198 135.963  66.039  1.00  0.00           C  
ATOM   1867  O   TYR A1514      14.468 136.090  64.843  1.00  0.00           O  
ATOM   1868  CB  TYR A1514      12.805 137.884  66.851  1.00  0.00           C  
ATOM   1869  CG  TYR A1514      11.624 136.984  67.173  1.00  0.00           C  
ATOM   1870  CD1 TYR A1514      11.268 136.704  68.503  1.00  0.00           C  
ATOM   1871  CD2 TYR A1514      10.894 136.367  66.163  1.00  0.00           C  
ATOM   1872  CE1 TYR A1514      10.216 135.850  68.807  1.00  0.00           C  
ATOM   1873  CE2 TYR A1514       9.816 135.524  66.459  1.00  0.00           C  
ATOM   1874  CZ  TYR A1514       9.497 135.270  67.777  1.00  0.00           C  
ATOM   1875  OH  TYR A1514       8.462 134.432  68.056  1.00  0.00           O  
ATOM   1876  N   ALA A1515      13.955 134.797  66.625  1.00  0.00           N  
ATOM   1877  CA  ALA A1515      13.953 133.526  65.926  1.00  0.00           C  
ATOM   1878  C   ALA A1515      13.223 132.574  66.850  1.00  0.00           C  
ATOM   1879  O   ALA A1515      13.407 132.632  68.063  1.00  0.00           O  
ATOM   1880  CB  ALA A1515      15.376 133.055  65.676  1.00  0.00           C  
ATOM   1881  N   ALA A1516      12.370 131.725  66.285  1.00  0.00           N  
ATOM   1882  CA  ALA A1516      11.538 130.823  67.071  1.00  0.00           C  
ATOM   1883  C   ALA A1516      11.082 129.679  66.213  1.00  0.00           C  
ATOM   1884  O   ALA A1516      10.880 129.843  65.004  1.00  0.00           O  
ATOM   1885  CB  ALA A1516      10.319 131.541  67.654  1.00  0.00           C  
ATOM   1886  N   ASN A1517      10.923 128.520  66.849  1.00  0.00           N  
ATOM   1887  CA  ASN A1517      10.219 127.427  66.247  1.00  0.00           C  
ATOM   1888  C   ASN A1517       8.833 127.934  65.868  1.00  0.00           C  
ATOM   1889  O   ASN A1517       8.222 128.665  66.631  1.00  0.00           O  
ATOM   1890  CB  ASN A1517      10.085 126.303  67.265  1.00  0.00           C  
ATOM   1891  CG  ASN A1517       9.711 124.992  66.636  1.00  0.00           C  
ATOM   1892  OD1 ASN A1517       8.716 124.885  65.916  1.00  0.00           O  
ATOM   1893  ND2 ASN A1517      10.506 123.967  66.910  1.00  0.00           N  
ATOM   1894  N   LEU A1518       8.353 127.542  64.687  1.00  0.00           N  
ATOM   1895  CA  LEU A1518       6.983 127.801  64.244  1.00  0.00           C  
ATOM   1896  C   LEU A1518       5.908 127.576  65.345  1.00  0.00           C  
ATOM   1897  O   LEU A1518       4.993 128.387  65.477  1.00  0.00           O  
ATOM   1898  CB  LEU A1518       6.665 126.927  63.028  1.00  0.00           C  
ATOM   1899  CG  LEU A1518       5.798 127.365  61.831  1.00  0.00           C  
ATOM   1900  CD1 LEU A1518       5.181 126.128  61.146  1.00  0.00           C  
ATOM   1901  CD2 LEU A1518       4.716 128.355  62.200  1.00  0.00           C  
ATOM   1902  N   GLU A1519       6.030 126.479  66.095  1.00  0.00           N  
ATOM   1903  CA  GLU A1519       5.186 126.148  67.257  1.00  0.00           C  
ATOM   1904  C   GLU A1519       5.124 127.250  68.328  1.00  0.00           C  
ATOM   1905  O   GLU A1519       4.076 127.461  68.947  1.00  0.00           O  
ATOM   1906  CB  GLU A1519       5.659 124.841  67.923  1.00  0.00           C  
ATOM   1907  CG  GLU A1519       5.783 123.638  66.988  1.00  0.00           C  
ATOM   1908  CD  GLU A1519       6.260 122.329  67.681  1.00  0.00           C  
ATOM   1909  OE1 GLU A1519       6.868 122.356  68.783  1.00  0.00           O  
ATOM   1910  OE2 GLU A1519       6.007 121.253  67.097  1.00  0.00           O  
ATOM   1911  N   MET A1520       6.245 127.949  68.538  1.00  0.00           N  
ATOM   1912  CA  MET A1520       6.365 129.002  69.578  1.00  0.00           C  
ATOM   1913  C   MET A1520       6.220 130.439  69.070  1.00  0.00           C  
ATOM   1914  O   MET A1520       5.990 131.386  69.854  1.00  0.00           O  
ATOM   1915  CB  MET A1520       7.696 128.847  70.325  1.00  0.00           C  
ATOM   1916  CG  MET A1520       7.769 127.551  71.169  1.00  0.00           C  
ATOM   1917  SD  MET A1520       6.425 127.381  72.351  1.00  0.00           S  
ATOM   1918  CE  MET A1520       6.905 128.438  73.703  1.00  0.00           C  
ATOM   1919  N   ALA A1521       6.373 130.597  67.759  1.00  0.00           N  
ATOM   1920  CA  ALA A1521       6.513 131.910  67.163  1.00  0.00           C  
ATOM   1921  C   ALA A1521       5.255 132.733  67.313  1.00  0.00           C  
ATOM   1922  O   ALA A1521       4.159 132.244  67.109  1.00  0.00           O  
ATOM   1923  CB  ALA A1521       6.925 131.812  65.702  1.00  0.00           C  
ATOM   1924  N   THR A1522       5.459 133.988  67.692  1.00  0.00           N  
ATOM   1925  CA  THR A1522       4.413 134.966  67.828  1.00  0.00           C  
ATOM   1926  C   THR A1522       4.694 136.062  66.805  1.00  0.00           C  
ATOM   1927  O   THR A1522       5.802 136.161  66.289  1.00  0.00           O  
ATOM   1928  CB  THR A1522       4.407 135.587  69.244  1.00  0.00           C  
ATOM   1929  OG1 THR A1522       5.666 136.229  69.491  1.00  0.00           O  
ATOM   1930  CG2 THR A1522       4.182 134.528  70.296  1.00  0.00           C  
ATOM   1931  N   SER A1523       3.684 136.867  66.507  1.00  0.00           N  
ATOM   1932  CA  SER A1523       3.838 138.029  65.640  1.00  0.00           C  
ATOM   1933  C   SER A1523       3.042 139.212  66.179  1.00  0.00           C  
ATOM   1934  O   SER A1523       2.265 139.074  67.134  1.00  0.00           O  
ATOM   1935  CB  SER A1523       3.435 137.716  64.195  1.00  0.00           C  
ATOM   1936  OG  SER A1523       2.103 137.238  64.100  1.00  0.00           O  
ATOM   1937  N   LEU A1524       3.260 140.374  65.567  1.00  0.00           N  
ATOM   1938  CA  LEU A1524       2.615 141.601  65.977  1.00  0.00           C  
ATOM   1939  C   LEU A1524       1.128 141.552  65.686  1.00  0.00           C  
ATOM   1940  O   LEU A1524       0.702 141.300  64.547  1.00  0.00           O  
ATOM   1941  CB  LEU A1524       3.258 142.797  65.267  1.00  0.00           C  
ATOM   1942  CG  LEU A1524       2.824 144.198  65.686  1.00  0.00           C  
ATOM   1943  CD1 LEU A1524       2.979 144.378  67.203  1.00  0.00           C  
ATOM   1944  CD2 LEU A1524       3.660 145.210  64.915  1.00  0.00           C  
ATOM   1945  N   TYR A1525       0.344 141.779  66.734  1.00  0.00           N  
ATOM   1946  CA  TYR A1525      -1.107 141.818  66.610  1.00  0.00           C  
ATOM   1947  C   TYR A1525      -1.598 143.247  66.576  1.00  0.00           C  
ATOM   1948  O   TYR A1525      -1.383 144.012  67.522  1.00  0.00           O  
ATOM   1949  CB  TYR A1525      -1.797 141.080  67.755  1.00  0.00           C  
ATOM   1950  CG  TYR A1525      -3.265 141.414  67.840  1.00  0.00           C  
ATOM   1951  CD1 TYR A1525      -4.137 141.114  66.779  1.00  0.00           C  
ATOM   1952  CD2 TYR A1525      -3.789 142.049  68.967  1.00  0.00           C  
ATOM   1953  CE1 TYR A1525      -5.481 141.429  66.848  1.00  0.00           C  
ATOM   1954  CE2 TYR A1525      -5.151 142.359  69.047  1.00  0.00           C  
ATOM   1955  CZ  TYR A1525      -5.978 142.043  67.986  1.00  0.00           C  
ATOM   1956  OH  TYR A1525      -7.309 142.352  68.066  1.00  0.00           O  
ATOM   1957  N   THR A1526      -2.282 143.594  65.493  1.00  0.00           N  
ATOM   1958  CA  THR A1526      -2.807 144.944  65.346  1.00  0.00           C  
ATOM   1959  C   THR A1526      -4.312 144.867  65.115  1.00  0.00           C  
ATOM   1960  O   THR A1526      -4.748 144.288  64.118  1.00  0.00           O  
ATOM   1961  CB  THR A1526      -2.061 145.736  64.236  1.00  0.00           C  
ATOM   1962  OG1 THR A1526      -0.655 145.704  64.502  1.00  0.00           O  
ATOM   1963  CG2 THR A1526      -2.529 147.206  64.184  1.00  0.00           C  
ATOM   1964  N   PRO A1527      -5.109 145.398  66.069  1.00  0.00           N  
ATOM   1965  CA  PRO A1527      -6.572 145.422  65.940  1.00  0.00           C  
ATOM   1966  C   PRO A1527      -7.033 146.054  64.616  1.00  0.00           C  
ATOM   1967  O   PRO A1527      -6.977 147.285  64.425  1.00  0.00           O  
ATOM   1968  CB  PRO A1527      -7.028 146.237  67.157  1.00  0.00           C  
ATOM   1969  CG  PRO A1527      -5.949 146.037  68.159  1.00  0.00           C  
ATOM   1970  CD  PRO A1527      -4.668 145.973  67.355  1.00  0.00           C  
ATOM   1971  N   LYS A1528      -7.450 145.168  63.713  1.00  0.00           N  
ATOM   1972  CA  LYS A1528      -7.984 145.501  62.398  1.00  0.00           C  
ATOM   1973  C   LYS A1528      -9.437 145.983  62.525  1.00  0.00           C  
ATOM   1974  O   LYS A1528     -10.366 145.226  62.251  1.00  0.00           O  
ATOM   1975  CB  LYS A1528      -7.889 144.248  61.500  1.00  0.00           C  
ATOM   1976  CG  LYS A1528      -8.108 144.470  59.997  1.00  0.00           C  
ATOM   1977  CD  LYS A1528      -8.025 143.134  59.271  1.00  0.00           C  
ATOM   1978  CE  LYS A1528      -8.123 143.265  57.751  1.00  0.00           C  
ATOM   1979  NZ  LYS A1528      -7.972 141.914  57.110  1.00  0.00           N  
ATOM   1980  N   LYS A1529      -9.614 147.240  62.943  1.00  0.00           N  
ATOM   1981  CA  LYS A1529     -10.935 147.845  63.217  1.00  0.00           C  
ATOM   1982  C   LYS A1529     -11.955 147.644  62.091  1.00  0.00           C  
ATOM   1983  O   LYS A1529     -11.616 147.734  60.904  1.00  0.00           O  
ATOM   1984  CB  LYS A1529     -10.809 149.353  63.481  1.00  0.00           C  
ATOM   1985  CG  LYS A1529      -9.628 149.793  64.358  1.00  0.00           C  
ATOM   1986  CD  LYS A1529      -9.531 151.324  64.367  1.00  0.00           C  
ATOM   1987  CE  LYS A1529      -8.547 151.831  65.404  1.00  0.00           C  
ATOM   1988  NZ  LYS A1529      -8.699 153.306  65.616  1.00  0.00           N  
ATOM   1989  N   SER A1530     -13.204 147.392  62.472  1.00  0.00           N  
ATOM   1990  CA  SER A1530     -14.275 147.152  61.503  1.00  0.00           C  
ATOM   1991  C   SER A1530     -15.347 148.218  61.617  1.00  0.00           C  
ATOM   1992  O   SER A1530     -15.866 148.466  62.704  1.00  0.00           O  
ATOM   1993  CB  SER A1530     -14.885 145.755  61.693  1.00  0.00           C  
ATOM   1994  OG  SER A1530     -16.045 145.582  60.882  1.00  0.00           O  
ATOM   1995  N   HIS A1531     -15.669 148.836  60.483  1.00  0.00           N  
ATOM   1996  CA  HIS A1531     -16.685 149.882  60.394  1.00  0.00           C  
ATOM   1997  C   HIS A1531     -18.015 149.340  59.880  1.00  0.00           C  
ATOM   1998  O   HIS A1531     -18.999 150.074  59.784  1.00  0.00           O  
ATOM   1999  CB  HIS A1531     -16.182 151.025  59.502  1.00  0.00           C  
ATOM   2000  CG  HIS A1531     -14.845 151.550  59.915  1.00  0.00           C  
ATOM   2001  ND1 HIS A1531     -13.667 151.117  59.344  1.00  0.00           N  
ATOM   2002  CD2 HIS A1531     -14.494 152.424  60.886  1.00  0.00           C  
ATOM   2003  CE1 HIS A1531     -12.647 151.718  59.929  1.00  0.00           C  
ATOM   2004  NE2 HIS A1531     -13.122 152.514  60.871  1.00  0.00           N  
ATOM   2005  N   GLU A1532     -18.027 148.048  59.569  1.00  0.00           N  
ATOM   2006  CA  GLU A1532     -19.194 147.348  59.053  1.00  0.00           C  
ATOM   2007  C   GLU A1532     -20.266 147.209  60.129  1.00  0.00           C  
ATOM   2008  O   GLU A1532     -20.030 146.630  61.192  1.00  0.00           O  
ATOM   2009  CB  GLU A1532     -18.776 145.964  58.548  1.00  0.00           C  
ATOM   2010  CG  GLU A1532     -19.827 145.209  57.740  1.00  0.00           C  
ATOM   2011  CD  GLU A1532     -19.379 143.793  57.356  1.00  0.00           C  
ATOM   2012  OE1 GLU A1532     -18.167 143.481  57.479  1.00  0.00           O  
ATOM   2013  OE2 GLU A1532     -20.247 142.994  56.929  1.00  0.00           O  
ATOM   2014  N   THR A1533     -21.444 147.738  59.824  1.00  0.00           N  
ATOM   2015  CA  THR A1533     -22.616 147.669  60.697  1.00  0.00           C  
ATOM   2016  C   THR A1533     -23.158 146.241  60.897  1.00  0.00           C  
ATOM   2017  O   THR A1533     -23.272 145.464  59.939  1.00  0.00           O  
ATOM   2018  CB  THR A1533     -23.738 148.572  60.134  1.00  0.00           C  
ATOM   2019  OG1 THR A1533     -23.236 149.910  59.987  1.00  0.00           O  
ATOM   2020  CG2 THR A1533     -24.970 148.564  61.044  1.00  0.00           C  
ATOM   2021  N   GLN A1534     -23.497 145.928  62.150  1.00  0.00           N  
ATOM   2022  CA  GLN A1534     -24.036 144.627  62.536  1.00  0.00           C  
ATOM   2023  C   GLN A1534     -25.374 144.312  61.885  1.00  0.00           C  
ATOM   2024  O   GLN A1534     -26.319 145.119  61.940  1.00  0.00           O  
ATOM   2025  CB  GLN A1534     -24.161 144.515  64.059  1.00  0.00           C  
ATOM   2026  CG  GLN A1534     -22.913 143.937  64.728  1.00  0.00           C  
ATOM   2027  CD  GLN A1534     -22.988 143.863  66.262  1.00  0.00           C  
ATOM   2028  OE1 GLN A1534     -24.003 144.186  66.876  1.00  0.00           O  
ATOM   2029  NE2 GLN A1534     -21.881 143.441  66.884  1.00  0.00           N  
ATOM   2030  N   LEU A1535     -25.430 143.146  61.243  1.00  0.00           N  
ATOM   2031  CA  LEU A1535     -26.671 142.593  60.723  1.00  0.00           C  
ATOM   2032  C   LEU A1535     -27.102 141.486  61.680  1.00  0.00           C  
ATOM   2033  O   LEU A1535     -26.283 140.968  62.445  1.00  0.00           O  
ATOM   2034  CB  LEU A1535     -26.481 142.069  59.299  1.00  0.00           C  
ATOM   2035  CG  LEU A1535     -26.029 143.091  58.250  1.00  0.00           C  
ATOM   2036  CD1 LEU A1535     -25.572 142.415  56.963  1.00  0.00           C  
ATOM   2037  CD2 LEU A1535     -27.106 144.138  57.959  1.00  0.00           C  
ATOM   2038  N   ASP A1536     -28.386 141.150  61.683  1.00  0.00           N  
ATOM   2039  CA  ASP A1536     -28.871 140.178  62.651  1.00  0.00           C  
ATOM   2040  C   ASP A1536     -28.689 138.770  62.095  1.00  0.00           C  
ATOM   2041  O   ASP A1536     -28.839 138.538  60.893  1.00  0.00           O  
ATOM   2042  CB  ASP A1536     -30.311 140.488  63.095  1.00  0.00           C  
ATOM   2043  CG  ASP A1536     -30.403 141.740  64.007  1.00  0.00           C  
ATOM   2044  OD1 ASP A1536     -30.895 142.779  63.519  1.00  0.00           O  
ATOM   2045  OD2 ASP A1536     -29.987 141.693  65.200  1.00  0.00           O  
ATOM   2046  N   LEU A1537     -28.307 137.861  62.989  1.00  0.00           N  
ATOM   2047  CA  LEU A1537     -27.968 136.472  62.669  1.00  0.00           C  
ATOM   2048  C   LEU A1537     -29.086 135.737  61.901  1.00  0.00           C  
ATOM   2049  O   LEU A1537     -30.265 135.840  62.257  1.00  0.00           O  
ATOM   2050  CB  LEU A1537     -27.630 135.734  63.967  1.00  0.00           C  
ATOM   2051  CG  LEU A1537     -27.283 134.248  63.993  1.00  0.00           C  
ATOM   2052  CD1 LEU A1537     -25.796 134.052  63.848  1.00  0.00           C  
ATOM   2053  CD2 LEU A1537     -27.748 133.645  65.310  1.00  0.00           C  
ATOM   2054  N   GLU A1538     -28.703 135.033  60.835  1.00  0.00           N  
ATOM   2055  CA  GLU A1538     -29.630 134.172  60.108  1.00  0.00           C  
ATOM   2056  C   GLU A1538     -29.012 132.841  59.739  1.00  0.00           C  
ATOM   2057  O   GLU A1538     -27.915 132.795  59.184  1.00  0.00           O  
ATOM   2058  CB  GLU A1538     -30.264 134.849  58.869  1.00  0.00           C  
ATOM   2059  CG  GLU A1538     -29.448 135.938  58.150  1.00  0.00           C  
ATOM   2060  CD  GLU A1538     -30.356 136.956  57.427  1.00  0.00           C  
ATOM   2061  OE1 GLU A1538     -31.288 136.521  56.714  1.00  0.00           O  
ATOM   2062  OE2 GLU A1538     -30.135 138.185  57.582  1.00  0.00           O  
ATOM   2063  N   LYS A1539     -29.733 131.771  60.070  1.00  0.00           N  
ATOM   2064  CA  LYS A1539     -29.351 130.410  59.723  1.00  0.00           C  
ATOM   2065  C   LYS A1539     -29.624 130.162  58.242  1.00  0.00           C  
ATOM   2066  O   LYS A1539     -30.697 130.496  57.743  1.00  0.00           O  
ATOM   2067  CB  LYS A1539     -30.124 129.405  60.595  1.00  0.00           C  
ATOM   2068  CG  LYS A1539     -29.563 127.968  60.587  1.00  0.00           C  
ATOM   2069  CD  LYS A1539     -29.956 127.151  61.836  1.00  0.00           C  
ATOM   2070  CE  LYS A1539     -31.409 126.660  61.800  1.00  0.00           C  
ATOM   2071  NZ  LYS A1539     -32.404 127.663  62.312  1.00  0.00           N  
ATOM   2072  N   ILE A1540     -28.638 129.607  57.540  1.00  0.00           N  
ATOM   2073  CA  ILE A1540     -28.821 129.175  56.153  1.00  0.00           C  
ATOM   2074  C   ILE A1540     -28.323 127.748  55.904  1.00  0.00           C  
ATOM   2075  O   ILE A1540     -27.297 127.319  56.455  1.00  0.00           O  
ATOM   2076  CB  ILE A1540     -28.278 130.203  55.084  1.00  0.00           C  
ATOM   2077  CG1 ILE A1540     -27.407 129.512  54.025  1.00  0.00           C  
ATOM   2078  CG2 ILE A1540     -27.505 131.349  55.734  1.00  0.00           C  
ATOM   2079  CD1 ILE A1540     -27.434 130.178  52.672  1.00  0.00           C  
ATOM   2080  N   ALA A1541     -29.075 127.024  55.078  1.00  0.00           N  
ATOM   2081  CA  ALA A1541     -28.714 125.676  54.655  1.00  0.00           C  
ATOM   2082  C   ALA A1541     -27.465 125.682  53.783  1.00  0.00           C  
ATOM   2083  O   ALA A1541     -27.361 126.451  52.820  1.00  0.00           O  
ATOM   2084  CB  ALA A1541     -29.874 125.013  53.926  1.00  0.00           C  
ATOM   2085  N   THR A1542     -26.519 124.821  54.159  1.00  0.00           N  
ATOM   2086  CA  THR A1542     -25.269 124.613  53.433  1.00  0.00           C  
ATOM   2087  C   THR A1542     -25.032 123.104  53.286  1.00  0.00           C  
ATOM   2088  O   THR A1542     -24.340 122.501  54.109  1.00  0.00           O  
ATOM   2089  CB  THR A1542     -24.073 125.251  54.182  1.00  0.00           C  
ATOM   2090  OG1 THR A1542     -24.146 124.901  55.571  1.00  0.00           O  
ATOM   2091  CG2 THR A1542     -24.077 126.773  54.059  1.00  0.00           C  
ATOM   2092  N   PRO A1543     -25.630 122.475  52.250  1.00  0.00           N  
ATOM   2093  CA  PRO A1543     -25.442 121.031  52.061  1.00  0.00           C  
ATOM   2094  C   PRO A1543     -24.064 120.692  51.504  1.00  0.00           C  
ATOM   2095  O   PRO A1543     -23.622 121.308  50.530  1.00  0.00           O  
ATOM   2096  CB  PRO A1543     -26.533 120.663  51.059  1.00  0.00           C  
ATOM   2097  CG  PRO A1543     -26.774 121.917  50.285  1.00  0.00           C  
ATOM   2098  CD  PRO A1543     -26.515 123.061  51.224  1.00  0.00           C  
ATOM   2099  N   GLU A1544     -23.392 119.730  52.143  1.00  0.00           N  
ATOM   2100  CA  GLU A1544     -22.044 119.274  51.753  1.00  0.00           C  
ATOM   2101  C   GLU A1544     -20.971 120.368  51.773  1.00  0.00           C  
ATOM   2102  O   GLU A1544     -19.901 120.232  51.161  1.00  0.00           O  
ATOM   2103  CB  GLU A1544     -22.075 118.529  50.409  1.00  0.00           C  
ATOM   2104  CG  GLU A1544     -22.090 117.007  50.542  1.00  0.00           C  
ATOM   2105  CD  GLU A1544     -23.216 116.467  51.423  1.00  0.00           C  
ATOM   2106  OE1 GLU A1544     -22.911 115.676  52.341  1.00  0.00           O  
ATOM   2107  OE2 GLU A1544     -24.393 116.819  51.206  1.00  0.00           O  
ATOM   2108  N   VAL A1545     -21.269 121.435  52.512  1.00  0.00           N  
ATOM   2109  CA  VAL A1545     -20.355 122.552  52.715  1.00  0.00           C  
ATOM   2110  C   VAL A1545     -19.911 122.566  54.177  1.00  0.00           C  
ATOM   2111  O   VAL A1545     -20.747 122.700  55.082  1.00  0.00           O  
ATOM   2112  CB  VAL A1545     -21.024 123.910  52.339  1.00  0.00           C  
ATOM   2113  CG1 VAL A1545     -20.174 125.096  52.811  1.00  0.00           C  
ATOM   2114  CG2 VAL A1545     -21.286 123.988  50.836  1.00  0.00           C  
ATOM   2115  N   GLY A1546     -18.601 122.423  54.392  1.00  0.00           N  
ATOM   2116  CA  GLY A1546     -18.009 122.452  55.737  1.00  0.00           C  
ATOM   2117  C   GLY A1546     -16.664 123.156  55.854  1.00  0.00           C  
ATOM   2118  O   GLY A1546     -16.430 123.941  56.799  1.00  0.00           O  
ATOM   2119  N   THR A1547     -15.782 122.856  54.895  1.00  0.00           N  
ATOM   2120  CA  THR A1547     -14.436 123.446  54.788  1.00  0.00           C  
ATOM   2121  C   THR A1547     -14.515 124.972  54.685  1.00  0.00           C  
ATOM   2122  O   THR A1547     -15.516 125.500  54.191  1.00  0.00           O  
ATOM   2123  CB  THR A1547     -13.696 122.823  53.567  1.00  0.00           C  
ATOM   2124  OG1 THR A1547     -13.027 121.629  53.986  1.00  0.00           O  
ATOM   2125  CG2 THR A1547     -12.667 123.752  52.955  1.00  0.00           C  
ATOM   2126  N   ILE A1548     -13.483 125.677  55.160  1.00  0.00           N  
ATOM   2127  CA  ILE A1548     -13.411 127.126  54.980  1.00  0.00           C  
ATOM   2128  C   ILE A1548     -13.572 127.506  53.501  1.00  0.00           C  
ATOM   2129  O   ILE A1548     -14.406 128.344  53.174  1.00  0.00           O  
ATOM   2130  CB  ILE A1548     -12.107 127.765  55.571  1.00  0.00           C  
ATOM   2131  CG1 ILE A1548     -12.047 127.591  57.092  1.00  0.00           C  
ATOM   2132  CG2 ILE A1548     -12.002 129.257  55.211  1.00  0.00           C  
ATOM   2133  CD1 ILE A1548     -13.224 128.177  57.855  1.00  0.00           C  
ATOM   2134  N   ALA A1549     -12.775 126.895  52.621  1.00  0.00           N  
ATOM   2135  CA  ALA A1549     -12.870 127.174  51.181  1.00  0.00           C  
ATOM   2136  C   ALA A1549     -14.273 126.882  50.610  1.00  0.00           C  
ATOM   2137  O   ALA A1549     -14.786 127.666  49.822  1.00  0.00           O  
ATOM   2138  CB  ALA A1549     -11.780 126.450  50.397  1.00  0.00           C  
ATOM   2139  N   GLU A1550     -14.889 125.775  51.036  1.00  0.00           N  
ATOM   2140  CA  GLU A1550     -16.270 125.442  50.644  1.00  0.00           C  
ATOM   2141  C   GLU A1550     -17.263 126.478  51.154  1.00  0.00           C  
ATOM   2142  O   GLU A1550     -18.292 126.718  50.520  1.00  0.00           O  
ATOM   2143  CB  GLU A1550     -16.715 124.062  51.160  1.00  0.00           C  
ATOM   2144  CG  GLU A1550     -16.002 122.831  50.572  1.00  0.00           C  
ATOM   2145  CD  GLU A1550     -16.320 121.530  51.343  1.00  0.00           C  
ATOM   2146  OE1 GLU A1550     -17.003 121.607  52.398  1.00  0.00           O  
ATOM   2147  OE2 GLU A1550     -15.896 120.434  50.890  1.00  0.00           O  
ATOM   2148  N   VAL A1551     -16.979 127.073  52.308  1.00  0.00           N  
ATOM   2149  CA  VAL A1551     -17.886 128.069  52.864  1.00  0.00           C  
ATOM   2150  C   VAL A1551     -17.696 129.381  52.109  1.00  0.00           C  
ATOM   2151  O   VAL A1551     -18.671 130.097  51.867  1.00  0.00           O  
ATOM   2152  CB  VAL A1551     -17.746 128.240  54.410  1.00  0.00           C  
ATOM   2153  CG1 VAL A1551     -18.791 129.177  54.948  1.00  0.00           C  
ATOM   2154  CG2 VAL A1551     -17.881 126.898  55.128  1.00  0.00           C  
ATOM   2155  N   ALA A1552     -16.455 129.666  51.709  1.00  0.00           N  
ATOM   2156  CA  ALA A1552     -16.117 130.925  51.041  1.00  0.00           C  
ATOM   2157  C   ALA A1552     -16.720 130.993  49.645  1.00  0.00           C  
ATOM   2158  O   ALA A1552     -17.240 132.043  49.238  1.00  0.00           O  
ATOM   2159  CB  ALA A1552     -14.606 131.136  50.985  1.00  0.00           C  
ATOM   2160  N   ASN A1553     -16.647 129.880  48.913  1.00  0.00           N  
ATOM   2161  CA  ASN A1553     -17.382 129.743  47.660  1.00  0.00           C  
ATOM   2162  C   ASN A1553     -18.883 129.840  47.817  1.00  0.00           C  
ATOM   2163  O   ASN A1553     -19.522 130.584  47.091  1.00  0.00           O  
ATOM   2164  CB  ASN A1553     -17.063 128.421  46.989  1.00  0.00           C  
ATOM   2165  CG  ASN A1553     -16.110 128.581  45.826  1.00  0.00           C  
ATOM   2166  OD1 ASN A1553     -16.527 128.962  44.710  1.00  0.00           O  
ATOM   2167  ND2 ASN A1553     -14.812 128.277  46.071  1.00  0.00           N  
ATOM   2168  N   PHE A1554     -19.446 129.070  48.745  1.00  0.00           N  
ATOM   2169  CA  PHE A1554     -20.898 128.975  48.890  1.00  0.00           C  
ATOM   2170  C   PHE A1554     -21.521 130.354  49.133  1.00  0.00           C  
ATOM   2171  O   PHE A1554     -22.640 130.616  48.704  1.00  0.00           O  
ATOM   2172  CB  PHE A1554     -21.281 127.999  50.012  1.00  0.00           C  
ATOM   2173  CG  PHE A1554     -22.764 127.728  50.108  1.00  0.00           C  
ATOM   2174  CD1 PHE A1554     -23.343 126.671  49.398  1.00  0.00           C  
ATOM   2175  CD2 PHE A1554     -23.587 128.529  50.909  1.00  0.00           C  
ATOM   2176  CE1 PHE A1554     -24.702 126.419  49.481  1.00  0.00           C  
ATOM   2177  CE2 PHE A1554     -24.956 128.287  50.993  1.00  0.00           C  
ATOM   2178  CZ  PHE A1554     -25.513 127.224  50.275  1.00  0.00           C  
ATOM   2179  N   PHE A1555     -20.774 131.222  49.819  1.00  0.00           N  
ATOM   2180  CA  PHE A1555     -21.262 132.547  50.212  1.00  0.00           C  
ATOM   2181  C   PHE A1555     -20.630 133.695  49.403  1.00  0.00           C  
ATOM   2182  O   PHE A1555     -21.107 134.828  49.453  1.00  0.00           O  
ATOM   2183  CB  PHE A1555     -21.058 132.750  51.719  1.00  0.00           C  
ATOM   2184  CG  PHE A1555     -22.011 131.954  52.584  1.00  0.00           C  
ATOM   2185  CD1 PHE A1555     -23.337 132.361  52.747  1.00  0.00           C  
ATOM   2186  CD2 PHE A1555     -21.575 130.816  53.254  1.00  0.00           C  
ATOM   2187  CE1 PHE A1555     -24.211 131.647  53.551  1.00  0.00           C  
ATOM   2188  CE2 PHE A1555     -22.442 130.081  54.065  1.00  0.00           C  
ATOM   2189  CZ  PHE A1555     -23.762 130.500  54.219  1.00  0.00           C  
ATOM   2190  N   GLU A1556     -19.572 133.386  48.651  1.00  0.00           N  
ATOM   2191  CA  GLU A1556     -18.856 134.376  47.826  1.00  0.00           C  
ATOM   2192  C   GLU A1556     -18.187 135.451  48.694  1.00  0.00           C  
ATOM   2193  O   GLU A1556     -18.153 136.638  48.339  1.00  0.00           O  
ATOM   2194  CB  GLU A1556     -19.776 135.026  46.776  1.00  0.00           C  
ATOM   2195  CG  GLU A1556     -20.677 134.053  46.022  1.00  0.00           C  
ATOM   2196  CD  GLU A1556     -21.766 134.767  45.253  1.00  0.00           C  
ATOM   2197  OE1 GLU A1556     -21.434 135.405  44.227  1.00  0.00           O  
ATOM   2198  OE2 GLU A1556     -22.944 134.702  45.673  1.00  0.00           O  
ATOM   2199  N   VAL A1557     -17.665 135.012  49.835  1.00  0.00           N  
ATOM   2200  CA  VAL A1557     -16.976 135.873  50.776  1.00  0.00           C  
ATOM   2201  C   VAL A1557     -15.518 135.460  50.853  1.00  0.00           C  
ATOM   2202  O   VAL A1557     -15.156 134.358  50.432  1.00  0.00           O  
ATOM   2203  CB  VAL A1557     -17.625 135.825  52.189  1.00  0.00           C  
ATOM   2204  CG1 VAL A1557     -19.061 136.420  52.157  1.00  0.00           C  
ATOM   2205  CG2 VAL A1557     -17.614 134.395  52.764  1.00  0.00           C  
ATOM   2206  N   GLU A1558     -14.683 136.360  51.377  1.00  0.00           N  
ATOM   2207  CA  GLU A1558     -13.283 136.076  51.617  1.00  0.00           C  
ATOM   2208  C   GLU A1558     -13.119 135.123  52.820  1.00  0.00           C  
ATOM   2209  O   GLU A1558     -13.920 135.168  53.758  1.00  0.00           O  
ATOM   2210  CB  GLU A1558     -12.517 137.375  51.836  1.00  0.00           C  
ATOM   2211  CG  GLU A1558     -12.097 138.078  50.553  1.00  0.00           C  
ATOM   2212  CD  GLU A1558     -11.014 139.137  50.797  1.00  0.00           C  
ATOM   2213  OE1 GLU A1558     -10.636 139.352  51.990  1.00  0.00           O  
ATOM   2214  OE2 GLU A1558     -10.540 139.752  49.796  1.00  0.00           O  
ATOM   2215  N   PRO A1559     -12.100 134.236  52.778  1.00  0.00           N  
ATOM   2216  CA  PRO A1559     -11.811 133.339  53.903  1.00  0.00           C  
ATOM   2217  C   PRO A1559     -11.776 134.057  55.266  1.00  0.00           C  
ATOM   2218  O   PRO A1559     -12.319 133.526  56.235  1.00  0.00           O  
ATOM   2219  CB  PRO A1559     -10.441 132.771  53.539  1.00  0.00           C  
ATOM   2220  CG  PRO A1559     -10.441 132.758  52.035  1.00  0.00           C  
ATOM   2221  CD  PRO A1559     -11.180 134.003  51.644  1.00  0.00           C  
ATOM   2222  N   GLN A1560     -11.170 135.248  55.308  1.00  0.00           N  
ATOM   2223  CA  GLN A1560     -11.104 136.126  56.483  1.00  0.00           C  
ATOM   2224  C   GLN A1560     -12.420 136.421  57.201  1.00  0.00           C  
ATOM   2225  O   GLN A1560     -12.395 136.744  58.393  1.00  0.00           O  
ATOM   2226  CB  GLN A1560     -10.524 137.483  56.098  1.00  0.00           C  
ATOM   2227  CG  GLN A1560      -9.076 137.476  55.695  1.00  0.00           C  
ATOM   2228  CD  GLN A1560      -8.558 138.877  55.428  1.00  0.00           C  
ATOM   2229  OE1 GLN A1560      -9.299 139.858  55.577  1.00  0.00           O  
ATOM   2230  NE2 GLN A1560      -7.279 138.983  55.022  1.00  0.00           N  
ATOM   2231  N   ARG A1561     -13.540 136.377  56.466  1.00  0.00           N  
ATOM   2232  CA  ARG A1561     -14.887 136.563  57.028  1.00  0.00           C  
ATOM   2233  C   ARG A1561     -15.395 135.329  57.748  1.00  0.00           C  
ATOM   2234  O   ARG A1561     -16.336 135.412  58.526  1.00  0.00           O  
ATOM   2235  CB  ARG A1561     -15.909 136.941  55.947  1.00  0.00           C  
ATOM   2236  CG  ARG A1561     -17.367 137.062  56.503  1.00  0.00           C  
ATOM   2237  CD  ARG A1561     -18.341 137.795  55.594  1.00  0.00           C  
ATOM   2238  NE  ARG A1561     -17.773 139.054  55.106  1.00  0.00           N  
ATOM   2239  CZ  ARG A1561     -17.878 140.238  55.709  1.00  0.00           C  
ATOM   2240  NH1 ARG A1561     -18.540 140.373  56.851  1.00  0.00           N  
ATOM   2241  NH2 ARG A1561     -17.317 141.299  55.158  1.00  0.00           N  
ATOM   2242  N   ILE A1562     -14.794 134.177  57.486  1.00  0.00           N  
ATOM   2243  CA  ILE A1562     -15.287 132.964  58.095  1.00  0.00           C  
ATOM   2244  C   ILE A1562     -14.526 132.671  59.396  1.00  0.00           C  
ATOM   2245  O   ILE A1562     -13.331 132.955  59.509  1.00  0.00           O  
ATOM   2246  CB  ILE A1562     -15.244 131.772  57.093  1.00  0.00           C  
ATOM   2247  CG1 ILE A1562     -15.973 132.151  55.790  1.00  0.00           C  
ATOM   2248  CG2 ILE A1562     -15.844 130.501  57.710  1.00  0.00           C  
ATOM   2249  CD1 ILE A1562     -15.244 131.696  54.560  1.00  0.00           C  
ATOM   2250  N   ILE A1563     -15.243 132.133  60.381  1.00  0.00           N  
ATOM   2251  CA  ILE A1563     -14.613 131.663  61.597  1.00  0.00           C  
ATOM   2252  C   ILE A1563     -14.493 130.143  61.534  1.00  0.00           C  
ATOM   2253  O   ILE A1563     -15.480 129.447  61.337  1.00  0.00           O  
ATOM   2254  CB  ILE A1563     -15.394 132.106  62.855  1.00  0.00           C  
ATOM   2255  CG1 ILE A1563     -15.476 133.632  62.907  1.00  0.00           C  
ATOM   2256  CG2 ILE A1563     -14.770 131.517  64.131  1.00  0.00           C  
ATOM   2257  CD1 ILE A1563     -16.486 134.159  63.894  1.00  0.00           C  
ATOM   2258  N   LYS A1564     -13.265 129.655  61.698  1.00  0.00           N  
ATOM   2259  CA  LYS A1564     -12.952 128.223  61.734  1.00  0.00           C  
ATOM   2260  C   LYS A1564     -13.068 127.741  63.189  1.00  0.00           C  
ATOM   2261  O   LYS A1564     -12.457 128.324  64.106  1.00  0.00           O  
ATOM   2262  CB  LYS A1564     -11.527 128.000  61.173  1.00  0.00           C  
ATOM   2263  CG  LYS A1564     -11.094 126.551  61.014  1.00  0.00           C  
ATOM   2264  CD  LYS A1564      -9.571 126.408  60.770  1.00  0.00           C  
ATOM   2265  CE  LYS A1564      -9.208 126.730  59.314  1.00  0.00           C  
ATOM   2266  NZ  LYS A1564      -7.764 126.532  59.002  1.00  0.00           N  
ATOM   2267  N   SER A1565     -13.862 126.696  63.403  1.00  0.00           N  
ATOM   2268  CA  SER A1565     -14.086 126.163  64.741  1.00  0.00           C  
ATOM   2269  C   SER A1565     -13.528 124.760  64.862  1.00  0.00           C  
ATOM   2270  O   SER A1565     -13.823 123.886  64.056  1.00  0.00           O  
ATOM   2271  CB  SER A1565     -15.567 126.180  65.096  1.00  0.00           C  
ATOM   2272  OG  SER A1565     -16.066 127.507  65.039  1.00  0.00           O  
ATOM   2273  N   VAL A1566     -12.687 124.555  65.862  1.00  0.00           N  
ATOM   2274  CA  VAL A1566     -11.997 123.284  66.017  1.00  0.00           C  
ATOM   2275  C   VAL A1566     -12.177 122.880  67.453  1.00  0.00           C  
ATOM   2276  O   VAL A1566     -11.907 123.653  68.360  1.00  0.00           O  
ATOM   2277  CB  VAL A1566     -10.484 123.375  65.675  1.00  0.00           C  
ATOM   2278  CG1 VAL A1566      -9.811 121.982  65.789  1.00  0.00           C  
ATOM   2279  CG2 VAL A1566     -10.275 123.935  64.265  1.00  0.00           C  
ATOM   2280  N   LEU A1567     -12.652 121.667  67.645  1.00  0.00           N  
ATOM   2281  CA  LEU A1567     -12.876 121.136  68.970  1.00  0.00           C  
ATOM   2282  C   LEU A1567     -11.723 120.243  69.387  1.00  0.00           C  
ATOM   2283  O   LEU A1567     -11.239 119.401  68.611  1.00  0.00           O  
ATOM   2284  CB  LEU A1567     -14.204 120.373  69.049  1.00  0.00           C  
ATOM   2285  CG  LEU A1567     -14.611 120.025  70.479  1.00  0.00           C  
ATOM   2286  CD1 LEU A1567     -15.258 121.208  71.206  1.00  0.00           C  
ATOM   2287  CD2 LEU A1567     -15.530 118.821  70.495  1.00  0.00           C  
ATOM   2288  N   PHE A1568     -11.302 120.450  70.635  1.00  0.00           N  
ATOM   2289  CA  PHE A1568     -10.280 119.666  71.277  1.00  0.00           C  
ATOM   2290  C   PHE A1568     -10.843 119.047  72.559  1.00  0.00           C  
ATOM   2291  O   PHE A1568     -11.832 119.530  73.110  1.00  0.00           O  
ATOM   2292  CB  PHE A1568      -9.091 120.552  71.626  1.00  0.00           C  
ATOM   2293  CG  PHE A1568      -8.377 121.108  70.445  1.00  0.00           C  
ATOM   2294  CD1 PHE A1568      -8.871 122.228  69.765  1.00  0.00           C  
ATOM   2295  CD2 PHE A1568      -7.173 120.555  70.029  1.00  0.00           C  
ATOM   2296  CE1 PHE A1568      -8.189 122.759  68.663  1.00  0.00           C  
ATOM   2297  CE2 PHE A1568      -6.468 121.089  68.933  1.00  0.00           C  
ATOM   2298  CZ  PHE A1568      -6.980 122.186  68.252  1.00  0.00           C  
ATOM   2299  N   ILE A1569     -10.223 117.966  73.021  1.00  0.00           N  
ATOM   2300  CA  ILE A1569     -10.491 117.469  74.367  1.00  0.00           C  
ATOM   2301  C   ILE A1569      -9.247 117.753  75.178  1.00  0.00           C  
ATOM   2302  O   ILE A1569      -8.159 117.319  74.807  1.00  0.00           O  
ATOM   2303  CB  ILE A1569     -10.831 115.950  74.384  1.00  0.00           C  
ATOM   2304  CG1 ILE A1569     -11.962 115.635  73.391  1.00  0.00           C  
ATOM   2305  CG2 ILE A1569     -11.145 115.456  75.831  1.00  0.00           C  
ATOM   2306  CD1 ILE A1569     -13.316 116.233  73.756  1.00  0.00           C  
ATOM   2307  N   ALA A1572      -9.408 118.515  76.260  1.00  0.00           N  
ATOM   2308  CA  ALA A1572      -8.313 118.841  77.168  1.00  0.00           C  
ATOM   2309  C   ALA A1572      -8.654 118.406  78.597  1.00  0.00           C  
ATOM   2310  O   ALA A1572      -9.562 118.972  79.238  1.00  0.00           O  
ATOM   2311  CB  ALA A1572      -7.999 120.310  77.121  1.00  0.00           C  
ATOM   2312  N   ASP A1573      -7.898 117.413  79.081  1.00  0.00           N  
ATOM   2313  CA  ASP A1573      -8.173 116.690  80.343  1.00  0.00           C  
ATOM   2314  C   ASP A1573      -9.642 116.233  80.453  1.00  0.00           C  
ATOM   2315  O   ASP A1573     -10.325 116.451  81.477  1.00  0.00           O  
ATOM   2316  CB  ASP A1573      -7.736 117.525  81.557  1.00  0.00           C  
ATOM   2317  CG  ASP A1573      -6.295 118.024  81.441  1.00  0.00           C  
ATOM   2318  OD1 ASP A1573      -5.504 117.423  80.684  1.00  0.00           O  
ATOM   2319  OD2 ASP A1573      -5.951 119.026  82.104  1.00  0.00           O  
ATOM   2320  N   GLU A1574     -10.126 115.625  79.368  1.00  0.00           N  
ATOM   2321  CA  GLU A1574     -11.450 114.984  79.321  1.00  0.00           C  
ATOM   2322  C   GLU A1574     -12.648 115.964  79.288  1.00  0.00           C  
ATOM   2323  O   GLU A1574     -13.801 115.570  79.530  1.00  0.00           O  
ATOM   2324  CB  GLU A1574     -11.577 113.960  80.458  1.00  0.00           C  
ATOM   2325  CG  GLU A1574     -12.107 112.586  80.031  1.00  0.00           C  
ATOM   2326  CD  GLU A1574     -11.690 111.459  80.999  1.00  0.00           C  
ATOM   2327  OE1 GLU A1574     -10.859 111.711  81.903  1.00  0.00           O  
ATOM   2328  OE2 GLU A1574     -12.194 110.321  80.851  1.00  0.00           O  
ATOM   2329  N   GLU A1575     -12.366 117.229  78.979  1.00  0.00           N  
ATOM   2330  CA  GLU A1575     -13.399 118.257  78.815  1.00  0.00           C  
ATOM   2331  C   GLU A1575     -13.302 118.922  77.442  1.00  0.00           C  
ATOM   2332  O   GLU A1575     -12.202 119.087  76.917  1.00  0.00           O  
ATOM   2333  CB  GLU A1575     -13.320 119.307  79.931  1.00  0.00           C  
ATOM   2334  CG  GLU A1575     -13.583 118.767  81.354  1.00  0.00           C  
ATOM   2335  CD  GLU A1575     -15.015 118.273  81.571  1.00  0.00           C  
ATOM   2336  OE1 GLU A1575     -15.968 118.895  81.034  1.00  0.00           O  
ATOM   2337  OE2 GLU A1575     -15.195 117.266  82.290  1.00  0.00           O  
ATOM   2338  N   PRO A1576     -14.457 119.302  76.850  1.00  0.00           N  
ATOM   2339  CA  PRO A1576     -14.510 119.924  75.517  1.00  0.00           C  
ATOM   2340  C   PRO A1576     -14.064 121.380  75.513  1.00  0.00           C  
ATOM   2341  O   PRO A1576     -14.573 122.182  76.302  1.00  0.00           O  
ATOM   2342  CB  PRO A1576     -15.994 119.846  75.145  1.00  0.00           C  
ATOM   2343  CG  PRO A1576     -16.664 119.073  76.233  1.00  0.00           C  
ATOM   2344  CD  PRO A1576     -15.806 119.150  77.427  1.00  0.00           C  
ATOM   2345  N   VAL A1577     -13.113 121.699  74.627  1.00  0.00           N  
ATOM   2346  CA  VAL A1577     -12.614 123.053  74.405  1.00  0.00           C  
ATOM   2347  C   VAL A1577     -12.699 123.394  72.916  1.00  0.00           C  
ATOM   2348  O   VAL A1577     -12.071 122.730  72.078  1.00  0.00           O  
ATOM   2349  CB  VAL A1577     -11.123 123.229  74.874  1.00  0.00           C  
ATOM   2350  CG1 VAL A1577     -10.604 124.622  74.545  1.00  0.00           C  
ATOM   2351  CG2 VAL A1577     -10.976 122.957  76.364  1.00  0.00           C  
ATOM   2352  N   MET A1578     -13.459 124.438  72.587  1.00  0.00           N  
ATOM   2353  CA  MET A1578     -13.528 124.906  71.216  1.00  0.00           C  
ATOM   2354  C   MET A1578     -12.602 126.073  70.988  1.00  0.00           C  
ATOM   2355  O   MET A1578     -12.560 127.013  71.780  1.00  0.00           O  
ATOM   2356  CB  MET A1578     -14.935 125.306  70.837  1.00  0.00           C  
ATOM   2357  CG  MET A1578     -15.149 125.373  69.333  1.00  0.00           C  
ATOM   2358  SD  MET A1578     -16.768 126.025  68.919  1.00  0.00           S  
ATOM   2359  CE  MET A1578     -17.751 124.579  69.202  1.00  0.00           C  
ATOM   2360  N   VAL A1579     -11.871 126.013  69.882  1.00  0.00           N  
ATOM   2361  CA  VAL A1579     -10.981 127.096  69.520  1.00  0.00           C  
ATOM   2362  C   VAL A1579     -11.417 127.707  68.203  1.00  0.00           C  
ATOM   2363  O   VAL A1579     -11.638 126.998  67.216  1.00  0.00           O  
ATOM   2364  CB  VAL A1579      -9.496 126.674  69.502  1.00  0.00           C  
ATOM   2365  CG1 VAL A1579      -8.611 127.839  69.054  1.00  0.00           C  
ATOM   2366  CG2 VAL A1579      -9.102 126.248  70.867  1.00  0.00           C  
ATOM   2367  N   LEU A1580     -11.547 129.030  68.223  1.00  0.00           N  
ATOM   2368  CA  LEU A1580     -11.962 129.795  67.065  1.00  0.00           C  
ATOM   2369  C   LEU A1580     -10.776 130.521  66.436  1.00  0.00           C  
ATOM   2370  O   LEU A1580      -9.995 131.206  67.112  1.00  0.00           O  
ATOM   2371  CB  LEU A1580     -13.054 130.803  67.455  1.00  0.00           C  
ATOM   2372  CG  LEU A1580     -14.237 130.268  68.280  1.00  0.00           C  
ATOM   2373  CD1 LEU A1580     -15.182 131.390  68.600  1.00  0.00           C  
ATOM   2374  CD2 LEU A1580     -14.993 129.140  67.565  1.00  0.00           C  
ATOM   2375  N   VAL A1581     -10.646 130.366  65.127  1.00  0.00           N  
ATOM   2376  CA  VAL A1581      -9.606 131.055  64.413  1.00  0.00           C  
ATOM   2377  C   VAL A1581     -10.224 131.750  63.202  1.00  0.00           C  
ATOM   2378  O   VAL A1581     -11.251 131.291  62.677  1.00  0.00           O  
ATOM   2379  CB  VAL A1581      -8.417 130.087  64.097  1.00  0.00           C  
ATOM   2380  CG1 VAL A1581      -8.596 129.336  62.807  1.00  0.00           C  
ATOM   2381  CG2 VAL A1581      -7.132 130.839  64.097  1.00  0.00           C  
ATOM   2382  N   ARG A1582      -9.637 132.877  62.793  1.00  0.00           N  
ATOM   2383  CA  ARG A1582     -10.060 133.519  61.555  1.00  0.00           C  
ATOM   2384  C   ARG A1582      -9.802 132.558  60.380  1.00  0.00           C  
ATOM   2385  O   ARG A1582      -8.846 131.789  60.396  1.00  0.00           O  
ATOM   2386  CB  ARG A1582      -9.376 134.871  61.367  1.00  0.00           C  
ATOM   2387  CG  ARG A1582     -10.072 135.775  60.380  1.00  0.00           C  
ATOM   2388  CD  ARG A1582      -9.382 137.107  60.294  1.00  0.00           C  
ATOM   2389  NE  ARG A1582      -8.206 137.072  59.441  1.00  0.00           N  
ATOM   2390  CZ  ARG A1582      -7.390 138.109  59.270  1.00  0.00           C  
ATOM   2391  NH1 ARG A1582      -7.652 139.254  59.892  1.00  0.00           N  
ATOM   2392  NH2 ARG A1582      -6.326 138.006  58.465  1.00  0.00           N  
ATOM   2393  N   GLY A1583     -10.679 132.582  59.384  1.00  0.00           N  
ATOM   2394  CA  GLY A1583     -10.753 131.511  58.378  1.00  0.00           C  
ATOM   2395  C   GLY A1583      -9.503 131.267  57.579  1.00  0.00           C  
ATOM   2396  O   GLY A1583      -9.295 130.155  57.112  1.00  0.00           O  
ATOM   2397  N   ASP A1584      -8.679 132.301  57.423  1.00  0.00           N  
ATOM   2398  CA  ASP A1584      -7.389 132.196  56.715  1.00  0.00           C  
ATOM   2399  C   ASP A1584      -6.231 131.627  57.569  1.00  0.00           C  
ATOM   2400  O   ASP A1584      -5.139 131.404  57.059  1.00  0.00           O  
ATOM   2401  CB  ASP A1584      -6.983 133.538  56.060  1.00  0.00           C  
ATOM   2402  CG  ASP A1584      -6.981 134.713  57.037  1.00  0.00           C  
ATOM   2403  OD1 ASP A1584      -7.829 134.740  57.955  1.00  0.00           O  
ATOM   2404  OD2 ASP A1584      -6.143 135.640  56.873  1.00  0.00           O  
ATOM   2405  N   HIS A1585      -6.493 131.367  58.848  1.00  0.00           N  
ATOM   2406  CA  HIS A1585      -5.480 130.929  59.791  1.00  0.00           C  
ATOM   2407  C   HIS A1585      -5.673 129.485  60.242  1.00  0.00           C  
ATOM   2408  O   HIS A1585      -6.696 128.863  59.933  1.00  0.00           O  
ATOM   2409  CB  HIS A1585      -5.484 131.867  61.005  1.00  0.00           C  
ATOM   2410  CG  HIS A1585      -5.185 133.292  60.666  1.00  0.00           C  
ATOM   2411  ND1 HIS A1585      -5.755 134.349  61.339  1.00  0.00           N  
ATOM   2412  CD2 HIS A1585      -4.379 133.837  59.725  1.00  0.00           C  
ATOM   2413  CE1 HIS A1585      -5.305 135.486  60.837  1.00  0.00           C  
ATOM   2414  NE2 HIS A1585      -4.476 135.202  59.848  1.00  0.00           N  
ATOM   2415  N   ASP A1586      -4.697 128.967  60.996  1.00  0.00           N  
ATOM   2416  CA  ASP A1586      -4.749 127.599  61.531  1.00  0.00           C  
ATOM   2417  C   ASP A1586      -4.509 127.616  63.036  1.00  0.00           C  
ATOM   2418  O   ASP A1586      -3.817 128.497  63.536  1.00  0.00           O  
ATOM   2419  CB  ASP A1586      -3.701 126.723  60.843  1.00  0.00           C  
ATOM   2420  CG  ASP A1586      -3.867 126.686  59.323  1.00  0.00           C  
ATOM   2421  OD1 ASP A1586      -4.987 126.431  58.833  1.00  0.00           O  
ATOM   2422  OD2 ASP A1586      -2.868 126.899  58.609  1.00  0.00           O  
ATOM   2423  N   VAL A1587      -5.100 126.664  63.756  1.00  0.00           N  
ATOM   2424  CA  VAL A1587      -4.910 126.530  65.208  1.00  0.00           C  
ATOM   2425  C   VAL A1587      -3.520 125.957  65.480  1.00  0.00           C  
ATOM   2426  O   VAL A1587      -3.123 124.962  64.877  1.00  0.00           O  
ATOM   2427  CB  VAL A1587      -5.946 125.575  65.871  1.00  0.00           C  
ATOM   2428  CG1 VAL A1587      -5.694 125.451  67.389  1.00  0.00           C  
ATOM   2429  CG2 VAL A1587      -7.390 126.014  65.624  1.00  0.00           C  
ATOM   2430  N   ASN A1588      -2.792 126.618  66.372  1.00  0.00           N  
ATOM   2431  CA  ASN A1588      -1.536 126.135  66.915  1.00  0.00           C  
ATOM   2432  C   ASN A1588      -1.785 125.258  68.146  1.00  0.00           C  
ATOM   2433  O   ASN A1588      -2.056 125.762  69.239  1.00  0.00           O  
ATOM   2434  CB  ASN A1588      -0.618 127.319  67.252  1.00  0.00           C  
ATOM   2435  CG  ASN A1588       0.815 126.899  67.558  1.00  0.00           C  
ATOM   2436  OD1 ASN A1588       1.065 125.835  68.115  1.00  0.00           O  
ATOM   2437  ND2 ASN A1588       1.758 127.744  67.204  1.00  0.00           N  
ATOM   2438  N   ASP A1589      -1.829 123.951  67.881  1.00  0.00           N  
ATOM   2439  CA  ASP A1589      -1.607 122.813  68.795  1.00  0.00           C  
ATOM   2440  C   ASP A1589      -0.796 123.158  70.082  1.00  0.00           C  
ATOM   2441  O   ASP A1589      -1.275 122.994  71.214  1.00  0.00           O  
ATOM   2442  CB  ASP A1589      -0.823 121.769  67.924  1.00  0.00           C  
ATOM   2443  CG  ASP A1589      -0.721 120.403  68.541  1.00  0.00           C  
ATOM   2444  OD1 ASP A1589      -1.781 119.780  68.786  1.00  0.00           O  
ATOM   2445  OD2 ASP A1589       0.434 119.919  68.736  1.00  0.00           O  
ATOM   2446  N   VAL A1590       0.443 123.619  69.879  1.00  0.00           N  
ATOM   2447  CA  VAL A1590       1.404 123.911  70.953  1.00  0.00           C  
ATOM   2448  C   VAL A1590       0.991 125.101  71.834  1.00  0.00           C  
ATOM   2449  O   VAL A1590       0.979 124.979  73.061  1.00  0.00           O  
ATOM   2450  CB  VAL A1590       2.846 124.098  70.390  1.00  0.00           C  
ATOM   2451  CG1 VAL A1590       3.828 124.393  71.491  1.00  0.00           C  
ATOM   2452  CG2 VAL A1590       3.278 122.834  69.643  1.00  0.00           C  
ATOM   2453  N   LYS A1591       0.663 126.239  71.210  1.00  0.00           N  
ATOM   2454  CA  LYS A1591       0.160 127.408  71.930  1.00  0.00           C  
ATOM   2455  C   LYS A1591      -1.065 127.053  72.790  1.00  0.00           C  
ATOM   2456  O   LYS A1591      -1.164 127.484  73.944  1.00  0.00           O  
ATOM   2457  CB  LYS A1591      -0.207 128.532  70.946  1.00  0.00           C  
ATOM   2458  CG  LYS A1591       0.891 129.558  70.667  1.00  0.00           C  
ATOM   2459  CD  LYS A1591       0.680 130.199  69.272  1.00  0.00           C  
ATOM   2460  CE  LYS A1591       1.760 131.279  68.964  1.00  0.00           C  
ATOM   2461  NZ  LYS A1591       1.370 132.213  67.820  1.00  0.00           N  
ATOM   2462  N   LEU A1592      -2.000 126.282  72.223  1.00  0.00           N  
ATOM   2463  CA  LEU A1592      -3.195 125.861  72.962  1.00  0.00           C  
ATOM   2464  C   LEU A1592      -2.884 125.063  74.236  1.00  0.00           C  
ATOM   2465  O   LEU A1592      -3.440 125.346  75.298  1.00  0.00           O  
ATOM   2466  CB  LEU A1592      -4.138 125.074  72.067  1.00  0.00           C  
ATOM   2467  CG  LEU A1592      -5.467 124.733  72.737  1.00  0.00           C  
ATOM   2468  CD1 LEU A1592      -6.267 126.000  73.134  1.00  0.00           C  
ATOM   2469  CD2 LEU A1592      -6.274 123.800  71.831  1.00  0.00           C  
ATOM   2470  N   LYS A1593      -2.004 124.073  74.112  1.00  0.00           N  
ATOM   2471  CA  LYS A1593      -1.570 123.218  75.222  1.00  0.00           C  
ATOM   2472  C   LYS A1593      -0.832 124.021  76.291  1.00  0.00           C  
ATOM   2473  O   LYS A1593      -1.113 123.909  77.479  1.00  0.00           O  
ATOM   2474  CB  LYS A1593      -0.687 122.077  74.671  1.00  0.00           C  
ATOM   2475  CG  LYS A1593      -0.020 121.181  75.688  1.00  0.00           C  
ATOM   2476  CD  LYS A1593      -0.919 120.056  76.125  1.00  0.00           C  
ATOM   2477  CE  LYS A1593      -0.145 119.039  76.965  1.00  0.00           C  
ATOM   2478  NZ  LYS A1593       1.037 118.524  76.225  1.00  0.00           N  
ATOM   2479  N   ASN A1594       0.103 124.856  75.857  1.00  0.00           N  
ATOM   2480  CA  ASN A1594       0.812 125.713  76.788  1.00  0.00           C  
ATOM   2481  C   ASN A1594      -0.150 126.685  77.473  1.00  0.00           C  
ATOM   2482  O   ASN A1594      -0.079 126.874  78.692  1.00  0.00           O  
ATOM   2483  CB  ASN A1594       1.975 126.421  76.095  1.00  0.00           C  
ATOM   2484  CG  ASN A1594       3.094 125.462  75.706  1.00  0.00           C  
ATOM   2485  OD1 ASN A1594       3.226 124.394  76.288  1.00  0.00           O  
ATOM   2486  ND2 ASN A1594       3.908 125.849  74.724  1.00  0.00           N  
ATOM   2487  N   PHE A1595      -1.071 127.266  76.702  1.00  0.00           N  
ATOM   2488  CA  PHE A1595      -2.055 128.182  77.270  1.00  0.00           C  
ATOM   2489  C   PHE A1595      -3.018 127.502  78.260  1.00  0.00           C  
ATOM   2490  O   PHE A1595      -3.303 128.070  79.300  1.00  0.00           O  
ATOM   2491  CB  PHE A1595      -2.826 128.960  76.179  1.00  0.00           C  
ATOM   2492  CG  PHE A1595      -4.088 129.584  76.671  1.00  0.00           C  
ATOM   2493  CD1 PHE A1595      -4.052 130.692  77.506  1.00  0.00           C  
ATOM   2494  CD2 PHE A1595      -5.320 129.050  76.319  1.00  0.00           C  
ATOM   2495  CE1 PHE A1595      -5.207 131.268  77.979  1.00  0.00           C  
ATOM   2496  CE2 PHE A1595      -6.497 129.620  76.790  1.00  0.00           C  
ATOM   2497  CZ  PHE A1595      -6.436 130.737  77.629  1.00  0.00           C  
ATOM   2498  N   LEU A1596      -3.515 126.309  77.942  1.00  0.00           N  
ATOM   2499  CA  LEU A1596      -4.491 125.625  78.811  1.00  0.00           C  
ATOM   2500  C   LEU A1596      -3.832 124.997  80.045  1.00  0.00           C  
ATOM   2501  O   LEU A1596      -4.471 124.823  81.066  1.00  0.00           O  
ATOM   2502  CB  LEU A1596      -5.283 124.558  78.039  1.00  0.00           C  
ATOM   2503  CG  LEU A1596      -6.279 124.952  76.929  1.00  0.00           C  
ATOM   2504  CD1 LEU A1596      -6.894 123.708  76.319  1.00  0.00           C  
ATOM   2505  CD2 LEU A1596      -7.400 125.882  77.450  1.00  0.00           C  
ATOM   2506  N   GLY A1597      -2.545 124.665  79.940  1.00  0.00           N  
ATOM   2507  CA  GLY A1597      -1.849 123.915  80.988  1.00  0.00           C  
ATOM   2508  C   GLY A1597      -2.489 122.548  81.166  1.00  0.00           C  
ATOM   2509  O   GLY A1597      -2.629 122.042  82.282  1.00  0.00           O  
ATOM   2510  N   ALA A1598      -2.899 121.961  80.053  1.00  0.00           N  
ATOM   2511  CA  ALA A1598      -3.518 120.658  80.073  1.00  0.00           C  
ATOM   2512  C   ALA A1598      -2.445 119.557  80.102  1.00  0.00           C  
ATOM   2513  O   ALA A1598      -1.397 119.698  79.493  1.00  0.00           O  
ATOM   2514  CB  ALA A1598      -4.431 120.505  78.856  1.00  0.00           C  
ATOM   2515  N   ASP A1599      -2.729 118.468  80.819  1.00  0.00           N  
ATOM   2516  CA  ASP A1599      -1.887 117.261  80.818  1.00  0.00           C  
ATOM   2517  C   ASP A1599      -2.026 116.498  79.493  1.00  0.00           C  
ATOM   2518  O   ASP A1599      -1.053 115.934  78.958  1.00  0.00           O  
ATOM   2519  CB  ASP A1599      -2.300 116.337  81.972  1.00  0.00           C  
ATOM   2520  CG  ASP A1599      -1.944 116.895  83.354  1.00  0.00           C  
ATOM   2521  OD1 ASP A1599      -0.845 117.469  83.538  1.00  0.00           O  
ATOM   2522  OD2 ASP A1599      -2.763 116.719  84.286  1.00  0.00           O  
ATOM   2523  N   PHE A1600      -3.258 116.471  78.984  1.00  0.00           N  
ATOM   2524  CA  PHE A1600      -3.595 115.784  77.735  1.00  0.00           C  
ATOM   2525  C   PHE A1600      -4.417 116.706  76.845  1.00  0.00           C  
ATOM   2526  O   PHE A1600      -5.336 117.359  77.319  1.00  0.00           O  
ATOM   2527  CB  PHE A1600      -4.418 114.527  78.011  1.00  0.00           C  
ATOM   2528  CG  PHE A1600      -3.841 113.617  79.058  1.00  0.00           C  
ATOM   2529  CD1 PHE A1600      -2.839 112.697  78.727  1.00  0.00           C  
ATOM   2530  CD2 PHE A1600      -4.339 113.639  80.363  1.00  0.00           C  
ATOM   2531  CE1 PHE A1600      -2.325 111.827  79.685  1.00  0.00           C  
ATOM   2532  CE2 PHE A1600      -3.832 112.771  81.345  1.00  0.00           C  
ATOM   2533  CZ  PHE A1600      -2.822 111.859  81.005  1.00  0.00           C  
ATOM   2534  N   LEU A1601      -4.085 116.750  75.560  1.00  0.00           N  
ATOM   2535  CA  LEU A1601      -4.801 117.563  74.589  1.00  0.00           C  
ATOM   2536  C   LEU A1601      -4.770 116.881  73.228  1.00  0.00           C  
ATOM   2537  O   LEU A1601      -3.702 116.581  72.695  1.00  0.00           O  
ATOM   2538  CB  LEU A1601      -4.195 118.977  74.483  1.00  0.00           C  
ATOM   2539  CG  LEU A1601      -4.761 119.923  73.403  1.00  0.00           C  
ATOM   2540  CD1 LEU A1601      -6.126 120.483  73.752  1.00  0.00           C  
ATOM   2541  CD2 LEU A1601      -3.799 121.048  73.121  1.00  0.00           C  
ATOM   2542  N   ASP A1602      -5.949 116.640  72.669  1.00  0.00           N  
ATOM   2543  CA  ASP A1602      -6.078 116.023  71.366  1.00  0.00           C  
ATOM   2544  C   ASP A1602      -7.217 116.699  70.653  1.00  0.00           C  
ATOM   2545  O   ASP A1602      -8.175 117.141  71.291  1.00  0.00           O  
ATOM   2546  CB  ASP A1602      -6.445 114.554  71.538  1.00  0.00           C  
ATOM   2547  CG  ASP A1602      -5.329 113.738  72.152  1.00  0.00           C  
ATOM   2548  OD1 ASP A1602      -4.433 113.312  71.382  1.00  0.00           O  
ATOM   2549  OD2 ASP A1602      -5.356 113.508  73.394  1.00  0.00           O  
ATOM   2550  N   GLU A1603      -7.125 116.776  69.333  1.00  0.00           N  
ATOM   2551  CA  GLU A1603      -8.281 117.131  68.536  1.00  0.00           C  
ATOM   2552  C   GLU A1603      -9.399 116.136  68.807  1.00  0.00           C  
ATOM   2553  O   GLU A1603      -9.170 114.923  68.810  1.00  0.00           O  
ATOM   2554  CB  GLU A1603      -7.946 117.126  67.055  1.00  0.00           C  
ATOM   2555  CG  GLU A1603      -7.120 118.305  66.625  1.00  0.00           C  
ATOM   2556  CD  GLU A1603      -7.168 118.524  65.139  1.00  0.00           C  
ATOM   2557  OE1 GLU A1603      -8.262 118.850  64.615  1.00  0.00           O  
ATOM   2558  OE2 GLU A1603      -6.108 118.380  64.492  1.00  0.00           O  
ATOM   2559  N   ALA A1604     -10.595 116.655  69.069  1.00  0.00           N  
ATOM   2560  CA  ALA A1604     -11.775 115.827  69.234  1.00  0.00           C  
ATOM   2561  C   ALA A1604     -12.014 114.982  67.990  1.00  0.00           C  
ATOM   2562  O   ALA A1604     -11.592 115.333  66.889  1.00  0.00           O  
ATOM   2563  CB  ALA A1604     -12.980 116.690  69.510  1.00  0.00           C  
ATOM   2564  N   THR A1605     -12.679 113.851  68.184  1.00  0.00           N  
ATOM   2565  CA  THR A1605     -13.123 113.007  67.079  1.00  0.00           C  
ATOM   2566  C   THR A1605     -14.437 113.570  66.535  1.00  0.00           C  
ATOM   2567  O   THR A1605     -15.030 114.471  67.151  1.00  0.00           O  
ATOM   2568  CB  THR A1605     -13.342 111.557  67.554  1.00  0.00           C  
ATOM   2569  OG1 THR A1605     -14.380 111.531  68.543  1.00  0.00           O  
ATOM   2570  CG2 THR A1605     -12.063 110.982  68.147  1.00  0.00           C  
ATOM   2571  N   GLU A1606     -14.898 113.051  65.393  1.00  0.00           N  
ATOM   2572  CA  GLU A1606     -16.223 113.408  64.882  1.00  0.00           C  
ATOM   2573  C   GLU A1606     -17.227 112.988  65.949  1.00  0.00           C  
ATOM   2574  O   GLU A1606     -18.204 113.698  66.201  1.00  0.00           O  
ATOM   2575  CB  GLU A1606     -16.559 112.713  63.548  1.00  0.00           C  
ATOM   2576  CG  GLU A1606     -15.387 112.457  62.580  1.00  0.00           C  
ATOM   2577  CD  GLU A1606     -15.578 111.191  61.697  1.00  0.00           C  
ATOM   2578  OE1 GLU A1606     -16.424 111.217  60.768  1.00  0.00           O  
ATOM   2579  OE2 GLU A1606     -14.861 110.179  61.930  1.00  0.00           O  
ATOM   2580  N   GLU A1607     -16.959 111.838  66.574  1.00  0.00           N  
ATOM   2581  CA  GLU A1607     -17.812 111.250  67.620  1.00  0.00           C  
ATOM   2582  C   GLU A1607     -17.978 112.239  68.798  1.00  0.00           C  
ATOM   2583  O   GLU A1607     -19.101 112.489  69.242  1.00  0.00           O  
ATOM   2584  CB  GLU A1607     -17.264 109.866  68.092  1.00  0.00           C  
ATOM   2585  CG  GLU A1607     -16.817 108.885  66.949  1.00  0.00           C  
ATOM   2586  CD  GLU A1607     -15.986 107.632  67.405  1.00  0.00           C  
ATOM   2587  OE1 GLU A1607     -14.937 107.750  68.095  1.00  0.00           O  
ATOM   2588  OE2 GLU A1607     -16.375 106.510  67.024  1.00  0.00           O  
ATOM   2589  N   ASP A1608     -16.859 112.798  69.267  1.00  0.00           N  
ATOM   2590  CA  ASP A1608     -16.818 113.828  70.333  1.00  0.00           C  
ATOM   2591  C   ASP A1608     -17.638 115.068  69.984  1.00  0.00           C  
ATOM   2592  O   ASP A1608     -18.520 115.474  70.746  1.00  0.00           O  
ATOM   2593  CB  ASP A1608     -15.370 114.275  70.615  1.00  0.00           C  
ATOM   2594  CG  ASP A1608     -14.549 113.243  71.398  1.00  0.00           C  
ATOM   2595  OD1 ASP A1608     -15.116 112.516  72.239  1.00  0.00           O  
ATOM   2596  OD2 ASP A1608     -13.310 113.189  71.187  1.00  0.00           O  
ATOM   2597  N   ALA A1609     -17.321 115.667  68.833  1.00  0.00           N  
ATOM   2598  CA  ALA A1609     -18.069 116.797  68.266  1.00  0.00           C  
ATOM   2599  C   ALA A1609     -19.583 116.548  68.237  1.00  0.00           C  
ATOM   2600  O   ALA A1609     -20.378 117.355  68.741  1.00  0.00           O  
ATOM   2601  CB  ALA A1609     -17.556 117.101  66.866  1.00  0.00           C  
ATOM   2602  N   ARG A1610     -19.977 115.418  67.657  1.00  0.00           N  
ATOM   2603  CA  ARG A1610     -21.392 115.050  67.583  1.00  0.00           C  
ATOM   2604  C   ARG A1610     -22.105 114.957  68.941  1.00  0.00           C  
ATOM   2605  O   ARG A1610     -23.259 115.370  69.051  1.00  0.00           O  
ATOM   2606  CB  ARG A1610     -21.582 113.765  66.767  1.00  0.00           C  
ATOM   2607  CG  ARG A1610     -21.192 113.940  65.311  1.00  0.00           C  
ATOM   2608  CD  ARG A1610     -21.592 112.779  64.414  1.00  0.00           C  
ATOM   2609  NE  ARG A1610     -21.455 113.177  63.013  1.00  0.00           N  
ATOM   2610  CZ  ARG A1610     -22.356 113.897  62.346  1.00  0.00           C  
ATOM   2611  NH1 ARG A1610     -23.484 114.298  62.937  1.00  0.00           N  
ATOM   2612  NH2 ARG A1610     -22.129 114.217  61.076  1.00  0.00           N  
ATOM   2613  N   ARG A1611     -21.447 114.439  69.977  1.00  0.00           N  
ATOM   2614  CA  ARG A1611     -22.149 114.320  71.269  1.00  0.00           C  
ATOM   2615  C   ARG A1611     -22.139 115.583  72.125  1.00  0.00           C  
ATOM   2616  O   ARG A1611     -23.058 115.808  72.921  1.00  0.00           O  
ATOM   2617  CB  ARG A1611     -21.695 113.102  72.082  1.00  0.00           C  
ATOM   2618  CG  ARG A1611     -20.299 113.164  72.541  1.00  0.00           C  
ATOM   2619  CD  ARG A1611     -20.107 112.523  73.902  1.00  0.00           C  
ATOM   2620  NE  ARG A1611     -18.824 112.972  74.413  1.00  0.00           N  
ATOM   2621  CZ  ARG A1611     -17.659 112.566  73.922  1.00  0.00           C  
ATOM   2622  NH1 ARG A1611     -17.624 111.683  72.926  1.00  0.00           N  
ATOM   2623  NH2 ARG A1611     -16.526 113.034  74.420  1.00  0.00           N  
ATOM   2624  N   VAL A1612     -21.122 116.416  71.925  1.00  0.00           N  
ATOM   2625  CA  VAL A1612     -20.932 117.618  72.724  1.00  0.00           C  
ATOM   2626  C   VAL A1612     -21.681 118.812  72.113  1.00  0.00           C  
ATOM   2627  O   VAL A1612     -22.252 119.653  72.830  1.00  0.00           O  
ATOM   2628  CB  VAL A1612     -19.397 117.883  72.919  1.00  0.00           C  
ATOM   2629  CG1 VAL A1612     -19.096 119.323  73.314  1.00  0.00           C  
ATOM   2630  CG2 VAL A1612     -18.820 116.893  73.945  1.00  0.00           C  
ATOM   2631  N   LEU A1613     -21.708 118.848  70.782  1.00  0.00           N  
ATOM   2632  CA  LEU A1613     -22.128 120.035  70.036  1.00  0.00           C  
ATOM   2633  C   LEU A1613     -23.315 119.776  69.136  1.00  0.00           C  
ATOM   2634  O   LEU A1613     -23.965 120.718  68.684  1.00  0.00           O  
ATOM   2635  CB  LEU A1613     -20.971 120.526  69.162  1.00  0.00           C  
ATOM   2636  CG  LEU A1613     -19.682 120.977  69.813  1.00  0.00           C  
ATOM   2637  CD1 LEU A1613     -18.672 121.140  68.734  1.00  0.00           C  
ATOM   2638  CD2 LEU A1613     -19.933 122.281  70.545  1.00  0.00           C  
ATOM   2639  N   GLY A1614     -23.554 118.498  68.851  1.00  0.00           N  
ATOM   2640  CA  GLY A1614     -24.697 118.031  68.066  1.00  0.00           C  
ATOM   2641  C   GLY A1614     -24.555 118.075  66.551  1.00  0.00           C  
ATOM   2642  O   GLY A1614     -25.561 118.132  65.849  1.00  0.00           O  
ATOM   2643  N   ALA A1615     -23.326 118.062  66.042  1.00  0.00           N  
ATOM   2644  CA  ALA A1615     -23.068 118.077  64.592  1.00  0.00           C  
ATOM   2645  C   ALA A1615     -21.633 117.673  64.319  1.00  0.00           C  
ATOM   2646  O   ALA A1615     -20.846 117.595  65.244  1.00  0.00           O  
ATOM   2647  CB  ALA A1615     -23.343 119.471  64.006  1.00  0.00           C  
ATOM   2648  N   GLY A1616     -21.298 117.440  63.049  1.00  0.00           N  
ATOM   2649  CA  GLY A1616     -19.945 117.080  62.615  1.00  0.00           C  
ATOM   2650  C   GLY A1616     -19.063 118.255  62.246  1.00  0.00           C  
ATOM   2651  O   GLY A1616     -19.457 119.414  62.433  1.00  0.00           O  
ATOM   2652  N   PHE A1617     -17.875 117.956  61.699  1.00  0.00           N  
ATOM   2653  CA  PHE A1617     -16.752 118.931  61.602  1.00  0.00           C  
ATOM   2654  C   PHE A1617     -16.961 120.228  60.791  1.00  0.00           C  
ATOM   2655  O   PHE A1617     -16.279 121.239  61.035  1.00  0.00           O  
ATOM   2656  CB  PHE A1617     -15.464 118.252  61.106  1.00  0.00           C  
ATOM   2657  CG  PHE A1617     -14.741 117.454  62.156  1.00  0.00           C  
ATOM   2658  CD1 PHE A1617     -13.844 116.459  61.783  1.00  0.00           C  
ATOM   2659  CD2 PHE A1617     -14.959 117.680  63.515  1.00  0.00           C  
ATOM   2660  CE1 PHE A1617     -13.157 115.707  62.752  1.00  0.00           C  
ATOM   2661  CE2 PHE A1617     -14.289 116.934  64.486  1.00  0.00           C  
ATOM   2662  CZ  PHE A1617     -13.392 115.949  64.101  1.00  0.00           C  
ATOM   2663  N   GLY A1618     -17.871 120.199  59.821  1.00  0.00           N  
ATOM   2664  CA  GLY A1618     -18.086 121.358  58.974  1.00  0.00           C  
ATOM   2665  C   GLY A1618     -19.401 122.031  59.278  1.00  0.00           C  
ATOM   2666  O   GLY A1618     -19.967 122.699  58.420  1.00  0.00           O  
ATOM   2667  N   SER A1619     -19.899 121.866  60.495  1.00  0.00           N  
ATOM   2668  CA  SER A1619     -21.208 122.397  60.836  1.00  0.00           C  
ATOM   2669  C   SER A1619     -21.298 122.838  62.290  1.00  0.00           C  
ATOM   2670  O   SER A1619     -22.367 123.245  62.772  1.00  0.00           O  
ATOM   2671  CB  SER A1619     -22.284 121.366  60.513  1.00  0.00           C  
ATOM   2672  OG  SER A1619     -22.237 121.022  59.138  1.00  0.00           O  
ATOM   2673  N   ILE A1620     -20.161 122.777  62.970  1.00  0.00           N  
ATOM   2674  CA  ILE A1620     -20.050 123.198  64.362  1.00  0.00           C  
ATOM   2675  C   ILE A1620     -19.595 124.653  64.456  1.00  0.00           C  
ATOM   2676  O   ILE A1620     -18.976 125.195  63.534  1.00  0.00           O  
ATOM   2677  CB  ILE A1620     -19.120 122.263  65.198  1.00  0.00           C  
ATOM   2678  CG1 ILE A1620     -17.687 122.264  64.646  1.00  0.00           C  
ATOM   2679  CG2 ILE A1620     -19.704 120.840  65.252  1.00  0.00           C  
ATOM   2680  CD1 ILE A1620     -16.593 122.041  65.697  1.00  0.00           C  
ATOM   2681  N   GLY A1621     -19.938 125.287  65.569  1.00  0.00           N  
ATOM   2682  CA  GLY A1621     -19.587 126.672  65.795  1.00  0.00           C  
ATOM   2683  C   GLY A1621     -19.807 126.976  67.252  1.00  0.00           C  
ATOM   2684  O   GLY A1621     -20.251 126.107  68.004  1.00  0.00           O  
ATOM   2685  N   PRO A1622     -19.483 128.210  67.660  1.00  0.00           N  
ATOM   2686  CA  PRO A1622     -19.518 128.703  69.049  1.00  0.00           C  
ATOM   2687  C   PRO A1622     -20.893 129.173  69.585  1.00  0.00           C  
ATOM   2688  O   PRO A1622     -21.018 129.452  70.785  1.00  0.00           O  
ATOM   2689  CB  PRO A1622     -18.560 129.888  68.988  1.00  0.00           C  
ATOM   2690  CG  PRO A1622     -18.746 130.425  67.597  1.00  0.00           C  
ATOM   2691  CD  PRO A1622     -18.975 129.233  66.720  1.00  0.00           C  
ATOM   2692  N   VAL A1623     -21.900 129.260  68.716  1.00  0.00           N  
ATOM   2693  CA  VAL A1623     -23.189 129.876  69.071  1.00  0.00           C  
ATOM   2694  C   VAL A1623     -24.167 128.893  69.738  1.00  0.00           C  
ATOM   2695  O   VAL A1623     -24.310 127.759  69.289  1.00  0.00           O  
ATOM   2696  CB  VAL A1623     -23.853 130.534  67.827  1.00  0.00           C  
ATOM   2697  CG1 VAL A1623     -25.203 131.147  68.174  1.00  0.00           C  
ATOM   2698  CG2 VAL A1623     -22.912 131.575  67.193  1.00  0.00           C  
ATOM   2699  N   ASN A1624     -24.840 129.358  70.796  1.00  0.00           N  
ATOM   2700  CA  ASN A1624     -25.777 128.556  71.597  1.00  0.00           C  
ATOM   2701  C   ASN A1624     -25.225 127.156  71.872  1.00  0.00           C  
ATOM   2702  O   ASN A1624     -25.791 126.133  71.456  1.00  0.00           O  
ATOM   2703  CB  ASN A1624     -27.189 128.528  70.975  1.00  0.00           C  
ATOM   2704  CG  ASN A1624     -27.874 129.919  70.972  1.00  0.00           C  
ATOM   2705  OD1 ASN A1624     -28.599 130.276  70.028  1.00  0.00           O  
ATOM   2706  ND2 ASN A1624     -27.647 130.698  72.032  1.00  0.00           N  
ATOM   2707  N   VAL A1625     -24.093 127.136  72.567  1.00  0.00           N  
ATOM   2708  CA  VAL A1625     -23.341 125.919  72.800  1.00  0.00           C  
ATOM   2709  C   VAL A1625     -23.556 125.407  74.227  1.00  0.00           C  
ATOM   2710  O   VAL A1625     -23.827 126.188  75.143  1.00  0.00           O  
ATOM   2711  CB  VAL A1625     -21.843 126.140  72.422  1.00  0.00           C  
ATOM   2712  CG1 VAL A1625     -20.894 125.638  73.474  1.00  0.00           C  
ATOM   2713  CG2 VAL A1625     -21.538 125.521  71.071  1.00  0.00           C  
ATOM   2714  N   SER A1626     -23.468 124.086  74.393  1.00  0.00           N  
ATOM   2715  CA  SER A1626     -23.556 123.441  75.699  1.00  0.00           C  
ATOM   2716  C   SER A1626     -22.661 124.167  76.709  1.00  0.00           C  
ATOM   2717  O   SER A1626     -21.530 124.531  76.396  1.00  0.00           O  
ATOM   2718  CB  SER A1626     -23.150 121.974  75.568  1.00  0.00           C  
ATOM   2719  OG  SER A1626     -23.424 121.252  76.755  1.00  0.00           O  
ATOM   2720  N   GLU A1627     -23.171 124.379  77.918  1.00  0.00           N  
ATOM   2721  CA  GLU A1627     -22.506 125.258  78.887  1.00  0.00           C  
ATOM   2722  C   GLU A1627     -21.224 124.689  79.520  1.00  0.00           C  
ATOM   2723  O   GLU A1627     -20.569 125.363  80.321  1.00  0.00           O  
ATOM   2724  CB  GLU A1627     -23.498 125.688  79.973  1.00  0.00           C  
ATOM   2725  CG  GLU A1627     -23.475 127.186  80.253  1.00  0.00           C  
ATOM   2726  CD  GLU A1627     -23.727 127.513  81.713  1.00  0.00           C  
ATOM   2727  OE1 GLU A1627     -24.861 127.266  82.193  1.00  0.00           O  
ATOM   2728  OE2 GLU A1627     -22.781 128.022  82.373  1.00  0.00           O  
ATOM   2729  N   ASP A1628     -20.874 123.456  79.155  1.00  0.00           N  
ATOM   2730  CA  ASP A1628     -19.650 122.812  79.626  1.00  0.00           C  
ATOM   2731  C   ASP A1628     -18.517 122.922  78.605  1.00  0.00           C  
ATOM   2732  O   ASP A1628     -17.395 122.457  78.856  1.00  0.00           O  
ATOM   2733  CB  ASP A1628     -19.911 121.340  80.007  1.00  0.00           C  
ATOM   2734  CG  ASP A1628     -20.327 120.476  78.810  1.00  0.00           C  
ATOM   2735  OD1 ASP A1628     -21.277 120.874  78.098  1.00  0.00           O  
ATOM   2736  OD2 ASP A1628     -19.726 119.389  78.594  1.00  0.00           O  
ATOM   2737  N   VAL A1629     -18.803 123.545  77.462  1.00  0.00           N  
ATOM   2738  CA  VAL A1629     -17.765 123.788  76.458  1.00  0.00           C  
ATOM   2739  C   VAL A1629     -17.093 125.131  76.703  1.00  0.00           C  
ATOM   2740  O   VAL A1629     -17.765 126.177  76.760  1.00  0.00           O  
ATOM   2741  CB  VAL A1629     -18.276 123.740  74.993  1.00  0.00           C  
ATOM   2742  CG1 VAL A1629     -17.095 123.770  74.025  1.00  0.00           C  
ATOM   2743  CG2 VAL A1629     -19.098 122.503  74.754  1.00  0.00           C  
ATOM   2744  N   LYS A1630     -15.766 125.085  76.845  1.00  0.00           N  
ATOM   2745  CA  LYS A1630     -14.953 126.274  76.995  1.00  0.00           C  
ATOM   2746  C   LYS A1630     -14.581 126.764  75.604  1.00  0.00           C  
ATOM   2747  O   LYS A1630     -14.151 125.992  74.769  1.00  0.00           O  
ATOM   2748  CB  LYS A1630     -13.722 125.967  77.848  1.00  0.00           C  
ATOM   2749  CG  LYS A1630     -14.055 125.464  79.251  1.00  0.00           C  
ATOM   2750  CD  LYS A1630     -12.805 125.185  80.044  1.00  0.00           C  
ATOM   2751  CE  LYS A1630     -13.005 124.055  81.060  1.00  0.00           C  
ATOM   2752  NZ  LYS A1630     -11.731 123.293  81.346  1.00  0.00           N  
ATOM   2753  N   ILE A1631     -14.802 128.045  75.344  1.00  0.00           N  
ATOM   2754  CA  ILE A1631     -14.545 128.622  74.027  1.00  0.00           C  
ATOM   2755  C   ILE A1631     -13.460 129.678  74.132  1.00  0.00           C  
ATOM   2756  O   ILE A1631     -13.572 130.642  74.888  1.00  0.00           O  
ATOM   2757  CB  ILE A1631     -15.802 129.236  73.371  1.00  0.00           C  
ATOM   2758  CG1 ILE A1631     -16.852 128.162  73.054  1.00  0.00           C  
ATOM   2759  CG2 ILE A1631     -15.427 130.000  72.094  1.00  0.00           C  
ATOM   2760  CD1 ILE A1631     -18.235 128.765  72.681  1.00  0.00           C  
ATOM   2761  N   TYR A1632     -12.398 129.464  73.365  1.00  0.00           N  
ATOM   2762  CA  TYR A1632     -11.279 130.385  73.293  1.00  0.00           C  
ATOM   2763  C   TYR A1632     -11.153 130.777  71.835  1.00  0.00           C  
ATOM   2764  O   TYR A1632     -11.427 129.963  70.969  1.00  0.00           O  
ATOM   2765  CB  TYR A1632     -10.012 129.687  73.803  1.00  0.00           C  
ATOM   2766  CG  TYR A1632     -10.056 129.406  75.281  1.00  0.00           C  
ATOM   2767  CD1 TYR A1632     -10.295 128.129  75.762  1.00  0.00           C  
ATOM   2768  CD2 TYR A1632      -9.866 130.434  76.202  1.00  0.00           C  
ATOM   2769  CE1 TYR A1632     -10.337 127.874  77.139  1.00  0.00           C  
ATOM   2770  CE2 TYR A1632      -9.908 130.206  77.578  1.00  0.00           C  
ATOM   2771  CZ  TYR A1632     -10.134 128.924  78.044  1.00  0.00           C  
ATOM   2772  OH  TYR A1632     -10.175 128.709  79.409  1.00  0.00           O  
ATOM   2773  N   ALA A1633     -10.771 132.018  71.564  1.00  0.00           N  
ATOM   2774  CA  ALA A1633     -10.640 132.484  70.182  1.00  0.00           C  
ATOM   2775  C   ALA A1633      -9.300 133.166  69.974  1.00  0.00           C  
ATOM   2776  O   ALA A1633      -8.799 133.813  70.883  1.00  0.00           O  
ATOM   2777  CB  ALA A1633     -11.776 133.439  69.831  1.00  0.00           C  
ATOM   2778  N   ASP A1634      -8.713 133.013  68.786  1.00  0.00           N  
ATOM   2779  CA  ASP A1634      -7.529 133.775  68.429  1.00  0.00           C  
ATOM   2780  C   ASP A1634      -7.833 135.286  68.489  1.00  0.00           C  
ATOM   2781  O   ASP A1634      -8.974 135.726  68.348  1.00  0.00           O  
ATOM   2782  CB  ASP A1634      -6.992 133.370  67.050  1.00  0.00           C  
ATOM   2783  CG  ASP A1634      -5.703 134.106  66.691  1.00  0.00           C  
ATOM   2784  OD1 ASP A1634      -5.777 135.130  65.966  1.00  0.00           O  
ATOM   2785  OD2 ASP A1634      -4.617 133.699  67.173  1.00  0.00           O  
ATOM   2786  N   LEU A1635      -6.800 136.073  68.726  1.00  0.00           N  
ATOM   2787  CA  LEU A1635      -6.903 137.529  68.773  1.00  0.00           C  
ATOM   2788  C   LEU A1635      -7.607 138.190  67.558  1.00  0.00           C  
ATOM   2789  O   LEU A1635      -8.223 139.247  67.684  1.00  0.00           O  
ATOM   2790  CB  LEU A1635      -5.498 138.090  68.936  1.00  0.00           C  
ATOM   2791  CG  LEU A1635      -4.675 137.657  70.159  1.00  0.00           C  
ATOM   2792  CD1 LEU A1635      -3.225 138.043  69.953  1.00  0.00           C  
ATOM   2793  CD2 LEU A1635      -5.191 138.270  71.453  1.00  0.00           C  
ATOM   2794  N   ALA A1636      -7.520 137.572  66.389  1.00  0.00           N  
ATOM   2795  CA  ALA A1636      -8.050 138.174  65.165  1.00  0.00           C  
ATOM   2796  C   ALA A1636      -9.579 137.969  64.994  1.00  0.00           C  
ATOM   2797  O   ALA A1636     -10.219 138.606  64.132  1.00  0.00           O  
ATOM   2798  CB  ALA A1636      -7.295 137.645  63.982  1.00  0.00           C  
ATOM   2799  N   VAL A1637     -10.158 137.087  65.809  1.00  0.00           N  
ATOM   2800  CA  VAL A1637     -11.585 136.796  65.780  1.00  0.00           C  
ATOM   2801  C   VAL A1637     -12.336 137.981  66.402  1.00  0.00           C  
ATOM   2802  O   VAL A1637     -13.464 138.305  66.024  1.00  0.00           O  
ATOM   2803  CB  VAL A1637     -11.884 135.437  66.505  1.00  0.00           C  
ATOM   2804  CG1 VAL A1637     -13.383 135.187  66.668  1.00  0.00           C  
ATOM   2805  CG2 VAL A1637     -11.225 134.285  65.758  1.00  0.00           C  
ATOM   2806  N   GLN A1638     -11.660 138.647  67.328  1.00  0.00           N  
ATOM   2807  CA  GLN A1638     -12.176 139.765  68.122  1.00  0.00           C  
ATOM   2808  C   GLN A1638     -12.739 140.892  67.287  1.00  0.00           C  
ATOM   2809  O   GLN A1638     -13.762 141.490  67.640  1.00  0.00           O  
ATOM   2810  CB  GLN A1638     -11.002 140.315  68.922  1.00  0.00           C  
ATOM   2811  CG  GLN A1638     -11.298 140.799  70.300  1.00  0.00           C  
ATOM   2812  CD  GLN A1638     -10.027 141.217  71.010  1.00  0.00           C  
ATOM   2813  OE1 GLN A1638      -8.910 140.918  70.556  1.00  0.00           O  
ATOM   2814  NE2 GLN A1638     -10.186 141.928  72.120  1.00  0.00           N  
ATOM   2815  N   ASP A1639     -12.059 141.188  66.185  1.00  0.00           N  
ATOM   2816  CA  ASP A1639     -12.393 142.332  65.339  1.00  0.00           C  
ATOM   2817  C   ASP A1639     -13.278 142.001  64.140  1.00  0.00           C  
ATOM   2818  O   ASP A1639     -13.573 142.876  63.317  1.00  0.00           O  
ATOM   2819  CB  ASP A1639     -11.109 142.990  64.861  1.00  0.00           C  
ATOM   2820  CG  ASP A1639     -10.250 143.455  66.012  1.00  0.00           C  
ATOM   2821  OD1 ASP A1639     -10.607 144.494  66.640  1.00  0.00           O  
ATOM   2822  OD2 ASP A1639      -9.243 142.766  66.290  1.00  0.00           O  
ATOM   2823  N   LEU A1640     -13.699 140.745  64.033  1.00  0.00           N  
ATOM   2824  CA  LEU A1640     -14.611 140.351  62.977  1.00  0.00           C  
ATOM   2825  C   LEU A1640     -15.999 140.965  63.155  1.00  0.00           C  
ATOM   2826  O   LEU A1640     -16.482 141.128  64.277  1.00  0.00           O  
ATOM   2827  CB  LEU A1640     -14.702 138.826  62.901  1.00  0.00           C  
ATOM   2828  CG  LEU A1640     -13.414 138.087  62.564  1.00  0.00           C  
ATOM   2829  CD1 LEU A1640     -13.687 136.610  62.384  1.00  0.00           C  
ATOM   2830  CD2 LEU A1640     -12.774 138.680  61.311  1.00  0.00           C  
ATOM   2831  N   ALA A1641     -16.613 141.332  62.032  1.00  0.00           N  
ATOM   2832  CA  ALA A1641     -18.022 141.697  61.988  1.00  0.00           C  
ATOM   2833  C   ALA A1641     -18.713 140.796  60.965  1.00  0.00           C  
ATOM   2834  O   ALA A1641     -18.085 140.406  59.984  1.00  0.00           O  
ATOM   2835  CB  ALA A1641     -18.177 143.131  61.622  1.00  0.00           C  
ATOM   2836  N   ASN A1642     -19.984 140.463  61.209  1.00  0.00           N  
ATOM   2837  CA  ASN A1642     -20.828 139.676  60.288  1.00  0.00           C  
ATOM   2838  C   ASN A1642     -20.087 138.495  59.666  1.00  0.00           C  
ATOM   2839  O   ASN A1642     -19.976 138.369  58.449  1.00  0.00           O  
ATOM   2840  CB  ASN A1642     -21.504 140.557  59.221  1.00  0.00           C  
ATOM   2841  CG  ASN A1642     -22.307 141.686  59.826  1.00  0.00           C  
ATOM   2842  OD1 ASN A1642     -23.067 141.485  60.773  1.00  0.00           O  
ATOM   2843  ND2 ASN A1642     -22.137 142.885  59.288  1.00  0.00           N  
ATOM   2844  N   ALA A1643     -19.607 137.641  60.566  1.00  0.00           N  
ATOM   2845  CA  ALA A1643     -18.853 136.460  60.270  1.00  0.00           C  
ATOM   2846  C   ALA A1643     -19.780 135.264  59.993  1.00  0.00           C  
ATOM   2847  O   ALA A1643     -20.998 135.350  60.136  1.00  0.00           O  
ATOM   2848  CB  ALA A1643     -17.906 136.161  61.443  1.00  0.00           C  
ATOM   2849  N   ILE A1644     -19.184 134.152  59.593  1.00  0.00           N  
ATOM   2850  CA  ILE A1644     -19.928 132.947  59.253  1.00  0.00           C  
ATOM   2851  C   ILE A1644     -19.394 131.805  60.118  1.00  0.00           C  
ATOM   2852  O   ILE A1644     -18.181 131.615  60.191  1.00  0.00           O  
ATOM   2853  CB  ILE A1644     -19.782 132.632  57.735  1.00  0.00           C  
ATOM   2854  CG1 ILE A1644     -20.443 133.740  56.908  1.00  0.00           C  
ATOM   2855  CG2 ILE A1644     -20.366 131.285  57.402  1.00  0.00           C  
ATOM   2856  CD1 ILE A1644     -20.097 133.700  55.437  1.00  0.00           C  
ATOM   2857  N   VAL A1645     -20.289 131.096  60.809  1.00  0.00           N  
ATOM   2858  CA  VAL A1645     -19.921 129.923  61.612  1.00  0.00           C  
ATOM   2859  C   VAL A1645     -20.856 128.767  61.312  1.00  0.00           C  
ATOM   2860  O   VAL A1645     -21.883 128.966  60.668  1.00  0.00           O  
ATOM   2861  CB  VAL A1645     -19.932 130.187  63.153  1.00  0.00           C  
ATOM   2862  CG1 VAL A1645     -18.928 131.249  63.536  1.00  0.00           C  
ATOM   2863  CG2 VAL A1645     -21.334 130.560  63.637  1.00  0.00           C  
ATOM   2864  N   GLY A1646     -20.495 127.563  61.754  1.00  0.00           N  
ATOM   2865  CA  GLY A1646     -21.391 126.417  61.690  1.00  0.00           C  
ATOM   2866  C   GLY A1646     -22.466 126.520  62.752  1.00  0.00           C  
ATOM   2867  O   GLY A1646     -22.208 127.019  63.854  1.00  0.00           O  
ATOM   2868  N   ALA A1647     -23.658 126.006  62.442  1.00  0.00           N  
ATOM   2869  CA  ALA A1647     -24.832 126.167  63.313  1.00  0.00           C  
ATOM   2870  C   ALA A1647     -25.069 125.065  64.344  1.00  0.00           C  
ATOM   2871  O   ALA A1647     -26.050 125.124  65.091  1.00  0.00           O  
ATOM   2872  CB  ALA A1647     -26.098 126.373  62.478  1.00  0.00           C  
ATOM   2873  N   ASN A1648     -24.185 124.072  64.382  1.00  0.00           N  
ATOM   2874  CA  ASN A1648     -24.345 122.887  65.248  1.00  0.00           C  
ATOM   2875  C   ASN A1648     -25.565 122.024  64.875  1.00  0.00           C  
ATOM   2876  O   ASN A1648     -26.073 121.260  65.682  1.00  0.00           O  
ATOM   2877  CB  ASN A1648     -24.315 123.248  66.751  1.00  0.00           C  
ATOM   2878  CG  ASN A1648     -23.002 123.912  67.180  1.00  0.00           C  
ATOM   2879  OD1 ASN A1648     -21.935 123.615  66.652  1.00  0.00           O  
ATOM   2880  ND2 ASN A1648     -23.086 124.811  68.155  1.00  0.00           N  
ATOM   2881  N   GLU A1649     -26.032 122.194  63.642  1.00  0.00           N  
ATOM   2882  CA  GLU A1649     -26.976 121.309  62.976  1.00  0.00           C  
ATOM   2883  C   GLU A1649     -26.243 120.990  61.677  1.00  0.00           C  
ATOM   2884  O   GLU A1649     -25.597 121.865  61.096  1.00  0.00           O  
ATOM   2885  CB  GLU A1649     -28.287 122.037  62.673  1.00  0.00           C  
ATOM   2886  CG  GLU A1649     -29.448 121.896  63.687  1.00  0.00           C  
ATOM   2887  CD  GLU A1649     -30.765 122.518  63.161  1.00  0.00           C  
ATOM   2888  OE1 GLU A1649     -30.769 123.742  62.878  1.00  0.00           O  
ATOM   2889  OE2 GLU A1649     -31.794 121.795  63.023  1.00  0.00           O  
ATOM   2890  N   ASP A1650     -26.304 119.737  61.238  1.00  0.00           N  
ATOM   2891  CA  ASP A1650     -25.562 119.304  60.059  1.00  0.00           C  
ATOM   2892  C   ASP A1650     -26.187 119.886  58.799  1.00  0.00           C  
ATOM   2893  O   ASP A1650     -27.400 119.774  58.593  1.00  0.00           O  
ATOM   2894  CB  ASP A1650     -25.532 117.786  59.980  1.00  0.00           C  
ATOM   2895  CG  ASP A1650     -24.595 117.162  61.002  1.00  0.00           C  
ATOM   2896  OD1 ASP A1650     -23.456 117.671  61.178  1.00  0.00           O  
ATOM   2897  OD2 ASP A1650     -24.990 116.140  61.611  1.00  0.00           O  
ATOM   2898  N   GLY A1651     -25.355 120.517  57.972  1.00  0.00           N  
ATOM   2899  CA  GLY A1651     -25.834 121.237  56.787  1.00  0.00           C  
ATOM   2900  C   GLY A1651     -26.339 122.652  57.063  1.00  0.00           C  
ATOM   2901  O   GLY A1651     -27.026 123.238  56.229  1.00  0.00           O  
ATOM   2902  N   TYR A1652     -25.999 123.213  58.223  1.00  0.00           N  
ATOM   2903  CA  TYR A1652     -26.445 124.568  58.588  1.00  0.00           C  
ATOM   2904  C   TYR A1652     -25.308 125.473  59.072  1.00  0.00           C  
ATOM   2905  O   TYR A1652     -24.588 125.153  60.013  1.00  0.00           O  
ATOM   2906  CB  TYR A1652     -27.546 124.533  59.656  1.00  0.00           C  
ATOM   2907  CG  TYR A1652     -28.889 124.016  59.201  1.00  0.00           C  
ATOM   2908  CD1 TYR A1652     -29.171 122.655  59.227  1.00  0.00           C  
ATOM   2909  CD2 TYR A1652     -29.896 124.892  58.783  1.00  0.00           C  
ATOM   2910  CE1 TYR A1652     -30.405 122.168  58.824  1.00  0.00           C  
ATOM   2911  CE2 TYR A1652     -31.145 124.420  58.376  1.00  0.00           C  
ATOM   2912  CZ  TYR A1652     -31.389 123.054  58.397  1.00  0.00           C  
ATOM   2913  OH  TYR A1652     -32.612 122.551  58.002  1.00  0.00           O  
ATOM   2914  N   HIS A1653     -25.165 126.611  58.403  1.00  0.00           N  
ATOM   2915  CA  HIS A1653     -24.276 127.664  58.842  1.00  0.00           C  
ATOM   2916  C   HIS A1653     -25.061 128.877  59.295  1.00  0.00           C  
ATOM   2917  O   HIS A1653     -26.166 129.138  58.814  1.00  0.00           O  
ATOM   2918  CB  HIS A1653     -23.283 128.025  57.743  1.00  0.00           C  
ATOM   2919  CG  HIS A1653     -22.119 127.089  57.677  1.00  0.00           C  
ATOM   2920  ND1 HIS A1653     -20.953 127.303  58.378  1.00  0.00           N  
ATOM   2921  CD2 HIS A1653     -21.964 125.903  57.045  1.00  0.00           C  
ATOM   2922  CE1 HIS A1653     -20.120 126.304  58.159  1.00  0.00           C  
ATOM   2923  NE2 HIS A1653     -20.711 125.439  57.356  1.00  0.00           N  
ATOM   2924  N   LEU A1654     -24.488 129.599  60.250  1.00  0.00           N  
ATOM   2925  CA  LEU A1654     -25.009 130.886  60.659  1.00  0.00           C  
ATOM   2926  C   LEU A1654     -24.275 132.002  59.937  1.00  0.00           C  
ATOM   2927  O   LEU A1654     -23.052 131.981  59.808  1.00  0.00           O  
ATOM   2928  CB  LEU A1654     -24.916 131.057  62.169  1.00  0.00           C  
ATOM   2929  CG  LEU A1654     -25.630 129.991  63.013  1.00  0.00           C  
ATOM   2930  CD1 LEU A1654     -25.170 130.117  64.459  1.00  0.00           C  
ATOM   2931  CD2 LEU A1654     -27.166 130.032  62.894  1.00  0.00           C  
ATOM   2932  N   THR A1655     -25.050 132.972  59.465  1.00  0.00           N  
ATOM   2933  CA  THR A1655     -24.561 134.121  58.700  1.00  0.00           C  
ATOM   2934  C   THR A1655     -24.716 135.382  59.569  1.00  0.00           C  
ATOM   2935  O   THR A1655     -25.514 135.397  60.515  1.00  0.00           O  
ATOM   2936  CB  THR A1655     -25.318 134.158  57.325  1.00  0.00           C  
ATOM   2937  OG1 THR A1655     -24.541 133.464  56.337  1.00  0.00           O  
ATOM   2938  CG2 THR A1655     -25.609 135.534  56.819  1.00  0.00           C  
ATOM   2939  N   ASN A1656     -23.921 136.413  59.281  1.00  0.00           N  
ATOM   2940  CA  ASN A1656     -23.914 137.663  60.062  1.00  0.00           C  
ATOM   2941  C   ASN A1656     -23.760 137.439  61.563  1.00  0.00           C  
ATOM   2942  O   ASN A1656     -24.600 137.875  62.366  1.00  0.00           O  
ATOM   2943  CB  ASN A1656     -25.148 138.547  59.776  1.00  0.00           C  
ATOM   2944  CG  ASN A1656     -25.397 138.760  58.298  1.00  0.00           C  
ATOM   2945  OD1 ASN A1656     -24.473 139.018  57.526  1.00  0.00           O  
ATOM   2946  ND2 ASN A1656     -26.666 138.667  57.894  1.00  0.00           N  
ATOM   2947  N   VAL A1657     -22.673 136.759  61.924  1.00  0.00           N  
ATOM   2948  CA  VAL A1657     -22.380 136.401  63.302  1.00  0.00           C  
ATOM   2949  C   VAL A1657     -21.390 137.393  63.883  1.00  0.00           C  
ATOM   2950  O   VAL A1657     -20.391 137.720  63.256  1.00  0.00           O  
ATOM   2951  CB  VAL A1657     -21.803 134.963  63.409  1.00  0.00           C  
ATOM   2952  CG1 VAL A1657     -21.738 134.509  64.856  1.00  0.00           C  
ATOM   2953  CG2 VAL A1657     -22.628 133.982  62.581  1.00  0.00           C  
ATOM   2954  N   ASN A1658     -21.650 137.844  65.100  1.00  0.00           N  
ATOM   2955  CA  ASN A1658     -20.881 138.916  65.669  1.00  0.00           C  
ATOM   2956  C   ASN A1658     -20.423 138.610  67.087  1.00  0.00           C  
ATOM   2957  O   ASN A1658     -21.237 138.302  67.951  1.00  0.00           O  
ATOM   2958  CB  ASN A1658     -21.684 140.227  65.601  1.00  0.00           C  
ATOM   2959  CG  ASN A1658     -21.777 140.772  64.187  1.00  0.00           C  
ATOM   2960  OD1 ASN A1658     -20.842 141.382  63.701  1.00  0.00           O  
ATOM   2961  ND2 ASN A1658     -22.906 140.554  63.524  1.00  0.00           N  
ATOM   2962  N   PRO A1659     -19.106 138.692  67.329  1.00  0.00           N  
ATOM   2963  CA  PRO A1659     -18.528 138.406  68.642  1.00  0.00           C  
ATOM   2964  C   PRO A1659     -19.234 139.174  69.756  1.00  0.00           C  
ATOM   2965  O   PRO A1659     -19.667 140.305  69.547  1.00  0.00           O  
ATOM   2966  CB  PRO A1659     -17.083 138.888  68.493  1.00  0.00           C  
ATOM   2967  CG  PRO A1659     -16.800 138.739  67.059  1.00  0.00           C  
ATOM   2968  CD  PRO A1659     -18.074 139.078  66.355  1.00  0.00           C  
ATOM   2969  N   ASP A1660     -19.373 138.536  70.917  1.00  0.00           N  
ATOM   2970  CA  ASP A1660     -20.004 139.126  72.119  1.00  0.00           C  
ATOM   2971  C   ASP A1660     -21.520 139.237  72.093  1.00  0.00           C  
ATOM   2972  O   ASP A1660     -22.163 139.079  73.134  1.00  0.00           O  
ATOM   2973  CB  ASP A1660     -19.344 140.456  72.529  1.00  0.00           C  
ATOM   2974  CG  ASP A1660     -17.959 140.251  73.158  1.00  0.00           C  
ATOM   2975  OD1 ASP A1660     -17.303 139.197  72.882  1.00  0.00           O  
ATOM   2976  OD2 ASP A1660     -17.533 141.158  73.925  1.00  0.00           O  
ATOM   2977  N   ARG A1661     -22.083 139.486  70.911  1.00  0.00           N  
ATOM   2978  CA  ARG A1661     -23.527 139.403  70.709  1.00  0.00           C  
ATOM   2979  C   ARG A1661     -23.990 137.943  70.657  1.00  0.00           C  
ATOM   2980  O   ARG A1661     -24.889 137.526  71.402  1.00  0.00           O  
ATOM   2981  CB  ARG A1661     -23.934 140.110  69.410  1.00  0.00           C  
ATOM   2982  CG  ARG A1661     -25.439 140.177  69.184  1.00  0.00           C  
ATOM   2983  CD  ARG A1661     -25.820 140.813  67.847  1.00  0.00           C  
ATOM   2984  NE  ARG A1661     -25.747 139.845  66.756  1.00  0.00           N  
ATOM   2985  CZ  ARG A1661     -26.064 140.087  65.488  1.00  0.00           C  
ATOM   2986  NH1 ARG A1661     -26.509 141.276  65.111  1.00  0.00           N  
ATOM   2987  NH2 ARG A1661     -25.933 139.120  64.586  1.00  0.00           N  
ATOM   2988  N   ASP A1662     -23.373 137.173  69.766  1.00  0.00           N  
ATOM   2989  CA  ASP A1662     -23.864 135.852  69.413  1.00  0.00           C  
ATOM   2990  C   ASP A1662     -23.086 134.752  70.100  1.00  0.00           C  
ATOM   2991  O   ASP A1662     -23.656 133.723  70.457  1.00  0.00           O  
ATOM   2992  CB  ASP A1662     -23.861 135.679  67.894  1.00  0.00           C  
ATOM   2993  CG  ASP A1662     -24.725 136.712  67.206  1.00  0.00           C  
ATOM   2994  OD1 ASP A1662     -25.821 136.995  67.715  1.00  0.00           O  
ATOM   2995  OD2 ASP A1662     -24.316 137.259  66.177  1.00  0.00           O  
ATOM   2996  N   PHE A1663     -21.789 134.969  70.289  1.00  0.00           N  
ATOM   2997  CA  PHE A1663     -20.982 134.050  71.086  1.00  0.00           C  
ATOM   2998  C   PHE A1663     -20.025 134.836  71.950  1.00  0.00           C  
ATOM   2999  O   PHE A1663     -19.649 135.948  71.607  1.00  0.00           O  
ATOM   3000  CB  PHE A1663     -20.229 133.056  70.204  1.00  0.00           C  
ATOM   3001  CG  PHE A1663     -19.191 133.688  69.315  1.00  0.00           C  
ATOM   3002  CD1 PHE A1663     -17.865 133.747  69.711  1.00  0.00           C  
ATOM   3003  CD2 PHE A1663     -19.542 134.210  68.076  1.00  0.00           C  
ATOM   3004  CE1 PHE A1663     -16.905 134.330  68.893  1.00  0.00           C  
ATOM   3005  CE2 PHE A1663     -18.584 134.790  67.248  1.00  0.00           C  
ATOM   3006  CZ  PHE A1663     -17.269 134.846  67.655  1.00  0.00           C  
ATOM   3007  N   GLN A1664     -19.633 134.241  73.073  1.00  0.00           N  
ATOM   3008  CA  GLN A1664     -18.787 134.908  74.051  1.00  0.00           C  
ATOM   3009  C   GLN A1664     -17.623 133.992  74.464  1.00  0.00           C  
ATOM   3010  O   GLN A1664     -17.772 133.153  75.378  1.00  0.00           O  
ATOM   3011  CB  GLN A1664     -19.613 135.346  75.271  1.00  0.00           C  
ATOM   3012  CG  GLN A1664     -20.903 136.134  74.932  1.00  0.00           C  
ATOM   3013  CD  GLN A1664     -22.128 135.238  74.644  1.00  0.00           C  
ATOM   3014  OE1 GLN A1664     -23.022 135.618  73.868  1.00  0.00           O  
ATOM   3015  NE2 GLN A1664     -22.172 134.051  75.270  1.00  0.00           N  
ATOM   3016  N   PRO A1665     -16.464 134.126  73.780  1.00  0.00           N  
ATOM   3017  CA  PRO A1665     -15.309 133.342  74.181  1.00  0.00           C  
ATOM   3018  C   PRO A1665     -14.857 133.728  75.580  1.00  0.00           C  
ATOM   3019  O   PRO A1665     -14.996 134.899  75.982  1.00  0.00           O  
ATOM   3020  CB  PRO A1665     -14.234 133.741  73.163  1.00  0.00           C  
ATOM   3021  CG  PRO A1665     -14.957 134.327  72.036  1.00  0.00           C  
ATOM   3022  CD  PRO A1665     -16.157 134.982  72.625  1.00  0.00           C  
ATOM   3023  N   ILE A1666     -14.335 132.746  76.312  1.00  0.00           N  
ATOM   3024  CA  ILE A1666     -13.796 132.980  77.641  1.00  0.00           C  
ATOM   3025  C   ILE A1666     -12.763 134.105  77.567  1.00  0.00           C  
ATOM   3026  O   ILE A1666     -12.916 135.127  78.232  1.00  0.00           O  
ATOM   3027  CB  ILE A1666     -13.245 131.682  78.272  1.00  0.00           C  
ATOM   3028  CG1 ILE A1666     -14.406 130.760  78.638  1.00  0.00           C  
ATOM   3029  CG2 ILE A1666     -12.469 131.990  79.541  1.00  0.00           C  
ATOM   3030  CD1 ILE A1666     -14.022 129.334  78.857  1.00  0.00           C  
ATOM   3031  N   SER A1667     -11.754 133.937  76.719  1.00  0.00           N  
ATOM   3032  CA  SER A1667     -10.823 135.020  76.409  1.00  0.00           C  
ATOM   3033  C   SER A1667     -10.312 134.913  74.975  1.00  0.00           C  
ATOM   3034  O   SER A1667     -10.456 133.876  74.339  1.00  0.00           O  
ATOM   3035  CB  SER A1667      -9.658 135.071  77.424  1.00  0.00           C  
ATOM   3036  OG  SER A1667      -8.765 133.959  77.310  1.00  0.00           O  
ATOM   3037  N   TYR A1668      -9.731 135.991  74.470  1.00  0.00           N  
ATOM   3038  CA  TYR A1668      -9.057 135.960  73.179  1.00  0.00           C  
ATOM   3039  C   TYR A1668      -7.565 135.872  73.438  1.00  0.00           C  
ATOM   3040  O   TYR A1668      -7.017 136.649  74.208  1.00  0.00           O  
ATOM   3041  CB  TYR A1668      -9.362 137.217  72.364  1.00  0.00           C  
ATOM   3042  CG  TYR A1668     -10.811 137.391  71.986  1.00  0.00           C  
ATOM   3043  CD1 TYR A1668     -11.696 138.045  72.840  1.00  0.00           C  
ATOM   3044  CD2 TYR A1668     -11.292 136.917  70.766  1.00  0.00           C  
ATOM   3045  CE1 TYR A1668     -13.044 138.217  72.486  1.00  0.00           C  
ATOM   3046  CE2 TYR A1668     -12.630 137.075  70.408  1.00  0.00           C  
ATOM   3047  CZ  TYR A1668     -13.494 137.734  71.270  1.00  0.00           C  
ATOM   3048  OH  TYR A1668     -14.817 137.893  70.928  1.00  0.00           O  
ATOM   3049  N   GLU A1669      -6.915 134.907  72.801  1.00  0.00           N  
ATOM   3050  CA  GLU A1669      -5.531 134.614  73.103  1.00  0.00           C  
ATOM   3051  C   GLU A1669      -4.770 134.397  71.806  1.00  0.00           C  
ATOM   3052  O   GLU A1669      -5.367 134.282  70.759  1.00  0.00           O  
ATOM   3053  CB  GLU A1669      -5.442 133.373  74.000  1.00  0.00           C  
ATOM   3054  CG  GLU A1669      -6.051 133.545  75.398  1.00  0.00           C  
ATOM   3055  CD  GLU A1669      -5.433 134.696  76.212  1.00  0.00           C  
ATOM   3056  OE1 GLU A1669      -4.183 134.805  76.246  1.00  0.00           O  
ATOM   3057  OE2 GLU A1669      -6.207 135.493  76.823  1.00  0.00           O  
ATOM   3058  N   ASP A1670      -3.447 134.365  71.877  1.00  0.00           N  
ATOM   3059  CA  ASP A1670      -2.664 134.108  70.699  1.00  0.00           C  
ATOM   3060  C   ASP A1670      -2.663 132.601  70.474  1.00  0.00           C  
ATOM   3061  O   ASP A1670      -1.873 131.881  71.073  1.00  0.00           O  
ATOM   3062  CB  ASP A1670      -1.250 134.666  70.898  1.00  0.00           C  
ATOM   3063  CG  ASP A1670      -0.256 134.164  69.861  1.00  0.00           C  
ATOM   3064  OD1 ASP A1670      -0.646 133.689  68.769  1.00  0.00           O  
ATOM   3065  OD2 ASP A1670       0.936 134.247  70.145  1.00  0.00           O  
ATOM   3066  N   LEU A1671      -3.563 132.122  69.627  1.00  0.00           N  
ATOM   3067  CA  LEU A1671      -3.761 130.682  69.498  1.00  0.00           C  
ATOM   3068  C   LEU A1671      -3.557 130.179  68.080  1.00  0.00           C  
ATOM   3069  O   LEU A1671      -3.912 129.030  67.792  1.00  0.00           O  
ATOM   3070  CB  LEU A1671      -5.157 130.267  70.009  1.00  0.00           C  
ATOM   3071  CG  LEU A1671      -5.402 130.406  71.520  1.00  0.00           C  
ATOM   3072  CD1 LEU A1671      -6.862 130.218  71.838  1.00  0.00           C  
ATOM   3073  CD2 LEU A1671      -4.508 129.482  72.396  1.00  0.00           C  
ATOM   3074  N   ARG A1672      -3.002 131.029  67.204  1.00  0.00           N  
ATOM   3075  CA  ARG A1672      -2.778 130.636  65.808  1.00  0.00           C  
ATOM   3076  C   ARG A1672      -1.315 130.495  65.418  1.00  0.00           C  
ATOM   3077  O   ARG A1672      -0.430 131.043  66.085  1.00  0.00           O  
ATOM   3078  CB  ARG A1672      -3.455 131.618  64.853  1.00  0.00           C  
ATOM   3079  CG  ARG A1672      -2.791 132.988  64.791  1.00  0.00           C  
ATOM   3080  CD  ARG A1672      -3.117 133.606  63.481  1.00  0.00           C  
ATOM   3081  NE  ARG A1672      -2.594 134.945  63.310  1.00  0.00           N  
ATOM   3082  CZ  ARG A1672      -1.641 135.271  62.435  1.00  0.00           C  
ATOM   3083  NH1 ARG A1672      -1.070 134.358  61.645  1.00  0.00           N  
ATOM   3084  NH2 ARG A1672      -1.274 136.532  62.338  1.00  0.00           N  
ATOM   3085  N   PHE A1673      -1.063 129.760  64.332  1.00  0.00           N  
ATOM   3086  CA  PHE A1673       0.294 129.649  63.764  1.00  0.00           C  
ATOM   3087  C   PHE A1673       0.641 130.963  63.094  1.00  0.00           C  
ATOM   3088  O   PHE A1673      -0.198 131.549  62.437  1.00  0.00           O  
ATOM   3089  CB  PHE A1673       0.359 128.542  62.686  1.00  0.00           C  
ATOM   3090  CG  PHE A1673       0.544 127.130  63.224  1.00  0.00           C  
ATOM   3091  CD1 PHE A1673      -0.455 126.166  63.032  1.00  0.00           C  
ATOM   3092  CD2 PHE A1673       1.727 126.751  63.887  1.00  0.00           C  
ATOM   3093  CE1 PHE A1673      -0.293 124.850  63.502  1.00  0.00           C  
ATOM   3094  CE2 PHE A1673       1.913 125.426  64.365  1.00  0.00           C  
ATOM   3095  CZ  PHE A1673       0.910 124.478  64.180  1.00  0.00           C  
ATOM   3096  N   VAL A1674       1.871 131.432  63.221  1.00  0.00           N  
ATOM   3097  CA  VAL A1674       2.313 132.515  62.367  1.00  0.00           C  
ATOM   3098  C   VAL A1674       2.352 132.000  60.920  1.00  0.00           C  
ATOM   3099  O   VAL A1674       2.449 130.789  60.666  1.00  0.00           O  
ATOM   3100  CB  VAL A1674       3.702 133.123  62.786  1.00  0.00           C  
ATOM   3101  CG1 VAL A1674       3.623 133.781  64.130  1.00  0.00           C  
ATOM   3102  CG2 VAL A1674       4.813 132.076  62.752  1.00  0.00           C  
ATOM   3103  N   GLN A1675       2.242 132.933  59.984  1.00  0.00           N  
ATOM   3104  CA  GLN A1675       2.414 132.668  58.558  1.00  0.00           C  
ATOM   3105  C   GLN A1675       3.583 133.523  58.078  1.00  0.00           C  
ATOM   3106  O   GLN A1675       3.841 134.600  58.637  1.00  0.00           O  
ATOM   3107  CB  GLN A1675       1.130 133.007  57.790  1.00  0.00           C  
ATOM   3108  CG  GLN A1675       0.021 132.004  58.079  1.00  0.00           C  
ATOM   3109  CD  GLN A1675      -1.363 132.428  57.599  1.00  0.00           C  
ATOM   3110  OE1 GLN A1675      -2.223 131.577  57.373  1.00  0.00           O  
ATOM   3111  NE2 GLN A1675      -1.592 133.731  57.474  1.00  0.00           N  
ATOM   3112  N   GLU A1676       4.293 133.025  57.065  1.00  0.00           N  
ATOM   3113  CA  GLU A1676       5.500 133.688  56.577  1.00  0.00           C  
ATOM   3114  C   GLU A1676       5.186 135.086  56.066  1.00  0.00           C  
ATOM   3115  O   GLU A1676       4.278 135.282  55.236  1.00  0.00           O  
ATOM   3116  CB  GLU A1676       6.185 132.853  55.501  1.00  0.00           C  
ATOM   3117  CG  GLU A1676       7.637 133.246  55.239  1.00  0.00           C  
ATOM   3118  CD  GLU A1676       8.368 132.231  54.365  1.00  0.00           C  
ATOM   3119  OE1 GLU A1676       7.692 131.365  53.757  1.00  0.00           O  
ATOM   3120  OE2 GLU A1676       9.619 132.284  54.294  1.00  0.00           O  
ATOM   3121  N   GLY A1677       5.930 136.057  56.581  1.00  0.00           N  
ATOM   3122  CA  GLY A1677       5.715 137.454  56.235  1.00  0.00           C  
ATOM   3123  C   GLY A1677       5.066 138.259  57.334  1.00  0.00           C  
ATOM   3124  O   GLY A1677       5.038 139.495  57.264  1.00  0.00           O  
ATOM   3125  N   ASP A1678       4.553 137.565  58.354  1.00  0.00           N  
ATOM   3126  CA  ASP A1678       3.910 138.213  59.503  1.00  0.00           C  
ATOM   3127  C   ASP A1678       4.891 139.158  60.183  1.00  0.00           C  
ATOM   3128  O   ASP A1678       6.075 138.859  60.261  1.00  0.00           O  
ATOM   3129  CB  ASP A1678       3.392 137.172  60.517  1.00  0.00           C  
ATOM   3130  CG  ASP A1678       2.013 136.613  60.157  1.00  0.00           C  
ATOM   3131  OD1 ASP A1678       1.254 137.255  59.383  1.00  0.00           O  
ATOM   3132  OD2 ASP A1678       1.680 135.519  60.671  1.00  0.00           O  
ATOM   3133  N   PRO A1679       4.406 140.313  60.663  1.00  0.00           N  
ATOM   3134  CA  PRO A1679       5.321 141.218  61.348  1.00  0.00           C  
ATOM   3135  C   PRO A1679       5.972 140.598  62.589  1.00  0.00           C  
ATOM   3136  O   PRO A1679       5.300 139.977  63.422  1.00  0.00           O  
ATOM   3137  CB  PRO A1679       4.433 142.404  61.725  1.00  0.00           C  
ATOM   3138  CG  PRO A1679       3.042 141.891  61.661  1.00  0.00           C  
ATOM   3139  CD  PRO A1679       3.041 140.857  60.587  1.00  0.00           C  
ATOM   3140  N   SER A1680       7.287 140.754  62.684  1.00  0.00           N  
ATOM   3141  CA  SER A1680       8.048 140.313  63.851  1.00  0.00           C  
ATOM   3142  C   SER A1680       7.451 140.946  65.117  1.00  0.00           C  
ATOM   3143  O   SER A1680       7.110 142.138  65.111  1.00  0.00           O  
ATOM   3144  CB  SER A1680       9.526 140.668  63.681  1.00  0.00           C  
ATOM   3145  OG  SER A1680      10.248 140.421  64.865  1.00  0.00           O  
ATOM   3146  N   PRO A1681       7.282 140.136  66.187  1.00  0.00           N  
ATOM   3147  CA  PRO A1681       6.673 140.553  67.456  1.00  0.00           C  
ATOM   3148  C   PRO A1681       7.368 141.719  68.149  1.00  0.00           C  
ATOM   3149  O   PRO A1681       6.725 142.422  68.924  1.00  0.00           O  
ATOM   3150  CB  PRO A1681       6.800 139.302  68.335  1.00  0.00           C  
ATOM   3151  CG  PRO A1681       7.845 138.480  67.686  1.00  0.00           C  
ATOM   3152  CD  PRO A1681       7.674 138.717  66.231  1.00  0.00           C  
ATOM   3153  N   ASP A1682       8.669 141.903  67.903  1.00  0.00           N  
ATOM   3154  CA  ASP A1682       9.401 143.046  68.467  1.00  0.00           C  
ATOM   3155  C   ASP A1682       9.220 144.311  67.619  1.00  0.00           C  
ATOM   3156  O   ASP A1682       9.713 145.380  67.979  1.00  0.00           O  
ATOM   3157  CB  ASP A1682      10.888 142.716  68.726  1.00  0.00           C  
ATOM   3158  CG  ASP A1682      11.653 142.285  67.461  1.00  0.00           C  
ATOM   3159  OD1 ASP A1682      11.078 142.274  66.351  1.00  0.00           O  
ATOM   3160  OD2 ASP A1682      12.848 141.947  67.582  1.00  0.00           O  
ATOM   3161  N   GLY A1683       8.484 144.182  66.514  1.00  0.00           N  
ATOM   3162  CA  GLY A1683       8.157 145.302  65.654  1.00  0.00           C  
ATOM   3163  C   GLY A1683       9.200 145.623  64.597  1.00  0.00           C  
ATOM   3164  O   GLY A1683       8.991 146.527  63.774  1.00  0.00           O  
ATOM   3165  N   ASN A1684      10.313 144.882  64.620  1.00  0.00           N  
ATOM   3166  CA  ASN A1684      11.421 145.083  63.689  1.00  0.00           C  
ATOM   3167  C   ASN A1684      11.495 143.981  62.638  1.00  0.00           C  
ATOM   3168  O   ASN A1684      11.994 142.892  62.914  1.00  0.00           O  
ATOM   3169  CB  ASN A1684      12.765 145.141  64.438  1.00  0.00           C  
ATOM   3170  CG  ASN A1684      12.890 146.352  65.377  1.00  0.00           C  
ATOM   3171  OD1 ASN A1684      12.502 147.490  65.041  1.00  0.00           O  
ATOM   3172  ND2 ASN A1684      13.469 146.108  66.559  1.00  0.00           N  
ATOM   3173  N   GLY A1685      11.011 144.265  61.434  1.00  0.00           N  
ATOM   3174  CA  GLY A1685      11.129 143.328  60.318  1.00  0.00           C  
ATOM   3175  C   GLY A1685       9.970 142.349  60.221  1.00  0.00           C  
ATOM   3176  O   GLY A1685       8.969 142.473  60.934  1.00  0.00           O  
ATOM   3177  N   VAL A1686      10.109 141.378  59.323  1.00  0.00           N  
ATOM   3178  CA  VAL A1686       9.090 140.351  59.117  1.00  0.00           C  
ATOM   3179  C   VAL A1686       9.681 138.955  59.265  1.00  0.00           C  
ATOM   3180  O   VAL A1686      10.900 138.784  59.249  1.00  0.00           O  
ATOM   3181  CB  VAL A1686       8.389 140.476  57.724  1.00  0.00           C  
ATOM   3182  CG1 VAL A1686       7.578 141.752  57.635  1.00  0.00           C  
ATOM   3183  CG2 VAL A1686       9.397 140.351  56.569  1.00  0.00           C  
ATOM   3184  N   LEU A1687       8.810 137.954  59.367  1.00  0.00           N  
ATOM   3185  CA  LEU A1687       9.253 136.593  59.637  1.00  0.00           C  
ATOM   3186  C   LEU A1687       9.431 135.775  58.356  1.00  0.00           C  
ATOM   3187  O   LEU A1687       8.509 135.639  57.566  1.00  0.00           O  
ATOM   3188  CB  LEU A1687       8.319 135.886  60.643  1.00  0.00           C  
ATOM   3189  CG  LEU A1687       7.968 136.648  61.921  1.00  0.00           C  
ATOM   3190  CD1 LEU A1687       6.814 135.948  62.642  1.00  0.00           C  
ATOM   3191  CD2 LEU A1687       9.147 136.766  62.868  1.00  0.00           C  
ATOM   3192  N   ALA A1688      10.639 135.256  58.161  1.00  0.00           N  
ATOM   3193  CA  ALA A1688      10.940 134.331  57.083  1.00  0.00           C  
ATOM   3194  C   ALA A1688      10.999 132.921  57.684  1.00  0.00           C  
ATOM   3195  O   ALA A1688      11.232 132.763  58.887  1.00  0.00           O  
ATOM   3196  CB  ALA A1688      12.257 134.702  56.425  1.00  0.00           C  
ATOM   3197  N   PHE A1689      10.769 131.912  56.853  1.00  0.00           N  
ATOM   3198  CA  PHE A1689      10.716 130.545  57.315  1.00  0.00           C  
ATOM   3199  C   PHE A1689      11.921 129.771  56.786  1.00  0.00           C  
ATOM   3200  O   PHE A1689      12.267 129.881  55.612  1.00  0.00           O  
ATOM   3201  CB  PHE A1689       9.405 129.853  56.883  1.00  0.00           C  
ATOM   3202  CG  PHE A1689       8.182 130.235  57.710  1.00  0.00           C  
ATOM   3203  CD1 PHE A1689       8.184 131.358  58.549  1.00  0.00           C  
ATOM   3204  CD2 PHE A1689       6.996 129.497  57.586  1.00  0.00           C  
ATOM   3205  CE1 PHE A1689       7.027 131.726  59.298  1.00  0.00           C  
ATOM   3206  CE2 PHE A1689       5.845 129.856  58.314  1.00  0.00           C  
ATOM   3207  CZ  PHE A1689       5.873 130.973  59.182  1.00  0.00           C  
ATOM   3208  N   THR A1690      12.574 129.014  57.664  1.00  0.00           N  
ATOM   3209  CA  THR A1690      13.557 128.041  57.212  1.00  0.00           C  
ATOM   3210  C   THR A1690      13.372 126.724  57.969  1.00  0.00           C  
ATOM   3211  O   THR A1690      12.721 126.683  59.002  1.00  0.00           O  
ATOM   3212  CB  THR A1690      15.049 128.604  57.196  1.00  0.00           C  
ATOM   3213  OG1 THR A1690      15.909 127.724  56.444  1.00  0.00           O  
ATOM   3214  CG2 THR A1690      15.624 128.815  58.586  1.00  0.00           C  
ATOM   3215  N   LYS A1692      13.910 125.645  57.422  1.00  0.00           N  
ATOM   3216  CA  LYS A1692      13.739 124.321  58.010  1.00  0.00           C  
ATOM   3217  C   LYS A1692      15.020 123.876  58.730  1.00  0.00           C  
ATOM   3218  O   LYS A1692      16.118 124.346  58.426  1.00  0.00           O  
ATOM   3219  CB  LYS A1692      13.299 123.301  56.940  1.00  0.00           C  
ATOM   3220  CG  LYS A1692      11.880 123.521  56.367  1.00  0.00           C  
ATOM   3221  CD  LYS A1692      10.828 122.714  57.137  1.00  0.00           C  
ATOM   3222  CE  LYS A1692       9.439 122.749  56.479  1.00  0.00           C  
ATOM   3223  NZ  LYS A1692       9.364 122.116  55.081  1.00  0.00           N  
ATOM   3224  N   GLY A1693      14.867 122.987  59.710  1.00  0.00           N  
ATOM   3225  CA  GLY A1693      16.003 122.550  60.498  1.00  0.00           C  
ATOM   3226  C   GLY A1693      15.749 121.323  61.342  1.00  0.00           C  
ATOM   3227  O   GLY A1693      14.614 120.985  61.664  1.00  0.00           O  
ATOM   3228  N   ILE A1700      16.855 120.685  61.707  1.00  0.00           N  
ATOM   3229  CA  ILE A1700      16.904 119.495  62.503  1.00  0.00           C  
ATOM   3230  C   ILE A1700      17.233 119.971  63.894  1.00  0.00           C  
ATOM   3231  O   ILE A1700      18.194 120.701  64.071  1.00  0.00           O  
ATOM   3232  CB  ILE A1700      18.025 118.612  61.949  1.00  0.00           C  
ATOM   3233  CG1 ILE A1700      17.654 118.168  60.523  1.00  0.00           C  
ATOM   3234  CG2 ILE A1700      18.380 117.454  62.893  1.00  0.00           C  
ATOM   3235  CD1 ILE A1700      18.845 117.825  59.700  1.00  0.00           C  
ATOM   3236  N   GLU A1701      16.419 119.599  64.878  1.00  0.00           N  
ATOM   3237  CA  GLU A1701      16.678 119.985  66.265  1.00  0.00           C  
ATOM   3238  C   GLU A1701      17.794 119.124  66.854  1.00  0.00           C  
ATOM   3239  O   GLU A1701      17.602 117.921  67.043  1.00  0.00           O  
ATOM   3240  CB  GLU A1701      15.417 119.824  67.112  1.00  0.00           C  
ATOM   3241  CG  GLU A1701      15.570 120.382  68.528  1.00  0.00           C  
ATOM   3242  CD  GLU A1701      14.376 120.034  69.415  1.00  0.00           C  
ATOM   3243  OE1 GLU A1701      13.257 120.556  69.166  1.00  0.00           O  
ATOM   3244  OE2 GLU A1701      14.563 119.242  70.364  1.00  0.00           O  
ATOM   3245  N   ILE A1702      18.944 119.734  67.134  1.00  0.00           N  
ATOM   3246  CA  ILE A1702      20.139 118.989  67.560  1.00  0.00           C  
ATOM   3247  C   ILE A1702      20.426 119.122  69.058  1.00  0.00           C  
ATOM   3248  O   ILE A1702      21.238 118.375  69.615  1.00  0.00           O  
ATOM   3249  CB  ILE A1702      21.401 119.433  66.748  1.00  0.00           C  
ATOM   3250  CG1 ILE A1702      21.602 120.953  66.852  1.00  0.00           C  
ATOM   3251  CG2 ILE A1702      21.301 118.959  65.283  1.00  0.00           C  
ATOM   3252  CD1 ILE A1702      22.860 121.496  66.169  1.00  0.00           C  
ATOM   3253  N   GLY A1703      19.746 120.071  69.701  1.00  0.00           N  
ATOM   3254  CA  GLY A1703      19.923 120.335  71.108  1.00  0.00           C  
ATOM   3255  C   GLY A1703      18.730 121.144  71.600  1.00  0.00           C  
ATOM   3256  O   GLY A1703      18.036 121.786  70.804  1.00  0.00           O  
ATOM   3257  N   HIS A1704      18.502 121.121  72.911  1.00  0.00           N  
ATOM   3258  CA  HIS A1704      17.376 121.818  73.484  1.00  0.00           C  
ATOM   3259  C   HIS A1704      17.708 122.018  74.956  1.00  0.00           C  
ATOM   3260  O   HIS A1704      17.938 121.051  75.686  1.00  0.00           O  
ATOM   3261  CB  HIS A1704      16.105 120.955  73.294  1.00  0.00           C  
ATOM   3262  CG  HIS A1704      14.811 121.695  73.411  1.00  0.00           C  
ATOM   3263  ND1 HIS A1704      13.619 121.166  72.954  1.00  0.00           N  
ATOM   3264  CD2 HIS A1704      14.499 122.889  73.973  1.00  0.00           C  
ATOM   3265  CE1 HIS A1704      12.631 122.006  73.220  1.00  0.00           C  
ATOM   3266  NE2 HIS A1704      13.142 123.063  73.829  1.00  0.00           N  
ATOM   3267  N   ILE A1705      17.775 123.276  75.372  1.00  0.00           N  
ATOM   3268  CA  ILE A1705      18.059 123.645  76.755  1.00  0.00           C  
ATOM   3269  C   ILE A1705      16.795 124.217  77.404  1.00  0.00           C  
ATOM   3270  O   ILE A1705      16.000 124.870  76.719  1.00  0.00           O  
ATOM   3271  CB  ILE A1705      19.253 124.650  76.851  1.00  0.00           C  
ATOM   3272  CG1 ILE A1705      18.969 125.953  76.074  1.00  0.00           C  
ATOM   3273  CG2 ILE A1705      20.536 123.953  76.402  1.00  0.00           C  
ATOM   3274  CD1 ILE A1705      20.075 127.050  76.155  1.00  0.00           C  
ATOM   3275  N   PHE A1706      16.588 123.945  78.692  1.00  0.00           N  
ATOM   3276  CA  PHE A1706      15.336 124.326  79.371  1.00  0.00           C  
ATOM   3277  C   PHE A1706      15.592 124.933  80.719  1.00  0.00           C  
ATOM   3278  O   PHE A1706      16.434 124.422  81.481  1.00  0.00           O  
ATOM   3279  CB  PHE A1706      14.433 123.116  79.667  1.00  0.00           C  
ATOM   3280  CG  PHE A1706      14.020 122.311  78.454  1.00  0.00           C  
ATOM   3281  CD1 PHE A1706      14.937 121.483  77.785  1.00  0.00           C  
ATOM   3282  CD2 PHE A1706      12.701 122.339  78.005  1.00  0.00           C  
ATOM   3283  CE1 PHE A1706      14.543 120.718  76.698  1.00  0.00           C  
ATOM   3284  CE2 PHE A1706      12.310 121.582  76.903  1.00  0.00           C  
ATOM   3285  CZ  PHE A1706      13.234 120.757  76.262  1.00  0.00           C  
ATOM   3286  N   LYS A1707      14.792 125.952  81.051  1.00  0.00           N  
ATOM   3287  CA  LYS A1707      14.597 126.342  82.449  1.00  0.00           C  
ATOM   3288  C   LYS A1707      13.379 125.629  83.006  1.00  0.00           C  
ATOM   3289  O   LYS A1707      12.275 125.835  82.522  1.00  0.00           O  
ATOM   3290  CB  LYS A1707      14.464 127.862  82.600  1.00  0.00           C  
ATOM   3291  CG  LYS A1707      15.741 128.604  82.202  1.00  0.00           C  
ATOM   3292  CD  LYS A1707      15.690 130.064  82.571  1.00  0.00           C  
ATOM   3293  CE  LYS A1707      16.854 130.776  81.963  1.00  0.00           C  
ATOM   3294  NZ  LYS A1707      16.865 132.198  82.336  1.00  0.00           N  
ATOM   3295  N   LEU A1708      13.559 124.799  84.030  1.00  0.00           N  
ATOM   3296  CA  LEU A1708      12.449 123.971  84.513  1.00  0.00           C  
ATOM   3297  C   LEU A1708      11.742 124.530  85.751  1.00  0.00           C  
ATOM   3298  O   LEU A1708      10.637 124.112  86.079  1.00  0.00           O  
ATOM   3299  CB  LEU A1708      12.918 122.544  84.782  1.00  0.00           C  
ATOM   3300  CG  LEU A1708      13.459 121.718  83.615  1.00  0.00           C  
ATOM   3301  CD1 LEU A1708      14.111 120.454  84.164  1.00  0.00           C  
ATOM   3302  CD2 LEU A1708      12.334 121.393  82.596  1.00  0.00           C  
ATOM   3303  N   GLY A1709      12.394 125.486  86.408  1.00  0.00           N  
ATOM   3304  CA  GLY A1709      11.962 126.014  87.679  1.00  0.00           C  
ATOM   3305  C   GLY A1709      11.867 124.875  88.672  1.00  0.00           C  
ATOM   3306  O   GLY A1709      12.761 124.020  88.758  1.00  0.00           O  
ATOM   3307  N   THR A1710      10.745 124.854  89.385  1.00  0.00           N  
ATOM   3308  CA  THR A1710      10.520 123.895  90.447  1.00  0.00           C  
ATOM   3309  C   THR A1710       9.545 122.804  90.001  1.00  0.00           C  
ATOM   3310  O   THR A1710       8.943 122.150  90.850  1.00  0.00           O  
ATOM   3311  CB  THR A1710       9.957 124.589  91.728  1.00  0.00           C  
ATOM   3312  OG1 THR A1710       8.673 125.159  91.440  1.00  0.00           O  
ATOM   3313  CG2 THR A1710      10.860 125.703  92.209  1.00  0.00           C  
ATOM   3314  N   ARG A1711       9.407 122.587  88.689  1.00  0.00           N  
ATOM   3315  CA  ARG A1711       8.472 121.560  88.187  1.00  0.00           C  
ATOM   3316  C   ARG A1711       8.676 120.150  88.750  1.00  0.00           C  
ATOM   3317  O   ARG A1711       7.697 119.494  89.103  1.00  0.00           O  
ATOM   3318  CB  ARG A1711       8.415 121.499  86.657  1.00  0.00           C  
ATOM   3319  CG  ARG A1711       7.111 120.868  86.127  1.00  0.00           C  
ATOM   3320  CD  ARG A1711       7.353 119.615  85.318  1.00  0.00           C  
ATOM   3321  NE  ARG A1711       6.960 118.378  85.983  1.00  0.00           N  
ATOM   3322  CZ  ARG A1711       5.803 117.762  85.780  1.00  0.00           C  
ATOM   3323  NH1 ARG A1711       4.936 118.294  84.963  1.00  0.00           N  
ATOM   3324  NH2 ARG A1711       5.497 116.639  86.399  1.00  0.00           N  
ATOM   3325  N   TYR A1712       9.930 119.696  88.824  1.00  0.00           N  
ATOM   3326  CA  TYR A1712      10.261 118.365  89.353  1.00  0.00           C  
ATOM   3327  C   TYR A1712      10.492 118.411  90.829  1.00  0.00           C  
ATOM   3328  O   TYR A1712      10.063 117.529  91.536  1.00  0.00           O  
ATOM   3329  CB  TYR A1712      11.472 117.739  88.604  1.00  0.00           C  
ATOM   3330  CG  TYR A1712      11.061 117.544  87.196  1.00  0.00           C  
ATOM   3331  CD1 TYR A1712      10.244 116.471  86.858  1.00  0.00           C  
ATOM   3332  CD2 TYR A1712      11.342 118.507  86.228  1.00  0.00           C  
ATOM   3333  CE1 TYR A1712       9.758 116.325  85.575  1.00  0.00           C  
ATOM   3334  CE2 TYR A1712      10.866 118.374  84.927  1.00  0.00           C  
ATOM   3335  CZ  TYR A1712      10.073 117.273  84.615  1.00  0.00           C  
ATOM   3336  OH  TYR A1712       9.590 117.099  83.364  1.00  0.00           O  
ATOM   3337  N   SER A1726      11.154 119.443  91.318  1.00  0.00           N  
ATOM   3338  CA  SER A1726      11.491 119.465  92.744  1.00  0.00           C  
ATOM   3339  C   SER A1726      10.274 119.650  93.662  1.00  0.00           C  
ATOM   3340  O   SER A1726      10.257 119.104  94.775  1.00  0.00           O  
ATOM   3341  CB  SER A1726      12.578 120.487  93.024  1.00  0.00           C  
ATOM   3342  OG  SER A1726      12.226 121.729  92.495  1.00  0.00           O  
ATOM   3343  N   ASP A1727       9.270 120.402  93.187  1.00  0.00           N  
ATOM   3344  CA  ASP A1727       7.949 120.519  93.838  1.00  0.00           C  
ATOM   3345  C   ASP A1727       7.185 119.193  93.915  1.00  0.00           C  
ATOM   3346  O   ASP A1727       6.566 118.884  94.950  1.00  0.00           O  
ATOM   3347  CB  ASP A1727       7.047 121.480  93.059  1.00  0.00           C  
ATOM   3348  CG  ASP A1727       7.231 122.943  93.459  1.00  0.00           C  
ATOM   3349  OD1 ASP A1727       7.828 123.225  94.532  1.00  0.00           O  
ATOM   3350  OD2 ASP A1727       6.761 123.809  92.685  1.00  0.00           O  
ATOM   3351  N   ALA A1728       7.189 118.435  92.814  1.00  0.00           N  
ATOM   3352  CA  ALA A1728       6.426 117.189  92.749  1.00  0.00           C  
ATOM   3353  C   ALA A1728       7.120 116.020  93.467  1.00  0.00           C  
ATOM   3354  O   ALA A1728       6.482 115.029  93.849  1.00  0.00           O  
ATOM   3355  CB  ALA A1728       6.104 116.835  91.290  1.00  0.00           C  
ATOM   3356  N   MET A1729       8.423 116.143  93.672  1.00  0.00           N  
ATOM   3357  CA  MET A1729       9.204 115.010  94.144  1.00  0.00           C  
ATOM   3358  C   MET A1729       9.939 115.284  95.454  1.00  0.00           C  
ATOM   3359  O   MET A1729      10.715 114.456  95.909  1.00  0.00           O  
ATOM   3360  CB  MET A1729      10.180 114.556  93.055  1.00  0.00           C  
ATOM   3361  CG  MET A1729       9.486 114.084  91.801  1.00  0.00           C  
ATOM   3362  SD  MET A1729      10.670 113.735  90.539  1.00  0.00           S  
ATOM   3363  CE  MET A1729      11.246 112.094  91.056  1.00  0.00           C  
ATOM   3364  N   GLY A1730       9.676 116.442  96.048  1.00  0.00           N  
ATOM   3365  CA  GLY A1730      10.186 116.780  97.363  1.00  0.00           C  
ATOM   3366  C   GLY A1730      11.668 117.070  97.412  1.00  0.00           C  
ATOM   3367  O   GLY A1730      12.355 116.602  98.313  1.00  0.00           O  
ATOM   3368  N   ALA A1731      12.175 117.830  96.444  1.00  0.00           N  
ATOM   3369  CA  ALA A1731      13.591 118.192  96.450  1.00  0.00           C  
ATOM   3370  C   ALA A1731      13.772 119.651  96.886  1.00  0.00           C  
ATOM   3371  O   ALA A1731      13.607 120.584  96.099  1.00  0.00           O  
ATOM   3372  CB  ALA A1731      14.243 117.894  95.090  1.00  0.00           C  
ATOM   3373  N   THR A1732      14.089 119.822  98.170  1.00  0.00           N  
ATOM   3374  CA  THR A1732      14.198 121.131  98.822  1.00  0.00           C  
ATOM   3375  C   THR A1732      15.606 121.361  99.366  1.00  0.00           C  
ATOM   3376  O   THR A1732      16.306 120.392  99.690  1.00  0.00           O  
ATOM   3377  CB  THR A1732      13.174 121.271 100.015  1.00  0.00           C  
ATOM   3378  OG1 THR A1732      13.560 120.435 101.109  1.00  0.00           O  
ATOM   3379  CG2 THR A1732      11.775 120.878  99.603  1.00  0.00           C  
ATOM   3380  N   VAL A1758      16.008 122.633  99.453  1.00  0.00           N  
ATOM   3381  CA  VAL A1758      17.170 123.060 100.230  1.00  0.00           C  
ATOM   3382  C   VAL A1758      16.790 124.133 101.253  1.00  0.00           C  
ATOM   3383  O   VAL A1758      15.852 124.901 101.055  1.00  0.00           O  
ATOM   3384  CB  VAL A1758      18.344 123.643  99.370  1.00  0.00           C  
ATOM   3385  CG1 VAL A1758      19.133 122.532  98.699  1.00  0.00           C  
ATOM   3386  CG2 VAL A1758      17.848 124.677  98.357  1.00  0.00           C  
ATOM   3387  N   LEU A1759      17.536 124.154 102.346  1.00  0.00           N  
ATOM   3388  CA  LEU A1759      17.511 125.228 103.298  1.00  0.00           C  
ATOM   3389  C   LEU A1759      18.295 126.385 102.673  1.00  0.00           C  
ATOM   3390  O   LEU A1759      19.430 126.195 102.224  1.00  0.00           O  
ATOM   3391  CB  LEU A1759      18.203 124.790 104.590  1.00  0.00           C  
ATOM   3392  CG  LEU A1759      17.623 125.278 105.908  1.00  0.00           C  
ATOM   3393  CD1 LEU A1759      18.729 125.733 106.809  1.00  0.00           C  
ATOM   3394  CD2 LEU A1759      16.595 126.408 105.730  1.00  0.00           C  
ATOM   3395  N   ASP A1760      17.684 127.568 102.642  1.00  0.00           N  
ATOM   3396  CA  ASP A1760      18.289 128.730 101.994  1.00  0.00           C  
ATOM   3397  C   ASP A1760      18.912 129.714 103.001  1.00  0.00           C  
ATOM   3398  O   ASP A1760      19.028 129.405 104.196  1.00  0.00           O  
ATOM   3399  CB  ASP A1760      17.313 129.391 100.992  1.00  0.00           C  
ATOM   3400  CG  ASP A1760      16.256 130.295 101.655  1.00  0.00           C  
ATOM   3401  OD1 ASP A1760      15.351 130.745 100.915  1.00  0.00           O  
ATOM   3402  OD2 ASP A1760      16.310 130.575 102.880  1.00  0.00           O  
ATOM   3403  N   GLU A1764      19.325 130.878 102.505  1.00  0.00           N  
ATOM   3404  CA  GLU A1764      20.071 131.854 103.303  1.00  0.00           C  
ATOM   3405  C   GLU A1764      19.213 132.491 104.401  1.00  0.00           C  
ATOM   3406  O   GLU A1764      19.714 132.827 105.496  1.00  0.00           O  
ATOM   3407  CB  GLU A1764      20.678 132.936 102.389  1.00  0.00           C  
ATOM   3408  CG  GLU A1764      21.917 133.583 102.977  1.00  0.00           C  
ATOM   3409  CD  GLU A1764      22.693 134.464 101.987  1.00  0.00           C  
ATOM   3410  OE1 GLU A1764      22.574 134.244 100.743  1.00  0.00           O  
ATOM   3411  OE2 GLU A1764      23.434 135.372 102.473  1.00  0.00           O  
ATOM   3412  N   ASN A1765      17.922 132.637 104.111  1.00  0.00           N  
ATOM   3413  CA  ASN A1765      16.987 133.255 105.061  1.00  0.00           C  
ATOM   3414  C   ASN A1765      16.348 132.266 106.024  1.00  0.00           C  
ATOM   3415  O   ASN A1765      15.546 132.663 106.862  1.00  0.00           O  
ATOM   3416  CB  ASN A1765      15.891 134.031 104.320  1.00  0.00           C  
ATOM   3417  CG  ASN A1765      16.449 135.118 103.435  1.00  0.00           C  
ATOM   3418  OD1 ASN A1765      16.295 135.084 102.209  1.00  0.00           O  
ATOM   3419  ND2 ASN A1765      17.118 136.090 104.050  1.00  0.00           N  
ATOM   3420  N   GLY A1767      16.693 130.983 105.884  1.00  0.00           N  
ATOM   3421  CA  GLY A1767      16.134 129.936 106.731  1.00  0.00           C  
ATOM   3422  C   GLY A1767      14.831 129.355 106.211  1.00  0.00           C  
ATOM   3423  O   GLY A1767      14.081 128.741 106.965  1.00  0.00           O  
ATOM   3424  N   ARG A1768      14.554 129.565 104.929  1.00  0.00           N  
ATOM   3425  CA  ARG A1768      13.388 128.971 104.271  1.00  0.00           C  
ATOM   3426  C   ARG A1768      13.784 127.684 103.546  1.00  0.00           C  
ATOM   3427  O   ARG A1768      14.891 127.562 103.025  1.00  0.00           O  
ATOM   3428  CB  ARG A1768      12.686 129.969 103.322  1.00  0.00           C  
ATOM   3429  CG  ARG A1768      11.740 130.933 104.052  1.00  0.00           C  
ATOM   3430  CD  ARG A1768      10.760 131.721 103.121  1.00  0.00           C  
ATOM   3431  NE  ARG A1768      11.394 132.969 102.728  1.00  0.00           N  
ATOM   3432  CZ  ARG A1768      10.972 134.194 102.999  1.00  0.00           C  
ATOM   3433  NH1 ARG A1768       9.827 134.429 103.624  1.00  0.00           N  
ATOM   3434  NH2 ARG A1768      11.713 135.199 102.586  1.00  0.00           N  
ATOM   3435  N   GLU A1770      12.888 126.704 103.577  1.00  0.00           N  
ATOM   3436  CA  GLU A1770      13.077 125.472 102.850  1.00  0.00           C  
ATOM   3437  C   GLU A1770      12.389 125.662 101.504  1.00  0.00           C  
ATOM   3438  O   GLU A1770      11.173 125.597 101.426  1.00  0.00           O  
ATOM   3439  CB  GLU A1770      12.457 124.309 103.630  1.00  0.00           C  
ATOM   3440  CG  GLU A1770      12.887 122.929 103.159  1.00  0.00           C  
ATOM   3441  CD  GLU A1770      14.296 122.521 103.627  1.00  0.00           C  
ATOM   3442  OE1 GLU A1770      15.044 121.889 102.823  1.00  0.00           O  
ATOM   3443  OE2 GLU A1770      14.644 122.815 104.799  1.00  0.00           O  
ATOM   3444  N   LYS A1771      13.160 125.947 100.452  1.00  0.00           N  
ATOM   3445  CA  LYS A1771      12.588 126.089  99.106  1.00  0.00           C  
ATOM   3446  C   LYS A1771      12.835 124.865  98.230  1.00  0.00           C  
ATOM   3447  O   LYS A1771      13.703 124.060  98.507  1.00  0.00           O  
ATOM   3448  CB  LYS A1771      13.100 127.372  98.423  1.00  0.00           C  
ATOM   3449  CG  LYS A1771      14.596 127.414  98.147  1.00  0.00           C  
ATOM   3450  CD  LYS A1771      15.073 128.804  97.653  1.00  0.00           C  
ATOM   3451  CE  LYS A1771      14.316 129.296  96.402  1.00  0.00           C  
ATOM   3452  NZ  LYS A1771      14.897 130.588  95.927  1.00  0.00           N  
ATOM   3453  N   SER A1772      12.043 124.718  97.182  1.00  0.00           N  
ATOM   3454  CA  SER A1772      12.254 123.661  96.215  1.00  0.00           C  
ATOM   3455  C   SER A1772      13.449 124.038  95.347  1.00  0.00           C  
ATOM   3456  O   SER A1772      13.597 125.201  94.965  1.00  0.00           O  
ATOM   3457  CB  SER A1772      11.002 123.466  95.364  1.00  0.00           C  
ATOM   3458  OG  SER A1772       9.885 123.129  96.173  1.00  0.00           O  
ATOM   3459  N   VAL A1773      14.301 123.055  95.052  1.00  0.00           N  
ATOM   3460  CA  VAL A1773      15.483 123.240  94.190  1.00  0.00           C  
ATOM   3461  C   VAL A1773      15.068 123.750  92.798  1.00  0.00           C  
ATOM   3462  O   VAL A1773      14.135 123.235  92.208  1.00  0.00           O  
ATOM   3463  CB  VAL A1773      16.349 121.912  94.146  1.00  0.00           C  
ATOM   3464  CG1 VAL A1773      17.474 121.950  93.117  1.00  0.00           C  
ATOM   3465  CG2 VAL A1773      16.963 121.695  95.469  1.00  0.00           C  
ATOM   3466  N   ILE A1774      15.725 124.796  92.313  1.00  0.00           N  
ATOM   3467  CA  ILE A1774      15.469 125.339  90.988  1.00  0.00           C  
ATOM   3468  C   ILE A1774      16.331 124.612  89.928  1.00  0.00           C  
ATOM   3469  O   ILE A1774      17.540 124.451  90.110  1.00  0.00           O  
ATOM   3470  CB  ILE A1774      15.696 126.874  90.966  1.00  0.00           C  
ATOM   3471  CG1 ILE A1774      14.654 127.569  91.858  1.00  0.00           C  
ATOM   3472  CG2 ILE A1774      15.640 127.419  89.543  1.00  0.00           C  
ATOM   3473  CD1 ILE A1774      15.011 128.976  92.285  1.00  0.00           C  
ATOM   3474  N   MET A1775      15.708 124.176  88.830  1.00  0.00           N  
ATOM   3475  CA  MET A1775      16.395 123.333  87.838  1.00  0.00           C  
ATOM   3476  C   MET A1775      16.478 123.845  86.410  1.00  0.00           C  
ATOM   3477  O   MET A1775      15.623 124.606  85.945  1.00  0.00           O  
ATOM   3478  CB  MET A1775      15.788 121.936  87.823  1.00  0.00           C  
ATOM   3479  CG  MET A1775      16.018 121.243  89.149  1.00  0.00           C  
ATOM   3480  SD  MET A1775      15.070 119.771  89.391  1.00  0.00           S  
ATOM   3481  CE  MET A1775      15.426 118.840  87.885  1.00  0.00           C  
ATOM   3482  N   GLY A1776      17.517 123.388  85.725  1.00  0.00           N  
ATOM   3483  CA  GLY A1776      17.569 123.445  84.298  1.00  0.00           C  
ATOM   3484  C   GLY A1776      17.983 122.095  83.736  1.00  0.00           C  
ATOM   3485  O   GLY A1776      18.530 121.253  84.451  1.00  0.00           O  
ATOM   3486  N   CYS A1777      17.683 121.876  82.458  1.00  0.00           N  
ATOM   3487  CA  CYS A1777      18.137 120.656  81.774  1.00  0.00           C  
ATOM   3488  C   CYS A1777      18.560 120.954  80.330  1.00  0.00           C  
ATOM   3489  O   CYS A1777      18.131 121.920  79.715  1.00  0.00           O  
ATOM   3490  CB  CYS A1777      17.104 119.523  81.843  1.00  0.00           C  
ATOM   3491  SG  CYS A1777      15.632 119.757  80.828  1.00  0.00           S  
ATOM   3492  N   TYR A1778      19.451 120.132  79.820  1.00  0.00           N  
ATOM   3493  CA  TYR A1778      20.179 120.490  78.640  1.00  0.00           C  
ATOM   3494  C   TYR A1778      20.503 119.210  77.863  1.00  0.00           C  
ATOM   3495  O   TYR A1778      21.258 118.354  78.336  1.00  0.00           O  
ATOM   3496  CB  TYR A1778      21.449 121.242  79.051  1.00  0.00           C  
ATOM   3497  CG  TYR A1778      21.234 122.248  80.184  1.00  0.00           C  
ATOM   3498  CD1 TYR A1778      21.337 121.855  81.526  1.00  0.00           C  
ATOM   3499  CD2 TYR A1778      20.977 123.604  79.916  1.00  0.00           C  
ATOM   3500  CE1 TYR A1778      21.144 122.774  82.561  1.00  0.00           C  
ATOM   3501  CE2 TYR A1778      20.796 124.526  80.951  1.00  0.00           C  
ATOM   3502  CZ  TYR A1778      20.890 124.100  82.260  1.00  0.00           C  
ATOM   3503  OH  TYR A1778      20.710 124.982  83.289  1.00  0.00           O  
ATOM   3504  N   GLY A1779      19.939 119.076  76.678  1.00  0.00           N  
ATOM   3505  CA  GLY A1779      20.141 117.850  75.914  1.00  0.00           C  
ATOM   3506  C   GLY A1779      20.638 118.115  74.526  1.00  0.00           C  
ATOM   3507  O   GLY A1779      20.233 119.105  73.896  1.00  0.00           O  
ATOM   3508  N   ILE A1782      21.532 117.234  74.070  1.00  0.00           N  
ATOM   3509  CA  ILE A1782      21.976 117.171  72.684  1.00  0.00           C  
ATOM   3510  C   ILE A1782      21.744 115.753  72.195  1.00  0.00           C  
ATOM   3511  O   ILE A1782      22.178 114.801  72.822  1.00  0.00           O  
ATOM   3512  CB  ILE A1782      23.489 117.454  72.537  1.00  0.00           C  
ATOM   3513  CG1 ILE A1782      23.833 118.872  72.970  1.00  0.00           C  
ATOM   3514  CG2 ILE A1782      23.988 117.216  71.087  1.00  0.00           C  
ATOM   3515  CD1 ILE A1782      25.325 119.072  73.191  1.00  0.00           C  
ATOM   3516  N   GLY A1783      21.093 115.602  71.053  1.00  0.00           N  
ATOM   3517  CA  GLY A1783      21.027 114.281  70.436  1.00  0.00           C  
ATOM   3518  C   GLY A1783      22.342 113.939  69.764  1.00  0.00           C  
ATOM   3519  O   GLY A1783      22.754 114.578  68.800  1.00  0.00           O  
ATOM   3520  N   VAL A1784      23.005 112.920  70.267  1.00  0.00           N  
ATOM   3521  CA  VAL A1784      24.347 112.601  69.795  1.00  0.00           C  
ATOM   3522  C   VAL A1784      24.276 111.816  68.486  1.00  0.00           C  
ATOM   3523  O   VAL A1784      24.943 112.181  67.508  1.00  0.00           O  
ATOM   3524  CB  VAL A1784      25.213 111.912  70.896  1.00  0.00           C  
ATOM   3525  CG1 VAL A1784      26.632 111.624  70.386  1.00  0.00           C  
ATOM   3526  CG2 VAL A1784      25.313 112.807  72.100  1.00  0.00           C  
ATOM   3527  N   SER A1785      23.455 110.763  68.449  1.00  0.00           N  
ATOM   3528  CA  SER A1785      23.310 110.006  67.214  1.00  0.00           C  
ATOM   3529  C   SER A1785      22.646 110.861  66.104  1.00  0.00           C  
ATOM   3530  O   SER A1785      22.970 110.728  64.918  1.00  0.00           O  
ATOM   3531  CB  SER A1785      22.599 108.657  67.448  1.00  0.00           C  
ATOM   3532  OG  SER A1785      21.613 108.698  68.475  1.00  0.00           O  
ATOM   3533  N   ARG A1786      21.737 111.745  66.502  1.00  0.00           N  
ATOM   3534  CA  ARG A1786      21.117 112.678  65.583  1.00  0.00           C  
ATOM   3535  C   ARG A1786      22.126 113.726  65.061  1.00  0.00           C  
ATOM   3536  O   ARG A1786      22.133 114.030  63.872  1.00  0.00           O  
ATOM   3537  CB  ARG A1786      19.909 113.330  66.244  1.00  0.00           C  
ATOM   3538  CG  ARG A1786      19.448 114.609  65.596  1.00  0.00           C  
ATOM   3539  CD  ARG A1786      17.991 114.511  65.300  1.00  0.00           C  
ATOM   3540  NE  ARG A1786      17.162 115.333  66.154  1.00  0.00           N  
ATOM   3541  CZ  ARG A1786      15.898 115.057  66.471  1.00  0.00           C  
ATOM   3542  NH1 ARG A1786      15.302 113.942  66.059  1.00  0.00           N  
ATOM   3543  NH2 ARG A1786      15.224 115.917  67.212  1.00  0.00           N  
ATOM   3544  N   LEU A1787      22.964 114.260  65.960  1.00  0.00           N  
ATOM   3545  CA  LEU A1787      24.052 115.176  65.602  1.00  0.00           C  
ATOM   3546  C   LEU A1787      24.934 114.560  64.526  1.00  0.00           C  
ATOM   3547  O   LEU A1787      25.330 115.227  63.584  1.00  0.00           O  
ATOM   3548  CB  LEU A1787      24.927 115.463  66.822  1.00  0.00           C  
ATOM   3549  CG  LEU A1787      25.548 116.834  67.086  1.00  0.00           C  
ATOM   3550  CD1 LEU A1787      26.770 116.665  68.029  1.00  0.00           C  
ATOM   3551  CD2 LEU A1787      25.885 117.610  65.807  1.00  0.00           C  
ATOM   3552  N   LEU A1788      25.257 113.285  64.688  1.00  0.00           N  
ATOM   3553  CA  LEU A1788      26.023 112.560  63.682  1.00  0.00           C  
ATOM   3554  C   LEU A1788      25.366 112.662  62.282  1.00  0.00           C  
ATOM   3555  O   LEU A1788      26.021 113.020  61.297  1.00  0.00           O  
ATOM   3556  CB  LEU A1788      26.233 111.113  64.124  1.00  0.00           C  
ATOM   3557  CG  LEU A1788      27.231 110.315  63.284  1.00  0.00           C  
ATOM   3558  CD1 LEU A1788      27.759 109.110  64.086  1.00  0.00           C  
ATOM   3559  CD2 LEU A1788      26.615 109.874  61.955  1.00  0.00           C  
ATOM   3560  N   SER A1789      24.079 112.359  62.215  1.00  0.00           N  
ATOM   3561  CA  SER A1789      23.295 112.518  61.008  1.00  0.00           C  
ATOM   3562  C   SER A1789      23.262 113.937  60.450  1.00  0.00           C  
ATOM   3563  O   SER A1789      23.307 114.117  59.231  1.00  0.00           O  
ATOM   3564  CB  SER A1789      21.856 112.091  61.272  1.00  0.00           C  
ATOM   3565  OG  SER A1789      21.551 110.943  60.542  1.00  0.00           O  
ATOM   3566  N   ALA A1790      23.101 114.923  61.330  1.00  0.00           N  
ATOM   3567  CA  ALA A1790      23.013 116.325  60.915  1.00  0.00           C  
ATOM   3568  C   ALA A1790      24.341 116.845  60.330  1.00  0.00           C  
ATOM   3569  O   ALA A1790      24.336 117.675  59.420  1.00  0.00           O  
ATOM   3570  CB  ALA A1790      22.574 117.180  62.056  1.00  0.00           C  
ATOM   3571  N   ILE A1791      25.462 116.362  60.876  1.00  0.00           N  
ATOM   3572  CA  ILE A1791      26.806 116.660  60.355  1.00  0.00           C  
ATOM   3573  C   ILE A1791      26.937 116.101  58.927  1.00  0.00           C  
ATOM   3574  O   ILE A1791      27.499 116.756  58.044  1.00  0.00           O  
ATOM   3575  CB  ILE A1791      27.915 116.068  61.288  1.00  0.00           C  
ATOM   3576  CG1 ILE A1791      27.952 116.826  62.623  1.00  0.00           C  
ATOM   3577  CG2 ILE A1791      29.283 116.091  60.635  1.00  0.00           C  
ATOM   3578  CD1 ILE A1791      28.807 116.167  63.654  1.00  0.00           C  
ATOM   3579  N   VAL A1792      26.415 114.892  58.723  1.00  0.00           N  
ATOM   3580  CA  VAL A1792      26.402 114.241  57.417  1.00  0.00           C  
ATOM   3581  C   VAL A1792      25.502 115.010  56.424  1.00  0.00           C  
ATOM   3582  O   VAL A1792      25.942 115.333  55.322  1.00  0.00           O  
ATOM   3583  CB  VAL A1792      26.056 112.726  57.529  1.00  0.00           C  
ATOM   3584  CG1 VAL A1792      25.909 112.105  56.182  1.00  0.00           C  
ATOM   3585  CG2 VAL A1792      27.151 111.984  58.302  1.00  0.00           C  
ATOM   3586  N   GLU A1793      24.278 115.350  56.821  1.00  0.00           N  
ATOM   3587  CA  GLU A1793      23.399 116.152  55.951  1.00  0.00           C  
ATOM   3588  C   GLU A1793      24.089 117.357  55.323  1.00  0.00           C  
ATOM   3589  O   GLU A1793      23.893 117.639  54.130  1.00  0.00           O  
ATOM   3590  CB  GLU A1793      22.176 116.675  56.713  1.00  0.00           C  
ATOM   3591  CG  GLU A1793      20.968 115.773  56.683  1.00  0.00           C  
ATOM   3592  CD  GLU A1793      20.575 115.346  55.284  1.00  0.00           C  
ATOM   3593  OE1 GLU A1793      20.413 114.133  55.071  1.00  0.00           O  
ATOM   3594  OE2 GLU A1793      20.416 116.209  54.393  1.00  0.00           O  
ATOM   3595  N   GLN A1794      24.858 118.080  56.136  1.00  0.00           N  
ATOM   3596  CA  GLN A1794      25.461 119.338  55.727  1.00  0.00           C  
ATOM   3597  C   GLN A1794      26.838 119.186  55.086  1.00  0.00           C  
ATOM   3598  O   GLN A1794      27.328 120.115  54.456  1.00  0.00           O  
ATOM   3599  CB  GLN A1794      25.551 120.299  56.909  1.00  0.00           C  
ATOM   3600  CG  GLN A1794      24.218 120.927  57.295  1.00  0.00           C  
ATOM   3601  CD  GLN A1794      24.345 121.932  58.416  1.00  0.00           C  
ATOM   3602  OE1 GLN A1794      25.448 122.282  58.832  1.00  0.00           O  
ATOM   3603  NE2 GLN A1794      23.215 122.407  58.908  1.00  0.00           N  
ATOM   3604  N   ASN A1795      27.455 118.017  55.254  1.00  0.00           N  
ATOM   3605  CA  ASN A1795      28.817 117.789  54.771  1.00  0.00           C  
ATOM   3606  C   ASN A1795      28.991 116.659  53.754  1.00  0.00           C  
ATOM   3607  O   ASN A1795      30.117 116.313  53.434  1.00  0.00           O  
ATOM   3608  CB  ASN A1795      29.764 117.572  55.944  1.00  0.00           C  
ATOM   3609  CG  ASN A1795      29.934 118.815  56.793  1.00  0.00           C  
ATOM   3610  OD1 ASN A1795      29.411 118.895  57.902  1.00  0.00           O  
ATOM   3611  ND2 ASN A1795      30.670 119.790  56.281  1.00  0.00           N  
ATOM   3612  N   ALA A1796      27.904 116.096  53.232  1.00  0.00           N  
ATOM   3613  CA  ALA A1796      28.024 114.993  52.284  1.00  0.00           C  
ATOM   3614  C   ALA A1796      27.423 115.307  50.912  1.00  0.00           C  
ATOM   3615  O   ALA A1796      26.559 116.182  50.791  1.00  0.00           O  
ATOM   3616  CB  ALA A1796      27.404 113.731  52.863  1.00  0.00           C  
ATOM   3617  N   ASP A1797      27.928 114.619  49.884  1.00  0.00           N  
ATOM   3618  CA  ASP A1797      27.264 114.485  48.577  1.00  0.00           C  
ATOM   3619  C   ASP A1797      27.001 112.997  48.320  1.00  0.00           C  
ATOM   3620  O   ASP A1797      27.158 112.177  49.230  1.00  0.00           O  
ATOM   3621  CB  ASP A1797      28.037 115.160  47.410  1.00  0.00           C  
ATOM   3622  CG  ASP A1797      29.554 114.882  47.420  1.00  0.00           C  
ATOM   3623  OD1 ASP A1797      30.339 115.859  47.381  1.00  0.00           O  
ATOM   3624  OD2 ASP A1797      29.973 113.709  47.439  1.00  0.00           O  
ATOM   3625  N   GLU A1798      26.585 112.645  47.107  1.00  0.00           N  
ATOM   3626  CA  GLU A1798      26.231 111.253  46.800  1.00  0.00           C  
ATOM   3627  C   GLU A1798      27.447 110.318  46.713  1.00  0.00           C  
ATOM   3628  O   GLU A1798      27.306 109.087  46.756  1.00  0.00           O  
ATOM   3629  CB  GLU A1798      25.377 111.173  45.533  1.00  0.00           C  
ATOM   3630  CG  GLU A1798      23.998 111.785  45.706  1.00  0.00           C  
ATOM   3631  CD  GLU A1798      23.156 111.752  44.434  1.00  0.00           C  
ATOM   3632  OE1 GLU A1798      23.692 111.423  43.341  1.00  0.00           O  
ATOM   3633  OE2 GLU A1798      21.944 112.065  44.532  1.00  0.00           O  
ATOM   3634  N   ARG A1799      28.630 110.918  46.616  1.00  0.00           N  
ATOM   3635  CA  ARG A1799      29.892 110.183  46.513  1.00  0.00           C  
ATOM   3636  C   ARG A1799      30.538 109.850  47.873  1.00  0.00           C  
ATOM   3637  O   ARG A1799      31.390 108.959  47.950  1.00  0.00           O  
ATOM   3638  CB  ARG A1799      30.882 110.942  45.606  1.00  0.00           C  
ATOM   3639  CG  ARG A1799      30.509 110.893  44.126  1.00  0.00           C  
ATOM   3640  CD  ARG A1799      31.186 111.989  43.310  1.00  0.00           C  
ATOM   3641  NE  ARG A1799      30.438 112.242  42.069  1.00  0.00           N  
ATOM   3642  CZ  ARG A1799      30.797 113.091  41.100  1.00  0.00           C  
ATOM   3643  NH1 ARG A1799      31.921 113.802  41.193  1.00  0.00           N  
ATOM   3644  NH2 ARG A1799      30.018 113.230  40.026  1.00  0.00           N  
ATOM   3645  N   GLY A1800      30.137 110.555  48.930  1.00  0.00           N  
ATOM   3646  CA  GLY A1800      30.690 110.315  50.263  1.00  0.00           C  
ATOM   3647  C   GLY A1800      30.700 111.511  51.195  1.00  0.00           C  
ATOM   3648  O   GLY A1800      29.901 112.432  51.038  1.00  0.00           O  
ATOM   3649  N   ILE A1801      31.616 111.503  52.165  1.00  0.00           N  
ATOM   3650  CA  ILE A1801      31.535 112.429  53.296  1.00  0.00           C  
ATOM   3651  C   ILE A1801      32.786 113.278  53.465  1.00  0.00           C  
ATOM   3652  O   ILE A1801      33.892 112.752  53.487  1.00  0.00           O  
ATOM   3653  CB  ILE A1801      31.292 111.678  54.627  1.00  0.00           C  
ATOM   3654  CG1 ILE A1801      30.204 110.607  54.466  1.00  0.00           C  
ATOM   3655  CG2 ILE A1801      30.969 112.670  55.740  1.00  0.00           C  
ATOM   3656  CD1 ILE A1801      29.894 109.796  55.728  1.00  0.00           C  
ATOM   3657  N   ASN A1802      32.616 114.592  53.579  1.00  0.00           N  
ATOM   3658  CA  ASN A1802      33.717 115.455  53.974  1.00  0.00           C  
ATOM   3659  C   ASN A1802      33.526 115.803  55.430  1.00  0.00           C  
ATOM   3660  O   ASN A1802      32.767 116.724  55.742  1.00  0.00           O  
ATOM   3661  CB  ASN A1802      33.742 116.741  53.130  1.00  0.00           C  
ATOM   3662  CG  ASN A1802      34.344 116.532  51.733  1.00  0.00           C  
ATOM   3663  OD1 ASN A1802      35.320 115.802  51.559  1.00  0.00           O  
ATOM   3664  ND2 ASN A1802      33.776 117.204  50.745  1.00  0.00           N  
ATOM   3665  N   TRP A1803      34.185 115.064  56.323  1.00  0.00           N  
ATOM   3666  CA  TRP A1803      33.987 115.271  57.744  1.00  0.00           C  
ATOM   3667  C   TRP A1803      34.728 116.534  58.157  1.00  0.00           C  
ATOM   3668  O   TRP A1803      35.819 116.808  57.664  1.00  0.00           O  
ATOM   3669  CB  TRP A1803      34.495 114.094  58.579  1.00  0.00           C  
ATOM   3670  CG  TRP A1803      33.709 112.797  58.476  1.00  0.00           C  
ATOM   3671  CD1 TRP A1803      34.071 111.681  57.785  1.00  0.00           C  
ATOM   3672  CD2 TRP A1803      32.471 112.479  59.128  1.00  0.00           C  
ATOM   3673  NE1 TRP A1803      33.131 110.693  57.944  1.00  0.00           N  
ATOM   3674  CE2 TRP A1803      32.135 111.157  58.762  1.00  0.00           C  
ATOM   3675  CE3 TRP A1803      31.610 113.188  59.981  1.00  0.00           C  
ATOM   3676  CZ2 TRP A1803      30.970 110.522  59.211  1.00  0.00           C  
ATOM   3677  CZ3 TRP A1803      30.449 112.557  60.432  1.00  0.00           C  
ATOM   3678  CH2 TRP A1803      30.142 111.232  60.040  1.00  0.00           C  
ATOM   3679  N   PRO A1804      34.127 117.328  59.053  1.00  0.00           N  
ATOM   3680  CA  PRO A1804      34.882 118.398  59.686  1.00  0.00           C  
ATOM   3681  C   PRO A1804      36.124 117.865  60.419  1.00  0.00           C  
ATOM   3682  O   PRO A1804      36.253 116.658  60.638  1.00  0.00           O  
ATOM   3683  CB  PRO A1804      33.863 119.007  60.655  1.00  0.00           C  
ATOM   3684  CG  PRO A1804      32.535 118.704  60.012  1.00  0.00           C  
ATOM   3685  CD  PRO A1804      32.716 117.324  59.477  1.00  0.00           C  
ATOM   3686  N   THR A1805      37.024 118.769  60.789  1.00  0.00           N  
ATOM   3687  CA  THR A1805      38.306 118.400  61.380  1.00  0.00           C  
ATOM   3688  C   THR A1805      38.136 117.749  62.741  1.00  0.00           C  
ATOM   3689  O   THR A1805      37.489 118.306  63.649  1.00  0.00           O  
ATOM   3690  CB  THR A1805      39.238 119.632  61.546  1.00  0.00           C  
ATOM   3691  OG1 THR A1805      39.315 120.352  60.307  1.00  0.00           O  
ATOM   3692  CG2 THR A1805      40.633 119.204  61.984  1.00  0.00           C  
ATOM   3693  N   GLY A1806      38.752 116.577  62.868  1.00  0.00           N  
ATOM   3694  CA  GLY A1806      38.784 115.836  64.113  1.00  0.00           C  
ATOM   3695  C   GLY A1806      37.530 115.021  64.365  1.00  0.00           C  
ATOM   3696  O   GLY A1806      37.322 114.546  65.496  1.00  0.00           O  
ATOM   3697  N   ILE A1807      36.698 114.870  63.333  1.00  0.00           N  
ATOM   3698  CA  ILE A1807      35.478 114.070  63.414  1.00  0.00           C  
ATOM   3699  C   ILE A1807      35.522 112.813  62.503  1.00  0.00           C  
ATOM   3700  O   ILE A1807      34.896 111.784  62.832  1.00  0.00           O  
ATOM   3701  CB  ILE A1807      34.189 114.950  63.193  1.00  0.00           C  
ATOM   3702  CG1 ILE A1807      34.103 116.033  64.269  1.00  0.00           C  
ATOM   3703  CG2 ILE A1807      32.912 114.113  63.237  1.00  0.00           C  
ATOM   3704  CD1 ILE A1807      33.524 117.323  63.783  1.00  0.00           C  
ATOM   3705  N   ALA A1808      36.276 112.874  61.396  1.00  0.00           N  
ATOM   3706  CA  ALA A1808      36.450 111.697  60.528  1.00  0.00           C  
ATOM   3707  C   ALA A1808      36.854 110.481  61.362  1.00  0.00           C  
ATOM   3708  O   ALA A1808      37.570 110.633  62.349  1.00  0.00           O  
ATOM   3709  CB  ALA A1808      37.482 111.967  59.437  1.00  0.00           C  
ATOM   3710  N   PRO A1809      36.370 109.287  61.005  1.00  0.00           N  
ATOM   3711  CA  PRO A1809      36.789 108.115  61.780  1.00  0.00           C  
ATOM   3712  C   PRO A1809      38.304 107.839  61.737  1.00  0.00           C  
ATOM   3713  O   PRO A1809      38.841 107.262  62.684  1.00  0.00           O  
ATOM   3714  CB  PRO A1809      35.986 106.963  61.138  1.00  0.00           C  
ATOM   3715  CG  PRO A1809      35.680 107.463  59.732  1.00  0.00           C  
ATOM   3716  CD  PRO A1809      35.408 108.920  59.950  1.00  0.00           C  
ATOM   3717  N   PHE A1810      38.980 108.254  60.664  1.00  0.00           N  
ATOM   3718  CA  PHE A1810      40.445 108.156  60.553  1.00  0.00           C  
ATOM   3719  C   PHE A1810      40.994 109.432  59.913  1.00  0.00           C  
ATOM   3720  O   PHE A1810      40.260 110.161  59.249  1.00  0.00           O  
ATOM   3721  CB  PHE A1810      40.868 106.952  59.697  1.00  0.00           C  
ATOM   3722  CG  PHE A1810      40.587 105.620  60.317  1.00  0.00           C  
ATOM   3723  CD1 PHE A1810      41.529 105.002  61.118  1.00  0.00           C  
ATOM   3724  CD2 PHE A1810      39.381 104.964  60.073  1.00  0.00           C  
ATOM   3725  CE1 PHE A1810      41.274 103.744  61.686  1.00  0.00           C  
ATOM   3726  CE2 PHE A1810      39.108 103.715  60.639  1.00  0.00           C  
ATOM   3727  CZ  PHE A1810      40.052 103.102  61.439  1.00  0.00           C  
ATOM   3728  N   ASP A1811      42.281 109.702  60.117  1.00  0.00           N  
ATOM   3729  CA  ASP A1811      42.944 110.875  59.525  1.00  0.00           C  
ATOM   3730  C   ASP A1811      43.452 110.577  58.122  1.00  0.00           C  
ATOM   3731  O   ASP A1811      43.391 111.419  57.234  1.00  0.00           O  
ATOM   3732  CB  ASP A1811      44.157 111.288  60.365  1.00  0.00           C  
ATOM   3733  CG  ASP A1811      43.794 111.675  61.772  1.00  0.00           C  
ATOM   3734  OD1 ASP A1811      42.908 112.545  61.929  1.00  0.00           O  
ATOM   3735  OD2 ASP A1811      44.421 111.134  62.715  1.00  0.00           O  
ATOM   3736  N   LEU A1812      43.979 109.371  57.956  1.00  0.00           N  
ATOM   3737  CA  LEU A1812      44.651 108.942  56.733  1.00  0.00           C  
ATOM   3738  C   LEU A1812      44.097 107.602  56.306  1.00  0.00           C  
ATOM   3739  O   LEU A1812      43.974 106.682  57.121  1.00  0.00           O  
ATOM   3740  CB  LEU A1812      46.161 108.806  56.963  1.00  0.00           C  
ATOM   3741  CG  LEU A1812      46.921 109.997  57.531  1.00  0.00           C  
ATOM   3742  CD1 LEU A1812      48.317 109.604  57.974  1.00  0.00           C  
ATOM   3743  CD2 LEU A1812      46.971 111.123  56.511  1.00  0.00           C  
ATOM   3744  N   HIS A1813      43.742 107.511  55.029  1.00  0.00           N  
ATOM   3745  CA  HIS A1813      43.322 106.268  54.420  1.00  0.00           C  
ATOM   3746  C   HIS A1813      44.385 105.889  53.390  1.00  0.00           C  
ATOM   3747  O   HIS A1813      44.575 106.585  52.396  1.00  0.00           O  
ATOM   3748  CB  HIS A1813      41.960 106.459  53.755  1.00  0.00           C  
ATOM   3749  CG  HIS A1813      41.244 105.181  53.431  1.00  0.00           C  
ATOM   3750  ND1 HIS A1813      39.935 105.160  52.999  1.00  0.00           N  
ATOM   3751  CD2 HIS A1813      41.648 103.887  53.475  1.00  0.00           C  
ATOM   3752  CE1 HIS A1813      39.568 103.909  52.778  1.00  0.00           C  
ATOM   3753  NE2 HIS A1813      40.590 103.117  53.059  1.00  0.00           N  
ATOM   3754  N   VAL A1814      45.086 104.787  53.646  1.00  0.00           N  
ATOM   3755  CA  VAL A1814      46.093 104.253  52.738  1.00  0.00           C  
ATOM   3756  C   VAL A1814      45.443 103.213  51.814  1.00  0.00           C  
ATOM   3757  O   VAL A1814      44.852 102.241  52.276  1.00  0.00           O  
ATOM   3758  CB  VAL A1814      47.289 103.668  53.535  1.00  0.00           C  
ATOM   3759  CG1 VAL A1814      48.279 102.970  52.636  1.00  0.00           C  
ATOM   3760  CG2 VAL A1814      47.995 104.768  54.341  1.00  0.00           C  
ATOM   3761  N   VAL A1815      45.524 103.456  50.508  1.00  0.00           N  
ATOM   3762  CA  VAL A1815      44.971 102.551  49.504  1.00  0.00           C  
ATOM   3763  C   VAL A1815      46.097 101.869  48.732  1.00  0.00           C  
ATOM   3764  O   VAL A1815      46.836 102.526  47.999  1.00  0.00           O  
ATOM   3765  CB  VAL A1815      44.019 103.287  48.507  1.00  0.00           C  
ATOM   3766  CG1 VAL A1815      43.513 102.339  47.453  1.00  0.00           C  
ATOM   3767  CG2 VAL A1815      42.846 103.916  49.235  1.00  0.00           C  
ATOM   3768  N   GLN A1816      46.230 100.552  48.906  1.00  0.00           N  
ATOM   3769  CA  GLN A1816      47.218  99.783  48.143  1.00  0.00           C  
ATOM   3770  C   GLN A1816      46.624  99.237  46.834  1.00  0.00           C  
ATOM   3771  O   GLN A1816      45.583  98.584  46.847  1.00  0.00           O  
ATOM   3772  CB  GLN A1816      47.802  98.647  48.981  1.00  0.00           C  
ATOM   3773  CG  GLN A1816      48.989  97.955  48.328  1.00  0.00           C  
ATOM   3774  CD  GLN A1816      49.634  96.942  49.232  1.00  0.00           C  
ATOM   3775  OE1 GLN A1816      49.645  97.107  50.457  1.00  0.00           O  
ATOM   3776  NE2 GLN A1816      50.182  95.881  48.641  1.00  0.00           N  
ATOM   3777  N   MET A1817      47.307  99.496  45.719  1.00  0.00           N  
ATOM   3778  CA  MET A1817      46.825  99.107  44.394  1.00  0.00           C  
ATOM   3779  C   MET A1817      46.864  97.595  44.171  1.00  0.00           C  
ATOM   3780  O   MET A1817      45.828  96.964  43.891  1.00  0.00           O  
ATOM   3781  CB  MET A1817      47.637  99.810  43.307  1.00  0.00           C  
ATOM   3782  CG  MET A1817      47.482 101.318  43.294  1.00  0.00           C  
ATOM   3783  SD  MET A1817      45.799 101.788  42.924  1.00  0.00           S  
ATOM   3784  CE  MET A1817      45.739 101.537  41.143  1.00  0.00           C  
ATOM   3785  N   ASN A1818      48.066  97.034  44.298  1.00  0.00           N  
ATOM   3786  CA  ASN A1818      48.304  95.622  44.104  1.00  0.00           C  
ATOM   3787  C   ASN A1818      48.769  95.014  45.419  1.00  0.00           C  
ATOM   3788  O   ASN A1818      49.903  95.243  45.862  1.00  0.00           O  
ATOM   3789  CB  ASN A1818      49.347  95.419  42.996  1.00  0.00           C  
ATOM   3790  CG  ASN A1818      49.393  93.989  42.465  1.00  0.00           C  
ATOM   3791  OD1 ASN A1818      48.912  93.041  43.100  1.00  0.00           O  
ATOM   3792  ND2 ASN A1818      49.985  93.832  41.296  1.00  0.00           N  
ATOM   3793  N   VAL A1819      47.878  94.241  46.035  1.00  0.00           N  
ATOM   3794  CA  VAL A1819      48.119  93.628  47.341  1.00  0.00           C  
ATOM   3795  C   VAL A1819      49.185  92.502  47.288  1.00  0.00           C  
ATOM   3796  O   VAL A1819      49.813  92.170  48.301  1.00  0.00           O  
ATOM   3797  CB  VAL A1819      46.759  93.200  47.984  1.00  0.00           C  
ATOM   3798  CG1 VAL A1819      46.930  92.212  49.124  1.00  0.00           C  
ATOM   3799  CG2 VAL A1819      46.004  94.437  48.464  1.00  0.00           C  
ATOM   3800  N   LYS A1820      49.404  91.949  46.098  1.00  0.00           N  
ATOM   3801  CA  LYS A1820      50.392  90.888  45.900  1.00  0.00           C  
ATOM   3802  C   LYS A1820      51.780  91.447  45.510  1.00  0.00           C  
ATOM   3803  O   LYS A1820      52.756  90.680  45.416  1.00  0.00           O  
ATOM   3804  CB  LYS A1820      49.901  89.861  44.860  1.00  0.00           C  
ATOM   3805  CG  LYS A1820      48.431  89.439  44.978  1.00  0.00           C  
ATOM   3806  CD  LYS A1820      48.196  88.418  46.081  1.00  0.00           C  
ATOM   3807  CE  LYS A1820      46.764  87.884  46.046  1.00  0.00           C  
ATOM   3808  NZ  LYS A1820      46.397  87.063  47.255  1.00  0.00           N  
ATOM   3809  N   ASP A1821      51.853  92.764  45.275  1.00  0.00           N  
ATOM   3810  CA  ASP A1821      53.113  93.474  45.019  1.00  0.00           C  
ATOM   3811  C   ASP A1821      53.810  93.661  46.364  1.00  0.00           C  
ATOM   3812  O   ASP A1821      53.270  94.301  47.264  1.00  0.00           O  
ATOM   3813  CB  ASP A1821      52.838  94.826  44.336  1.00  0.00           C  
ATOM   3814  CG  ASP A1821      54.121  95.579  43.918  1.00  0.00           C  
ATOM   3815  OD1 ASP A1821      55.034  95.767  44.752  1.00  0.00           O  
ATOM   3816  OD2 ASP A1821      54.199  96.043  42.757  1.00  0.00           O  
ATOM   3817  N   GLU A1829      55.003  93.083  46.498  1.00  0.00           N  
ATOM   3818  CA  GLU A1829      55.741  93.095  47.769  1.00  0.00           C  
ATOM   3819  C   GLU A1829      56.279  94.466  48.178  1.00  0.00           C  
ATOM   3820  O   GLU A1829      56.257  94.796  49.371  1.00  0.00           O  
ATOM   3821  CB  GLU A1829      56.858  92.033  47.806  1.00  0.00           C  
ATOM   3822  CG  GLU A1829      57.837  92.059  46.616  1.00  0.00           C  
ATOM   3823  CD  GLU A1829      57.292  91.330  45.401  1.00  0.00           C  
ATOM   3824  OE1 GLU A1829      57.132  90.093  45.479  1.00  0.00           O  
ATOM   3825  OE2 GLU A1829      57.017  91.991  44.373  1.00  0.00           O  
ATOM   3826  N   TYR A1830      56.747  95.265  47.213  1.00  0.00           N  
ATOM   3827  CA  TYR A1830      57.248  96.608  47.545  1.00  0.00           C  
ATOM   3828  C   TYR A1830      56.136  97.633  47.826  1.00  0.00           C  
ATOM   3829  O   TYR A1830      56.374  98.668  48.458  1.00  0.00           O  
ATOM   3830  CB  TYR A1830      58.352  97.146  46.593  1.00  0.00           C  
ATOM   3831  CG  TYR A1830      58.560  96.444  45.266  1.00  0.00           C  
ATOM   3832  CD1 TYR A1830      58.152  97.049  44.076  1.00  0.00           C  
ATOM   3833  CD2 TYR A1830      59.216  95.204  45.185  1.00  0.00           C  
ATOM   3834  CE1 TYR A1830      58.349  96.436  42.840  1.00  0.00           C  
ATOM   3835  CE2 TYR A1830      59.417  94.571  43.945  1.00  0.00           C  
ATOM   3836  CZ  TYR A1830      58.973  95.200  42.775  1.00  0.00           C  
ATOM   3837  OH  TYR A1830      59.156  94.614  41.531  1.00  0.00           O  
ATOM   3838  N   GLN A1831      54.924  97.321  47.366  1.00  0.00           N  
ATOM   3839  CA  GLN A1831      53.736  98.071  47.737  1.00  0.00           C  
ATOM   3840  C   GLN A1831      53.336  97.734  49.162  1.00  0.00           C  
ATOM   3841  O   GLN A1831      53.020  98.631  49.932  1.00  0.00           O  
ATOM   3842  CB  GLN A1831      52.587  97.805  46.767  1.00  0.00           C  
ATOM   3843  CG  GLN A1831      52.666  98.639  45.506  1.00  0.00           C  
ATOM   3844  CD  GLN A1831      51.449  98.514  44.597  1.00  0.00           C  
ATOM   3845  OE1 GLN A1831      50.313  98.513  45.052  1.00  0.00           O  
ATOM   3846  NE2 GLN A1831      51.696  98.424  43.291  1.00  0.00           N  
ATOM   3847  N   THR A1832      53.360  96.446  49.521  1.00  0.00           N  
ATOM   3848  CA  THR A1832      52.963  96.025  50.880  1.00  0.00           C  
ATOM   3849  C   THR A1832      53.942  96.595  51.915  1.00  0.00           C  
ATOM   3850  O   THR A1832      53.519  97.100  52.949  1.00  0.00           O  
ATOM   3851  CB  THR A1832      52.798  94.478  51.036  1.00  0.00           C  
ATOM   3852  OG1 THR A1832      51.950  93.972  50.005  1.00  0.00           O  
ATOM   3853  CG2 THR A1832      52.153  94.127  52.362  1.00  0.00           C  
ATOM   3854  N   LYS A1833      55.239  96.548  51.608  1.00  0.00           N  
ATOM   3855  CA  LYS A1833      56.258  97.138  52.477  1.00  0.00           C  
ATOM   3856  C   LYS A1833      56.073  98.645  52.647  1.00  0.00           C  
ATOM   3857  O   LYS A1833      56.181  99.151  53.759  1.00  0.00           O  
ATOM   3858  CB  LYS A1833      57.679  96.799  52.012  1.00  0.00           C  
ATOM   3859  CG  LYS A1833      58.095  95.339  52.266  1.00  0.00           C  
ATOM   3860  CD  LYS A1833      59.618  95.197  52.438  1.00  0.00           C  
ATOM   3861  CE  LYS A1833      60.169  93.886  51.819  1.00  0.00           C  
ATOM   3862  NZ  LYS A1833      59.990  92.664  52.675  1.00  0.00           N  
ATOM   3863  N   LEU A1834      55.772  99.355  51.561  1.00  0.00           N  
ATOM   3864  CA  LEU A1834      55.544 100.794  51.648  1.00  0.00           C  
ATOM   3865  C   LEU A1834      54.326 101.133  52.506  1.00  0.00           C  
ATOM   3866  O   LEU A1834      54.383 102.052  53.323  1.00  0.00           O  
ATOM   3867  CB  LEU A1834      55.388 101.433  50.266  1.00  0.00           C  
ATOM   3868  CG  LEU A1834      56.126 102.762  50.080  1.00  0.00           C  
ATOM   3869  CD1 LEU A1834      55.543 103.515  48.918  1.00  0.00           C  
ATOM   3870  CD2 LEU A1834      56.152 103.645  51.332  1.00  0.00           C  
ATOM   3871  N   SER A1835      53.227 100.409  52.302  1.00  0.00           N  
ATOM   3872  CA  SER A1835      52.013 100.595  53.100  1.00  0.00           C  
ATOM   3873  C   SER A1835      52.316 100.334  54.563  1.00  0.00           C  
ATOM   3874  O   SER A1835      51.886 101.107  55.415  1.00  0.00           O  
ATOM   3875  CB  SER A1835      50.863  99.685  52.628  1.00  0.00           C  
ATOM   3876  OG  SER A1835      50.378 100.061  51.345  1.00  0.00           O  
ATOM   3877  N   GLN A1836      53.056  99.248  54.834  1.00  0.00           N  
ATOM   3878  CA  GLN A1836      53.490  98.894  56.187  1.00  0.00           C  
ATOM   3879  C   GLN A1836      54.327 100.026  56.774  1.00  0.00           C  
ATOM   3880  O   GLN A1836      54.112 100.418  57.919  1.00  0.00           O  
ATOM   3881  CB  GLN A1836      54.298  97.573  56.235  1.00  0.00           C  
ATOM   3882  CG  GLN A1836      53.586  96.223  55.901  1.00  0.00           C  
ATOM   3883  CD  GLN A1836      52.127  96.118  56.340  1.00  0.00           C  
ATOM   3884  OE1 GLN A1836      51.810  95.471  57.350  1.00  0.00           O  
ATOM   3885  NE2 GLN A1836      51.222  96.722  55.554  1.00  0.00           N  
ATOM   3886  N   GLU A1837      55.275 100.539  55.987  1.00  0.00           N  
ATOM   3887  CA  GLU A1837      56.125 101.674  56.389  1.00  0.00           C  
ATOM   3888  C   GLU A1837      55.328 102.949  56.699  1.00  0.00           C  
ATOM   3889  O   GLU A1837      55.603 103.626  57.675  1.00  0.00           O  
ATOM   3890  CB  GLU A1837      57.187 101.952  55.326  1.00  0.00           C  
ATOM   3891  CG  GLU A1837      58.506 101.248  55.588  1.00  0.00           C  
ATOM   3892  CD  GLU A1837      59.155 100.648  54.334  1.00  0.00           C  
ATOM   3893  OE1 GLU A1837      58.988 101.202  53.216  1.00  0.00           O  
ATOM   3894  OE2 GLU A1837      59.846  99.604  54.475  1.00  0.00           O  
ATOM   3895  N   VAL A1838      54.329 103.247  55.877  1.00  0.00           N  
ATOM   3896  CA  VAL A1838      53.514 104.462  56.011  1.00  0.00           C  
ATOM   3897  C   VAL A1838      52.590 104.391  57.229  1.00  0.00           C  
ATOM   3898  O   VAL A1838      52.427 105.383  57.943  1.00  0.00           O  
ATOM   3899  CB  VAL A1838      52.732 104.753  54.684  1.00  0.00           C  
ATOM   3900  CG1 VAL A1838      51.616 105.755  54.867  1.00  0.00           C  
ATOM   3901  CG2 VAL A1838      53.710 105.225  53.594  1.00  0.00           C  
ATOM   3902  N   GLU A1839      52.003 103.213  57.461  1.00  0.00           N  
ATOM   3903  CA  GLU A1839      51.136 102.977  58.613  1.00  0.00           C  
ATOM   3904  C   GLU A1839      51.897 103.167  59.916  1.00  0.00           C  
ATOM   3905  O   GLU A1839      51.436 103.883  60.802  1.00  0.00           O  
ATOM   3906  CB  GLU A1839      50.521 101.579  58.585  1.00  0.00           C  
ATOM   3907  CG  GLU A1839      49.438 101.393  59.639  1.00  0.00           C  
ATOM   3908  CD  GLU A1839      48.805 100.002  59.662  1.00  0.00           C  
ATOM   3909  OE1 GLU A1839      49.379  99.040  59.100  1.00  0.00           O  
ATOM   3910  OE2 GLU A1839      47.715  99.871  60.270  1.00  0.00           O  
ATOM   3911  N   ALA A1840      53.064 102.534  60.017  1.00  0.00           N  
ATOM   3912  CA  ALA A1840      53.850 102.545  61.240  1.00  0.00           C  
ATOM   3913  C   ALA A1840      54.378 103.950  61.537  1.00  0.00           C  
ATOM   3914  O   ALA A1840      54.292 104.425  62.675  1.00  0.00           O  
ATOM   3915  CB  ALA A1840      54.997 101.518  61.151  1.00  0.00           C  
ATOM   3916  N   MET A1841      54.893 104.608  60.498  1.00  0.00           N  
ATOM   3917  CA  MET A1841      55.441 105.968  60.583  1.00  0.00           C  
ATOM   3918  C   MET A1841      54.412 106.999  61.058  1.00  0.00           C  
ATOM   3919  O   MET A1841      54.711 107.844  61.912  1.00  0.00           O  
ATOM   3920  CB  MET A1841      55.976 106.367  59.211  1.00  0.00           C  
ATOM   3921  CG  MET A1841      56.362 107.810  59.039  1.00  0.00           C  
ATOM   3922  SD  MET A1841      56.398 108.223  57.284  1.00  0.00           S  
ATOM   3923  CE  MET A1841      57.848 107.324  56.712  1.00  0.00           C  
ATOM   3924  N   MET A1842      53.205 106.914  60.502  1.00  0.00           N  
ATOM   3925  CA  MET A1842      52.143 107.872  60.792  1.00  0.00           C  
ATOM   3926  C   MET A1842      51.367 107.555  62.067  1.00  0.00           C  
ATOM   3927  O   MET A1842      50.850 108.457  62.719  1.00  0.00           O  
ATOM   3928  CB  MET A1842      51.198 107.988  59.595  1.00  0.00           C  
ATOM   3929  CG  MET A1842      51.843 108.620  58.388  1.00  0.00           C  
ATOM   3930  SD  MET A1842      52.826 110.072  58.851  1.00  0.00           S  
ATOM   3931  CE  MET A1842      53.921 110.111  57.477  1.00  0.00           C  
ATOM   3932  N   THR A1843      51.280 106.268  62.403  1.00  0.00           N  
ATOM   3933  CA  THR A1843      50.742 105.833  63.694  1.00  0.00           C  
ATOM   3934  C   THR A1843      51.681 106.318  64.819  1.00  0.00           C  
ATOM   3935  O   THR A1843      51.223 106.882  65.807  1.00  0.00           O  
ATOM   3936  CB  THR A1843      50.496 104.287  63.732  1.00  0.00           C  
ATOM   3937  OG1 THR A1843      49.479 103.932  62.774  1.00  0.00           O  
ATOM   3938  CG2 THR A1843      50.057 103.816  65.119  1.00  0.00           C  
ATOM   3939  N   GLU A1844      52.988 106.124  64.634  1.00  0.00           N  
ATOM   3940  CA  GLU A1844      54.000 106.650  65.549  1.00  0.00           C  
ATOM   3941  C   GLU A1844      53.903 108.174  65.691  1.00  0.00           C  
ATOM   3942  O   GLU A1844      54.055 108.704  66.795  1.00  0.00           O  
ATOM   3943  CB  GLU A1844      55.416 106.215  65.117  1.00  0.00           C  
ATOM   3944  CG  GLU A1844      55.897 104.904  65.766  1.00  0.00           C  
ATOM   3945  CD  GLU A1844      57.180 104.329  65.139  1.00  0.00           C  
ATOM   3946  OE1 GLU A1844      58.243 105.026  65.133  1.00  0.00           O  
ATOM   3947  OE2 GLU A1844      57.121 103.159  64.668  1.00  0.00           O  
ATOM   3948  N   ALA A1845      53.626 108.857  64.574  1.00  0.00           N  
ATOM   3949  CA  ALA A1845      53.461 110.320  64.532  1.00  0.00           C  
ATOM   3950  C   ALA A1845      52.166 110.823  65.170  1.00  0.00           C  
ATOM   3951  O   ALA A1845      51.916 112.032  65.197  1.00  0.00           O  
ATOM   3952  CB  ALA A1845      53.564 110.828  63.108  1.00  0.00           C  
ATOM   3953  N   GLY A1847      51.345 109.908  65.675  1.00  0.00           N  
ATOM   3954  CA  GLY A1847      50.118 110.280  66.368  1.00  0.00           C  
ATOM   3955  C   GLY A1847      48.879 110.385  65.500  1.00  0.00           C  
ATOM   3956  O   GLY A1847      47.898 111.016  65.908  1.00  0.00           O  
ATOM   3957  N   TYR A1848      48.919 109.773  64.310  1.00  0.00           N  
ATOM   3958  CA  TYR A1848      47.786 109.785  63.372  1.00  0.00           C  
ATOM   3959  C   TYR A1848      46.974 108.494  63.434  1.00  0.00           C  
ATOM   3960  O   TYR A1848      47.500 107.426  63.775  1.00  0.00           O  
ATOM   3961  CB  TYR A1848      48.266 109.996  61.922  1.00  0.00           C  
ATOM   3962  CG  TYR A1848      48.691 111.410  61.576  1.00  0.00           C  
ATOM   3963  CD1 TYR A1848      47.787 112.306  61.003  1.00  0.00           C  
ATOM   3964  CD2 TYR A1848      50.000 111.851  61.808  1.00  0.00           C  
ATOM   3965  CE1 TYR A1848      48.169 113.608  60.675  1.00  0.00           C  
ATOM   3966  CE2 TYR A1848      50.396 113.152  61.490  1.00  0.00           C  
ATOM   3967  CZ  TYR A1848      49.476 114.023  60.917  1.00  0.00           C  
ATOM   3968  OH  TYR A1848      49.847 115.314  60.592  1.00  0.00           O  
ATOM   3969  N   GLU A1849      45.694 108.605  63.097  1.00  0.00           N  
ATOM   3970  CA  GLU A1849      44.825 107.444  62.918  1.00  0.00           C  
ATOM   3971  C   GLU A1849      44.746 107.016  61.428  1.00  0.00           C  
ATOM   3972  O   GLU A1849      44.181 107.725  60.595  1.00  0.00           O  
ATOM   3973  CB  GLU A1849      43.440 107.734  63.483  1.00  0.00           C  
ATOM   3974  CG  GLU A1849      43.418 107.755  64.988  1.00  0.00           C  
ATOM   3975  CD  GLU A1849      42.241 108.516  65.535  1.00  0.00           C  
ATOM   3976  OE1 GLU A1849      42.014 108.430  66.764  1.00  0.00           O  
ATOM   3977  OE2 GLU A1849      41.550 109.204  64.738  1.00  0.00           O  
ATOM   3978  N   VAL A1850      45.330 105.858  61.125  1.00  0.00           N  
ATOM   3979  CA  VAL A1850      45.483 105.373  59.757  1.00  0.00           C  
ATOM   3980  C   VAL A1850      44.642 104.123  59.481  1.00  0.00           C  
ATOM   3981  O   VAL A1850      44.700 103.145  60.222  1.00  0.00           O  
ATOM   3982  CB  VAL A1850      46.968 105.035  59.462  1.00  0.00           C  
ATOM   3983  CG1 VAL A1850      47.159 104.686  57.994  1.00  0.00           C  
ATOM   3984  CG2 VAL A1850      47.935 106.193  59.908  1.00  0.00           C  
ATOM   3985  N   LEU A1851      43.859 104.160  58.410  1.00  0.00           N  
ATOM   3986  CA  LEU A1851      43.206 102.964  57.877  1.00  0.00           C  
ATOM   3987  C   LEU A1851      43.941 102.512  56.618  1.00  0.00           C  
ATOM   3988  O   LEU A1851      44.157 103.304  55.720  1.00  0.00           O  
ATOM   3989  CB  LEU A1851      41.739 103.277  57.555  1.00  0.00           C  
ATOM   3990  CG  LEU A1851      40.864 102.203  56.927  1.00  0.00           C  
ATOM   3991  CD1 LEU A1851      40.691 101.006  57.825  1.00  0.00           C  
ATOM   3992  CD2 LEU A1851      39.541 102.817  56.641  1.00  0.00           C  
ATOM   3993  N   VAL A1852      44.339 101.242  56.567  1.00  0.00           N  
ATOM   3994  CA  VAL A1852      45.004 100.670  55.392  1.00  0.00           C  
ATOM   3995  C   VAL A1852      44.053  99.766  54.603  1.00  0.00           C  
ATOM   3996  O   VAL A1852      43.562  98.778  55.133  1.00  0.00           O  
ATOM   3997  CB  VAL A1852      46.255  99.829  55.784  1.00  0.00           C  
ATOM   3998  CG1 VAL A1852      46.988  99.315  54.536  1.00  0.00           C  
ATOM   3999  CG2 VAL A1852      47.200 100.626  56.645  1.00  0.00           C  
ATOM   4000  N   ASP A1853      43.803 100.098  53.342  1.00  0.00           N  
ATOM   4001  CA  ASP A1853      43.008  99.245  52.463  1.00  0.00           C  
ATOM   4002  C   ASP A1853      43.882  98.152  51.836  1.00  0.00           C  
ATOM   4003  O   ASP A1853      44.573  98.378  50.832  1.00  0.00           O  
ATOM   4004  CB  ASP A1853      42.299 100.061  51.378  1.00  0.00           C  
ATOM   4005  CG  ASP A1853      41.092  99.320  50.768  1.00  0.00           C  
ATOM   4006  OD1 ASP A1853      41.025  98.074  50.892  1.00  0.00           O  
ATOM   4007  OD2 ASP A1853      40.205  99.995  50.172  1.00  0.00           O  
ATOM   4008  N   ASP A1854      43.823  96.969  52.448  1.00  0.00           N  
ATOM   4009  CA  ASP A1854      44.628  95.800  52.078  1.00  0.00           C  
ATOM   4010  C   ASP A1854      43.810  94.671  51.453  1.00  0.00           C  
ATOM   4011  O   ASP A1854      44.337  93.586  51.231  1.00  0.00           O  
ATOM   4012  CB  ASP A1854      45.329  95.252  53.328  1.00  0.00           C  
ATOM   4013  CG  ASP A1854      44.343  94.885  54.425  1.00  0.00           C  
ATOM   4014  OD1 ASP A1854      43.349  95.622  54.616  1.00  0.00           O  
ATOM   4015  OD2 ASP A1854      44.550  93.863  55.104  1.00  0.00           O  
ATOM   4016  N   ARG A1855      42.527  94.917  51.200  1.00  0.00           N  
ATOM   4017  CA  ARG A1855      41.628  93.929  50.592  1.00  0.00           C  
ATOM   4018  C   ARG A1855      42.038  93.609  49.147  1.00  0.00           C  
ATOM   4019  O   ARG A1855      42.566  94.475  48.447  1.00  0.00           O  
ATOM   4020  CB  ARG A1855      40.182  94.455  50.591  1.00  0.00           C  
ATOM   4021  CG  ARG A1855      39.620  94.874  51.958  1.00  0.00           C  
ATOM   4022  CD  ARG A1855      38.262  95.563  51.798  1.00  0.00           C  
ATOM   4023  NE  ARG A1855      38.359  96.828  51.060  1.00  0.00           N  
ATOM   4024  CZ  ARG A1855      37.385  97.366  50.321  1.00  0.00           C  
ATOM   4025  NH1 ARG A1855      36.215  96.762  50.178  1.00  0.00           N  
ATOM   4026  NH2 ARG A1855      37.586  98.519  49.709  1.00  0.00           N  
ATOM   4027  N   ASN A1857      41.789  92.378  48.698  1.00  0.00           N  
ATOM   4028  CA  ASN A1857      41.978  92.032  47.272  1.00  0.00           C  
ATOM   4029  C   ASN A1857      40.748  92.472  46.477  1.00  0.00           C  
ATOM   4030  O   ASN A1857      39.829  91.704  46.229  1.00  0.00           O  
ATOM   4031  CB  ASN A1857      42.286  90.540  47.065  1.00  0.00           C  
ATOM   4032  CG  ASN A1857      43.076  90.272  45.787  1.00  0.00           C  
ATOM   4033  OD1 ASN A1857      43.424  91.196  45.033  1.00  0.00           O  
ATOM   4034  ND2 ASN A1857      43.363  88.992  45.535  1.00  0.00           N  
ATOM   4035  N   GLU A1859      40.764  93.741  46.104  1.00  0.00           N  
ATOM   4036  CA  GLU A1859      39.603  94.456  45.625  1.00  0.00           C  
ATOM   4037  C   GLU A1859      40.175  95.285  44.511  1.00  0.00           C  
ATOM   4038  O   GLU A1859      41.361  95.629  44.562  1.00  0.00           O  
ATOM   4039  CB  GLU A1859      39.062  95.354  46.758  1.00  0.00           C  
ATOM   4040  CG  GLU A1859      37.604  95.839  46.638  1.00  0.00           C  
ATOM   4041  CD  GLU A1859      36.515  94.760  46.957  1.00  0.00           C  
ATOM   4042  OE1 GLU A1859      36.631  93.591  46.498  1.00  0.00           O  
ATOM   4043  OE2 GLU A1859      35.515  95.106  47.646  1.00  0.00           O  
ATOM   4044  N   ARG A1860      39.381  95.593  43.491  1.00  0.00           N  
ATOM   4045  CA  ARG A1860      39.906  96.423  42.405  1.00  0.00           C  
ATOM   4046  C   ARG A1860      40.117  97.862  42.895  1.00  0.00           C  
ATOM   4047  O   ARG A1860      39.498  98.290  43.873  1.00  0.00           O  
ATOM   4048  CB  ARG A1860      39.050  96.339  41.124  1.00  0.00           C  
ATOM   4049  CG  ARG A1860      37.856  97.288  41.053  1.00  0.00           C  
ATOM   4050  CD  ARG A1860      37.578  97.797  39.613  1.00  0.00           C  
ATOM   4051  NE  ARG A1860      38.646  98.668  39.097  1.00  0.00           N  
ATOM   4052  CZ  ARG A1860      38.485  99.611  38.168  1.00  0.00           C  
ATOM   4053  NH1 ARG A1860      37.287  99.835  37.623  1.00  0.00           N  
ATOM   4054  NH2 ARG A1860      39.528 100.342  37.790  1.00  0.00           N  
ATOM   4055  N   ALA A1861      41.003  98.588  42.228  1.00  0.00           N  
ATOM   4056  CA  ALA A1861      41.300  99.972  42.577  1.00  0.00           C  
ATOM   4057  C   ALA A1861      40.073 100.889  42.509  1.00  0.00           C  
ATOM   4058  O   ALA A1861      39.924 101.796  43.326  1.00  0.00           O  
ATOM   4059  CB  ALA A1861      42.414 100.506  41.705  1.00  0.00           C  
ATOM   4060  N   GLY A1862      39.204 100.649  41.537  1.00  0.00           N  
ATOM   4061  CA  GLY A1862      38.008 101.449  41.358  1.00  0.00           C  
ATOM   4062  C   GLY A1862      37.158 101.409  42.609  1.00  0.00           C  
ATOM   4063  O   GLY A1862      36.709 102.451  43.093  1.00  0.00           O  
ATOM   4064  N   VAL A1863      36.970 100.200  43.139  1.00  0.00           N  
ATOM   4065  CA  VAL A1863      36.145  99.964  44.317  1.00  0.00           C  
ATOM   4066  C   VAL A1863      36.809 100.523  45.573  1.00  0.00           C  
ATOM   4067  O   VAL A1863      36.130 100.987  46.491  1.00  0.00           O  
ATOM   4068  CB  VAL A1863      35.804  98.454  44.499  1.00  0.00           C  
ATOM   4069  CG1 VAL A1863      34.862  98.249  45.664  1.00  0.00           C  
ATOM   4070  CG2 VAL A1863      35.150  97.899  43.253  1.00  0.00           C  
ATOM   4071  N   LYS A1864      38.133 100.489  45.611  1.00  0.00           N  
ATOM   4072  CA  LYS A1864      38.869 101.030  46.741  1.00  0.00           C  
ATOM   4073  C   LYS A1864      38.682 102.537  46.878  1.00  0.00           C  
ATOM   4074  O   LYS A1864      38.487 103.030  47.982  1.00  0.00           O  
ATOM   4075  CB  LYS A1864      40.343 100.641  46.658  1.00  0.00           C  
ATOM   4076  CG  LYS A1864      40.566  99.169  46.871  1.00  0.00           C  
ATOM   4077  CD  LYS A1864      42.012  98.845  47.195  1.00  0.00           C  
ATOM   4078  CE  LYS A1864      42.163  97.352  47.518  1.00  0.00           C  
ATOM   4079  NZ  LYS A1864      43.399  97.026  48.285  1.00  0.00           N  
ATOM   4080  N   PHE A1865      38.691 103.260  45.760  1.00  0.00           N  
ATOM   4081  CA  PHE A1865      38.461 104.713  45.770  1.00  0.00           C  
ATOM   4082  C   PHE A1865      37.004 105.094  45.947  1.00  0.00           C  
ATOM   4083  O   PHE A1865      36.709 106.113  46.537  1.00  0.00           O  
ATOM   4084  CB  PHE A1865      38.988 105.375  44.499  1.00  0.00           C  
ATOM   4085  CG  PHE A1865      40.442 105.134  44.244  1.00  0.00           C  
ATOM   4086  CD1 PHE A1865      41.350 105.079  45.291  1.00  0.00           C  
ATOM   4087  CD2 PHE A1865      40.910 105.004  42.946  1.00  0.00           C  
ATOM   4088  CE1 PHE A1865      42.691 104.865  45.047  1.00  0.00           C  
ATOM   4089  CE2 PHE A1865      42.259 104.802  42.692  1.00  0.00           C  
ATOM   4090  CZ  PHE A1865      43.146 104.721  43.743  1.00  0.00           C  
ATOM   4091  N   ALA A1866      36.088 104.298  45.410  1.00  0.00           N  
ATOM   4092  CA  ALA A1866      34.684 104.547  45.689  1.00  0.00           C  
ATOM   4093  C   ALA A1866      34.468 104.408  47.193  1.00  0.00           C  
ATOM   4094  O   ALA A1866      33.914 105.314  47.807  1.00  0.00           O  
ATOM   4095  CB  ALA A1866      33.786 103.613  44.907  1.00  0.00           C  
ATOM   4096  N   ASP A1867      34.953 103.307  47.782  1.00  0.00           N  
ATOM   4097  CA  ASP A1867      34.872 103.083  49.237  1.00  0.00           C  
ATOM   4098  C   ASP A1867      35.584 104.164  50.041  1.00  0.00           C  
ATOM   4099  O   ASP A1867      35.062 104.613  51.062  1.00  0.00           O  
ATOM   4100  CB  ASP A1867      35.427 101.709  49.627  1.00  0.00           C  
ATOM   4101  CG  ASP A1867      34.570 100.555  49.111  1.00  0.00           C  
ATOM   4102  OD1 ASP A1867      33.467 100.806  48.588  1.00  0.00           O  
ATOM   4103  OD2 ASP A1867      35.004  99.387  49.219  1.00  0.00           O  
ATOM   4104  N   ALA A1878      36.759 104.590  49.569  1.00  0.00           N  
ATOM   4105  CA  ALA A1878      37.547 105.627  50.249  1.00  0.00           C  
ATOM   4106  C   ALA A1878      36.759 106.928  50.377  1.00  0.00           C  
ATOM   4107  O   ALA A1878      36.628 107.490  51.475  1.00  0.00           O  
ATOM   4108  CB  ALA A1878      38.849 105.869  49.522  1.00  0.00           C  
ATOM   4109  N   ASP A1879      36.226 107.387  49.244  1.00  0.00           N  
ATOM   4110  CA  ASP A1879      35.418 108.596  49.189  1.00  0.00           C  
ATOM   4111  C   ASP A1879      34.184 108.478  50.077  1.00  0.00           C  
ATOM   4112  O   ASP A1879      33.757 109.461  50.689  1.00  0.00           O  
ATOM   4113  CB  ASP A1879      35.031 108.926  47.740  1.00  0.00           C  
ATOM   4114  CG  ASP A1879      36.207 109.467  46.928  1.00  0.00           C  
ATOM   4115  OD1 ASP A1879      37.051 110.207  47.495  1.00  0.00           O  
ATOM   4116  OD2 ASP A1879      36.283 109.154  45.719  1.00  0.00           O  
ATOM   4117  N   LEU A1880      33.631 107.271  50.164  1.00  0.00           N  
ATOM   4118  CA  LEU A1880      32.478 107.016  51.030  1.00  0.00           C  
ATOM   4119  C   LEU A1880      32.806 107.107  52.515  1.00  0.00           C  
ATOM   4120  O   LEU A1880      32.084 107.754  53.251  1.00  0.00           O  
ATOM   4121  CB  LEU A1880      31.826 105.674  50.702  1.00  0.00           C  
ATOM   4122  CG  LEU A1880      30.869 105.759  49.517  1.00  0.00           C  
ATOM   4123  CD1 LEU A1880      30.501 104.367  49.030  1.00  0.00           C  
ATOM   4124  CD2 LEU A1880      29.643 106.560  49.884  1.00  0.00           C  
ATOM   4125  N   ILE A1881      33.889 106.456  52.940  1.00  0.00           N  
ATOM   4126  CA  ILE A1881      34.355 106.473  54.330  1.00  0.00           C  
ATOM   4127  C   ILE A1881      34.704 107.902  54.800  1.00  0.00           C  
ATOM   4128  O   ILE A1881      34.358 108.304  55.914  1.00  0.00           O  
ATOM   4129  CB  ILE A1881      35.565 105.482  54.531  1.00  0.00           C  
ATOM   4130  CG1 ILE A1881      35.103 104.024  54.389  1.00  0.00           C  
ATOM   4131  CG2 ILE A1881      36.239 105.688  55.882  1.00  0.00           C  
ATOM   4132  CD1 ILE A1881      36.126 103.083  53.775  1.00  0.00           C  
ATOM   4133  N   GLY A1882      35.410 108.660  53.966  1.00  0.00           N  
ATOM   4134  CA  GLY A1882      35.586 110.084  54.210  1.00  0.00           C  
ATOM   4135  C   GLY A1882      36.762 110.583  55.025  1.00  0.00           C  
ATOM   4136  O   GLY A1882      36.725 111.715  55.519  1.00  0.00           O  
ATOM   4137  N   CYS A1883      37.811 109.772  55.164  1.00  0.00           N  
ATOM   4138  CA  CYS A1883      39.093 110.281  55.682  1.00  0.00           C  
ATOM   4139  C   CYS A1883      39.557 111.509  54.869  1.00  0.00           C  
ATOM   4140  O   CYS A1883      39.460 111.506  53.647  1.00  0.00           O  
ATOM   4141  CB  CYS A1883      40.178 109.192  55.690  1.00  0.00           C  
ATOM   4142  SG  CYS A1883      39.682 107.653  56.524  1.00  0.00           S  
ATOM   4143  N   PRO A1884      40.023 112.571  55.557  1.00  0.00           N  
ATOM   4144  CA  PRO A1884      40.413 113.812  54.869  1.00  0.00           C  
ATOM   4145  C   PRO A1884      41.607 113.678  53.892  1.00  0.00           C  
ATOM   4146  O   PRO A1884      41.706 114.443  52.930  1.00  0.00           O  
ATOM   4147  CB  PRO A1884      40.742 114.768  56.030  1.00  0.00           C  
ATOM   4148  CG  PRO A1884      41.057 113.865  57.197  1.00  0.00           C  
ATOM   4149  CD  PRO A1884      40.175 112.676  57.021  1.00  0.00           C  
ATOM   4150  N   ILE A1885      42.498 112.724  54.146  1.00  0.00           N  
ATOM   4151  CA  ILE A1885      43.625 112.476  53.251  1.00  0.00           C  
ATOM   4152  C   ILE A1885      43.669 111.025  52.778  1.00  0.00           C  
ATOM   4153  O   ILE A1885      43.608 110.099  53.579  1.00  0.00           O  
ATOM   4154  CB  ILE A1885      44.991 112.930  53.865  1.00  0.00           C  
ATOM   4155  CG1 ILE A1885      44.999 114.457  54.062  1.00  0.00           C  
ATOM   4156  CG2 ILE A1885      46.187 112.486  52.990  1.00  0.00           C  
ATOM   4157  CD1 ILE A1885      46.306 115.041  54.593  1.00  0.00           C  
ATOM   4158  N   ARG A1886      43.746 110.857  51.461  1.00  0.00           N  
ATOM   4159  CA  ARG A1886      44.002 109.565  50.840  1.00  0.00           C  
ATOM   4160  C   ARG A1886      45.468 109.433  50.436  1.00  0.00           C  
ATOM   4161  O   ARG A1886      46.004 110.262  49.699  1.00  0.00           O  
ATOM   4162  CB  ARG A1886      43.110 109.369  49.613  1.00  0.00           C  
ATOM   4163  CG  ARG A1886      43.239 108.008  48.958  1.00  0.00           C  
ATOM   4164  CD  ARG A1886      42.060 107.764  48.048  1.00  0.00           C  
ATOM   4165  NE  ARG A1886      42.250 108.412  46.759  1.00  0.00           N  
ATOM   4166  CZ  ARG A1886      41.280 108.678  45.887  1.00  0.00           C  
ATOM   4167  NH1 ARG A1886      40.017 108.369  46.157  1.00  0.00           N  
ATOM   4168  NH2 ARG A1886      41.582 109.261  44.737  1.00  0.00           N  
ATOM   4169  N   ILE A1887      46.110 108.381  50.929  1.00  0.00           N  
ATOM   4170  CA  ILE A1887      47.427 108.012  50.442  1.00  0.00           C  
ATOM   4171  C   ILE A1887      47.309 106.781  49.534  1.00  0.00           C  
ATOM   4172  O   ILE A1887      46.873 105.702  49.966  1.00  0.00           O  
ATOM   4173  CB  ILE A1887      48.437 107.816  51.590  1.00  0.00           C  
ATOM   4174  CG1 ILE A1887      48.488 109.091  52.455  1.00  0.00           C  
ATOM   4175  CG2 ILE A1887      49.828 107.483  51.030  1.00  0.00           C  
ATOM   4176  CD1 ILE A1887      49.364 109.006  53.710  1.00  0.00           C  
ATOM   4177  N   THR A1888      47.682 106.956  48.266  1.00  0.00           N  
ATOM   4178  CA  THR A1888      47.692 105.848  47.302  1.00  0.00           C  
ATOM   4179  C   THR A1888      49.076 105.219  47.208  1.00  0.00           C  
ATOM   4180  O   THR A1888      50.061 105.901  46.934  1.00  0.00           O  
ATOM   4181  CB  THR A1888      47.192 106.310  45.913  1.00  0.00           C  
ATOM   4182  OG1 THR A1888      45.870 106.841  46.048  1.00  0.00           O  
ATOM   4183  CG2 THR A1888      47.176 105.152  44.898  1.00  0.00           C  
ATOM   4184  N   VAL A1889      49.148 103.918  47.462  1.00  0.00           N  
ATOM   4185  CA  VAL A1889      50.388 103.168  47.262  1.00  0.00           C  
ATOM   4186  C   VAL A1889      50.252 102.311  45.999  1.00  0.00           C  
ATOM   4187  O   VAL A1889      49.523 101.313  45.998  1.00  0.00           O  
ATOM   4188  CB  VAL A1889      50.759 102.277  48.475  1.00  0.00           C  
ATOM   4189  CG1 VAL A1889      52.116 101.607  48.252  1.00  0.00           C  
ATOM   4190  CG2 VAL A1889      50.770 103.077  49.767  1.00  0.00           C  
ATOM   4191  N   GLY A1890      50.954 102.713  44.936  1.00  0.00           N  
ATOM   4192  CA  GLY A1890      50.890 102.028  43.642  1.00  0.00           C  
ATOM   4193  C   GLY A1890      52.222 101.681  42.991  1.00  0.00           C  
ATOM   4194  O   GLY A1890      53.201 101.384  43.674  1.00  0.00           O  
ATOM   4195  N   LYS A1891      52.240 101.721  41.657  1.00  0.00           N  
ATOM   4196  CA  LYS A1891      53.391 101.319  40.843  1.00  0.00           C  
ATOM   4197  C   LYS A1891      54.698 102.007  41.259  1.00  0.00           C  
ATOM   4198  O   LYS A1891      55.782 101.407  41.171  1.00  0.00           O  
ATOM   4199  CB  LYS A1891      53.095 101.586  39.359  1.00  0.00           C  
ATOM   4200  CG  LYS A1891      54.268 101.358  38.408  1.00  0.00           C  
ATOM   4201  CD  LYS A1891      54.302 102.401  37.284  1.00  0.00           C  
ATOM   4202  CE  LYS A1891      55.576 102.257  36.444  1.00  0.00           C  
ATOM   4203  NZ  LYS A1891      55.879 103.449  35.577  1.00  0.00           N  
ATOM   4204  N   LYS A1892      54.584 103.254  41.716  1.00  0.00           N  
ATOM   4205  CA  LYS A1892      55.729 104.048  42.168  1.00  0.00           C  
ATOM   4206  C   LYS A1892      56.288 103.663  43.563  1.00  0.00           C  
ATOM   4207  O   LYS A1892      57.354 104.141  43.968  1.00  0.00           O  
ATOM   4208  CB  LYS A1892      55.361 105.526  42.138  1.00  0.00           C  
ATOM   4209  CG  LYS A1892      55.094 106.098  40.749  1.00  0.00           C  
ATOM   4210  CD  LYS A1892      56.266 106.933  40.262  1.00  0.00           C  
ATOM   4211  CE  LYS A1892      55.788 108.214  39.578  1.00  0.00           C  
ATOM   4212  NZ  LYS A1892      55.095 107.976  38.268  1.00  0.00           N  
ATOM   4213  N   ALA A1893      55.579 102.803  44.294  1.00  0.00           N  
ATOM   4214  CA  ALA A1893      56.056 102.332  45.594  1.00  0.00           C  
ATOM   4215  C   ALA A1893      57.492 101.783  45.543  1.00  0.00           C  
ATOM   4216  O   ALA A1893      58.193 101.772  46.552  1.00  0.00           O  
ATOM   4217  CB  ALA A1893      55.109 101.288  46.165  1.00  0.00           C  
ATOM   4218  N   VAL A1894      57.916 101.334  44.364  1.00  0.00           N  
ATOM   4219  CA  VAL A1894      59.286 100.875  44.143  1.00  0.00           C  
ATOM   4220  C   VAL A1894      60.316 102.013  44.303  1.00  0.00           C  
ATOM   4221  O   VAL A1894      61.454 101.780  44.735  1.00  0.00           O  
ATOM   4222  CB  VAL A1894      59.434 100.168  42.758  1.00  0.00           C  
ATOM   4223  CG1 VAL A1894      59.388 101.175  41.603  1.00  0.00           C  
ATOM   4224  CG2 VAL A1894      60.688  99.299  42.721  1.00  0.00           C  
ATOM   4225  N   ASP A1895      59.890 103.235  43.976  1.00  0.00           N  
ATOM   4226  CA  ASP A1895      60.716 104.436  44.071  1.00  0.00           C  
ATOM   4227  C   ASP A1895      60.642 105.086  45.462  1.00  0.00           C  
ATOM   4228  O   ASP A1895      61.373 106.035  45.748  1.00  0.00           O  
ATOM   4229  CB  ASP A1895      60.304 105.442  42.989  1.00  0.00           C  
ATOM   4230  CG  ASP A1895      60.789 105.053  41.585  1.00  0.00           C  
ATOM   4231  OD1 ASP A1895      61.006 103.847  41.299  1.00  0.00           O  
ATOM   4232  OD2 ASP A1895      60.947 105.974  40.749  1.00  0.00           O  
ATOM   4233  N   GLY A1896      59.775 104.561  46.323  1.00  0.00           N  
ATOM   4234  CA  GLY A1896      59.572 105.118  47.657  1.00  0.00           C  
ATOM   4235  C   GLY A1896      58.625 106.311  47.637  1.00  0.00           C  
ATOM   4236  O   GLY A1896      58.605 107.128  48.569  1.00  0.00           O  
ATOM   4237  N   VAL A1898      57.829 106.394  46.572  1.00  0.00           N  
ATOM   4238  CA  VAL A1898      56.943 107.525  46.308  1.00  0.00           C  
ATOM   4239  C   VAL A1898      55.479 107.117  46.489  1.00  0.00           C  
ATOM   4240  O   VAL A1898      55.065 106.055  46.031  1.00  0.00           O  
ATOM   4241  CB  VAL A1898      57.186 108.077  44.868  1.00  0.00           C  
ATOM   4242  CG1 VAL A1898      56.034 108.962  44.407  1.00  0.00           C  
ATOM   4243  CG2 VAL A1898      58.530 108.816  44.786  1.00  0.00           C  
ATOM   4244  N   VAL A1899      54.705 107.963  47.165  1.00  0.00           N  
ATOM   4245  CA  VAL A1899      53.257 107.761  47.291  1.00  0.00           C  
ATOM   4246  C   VAL A1899      52.508 108.980  46.752  1.00  0.00           C  
ATOM   4247  O   VAL A1899      53.081 110.039  46.572  1.00  0.00           O  
ATOM   4248  CB  VAL A1899      52.804 107.470  48.753  1.00  0.00           C  
ATOM   4249  CG1 VAL A1899      53.483 106.234  49.313  1.00  0.00           C  
ATOM   4250  CG2 VAL A1899      53.047 108.672  49.668  1.00  0.00           C  
ATOM   4251  N   GLU A1900      51.218 108.821  46.504  1.00  0.00           N  
ATOM   4252  CA  GLU A1900      50.389 109.933  46.110  1.00  0.00           C  
ATOM   4253  C   GLU A1900      49.479 110.351  47.269  1.00  0.00           C  
ATOM   4254  O   GLU A1900      48.725 109.538  47.808  1.00  0.00           O  
ATOM   4255  CB  GLU A1900      49.587 109.566  44.868  1.00  0.00           C  
ATOM   4256  CG  GLU A1900      48.736 110.689  44.315  1.00  0.00           C  
ATOM   4257  CD  GLU A1900      47.697 110.171  43.346  1.00  0.00           C  
ATOM   4258  OE1 GLU A1900      46.482 110.188  43.696  1.00  0.00           O  
ATOM   4259  OE2 GLU A1900      48.111 109.717  42.247  1.00  0.00           O  
ATOM   4260  N   VAL A1901      49.592 111.621  47.658  1.00  0.00           N  
ATOM   4261  CA  VAL A1901      48.732 112.219  48.657  1.00  0.00           C  
ATOM   4262  C   VAL A1901      47.647 113.039  47.975  1.00  0.00           C  
ATOM   4263  O   VAL A1901      47.952 113.987  47.265  1.00  0.00           O  
ATOM   4264  CB  VAL A1901      49.519 113.135  49.618  1.00  0.00           C  
ATOM   4265  CG1 VAL A1901      48.595 113.729  50.663  1.00  0.00           C  
ATOM   4266  CG2 VAL A1901      50.644 112.381  50.289  1.00  0.00           C  
ATOM   4267  N   LYS A1902      46.386 112.669  48.206  1.00  0.00           N  
ATOM   4268  CA  LYS A1902      45.233 113.428  47.723  1.00  0.00           C  
ATOM   4269  C   LYS A1902      44.400 113.988  48.884  1.00  0.00           C  
ATOM   4270  O   LYS A1902      44.003 113.257  49.790  1.00  0.00           O  
ATOM   4271  CB  LYS A1902      44.366 112.567  46.793  1.00  0.00           C  
ATOM   4272  CG  LYS A1902      43.040 113.206  46.366  1.00  0.00           C  
ATOM   4273  CD  LYS A1902      42.400 112.466  45.181  1.00  0.00           C  
ATOM   4274  CE  LYS A1902      40.917 112.832  45.035  1.00  0.00           C  
ATOM   4275  NZ  LYS A1902      40.258 112.207  43.829  1.00  0.00           N  
ATOM   4276  N   ILE A1903      44.152 115.294  48.861  1.00  0.00           N  
ATOM   4277  CA  ILE A1903      43.212 115.894  49.807  1.00  0.00           C  
ATOM   4278  C   ILE A1903      41.795 115.705  49.282  1.00  0.00           C  
ATOM   4279  O   ILE A1903      41.443 116.214  48.230  1.00  0.00           O  
ATOM   4280  CB  ILE A1903      43.541 117.372  50.097  1.00  0.00           C  
ATOM   4281  CG1 ILE A1903      44.815 117.451  50.939  1.00  0.00           C  
ATOM   4282  CG2 ILE A1903      42.389 118.062  50.840  1.00  0.00           C  
ATOM   4283  CD1 ILE A1903      45.746 118.565  50.520  1.00  0.00           C  
ATOM   4284  N   LYS A1904      41.012 114.924  50.020  1.00  0.00           N  
ATOM   4285  CA  LYS A1904      39.623 114.605  49.700  1.00  0.00           C  
ATOM   4286  C   LYS A1904      38.779 115.844  49.372  1.00  0.00           C  
ATOM   4287  O   LYS A1904      38.135 115.897  48.324  1.00  0.00           O  
ATOM   4288  CB  LYS A1904      39.032 113.821  50.876  1.00  0.00           C  
ATOM   4289  CG  LYS A1904      37.542 113.592  50.863  1.00  0.00           C  
ATOM   4290  CD  LYS A1904      37.191 112.176  50.466  1.00  0.00           C  
ATOM   4291  CE  LYS A1904      35.761 111.872  50.844  1.00  0.00           C  
ATOM   4292  NZ  LYS A1904      34.792 112.881  50.331  1.00  0.00           N  
ATOM   4293  N   ARG A1905      38.817 116.840  50.259  1.00  0.00           N  
ATOM   4294  CA  ARG A1905      38.015 118.070  50.135  1.00  0.00           C  
ATOM   4295  C   ARG A1905      38.214 118.871  48.833  1.00  0.00           C  
ATOM   4296  O   ARG A1905      37.244 119.394  48.271  1.00  0.00           O  
ATOM   4297  CB  ARG A1905      38.279 118.979  51.340  1.00  0.00           C  
ATOM   4298  CG  ARG A1905      37.329 120.158  51.496  1.00  0.00           C  
ATOM   4299  CD  ARG A1905      38.060 121.329  52.122  1.00  0.00           C  
ATOM   4300  NE  ARG A1905      37.373 121.804  53.318  1.00  0.00           N  
ATOM   4301  CZ  ARG A1905      37.395 123.064  53.750  1.00  0.00           C  
ATOM   4302  NH1 ARG A1905      38.070 124.002  53.081  1.00  0.00           N  
ATOM   4303  NH2 ARG A1905      36.729 123.389  54.852  1.00  0.00           N  
ATOM   4304  N   THR A1906      39.459 118.976  48.364  1.00  0.00           N  
ATOM   4305  CA  THR A1906      39.759 119.746  47.150  1.00  0.00           C  
ATOM   4306  C   THR A1906      40.059 118.856  45.949  1.00  0.00           C  
ATOM   4307  O   THR A1906      39.781 119.227  44.808  1.00  0.00           O  
ATOM   4308  CB  THR A1906      40.890 120.792  47.373  1.00  0.00           C  
ATOM   4309  OG1 THR A1906      42.005 120.191  48.050  1.00  0.00           O  
ATOM   4310  CG2 THR A1906      40.375 121.963  48.214  1.00  0.00           C  
ATOM   4311  N   GLY A1907      40.599 117.668  46.215  1.00  0.00           N  
ATOM   4312  CA  GLY A1907      40.945 116.720  45.167  1.00  0.00           C  
ATOM   4313  C   GLY A1907      42.319 117.026  44.613  1.00  0.00           C  
ATOM   4314  O   GLY A1907      42.696 116.525  43.550  1.00  0.00           O  
ATOM   4315  N   GLU A1909      43.060 117.859  45.343  1.00  0.00           N  
ATOM   4316  CA  GLU A1909      44.430 118.217  44.993  1.00  0.00           C  
ATOM   4317  C   GLU A1909      45.395 117.109  45.408  1.00  0.00           C  
ATOM   4318  O   GLU A1909      45.227 116.494  46.459  1.00  0.00           O  
ATOM   4319  CB  GLU A1909      44.823 119.551  45.629  1.00  0.00           C  
ATOM   4320  CG  GLU A1909      43.886 120.693  45.257  1.00  0.00           C  
ATOM   4321  CD  GLU A1909      44.607 122.016  44.997  1.00  0.00           C  
ATOM   4322  OE1 GLU A1909      44.207 123.043  45.613  1.00  0.00           O  
ATOM   4323  OE2 GLU A1909      45.562 122.034  44.174  1.00  0.00           O  
ATOM   4324  N   MET A1910      46.386 116.844  44.562  1.00  0.00           N  
ATOM   4325  CA  MET A1910      47.324 115.750  44.797  1.00  0.00           C  
ATOM   4326  C   MET A1910      48.771 116.196  44.769  1.00  0.00           C  
ATOM   4327  O   MET A1910      49.133 117.137  44.057  1.00  0.00           O  
ATOM   4328  CB  MET A1910      47.185 114.650  43.747  1.00  0.00           C  
ATOM   4329  CG  MET A1910      45.816 114.423  43.191  1.00  0.00           C  
ATOM   4330  SD  MET A1910      45.913 113.055  42.019  1.00  0.00           S  
ATOM   4331  CE  MET A1910      46.804 113.789  40.622  1.00  0.00           C  
ATOM   4332  N   LEU A1913      49.591 115.488  45.537  1.00  0.00           N  
ATOM   4333  CA  LEU A1913      51.037 115.585  45.455  1.00  0.00           C  
ATOM   4334  C   LEU A1913      51.614 114.193  45.343  1.00  0.00           C  
ATOM   4335  O   LEU A1913      51.064 113.245  45.910  1.00  0.00           O  
ATOM   4336  CB  LEU A1913      51.613 116.261  46.706  1.00  0.00           C  
ATOM   4337  CG  LEU A1913      51.906 117.764  46.684  1.00  0.00           C  
ATOM   4338  CD1 LEU A1913      52.273 118.247  48.074  1.00  0.00           C  
ATOM   4339  CD2 LEU A1913      53.009 118.131  45.670  1.00  0.00           C  
ATOM   4340  N   GLU A1914      52.709 114.066  44.602  1.00  0.00           N  
ATOM   4341  CA  GLU A1914      53.581 112.910  44.730  1.00  0.00           C  
ATOM   4342  C   GLU A1914      54.569 113.255  45.827  1.00  0.00           C  
ATOM   4343  O   GLU A1914      55.236 114.282  45.755  1.00  0.00           O  
ATOM   4344  CB  GLU A1914      54.332 112.629  43.432  1.00  0.00           C  
ATOM   4345  CG  GLU A1914      53.511 111.941  42.359  1.00  0.00           C  
ATOM   4346  CD  GLU A1914      54.373 111.327  41.259  1.00  0.00           C  
ATOM   4347  OE1 GLU A1914      53.814 111.017  40.180  1.00  0.00           O  
ATOM   4348  OE2 GLU A1914      55.601 111.153  41.471  1.00  0.00           O  
ATOM   4349  N   VAL A1915      54.644 112.405  46.847  1.00  0.00           N  
ATOM   4350  CA  VAL A1915      55.489 112.652  48.018  1.00  0.00           C  
ATOM   4351  C   VAL A1915      56.467 111.481  48.248  1.00  0.00           C  
ATOM   4352  O   VAL A1915      56.064 110.319  48.254  1.00  0.00           O  
ATOM   4353  CB  VAL A1915      54.639 112.893  49.304  1.00  0.00           C  
ATOM   4354  CG1 VAL A1915      55.536 113.269  50.470  1.00  0.00           C  
ATOM   4355  CG2 VAL A1915      53.586 113.997  49.084  1.00  0.00           C  
ATOM   4356  N   ARG A1916      57.750 111.780  48.422  1.00  0.00           N  
ATOM   4357  CA  ARG A1916      58.712 110.734  48.789  1.00  0.00           C  
ATOM   4358  C   ARG A1916      58.508 110.353  50.254  1.00  0.00           C  
ATOM   4359  O   ARG A1916      58.149 111.198  51.075  1.00  0.00           O  
ATOM   4360  CB  ARG A1916      60.164 111.154  48.518  1.00  0.00           C  
ATOM   4361  CG  ARG A1916      60.518 111.177  47.047  1.00  0.00           C  
ATOM   4362  CD  ARG A1916      62.023 111.375  46.790  1.00  0.00           C  
ATOM   4363  NE  ARG A1916      62.472 112.715  47.177  1.00  0.00           N  
ATOM   4364  CZ  ARG A1916      63.624 113.283  46.818  1.00  0.00           C  
ATOM   4365  NH1 ARG A1916      64.499 112.648  46.020  1.00  0.00           N  
ATOM   4366  NH2 ARG A1916      63.888 114.512  47.260  1.00  0.00           N  
ATOM   4367  N   LYS A1917      58.714 109.072  50.548  1.00  0.00           N  
ATOM   4368  CA  LYS A1917      58.586 108.489  51.887  1.00  0.00           C  
ATOM   4369  C   LYS A1917      59.287 109.315  52.987  1.00  0.00           C  
ATOM   4370  O   LYS A1917      58.702 109.592  54.040  1.00  0.00           O  
ATOM   4371  CB  LYS A1917      59.120 107.042  51.843  1.00  0.00           C  
ATOM   4372  CG  LYS A1917      58.957 106.203  53.115  1.00  0.00           C  
ATOM   4373  CD  LYS A1917      59.677 104.828  52.984  1.00  0.00           C  
ATOM   4374  CE  LYS A1917      60.944 104.901  52.121  1.00  0.00           C  
ATOM   4375  NZ  LYS A1917      61.626 103.581  51.931  1.00  0.00           N  
ATOM   4376  N   GLU A1918      60.526 109.729  52.726  1.00  0.00           N  
ATOM   4377  CA  GLU A1918      61.321 110.513  53.694  1.00  0.00           C  
ATOM   4378  C   GLU A1918      60.697 111.874  53.975  1.00  0.00           C  
ATOM   4379  O   GLU A1918      60.859 112.412  55.063  1.00  0.00           O  
ATOM   4380  CB  GLU A1918      62.769 110.704  53.211  1.00  0.00           C  
ATOM   4381  CG  GLU A1918      63.371 109.494  52.498  1.00  0.00           C  
ATOM   4382  CD  GLU A1918      62.969 109.426  51.023  1.00  0.00           C  
ATOM   4383  OE1 GLU A1918      63.460 110.265  50.220  1.00  0.00           O  
ATOM   4384  OE2 GLU A1918      62.163 108.528  50.680  1.00  0.00           O  
ATOM   4385  N   GLU A1929      59.980 112.401  52.982  1.00  0.00           N  
ATOM   4386  CA  GLU A1929      59.345 113.715  53.040  1.00  0.00           C  
ATOM   4387  C   GLU A1929      57.949 113.671  53.695  1.00  0.00           C  
ATOM   4388  O   GLU A1929      57.408 114.712  54.082  1.00  0.00           O  
ATOM   4389  CB  GLU A1929      59.232 114.296  51.613  1.00  0.00           C  
ATOM   4390  CG  GLU A1929      60.553 114.686  50.916  1.00  0.00           C  
ATOM   4391  CD  GLU A1929      60.462 114.669  49.361  1.00  0.00           C  
ATOM   4392  OE1 GLU A1929      61.511 114.835  48.693  1.00  0.00           O  
ATOM   4393  OE2 GLU A1929      59.350 114.474  48.796  1.00  0.00           O  
ATOM   4394  N   LEU A1930      57.376 112.467  53.817  1.00  0.00           N  
ATOM   4395  CA  LEU A1930      55.935 112.293  54.109  1.00  0.00           C  
ATOM   4396  C   LEU A1930      55.444 112.807  55.463  1.00  0.00           C  
ATOM   4397  O   LEU A1930      54.399 113.457  55.536  1.00  0.00           O  
ATOM   4398  CB  LEU A1930      55.501 110.831  53.919  1.00  0.00           C  
ATOM   4399  CG  LEU A1930      53.997 110.514  53.967  1.00  0.00           C  
ATOM   4400  CD1 LEU A1930      53.211 111.254  52.884  1.00  0.00           C  
ATOM   4401  CD2 LEU A1930      53.774 109.024  53.824  1.00  0.00           C  
ATOM   4402  N   GLU A1931      56.181 112.497  56.528  1.00  0.00           N  
ATOM   4403  CA  GLU A1931      55.775 112.880  57.882  1.00  0.00           C  
ATOM   4404  C   GLU A1931      55.624 114.390  57.959  1.00  0.00           C  
ATOM   4405  O   GLU A1931      54.569 114.896  58.329  1.00  0.00           O  
ATOM   4406  CB  GLU A1931      56.780 112.368  58.921  1.00  0.00           C  
ATOM   4407  CG  GLU A1931      56.208 112.244  60.351  1.00  0.00           C  
ATOM   4408  CD  GLU A1931      57.210 111.633  61.332  1.00  0.00           C  
ATOM   4409  OE1 GLU A1931      57.849 110.606  60.984  1.00  0.00           O  
ATOM   4410  OE2 GLU A1931      57.367 112.182  62.447  1.00  0.00           O  
ATOM   4411  N   SER A1932      56.675 115.093  57.549  1.00  0.00           N  
ATOM   4412  CA  SER A1932      56.686 116.553  57.492  1.00  0.00           C  
ATOM   4413  C   SER A1932      55.615 117.125  56.542  1.00  0.00           C  
ATOM   4414  O   SER A1932      54.984 118.141  56.864  1.00  0.00           O  
ATOM   4415  CB  SER A1932      58.080 117.048  57.098  1.00  0.00           C  
ATOM   4416  OG  SER A1932      58.142 118.460  57.151  1.00  0.00           O  
ATOM   4417  N   THR A1933      55.400 116.465  55.395  1.00  0.00           N  
ATOM   4418  CA  THR A1933      54.370 116.903  54.451  1.00  0.00           C  
ATOM   4419  C   THR A1933      52.970 116.868  55.057  1.00  0.00           C  
ATOM   4420  O   THR A1933      52.284 117.893  55.055  1.00  0.00           O  
ATOM   4421  CB  THR A1933      54.410 116.171  53.069  1.00  0.00           C  
ATOM   4422  OG1 THR A1933      55.733 116.216  52.521  1.00  0.00           O  
ATOM   4423  CG2 THR A1933      53.466 116.854  52.087  1.00  0.00           C  
ATOM   4424  N   LEU A1934      52.562 115.713  55.592  1.00  0.00           N  
ATOM   4425  CA  LEU A1934      51.202 115.550  56.155  1.00  0.00           C  
ATOM   4426  C   LEU A1934      50.968 116.429  57.366  1.00  0.00           C  
ATOM   4427  O   LEU A1934      49.849 116.881  57.604  1.00  0.00           O  
ATOM   4428  CB  LEU A1934      50.888 114.098  56.506  1.00  0.00           C  
ATOM   4429  CG  LEU A1934      51.121 113.006  55.451  1.00  0.00           C  
ATOM   4430  CD1 LEU A1934      50.868 111.629  56.078  1.00  0.00           C  
ATOM   4431  CD2 LEU A1934      50.292 113.195  54.177  1.00  0.00           C  
ATOM   4432  N   SER A1950      52.039 116.699  58.104  1.00  0.00           N  
ATOM   4433  CA  SER A1950      52.011 117.641  59.216  1.00  0.00           C  
ATOM   4434  C   SER A1950      51.569 119.038  58.751  1.00  0.00           C  
ATOM   4435  O   SER A1950      50.814 119.738  59.435  1.00  0.00           O  
ATOM   4436  CB  SER A1950      53.395 117.689  59.856  1.00  0.00           C  
ATOM   4437  OG  SER A1950      53.697 118.990  60.341  1.00  0.00           O  
ATOM   4438  N   ILE A1951      52.052 119.419  57.573  1.00  0.00           N  
ATOM   4439  CA  ILE A1951      51.706 120.681  56.935  1.00  0.00           C  
ATOM   4440  C   ILE A1951      50.255 120.649  56.417  1.00  0.00           C  
ATOM   4441  O   ILE A1951      49.520 121.638  56.531  1.00  0.00           O  
ATOM   4442  CB  ILE A1951      52.732 121.027  55.813  1.00  0.00           C  
ATOM   4443  CG1 ILE A1951      54.128 121.246  56.417  1.00  0.00           C  
ATOM   4444  CG2 ILE A1951      52.285 122.228  54.998  1.00  0.00           C  
ATOM   4445  CD1 ILE A1951      55.267 121.243  55.416  1.00  0.00           C  
ATOM   4446  N   LEU A1955      49.829 119.505  55.893  1.00  0.00           N  
ATOM   4447  CA  LEU A1955      48.527 119.428  55.221  1.00  0.00           C  
ATOM   4448  C   LEU A1955      47.302 119.201  56.114  1.00  0.00           C  
ATOM   4449  O   LEU A1955      46.178 119.202  55.621  1.00  0.00           O  
ATOM   4450  CB  LEU A1955      48.561 118.416  54.070  1.00  0.00           C  
ATOM   4451  CG  LEU A1955      49.693 118.526  53.050  1.00  0.00           C  
ATOM   4452  CD1 LEU A1955      49.515 117.438  52.007  1.00  0.00           C  
ATOM   4453  CD2 LEU A1955      49.786 119.922  52.409  1.00  0.00           C  
ATOM   4454  N   MET A1956      47.508 119.006  57.413  1.00  0.00           N  
ATOM   4455  CA  MET A1956      46.382 118.980  58.366  1.00  0.00           C  
ATOM   4456  C   MET A1956      46.757 119.386  59.792  1.00  0.00           C  
ATOM   4457  O   MET A1956      47.859 119.094  60.268  1.00  0.00           O  
ATOM   4458  CB  MET A1956      45.689 117.614  58.364  1.00  0.00           C  
ATOM   4459  CG  MET A1956      46.500 116.476  58.980  1.00  0.00           C  
ATOM   4460  SD  MET A1956      45.998 114.858  58.363  1.00  0.00           S  
ATOM   4461  CE  MET A1956      44.274 114.767  58.850  1.00  0.00           C  
HETATM 4462  CB  P5A A1576      16.863 117.827  77.692  1.00  0.00           C  
HETATM 4463  CG  P5A A1576      17.897 116.923  78.365  1.00  0.00           C  
HETATM 4464  C   P5A A1576      15.070 116.486  76.655  1.00  0.00           C  
HETATM 4465  O   P5A A1576      14.910 115.269  76.660  1.00  0.00           O  
HETATM 4466  N   P5A A1576      15.741 116.217  78.999  1.00  0.00           N  
HETATM 4467  CD  P5A A1576      17.137 116.081  79.370  1.00  0.00           C  
HETATM 4468  CA  P5A A1576      15.507 117.169  77.919  1.00  0.00           C  
HETATM 4469  N3S P5A A1576      14.869 117.268  75.585  1.00  0.00           N  
HETATM 4470  S   P5A A1576      14.448 116.792  74.190  1.00  0.00           S  
HETATM 4471  O1S P5A A1576      14.271 117.987  73.352  1.00  0.00           O  
HETATM 4472  O2S P5A A1576      13.236 115.929  74.146  1.00  0.00           O  
HETATM 4473  O5' P5A A1576      15.637 115.901  73.520  1.00  0.00           O  
HETATM 4474  C5' P5A A1576      16.958 116.455  73.514  1.00  0.00           C  
HETATM 4475  C4' P5A A1576      17.534 116.143  72.148  1.00  0.00           C  
HETATM 4476  O4' P5A A1576      17.496 114.730  71.951  1.00  0.00           O  
HETATM 4477  C1' P5A A1576      17.344 114.450  70.567  1.00  0.00           C  
HETATM 4478  N9  P5A A1576      16.172 113.556  70.327  1.00  0.00           N  
HETATM 4479  C4  P5A A1576      16.238 112.507  69.510  1.00  0.00           C  
HETATM 4480  N3  P5A A1576      17.261 112.010  68.783  1.00  0.00           N  
HETATM 4481  C2  P5A A1576      17.089 110.917  68.020  1.00  0.00           C  
HETATM 4482  N1  P5A A1576      15.906 110.311  67.980  1.00  0.00           N  
HETATM 4483  C6  P5A A1576      14.857 110.760  68.683  1.00  0.00           C  
HETATM 4484  N6  P5A A1576      13.687 110.074  68.594  1.00  0.00           N  
HETATM 4485  C5  P5A A1576      15.005 111.897  69.477  1.00  0.00           C  
HETATM 4486  N7  P5A A1576      14.199 112.618  70.305  1.00  0.00           N  
HETATM 4487  C8  P5A A1576      14.925 113.646  70.827  1.00  0.00           C  
HETATM 4488  C2' P5A A1576      17.104 115.785  69.872  1.00  0.00           C  
HETATM 4489  O2' P5A A1576      18.326 116.204  69.274  1.00  0.00           O  
HETATM 4490  C3' P5A A1576      16.697 116.684  71.005  1.00  0.00           C  
HETATM 4491  O3' P5A A1576      17.003 118.025  70.735  1.00  0.00           O  
TER
END
