# Supplementary material for: Backbone Brackets and Arginine Tweezers delineate Class I and Class II aminoacyl tRNA synthetases
Source: PLoS Comput Biol. 2018 Apr 16;14(4):e1006101. doi: 10.1371/journal.pcbi.1006101 (PMC5919687; doi:10.1371/journal.pcbi.1006101)
Supplement: S12 File — All structures of Class II aaRS with residues renumbered according to the MSA. (GZ) [file pcbi.1006101.s024.tar.gz › 2j3l_B_renum.pdb]

ATOM      1  N   MET B 272      40.178 119.894  89.727  1.00  0.00           N  
ATOM      2  CA  MET B 272      38.709 119.872  89.947  1.00  0.00           C  
ATOM      3  C   MET B 272      38.330 120.179  91.402  1.00  0.00           C  
ATOM      4  O   MET B 272      38.784 119.534  92.334  1.00  0.00           O  
ATOM      5  CB  MET B 272      38.119 118.530  89.487  1.00  0.00           C  
ATOM      6  CG  MET B 272      36.629 118.366  89.775  1.00  0.00           C  
ATOM      7  SD  MET B 272      35.397 119.306  88.768  1.00  0.00           S  
ATOM      8  CE  MET B 272      36.375 120.519  87.875  1.00  0.00           C  
ATOM      9  N   LYS B 273      37.484 121.181  91.571  1.00  0.00           N  
ATOM     10  CA  LYS B 273      36.934 121.535  92.868  1.00  0.00           C  
ATOM     11  C   LYS B 273      35.873 120.516  93.364  1.00  0.00           C  
ATOM     12  O   LYS B 273      34.843 120.281  92.727  1.00  0.00           O  
ATOM     13  CB  LYS B 273      36.353 122.932  92.792  1.00  0.00           C  
ATOM     14  CG  LYS B 273      37.276 124.042  93.257  1.00  0.00           C  
ATOM     15  CD  LYS B 273      38.510 124.239  92.410  1.00  0.00           C  
ATOM     16  CE  LYS B 273      39.188 125.548  92.822  1.00  0.00           C  
ATOM     17  NZ  LYS B 273      40.591 125.532  92.380  1.00  0.00           N  
ATOM     18  N   GLN B 274      36.141 119.933  94.523  1.00  0.00           N  
ATOM     19  CA  GLN B 274      35.228 118.983  95.146  1.00  0.00           C  
ATOM     20  C   GLN B 274      33.838 119.579  95.415  1.00  0.00           C  
ATOM     21  O   GLN B 274      32.840 118.874  95.342  1.00  0.00           O  
ATOM     22  CB  GLN B 274      35.833 118.460  96.442  1.00  0.00           C  
ATOM     23  CG  GLN B 274      35.312 117.125  96.821  1.00  0.00           C  
ATOM     24  CD  GLN B 274      36.053 116.538  97.992  1.00  0.00           C  
ATOM     25  OE1 GLN B 274      37.267 116.713  98.136  1.00  0.00           O  
ATOM     26  NE2 GLN B 274      35.323 115.853  98.854  1.00  0.00           N  
ATOM     27  N   SER B 275      33.787 120.871  95.714  1.00  0.00           N  
ATOM     28  CA  SER B 275      32.513 121.586  95.927  1.00  0.00           C  
ATOM     29  C   SER B 275      31.585 121.637  94.687  1.00  0.00           C  
ATOM     30  O   SER B 275      30.414 121.955  94.804  1.00  0.00           O  
ATOM     31  CB  SER B 275      32.781 122.997  96.428  1.00  0.00           C  
ATOM     32  OG  SER B 275      33.506 123.752  95.460  1.00  0.00           O  
ATOM     33  N   LYS B 276      32.131 121.317  93.511  1.00  0.00           N  
ATOM     34  CA  LYS B 276      31.388 121.356  92.252  1.00  0.00           C  
ATOM     35  C   LYS B 276      31.014 119.975  91.773  1.00  0.00           C  
ATOM     36  O   LYS B 276      30.369 119.823  90.728  1.00  0.00           O  
ATOM     37  CB  LYS B 276      32.218 122.075  91.192  1.00  0.00           C  
ATOM     38  CG  LYS B 276      32.415 123.570  91.491  1.00  0.00           C  
ATOM     39  CD  LYS B 276      33.365 124.138  90.475  1.00  0.00           C  
ATOM     40  CE  LYS B 276      33.814 125.560  90.776  1.00  0.00           C  
ATOM     41  NZ  LYS B 276      35.090 125.781  90.014  1.00  0.00           N  
ATOM     42  N   MET B 277      31.399 118.963  92.542  1.00  0.00           N  
ATOM     43  CA  MET B 277      31.134 117.584  92.174  1.00  0.00           C  
ATOM     44  C   MET B 277      30.185 116.938  93.150  1.00  0.00           C  
ATOM     45  O   MET B 277      30.218 117.275  94.332  1.00  0.00           O  
ATOM     46  CB  MET B 277      32.421 116.783  92.212  1.00  0.00           C  
ATOM     47  CG  MET B 277      33.452 117.220  91.235  1.00  0.00           C  
ATOM     48  SD  MET B 277      34.786 116.051  91.356  1.00  0.00           S  
ATOM     49  CE  MET B 277      34.066 114.572  90.622  1.00  0.00           C  
ATOM     50  N   LEU B 278      29.363 116.010  92.665  1.00  0.00           N  
ATOM     51  CA  LEU B 278      28.523 115.213  93.539  1.00  0.00           C  
ATOM     52  C   LEU B 278      29.318 114.018  94.112  1.00  0.00           C  
ATOM     53  O   LEU B 278      29.531 112.985  93.447  1.00  0.00           O  
ATOM     54  CB  LEU B 278      27.224 114.778  92.843  1.00  0.00           C  
ATOM     55  CG  LEU B 278      26.207 113.928  93.636  1.00  0.00           C  
ATOM     56  CD1 LEU B 278      25.528 114.700  94.764  1.00  0.00           C  
ATOM     57  CD2 LEU B 278      25.168 113.351  92.702  1.00  0.00           C  
ATOM     58  N   ILE B 279      29.809 114.193  95.339  1.00  0.00           N  
ATOM     59  CA  ILE B 279      30.470 113.098  96.040  1.00  0.00           C  
ATOM     60  C   ILE B 279      29.860 112.975  97.417  1.00  0.00           C  
ATOM     61  O   ILE B 279      30.391 113.504  98.400  1.00  0.00           O  
ATOM     62  CB  ILE B 279      32.006 113.227  96.080  1.00  0.00           C  
ATOM     63  CG1 ILE B 279      32.580 113.511  94.677  1.00  0.00           C  
ATOM     64  CG2 ILE B 279      32.619 111.956  96.654  1.00  0.00           C  
ATOM     65  CD1 ILE B 279      33.932 114.188  94.690  1.00  0.00           C  
ATOM     66  N   PRO B 281      28.698 112.312  97.488  1.00  0.00           N  
ATOM     67  CA  PRO B 281      27.983 112.284  98.757  1.00  0.00           C  
ATOM     68  C   PRO B 281      28.470 111.159  99.670  1.00  0.00           C  
ATOM     69  O   PRO B 281      27.926 110.056  99.656  1.00  0.00           O  
ATOM     70  CB  PRO B 281      26.528 112.078  98.319  1.00  0.00           C  
ATOM     71  CG  PRO B 281      26.641 111.249  97.065  1.00  0.00           C  
ATOM     72  CD  PRO B 281      27.972 111.593  96.423  1.00  0.00           C  
ATOM     73  N   THR B 282      29.488 111.448 100.467  1.00  0.00           N  
ATOM     74  CA  THR B 282      30.003 110.475 101.412  1.00  0.00           C  
ATOM     75  C   THR B 282      29.033 110.326 102.587  1.00  0.00           C  
ATOM     76  O   THR B 282      28.231 111.222 102.866  1.00  0.00           O  
ATOM     77  CB  THR B 282      31.407 110.859 101.923  1.00  0.00           C  
ATOM     78  OG1 THR B 282      31.326 112.071 102.676  1.00  0.00           O  
ATOM     79  CG2 THR B 282      32.402 111.034 100.769  1.00  0.00           C  
ATOM     80  N   LEU B 283      29.097 109.182 103.257  1.00  0.00           N  
ATOM     81  CA  LEU B 283      28.219 108.894 104.379  1.00  0.00           C  
ATOM     82  C   LEU B 283      29.065 108.691 105.634  1.00  0.00           C  
ATOM     83  O   LEU B 283      30.080 108.001 105.594  1.00  0.00           O  
ATOM     84  CB  LEU B 283      27.339 107.661 104.077  1.00  0.00           C  
ATOM     85  CG  LEU B 283      26.449 107.742 102.820  1.00  0.00           C  
ATOM     86  CD1 LEU B 283      25.755 106.430 102.499  1.00  0.00           C  
ATOM     87  CD2 LEU B 283      25.429 108.884 102.923  1.00  0.00           C  
ATOM     88  N   ARG B 284      28.652 109.307 106.739  1.00  0.00           N  
ATOM     89  CA  ARG B 284      29.389 109.202 108.004  1.00  0.00           C  
ATOM     90  C   ARG B 284      29.211 107.844 108.638  1.00  0.00           C  
ATOM     91  O   ARG B 284      30.040 107.416 109.427  1.00  0.00           O  
ATOM     92  CB  ARG B 284      28.968 110.285 108.995  1.00  0.00           C  
ATOM     93  CG  ARG B 284      28.985 111.682 108.427  1.00  0.00           C  
ATOM     94  CD  ARG B 284      29.747 112.622 109.333  1.00  0.00           C  
ATOM     95  NE  ARG B 284      29.793 113.967 108.763  1.00  0.00           N  
ATOM     96  CZ  ARG B 284      30.107 115.071 109.442  1.00  0.00           C  
ATOM     97  NH1 ARG B 284      30.422 115.014 110.737  1.00  0.00           N  
ATOM     98  NH2 ARG B 284      30.106 116.242 108.814  1.00  0.00           N  
ATOM     99  N   GLU B 285      28.135 107.163 108.274  1.00  0.00           N  
ATOM    100  CA  GLU B 285      27.821 105.855 108.833  1.00  0.00           C  
ATOM    101  C   GLU B 285      27.680 104.811 107.726  1.00  0.00           C  
ATOM    102  O   GLU B 285      27.272 105.135 106.616  1.00  0.00           O  
ATOM    103  CB  GLU B 285      26.542 105.936 109.692  1.00  0.00           C  
ATOM    104  CG  GLU B 285      26.696 106.775 110.998  1.00  0.00           C  
ATOM    105  CD  GLU B 285      25.480 107.672 111.316  1.00  0.00           C  
ATOM    106  OE1 GLU B 285      24.943 108.316 110.375  1.00  0.00           O  
ATOM    107  OE2 GLU B 285      25.077 107.743 112.510  1.00  0.00           O  
ATOM    108  N   VAL B 286      28.030 103.562 108.035  1.00  0.00           N  
ATOM    109  CA  VAL B 286      27.905 102.452 107.078  1.00  0.00           C  
ATOM    110  C   VAL B 286      26.428 102.074 106.842  1.00  0.00           C  
ATOM    111  O   VAL B 286      25.686 101.852 107.808  1.00  0.00           O  
ATOM    112  CB  VAL B 286      28.720 101.203 107.540  1.00  0.00           C  
ATOM    113  CG1 VAL B 286      28.757 100.128 106.445  1.00  0.00           C  
ATOM    114  CG2 VAL B 286      30.150 101.599 107.964  1.00  0.00           C  
ATOM    115  N   PRO B 287      25.995 102.025 105.560  1.00  0.00           N  
ATOM    116  CA  PRO B 287      24.639 101.587 105.173  1.00  0.00           C  
ATOM    117  C   PRO B 287      24.372 100.125 105.530  1.00  0.00           C  
ATOM    118  O   PRO B 287      25.315  99.320 105.560  1.00  0.00           O  
ATOM    119  CB  PRO B 287      24.643 101.733 103.643  1.00  0.00           C  
ATOM    120  CG  PRO B 287      25.740 102.685 103.342  1.00  0.00           C  
ATOM    121  CD  PRO B 287      26.788 102.412 104.377  1.00  0.00           C  
ATOM    122  N   ASN B 288      23.104  99.776 105.766  1.00  0.00           N  
ATOM    123  CA  ASN B 288      22.766  98.415 106.205  1.00  0.00           C  
ATOM    124  C   ASN B 288      22.227  97.441 105.145  1.00  0.00           C  
ATOM    125  O   ASN B 288      22.388  96.225 105.281  1.00  0.00           O  
ATOM    126  CB  ASN B 288      21.868  98.433 107.444  1.00  0.00           C  
ATOM    127  CG  ASN B 288      21.949  97.138 108.230  1.00  0.00           C  
ATOM    128  OD1 ASN B 288      22.632  97.053 109.254  1.00  0.00           O  
ATOM    129  ND2 ASN B 288      21.273  96.107 107.733  1.00  0.00           N  
ATOM    130  N   ASP B 289      21.608  97.951 104.087  1.00  0.00           N  
ATOM    131  CA  ASP B 289      21.222  97.078 102.962  1.00  0.00           C  
ATOM    132  C   ASP B 289      22.478  96.551 102.237  1.00  0.00           C  
ATOM    133  O   ASP B 289      22.409  95.940 101.152  1.00  0.00           O  
ATOM    134  CB  ASP B 289      20.274  97.815 102.010  1.00  0.00           C  
ATOM    135  CG  ASP B 289      19.098  98.457 102.746  1.00  0.00           C  
ATOM    136  OD1 ASP B 289      17.955  97.931 102.634  1.00  0.00           O  
ATOM    137  OD2 ASP B 289      19.340  99.473 103.451  1.00  0.00           O  
ATOM    138  N   ALA B 290      23.622  96.793 102.875  1.00  0.00           N  
ATOM    139  CA  ALA B 290      24.921  96.437 102.351  1.00  0.00           C  
ATOM    140  C   ALA B 290      25.629  95.574 103.389  1.00  0.00           C  
ATOM    141  O   ALA B 290      25.792  95.972 104.553  1.00  0.00           O  
ATOM    142  CB  ALA B 290      25.723  97.694 102.038  1.00  0.00           C  
ATOM    143  N   GLU B 291      26.035  94.384 102.953  1.00  0.00           N  
ATOM    144  CA  GLU B 291      26.649  93.395 103.828  1.00  0.00           C  
ATOM    145  C   GLU B 291      28.063  93.117 103.339  1.00  0.00           C  
ATOM    146  O   GLU B 291      28.970  92.783 104.114  1.00  0.00           O  
ATOM    147  CB  GLU B 291      25.823  92.104 103.808  1.00  0.00           C  
ATOM    148  CG  GLU B 291      24.315  92.317 103.949  1.00  0.00           C  
ATOM    149  CD  GLU B 291      23.501  91.157 103.393  1.00  0.00           C  
ATOM    150  OE1 GLU B 291      23.787  89.996 103.774  1.00  0.00           O  
ATOM    151  OE2 GLU B 291      22.566  91.411 102.591  1.00  0.00           O  
ATOM    152  N   VAL B 292      28.217  93.246 102.031  1.00  0.00           N  
ATOM    153  CA  VAL B 292      29.472  93.051 101.344  1.00  0.00           C  
ATOM    154  C   VAL B 292      30.225  94.381 101.415  1.00  0.00           C  
ATOM    155  O   VAL B 292      29.663  95.434 101.105  1.00  0.00           O  
ATOM    156  CB  VAL B 292      29.195  92.598  99.886  1.00  0.00           C  
ATOM    157  CG1 VAL B 292      30.459  92.515  99.084  1.00  0.00           C  
ATOM    158  CG2 VAL B 292      28.516  91.229  99.895  1.00  0.00           C  
ATOM    159  N   LEU B 293      31.479  94.321 101.856  1.00  0.00           N  
ATOM    160  CA  LEU B 293      32.330  95.501 102.023  1.00  0.00           C  
ATOM    161  C   LEU B 293      32.372  96.415 100.806  1.00  0.00           C  
ATOM    162  O   LEU B 293      32.244  97.628 100.968  1.00  0.00           O  
ATOM    163  CB  LEU B 293      33.756  95.113 102.410  1.00  0.00           C  
ATOM    164  CG  LEU B 293      34.777  96.250 102.591  1.00  0.00           C  
ATOM    165  CD1 LEU B 293      34.440  97.206 103.770  1.00  0.00           C  
ATOM    166  CD2 LEU B 293      36.137  95.625 102.806  1.00  0.00           C  
ATOM    167  N   SER B 296      32.542  95.851  99.606  1.00  0.00           N  
ATOM    168  CA  SER B 296      32.647  96.684  98.408  1.00  0.00           C  
ATOM    169  C   SER B 296      31.365  97.482  98.173  1.00  0.00           C  
ATOM    170  O   SER B 296      31.412  98.605  97.677  1.00  0.00           O  
ATOM    171  CB  SER B 296      32.980  95.867  97.157  1.00  0.00           C  
ATOM    172  OG  SER B 296      31.994  94.895  96.884  1.00  0.00           O  
ATOM    173  N   HIS B 297      30.230  96.887  98.527  1.00  0.00           N  
ATOM    174  CA  HIS B 297      28.964  97.565  98.387  1.00  0.00           C  
ATOM    175  C   HIS B 297      28.790  98.669  99.448  1.00  0.00           C  
ATOM    176  O   HIS B 297      28.490  99.806  99.107  1.00  0.00           O  
ATOM    177  CB  HIS B 297      27.820  96.559  98.426  1.00  0.00           C  
ATOM    178  CG  HIS B 297      26.487  97.170  98.145  1.00  0.00           C  
ATOM    179  ND1 HIS B 297      25.358  96.855  98.865  1.00  0.00           N  
ATOM    180  CD2 HIS B 297      26.111  98.110  97.248  1.00  0.00           C  
ATOM    181  CE1 HIS B 297      24.336  97.553  98.406  1.00  0.00           C  
ATOM    182  NE2 HIS B 297      24.765  98.317  97.419  1.00  0.00           N  
ATOM    183  N   GLN B 298      28.982  98.326 100.715  1.00  0.00           N  
ATOM    184  CA  GLN B 298      29.091  99.295 101.799  1.00  0.00           C  
ATOM    185  C   GLN B 298      29.982 100.495 101.423  1.00  0.00           C  
ATOM    186  O   GLN B 298      29.569 101.662 101.541  1.00  0.00           O  
ATOM    187  CB  GLN B 298      29.642  98.621 103.073  1.00  0.00           C  
ATOM    188  CG  GLN B 298      28.746  97.518 103.621  1.00  0.00           C  
ATOM    189  CD  GLN B 298      29.293  96.800 104.851  1.00  0.00           C  
ATOM    190  OE1 GLN B 298      30.508  96.717 105.059  1.00  0.00           O  
ATOM    191  NE2 GLN B 298      28.386  96.246 105.661  1.00  0.00           N  
ATOM    192  N   ILE B 303      31.177 100.203 100.940  1.00  0.00           N  
ATOM    193  CA  ILE B 303      32.189 101.241 100.774  1.00  0.00           C  
ATOM    194  C   ILE B 303      31.941 102.169  99.575  1.00  0.00           C  
ATOM    195  O   ILE B 303      32.124 103.373  99.690  1.00  0.00           O  
ATOM    196  CB  ILE B 303      33.641 100.656 100.839  1.00  0.00           C  
ATOM    197  CG1 ILE B 303      34.561 101.637 101.541  1.00  0.00           C  
ATOM    198  CG2 ILE B 303      34.145 100.134  99.473  1.00  0.00           C  
ATOM    199  CD1 ILE B 303      34.197 101.763 103.025  1.00  0.00           C  
ATOM    200  N   LEU B 305      31.452 101.614  98.468  1.00  0.00           N  
ATOM    201  CA  LEU B 305      31.100 102.388  97.295  1.00  0.00           C  
ATOM    202  C   LEU B 305      29.916 103.320  97.535  1.00  0.00           C  
ATOM    203  O   LEU B 305      29.823 104.366  96.909  1.00  0.00           O  
ATOM    204  CB  LEU B 305      30.826 101.463  96.094  1.00  0.00           C  
ATOM    205  CG  LEU B 305      32.043 100.788  95.412  1.00  0.00           C  
ATOM    206  CD1 LEU B 305      31.582  99.684  94.465  1.00  0.00           C  
ATOM    207  CD2 LEU B 305      32.962 101.803  94.704  1.00  0.00           C  
ATOM    208  N   LEU B 306      29.017 102.938  98.440  1.00  0.00           N  
ATOM    209  CA  LEU B 306      27.883 103.763  98.796  1.00  0.00           C  
ATOM    210  C   LEU B 306      28.361 104.856  99.718  1.00  0.00           C  
ATOM    211  O   LEU B 306      28.012 106.010  99.579  1.00  0.00           O  
ATOM    212  CB  LEU B 306      26.836 102.915  99.532  1.00  0.00           C  
ATOM    213  CG  LEU B 306      25.823 102.083  98.747  1.00  0.00           C  
ATOM    214  CD1 LEU B 306      25.135 101.070  99.683  1.00  0.00           C  
ATOM    215  CD2 LEU B 306      24.819 103.007  98.069  1.00  0.00           C  
ATOM    216  N   ARG B 307      29.212 104.463 100.648  1.00  0.00           N  
ATOM    217  CA  ARG B 307      29.658 105.317 101.718  1.00  0.00           C  
ATOM    218  C   ARG B 307      30.723 106.284 101.245  1.00  0.00           C  
ATOM    219  O   ARG B 307      30.915 107.336 101.843  1.00  0.00           O  
ATOM    220  CB  ARG B 307      30.156 104.433 102.836  1.00  0.00           C  
ATOM    221  CG  ARG B 307      30.381 105.134 104.090  1.00  0.00           C  
ATOM    222  CD  ARG B 307      30.331 104.161 105.195  1.00  0.00           C  
ATOM    223  NE  ARG B 307      31.645 103.883 105.720  1.00  0.00           N  
ATOM    224  CZ  ARG B 307      32.361 104.745 106.429  1.00  0.00           C  
ATOM    225  NH1 ARG B 307      31.909 105.973 106.670  1.00  0.00           N  
ATOM    226  NH2 ARG B 307      33.544 104.373 106.882  1.00  0.00           N  
ATOM    227  N   ALA B 308      31.387 105.949 100.141  1.00  0.00           N  
ATOM    228  CA  ALA B 308      32.361 106.839  99.520  1.00  0.00           C  
ATOM    229  C   ALA B 308      31.789 107.744  98.434  1.00  0.00           C  
ATOM    230  O   ALA B 308      32.521 108.561  97.885  1.00  0.00           O  
ATOM    231  CB  ALA B 308      33.500 106.047  98.969  1.00  0.00           C  
ATOM    232  N   GLY B 309      30.511 107.583  98.106  1.00  0.00           N  
ATOM    233  CA  GLY B 309      29.842 108.471  97.152  1.00  0.00           C  
ATOM    234  C   GLY B 309      30.024 108.104  95.688  1.00  0.00           C  
ATOM    235  O   GLY B 309      29.992 108.984  94.807  1.00  0.00           O  
ATOM    236  N   TYR B 310      30.204 106.807  95.430  1.00  0.00           N  
ATOM    237  CA  TYR B 310      30.448 106.288  94.071  1.00  0.00           C  
ATOM    238  C   TYR B 310      29.167 105.839  93.388  1.00  0.00           C  
ATOM    239  O   TYR B 310      29.035 105.995  92.184  1.00  0.00           O  
ATOM    240  CB  TYR B 310      31.412 105.077  94.098  1.00  0.00           C  
ATOM    241  CG  TYR B 310      32.871 105.415  94.183  1.00  0.00           C  
ATOM    242  CD1 TYR B 310      33.727 105.197  93.103  1.00  0.00           C  
ATOM    243  CD2 TYR B 310      33.407 105.934  95.341  1.00  0.00           C  
ATOM    244  CE1 TYR B 310      35.098 105.528  93.186  1.00  0.00           C  
ATOM    245  CE2 TYR B 310      34.734 106.263  95.437  1.00  0.00           C  
ATOM    246  CZ  TYR B 310      35.579 106.055  94.373  1.00  0.00           C  
ATOM    247  OH  TYR B 310      36.920 106.386  94.531  1.00  0.00           O  
ATOM    248  N   ILE B 311      28.236 105.256  94.140  1.00  0.00           N  
ATOM    249  CA  ILE B 311      27.017 104.696  93.544  1.00  0.00           C  
ATOM    250  C   ILE B 311      25.829 104.985  94.454  1.00  0.00           C  
ATOM    251  O   ILE B 311      26.020 105.296  95.638  1.00  0.00           O  
ATOM    252  CB  ILE B 311      27.135 103.137  93.290  1.00  0.00           C  
ATOM    253  CG1 ILE B 311      27.160 102.370  94.616  1.00  0.00           C  
ATOM    254  CG2 ILE B 311      28.345 102.796  92.370  1.00  0.00           C  
ATOM    255  CD1 ILE B 311      27.355 100.874  94.494  1.00  0.00           C  
ATOM    256  N   ARG B 312      24.618 104.916  93.896  1.00  0.00           N  
ATOM    257  CA  ARG B 312      23.375 104.973  94.662  1.00  0.00           C  
ATOM    258  C   ARG B 312      22.449 103.938  94.005  1.00  0.00           C  
ATOM    259  O   ARG B 312      22.557 103.707  92.804  1.00  0.00           O  
ATOM    260  CB  ARG B 312      22.754 106.394  94.628  1.00  0.00           C  
ATOM    261  CG  ARG B 312      23.437 107.476  95.525  1.00  0.00           C  
ATOM    262  CD  ARG B 312      23.368 107.042  97.001  1.00  0.00           C  
ATOM    263  NE  ARG B 312      23.912 107.967  97.999  1.00  0.00           N  
ATOM    264  CZ  ARG B 312      25.162 107.958  98.456  1.00  0.00           C  
ATOM    265  NH1 ARG B 312      26.089 107.140  97.961  1.00  0.00           N  
ATOM    266  NH2 ARG B 312      25.502 108.817  99.385  1.00  0.00           N  
ATOM    267  N   GLN B 313      21.582 103.289  94.789  1.00  0.00           N  
ATOM    268  CA  GLN B 313      20.573 102.352  94.267  1.00  0.00           C  
ATOM    269  C   GLN B 313      19.354 103.120  93.762  1.00  0.00           C  
ATOM    270  O   GLN B 313      18.922 104.069  94.411  1.00  0.00           O  
ATOM    271  CB  GLN B 313      20.119 101.394  95.370  1.00  0.00           C  
ATOM    272  CG  GLN B 313      19.138 100.315  94.920  1.00  0.00           C  
ATOM    273  CD  GLN B 313      19.018  99.174  95.921  1.00  0.00           C  
ATOM    274  OE1 GLN B 313      17.936  98.899  96.471  1.00  0.00           O  
ATOM    275  NE2 GLN B 313      20.143  98.485  96.159  1.00  0.00           N  
ATOM    276  N   VAL B 314      18.806 102.727  92.612  1.00  0.00           N  
ATOM    277  CA  VAL B 314      17.595 103.391  92.083  1.00  0.00           C  
ATOM    278  C   VAL B 314      16.390 102.452  92.261  1.00  0.00           C  
ATOM    279  O   VAL B 314      15.269 102.885  92.545  1.00  0.00           O  
ATOM    280  CB  VAL B 314      17.812 103.871  90.612  1.00  0.00           C  
ATOM    281  CG1 VAL B 314      16.531 104.365  89.974  1.00  0.00           C  
ATOM    282  CG2 VAL B 314      18.900 104.981  90.555  1.00  0.00           C  
ATOM    283  N   ALA B 315      16.669 101.157  92.115  1.00  0.00           N  
ATOM    284  CA  ALA B 315      15.726 100.072  92.352  1.00  0.00           C  
ATOM    285  C   ALA B 315      16.611  98.858  92.620  1.00  0.00           C  
ATOM    286  O   ALA B 315      17.821  98.942  92.449  1.00  0.00           O  
ATOM    287  CB  ALA B 315      14.832  99.855  91.134  1.00  0.00           C  
ATOM    288  N   ALA B 316      16.022  97.739  93.016  1.00  0.00           N  
ATOM    289  CA  ALA B 316      16.790  96.524  93.295  1.00  0.00           C  
ATOM    290  C   ALA B 316      17.618  96.120  92.092  1.00  0.00           C  
ATOM    291  O   ALA B 316      17.077  95.988  90.988  1.00  0.00           O  
ATOM    292  CB  ALA B 316      15.861  95.393  93.705  1.00  0.00           C  
ATOM    293  N   GLY B 317      18.919  95.926  92.314  1.00  0.00           N  
ATOM    294  CA  GLY B 317      19.864  95.552  91.257  1.00  0.00           C  
ATOM    295  C   GLY B 317      20.162  96.648  90.237  1.00  0.00           C  
ATOM    296  O   GLY B 317      20.830  96.399  89.221  1.00  0.00           O  
ATOM    297  N   ILE B 318      19.676  97.863  90.487  1.00  0.00           N  
ATOM    298  CA  ILE B 318      19.790  98.941  89.501  1.00  0.00           C  
ATOM    299  C   ILE B 318      20.339 100.192  90.154  1.00  0.00           C  
ATOM    300  O   ILE B 318      19.721 100.770  91.045  1.00  0.00           O  
ATOM    301  CB  ILE B 318      18.442  99.242  88.779  1.00  0.00           C  
ATOM    302  CG1 ILE B 318      17.931  98.003  88.054  1.00  0.00           C  
ATOM    303  CG2 ILE B 318      18.603 100.389  87.786  1.00  0.00           C  
ATOM    304  CD1 ILE B 318      16.511  98.083  87.630  1.00  0.00           C  
ATOM    305  N   TYR B 319      21.492 100.624  89.649  1.00  0.00           N  
ATOM    306  CA  TYR B 319      22.371 101.541  90.347  1.00  0.00           C  
ATOM    307  C   TYR B 319      22.770 102.707  89.462  1.00  0.00           C  
ATOM    308  O   TYR B 319      22.985 102.533  88.256  1.00  0.00           O  
ATOM    309  CB  TYR B 319      23.623 100.757  90.808  1.00  0.00           C  
ATOM    310  CG  TYR B 319      23.365  99.966  92.080  1.00  0.00           C  
ATOM    311  CD1 TYR B 319      22.946  98.632  92.045  1.00  0.00           C  
ATOM    312  CD2 TYR B 319      23.495 100.588  93.326  1.00  0.00           C  
ATOM    313  CE1 TYR B 319      22.678  97.925  93.238  1.00  0.00           C  
ATOM    314  CE2 TYR B 319      23.240  99.923  94.502  1.00  0.00           C  
ATOM    315  CZ  TYR B 319      22.829  98.597  94.463  1.00  0.00           C  
ATOM    316  OH  TYR B 319      22.586  97.985  95.679  1.00  0.00           O  
ATOM    317  N   SER B 320      22.858 103.909  90.027  1.00  0.00           N  
ATOM    318  CA  SER B 320      23.529 104.975  89.271  1.00  0.00           C  
ATOM    319  C   SER B 320      24.992 105.011  89.655  1.00  0.00           C  
ATOM    320  O   SER B 320      25.352 104.645  90.788  1.00  0.00           O  
ATOM    321  CB  SER B 320      22.859 106.350  89.425  1.00  0.00           C  
ATOM    322  OG  SER B 320      22.982 106.827  90.734  1.00  0.00           O  
ATOM    323  N   TYR B 321      25.822 105.398  88.682  1.00  0.00           N  
ATOM    324  CA  TYR B 321      27.257 105.563  88.859  1.00  0.00           C  
ATOM    325  C   TYR B 321      27.495 107.049  89.009  1.00  0.00           C  
ATOM    326  O   TYR B 321      27.294 107.802  88.082  1.00  0.00           O  
ATOM    327  CB  TYR B 321      28.007 105.026  87.639  1.00  0.00           C  
ATOM    328  CG  TYR B 321      27.632 103.593  87.294  1.00  0.00           C  
ATOM    329  CD1 TYR B 321      27.005 103.279  86.099  1.00  0.00           C  
ATOM    330  CD2 TYR B 321      27.905 102.545  88.179  1.00  0.00           C  
ATOM    331  CE1 TYR B 321      26.672 101.958  85.792  1.00  0.00           C  
ATOM    332  CE2 TYR B 321      27.566 101.241  87.880  1.00  0.00           C  
ATOM    333  CZ  TYR B 321      26.959 100.952  86.698  1.00  0.00           C  
ATOM    334  OH  TYR B 321      26.640  99.646  86.414  1.00  0.00           O  
ATOM    335  N   LEU B 322      27.871 107.491  90.202  1.00  0.00           N  
ATOM    336  CA  LEU B 322      28.019 108.932  90.409  1.00  0.00           C  
ATOM    337  C   LEU B 322      29.340 109.375  89.807  1.00  0.00           C  
ATOM    338  O   LEU B 322      30.072 108.549  89.275  1.00  0.00           O  
ATOM    339  CB  LEU B 322      27.869 109.305  91.877  1.00  0.00           C  
ATOM    340  CG  LEU B 322      26.631 108.827  92.602  1.00  0.00           C  
ATOM    341  CD1 LEU B 322      26.494 109.569  93.906  1.00  0.00           C  
ATOM    342  CD2 LEU B 322      25.402 108.991  91.809  1.00  0.00           C  
ATOM    343  N   PRO B 323      29.631 110.676  89.811  1.00  0.00           N  
ATOM    344  CA  PRO B 323      30.851 111.134  89.119  1.00  0.00           C  
ATOM    345  C   PRO B 323      32.126 110.310  89.344  1.00  0.00           C  
ATOM    346  O   PRO B 323      32.844 110.080  88.415  1.00  0.00           O  
ATOM    347  CB  PRO B 323      30.984 112.569  89.632  1.00  0.00           C  
ATOM    348  CG  PRO B 323      29.584 112.991  89.696  1.00  0.00           C  
ATOM    349  CD  PRO B 323      28.883 111.821  90.352  1.00  0.00           C  
ATOM    350  N   LEU B 324      32.399 109.842  90.552  1.00  0.00           N  
ATOM    351  CA  LEU B 324      33.646 109.073  90.837  1.00  0.00           C  
ATOM    352  C   LEU B 324      33.649 107.671  90.249  1.00  0.00           C  
ATOM    353  O   LEU B 324      34.681 107.220  89.723  1.00  0.00           O  
ATOM    354  CB  LEU B 324      33.868 108.975  92.344  1.00  0.00           C  
ATOM    355  CG  LEU B 324      34.856 109.887  93.072  1.00  0.00           C  
ATOM    356  CD1 LEU B 324      35.353 111.141  92.308  1.00  0.00           C  
ATOM    357  CD2 LEU B 324      34.285 110.246  94.403  1.00  0.00           C  
ATOM    358  N   ALA B 325      32.508 106.984  90.345  1.00  0.00           N  
ATOM    359  CA  ALA B 325      32.306 105.692  89.658  1.00  0.00           C  
ATOM    360  C   ALA B 325      32.534 105.780  88.152  1.00  0.00           C  
ATOM    361  O   ALA B 325      33.289 104.998  87.579  1.00  0.00           O  
ATOM    362  CB  ALA B 325      30.913 105.144  89.930  1.00  0.00           C  
ATOM    363  N   ASN B 332      31.883 106.744  87.521  1.00  0.00           N  
ATOM    364  CA  ASN B 332      32.060 107.017  86.095  1.00  0.00           C  
ATOM    365  C   ASN B 332      33.507 107.252  85.664  1.00  0.00           C  
ATOM    366  O   ASN B 332      33.913 106.808  84.570  1.00  0.00           O  
ATOM    367  CB  ASN B 332      31.178 108.186  85.661  1.00  0.00           C  
ATOM    368  CG  ASN B 332      30.903 108.175  84.175  1.00  0.00           C  
ATOM    369  OD1 ASN B 332      30.111 107.369  83.684  1.00  0.00           O  
ATOM    370  ND2 ASN B 332      31.550 109.059  83.451  1.00  0.00           N  
ATOM    371  N   ARG B 333      34.288 107.947  86.497  1.00  0.00           N  
ATOM    372  CA  ARG B 333      35.705 108.173  86.217  1.00  0.00           C  
ATOM    373  C   ARG B 333      36.466 106.863  86.234  1.00  0.00           C  
ATOM    374  O   ARG B 333      37.358 106.669  85.428  1.00  0.00           O  
ATOM    375  CB  ARG B 333      36.347 109.155  87.217  1.00  0.00           C  
ATOM    376  CG  ARG B 333      35.856 110.603  87.060  1.00  0.00           C  
ATOM    377  CD  ARG B 333      36.557 111.615  87.950  1.00  0.00           C  
ATOM    378  NE  ARG B 333      37.965 111.721  87.609  1.00  0.00           N  
ATOM    379  CZ  ARG B 333      38.483 112.529  86.684  1.00  0.00           C  
ATOM    380  NH1 ARG B 333      37.716 113.355  85.993  1.00  0.00           N  
ATOM    381  NH2 ARG B 333      39.792 112.519  86.462  1.00  0.00           N  
ATOM    382  N   VAL B 334      36.128 105.977  87.169  1.00  0.00           N  
ATOM    383  CA  VAL B 334      36.790 104.702  87.282  1.00  0.00           C  
ATOM    384  C   VAL B 334      36.394 103.803  86.111  1.00  0.00           C  
ATOM    385  O   VAL B 334      37.262 103.197  85.494  1.00  0.00           O  
ATOM    386  CB  VAL B 334      36.503 104.018  88.655  1.00  0.00           C  
ATOM    387  CG1 VAL B 334      37.102 102.597  88.720  1.00  0.00           C  
ATOM    388  CG2 VAL B 334      37.056 104.870  89.774  1.00  0.00           C  
ATOM    389  N   LEU B 335      35.091 103.737  85.807  1.00  0.00           N  
ATOM    390  CA  LEU B 335      34.562 102.943  84.699  1.00  0.00           C  
ATOM    391  C   LEU B 335      35.217 103.355  83.401  1.00  0.00           C  
ATOM    392  O   LEU B 335      35.608 102.509  82.617  1.00  0.00           O  
ATOM    393  CB  LEU B 335      33.054 103.096  84.585  1.00  0.00           C  
ATOM    394  CG  LEU B 335      32.094 102.519  85.652  1.00  0.00           C  
ATOM    395  CD1 LEU B 335      30.671 103.103  85.478  1.00  0.00           C  
ATOM    396  CD2 LEU B 335      32.048 100.966  85.684  1.00  0.00           C  
ATOM    397  N   GLU B 336      35.386 104.654  83.176  1.00  0.00           N  
ATOM    398  CA  GLU B 336      36.117 105.090  81.969  1.00  0.00           C  
ATOM    399  C   GLU B 336      37.594 104.669  81.951  1.00  0.00           C  
ATOM    400  O   GLU B 336      38.146 104.312  80.905  1.00  0.00           O  
ATOM    401  CB  GLU B 336      35.945 106.591  81.733  1.00  0.00           C  
ATOM    402  CG  GLU B 336      34.481 107.000  81.483  1.00  0.00           C  
ATOM    403  CD  GLU B 336      33.941 106.625  80.099  1.00  0.00           C  
ATOM    404  OE1 GLU B 336      34.752 106.432  79.153  1.00  0.00           O  
ATOM    405  OE2 GLU B 336      32.693 106.552  79.958  1.00  0.00           O  
ATOM    406  N   LYS B 337      38.246 104.698  83.104  1.00  0.00           N  
ATOM    407  CA  LYS B 337      39.599 104.169  83.161  1.00  0.00           C  
ATOM    408  C   LYS B 337      39.611 102.684  82.807  1.00  0.00           C  
ATOM    409  O   LYS B 337      40.395 102.270  81.968  1.00  0.00           O  
ATOM    410  CB  LYS B 337      40.268 104.458  84.507  1.00  0.00           C  
ATOM    411  CG  LYS B 337      40.693 105.895  84.601  1.00  0.00           C  
ATOM    412  CD  LYS B 337      41.108 106.256  85.992  1.00  0.00           C  
ATOM    413  CE  LYS B 337      41.188 107.762  86.154  1.00  0.00           C  
ATOM    414  NZ  LYS B 337      41.932 108.426  85.065  1.00  0.00           N  
ATOM    415  N   LEU B 338      38.713 101.903  83.415  1.00  0.00           N  
ATOM    416  CA  LEU B 338      38.549 100.488  83.076  1.00  0.00           C  
ATOM    417  C   LEU B 338      38.329 100.248  81.586  1.00  0.00           C  
ATOM    418  O   LEU B 338      38.958  99.397  81.003  1.00  0.00           O  
ATOM    419  CB  LEU B 338      37.424  99.849  83.917  1.00  0.00           C  
ATOM    420  CG  LEU B 338      37.693  99.753  85.441  1.00  0.00           C  
ATOM    421  CD1 LEU B 338      36.482  99.251  86.208  1.00  0.00           C  
ATOM    422  CD2 LEU B 338      38.966  98.928  85.765  1.00  0.00           C  
ATOM    423  N   LYS B 339      37.435 101.002  80.972  1.00  0.00           N  
ATOM    424  CA  LYS B 339      37.177 100.863  79.544  1.00  0.00           C  
ATOM    425  C   LYS B 339      38.410 101.172  78.684  1.00  0.00           C  
ATOM    426  O   LYS B 339      38.577 100.554  77.635  1.00  0.00           O  
ATOM    427  CB  LYS B 339      36.009 101.760  79.105  1.00  0.00           C  
ATOM    428  CG  LYS B 339      34.652 101.448  79.745  1.00  0.00           C  
ATOM    429  CD  LYS B 339      33.619 102.436  79.215  1.00  0.00           C  
ATOM    430  CE  LYS B 339      32.269 102.267  79.872  1.00  0.00           C  
ATOM    431  NZ  LYS B 339      31.306 103.262  79.280  1.00  0.00           N  
ATOM    432  N   THR B 340      39.250 102.123  79.118  1.00  0.00           N  
ATOM    433  CA  THR B 340      40.431 102.566  78.374  1.00  0.00           C  
ATOM    434  C   THR B 340      41.451 101.446  78.335  1.00  0.00           C  
ATOM    435  O   THR B 340      42.007 101.127  77.288  1.00  0.00           O  
ATOM    436  CB  THR B 340      41.030 103.871  79.008  1.00  0.00           C  
ATOM    437  OG1 THR B 340      40.120 104.954  78.797  1.00  0.00           O  
ATOM    438  CG2 THR B 340      42.408 104.271  78.417  1.00  0.00           C  
ATOM    439  N   ILE B 341      41.668 100.821  79.480  1.00  0.00           N  
ATOM    440  CA  ILE B 341      42.524  99.643  79.578  1.00  0.00           C  
ATOM    441  C   ILE B 341      42.098  98.558  78.593  1.00  0.00           C  
ATOM    442  O   ILE B 341      42.926  98.040  77.858  1.00  0.00           O  
ATOM    443  CB  ILE B 341      42.560  99.135  81.023  1.00  0.00           C  
ATOM    444  CG1 ILE B 341      43.432 100.062  81.881  1.00  0.00           C  
ATOM    445  CG2 ILE B 341      43.045  97.704  81.102  1.00  0.00           C  
ATOM    446  CD1 ILE B 341      43.320  99.825  83.400  1.00  0.00           C  
ATOM    447  N   MET B 342      40.804  98.254  78.547  1.00  0.00           N  
ATOM    448  CA  MET B 342      40.268  97.198  77.687  1.00  0.00           C  
ATOM    449  C   MET B 342      40.470  97.523  76.220  1.00  0.00           C  
ATOM    450  O   MET B 342      40.985  96.694  75.472  1.00  0.00           O  
ATOM    451  CB  MET B 342      38.769  96.958  77.975  1.00  0.00           C  
ATOM    452  CG  MET B 342      38.477  96.654  79.424  1.00  0.00           C  
ATOM    453  SD  MET B 342      36.812  96.117  79.830  1.00  0.00           S  
ATOM    454  CE  MET B 342      35.779  97.477  79.299  1.00  0.00           C  
ATOM    455  N   ARG B 343      40.060  98.726  75.811  1.00  0.00           N  
ATOM    456  CA  ARG B 343      40.309  99.210  74.440  1.00  0.00           C  
ATOM    457  C   ARG B 343      41.765  99.089  74.052  1.00  0.00           C  
ATOM    458  O   ARG B 343      42.059  98.673  72.956  1.00  0.00           O  
ATOM    459  CB  ARG B 343      39.816 100.659  74.230  1.00  0.00           C  
ATOM    460  CG  ARG B 343      38.321 100.720  74.276  1.00  0.00           C  
ATOM    461  CD  ARG B 343      37.785 102.121  74.352  1.00  0.00           C  
ATOM    462  NE  ARG B 343      36.336 102.055  74.236  1.00  0.00           N  
ATOM    463  CZ  ARG B 343      35.493 102.826  74.899  1.00  0.00           C  
ATOM    464  NH1 ARG B 343      35.959 103.733  75.734  1.00  0.00           N  
ATOM    465  NH2 ARG B 343      34.183 102.656  74.748  1.00  0.00           N  
ATOM    466  N   GLU B 344      42.662  99.456  74.966  1.00  0.00           N  
ATOM    467  CA  GLU B 344      44.093  99.359  74.729  1.00  0.00           C  
ATOM    468  C   GLU B 344      44.515  97.915  74.496  1.00  0.00           C  
ATOM    469  O   GLU B 344      45.227  97.621  73.544  1.00  0.00           O  
ATOM    470  CB  GLU B 344      44.879  99.938  75.904  1.00  0.00           C  
ATOM    471  CG  GLU B 344      45.020 101.441  75.889  1.00  0.00           C  
ATOM    472  CD  GLU B 344      45.722 101.983  77.128  1.00  0.00           C  
ATOM    473  OE1 GLU B 344      46.416 101.210  77.838  1.00  0.00           O  
ATOM    474  OE2 GLU B 344      45.561 103.190  77.393  1.00  0.00           O  
ATOM    475  N   GLU B 345      44.074  97.019  75.369  1.00  0.00           N  
ATOM    476  CA  GLU B 345      44.463  95.621  75.234  1.00  0.00           C  
ATOM    477  C   GLU B 345      43.811  94.909  74.034  1.00  0.00           C  
ATOM    478  O   GLU B 345      44.449  94.080  73.402  1.00  0.00           O  
ATOM    479  CB  GLU B 345      44.253  94.855  76.542  1.00  0.00           C  
ATOM    480  CG  GLU B 345      45.113  95.354  77.730  1.00  0.00           C  
ATOM    481  CD  GLU B 345      46.620  95.414  77.454  1.00  0.00           C  
ATOM    482  OE1 GLU B 345      47.160  94.566  76.708  1.00  0.00           O  
ATOM    483  OE2 GLU B 345      47.284  96.317  78.005  1.00  0.00           O  
ATOM    484  N   PHE B 347      42.559  95.250  73.717  1.00  0.00           N  
ATOM    485  CA  PHE B 347      41.873  94.655  72.547  1.00  0.00           C  
ATOM    486  C   PHE B 347      42.318  95.189  71.193  1.00  0.00           C  
ATOM    487  O   PHE B 347      42.265  94.466  70.204  1.00  0.00           O  
ATOM    488  CB  PHE B 347      40.355  94.694  72.681  1.00  0.00           C  
ATOM    489  CG  PHE B 347      39.842  93.938  73.869  1.00  0.00           C  
ATOM    490  CD1 PHE B 347      40.373  92.693  74.207  1.00  0.00           C  
ATOM    491  CD2 PHE B 347      38.838  94.472  74.658  1.00  0.00           C  
ATOM    492  CE1 PHE B 347      39.913  92.001  75.315  1.00  0.00           C  
ATOM    493  CE2 PHE B 347      38.372  93.784  75.766  1.00  0.00           C  
ATOM    494  CZ  PHE B 347      38.904  92.557  76.095  1.00  0.00           C  
ATOM    495  N   GLU B 348      42.795  96.435  71.141  1.00  0.00           N  
ATOM    496  CA  GLU B 348      43.392  96.935  69.891  1.00  0.00           C  
ATOM    497  C   GLU B 348      44.573  96.053  69.428  1.00  0.00           C  
ATOM    498  O   GLU B 348      44.777  95.874  68.224  1.00  0.00           O  
ATOM    499  CB  GLU B 348      43.716  98.433  69.952  1.00  0.00           C  
ATOM    500  CG  GLU B 348      45.177  98.808  70.118  1.00  0.00           C  
ATOM    501  CD  GLU B 348      45.949  98.810  68.800  1.00  0.00           C  
ATOM    502  OE1 GLU B 348      45.324  99.063  67.746  1.00  0.00           O  
ATOM    503  OE2 GLU B 348      47.182  98.560  68.815  1.00  0.00           O  
ATOM    504  N   LYS B 349      45.292  95.454  70.383  1.00  0.00           N  
ATOM    505  CA  LYS B 349      46.431  94.567  70.100  1.00  0.00           C  
ATOM    506  C   LYS B 349      46.084  93.214  69.459  1.00  0.00           C  
ATOM    507  O   LYS B 349      46.940  92.576  68.837  1.00  0.00           O  
ATOM    508  CB  LYS B 349      47.217  94.305  71.376  1.00  0.00           C  
ATOM    509  CG  LYS B 349      47.874  95.529  71.968  1.00  0.00           C  
ATOM    510  CD  LYS B 349      48.567  95.157  73.251  1.00  0.00           C  
ATOM    511  CE  LYS B 349      49.100  96.370  73.934  1.00  0.00           C  
ATOM    512  NZ  LYS B 349      48.993  96.143  75.387  1.00  0.00           N  
ATOM    513  N   ILE B 352      44.845  92.762  69.633  1.00  0.00           N  
ATOM    514  CA  ILE B 352      44.437  91.449  69.114  1.00  0.00           C  
ATOM    515  C   ILE B 352      43.519  91.590  67.915  1.00  0.00           C  
ATOM    516  O   ILE B 352      42.890  90.617  67.487  1.00  0.00           O  
ATOM    517  CB  ILE B 352      43.822  90.531  70.213  1.00  0.00           C  
ATOM    518  CG1 ILE B 352      42.482  91.058  70.740  1.00  0.00           C  
ATOM    519  CG2 ILE B 352      44.794  90.362  71.342  1.00  0.00           C  
ATOM    520  CD1 ILE B 352      41.742  90.062  71.595  1.00  0.00           C  
ATOM    521  N   ASP B 361      43.459  92.820  67.394  1.00  0.00           N  
ATOM    522  CA  ASP B 361      42.646  93.207  66.230  1.00  0.00           C  
ATOM    523  C   ASP B 361      41.140  93.048  66.457  1.00  0.00           C  
ATOM    524  O   ASP B 361      40.385  92.691  65.542  1.00  0.00           O  
ATOM    525  CB  ASP B 361      43.146  92.502  64.955  1.00  0.00           C  
ATOM    526  CG  ASP B 361      44.604  92.860  64.621  1.00  0.00           C  
ATOM    527  OD1 ASP B 361      44.931  94.057  64.541  1.00  0.00           O  
ATOM    528  OD2 ASP B 361      45.437  91.946  64.442  1.00  0.00           O  
ATOM    529  N   ALA B 362      40.713  93.314  67.689  1.00  0.00           N  
ATOM    530  CA  ALA B 362      39.300  93.362  68.013  1.00  0.00           C  
ATOM    531  C   ALA B 362      38.790  94.767  67.737  1.00  0.00           C  
ATOM    532  O   ALA B 362      39.360  95.733  68.214  1.00  0.00           O  
ATOM    533  CB  ALA B 362      39.071  92.969  69.468  1.00  0.00           C  
ATOM    534  N   VAL B 363      37.729  94.884  66.954  1.00  0.00           N  
ATOM    535  CA  VAL B 363      37.241  96.206  66.540  1.00  0.00           C  
ATOM    536  C   VAL B 363      35.961  96.583  67.292  1.00  0.00           C  
ATOM    537  O   VAL B 363      35.042  95.782  67.387  1.00  0.00           O  
ATOM    538  CB  VAL B 363      37.035  96.293  64.992  1.00  0.00           C  
ATOM    539  CG1 VAL B 363      36.592  97.667  64.577  1.00  0.00           C  
ATOM    540  CG2 VAL B 363      38.328  95.915  64.238  1.00  0.00           C  
ATOM    541  N   GLU B 364      35.895  97.806  67.818  1.00  0.00           N  
ATOM    542  CA  GLU B 364      34.723  98.235  68.601  1.00  0.00           C  
ATOM    543  C   GLU B 364      33.555  98.715  67.757  1.00  0.00           C  
ATOM    544  O   GLU B 364      33.741  99.332  66.701  1.00  0.00           O  
ATOM    545  CB  GLU B 364      35.100  99.310  69.596  1.00  0.00           C  
ATOM    546  CG  GLU B 364      34.132  99.478  70.781  1.00  0.00           C  
ATOM    547  CD  GLU B 364      34.580 100.601  71.703  1.00  0.00           C  
ATOM    548  OE1 GLU B 364      35.676 101.130  71.461  1.00  0.00           O  
ATOM    549  OE2 GLU B 364      33.850 100.972  72.651  1.00  0.00           O  
ATOM    550  N   MET B 365      32.356  98.447  68.270  1.00  0.00           N  
ATOM    551  CA  MET B 365      31.079  98.709  67.610  1.00  0.00           C  
ATOM    552  C   MET B 365      30.076  98.951  68.716  1.00  0.00           C  
ATOM    553  O   MET B 365      30.429  98.864  69.897  1.00  0.00           O  
ATOM    554  CB  MET B 365      30.620  97.422  66.966  1.00  0.00           C  
ATOM    555  CG  MET B 365      30.628  97.351  65.543  1.00  0.00           C  
ATOM    556  SD  MET B 365      29.696  95.843  65.170  1.00  0.00           S  
ATOM    557  CE  MET B 365      28.015  96.434  65.265  1.00  0.00           C  
ATOM    558  N   LEU B 366      28.817  99.196  68.346  1.00  0.00           N  
ATOM    559  CA  LEU B 366      27.730  99.308  69.318  1.00  0.00           C  
ATOM    560  C   LEU B 366      26.352  98.840  68.815  1.00  0.00           C  
ATOM    561  O   LEU B 366      25.801  99.387  67.866  1.00  0.00           O  
ATOM    562  CB  LEU B 366      27.650 100.738  69.874  1.00  0.00           C  
ATOM    563  CG  LEU B 366      26.706 101.038  71.055  1.00  0.00           C  
ATOM    564  CD1 LEU B 366      27.146 100.306  72.316  1.00  0.00           C  
ATOM    565  CD2 LEU B 366      26.709 102.534  71.293  1.00  0.00           C  
ATOM    566  N   MET B 368      25.798  97.845  69.505  1.00  0.00           N  
ATOM    567  CA  MET B 368      24.455  97.302  69.255  1.00  0.00           C  
ATOM    568  C   MET B 368      23.378  98.050  70.042  1.00  0.00           C  
ATOM    569  O   MET B 368      23.685  98.691  71.036  1.00  0.00           O  
ATOM    570  CB  MET B 368      24.401  95.832  69.666  1.00  0.00           C  
ATOM    571  CG  MET B 368      25.071  94.908  68.695  1.00  0.00           C  
ATOM    572  SD  MET B 368      24.618  95.266  66.982  1.00  0.00           S  
ATOM    573  CE  MET B 368      25.524  93.916  66.202  1.00  0.00           C  
ATOM    574  N   PRO B 370      22.105  97.972  69.594  1.00  0.00           N  
ATOM    575  CA  PRO B 370      21.024  98.440  70.470  1.00  0.00           C  
ATOM    576  C   PRO B 370      20.814  97.439  71.622  1.00  0.00           C  
ATOM    577  O   PRO B 370      21.209  96.289  71.481  1.00  0.00           O  
ATOM    578  CB  PRO B 370      19.823  98.443  69.535  1.00  0.00           C  
ATOM    579  CG  PRO B 370      20.158  97.334  68.534  1.00  0.00           C  
ATOM    580  CD  PRO B 370      21.601  97.499  68.292  1.00  0.00           C  
ATOM    581  N   ALA B 371      20.210  97.856  72.735  1.00  0.00           N  
ATOM    582  CA  ALA B 371      19.798  96.938  73.805  1.00  0.00           C  
ATOM    583  C   ALA B 371      18.365  96.453  73.621  1.00  0.00           C  
ATOM    584  O   ALA B 371      18.011  95.332  74.050  1.00  0.00           O  
ATOM    585  CB  ALA B 371      19.916  97.615  75.132  1.00  0.00           C  
ATOM    586  N   LEU B 372      17.540  97.307  73.004  1.00  0.00           N  
ATOM    587  CA  LEU B 372      16.148  96.989  72.710  1.00  0.00           C  
ATOM    588  C   LEU B 372      16.063  96.236  71.386  1.00  0.00           C  
ATOM    589  O   LEU B 372      16.390  96.779  70.342  1.00  0.00           O  
ATOM    590  CB  LEU B 372      15.308  98.265  72.664  1.00  0.00           C  
ATOM    591  CG  LEU B 372      13.831  98.133  72.288  1.00  0.00           C  
ATOM    592  CD1 LEU B 372      13.027  97.377  73.356  1.00  0.00           C  
ATOM    593  CD2 LEU B 372      13.276  99.529  72.088  1.00  0.00           C  
ATOM    594  N   LEU B 373      15.626  94.978  71.444  1.00  0.00           N  
ATOM    595  CA  LEU B 373      15.721  94.087  70.298  1.00  0.00           C  
ATOM    596  C   LEU B 373      14.408  93.425  69.975  1.00  0.00           C  
ATOM    597  O   LEU B 373      13.708  92.965  70.887  1.00  0.00           O  
ATOM    598  CB  LEU B 373      16.739  92.981  70.549  1.00  0.00           C  
ATOM    599  CG  LEU B 373      18.146  93.271  71.029  1.00  0.00           C  
ATOM    600  CD1 LEU B 373      18.744  91.943  71.492  1.00  0.00           C  
ATOM    601  CD2 LEU B 373      18.997  93.946  69.930  1.00  0.00           C  
ATOM    602  N   PRO B 374      14.073  93.354  68.670  1.00  0.00           N  
ATOM    603  CA  PRO B 374      12.878  92.609  68.238  1.00  0.00           C  
ATOM    604  C   PRO B 374      12.965  91.142  68.670  1.00  0.00           C  
ATOM    605  O   PRO B 374      13.994  90.499  68.483  1.00  0.00           O  
ATOM    606  CB  PRO B 374      12.885  92.754  66.703  1.00  0.00           C  
ATOM    607  CG  PRO B 374      14.266  93.218  66.345  1.00  0.00           C  
ATOM    608  CD  PRO B 374      14.792  93.979  67.541  1.00  0.00           C  
ATOM    609  N   ALA B 375      11.893  90.627  69.259  1.00  0.00           N  
ATOM    610  CA  ALA B 375      11.889  89.274  69.813  1.00  0.00           C  
ATOM    611  C   ALA B 375      12.189  88.196  68.770  1.00  0.00           C  
ATOM    612  O   ALA B 375      12.687  87.131  69.114  1.00  0.00           O  
ATOM    613  CB  ALA B 375      10.588  88.996  70.527  1.00  0.00           C  
ATOM    614  N   GLU B 376      11.947  88.507  67.498  1.00  0.00           N  
ATOM    615  CA  GLU B 376      12.158  87.570  66.393  1.00  0.00           C  
ATOM    616  C   GLU B 376      13.583  87.048  66.302  1.00  0.00           C  
ATOM    617  O   GLU B 376      13.814  85.925  65.849  1.00  0.00           O  
ATOM    618  CB  GLU B 376      11.793  88.215  65.062  1.00  0.00           C  
ATOM    619  CG  GLU B 376      10.371  88.747  65.001  1.00  0.00           C  
ATOM    620  CD  GLU B 376      10.277  90.223  65.348  1.00  0.00           C  
ATOM    621  OE1 GLU B 376      10.403  90.580  66.537  1.00  0.00           O  
ATOM    622  OE2 GLU B 376      10.049  91.035  64.422  1.00  0.00           O  
ATOM    623  N   LEU B 377      14.534  87.864  66.739  1.00  0.00           N  
ATOM    624  CA  LEU B 377      15.953  87.537  66.648  1.00  0.00           C  
ATOM    625  C   LEU B 377      16.256  86.355  67.561  1.00  0.00           C  
ATOM    626  O   LEU B 377      17.035  85.463  67.219  1.00  0.00           O  
ATOM    627  CB  LEU B 377      16.767  88.777  67.026  1.00  0.00           C  
ATOM    628  CG  LEU B 377      18.061  89.180  66.332  1.00  0.00           C  
ATOM    629  CD1 LEU B 377      18.071  88.831  64.884  1.00  0.00           C  
ATOM    630  CD2 LEU B 377      18.203  90.659  66.467  1.00  0.00           C  
ATOM    631  N   TRP B 378      15.580  86.337  68.701  1.00  0.00           N  
ATOM    632  CA  TRP B 378      15.723  85.286  69.693  1.00  0.00           C  
ATOM    633  C   TRP B 378      14.780  84.090  69.513  1.00  0.00           C  
ATOM    634  O   TRP B 378      15.054  82.998  70.033  1.00  0.00           O  
ATOM    635  CB  TRP B 378      15.593  85.913  71.080  1.00  0.00           C  
ATOM    636  CG  TRP B 378      16.912  86.523  71.568  1.00  0.00           C  
ATOM    637  CD1 TRP B 378      17.714  87.419  70.906  1.00  0.00           C  
ATOM    638  CD2 TRP B 378      17.544  86.280  72.823  1.00  0.00           C  
ATOM    639  NE1 TRP B 378      18.812  87.727  71.665  1.00  0.00           N  
ATOM    640  CE2 TRP B 378      18.735  87.037  72.846  1.00  0.00           C  
ATOM    641  CE3 TRP B 378      17.227  85.484  73.932  1.00  0.00           C  
ATOM    642  CZ2 TRP B 378      19.602  87.020  73.934  1.00  0.00           C  
ATOM    643  CZ3 TRP B 378      18.099  85.472  75.012  1.00  0.00           C  
ATOM    644  CH2 TRP B 378      19.262  86.231  75.005  1.00  0.00           C  
ATOM    645  N   LYS B 388      13.674  84.285  68.794  1.00  0.00           N  
ATOM    646  CA  LYS B 388      12.792  83.167  68.373  1.00  0.00           C  
ATOM    647  C   LYS B 388      13.495  82.322  67.328  1.00  0.00           C  
ATOM    648  O   LYS B 388      13.327  81.104  67.304  1.00  0.00           O  
ATOM    649  CB  LYS B 388      11.458  83.670  67.804  1.00  0.00           C  
ATOM    650  CG  LYS B 388      10.662  84.542  68.752  1.00  0.00           C  
ATOM    651  CD  LYS B 388       9.298  84.859  68.214  1.00  0.00           C  
ATOM    652  CE  LYS B 388       8.489  85.621  69.257  1.00  0.00           C  
ATOM    653  NZ  LYS B 388       7.340  86.351  68.649  1.00  0.00           N  
ATOM    654  N   GLU B 389      14.281  82.978  66.471  1.00  0.00           N  
ATOM    655  CA  GLU B 389      15.138  82.306  65.485  1.00  0.00           C  
ATOM    656  C   GLU B 389      16.192  81.395  66.130  1.00  0.00           C  
ATOM    657  O   GLU B 389      16.271  80.210  65.778  1.00  0.00           O  
ATOM    658  CB  GLU B 389      15.818  83.327  64.569  1.00  0.00           C  
ATOM    659  CG  GLU B 389      15.084  83.633  63.293  1.00  0.00           C  
ATOM    660  CD  GLU B 389      15.562  84.929  62.627  1.00  0.00           C  
ATOM    661  OE1 GLU B 389      16.743  85.318  62.830  1.00  0.00           O  
ATOM    662  OE2 GLU B 389      14.749  85.557  61.885  1.00  0.00           O  
ATOM    663  N   SER B 396      16.982  81.934  67.071  1.00  0.00           N  
ATOM    664  CA  SER B 396      17.994  81.148  67.810  1.00  0.00           C  
ATOM    665  C   SER B 396      17.410  80.139  68.790  1.00  0.00           C  
ATOM    666  O   SER B 396      18.083  79.176  69.178  1.00  0.00           O  
ATOM    667  CB  SER B 396      18.965  82.070  68.558  1.00  0.00           C  
ATOM    668  OG  SER B 396      18.312  82.777  69.598  1.00  0.00           O  
ATOM    669  N   GLY B 397      16.170  80.360  69.206  1.00  0.00           N  
ATOM    670  CA  GLY B 397      15.519  79.469  70.161  1.00  0.00           C  
ATOM    671  C   GLY B 397      15.651  79.904  71.616  1.00  0.00           C  
ATOM    672  O   GLY B 397      14.938  79.389  72.474  1.00  0.00           O  
ATOM    673  N   ARG B 399      16.520  80.874  71.900  1.00  0.00           N  
ATOM    674  CA  ARG B 399      16.765  81.297  73.281  1.00  0.00           C  
ATOM    675  C   ARG B 399      15.654  82.169  73.853  1.00  0.00           C  
ATOM    676  O   ARG B 399      15.590  82.344  75.069  1.00  0.00           O  
ATOM    677  CB  ARG B 399      18.072  82.040  73.399  1.00  0.00           C  
ATOM    678  CG  ARG B 399      19.313  81.220  73.163  1.00  0.00           C  
ATOM    679  CD  ARG B 399      20.439  82.197  72.934  1.00  0.00           C  
ATOM    680  NE  ARG B 399      21.239  82.386  74.123  1.00  0.00           N  
ATOM    681  CZ  ARG B 399      22.076  83.391  74.356  1.00  0.00           C  
ATOM    682  NH1 ARG B 399      22.247  84.394  73.501  1.00  0.00           N  
ATOM    683  NH2 ARG B 399      22.742  83.374  75.492  1.00  0.00           N  
ATOM    684  N   TYR B 404      14.779  82.706  72.989  1.00  0.00           N  
ATOM    685  CA  TYR B 404      13.582  83.407  73.457  1.00  0.00           C  
ATOM    686  C   TYR B 404      12.789  82.574  74.476  1.00  0.00           C  
ATOM    687  O   TYR B 404      12.340  83.085  75.506  1.00  0.00           O  
ATOM    688  CB  TYR B 404      12.698  83.803  72.275  1.00  0.00           C  
ATOM    689  CG  TYR B 404      11.545  84.705  72.638  1.00  0.00           C  
ATOM    690  CD1 TYR B 404      11.763  86.040  72.988  1.00  0.00           C  
ATOM    691  CD2 TYR B 404      10.237  84.225  72.644  1.00  0.00           C  
ATOM    692  CE1 TYR B 404      10.714  86.872  73.336  1.00  0.00           C  
ATOM    693  CE2 TYR B 404       9.171  85.055  72.986  1.00  0.00           C  
ATOM    694  CZ  TYR B 404       9.416  86.381  73.313  1.00  0.00           C  
ATOM    695  OH  TYR B 404       8.376  87.210  73.653  1.00  0.00           O  
ATOM    696  N   GLU B 406      12.655  81.284  74.187  1.00  0.00           N  
ATOM    697  CA  GLU B 406      11.960  80.343  75.054  1.00  0.00           C  
ATOM    698  C   GLU B 406      12.888  79.698  76.106  1.00  0.00           C  
ATOM    699  O   GLU B 406      12.478  79.499  77.243  1.00  0.00           O  
ATOM    700  CB  GLU B 406      11.268  79.257  74.211  1.00  0.00           C  
ATOM    701  CG  GLU B 406      10.290  79.766  73.132  1.00  0.00           C  
ATOM    702  CD  GLU B 406      10.983  80.283  71.846  1.00  0.00           C  
ATOM    703  OE1 GLU B 406      12.232  80.181  71.727  1.00  0.00           O  
ATOM    704  OE2 GLU B 406      10.264  80.803  70.947  1.00  0.00           O  
ATOM    705  N   THR B 486      14.134  79.400  75.737  1.00  0.00           N  
ATOM    706  CA  THR B 486      15.054  78.662  76.622  1.00  0.00           C  
ATOM    707  C   THR B 486      15.923  79.466  77.631  1.00  0.00           C  
ATOM    708  O   THR B 486      16.530  78.870  78.537  1.00  0.00           O  
ATOM    709  CB  THR B 486      15.981  77.708  75.814  1.00  0.00           C  
ATOM    710  OG1 THR B 486      16.815  78.468  74.944  1.00  0.00           O  
ATOM    711  CG2 THR B 486      15.163  76.727  74.977  1.00  0.00           C  
ATOM    712  N   TYR B 487      15.992  80.789  77.493  1.00  0.00           N  
ATOM    713  CA  TYR B 487      16.878  81.592  78.361  1.00  0.00           C  
ATOM    714  C   TYR B 487      16.408  81.651  79.809  1.00  0.00           C  
ATOM    715  O   TYR B 487      17.225  81.684  80.753  1.00  0.00           O  
ATOM    716  CB  TYR B 487      17.050  83.010  77.843  1.00  0.00           C  
ATOM    717  CG  TYR B 487      18.275  83.726  78.396  1.00  0.00           C  
ATOM    718  CD1 TYR B 487      19.532  83.493  77.854  1.00  0.00           C  
ATOM    719  CD2 TYR B 487      18.169  84.650  79.439  1.00  0.00           C  
ATOM    720  CE1 TYR B 487      20.667  84.153  78.327  1.00  0.00           C  
ATOM    721  CE2 TYR B 487      19.308  85.332  79.931  1.00  0.00           C  
ATOM    722  CZ  TYR B 487      20.554  85.070  79.364  1.00  0.00           C  
ATOM    723  OH  TYR B 487      21.687  85.701  79.805  1.00  0.00           O  
ATOM    724  N   GLY B 488      15.097  81.676  79.992  1.00  0.00           N  
ATOM    725  CA  GLY B 488      14.546  81.766  81.336  1.00  0.00           C  
ATOM    726  C   GLY B 488      13.918  83.117  81.644  1.00  0.00           C  
ATOM    727  O   GLY B 488      13.946  84.021  80.816  1.00  0.00           O  
ATOM    728  N   PRO B 495      13.361  83.257  82.859  1.00  0.00           N  
ATOM    729  CA  PRO B 495      12.708  84.490  83.286  1.00  0.00           C  
ATOM    730  C   PRO B 495      13.698  85.626  83.597  1.00  0.00           C  
ATOM    731  O   PRO B 495      13.280  86.693  84.039  1.00  0.00           O  
ATOM    732  CB  PRO B 495      11.916  84.056  84.525  1.00  0.00           C  
ATOM    733  CG  PRO B 495      12.588  82.840  85.029  1.00  0.00           C  
ATOM    734  CD  PRO B 495      13.338  82.209  83.898  1.00  0.00           C  
ATOM    735  N   ASN B 496      14.989  85.368  83.366  1.00  0.00           N  
ATOM    736  CA  ASN B 496      16.068  86.360  83.384  1.00  0.00           C  
ATOM    737  C   ASN B 496      15.852  87.412  82.295  1.00  0.00           C  
ATOM    738  O   ASN B 496      16.189  88.577  82.448  1.00  0.00           O  
ATOM    739  CB  ASN B 496      17.367  85.652  83.022  1.00  0.00           C  
ATOM    740  CG  ASN B 496      18.288  85.490  84.168  1.00  0.00           C  
ATOM    741  OD1 ASN B 496      19.498  85.670  84.005  1.00  0.00           O  
ATOM    742  ND2 ASN B 496      17.751  85.120  85.343  1.00  0.00           N  
ATOM    743  N   LEU B 497      15.338  86.930  81.174  1.00  0.00           N  
ATOM    744  CA  LEU B 497      15.023  87.719  80.001  1.00  0.00           C  
ATOM    745  C   LEU B 497      13.879  88.692  80.287  1.00  0.00           C  
ATOM    746  O   LEU B 497      12.758  88.275  80.572  1.00  0.00           O  
ATOM    747  CB  LEU B 497      14.614  86.769  78.863  1.00  0.00           C  
ATOM    748  CG  LEU B 497      14.565  87.318  77.447  1.00  0.00           C  
ATOM    749  CD1 LEU B 497      15.936  87.794  76.990  1.00  0.00           C  
ATOM    750  CD2 LEU B 497      14.016  86.235  76.526  1.00  0.00           C  
ATOM    751  N   TYR B 498      14.172  89.984  80.208  1.00  0.00           N  
ATOM    752  CA  TYR B 498      13.116  90.991  80.180  1.00  0.00           C  
ATOM    753  C   TYR B 498      12.389  90.966  78.833  1.00  0.00           C  
ATOM    754  O   TYR B 498      13.011  90.884  77.776  1.00  0.00           O  
ATOM    755  CB  TYR B 498      13.696  92.394  80.375  1.00  0.00           C  
ATOM    756  CG  TYR B 498      14.119  92.744  81.770  1.00  0.00           C  
ATOM    757  CD1 TYR B 498      15.459  92.763  82.115  1.00  0.00           C  
ATOM    758  CD2 TYR B 498      13.176  93.082  82.744  1.00  0.00           C  
ATOM    759  CE1 TYR B 498      15.869  93.118  83.390  1.00  0.00           C  
ATOM    760  CE2 TYR B 498      13.574  93.443  84.036  1.00  0.00           C  
ATOM    761  CZ  TYR B 498      14.926  93.453  84.343  1.00  0.00           C  
ATOM    762  OH  TYR B 498      15.344  93.809  85.599  1.00  0.00           O  
ATOM    763  N   ARG B 499      11.069  91.064  78.888  1.00  0.00           N  
ATOM    764  CA  ARG B 499      10.243  91.116  77.702  1.00  0.00           C  
ATOM    765  C   ARG B 499       9.316  92.308  77.818  1.00  0.00           C  
ATOM    766  O   ARG B 499       8.861  92.645  78.921  1.00  0.00           O  
ATOM    767  CB  ARG B 499       9.377  89.856  77.582  1.00  0.00           C  
ATOM    768  CG  ARG B 499      10.112  88.559  77.363  1.00  0.00           C  
ATOM    769  CD  ARG B 499       9.092  87.455  77.170  1.00  0.00           C  
ATOM    770  NE  ARG B 499       9.724  86.171  76.880  1.00  0.00           N  
ATOM    771  CZ  ARG B 499       9.070  85.061  76.548  1.00  0.00           C  
ATOM    772  NH1 ARG B 499       7.743  85.057  76.418  1.00  0.00           N  
ATOM    773  NH2 ARG B 499       9.753  83.956  76.313  1.00  0.00           N  
ATOM    774  N   LEU B 500       9.006  92.920  76.674  1.00  0.00           N  
ATOM    775  CA  LEU B 500       8.067  94.035  76.628  1.00  0.00           C  
ATOM    776  C   LEU B 500       7.386  94.109  75.267  1.00  0.00           C  
ATOM    777  O   LEU B 500       7.813  93.465  74.310  1.00  0.00           O  
ATOM    778  CB  LEU B 500       8.773  95.370  76.952  1.00  0.00           C  
ATOM    779  CG  LEU B 500       9.847  96.010  76.046  1.00  0.00           C  
ATOM    780  CD1 LEU B 500      10.088  97.467  76.489  1.00  0.00           C  
ATOM    781  CD2 LEU B 500      11.185  95.217  76.012  1.00  0.00           C  
ATOM    782  N   LYS B 501       6.326  94.899  75.191  1.00  0.00           N  
ATOM    783  CA  LYS B 501       5.696  95.191  73.912  1.00  0.00           C  
ATOM    784  C   LYS B 501       5.788  96.682  73.595  1.00  0.00           C  
ATOM    785  O   LYS B 501       5.773  97.517  74.500  1.00  0.00           O  
ATOM    786  CB  LYS B 501       4.228  94.725  73.921  1.00  0.00           C  
ATOM    787  CG  LYS B 501       4.076  93.225  74.154  1.00  0.00           C  
ATOM    788  CD  LYS B 501       2.644  92.778  74.018  1.00  0.00           C  
ATOM    789  CE  LYS B 501       2.604  91.333  73.607  1.00  0.00           C  
ATOM    790  NZ  LYS B 501       1.483  91.085  72.639  1.00  0.00           N  
ATOM    791  N   ASP B 502       5.894  97.014  72.311  1.00  0.00           N  
ATOM    792  CA  ASP B 502       5.795  98.399  71.877  1.00  0.00           C  
ATOM    793  C   ASP B 502       4.334  98.769  71.613  1.00  0.00           C  
ATOM    794  O   ASP B 502       3.426  97.956  71.858  1.00  0.00           O  
ATOM    795  CB  ASP B 502       6.734  98.688  70.683  1.00  0.00           C  
ATOM    796  CG  ASP B 502       6.178  98.223  69.328  1.00  0.00           C  
ATOM    797  OD1 ASP B 502       5.191  97.451  69.269  1.00  0.00           O  
ATOM    798  OD2 ASP B 502       6.754  98.655  68.299  1.00  0.00           O  
ATOM    799  N   ARG B 650       4.110  99.987  71.122  1.00  0.00           N  
ATOM    800  CA  ARG B 650       2.767 100.554  70.977  1.00  0.00           C  
ATOM    801  C   ARG B 650       1.896  99.884  69.894  1.00  0.00           C  
ATOM    802  O   ARG B 650       0.687 100.082  69.869  1.00  0.00           O  
ATOM    803  CB  ARG B 650       2.843 102.070  70.765  1.00  0.00           C  
ATOM    804  CG  ARG B 650       3.541 102.488  69.486  1.00  0.00           C  
ATOM    805  CD  ARG B 650       3.895 103.959  69.506  1.00  0.00           C  
ATOM    806  NE  ARG B 650       2.736 104.841  69.353  1.00  0.00           N  
ATOM    807  CZ  ARG B 650       2.768 106.155  69.558  1.00  0.00           C  
ATOM    808  NH1 ARG B 650       3.894 106.751  69.948  1.00  0.00           N  
ATOM    809  NH2 ARG B 650       1.674 106.880  69.380  1.00  0.00           N  
ATOM    810  N   ASN B 651       2.521  99.103  69.016  1.00  0.00           N  
ATOM    811  CA  ASN B 651       1.810  98.304  68.023  1.00  0.00           C  
ATOM    812  C   ASN B 651       1.697  96.846  68.427  1.00  0.00           C  
ATOM    813  O   ASN B 651       1.384  95.997  67.592  1.00  0.00           O  
ATOM    814  CB  ASN B 651       2.533  98.366  66.689  1.00  0.00           C  
ATOM    815  CG  ASN B 651       2.759  99.774  66.228  1.00  0.00           C  
ATOM    816  OD1 ASN B 651       1.807 100.520  65.973  1.00  0.00           O  
ATOM    817  ND2 ASN B 651       4.030 100.159  66.130  1.00  0.00           N  
ATOM    818  N   ASP B 652       1.980  96.562  69.698  1.00  0.00           N  
ATOM    819  CA  ASP B 652       1.875  95.215  70.265  1.00  0.00           C  
ATOM    820  C   ASP B 652       2.890  94.195  69.682  1.00  0.00           C  
ATOM    821  O   ASP B 652       2.774  92.986  69.903  1.00  0.00           O  
ATOM    822  CB  ASP B 652       0.421  94.706  70.212  1.00  0.00           C  
ATOM    823  CG  ASP B 652      -0.010  94.036  71.517  1.00  0.00           C  
ATOM    824  OD1 ASP B 652       0.194  94.658  72.602  1.00  0.00           O  
ATOM    825  OD2 ASP B 652      -0.560  92.897  71.459  1.00  0.00           O  
ATOM    826  N   ARG B 653       3.897  94.699  68.965  1.00  0.00           N  
ATOM    827  CA  ARG B 653       5.037  93.886  68.547  1.00  0.00           C  
ATOM    828  C   ARG B 653       5.894  93.523  69.763  1.00  0.00           C  
ATOM    829  O   ARG B 653       5.941  94.270  70.744  1.00  0.00           O  
ATOM    830  CB  ARG B 653       5.854  94.609  67.467  1.00  0.00           C  
ATOM    831  CG  ARG B 653       5.267  94.499  66.040  1.00  0.00           C  
ATOM    832  CD  ARG B 653       6.325  94.815  64.970  1.00  0.00           C  
ATOM    833  NE  ARG B 653       5.823  94.688  63.597  1.00  0.00           N  
ATOM    834  CZ  ARG B 653       5.276  95.681  62.882  1.00  0.00           C  
ATOM    835  NH1 ARG B 653       5.130  96.909  63.388  1.00  0.00           N  
ATOM    836  NH2 ARG B 653       4.854  95.443  61.645  1.00  0.00           N  
ATOM    837  N   ASP B 654       6.561  92.374  69.704  1.00  0.00           N  
ATOM    838  CA  ASP B 654       7.283  91.825  70.865  1.00  0.00           C  
ATOM    839  C   ASP B 654       8.756  92.241  70.883  1.00  0.00           C  
ATOM    840  O   ASP B 654       9.438  92.167  69.861  1.00  0.00           O  
ATOM    841  CB  ASP B 654       7.206  90.287  70.887  1.00  0.00           C  
ATOM    842  CG  ASP B 654       5.791  89.749  71.092  1.00  0.00           C  
ATOM    843  OD1 ASP B 654       4.949  90.423  71.723  1.00  0.00           O  
ATOM    844  OD2 ASP B 654       5.526  88.611  70.626  1.00  0.00           O  
ATOM    845  N   TYR B 655       9.248  92.642  72.059  1.00  0.00           N  
ATOM    846  CA  TYR B 655      10.649  93.022  72.227  1.00  0.00           C  
ATOM    847  C   TYR B 655      11.287  92.369  73.442  1.00  0.00           C  
ATOM    848  O   TYR B 655      10.594  91.915  74.363  1.00  0.00           O  
ATOM    849  CB  TYR B 655      10.798  94.565  72.302  1.00  0.00           C  
ATOM    850  CG  TYR B 655      10.665  95.219  70.952  1.00  0.00           C  
ATOM    851  CD1 TYR B 655       9.407  95.439  70.378  1.00  0.00           C  
ATOM    852  CD2 TYR B 655      11.797  95.588  70.232  1.00  0.00           C  
ATOM    853  CE1 TYR B 655       9.284  96.008  69.117  1.00  0.00           C  
ATOM    854  CE2 TYR B 655      11.687  96.164  68.987  1.00  0.00           C  
ATOM    855  CZ  TYR B 655      10.439  96.364  68.431  1.00  0.00           C  
ATOM    856  OH  TYR B 655      10.354  96.940  67.188  1.00  0.00           O  
ATOM    857  N   ILE B 656      12.619  92.341  73.429  1.00  0.00           N  
ATOM    858  CA  ILE B 656      13.420  92.058  74.630  1.00  0.00           C  
ATOM    859  C   ILE B 656      14.480  93.135  74.879  1.00  0.00           C  
ATOM    860  O   ILE B 656      14.909  93.845  73.966  1.00  0.00           O  
ATOM    861  CB  ILE B 656      14.106  90.686  74.562  1.00  0.00           C  
ATOM    862  CG1 ILE B 656      15.140  90.659  73.429  1.00  0.00           C  
ATOM    863  CG2 ILE B 656      13.056  89.557  74.396  1.00  0.00           C  
ATOM    864  CD1 ILE B 656      16.224  89.648  73.649  1.00  0.00           C  
ATOM    865  N   LEU B 657      14.852  93.280  76.140  1.00  0.00           N  
ATOM    866  CA  LEU B 657      16.061  93.984  76.502  1.00  0.00           C  
ATOM    867  C   LEU B 657      17.180  92.943  76.428  1.00  0.00           C  
ATOM    868  O   LEU B 657      17.043  91.835  76.988  1.00  0.00           O  
ATOM    869  CB  LEU B 657      15.968  94.576  77.914  1.00  0.00           C  
ATOM    870  CG  LEU B 657      14.798  95.489  78.307  1.00  0.00           C  
ATOM    871  CD1 LEU B 657      15.000  96.007  79.754  1.00  0.00           C  
ATOM    872  CD2 LEU B 657      14.566  96.651  77.306  1.00  0.00           C  
ATOM    873  N   GLY B 658      18.270  93.310  75.750  1.00  0.00           N  
ATOM    874  CA  GLY B 658      19.362  92.394  75.460  1.00  0.00           C  
ATOM    875  C   GLY B 658      20.134  92.027  76.703  1.00  0.00           C  
ATOM    876  O   GLY B 658      20.663  92.906  77.374  1.00  0.00           O  
ATOM    877  N   PRO B 659      20.142  90.725  77.060  1.00  0.00           N  
ATOM    878  CA  PRO B 659      21.017  90.248  78.169  1.00  0.00           C  
ATOM    879  C   PRO B 659      22.434  89.907  77.722  1.00  0.00           C  
ATOM    880  O   PRO B 659      23.330  89.726  78.573  1.00  0.00           O  
ATOM    881  CB  PRO B 659      20.306  88.991  78.664  1.00  0.00           C  
ATOM    882  CG  PRO B 659      19.516  88.495  77.482  1.00  0.00           C  
ATOM    883  CD  PRO B 659      19.315  89.627  76.503  1.00  0.00           C  
ATOM    884  N   THR B 660      22.599  89.859  76.399  1.00  0.00           N  
ATOM    885  CA  THR B 660      23.805  89.420  75.679  1.00  0.00           C  
ATOM    886  C   THR B 660      23.450  89.447  74.178  1.00  0.00           C  
ATOM    887  O   THR B 660      22.250  89.494  73.817  1.00  0.00           O  
ATOM    888  CB  THR B 660      24.298  88.000  76.107  1.00  0.00           C  
ATOM    889  OG1 THR B 660      25.449  87.641  75.334  1.00  0.00           O  
ATOM    890  CG2 THR B 660      23.223  86.932  75.915  1.00  0.00           C  
ATOM    891  N   HIS B 661      24.466  89.420  73.311  1.00  0.00           N  
ATOM    892  CA  HIS B 661      24.267  89.784  71.902  1.00  0.00           C  
ATOM    893  C   HIS B 661      24.788  88.786  70.821  1.00  0.00           C  
ATOM    894  O   HIS B 661      25.141  89.168  69.722  1.00  0.00           O  
ATOM    895  CB  HIS B 661      24.742  91.231  71.675  1.00  0.00           C  
ATOM    896  CG  HIS B 661      23.854  92.249  72.317  1.00  0.00           C  
ATOM    897  ND1 HIS B 661      22.801  92.837  71.651  1.00  0.00           N  
ATOM    898  CD2 HIS B 661      23.820  92.734  73.584  1.00  0.00           C  
ATOM    899  CE1 HIS B 661      22.175  93.670  72.466  1.00  0.00           C  
ATOM    900  NE2 HIS B 661      22.765  93.617  73.651  1.00  0.00           N  
ATOM    901  N   GLU B 662      24.789  87.500  71.130  1.00  0.00           N  
ATOM    902  CA  GLU B 662      25.159  86.496  70.121  1.00  0.00           C  
ATOM    903  C   GLU B 662      24.263  86.619  68.893  1.00  0.00           C  
ATOM    904  O   GLU B 662      24.766  86.757  67.779  1.00  0.00           O  
ATOM    905  CB  GLU B 662      25.133  85.066  70.702  1.00  0.00           C  
ATOM    906  CG  GLU B 662      26.317  84.728  71.640  1.00  0.00           C  
ATOM    907  CD  GLU B 662      26.216  85.340  73.022  1.00  0.00           C  
ATOM    908  OE1 GLU B 662      25.213  85.994  73.345  1.00  0.00           O  
ATOM    909  OE2 GLU B 662      27.148  85.149  73.816  1.00  0.00           O  
ATOM    910  N   GLU B 663      22.950  86.596  69.113  1.00  0.00           N  
ATOM    911  CA  GLU B 663      21.948  86.770  68.049  1.00  0.00           C  
ATOM    912  C   GLU B 663      22.115  88.061  67.234  1.00  0.00           C  
ATOM    913  O   GLU B 663      21.972  88.061  66.020  1.00  0.00           O  
ATOM    914  CB  GLU B 663      20.536  86.736  68.653  1.00  0.00           C  
ATOM    915  CG  GLU B 663      20.090  85.367  69.168  1.00  0.00           C  
ATOM    916  CD  GLU B 663      20.577  85.023  70.585  1.00  0.00           C  
ATOM    917  OE1 GLU B 663      21.425  85.721  71.180  1.00  0.00           O  
ATOM    918  OE2 GLU B 663      20.105  84.008  71.106  1.00  0.00           O  
ATOM    919  N   THR B 664      22.381  89.161  67.914  1.00  0.00           N  
ATOM    920  CA  THR B 664      22.509  90.469  67.259  1.00  0.00           C  
ATOM    921  C   THR B 664      23.732  90.474  66.346  1.00  0.00           C  
ATOM    922  O   THR B 664      23.651  90.861  65.192  1.00  0.00           O  
ATOM    923  CB  THR B 664      22.589  91.661  68.308  1.00  0.00           C  
ATOM    924  OG1 THR B 664      21.835  91.334  69.492  1.00  0.00           O  
ATOM    925  CG2 THR B 664      22.016  92.934  67.716  1.00  0.00           C  
ATOM    926  N   PHE B 665      24.877  90.039  66.864  1.00  0.00           N  
ATOM    927  CA  PHE B 665      26.095  90.007  66.039  1.00  0.00           C  
ATOM    928  C   PHE B 665      26.043  88.961  64.932  1.00  0.00           C  
ATOM    929  O   PHE B 665      26.515  89.203  63.835  1.00  0.00           O  
ATOM    930  CB  PHE B 665      27.341  89.846  66.906  1.00  0.00           C  
ATOM    931  CG  PHE B 665      27.803  91.131  67.540  1.00  0.00           C  
ATOM    932  CD1 PHE B 665      27.284  91.543  68.760  1.00  0.00           C  
ATOM    933  CD2 PHE B 665      28.735  91.938  66.897  1.00  0.00           C  
ATOM    934  CE1 PHE B 665      27.687  92.731  69.348  1.00  0.00           C  
ATOM    935  CE2 PHE B 665      29.168  93.155  67.479  1.00  0.00           C  
ATOM    936  CZ  PHE B 665      28.654  93.554  68.703  1.00  0.00           C  
ATOM    937  N   THR B 666      25.484  87.793  65.239  1.00  0.00           N  
ATOM    938  CA  THR B 666      25.263  86.735  64.244  1.00  0.00           C  
ATOM    939  C   THR B 666      24.404  87.203  63.061  1.00  0.00           C  
ATOM    940  O   THR B 666      24.757  86.940  61.916  1.00  0.00           O  
ATOM    941  CB  THR B 666      24.626  85.507  64.904  1.00  0.00           C  
ATOM    942  OG1 THR B 666      25.443  85.105  66.012  1.00  0.00           O  
ATOM    943  CG2 THR B 666      24.480  84.333  63.915  1.00  0.00           C  
ATOM    944  N   GLU B 667      23.296  87.904  63.346  1.00  0.00           N  
ATOM    945  CA  GLU B 667      22.405  88.429  62.317  1.00  0.00           C  
ATOM    946  C   GLU B 667      23.108  89.409  61.390  1.00  0.00           C  
ATOM    947  O   GLU B 667      22.962  89.343  60.163  1.00  0.00           O  
ATOM    948  CB  GLU B 667      21.182  89.098  62.952  1.00  0.00           C  
ATOM    949  CG  GLU B 667      20.265  89.840  61.984  1.00  0.00           C  
ATOM    950  CD  GLU B 667      19.615  88.926  60.949  1.00  0.00           C  
ATOM    951  OE1 GLU B 667      19.520  87.691  61.209  1.00  0.00           O  
ATOM    952  OE2 GLU B 667      19.191  89.433  59.869  1.00  0.00           O  
ATOM    953  N   LEU B 668      23.876  90.316  61.984  1.00  0.00           N  
ATOM    954  CA  LEU B 668      24.661  91.272  61.227  1.00  0.00           C  
ATOM    955  C   LEU B 668      25.666  90.574  60.306  1.00  0.00           C  
ATOM    956  O   LEU B 668      25.852  91.007  59.176  1.00  0.00           O  
ATOM    957  CB  LEU B 668      25.360  92.249  62.173  1.00  0.00           C  
ATOM    958  CG  LEU B 668      26.519  93.120  61.676  1.00  0.00           C  
ATOM    959  CD1 LEU B 668      26.023  94.241  60.754  1.00  0.00           C  
ATOM    960  CD2 LEU B 668      27.280  93.672  62.863  1.00  0.00           C  
ATOM    961  N   ILE B 669      26.303  89.502  60.778  1.00  0.00           N  
ATOM    962  CA  ILE B 669      27.344  88.838  59.970  1.00  0.00           C  
ATOM    963  C   ILE B 669      26.723  88.015  58.840  1.00  0.00           C  
ATOM    964  O   ILE B 669      27.271  87.948  57.738  1.00  0.00           O  
ATOM    965  CB  ILE B 669      28.386  88.057  60.832  1.00  0.00           C  
ATOM    966  CG1 ILE B 669      29.475  89.011  61.336  1.00  0.00           C  
ATOM    967  CG2 ILE B 669      29.101  86.972  60.025  1.00  0.00           C  
ATOM    968  CD1 ILE B 669      28.977  90.151  62.195  1.00  0.00           C  
ATOM    969  N   ARG B 670      25.556  87.437  59.124  1.00  0.00           N  
ATOM    970  CA  ARG B 670      24.745  86.787  58.125  1.00  0.00           C  
ATOM    971  C   ARG B 670      24.381  87.751  56.984  1.00  0.00           C  
ATOM    972  O   ARG B 670      24.490  87.383  55.808  1.00  0.00           O  
ATOM    973  CB  ARG B 670      23.472  86.223  58.749  1.00  0.00           C  
ATOM    974  CG  ARG B 670      22.563  85.541  57.738  1.00  0.00           C  
ATOM    975  CD  ARG B 670      21.284  85.063  58.383  1.00  0.00           C  
ATOM    976  NE  ARG B 670      20.251  86.087  58.340  1.00  0.00           N  
ATOM    977  CZ  ARG B 670      19.211  86.163  59.169  1.00  0.00           C  
ATOM    978  NH1 ARG B 670      19.040  85.275  60.154  1.00  0.00           N  
ATOM    979  NH2 ARG B 670      18.340  87.159  59.018  1.00  0.00           N  
ATOM    980  N   ASP B 671      23.951  88.968  57.338  1.00  0.00           N  
ATOM    981  CA  ASP B 671      23.519  89.953  56.343  1.00  0.00           C  
ATOM    982  C   ASP B 671      24.687  90.513  55.567  1.00  0.00           C  
ATOM    983  O   ASP B 671      24.524  90.917  54.423  1.00  0.00           O  
ATOM    984  CB  ASP B 671      22.755  91.129  56.973  1.00  0.00           C  
ATOM    985  CG  ASP B 671      21.382  90.747  57.502  1.00  0.00           C  
ATOM    986  OD1 ASP B 671      20.914  89.607  57.266  1.00  0.00           O  
ATOM    987  OD2 ASP B 671      20.760  91.610  58.170  1.00  0.00           O  
ATOM    988  N   GLU B 672      25.860  90.545  56.189  1.00  0.00           N  
ATOM    989  CA  GLU B 672      26.980  91.303  55.625  1.00  0.00           C  
ATOM    990  C   GLU B 672      28.135  90.485  55.056  1.00  0.00           C  
ATOM    991  O   GLU B 672      28.787  90.936  54.133  1.00  0.00           O  
ATOM    992  CB  GLU B 672      27.508  92.360  56.620  1.00  0.00           C  
ATOM    993  CG  GLU B 672      26.477  93.437  57.100  1.00  0.00           C  
ATOM    994  CD  GLU B 672      25.622  94.068  55.981  1.00  0.00           C  
ATOM    995  OE1 GLU B 672      24.495  94.545  56.289  1.00  0.00           O  
ATOM    996  OE2 GLU B 672      26.058  94.095  54.799  1.00  0.00           O  
ATOM    997  N   ILE B 676      28.406  89.305  55.605  1.00  0.00           N  
ATOM    998  CA  ILE B 676      29.544  88.514  55.146  1.00  0.00           C  
ATOM    999  C   ILE B 676      29.033  87.298  54.397  1.00  0.00           C  
ATOM   1000  O   ILE B 676      28.161  86.552  54.890  1.00  0.00           O  
ATOM   1001  CB  ILE B 676      30.491  88.077  56.303  1.00  0.00           C  
ATOM   1002  CG1 ILE B 676      30.956  89.287  57.138  1.00  0.00           C  
ATOM   1003  CG2 ILE B 676      31.684  87.253  55.771  1.00  0.00           C  
ATOM   1004  CD1 ILE B 676      31.916  90.250  56.429  1.00  0.00           C  
ATOM   1005  N   ASN B 677      29.582  87.117  53.199  1.00  0.00           N  
ATOM   1006  CA  ASN B 677      29.163  86.048  52.304  1.00  0.00           C  
ATOM   1007  C   ASN B 677      30.247  85.042  51.966  1.00  0.00           C  
ATOM   1008  O   ASN B 677      29.930  83.919  51.573  1.00  0.00           O  
ATOM   1009  CB  ASN B 677      28.558  86.640  51.014  1.00  0.00           C  
ATOM   1010  CG  ASN B 677      27.298  87.443  51.290  1.00  0.00           C  
ATOM   1011  OD1 ASN B 677      26.332  86.921  51.857  1.00  0.00           O  
ATOM   1012  ND2 ASN B 677      27.307  88.719  50.905  1.00  0.00           N  
ATOM   1013  N   SER B 678      31.514  85.428  52.099  1.00  0.00           N  
ATOM   1014  CA  SER B 678      32.596  84.519  51.715  1.00  0.00           C  
ATOM   1015  C   SER B 678      33.685  84.354  52.775  1.00  0.00           C  
ATOM   1016  O   SER B 678      34.026  85.303  53.504  1.00  0.00           O  
ATOM   1017  CB  SER B 678      33.169  84.884  50.332  1.00  0.00           C  
ATOM   1018  OG  SER B 678      34.518  85.307  50.385  1.00  0.00           O  
ATOM   1019  N   TYR B 681      34.212  83.128  52.844  1.00  0.00           N  
ATOM   1020  CA  TYR B 681      35.283  82.734  53.769  1.00  0.00           C  
ATOM   1021  C   TYR B 681      36.508  83.656  53.718  1.00  0.00           C  
ATOM   1022  O   TYR B 681      37.287  83.701  54.674  1.00  0.00           O  
ATOM   1023  CB  TYR B 681      35.733  81.287  53.493  1.00  0.00           C  
ATOM   1024  CG  TYR B 681      36.754  81.195  52.380  1.00  0.00           C  
ATOM   1025  CD1 TYR B 681      38.116  81.100  52.668  1.00  0.00           C  
ATOM   1026  CD2 TYR B 681      36.365  81.237  51.039  1.00  0.00           C  
ATOM   1027  CE1 TYR B 681      39.067  81.043  51.648  1.00  0.00           C  
ATOM   1028  CE2 TYR B 681      37.309  81.170  50.007  1.00  0.00           C  
ATOM   1029  CZ  TYR B 681      38.657  81.075  50.323  1.00  0.00           C  
ATOM   1030  OH  TYR B 681      39.599  81.013  49.324  1.00  0.00           O  
ATOM   1031  N   LYS B 683      36.683  84.366  52.602  1.00  0.00           N  
ATOM   1032  CA  LYS B 683      37.820  85.275  52.413  1.00  0.00           C  
ATOM   1033  C   LYS B 683      37.753  86.472  53.354  1.00  0.00           C  
ATOM   1034  O   LYS B 683      38.761  87.119  53.618  1.00  0.00           O  
ATOM   1035  CB  LYS B 683      37.880  85.796  50.966  1.00  0.00           C  
ATOM   1036  CG  LYS B 683      38.092  84.744  49.896  1.00  0.00           C  
ATOM   1037  CD  LYS B 683      38.395  85.389  48.557  1.00  0.00           C  
ATOM   1038  CE  LYS B 683      38.014  84.472  47.404  1.00  0.00           C  
ATOM   1039  NZ  LYS B 683      37.748  85.267  46.174  1.00  0.00           N  
ATOM   1040  N   ARG B 684      36.552  86.769  53.835  1.00  0.00           N  
ATOM   1041  CA  ARG B 684      36.313  87.935  54.686  1.00  0.00           C  
ATOM   1042  C   ARG B 684      36.518  87.640  56.179  1.00  0.00           C  
ATOM   1043  O   ARG B 684      36.531  88.555  57.006  1.00  0.00           O  
ATOM   1044  CB  ARG B 684      34.917  88.517  54.414  1.00  0.00           C  
ATOM   1045  CG  ARG B 684      34.920  89.857  53.689  1.00  0.00           C  
ATOM   1046  CD  ARG B 684      35.851  89.852  52.478  1.00  0.00           C  
ATOM   1047  NE  ARG B 684      35.226  89.279  51.291  1.00  0.00           N  
ATOM   1048  CZ  ARG B 684      35.881  88.933  50.184  1.00  0.00           C  
ATOM   1049  NH1 ARG B 684      37.200  89.089  50.112  1.00  0.00           N  
ATOM   1050  NH2 ARG B 684      35.219  88.421  49.150  1.00  0.00           N  
ATOM   1051  N   LEU B 685      36.710  86.365  56.510  1.00  0.00           N  
ATOM   1052  CA  LEU B 685      36.950  85.952  57.890  1.00  0.00           C  
ATOM   1053  C   LEU B 685      38.450  85.800  58.167  1.00  0.00           C  
ATOM   1054  O   LEU B 685      39.221  85.660  57.239  1.00  0.00           O  
ATOM   1055  CB  LEU B 685      36.182  84.665  58.180  1.00  0.00           C  
ATOM   1056  CG  LEU B 685      34.665  84.789  57.961  1.00  0.00           C  
ATOM   1057  CD1 LEU B 685      33.948  83.434  58.035  1.00  0.00           C  
ATOM   1058  CD2 LEU B 685      34.036  85.820  58.927  1.00  0.00           C  
ATOM   1059  N   PRO B 686      38.879  85.865  59.437  1.00  0.00           N  
ATOM   1060  CA  PRO B 686      38.120  86.131  60.661  1.00  0.00           C  
ATOM   1061  C   PRO B 686      37.687  87.583  60.841  1.00  0.00           C  
ATOM   1062  O   PRO B 686      38.374  88.489  60.393  1.00  0.00           O  
ATOM   1063  CB  PRO B 686      39.106  85.734  61.771  1.00  0.00           C  
ATOM   1064  CG  PRO B 686      40.448  85.998  61.177  1.00  0.00           C  
ATOM   1065  CD  PRO B 686      40.299  85.591  59.726  1.00  0.00           C  
ATOM   1066  N   LEU B 687      36.549  87.779  61.496  1.00  0.00           N  
ATOM   1067  CA  LEU B 687      36.150  89.089  62.024  1.00  0.00           C  
ATOM   1068  C   LEU B 687      36.051  89.014  63.561  1.00  0.00           C  
ATOM   1069  O   LEU B 687      35.500  88.058  64.105  1.00  0.00           O  
ATOM   1070  CB  LEU B 687      34.810  89.505  61.422  1.00  0.00           C  
ATOM   1071  CG  LEU B 687      34.684  90.820  60.636  1.00  0.00           C  
ATOM   1072  CD1 LEU B 687      35.918  91.195  59.768  1.00  0.00           C  
ATOM   1073  CD2 LEU B 687      33.454  90.706  59.764  1.00  0.00           C  
ATOM   1074  N   ASN B 688      36.601  90.020  64.240  1.00  0.00           N  
ATOM   1075  CA  ASN B 688      36.630  90.114  65.687  1.00  0.00           C  
ATOM   1076  C   ASN B 688      36.039  91.460  66.034  1.00  0.00           C  
ATOM   1077  O   ASN B 688      36.631  92.499  65.759  1.00  0.00           O  
ATOM   1078  CB  ASN B 688      38.077  90.030  66.176  1.00  0.00           C  
ATOM   1079  CG  ASN B 688      38.204  89.775  67.681  1.00  0.00           C  
ATOM   1080  OD1 ASN B 688      39.286  89.407  68.153  1.00  0.00           O  
ATOM   1081  ND2 ASN B 688      37.135  89.984  68.432  1.00  0.00           N  
ATOM   1082  N   LEU B 689      34.849  91.434  66.619  1.00  0.00           N  
ATOM   1083  CA  LEU B 689      34.082  92.651  66.868  1.00  0.00           C  
ATOM   1084  C   LEU B 689      33.711  92.722  68.348  1.00  0.00           C  
ATOM   1085  O   LEU B 689      33.479  91.689  68.978  1.00  0.00           O  
ATOM   1086  CB  LEU B 689      32.804  92.639  66.035  1.00  0.00           C  
ATOM   1087  CG  LEU B 689      32.908  92.907  64.531  1.00  0.00           C  
ATOM   1088  CD1 LEU B 689      31.630  92.421  63.815  1.00  0.00           C  
ATOM   1089  CD2 LEU B 689      33.189  94.415  64.240  1.00  0.00           C  
ATOM   1090  N   TYR B 690      33.641  93.917  68.907  1.00  0.00           N  
ATOM   1091  CA  TYR B 690      33.159  94.011  70.272  1.00  0.00           C  
ATOM   1092  C   TYR B 690      32.445  95.299  70.550  1.00  0.00           C  
ATOM   1093  O   TYR B 690      32.514  96.250  69.759  1.00  0.00           O  
ATOM   1094  CB  TYR B 690      34.289  93.758  71.299  1.00  0.00           C  
ATOM   1095  CG  TYR B 690      35.216  94.926  71.555  1.00  0.00           C  
ATOM   1096  CD1 TYR B 690      35.077  95.726  72.693  1.00  0.00           C  
ATOM   1097  CD2 TYR B 690      36.229  95.219  70.672  1.00  0.00           C  
ATOM   1098  CE1 TYR B 690      35.955  96.789  72.944  1.00  0.00           C  
ATOM   1099  CE2 TYR B 690      37.090  96.287  70.892  1.00  0.00           C  
ATOM   1100  CZ  TYR B 690      36.951  97.069  72.018  1.00  0.00           C  
ATOM   1101  OH  TYR B 690      37.837  98.087  72.199  1.00  0.00           O  
ATOM   1102  N   GLN B 691      31.757  95.318  71.684  1.00  0.00           N  
ATOM   1103  CA  GLN B 691      31.152  96.529  72.184  1.00  0.00           C  
ATOM   1104  C   GLN B 691      31.275  96.590  73.707  1.00  0.00           C  
ATOM   1105  O   GLN B 691      31.467  95.577  74.370  1.00  0.00           O  
ATOM   1106  CB  GLN B 691      29.662  96.551  71.783  1.00  0.00           C  
ATOM   1107  CG  GLN B 691      28.900  95.428  72.421  1.00  0.00           C  
ATOM   1108  CD  GLN B 691      27.440  95.458  72.177  1.00  0.00           C  
ATOM   1109  OE1 GLN B 691      26.895  96.444  71.719  1.00  0.00           O  
ATOM   1110  NE2 GLN B 691      26.776  94.357  72.520  1.00  0.00           N  
ATOM   1111  N   ILE B 692      31.085  97.781  74.253  1.00  0.00           N  
ATOM   1112  CA  ILE B 692      30.952  97.965  75.678  1.00  0.00           C  
ATOM   1113  C   ILE B 692      29.575  98.539  75.851  1.00  0.00           C  
ATOM   1114  O   ILE B 692      29.268  99.591  75.342  1.00  0.00           O  
ATOM   1115  CB  ILE B 692      32.077  98.876  76.280  1.00  0.00           C  
ATOM   1116  CG1 ILE B 692      33.433  98.206  76.068  1.00  0.00           C  
ATOM   1117  CG2 ILE B 692      31.824  99.154  77.794  1.00  0.00           C  
ATOM   1118  CD1 ILE B 692      34.654  99.154  76.029  1.00  0.00           C  
ATOM   1119  N   GLN B 693      28.712  97.833  76.550  1.00  0.00           N  
ATOM   1120  CA  GLN B 693      27.309  98.199  76.489  1.00  0.00           C  
ATOM   1121  C   GLN B 693      26.591  97.681  77.725  1.00  0.00           C  
ATOM   1122  O   GLN B 693      27.079  96.778  78.418  1.00  0.00           O  
ATOM   1123  CB  GLN B 693      26.711  97.597  75.209  1.00  0.00           C  
ATOM   1124  CG  GLN B 693      25.260  97.956  74.892  1.00  0.00           C  
ATOM   1125  CD  GLN B 693      24.481  96.741  74.426  1.00  0.00           C  
ATOM   1126  OE1 GLN B 693      24.622  95.650  74.986  1.00  0.00           O  
ATOM   1127  NE2 GLN B 693      23.664  96.920  73.399  1.00  0.00           N  
ATOM   1128  N   THR B 695      25.429  98.268  77.974  1.00  0.00           N  
ATOM   1129  CA  THR B 695      24.567  97.919  79.069  1.00  0.00           C  
ATOM   1130  C   THR B 695      23.766  96.695  78.709  1.00  0.00           C  
ATOM   1131  O   THR B 695      23.282  96.549  77.578  1.00  0.00           O  
ATOM   1132  CB  THR B 695      23.602  99.088  79.381  1.00  0.00           C  
ATOM   1133  OG1 THR B 695      24.376 100.270  79.564  1.00  0.00           O  
ATOM   1134  CG2 THR B 695      22.814  98.826  80.666  1.00  0.00           C  
ATOM   1135  N   LYS B 696      23.615  95.844  79.717  1.00  0.00           N  
ATOM   1136  CA  LYS B 696      22.994  94.537  79.633  1.00  0.00           C  
ATOM   1137  C   LYS B 696      21.897  94.495  80.670  1.00  0.00           C  
ATOM   1138  O   LYS B 696      21.976  95.190  81.691  1.00  0.00           O  
ATOM   1139  CB  LYS B 696      24.026  93.489  79.976  1.00  0.00           C  
ATOM   1140  CG  LYS B 696      24.655  92.735  78.834  1.00  0.00           C  
ATOM   1141  CD  LYS B 696      24.923  93.535  77.606  1.00  0.00           C  
ATOM   1142  CE  LYS B 696      25.984  92.895  76.741  1.00  0.00           C  
ATOM   1143  NZ  LYS B 696      26.795  94.025  76.071  1.00  0.00           N  
ATOM   1144  N   TYR B 697      20.856  93.709  80.393  1.00  0.00           N  
ATOM   1145  CA  TYR B 697      19.680  93.665  81.237  1.00  0.00           C  
ATOM   1146  C   TYR B 697      19.375  92.219  81.494  1.00  0.00           C  
ATOM   1147  O   TYR B 697      19.122  91.469  80.553  1.00  0.00           O  
ATOM   1148  CB  TYR B 697      18.476  94.376  80.589  1.00  0.00           C  
ATOM   1149  CG  TYR B 697      18.796  95.823  80.265  1.00  0.00           C  
ATOM   1150  CD1 TYR B 697      19.369  96.179  79.029  1.00  0.00           C  
ATOM   1151  CD2 TYR B 697      18.578  96.829  81.209  1.00  0.00           C  
ATOM   1152  CE1 TYR B 697      19.719  97.501  78.748  1.00  0.00           C  
ATOM   1153  CE2 TYR B 697      18.902  98.165  80.929  1.00  0.00           C  
ATOM   1154  CZ  TYR B 697      19.475  98.497  79.704  1.00  0.00           C  
ATOM   1155  OH  TYR B 697      19.817  99.826  79.449  1.00  0.00           O  
ATOM   1156  N   ARG B 698      19.421  91.839  82.761  1.00  0.00           N  
ATOM   1157  CA  ARG B 698      19.025  90.522  83.180  1.00  0.00           C  
ATOM   1158  C   ARG B 698      18.188  90.617  84.457  1.00  0.00           C  
ATOM   1159  O   ARG B 698      18.584  91.253  85.438  1.00  0.00           O  
ATOM   1160  CB  ARG B 698      20.253  89.636  83.392  1.00  0.00           C  
ATOM   1161  CG  ARG B 698      21.039  89.369  82.131  1.00  0.00           C  
ATOM   1162  CD  ARG B 698      22.198  88.412  82.368  1.00  0.00           C  
ATOM   1163  NE  ARG B 698      23.065  88.424  81.195  1.00  0.00           N  
ATOM   1164  CZ  ARG B 698      24.123  87.653  81.020  1.00  0.00           C  
ATOM   1165  NH1 ARG B 698      24.480  86.800  81.958  1.00  0.00           N  
ATOM   1166  NH2 ARG B 698      24.821  87.754  79.896  1.00  0.00           N  
ATOM   1167  N   ASP B 699      17.025  89.992  84.424  1.00  0.00           N  
ATOM   1168  CA  ASP B 699      16.062  90.026  85.527  1.00  0.00           C  
ATOM   1169  C   ASP B 699      16.444  88.972  86.569  1.00  0.00           C  
ATOM   1170  O   ASP B 699      15.769  87.963  86.729  1.00  0.00           O  
ATOM   1171  CB  ASP B 699      14.650  89.804  84.951  1.00  0.00           C  
ATOM   1172  CG  ASP B 699      13.548  90.294  85.855  1.00  0.00           C  
ATOM   1173  OD1 ASP B 699      13.819  90.739  86.991  1.00  0.00           O  
ATOM   1174  OD2 ASP B 699      12.381  90.198  85.429  1.00  0.00           O  
ATOM   1175  N   GLU B 700      17.565  89.205  87.250  1.00  0.00           N  
ATOM   1176  CA  GLU B 700      18.137  88.234  88.187  1.00  0.00           C  
ATOM   1177  C   GLU B 700      17.187  88.004  89.334  1.00  0.00           C  
ATOM   1178  O   GLU B 700      16.559  88.948  89.814  1.00  0.00           O  
ATOM   1179  CB  GLU B 700      19.501  88.689  88.713  1.00  0.00           C  
ATOM   1180  CG  GLU B 700      20.537  89.007  87.636  1.00  0.00           C  
ATOM   1181  CD  GLU B 700      20.983  87.789  86.835  1.00  0.00           C  
ATOM   1182  OE1 GLU B 700      22.056  87.872  86.197  1.00  0.00           O  
ATOM   1183  OE2 GLU B 700      20.278  86.755  86.817  1.00  0.00           O  
ATOM   1184  N   LYS B 703      17.073  86.748  89.760  1.00  0.00           N  
ATOM   1185  CA  LYS B 703      16.037  86.344  90.736  1.00  0.00           C  
ATOM   1186  C   LYS B 703      16.194  87.144  92.034  1.00  0.00           C  
ATOM   1187  O   LYS B 703      15.215  87.687  92.566  1.00  0.00           O  
ATOM   1188  CB  LYS B 703      16.082  84.823  91.002  1.00  0.00           C  
ATOM   1189  CG  LYS B 703      15.005  84.302  91.919  1.00  0.00           C  
ATOM   1190  CD  LYS B 703      15.196  82.806  92.176  1.00  0.00           C  
ATOM   1191  CE  LYS B 703      13.960  82.153  92.783  1.00  0.00           C  
ATOM   1192  NZ  LYS B 703      12.962  81.734  91.741  1.00  0.00           N  
ATOM   1193  N   ARG B 710      17.432  87.199  92.519  1.00  0.00           N  
ATOM   1194  CA  ARG B 710      17.808  88.032  93.659  1.00  0.00           C  
ATOM   1195  C   ARG B 710      18.960  88.868  93.162  1.00  0.00           C  
ATOM   1196  O   ARG B 710      19.663  88.446  92.245  1.00  0.00           O  
ATOM   1197  CB  ARG B 710      18.276  87.177  94.861  1.00  0.00           C  
ATOM   1198  CG  ARG B 710      17.251  86.129  95.390  1.00  0.00           C  
ATOM   1199  CD  ARG B 710      17.893  85.220  96.437  1.00  0.00           C  
ATOM   1200  NE  ARG B 710      16.980  84.218  96.991  1.00  0.00           N  
ATOM   1201  CZ  ARG B 710      17.305  83.348  97.955  1.00  0.00           C  
ATOM   1202  NH1 ARG B 710      18.530  83.345  98.475  1.00  0.00           N  
ATOM   1203  NH2 ARG B 710      16.406  82.468  98.403  1.00  0.00           N  
ATOM   1204  N   SER B 711      19.166  90.036  93.766  1.00  0.00           N  
ATOM   1205  CA  SER B 711      20.332  90.882  93.447  1.00  0.00           C  
ATOM   1206  C   SER B 711      20.763  91.718  94.663  1.00  0.00           C  
ATOM   1207  O   SER B 711      20.325  92.891  94.830  1.00  0.00           O  
ATOM   1208  CB  SER B 711      20.070  91.756  92.200  1.00  0.00           C  
ATOM   1209  OG  SER B 711      18.796  92.393  92.244  1.00  0.00           O  
ATOM   1210  N   ARG B 712      21.654  91.114  95.467  1.00  0.00           N  
ATOM   1211  CA  ARG B 712      21.893  91.499  96.874  1.00  0.00           C  
ATOM   1212  C   ARG B 712      23.228  92.141  97.298  1.00  0.00           C  
ATOM   1213  O   ARG B 712      23.437  92.347  98.505  1.00  0.00           O  
ATOM   1214  CB  ARG B 712      21.710  90.275  97.773  1.00  0.00           C  
ATOM   1215  CG  ARG B 712      20.324  89.622  97.735  1.00  0.00           C  
ATOM   1216  CD  ARG B 712      19.857  89.300  99.150  1.00  0.00           C  
ATOM   1217  NE  ARG B 712      19.500  87.899  99.294  1.00  0.00           N  
ATOM   1218  CZ  ARG B 712      20.370  86.933  99.591  1.00  0.00           C  
ATOM   1219  NH1 ARG B 712      21.662  87.219  99.772  1.00  0.00           N  
ATOM   1220  NH2 ARG B 712      19.946  85.675  99.712  1.00  0.00           N  
ATOM   1221  N   SER B 713      24.128  92.452  96.366  1.00  0.00           N  
ATOM   1222  CA  SER B 713      25.464  92.908  96.767  1.00  0.00           C  
ATOM   1223  C   SER B 713      26.007  94.023  95.878  1.00  0.00           C  
ATOM   1224  O   SER B 713      27.198  94.047  95.534  1.00  0.00           O  
ATOM   1225  CB  SER B 713      26.439  91.726  96.811  1.00  0.00           C  
ATOM   1226  OG  SER B 713      26.413  91.020  95.569  1.00  0.00           O  
ATOM   1227  N   GLY B 714      25.113  94.940  95.513  1.00  0.00           N  
ATOM   1228  CA  GLY B 714      25.451  96.090  94.691  1.00  0.00           C  
ATOM   1229  C   GLY B 714      25.804  95.694  93.281  1.00  0.00           C  
ATOM   1230  O   GLY B 714      25.153  94.841  92.685  1.00  0.00           O  
ATOM   1231  N   LEU B 715      26.867  96.307  92.788  1.00  0.00           N  
ATOM   1232  CA  LEU B 715      27.400  96.131  91.445  1.00  0.00           C  
ATOM   1233  C   LEU B 715      27.891  94.723  91.126  1.00  0.00           C  
ATOM   1234  O   LEU B 715      28.137  94.416  89.959  1.00  0.00           O  
ATOM   1235  CB  LEU B 715      28.560  97.107  91.242  1.00  0.00           C  
ATOM   1236  CG  LEU B 715      28.350  98.484  90.604  1.00  0.00           C  
ATOM   1237  CD1 LEU B 715      27.249  99.301  91.237  1.00  0.00           C  
ATOM   1238  CD2 LEU B 715      29.678  99.257  90.605  1.00  0.00           C  
ATOM   1239  N   LEU B 716      28.077  93.895  92.157  1.00  0.00           N  
ATOM   1240  CA  LEU B 716      28.542  92.508  91.985  1.00  0.00           C  
ATOM   1241  C   LEU B 716      27.473  91.689  91.277  1.00  0.00           C  
ATOM   1242  O   LEU B 716      27.783  90.761  90.532  1.00  0.00           O  
ATOM   1243  CB  LEU B 716      28.949  91.853  93.331  1.00  0.00           C  
ATOM   1244  CG  LEU B 716      30.306  92.297  93.919  1.00  0.00           C  
ATOM   1245  CD1 LEU B 716      30.519  91.865  95.415  1.00  0.00           C  
ATOM   1246  CD2 LEU B 716      31.459  91.846  93.060  1.00  0.00           C  
ATOM   1247  N   ARG B 718      26.214  92.058  91.484  1.00  0.00           N  
ATOM   1248  CA  ARG B 718      25.130  91.481  90.714  1.00  0.00           C  
ATOM   1249  C   ARG B 718      23.988  92.460  90.535  1.00  0.00           C  
ATOM   1250  O   ARG B 718      23.248  92.753  91.478  1.00  0.00           O  
ATOM   1251  CB  ARG B 718      24.643  90.197  91.333  1.00  0.00           C  
ATOM   1252  CG  ARG B 718      23.593  89.478  90.545  1.00  0.00           C  
ATOM   1253  CD  ARG B 718      23.747  88.025  90.861  1.00  0.00           C  
ATOM   1254  NE  ARG B 718      22.486  87.414  91.205  1.00  0.00           N  
ATOM   1255  CZ  ARG B 718      22.330  86.525  92.176  1.00  0.00           C  
ATOM   1256  NH1 ARG B 718      23.361  86.158  92.932  1.00  0.00           N  
ATOM   1257  NH2 ARG B 718      21.126  86.018  92.398  1.00  0.00           N  
ATOM   1258  N   GLY B 723      23.857  92.940  89.303  1.00  0.00           N  
ATOM   1259  CA  GLY B 723      22.808  93.863  88.938  1.00  0.00           C  
ATOM   1260  C   GLY B 723      21.912  93.308  87.856  1.00  0.00           C  
ATOM   1261  O   GLY B 723      22.245  92.351  87.145  1.00  0.00           O  
ATOM   1262  N   ARG B 724      20.771  93.954  87.741  1.00  0.00           N  
ATOM   1263  CA  ARG B 724      19.759  93.643  86.744  1.00  0.00           C  
ATOM   1264  C   ARG B 724      20.001  94.436  85.483  1.00  0.00           C  
ATOM   1265  O   ARG B 724      19.676  93.991  84.390  1.00  0.00           O  
ATOM   1266  CB  ARG B 724      18.388  93.923  87.345  1.00  0.00           C  
ATOM   1267  CG  ARG B 724      18.055  92.924  88.438  1.00  0.00           C  
ATOM   1268  CD  ARG B 724      16.597  92.870  88.670  1.00  0.00           C  
ATOM   1269  NE  ARG B 724      16.091  94.108  89.259  1.00  0.00           N  
ATOM   1270  CZ  ARG B 724      14.801  94.409  89.335  1.00  0.00           C  
ATOM   1271  NH1 ARG B 724      13.906  93.567  88.818  1.00  0.00           N  
ATOM   1272  NH2 ARG B 724      14.401  95.540  89.900  1.00  0.00           N  
ATOM   1273  N   GLU B 725      20.597  95.612  85.668  1.00  0.00           N  
ATOM   1274  CA  GLU B 725      21.182  96.435  84.616  1.00  0.00           C  
ATOM   1275  C   GLU B 725      22.651  96.549  84.942  1.00  0.00           C  
ATOM   1276  O   GLU B 725      22.991  96.967  86.040  1.00  0.00           O  
ATOM   1277  CB  GLU B 725      20.576  97.838  84.649  1.00  0.00           C  
ATOM   1278  CG  GLU B 725      21.153  98.794  83.596  1.00  0.00           C  
ATOM   1279  CD  GLU B 725      20.233  99.987  83.301  1.00  0.00           C  
ATOM   1280  OE1 GLU B 725      19.058  99.963  83.714  1.00  0.00           O  
ATOM   1281  OE2 GLU B 725      20.672 100.945  82.628  1.00  0.00           O  
ATOM   1282  N   PHE B 726      23.526  96.173  84.012  1.00  0.00           N  
ATOM   1283  CA  PHE B 726      24.956  96.197  84.296  1.00  0.00           C  
ATOM   1284  C   PHE B 726      25.778  96.495  83.039  1.00  0.00           C  
ATOM   1285  O   PHE B 726      25.260  96.459  81.951  1.00  0.00           O  
ATOM   1286  CB  PHE B 726      25.390  94.887  84.970  1.00  0.00           C  
ATOM   1287  CG  PHE B 726      25.185  93.677  84.127  1.00  0.00           C  
ATOM   1288  CD1 PHE B 726      23.996  92.955  84.197  1.00  0.00           C  
ATOM   1289  CD2 PHE B 726      26.181  93.254  83.234  1.00  0.00           C  
ATOM   1290  CE1 PHE B 726      23.803  91.852  83.376  1.00  0.00           C  
ATOM   1291  CE2 PHE B 726      25.977  92.121  82.427  1.00  0.00           C  
ATOM   1292  CZ  PHE B 726      24.815  91.426  82.516  1.00  0.00           C  
ATOM   1293  N   ILE B 728      27.047  96.832  83.181  1.00  0.00           N  
ATOM   1294  CA  ILE B 728      27.862  97.083  81.978  1.00  0.00           C  
ATOM   1295  C   ILE B 728      28.700  95.860  81.642  1.00  0.00           C  
ATOM   1296  O   ILE B 728      29.327  95.282  82.516  1.00  0.00           O  
ATOM   1297  CB  ILE B 728      28.757  98.338  82.103  1.00  0.00           C  
ATOM   1298  CG1 ILE B 728      27.901  99.578  82.407  1.00  0.00           C  
ATOM   1299  CG2 ILE B 728      29.565  98.562  80.817  1.00  0.00           C  
ATOM   1300  CD1 ILE B 728      28.703 100.675  83.047  1.00  0.00           C  
ATOM   1301  N   MET B 730      28.663  95.447  80.381  1.00  0.00           N  
ATOM   1302  CA  MET B 730      29.486  94.332  79.939  1.00  0.00           C  
ATOM   1303  C   MET B 730      30.283  94.705  78.691  1.00  0.00           C  
ATOM   1304  O   MET B 730      29.773  95.353  77.778  1.00  0.00           O  
ATOM   1305  CB  MET B 730      28.644  93.069  79.689  1.00  0.00           C  
ATOM   1306  CG  MET B 730      29.481  91.777  79.501  1.00  0.00           C  
ATOM   1307  SD  MET B 730      28.612  90.463  78.589  1.00  0.00           S  
ATOM   1308  CE  MET B 730      27.245  90.047  79.660  1.00  0.00           C  
ATOM   1309  N   LYS B 731      31.555  94.333  78.668  1.00  0.00           N  
ATOM   1310  CA  LYS B 731      32.254  94.302  77.404  1.00  0.00           C  
ATOM   1311  C   LYS B 731      31.990  92.924  76.796  1.00  0.00           C  
ATOM   1312  O   LYS B 731      32.277  91.912  77.419  1.00  0.00           O  
ATOM   1313  CB  LYS B 731      33.743  94.600  77.589  1.00  0.00           C  
ATOM   1314  CG  LYS B 731      34.610  94.332  76.332  1.00  0.00           C  
ATOM   1315  CD  LYS B 731      35.283  92.989  76.558  1.00  0.00           C  
ATOM   1316  CE  LYS B 731      35.334  92.125  75.371  1.00  0.00           C  
ATOM   1317  NZ  LYS B 731      35.757  90.795  75.872  1.00  0.00           N  
ATOM   1318  N   ASP B 732      31.383  92.898  75.610  1.00  0.00           N  
ATOM   1319  CA  ASP B 732      31.114  91.639  74.887  1.00  0.00           C  
ATOM   1320  C   ASP B 732      31.704  91.621  73.504  1.00  0.00           C  
ATOM   1321  O   ASP B 732      31.419  92.491  72.690  1.00  0.00           O  
ATOM   1322  CB  ASP B 732      29.627  91.188  74.873  1.00  0.00           C  
ATOM   1323  CG  ASP B 732      28.634  92.289  74.512  1.00  0.00           C  
ATOM   1324  OD1 ASP B 732      28.729  93.413  75.066  1.00  0.00           O  
ATOM   1325  OD2 ASP B 732      27.674  92.007  73.719  1.00  0.00           O  
ATOM   1326  N   GLY B 733      32.537  90.618  73.251  1.00  0.00           N  
ATOM   1327  CA  GLY B 733      33.158  90.425  71.949  1.00  0.00           C  
ATOM   1328  C   GLY B 733      32.685  89.141  71.294  1.00  0.00           C  
ATOM   1329  O   GLY B 733      32.304  88.216  71.982  1.00  0.00           O  
ATOM   1330  N   TYR B 734      32.701  89.114  69.960  1.00  0.00           N  
ATOM   1331  CA  TYR B 734      32.277  87.970  69.147  1.00  0.00           C  
ATOM   1332  C   TYR B 734      33.241  87.852  67.978  1.00  0.00           C  
ATOM   1333  O   TYR B 734      33.506  88.828  67.279  1.00  0.00           O  
ATOM   1334  CB  TYR B 734      30.843  88.204  68.651  1.00  0.00           C  
ATOM   1335  CG  TYR B 734      29.897  88.595  69.774  1.00  0.00           C  
ATOM   1336  CD1 TYR B 734      29.182  87.629  70.460  1.00  0.00           C  
ATOM   1337  CD2 TYR B 734      29.758  89.925  70.179  1.00  0.00           C  
ATOM   1338  CE1 TYR B 734      28.338  87.958  71.495  1.00  0.00           C  
ATOM   1339  CE2 TYR B 734      28.915  90.271  71.217  1.00  0.00           C  
ATOM   1340  CZ  TYR B 734      28.203  89.272  71.870  1.00  0.00           C  
ATOM   1341  OH  TYR B 734      27.356  89.563  72.914  1.00  0.00           O  
ATOM   1342  N   SER B 735      33.809  86.675  67.772  1.00  0.00           N  
ATOM   1343  CA  SER B 735      34.696  86.470  66.634  1.00  0.00           C  
ATOM   1344  C   SER B 735      34.066  85.465  65.686  1.00  0.00           C  
ATOM   1345  O   SER B 735      33.316  84.613  66.115  1.00  0.00           O  
ATOM   1346  CB  SER B 735      36.068  86.010  67.090  1.00  0.00           C  
ATOM   1347  OG  SER B 735      35.979  84.832  67.876  1.00  0.00           O  
ATOM   1348  N   PHE B 736      34.368  85.591  64.395  1.00  0.00           N  
ATOM   1349  CA  PHE B 736      33.704  84.814  63.344  1.00  0.00           C  
ATOM   1350  C   PHE B 736      34.745  84.177  62.455  1.00  0.00           C  
ATOM   1351  O   PHE B 736      35.692  84.829  62.022  1.00  0.00           O  
ATOM   1352  CB  PHE B 736      32.727  85.698  62.551  1.00  0.00           C  
ATOM   1353  CG  PHE B 736      31.685  86.331  63.416  1.00  0.00           C  
ATOM   1354  CD1 PHE B 736      31.959  87.517  64.105  1.00  0.00           C  
ATOM   1355  CD2 PHE B 736      30.450  85.723  63.594  1.00  0.00           C  
ATOM   1356  CE1 PHE B 736      31.024  88.073  64.943  1.00  0.00           C  
ATOM   1357  CE2 PHE B 736      29.494  86.303  64.426  1.00  0.00           C  
ATOM   1358  CZ  PHE B 736      29.790  87.472  65.096  1.00  0.00           C  
ATOM   1359  N   HIS B 737      34.575  82.886  62.199  1.00  0.00           N  
ATOM   1360  CA  HIS B 737      35.665  82.083  61.676  1.00  0.00           C  
ATOM   1361  C   HIS B 737      35.212  81.162  60.563  1.00  0.00           C  
ATOM   1362  O   HIS B 737      34.060  80.723  60.544  1.00  0.00           O  
ATOM   1363  CB  HIS B 737      36.326  81.321  62.834  1.00  0.00           C  
ATOM   1364  CG  HIS B 737      36.787  82.220  63.944  1.00  0.00           C  
ATOM   1365  ND1 HIS B 737      37.966  82.933  63.884  1.00  0.00           N  
ATOM   1366  CD2 HIS B 737      36.209  82.557  65.123  1.00  0.00           C  
ATOM   1367  CE1 HIS B 737      38.103  83.659  64.978  1.00  0.00           C  
ATOM   1368  NE2 HIS B 737      37.051  83.451  65.749  1.00  0.00           N  
ATOM   1369  N   ALA B 738      36.116  80.890  59.625  1.00  0.00           N  
ATOM   1370  CA  ALA B 738      35.838  79.995  58.505  1.00  0.00           C  
ATOM   1371  C   ALA B 738      36.122  78.535  58.845  1.00  0.00           C  
ATOM   1372  O   ALA B 738      35.571  77.648  58.196  1.00  0.00           O  
ATOM   1373  CB  ALA B 738      36.621  80.411  57.291  1.00  0.00           C  
ATOM   1374  N   ASP B 739      36.970  78.303  59.860  1.00  0.00           N  
ATOM   1375  CA  ASP B 739      37.292  76.956  60.387  1.00  0.00           C  
ATOM   1376  C   ASP B 739      37.579  76.980  61.906  1.00  0.00           C  
ATOM   1377  O   ASP B 739      37.641  78.056  62.507  1.00  0.00           O  
ATOM   1378  CB  ASP B 739      38.495  76.381  59.633  1.00  0.00           C  
ATOM   1379  CG  ASP B 739      39.678  77.341  59.611  1.00  0.00           C  
ATOM   1380  OD1 ASP B 739      40.178  77.690  60.695  1.00  0.00           O  
ATOM   1381  OD2 ASP B 739      40.103  77.766  58.511  1.00  0.00           O  
ATOM   1382  N   GLU B 741      37.777  75.811  62.526  1.00  0.00           N  
ATOM   1383  CA  GLU B 741      37.993  75.755  63.986  1.00  0.00           C  
ATOM   1384  C   GLU B 741      39.376  76.263  64.425  1.00  0.00           C  
ATOM   1385  O   GLU B 741      39.531  76.752  65.529  1.00  0.00           O  
ATOM   1386  CB  GLU B 741      37.732  74.344  64.550  1.00  0.00           C  
ATOM   1387  CG  GLU B 741      36.310  73.783  64.307  1.00  0.00           C  
ATOM   1388  CD  GLU B 741      35.277  74.230  65.343  1.00  0.00           C  
ATOM   1389  OE1 GLU B 741      34.099  73.783  65.240  1.00  0.00           O  
ATOM   1390  OE2 GLU B 741      35.633  75.019  66.260  1.00  0.00           O  
ATOM   1391  N   ALA B 742      40.368  76.142  63.555  1.00  0.00           N  
ATOM   1392  CA  ALA B 742      41.728  76.570  63.854  1.00  0.00           C  
ATOM   1393  C   ALA B 742      41.852  78.090  63.920  1.00  0.00           C  
ATOM   1394  O   ALA B 742      42.713  78.620  64.650  1.00  0.00           O  
ATOM   1395  CB  ALA B 742      42.712  76.003  62.834  1.00  0.00           C  
ATOM   1396  N   SER B 743      41.003  78.784  63.157  1.00  0.00           N  
ATOM   1397  CA  SER B 743      40.937  80.238  63.184  1.00  0.00           C  
ATOM   1398  C   SER B 743      40.308  80.684  64.502  1.00  0.00           C  
ATOM   1399  O   SER B 743      40.768  81.627  65.122  1.00  0.00           O  
ATOM   1400  CB  SER B 743      40.161  80.754  61.963  1.00  0.00           C  
ATOM   1401  OG  SER B 743      39.626  82.051  62.162  1.00  0.00           O  
ATOM   1402  N   LEU B 786      39.281  79.959  64.934  1.00  0.00           N  
ATOM   1403  CA  LEU B 786      38.595  80.198  66.197  1.00  0.00           C  
ATOM   1404  C   LEU B 786      39.526  80.043  67.392  1.00  0.00           C  
ATOM   1405  O   LEU B 786      39.502  80.864  68.303  1.00  0.00           O  
ATOM   1406  CB  LEU B 786      37.381  79.257  66.344  1.00  0.00           C  
ATOM   1407  CG  LEU B 786      36.800  79.082  67.757  1.00  0.00           C  
ATOM   1408  CD1 LEU B 786      36.418  80.429  68.392  1.00  0.00           C  
ATOM   1409  CD2 LEU B 786      35.605  78.178  67.764  1.00  0.00           C  
ATOM   1410  N   ASP B 787      40.319  78.974  67.384  1.00  0.00           N  
ATOM   1411  CA  ASP B 787      41.302  78.693  68.433  1.00  0.00           C  
ATOM   1412  C   ASP B 787      42.352  79.792  68.571  1.00  0.00           C  
ATOM   1413  O   ASP B 787      42.760  80.128  69.682  1.00  0.00           O  
ATOM   1414  CB  ASP B 787      41.973  77.332  68.188  1.00  0.00           C  
ATOM   1415  CG  ASP B 787      40.977  76.157  68.259  1.00  0.00           C  
ATOM   1416  OD1 ASP B 787      39.869  76.320  68.811  1.00  0.00           O  
ATOM   1417  OD2 ASP B 787      41.301  75.052  67.772  1.00  0.00           O  
ATOM   1418  N   GLN B 788      42.790  80.356  67.455  1.00  0.00           N  
ATOM   1419  CA  GLN B 788      43.744  81.450  67.518  1.00  0.00           C  
ATOM   1420  C   GLN B 788      43.152  82.692  68.240  1.00  0.00           C  
ATOM   1421  O   GLN B 788      43.768  83.208  69.165  1.00  0.00           O  
ATOM   1422  CB  GLN B 788      44.288  81.774  66.128  1.00  0.00           C  
ATOM   1423  CG  GLN B 788      45.445  82.749  66.116  1.00  0.00           C  
ATOM   1424  CD  GLN B 788      46.675  82.263  66.900  1.00  0.00           C  
ATOM   1425  OE1 GLN B 788      47.245  81.190  66.624  1.00  0.00           O  
ATOM   1426  NE2 GLN B 788      47.099  83.068  67.870  1.00  0.00           N  
ATOM   1427  N   SER B 789      41.960  83.135  67.840  1.00  0.00           N  
ATOM   1428  CA  SER B 789      41.276  84.274  68.463  1.00  0.00           C  
ATOM   1429  C   SER B 789      40.926  84.047  69.929  1.00  0.00           C  
ATOM   1430  O   SER B 789      41.047  84.945  70.756  1.00  0.00           O  
ATOM   1431  CB  SER B 789      40.001  84.630  67.691  1.00  0.00           C  
ATOM   1432  OG  SER B 789      40.326  85.211  66.446  1.00  0.00           O  
ATOM   1433  N   TYR B 790      40.486  82.835  70.238  1.00  0.00           N  
ATOM   1434  CA  TYR B 790      40.201  82.433  71.607  1.00  0.00           C  
ATOM   1435  C   TYR B 790      41.427  82.596  72.502  1.00  0.00           C  
ATOM   1436  O   TYR B 790      41.321  83.088  73.635  1.00  0.00           O  
ATOM   1437  CB  TYR B 790      39.719  80.990  71.613  1.00  0.00           C  
ATOM   1438  CG  TYR B 790      39.176  80.486  72.926  1.00  0.00           C  
ATOM   1439  CD1 TYR B 790      37.834  80.624  73.230  1.00  0.00           C  
ATOM   1440  CD2 TYR B 790      40.002  79.833  73.852  1.00  0.00           C  
ATOM   1441  CE1 TYR B 790      37.313  80.144  74.411  1.00  0.00           C  
ATOM   1442  CE2 TYR B 790      39.492  79.341  75.053  1.00  0.00           C  
ATOM   1443  CZ  TYR B 790      38.136  79.500  75.315  1.00  0.00           C  
ATOM   1444  OH  TYR B 790      37.575  79.009  76.471  1.00  0.00           O  
ATOM   1445  N   ARG B 791      42.577  82.181  71.979  1.00  0.00           N  
ATOM   1446  CA  ARG B 791      43.858  82.222  72.680  1.00  0.00           C  
ATOM   1447  C   ARG B 791      44.335  83.661  72.894  1.00  0.00           C  
ATOM   1448  O   ARG B 791      44.897  83.982  73.948  1.00  0.00           O  
ATOM   1449  CB  ARG B 791      44.910  81.424  71.885  1.00  0.00           C  
ATOM   1450  CG  ARG B 791      46.203  81.111  72.627  1.00  0.00           C  
ATOM   1451  CD  ARG B 791      47.410  81.060  71.653  1.00  0.00           C  
ATOM   1452  NE  ARG B 791      48.723  81.182  72.316  1.00  0.00           N  
ATOM   1453  CZ  ARG B 791      49.863  81.472  71.683  1.00  0.00           C  
ATOM   1454  NH1 ARG B 791      49.877  81.682  70.359  1.00  0.00           N  
ATOM   1455  NH2 ARG B 791      50.995  81.569  72.376  1.00  0.00           N  
ATOM   1456  N   ASP B 792      44.124  84.501  71.878  1.00  0.00           N  
ATOM   1457  CA  ASP B 792      44.446  85.924  71.899  1.00  0.00           C  
ATOM   1458  C   ASP B 792      43.619  86.712  72.915  1.00  0.00           C  
ATOM   1459  O   ASP B 792      44.130  87.631  73.576  1.00  0.00           O  
ATOM   1460  CB  ASP B 792      44.174  86.530  70.532  1.00  0.00           C  
ATOM   1461  CG  ASP B 792      45.247  86.216  69.521  1.00  0.00           C  
ATOM   1462  OD1 ASP B 792      46.227  85.508  69.858  1.00  0.00           O  
ATOM   1463  OD2 ASP B 792      45.102  86.681  68.371  1.00  0.00           O  
ATOM   1464  N   TYR B 793      42.331  86.393  72.976  1.00  0.00           N  
ATOM   1465  CA  TYR B 793      41.462  86.943  73.983  1.00  0.00           C  
ATOM   1466  C   TYR B 793      41.856  86.458  75.386  1.00  0.00           C  
ATOM   1467  O   TYR B 793      41.795  87.223  76.343  1.00  0.00           O  
ATOM   1468  CB  TYR B 793      40.031  86.572  73.696  1.00  0.00           C  
ATOM   1469  CG  TYR B 793      39.232  87.597  72.910  1.00  0.00           C  
ATOM   1470  CD1 TYR B 793      38.717  88.733  73.521  1.00  0.00           C  
ATOM   1471  CD2 TYR B 793      38.951  87.401  71.569  1.00  0.00           C  
ATOM   1472  CE1 TYR B 793      37.957  89.659  72.820  1.00  0.00           C  
ATOM   1473  CE2 TYR B 793      38.183  88.320  70.867  1.00  0.00           C  
ATOM   1474  CZ  TYR B 793      37.689  89.438  71.500  1.00  0.00           C  
ATOM   1475  OH  TYR B 793      36.915  90.326  70.792  1.00  0.00           O  
ATOM   1476  N   GLU B 794      42.273  85.199  75.490  1.00  0.00           N  
ATOM   1477  CA  GLU B 794      42.777  84.628  76.738  1.00  0.00           C  
ATOM   1478  C   GLU B 794      43.986  85.446  77.247  1.00  0.00           C  
ATOM   1479  O   GLU B 794      44.043  85.831  78.406  1.00  0.00           O  
ATOM   1480  CB  GLU B 794      43.139  83.166  76.471  1.00  0.00           C  
ATOM   1481  CG  GLU B 794      43.305  82.232  77.640  1.00  0.00           C  
ATOM   1482  CD  GLU B 794      43.283  80.755  77.188  1.00  0.00           C  
ATOM   1483  OE1 GLU B 794      43.216  80.471  75.962  1.00  0.00           O  
ATOM   1484  OE2 GLU B 794      43.322  79.861  78.067  1.00  0.00           O  
ATOM   1485  N   LYS B 795      44.915  85.737  76.351  1.00  0.00           N  
ATOM   1486  CA  LYS B 795      46.082  86.557  76.623  1.00  0.00           C  
ATOM   1487  C   LYS B 795      45.749  88.035  76.937  1.00  0.00           C  
ATOM   1488  O   LYS B 795      46.381  88.646  77.799  1.00  0.00           O  
ATOM   1489  CB  LYS B 795      47.038  86.430  75.427  1.00  0.00           C  
ATOM   1490  CG  LYS B 795      48.362  87.199  75.479  1.00  0.00           C  
ATOM   1491  CD  LYS B 795      49.201  86.925  74.184  1.00  0.00           C  
ATOM   1492  CE  LYS B 795      50.638  86.387  74.533  1.00  0.00           C  
ATOM   1493  NZ  LYS B 795      51.336  85.466  73.512  1.00  0.00           N  
ATOM   1494  N   ALA B 796      44.753  88.597  76.258  1.00  0.00           N  
ATOM   1495  CA  ALA B 796      44.340  89.982  76.473  1.00  0.00           C  
ATOM   1496  C   ALA B 796      43.664  90.152  77.826  1.00  0.00           C  
ATOM   1497  O   ALA B 796      43.920  91.121  78.530  1.00  0.00           O  
ATOM   1498  CB  ALA B 796      43.436  90.484  75.333  1.00  0.00           C  
ATOM   1499  N   TYR B 797      42.803  89.208  78.183  1.00  0.00           N  
ATOM   1500  CA  TYR B 797      42.150  89.172  79.502  1.00  0.00           C  
ATOM   1501  C   TYR B 797      43.145  89.059  80.668  1.00  0.00           C  
ATOM   1502  O   TYR B 797      43.005  89.757  81.653  1.00  0.00           O  
ATOM   1503  CB  TYR B 797      41.172  88.015  79.584  1.00  0.00           C  
ATOM   1504  CG  TYR B 797      39.830  88.254  78.946  1.00  0.00           C  
ATOM   1505  CD1 TYR B 797      39.685  89.028  77.782  1.00  0.00           C  
ATOM   1506  CD2 TYR B 797      38.701  87.670  79.482  1.00  0.00           C  
ATOM   1507  CE1 TYR B 797      38.439  89.222  77.216  1.00  0.00           C  
ATOM   1508  CE2 TYR B 797      37.482  87.848  78.924  1.00  0.00           C  
ATOM   1509  CZ  TYR B 797      37.347  88.624  77.802  1.00  0.00           C  
ATOM   1510  OH  TYR B 797      36.090  88.773  77.296  1.00  0.00           O  
ATOM   1511  N   SER B 798      44.135  88.189  80.580  1.00  0.00           N  
ATOM   1512  CA  SER B 798      45.164  88.202  81.610  1.00  0.00           C  
ATOM   1513  C   SER B 798      45.804  89.593  81.754  1.00  0.00           C  
ATOM   1514  O   SER B 798      45.922  90.092  82.859  1.00  0.00           O  
ATOM   1515  CB  SER B 798      46.215  87.108  81.376  1.00  0.00           C  
ATOM   1516  OG  SER B 798      45.561  85.846  81.268  1.00  0.00           O  
ATOM   1517  N   ARG B 799      46.179  90.213  80.632  1.00  0.00           N  
ATOM   1518  CA  ARG B 799      46.767  91.563  80.598  1.00  0.00           C  
ATOM   1519  C   ARG B 799      45.916  92.652  81.237  1.00  0.00           C  
ATOM   1520  O   ARG B 799      46.427  93.503  81.952  1.00  0.00           O  
ATOM   1521  CB  ARG B 799      47.129  91.957  79.158  1.00  0.00           C  
ATOM   1522  CG  ARG B 799      48.399  91.315  78.653  1.00  0.00           C  
ATOM   1523  CD  ARG B 799      48.681  91.633  77.166  1.00  0.00           C  
ATOM   1524  NE  ARG B 799      50.052  91.213  76.800  1.00  0.00           N  
ATOM   1525  CZ  ARG B 799      50.537  91.093  75.558  1.00  0.00           C  
ATOM   1526  NH1 ARG B 799      49.787  91.377  74.485  1.00  0.00           N  
ATOM   1527  NH2 ARG B 799      51.798  90.686  75.391  1.00  0.00           N  
ATOM   1528  N   ILE B 800      44.622  92.609  80.967  1.00  0.00           N  
ATOM   1529  CA  ILE B 800      43.624  93.521  81.524  1.00  0.00           C  
ATOM   1530  C   ILE B 800      43.512  93.356  83.043  1.00  0.00           C  
ATOM   1531  O   ILE B 800      43.614  94.348  83.792  1.00  0.00           O  
ATOM   1532  CB  ILE B 800      42.229  93.305  80.840  1.00  0.00           C  
ATOM   1533  CG1 ILE B 800      42.255  93.759  79.384  1.00  0.00           C  
ATOM   1534  CG2 ILE B 800      41.114  94.041  81.544  1.00  0.00           C  
ATOM   1535  CD1 ILE B 800      40.984  93.370  78.616  1.00  0.00           C  
ATOM   1536  N   PHE B 801      43.336  92.123  83.503  1.00  0.00           N  
ATOM   1537  CA  PHE B 801      43.127  91.888  84.927  1.00  0.00           C  
ATOM   1538  C   PHE B 801      44.346  92.122  85.777  1.00  0.00           C  
ATOM   1539  O   PHE B 801      44.222  92.538  86.924  1.00  0.00           O  
ATOM   1540  CB  PHE B 801      42.506  90.513  85.193  1.00  0.00           C  
ATOM   1541  CG  PHE B 801      41.199  90.306  84.500  1.00  0.00           C  
ATOM   1542  CD1 PHE B 801      40.231  91.309  84.507  1.00  0.00           C  
ATOM   1543  CD2 PHE B 801      40.930  89.117  83.819  1.00  0.00           C  
ATOM   1544  CE1 PHE B 801      39.004  91.132  83.842  1.00  0.00           C  
ATOM   1545  CE2 PHE B 801      39.701  88.925  83.163  1.00  0.00           C  
ATOM   1546  CZ  PHE B 801      38.743  89.937  83.172  1.00  0.00           C  
ATOM   1547  N   GLU B 802      45.529  91.909  85.215  1.00  0.00           N  
ATOM   1548  CA  GLU B 802      46.728  92.284  85.937  1.00  0.00           C  
ATOM   1549  C   GLU B 802      46.967  93.800  85.949  1.00  0.00           C  
ATOM   1550  O   GLU B 802      47.552  94.313  86.895  1.00  0.00           O  
ATOM   1551  CB  GLU B 802      47.968  91.466  85.523  1.00  0.00           C  
ATOM   1552  CG  GLU B 802      48.424  91.641  84.128  1.00  0.00           C  
ATOM   1553  CD  GLU B 802      49.506  90.627  83.744  1.00  0.00           C  
ATOM   1554  OE1 GLU B 802      49.226  89.396  83.790  1.00  0.00           O  
ATOM   1555  OE2 GLU B 802      50.624  91.077  83.359  1.00  0.00           O  
ATOM   1556  N   ARG B 803      46.471  94.524  84.949  1.00  0.00           N  
ATOM   1557  CA  ARG B 803      46.495  95.999  85.021  1.00  0.00           C  
ATOM   1558  C   ARG B 803      45.532  96.554  86.072  1.00  0.00           C  
ATOM   1559  O   ARG B 803      45.747  97.637  86.586  1.00  0.00           O  
ATOM   1560  CB  ARG B 803      46.258  96.653  83.660  1.00  0.00           C  
ATOM   1561  CG  ARG B 803      47.401  96.402  82.696  1.00  0.00           C  
ATOM   1562  CD  ARG B 803      47.144  96.983  81.340  1.00  0.00           C  
ATOM   1563  NE  ARG B 803      47.129  98.435  81.390  1.00  0.00           N  
ATOM   1564  CZ  ARG B 803      46.819  99.218  80.373  1.00  0.00           C  
ATOM   1565  NH1 ARG B 803      46.484  98.685  79.196  1.00  0.00           N  
ATOM   1566  NH2 ARG B 803      46.824 100.537  80.540  1.00  0.00           N  
ATOM   1567  N   CYS B 807      44.508  95.780  86.409  1.00  0.00           N  
ATOM   1568  CA  CYS B 807      43.525  96.111  87.443  1.00  0.00           C  
ATOM   1569  C   CYS B 807      43.982  95.716  88.849  1.00  0.00           C  
ATOM   1570  O   CYS B 807      43.260  95.938  89.829  1.00  0.00           O  
ATOM   1571  CB  CYS B 807      42.210  95.394  87.133  1.00  0.00           C  
ATOM   1572  SG  CYS B 807      41.421  95.973  85.616  1.00  0.00           S  
ATOM   1573  N   GLY B 808      45.168  95.111  88.933  1.00  0.00           N  
ATOM   1574  CA  GLY B 808      45.765  94.692  90.206  1.00  0.00           C  
ATOM   1575  C   GLY B 808      45.018  93.580  90.936  1.00  0.00           C  
ATOM   1576  O   GLY B 808      45.070  93.503  92.170  1.00  0.00           O  
ATOM   1577  N   LEU B1153      44.346  92.702  90.190  1.00  0.00           N  
ATOM   1578  CA  LEU B1153      43.562  91.615  90.811  1.00  0.00           C  
ATOM   1579  C   LEU B1153      44.335  90.341  91.159  1.00  0.00           C  
ATOM   1580  O   LEU B1153      45.230  89.927  90.431  1.00  0.00           O  
ATOM   1581  CB  LEU B1153      42.347  91.244  89.935  1.00  0.00           C  
ATOM   1582  CG  LEU B1153      41.231  92.284  89.855  1.00  0.00           C  
ATOM   1583  CD1 LEU B1153      40.533  92.148  88.545  1.00  0.00           C  
ATOM   1584  CD2 LEU B1153      40.253  92.162  90.996  1.00  0.00           C  
ATOM   1585  N   GLU B1154      43.961  89.716  92.269  1.00  0.00           N  
ATOM   1586  CA  GLU B1154      44.222  88.302  92.448  1.00  0.00           C  
ATOM   1587  C   GLU B1154      43.148  87.506  91.697  1.00  0.00           C  
ATOM   1588  O   GLU B1154      42.006  87.454  92.100  1.00  0.00           O  
ATOM   1589  CB  GLU B1154      44.243  87.901  93.917  1.00  0.00           C  
ATOM   1590  CG  GLU B1154      44.674  86.426  94.101  1.00  0.00           C  
ATOM   1591  CD  GLU B1154      44.533  85.932  95.543  1.00  0.00           C  
ATOM   1592  OE1 GLU B1154      44.397  86.777  96.456  1.00  0.00           O  
ATOM   1593  OE2 GLU B1154      44.552  84.698  95.763  1.00  0.00           O  
ATOM   1594  N   PHE B1155      43.532  86.900  90.589  1.00  0.00           N  
ATOM   1595  CA  PHE B1155      42.571  86.221  89.736  1.00  0.00           C  
ATOM   1596  C   PHE B1155      43.085  84.880  89.221  1.00  0.00           C  
ATOM   1597  O   PHE B1155      44.285  84.628  89.154  1.00  0.00           O  
ATOM   1598  CB  PHE B1155      42.113  87.123  88.571  1.00  0.00           C  
ATOM   1599  CG  PHE B1155      43.119  87.240  87.455  1.00  0.00           C  
ATOM   1600  CD1 PHE B1155      44.169  88.170  87.532  1.00  0.00           C  
ATOM   1601  CD2 PHE B1155      43.022  86.430  86.321  1.00  0.00           C  
ATOM   1602  CE1 PHE B1155      45.092  88.271  86.509  1.00  0.00           C  
ATOM   1603  CE2 PHE B1155      43.937  86.525  85.320  1.00  0.00           C  
ATOM   1604  CZ  PHE B1155      44.969  87.452  85.402  1.00  0.00           C  
ATOM   1605  N   ARG B1156      42.132  84.033  88.861  1.00  0.00           N  
ATOM   1606  CA  ARG B1156      42.429  82.777  88.217  1.00  0.00           C  
ATOM   1607  C   ARG B1156      41.514  82.579  87.035  1.00  0.00           C  
ATOM   1608  O   ARG B1156      40.336  82.948  87.091  1.00  0.00           O  
ATOM   1609  CB  ARG B1156      42.231  81.616  89.192  1.00  0.00           C  
ATOM   1610  CG  ARG B1156      43.220  81.592  90.332  1.00  0.00           C  
ATOM   1611  CD  ARG B1156      43.409  80.176  90.759  1.00  0.00           C  
ATOM   1612  NE  ARG B1156      43.942  79.368  89.657  1.00  0.00           N  
ATOM   1613  CZ  ARG B1156      44.574  78.214  89.830  1.00  0.00           C  
ATOM   1614  NH1 ARG B1156      44.738  77.736  91.062  1.00  0.00           N  
ATOM   1615  NH2 ARG B1156      45.032  77.541  88.779  1.00  0.00           N  
ATOM   1616  N   ALA B1157      42.069  81.996  85.973  1.00  0.00           N  
ATOM   1617  CA  ALA B1157      41.269  81.460  84.850  1.00  0.00           C  
ATOM   1618  C   ALA B1157      40.990  79.979  85.081  1.00  0.00           C  
ATOM   1619  O   ALA B1157      41.910  79.179  85.244  1.00  0.00           O  
ATOM   1620  CB  ALA B1157      41.991  81.661  83.522  1.00  0.00           C  
ATOM   1621  N   ILE B1158      39.716  79.612  85.080  1.00  0.00           N  
ATOM   1622  CA  ILE B1158      39.321  78.240  85.413  1.00  0.00           C  
ATOM   1623  C   ILE B1158      38.428  77.646  84.332  1.00  0.00           C  
ATOM   1624  O   ILE B1158      37.909  78.366  83.482  1.00  0.00           O  
ATOM   1625  CB  ILE B1158      38.618  78.168  86.786  1.00  0.00           C  
ATOM   1626  CG1 ILE B1158      37.218  78.784  86.708  1.00  0.00           C  
ATOM   1627  CG2 ILE B1158      39.495  78.798  87.855  1.00  0.00           C  
ATOM   1628  CD1 ILE B1158      36.418  78.761  87.996  1.00  0.00           C  
ATOM   1629  N   ILE B1159      38.247  76.332  84.362  1.00  0.00           N  
ATOM   1630  CA  ILE B1159      37.265  75.703  83.497  1.00  0.00           C  
ATOM   1631  C   ILE B1159      35.870  76.143  83.909  1.00  0.00           C  
ATOM   1632  O   ILE B1159      35.522  76.152  85.099  1.00  0.00           O  
ATOM   1633  CB  ILE B1159      37.386  74.186  83.472  1.00  0.00           C  
ATOM   1634  CG1 ILE B1159      38.824  73.775  83.099  1.00  0.00           C  
ATOM   1635  CG2 ILE B1159      36.391  73.607  82.458  1.00  0.00           C  
ATOM   1636  CD1 ILE B1159      39.211  72.366  83.539  1.00  0.00           C  
ATOM   1637  N   GLY B1160      35.087  76.542  82.909  1.00  0.00           N  
ATOM   1638  CA  GLY B1160      33.740  77.048  83.144  1.00  0.00           C  
ATOM   1639  C   GLY B1160      32.675  76.307  82.358  1.00  0.00           C  
ATOM   1640  O   GLY B1160      32.991  75.535  81.458  1.00  0.00           O  
ATOM   1641  N   ASP B1161      31.409  76.540  82.712  1.00  0.00           N  
ATOM   1642  CA  ASP B1161      30.304  76.017  81.925  1.00  0.00           C  
ATOM   1643  C   ASP B1161      29.974  76.842  80.682  1.00  0.00           C  
ATOM   1644  O   ASP B1161      29.324  77.898  80.768  1.00  0.00           O  
ATOM   1645  CB  ASP B1161      29.035  75.818  82.754  1.00  0.00           C  
ATOM   1646  CG  ASP B1161      27.911  75.185  81.935  1.00  0.00           C  
ATOM   1647  OD1 ASP B1161      28.179  74.263  81.104  1.00  0.00           O  
ATOM   1648  OD2 ASP B1161      26.764  75.610  82.127  1.00  0.00           O  
ATOM   1649  N   GLY B1162      30.382  76.320  79.533  1.00  0.00           N  
ATOM   1650  CA  GLY B1162      30.069  76.930  78.236  1.00  0.00           C  
ATOM   1651  C   GLY B1162      28.624  76.812  77.819  1.00  0.00           C  
ATOM   1652  O   GLY B1162      28.174  77.553  76.956  1.00  0.00           O  
ATOM   1653  N   GLY B1437      27.906  75.865  78.426  1.00  0.00           N  
ATOM   1654  CA  GLY B1437      26.495  75.598  78.115  1.00  0.00           C  
ATOM   1655  C   GLY B1437      25.602  76.793  78.377  1.00  0.00           C  
ATOM   1656  O   GLY B1437      24.558  76.935  77.752  1.00  0.00           O  
ATOM   1657  N   ALA B1438      26.022  77.647  79.307  1.00  0.00           N  
ATOM   1658  CA  ALA B1438      25.360  78.920  79.600  1.00  0.00           C  
ATOM   1659  C   ALA B1438      25.086  79.778  78.352  1.00  0.00           C  
ATOM   1660  O   ALA B1438      24.075  80.493  78.295  1.00  0.00           O  
ATOM   1661  CB  ALA B1438      26.199  79.723  80.611  1.00  0.00           C  
ATOM   1662  N   MET B1443      25.992  79.728  77.370  1.00  0.00           N  
ATOM   1663  CA  MET B1443      25.784  80.419  76.090  1.00  0.00           C  
ATOM   1664  C   MET B1443      25.552  79.434  74.956  1.00  0.00           C  
ATOM   1665  O   MET B1443      25.729  79.776  73.786  1.00  0.00           O  
ATOM   1666  CB  MET B1443      26.961  81.350  75.760  1.00  0.00           C  
ATOM   1667  CG  MET B1443      27.084  82.537  76.724  1.00  0.00           C  
ATOM   1668  SD  MET B1443      25.725  83.690  76.504  1.00  0.00           S  
ATOM   1669  CE  MET B1443      25.214  83.866  78.204  1.00  0.00           C  
ATOM   1670  N   GLY B1444      25.145  78.217  75.321  1.00  0.00           N  
ATOM   1671  CA  GLY B1444      24.992  77.119  74.379  1.00  0.00           C  
ATOM   1672  C   GLY B1444      26.263  76.784  73.625  1.00  0.00           C  
ATOM   1673  O   GLY B1444      26.200  76.362  72.473  1.00  0.00           O  
ATOM   1674  N   GLY B1448      27.415  76.955  74.273  1.00  0.00           N  
ATOM   1675  CA  GLY B1448      28.707  76.666  73.641  1.00  0.00           C  
ATOM   1676  C   GLY B1448      29.376  75.381  74.088  1.00  0.00           C  
ATOM   1677  O   GLY B1448      28.746  74.513  74.706  1.00  0.00           O  
ATOM   1678  N   LYS B1456      30.665  75.271  73.777  1.00  0.00           N  
ATOM   1679  CA  LYS B1456      31.475  74.100  74.116  1.00  0.00           C  
ATOM   1680  C   LYS B1456      32.492  74.439  75.218  1.00  0.00           C  
ATOM   1681  O   LYS B1456      32.125  74.579  76.385  1.00  0.00           O  
ATOM   1682  CB  LYS B1456      32.207  73.553  72.875  1.00  0.00           C  
ATOM   1683  CG  LYS B1456      31.413  73.546  71.565  1.00  0.00           C  
ATOM   1684  CD  LYS B1456      32.021  72.534  70.592  1.00  0.00           C  
ATOM   1685  CE  LYS B1456      31.899  73.004  69.145  1.00  0.00           C  
ATOM   1686  NZ  LYS B1456      32.830  72.278  68.212  1.00  0.00           N  
ATOM   1687  N   ASP B1457      33.764  74.555  74.841  1.00  0.00           N  
ATOM   1688  CA  ASP B1457      34.820  74.877  75.784  1.00  0.00           C  
ATOM   1689  C   ASP B1457      34.638  76.298  76.280  1.00  0.00           C  
ATOM   1690  O   ASP B1457      34.194  77.200  75.542  1.00  0.00           O  
ATOM   1691  CB  ASP B1457      36.201  74.802  75.145  1.00  0.00           C  
ATOM   1692  CG  ASP B1457      36.734  73.398  75.030  1.00  0.00           C  
ATOM   1693  OD1 ASP B1457      36.161  72.455  75.623  1.00  0.00           O  
ATOM   1694  OD2 ASP B1457      37.755  73.256  74.316  1.00  0.00           O  
ATOM   1695  N   SER B1458      35.037  76.493  77.524  1.00  0.00           N  
ATOM   1696  CA  SER B1458      34.726  77.719  78.210  1.00  0.00           C  
ATOM   1697  C   SER B1458      35.747  77.925  79.323  1.00  0.00           C  
ATOM   1698  O   SER B1458      36.189  76.970  79.946  1.00  0.00           O  
ATOM   1699  CB  SER B1458      33.308  77.613  78.728  1.00  0.00           C  
ATOM   1700  OG  SER B1458      32.973  78.651  79.578  1.00  0.00           O  
ATOM   1701  N   LYS B1459      36.157  79.172  79.517  1.00  0.00           N  
ATOM   1702  CA  LYS B1459      37.066  79.536  80.556  1.00  0.00           C  
ATOM   1703  C   LYS B1459      36.503  80.760  81.280  1.00  0.00           C  
ATOM   1704  O   LYS B1459      36.190  81.784  80.659  1.00  0.00           O  
ATOM   1705  CB  LYS B1459      38.389  79.866  79.921  1.00  0.00           C  
ATOM   1706  CG  LYS B1459      39.565  79.501  80.727  1.00  0.00           C  
ATOM   1707  CD  LYS B1459      40.806  80.189  80.169  1.00  0.00           C  
ATOM   1708  CE  LYS B1459      42.091  79.556  80.723  1.00  0.00           C  
ATOM   1709  NZ  LYS B1459      43.281  80.448  80.464  1.00  0.00           N  
ATOM   1710  N   GLU B1460      36.362  80.641  82.594  1.00  0.00           N  
ATOM   1711  CA  GLU B1460      35.911  81.756  83.428  1.00  0.00           C  
ATOM   1712  C   GLU B1460      37.114  82.412  84.079  1.00  0.00           C  
ATOM   1713  O   GLU B1460      38.094  81.767  84.387  1.00  0.00           O  
ATOM   1714  CB  GLU B1460      34.976  81.279  84.540  1.00  0.00           C  
ATOM   1715  CG  GLU B1460      33.677  80.763  84.062  1.00  0.00           C  
ATOM   1716  CD  GLU B1460      33.014  79.870  85.101  1.00  0.00           C  
ATOM   1717  OE1 GLU B1460      31.914  79.308  84.814  1.00  0.00           O  
ATOM   1718  OE2 GLU B1460      33.616  79.713  86.190  1.00  0.00           O  
ATOM   1719  N   PHE B1461      37.015  83.706  84.316  1.00  0.00           N  
ATOM   1720  CA  PHE B1461      38.079  84.408  84.988  1.00  0.00           C  
ATOM   1721  C   PHE B1461      37.514  84.841  86.325  1.00  0.00           C  
ATOM   1722  O   PHE B1461      36.470  85.475  86.390  1.00  0.00           O  
ATOM   1723  CB  PHE B1461      38.587  85.567  84.129  1.00  0.00           C  
ATOM   1724  CG  PHE B1461      39.422  85.137  82.920  1.00  0.00           C  
ATOM   1725  CD1 PHE B1461      40.826  85.310  82.912  1.00  0.00           C  
ATOM   1726  CD2 PHE B1461      38.815  84.616  81.776  1.00  0.00           C  
ATOM   1727  CE1 PHE B1461      41.611  84.942  81.798  1.00  0.00           C  
ATOM   1728  CE2 PHE B1461      39.606  84.234  80.642  1.00  0.00           C  
ATOM   1729  CZ  PHE B1461      40.995  84.390  80.665  1.00  0.00           C  
ATOM   1730  N   MET B1462      38.194  84.455  87.400  1.00  0.00           N  
ATOM   1731  CA  MET B1462      37.667  84.663  88.729  1.00  0.00           C  
ATOM   1732  C   MET B1462      38.590  85.565  89.547  1.00  0.00           C  
ATOM   1733  O   MET B1462      39.802  85.377  89.592  1.00  0.00           O  
ATOM   1734  CB  MET B1462      37.500  83.315  89.432  1.00  0.00           C  
ATOM   1735  CG  MET B1462      36.463  82.352  88.776  1.00  0.00           C  
ATOM   1736  SD  MET B1462      34.811  82.756  89.355  1.00  0.00           S  
ATOM   1737  CE  MET B1462      33.792  81.628  88.397  1.00  0.00           C  
ATOM   1738  N   ALA B1463      37.996  86.561  90.180  1.00  0.00           N  
ATOM   1739  CA  ALA B1463      38.673  87.338  91.169  1.00  0.00           C  
ATOM   1740  C   ALA B1463      38.513  86.590  92.472  1.00  0.00           C  
ATOM   1741  O   ALA B1463      37.406  86.384  92.939  1.00  0.00           O  
ATOM   1742  CB  ALA B1463      38.035  88.701  91.249  1.00  0.00           C  
ATOM   1743  N   ILE B1464      39.616  86.186  93.075  1.00  0.00           N  
ATOM   1744  CA  ILE B1464      39.549  85.421  94.310  1.00  0.00           C  
ATOM   1745  C   ILE B1464      39.051  86.284  95.479  1.00  0.00           C  
ATOM   1746  O   ILE B1464      39.652  87.298  95.802  1.00  0.00           O  
ATOM   1747  CB  ILE B1464      40.902  84.757  94.638  1.00  0.00           C  
ATOM   1748  CG1 ILE B1464      41.489  84.073  93.388  1.00  0.00           C  
ATOM   1749  CG2 ILE B1464      40.756  83.784  95.818  1.00  0.00           C  
ATOM   1750  CD1 ILE B1464      40.518  83.073  92.644  1.00  0.00           C  
ATOM   1751  N   SER B1465      37.943  85.860  96.091  1.00  0.00           N  
ATOM   1752  CA  SER B1465      37.261  86.626  97.116  1.00  0.00           C  
ATOM   1753  C   SER B1465      36.331  85.763  97.977  1.00  0.00           C  
ATOM   1754  O   SER B1465      35.525  84.975  97.456  1.00  0.00           O  
ATOM   1755  CB  SER B1465      36.473  87.755  96.451  1.00  0.00           C  
ATOM   1756  OG  SER B1465      35.710  88.471  97.399  1.00  0.00           O  
ATOM   1757  N   GLU B1475      36.433  85.938  99.295  1.00  0.00           N  
ATOM   1758  CA  GLU B1475      35.662  85.177 100.281  1.00  0.00           C  
ATOM   1759  C   GLU B1475      34.148  85.225 100.063  1.00  0.00           C  
ATOM   1760  O   GLU B1475      33.457  84.261 100.376  1.00  0.00           O  
ATOM   1761  CB  GLU B1475      35.992  85.668 101.702  1.00  0.00           C  
ATOM   1762  CG  GLU B1475      37.496  85.789 101.973  1.00  0.00           C  
ATOM   1763  CD  GLU B1475      37.884  86.631 103.227  1.00  0.00           C  
ATOM   1764  OE1 GLU B1475      37.001  86.982 104.055  1.00  0.00           O  
ATOM   1765  OE2 GLU B1475      39.102  86.930 103.380  1.00  0.00           O  
ATOM   1766  N   ILE B1476      33.634  86.342  99.543  1.00  0.00           N  
ATOM   1767  CA  ILE B1476      32.186  86.514  99.334  1.00  0.00           C  
ATOM   1768  C   ILE B1476      31.662  86.186  97.930  1.00  0.00           C  
ATOM   1769  O   ILE B1476      30.473  86.363  97.650  1.00  0.00           O  
ATOM   1770  CB  ILE B1476      31.689  87.927  99.765  1.00  0.00           C  
ATOM   1771  CG1 ILE B1476      32.558  89.056  99.187  1.00  0.00           C  
ATOM   1772  CG2 ILE B1476      31.643  88.020 101.297  1.00  0.00           C  
ATOM   1773  CD1 ILE B1476      32.356  89.380  97.705  1.00  0.00           C  
ATOM   1774  N   GLY B1477      32.540  85.706  97.053  1.00  0.00           N  
ATOM   1775  CA  GLY B1477      32.131  85.337  95.708  1.00  0.00           C  
ATOM   1776  C   GLY B1477      31.043  84.287  95.695  1.00  0.00           C  
ATOM   1777  O   GLY B1477      30.916  83.503  96.627  1.00  0.00           O  
ATOM   1778  N   GLU B1478      30.253  84.272  94.626  1.00  0.00           N  
ATOM   1779  CA  GLU B1478      29.163  83.317  94.481  1.00  0.00           C  
ATOM   1780  C   GLU B1478      29.601  81.994  93.886  1.00  0.00           C  
ATOM   1781  O   GLU B1478      28.885  80.989  94.001  1.00  0.00           O  
ATOM   1782  CB  GLU B1478      28.035  83.907  93.639  1.00  0.00           C  
ATOM   1783  CG  GLU B1478      26.751  84.181  94.461  1.00  0.00           C  
ATOM   1784  CD  GLU B1478      26.710  85.577  95.053  1.00  0.00           C  
ATOM   1785  OE1 GLU B1478      26.240  85.741  96.204  1.00  0.00           O  
ATOM   1786  OE2 GLU B1478      27.138  86.524  94.358  1.00  0.00           O  
ATOM   1787  N   ASP B1479      30.760  81.982  93.239  1.00  0.00           N  
ATOM   1788  CA  ASP B1479      31.214  80.757  92.595  1.00  0.00           C  
ATOM   1789  C   ASP B1479      32.232  80.009  93.422  1.00  0.00           C  
ATOM   1790  O   ASP B1479      33.012  80.601  94.166  1.00  0.00           O  
ATOM   1791  CB  ASP B1479      31.762  81.019  91.207  1.00  0.00           C  
ATOM   1792  CG  ASP B1479      30.669  81.245  90.197  1.00  0.00           C  
ATOM   1793  OD1 ASP B1479      29.985  80.263  89.817  1.00  0.00           O  
ATOM   1794  OD2 ASP B1479      30.490  82.414  89.781  1.00  0.00           O  
ATOM   1795  N   THR B1480      32.190  78.689  93.302  1.00  0.00           N  
ATOM   1796  CA  THR B1480      33.171  77.831  93.946  1.00  0.00           C  
ATOM   1797  C   THR B1480      34.213  77.380  92.936  1.00  0.00           C  
ATOM   1798  O   THR B1480      33.889  76.977  91.813  1.00  0.00           O  
ATOM   1799  CB  THR B1480      32.508  76.644  94.658  1.00  0.00           C  
ATOM   1800  OG1 THR B1480      31.601  77.151  95.647  1.00  0.00           O  
ATOM   1801  CG2 THR B1480      33.565  75.748  95.326  1.00  0.00           C  
ATOM   1802  N   ILE B1481      35.469  77.485  93.351  1.00  0.00           N  
ATOM   1803  CA  ILE B1481      36.605  77.090  92.531  1.00  0.00           C  
ATOM   1804  C   ILE B1481      37.246  75.860  93.146  1.00  0.00           C  
ATOM   1805  O   ILE B1481      37.595  75.848  94.322  1.00  0.00           O  
ATOM   1806  CB  ILE B1481      37.630  78.237  92.412  1.00  0.00           C  
ATOM   1807  CG1 ILE B1481      36.914  79.515  91.956  1.00  0.00           C  
ATOM   1808  CG2 ILE B1481      38.835  77.842  91.517  1.00  0.00           C  
ATOM   1809  CD1 ILE B1481      37.794  80.748  92.024  1.00  0.00           C  
ATOM   1810  N   CYS B1482      37.345  74.814  92.340  1.00  0.00           N  
ATOM   1811  CA  CYS B1482      37.986  73.583  92.734  1.00  0.00           C  
ATOM   1812  C   CYS B1482      39.291  73.619  92.021  1.00  0.00           C  
ATOM   1813  O   CYS B1482      39.338  73.863  90.813  1.00  0.00           O  
ATOM   1814  CB  CYS B1482      37.180  72.381  92.283  1.00  0.00           C  
ATOM   1815  SG  CYS B1482      35.502  72.559  92.775  1.00  0.00           S  
ATOM   1816  N   TYR B1483      40.354  73.420  92.789  1.00  0.00           N  
ATOM   1817  CA  TYR B1483      41.694  73.505  92.273  1.00  0.00           C  
ATOM   1818  C   TYR B1483      42.559  72.407  92.922  1.00  0.00           C  
ATOM   1819  O   TYR B1483      42.297  71.950  94.049  1.00  0.00           O  
ATOM   1820  CB  TYR B1483      42.264  74.948  92.437  1.00  0.00           C  
ATOM   1821  CG  TYR B1483      42.535  75.365  93.850  1.00  0.00           C  
ATOM   1822  CD1 TYR B1483      43.814  75.253  94.394  1.00  0.00           C  
ATOM   1823  CD2 TYR B1483      41.505  75.854  94.658  1.00  0.00           C  
ATOM   1824  CE1 TYR B1483      44.063  75.618  95.721  1.00  0.00           C  
ATOM   1825  CE2 TYR B1483      41.732  76.227  95.971  1.00  0.00           C  
ATOM   1826  CZ  TYR B1483      43.016  76.105  96.500  1.00  0.00           C  
ATOM   1827  OH  TYR B1483      43.231  76.473  97.805  1.00  0.00           O  
ATOM   1828  N   SER B1484      43.552  71.947  92.182  1.00  0.00           N  
ATOM   1829  CA  SER B1484      44.492  71.020  92.747  1.00  0.00           C  
ATOM   1830  C   SER B1484      45.517  71.763  93.594  1.00  0.00           C  
ATOM   1831  O   SER B1484      46.095  72.756  93.150  1.00  0.00           O  
ATOM   1832  CB  SER B1484      45.197  70.216  91.661  1.00  0.00           C  
ATOM   1833  OG  SER B1484      46.036  69.252  92.278  1.00  0.00           O  
ATOM   1834  N   THR B1485      45.753  71.253  94.802  1.00  0.00           N  
ATOM   1835  CA  THR B1485      46.775  71.808  95.690  1.00  0.00           C  
ATOM   1836  C   THR B1485      48.183  71.523  95.160  1.00  0.00           C  
ATOM   1837  O   THR B1485      49.126  72.246  95.484  1.00  0.00           O  
ATOM   1838  CB  THR B1485      46.602  71.317  97.145  1.00  0.00           C  
ATOM   1839  OG1 THR B1485      46.486  69.890  97.172  1.00  0.00           O  
ATOM   1840  CG2 THR B1485      45.340  71.904  97.743  1.00  0.00           C  
ATOM   1841  N   GLU B1486      48.310  70.496  94.316  1.00  0.00           N  
ATOM   1842  CA  GLU B1486      49.581  70.187  93.647  1.00  0.00           C  
ATOM   1843  C   GLU B1486      49.744  70.834  92.270  1.00  0.00           C  
ATOM   1844  O   GLU B1486      50.759  71.479  92.001  1.00  0.00           O  
ATOM   1845  CB  GLU B1486      49.790  68.684  93.507  1.00  0.00           C  
ATOM   1846  CG  GLU B1486      50.769  68.332  92.366  1.00  0.00           C  
ATOM   1847  CD  GLU B1486      51.203  66.869  92.339  1.00  0.00           C  
ATOM   1848  OE1 GLU B1486      51.457  66.280  93.422  1.00  0.00           O  
ATOM   1849  OE2 GLU B1486      51.312  66.318  91.219  1.00  0.00           O  
ATOM   1850  N   SER B1512      48.767  70.646  91.388  1.00  0.00           N  
ATOM   1851  CA  SER B1512      48.918  71.122  90.021  1.00  0.00           C  
ATOM   1852  C   SER B1512      48.105  72.378  89.764  1.00  0.00           C  
ATOM   1853  O   SER B1512      47.508  72.957  90.677  1.00  0.00           O  
ATOM   1854  CB  SER B1512      48.550  70.026  89.015  1.00  0.00           C  
ATOM   1855  OG  SER B1512      47.153  69.789  89.008  1.00  0.00           O  
ATOM   1856  N   ASP B1513      48.062  72.781  88.504  1.00  0.00           N  
ATOM   1857  CA  ASP B1513      47.378  74.005  88.143  1.00  0.00           C  
ATOM   1858  C   ASP B1513      45.952  73.784  87.553  1.00  0.00           C  
ATOM   1859  O   ASP B1513      45.341  74.689  86.963  1.00  0.00           O  
ATOM   1860  CB  ASP B1513      48.325  74.893  87.331  1.00  0.00           C  
ATOM   1861  CG  ASP B1513      49.545  75.359  88.187  1.00  0.00           C  
ATOM   1862  OD1 ASP B1513      50.533  74.586  88.368  1.00  0.00           O  
ATOM   1863  OD2 ASP B1513      49.480  76.487  88.735  1.00  0.00           O  
ATOM   1864  N   TYR B1514      45.429  72.578  87.784  1.00  0.00           N  
ATOM   1865  CA  TYR B1514      44.039  72.256  87.506  1.00  0.00           C  
ATOM   1866  C   TYR B1514      43.124  73.095  88.383  1.00  0.00           C  
ATOM   1867  O   TYR B1514      43.274  73.122  89.622  1.00  0.00           O  
ATOM   1868  CB  TYR B1514      43.735  70.765  87.736  1.00  0.00           C  
ATOM   1869  CG  TYR B1514      42.251  70.446  87.592  1.00  0.00           C  
ATOM   1870  CD1 TYR B1514      41.698  70.162  86.339  1.00  0.00           C  
ATOM   1871  CD2 TYR B1514      41.399  70.474  88.695  1.00  0.00           C  
ATOM   1872  CE1 TYR B1514      40.350  69.908  86.198  1.00  0.00           C  
ATOM   1873  CE2 TYR B1514      40.048  70.230  88.558  1.00  0.00           C  
ATOM   1874  CZ  TYR B1514      39.526  69.940  87.311  1.00  0.00           C  
ATOM   1875  OH  TYR B1514      38.175  69.669  87.165  1.00  0.00           O  
ATOM   1876  N   ALA B1515      42.189  73.776  87.722  1.00  0.00           N  
ATOM   1877  CA  ALA B1515      41.150  74.562  88.365  1.00  0.00           C  
ATOM   1878  C   ALA B1515      39.900  74.601  87.493  1.00  0.00           C  
ATOM   1879  O   ALA B1515      39.974  74.733  86.278  1.00  0.00           O  
ATOM   1880  CB  ALA B1515      41.638  75.958  88.647  1.00  0.00           C  
ATOM   1881  N   ALA B1516      38.748  74.491  88.138  1.00  0.00           N  
ATOM   1882  CA  ALA B1516      37.456  74.447  87.471  1.00  0.00           C  
ATOM   1883  C   ALA B1516      36.386  74.951  88.436  1.00  0.00           C  
ATOM   1884  O   ALA B1516      36.489  74.788  89.657  1.00  0.00           O  
ATOM   1885  CB  ALA B1516      37.142  73.030  87.042  1.00  0.00           C  
ATOM   1886  N   ASN B1517      35.361  75.567  87.883  1.00  0.00           N  
ATOM   1887  CA  ASN B1517      34.150  75.853  88.629  1.00  0.00           C  
ATOM   1888  C   ASN B1517      33.562  74.554  89.206  1.00  0.00           C  
ATOM   1889  O   ASN B1517      33.641  73.506  88.569  1.00  0.00           O  
ATOM   1890  CB  ASN B1517      33.161  76.496  87.666  1.00  0.00           C  
ATOM   1891  CG  ASN B1517      32.094  77.258  88.360  1.00  0.00           C  
ATOM   1892  OD1 ASN B1517      31.422  76.740  89.267  1.00  0.00           O  
ATOM   1893  ND2 ASN B1517      31.897  78.503  87.939  1.00  0.00           N  
ATOM   1894  N   LEU B1518      32.968  74.619  90.393  1.00  0.00           N  
ATOM   1895  CA  LEU B1518      32.349  73.431  91.029  1.00  0.00           C  
ATOM   1896  C   LEU B1518      31.413  72.712  90.051  1.00  0.00           C  
ATOM   1897  O   LEU B1518      31.443  71.499  89.946  1.00  0.00           O  
ATOM   1898  CB  LEU B1518      31.556  73.836  92.275  1.00  0.00           C  
ATOM   1899  CG  LEU B1518      31.451  73.055  93.595  1.00  0.00           C  
ATOM   1900  CD1 LEU B1518      30.147  73.435  94.280  1.00  0.00           C  
ATOM   1901  CD2 LEU B1518      31.599  71.539  93.497  1.00  0.00           C  
ATOM   1902  N   GLU B1519      30.592  73.487  89.343  1.00  0.00           N  
ATOM   1903  CA  GLU B1519      29.691  73.015  88.282  1.00  0.00           C  
ATOM   1904  C   GLU B1519      30.313  72.094  87.230  1.00  0.00           C  
ATOM   1905  O   GLU B1519      29.650  71.157  86.752  1.00  0.00           O  
ATOM   1906  CB  GLU B1519      29.105  74.222  87.557  1.00  0.00           C  
ATOM   1907  CG  GLU B1519      28.237  75.084  88.429  1.00  0.00           C  
ATOM   1908  CD  GLU B1519      27.863  76.377  87.752  1.00  0.00           C  
ATOM   1909  OE1 GLU B1519      28.512  76.761  86.742  1.00  0.00           O  
ATOM   1910  OE2 GLU B1519      26.916  77.017  88.250  1.00  0.00           O  
ATOM   1911  N   MET B1520      31.561  72.381  86.866  1.00  0.00           N  
ATOM   1912  CA  MET B1520      32.327  71.627  85.861  1.00  0.00           C  
ATOM   1913  C   MET B1520      33.367  70.670  86.426  1.00  0.00           C  
ATOM   1914  O   MET B1520      33.846  69.792  85.727  1.00  0.00           O  
ATOM   1915  CB  MET B1520      33.071  72.601  84.945  1.00  0.00           C  
ATOM   1916  CG  MET B1520      32.198  73.350  84.003  1.00  0.00           C  
ATOM   1917  SD  MET B1520      31.168  72.262  82.993  1.00  0.00           S  
ATOM   1918  CE  MET B1520      32.319  71.615  81.775  1.00  0.00           C  
ATOM   1919  N   ALA B1521      33.763  70.872  87.669  1.00  0.00           N  
ATOM   1920  CA  ALA B1521      34.847  70.115  88.266  1.00  0.00           C  
ATOM   1921  C   ALA B1521      34.564  68.630  88.339  1.00  0.00           C  
ATOM   1922  O   ALA B1521      33.462  68.204  88.706  1.00  0.00           O  
ATOM   1923  CB  ALA B1521      35.178  70.648  89.649  1.00  0.00           C  
ATOM   1924  N   THR B1522      35.615  67.869  88.028  1.00  0.00           N  
ATOM   1925  CA  THR B1522      35.651  66.426  88.041  1.00  0.00           C  
ATOM   1926  C   THR B1522      36.744  65.922  89.014  1.00  0.00           C  
ATOM   1927  O   THR B1522      37.676  66.636  89.332  1.00  0.00           O  
ATOM   1928  CB  THR B1522      35.923  65.911  86.605  1.00  0.00           C  
ATOM   1929  OG1 THR B1522      37.048  66.618  86.050  1.00  0.00           O  
ATOM   1930  CG2 THR B1522      34.757  66.222  85.711  1.00  0.00           C  
ATOM   1931  N   SER B1523      36.590  64.705  89.527  1.00  0.00           N  
ATOM   1932  CA  SER B1523      37.595  64.082  90.374  1.00  0.00           C  
ATOM   1933  C   SER B1523      37.977  62.764  89.748  1.00  0.00           C  
ATOM   1934  O   SER B1523      37.235  62.234  88.920  1.00  0.00           O  
ATOM   1935  CB  SER B1523      37.069  63.857  91.798  1.00  0.00           C  
ATOM   1936  OG  SER B1523      35.867  63.093  91.805  1.00  0.00           O  
ATOM   1937  N   LEU B1524      39.134  62.237  90.127  1.00  0.00           N  
ATOM   1938  CA  LEU B1524      39.616  60.981  89.571  1.00  0.00           C  
ATOM   1939  C   LEU B1524      38.815  59.836  90.181  1.00  0.00           C  
ATOM   1940  O   LEU B1524      38.762  59.686  91.404  1.00  0.00           O  
ATOM   1941  CB  LEU B1524      41.114  60.817  89.851  1.00  0.00           C  
ATOM   1942  CG  LEU B1524      41.904  59.703  89.152  1.00  0.00           C  
ATOM   1943  CD1 LEU B1524      42.274  60.066  87.721  1.00  0.00           C  
ATOM   1944  CD2 LEU B1524      43.137  59.376  89.966  1.00  0.00           C  
ATOM   1945  N   TYR B1525      38.156  59.051  89.336  1.00  0.00           N  
ATOM   1946  CA  TYR B1525      37.410  57.898  89.823  1.00  0.00           C  
ATOM   1947  C   TYR B1525      38.276  56.634  89.744  1.00  0.00           C  
ATOM   1948  O   TYR B1525      38.805  56.299  88.683  1.00  0.00           O  
ATOM   1949  CB  TYR B1525      36.107  57.725  89.034  1.00  0.00           C  
ATOM   1950  CG  TYR B1525      35.435  56.375  89.214  1.00  0.00           C  
ATOM   1951  CD1 TYR B1525      34.563  56.152  90.264  1.00  0.00           C  
ATOM   1952  CD2 TYR B1525      35.693  55.325  88.342  1.00  0.00           C  
ATOM   1953  CE1 TYR B1525      33.962  54.926  90.456  1.00  0.00           C  
ATOM   1954  CE2 TYR B1525      35.078  54.073  88.519  1.00  0.00           C  
ATOM   1955  CZ  TYR B1525      34.211  53.888  89.586  1.00  0.00           C  
ATOM   1956  OH  TYR B1525      33.586  52.658  89.788  1.00  0.00           O  
ATOM   1957  N   THR B1526      38.417  55.934  90.867  1.00  0.00           N  
ATOM   1958  CA  THR B1526      39.003  54.589  90.852  1.00  0.00           C  
ATOM   1959  C   THR B1526      37.938  53.582  91.277  1.00  0.00           C  
ATOM   1960  O   THR B1526      37.321  53.754  92.310  1.00  0.00           O  
ATOM   1961  CB  THR B1526      40.267  54.475  91.749  1.00  0.00           C  
ATOM   1962  OG1 THR B1526      41.173  55.567  91.479  1.00  0.00           O  
ATOM   1963  CG2 THR B1526      40.989  53.152  91.500  1.00  0.00           C  
ATOM   1964  N   PRO B1527      37.697  52.539  90.455  1.00  0.00           N  
ATOM   1965  CA  PRO B1527      36.847  51.407  90.842  1.00  0.00           C  
ATOM   1966  C   PRO B1527      37.257  50.723  92.155  1.00  0.00           C  
ATOM   1967  O   PRO B1527      38.429  50.387  92.359  1.00  0.00           O  
ATOM   1968  CB  PRO B1527      37.018  50.442  89.676  1.00  0.00           C  
ATOM   1969  CG  PRO B1527      37.280  51.333  88.524  1.00  0.00           C  
ATOM   1970  CD  PRO B1527      38.198  52.370  89.078  1.00  0.00           C  
ATOM   1971  N   LYS B1528      36.268  50.545  93.028  1.00  0.00           N  
ATOM   1972  CA  LYS B1528      36.428  49.967  94.357  1.00  0.00           C  
ATOM   1973  C   LYS B1528      35.285  48.985  94.492  1.00  0.00           C  
ATOM   1974  O   LYS B1528      34.313  49.232  95.224  1.00  0.00           O  
ATOM   1975  CB  LYS B1528      36.316  51.049  95.442  1.00  0.00           C  
ATOM   1976  CG  LYS B1528      37.526  51.961  95.546  1.00  0.00           C  
ATOM   1977  CD  LYS B1528      37.109  53.447  95.569  1.00  0.00           C  
ATOM   1978  CE  LYS B1528      38.332  54.363  95.492  1.00  0.00           C  
ATOM   1979  NZ  LYS B1528      37.991  55.694  94.908  1.00  0.00           N  
ATOM   1980  N   LYS B1529      35.383  47.897  93.736  1.00  0.00           N  
ATOM   1981  CA  LYS B1529      34.401  46.823  93.796  1.00  0.00           C  
ATOM   1982  C   LYS B1529      34.320  46.312  95.251  1.00  0.00           C  
ATOM   1983  O   LYS B1529      35.337  46.012  95.870  1.00  0.00           O  
ATOM   1984  CB  LYS B1529      34.788  45.704  92.813  1.00  0.00           C  
ATOM   1985  CG  LYS B1529      33.728  44.634  92.559  1.00  0.00           C  
ATOM   1986  CD  LYS B1529      34.206  43.606  91.510  1.00  0.00           C  
ATOM   1987  CE  LYS B1529      35.244  42.631  92.097  1.00  0.00           C  
ATOM   1988  NZ  LYS B1529      35.605  41.486  91.182  1.00  0.00           N  
ATOM   1989  N   SER B1530      33.102  46.274  95.785  1.00  0.00           N  
ATOM   1990  CA  SER B1530      32.839  45.873  97.159  1.00  0.00           C  
ATOM   1991  C   SER B1530      33.117  44.391  97.356  1.00  0.00           C  
ATOM   1992  O   SER B1530      32.947  43.585  96.432  1.00  0.00           O  
ATOM   1993  CB  SER B1530      31.385  46.198  97.523  1.00  0.00           C  
ATOM   1994  OG  SER B1530      31.030  45.723  98.811  1.00  0.00           O  
ATOM   1995  N   HIS B1531      33.547  44.046  98.567  1.00  0.00           N  
ATOM   1996  CA  HIS B1531      33.796  42.656  98.954  1.00  0.00           C  
ATOM   1997  C   HIS B1531      32.593  41.996  99.619  1.00  0.00           C  
ATOM   1998  O   HIS B1531      32.603  40.796  99.876  1.00  0.00           O  
ATOM   1999  CB  HIS B1531      35.013  42.581  99.861  1.00  0.00           C  
ATOM   2000  CG  HIS B1531      36.289  42.936  99.173  1.00  0.00           C  
ATOM   2001  ND1 HIS B1531      36.598  44.226  98.800  1.00  0.00           N  
ATOM   2002  CD2 HIS B1531      37.328  42.168  98.770  1.00  0.00           C  
ATOM   2003  CE1 HIS B1531      37.774  44.238  98.198  1.00  0.00           C  
ATOM   2004  NE2 HIS B1531      38.240  43.002  98.171  1.00  0.00           N  
ATOM   2005  N   GLU B1532      31.559  42.793  99.868  1.00  0.00           N  
ATOM   2006  CA  GLU B1532      30.339  42.352 100.523  1.00  0.00           C  
ATOM   2007  C   GLU B1532      29.499  41.465  99.605  1.00  0.00           C  
ATOM   2008  O   GLU B1532      29.159  41.863  98.492  1.00  0.00           O  
ATOM   2009  CB  GLU B1532      29.530  43.576 100.961  1.00  0.00           C  
ATOM   2010  CG  GLU B1532      28.403  43.271 101.931  1.00  0.00           C  
ATOM   2011  CD  GLU B1532      27.468  44.457 102.159  1.00  0.00           C  
ATOM   2012  OE1 GLU B1532      27.818  45.587 101.751  1.00  0.00           O  
ATOM   2013  OE2 GLU B1532      26.382  44.244 102.766  1.00  0.00           O  
ATOM   2014  N   THR B1533      29.168  40.271 100.092  1.00  0.00           N  
ATOM   2015  CA  THR B1533      28.379  39.283  99.360  1.00  0.00           C  
ATOM   2016  C   THR B1533      26.972  39.808  99.085  1.00  0.00           C  
ATOM   2017  O   THR B1533      26.335  40.374  99.974  1.00  0.00           O  
ATOM   2018  CB  THR B1533      28.310  37.937 100.179  1.00  0.00           C  
ATOM   2019  OG1 THR B1533      29.565  37.242 100.082  1.00  0.00           O  
ATOM   2020  CG2 THR B1533      27.164  37.014  99.710  1.00  0.00           C  
ATOM   2021  N   GLN B1534      26.493  39.625  97.859  1.00  0.00           N  
ATOM   2022  CA  GLN B1534      25.139  40.033  97.492  1.00  0.00           C  
ATOM   2023  C   GLN B1534      24.064  39.280  98.277  1.00  0.00           C  
ATOM   2024  O   GLN B1534      24.167  38.069  98.484  1.00  0.00           O  
ATOM   2025  CB  GLN B1534      24.901  39.834  96.001  1.00  0.00           C  
ATOM   2026  CG  GLN B1534      25.593  40.852  95.119  1.00  0.00           C  
ATOM   2027  CD  GLN B1534      25.357  40.601  93.645  1.00  0.00           C  
ATOM   2028  OE1 GLN B1534      26.297  40.331  92.908  1.00  0.00           O  
ATOM   2029  NE2 GLN B1534      24.101  40.691  93.206  1.00  0.00           N  
ATOM   2030  N   LEU B1535      23.043  40.012  98.713  1.00  0.00           N  
ATOM   2031  CA  LEU B1535      21.916  39.425  99.412  1.00  0.00           C  
ATOM   2032  C   LEU B1535      20.635  39.692  98.634  1.00  0.00           C  
ATOM   2033  O   LEU B1535      20.637  40.436  97.653  1.00  0.00           O  
ATOM   2034  CB  LEU B1535      21.818  39.944 100.853  1.00  0.00           C  
ATOM   2035  CG  LEU B1535      22.999  39.794 101.832  1.00  0.00           C  
ATOM   2036  CD1 LEU B1535      22.729  40.625 103.074  1.00  0.00           C  
ATOM   2037  CD2 LEU B1535      23.277  38.365 102.212  1.00  0.00           C  
ATOM   2038  N   ASP B1536      19.544  39.071  99.051  1.00  0.00           N  
ATOM   2039  CA  ASP B1536      18.305  39.132  98.284  1.00  0.00           C  
ATOM   2040  C   ASP B1536      17.488  40.390  98.554  1.00  0.00           C  
ATOM   2041  O   ASP B1536      17.212  40.731  99.695  1.00  0.00           O  
ATOM   2042  CB  ASP B1536      17.458  37.877  98.534  1.00  0.00           C  
ATOM   2043  CG  ASP B1536      18.238  36.599  98.310  1.00  0.00           C  
ATOM   2044  OD1 ASP B1536      18.038  35.655  99.109  1.00  0.00           O  
ATOM   2045  OD2 ASP B1536      19.057  36.549  97.351  1.00  0.00           O  
ATOM   2046  N   LEU B1537      17.106  41.068  97.477  1.00  0.00           N  
ATOM   2047  CA  LEU B1537      16.291  42.265  97.572  1.00  0.00           C  
ATOM   2048  C   LEU B1537      15.038  42.008  98.416  1.00  0.00           C  
ATOM   2049  O   LEU B1537      14.359  40.979  98.243  1.00  0.00           O  
ATOM   2050  CB  LEU B1537      15.916  42.761  96.176  1.00  0.00           C  
ATOM   2051  CG  LEU B1537      15.159  44.090  96.116  1.00  0.00           C  
ATOM   2052  CD1 LEU B1537      15.571  44.910  94.903  1.00  0.00           C  
ATOM   2053  CD2 LEU B1537      13.641  43.855  96.148  1.00  0.00           C  
ATOM   2054  N   GLU B1538      14.755  42.925  99.342  1.00  0.00           N  
ATOM   2055  CA  GLU B1538      13.486  42.896 100.083  1.00  0.00           C  
ATOM   2056  C   GLU B1538      12.908  44.261 100.376  1.00  0.00           C  
ATOM   2057  O   GLU B1538      13.638  45.220 100.641  1.00  0.00           O  
ATOM   2058  CB  GLU B1538      13.545  42.019 101.352  1.00  0.00           C  
ATOM   2059  CG  GLU B1538      14.411  42.507 102.483  1.00  0.00           C  
ATOM   2060  CD  GLU B1538      14.195  41.702 103.759  1.00  0.00           C  
ATOM   2061  OE1 GLU B1538      13.030  41.651 104.262  1.00  0.00           O  
ATOM   2062  OE2 GLU B1538      15.198  41.126 104.265  1.00  0.00           O  
ATOM   2063  N   LYS B1539      11.584  44.326 100.305  1.00  0.00           N  
ATOM   2064  CA  LYS B1539      10.832  45.548 100.510  1.00  0.00           C  
ATOM   2065  C   LYS B1539      10.459  45.646 101.968  1.00  0.00           C  
ATOM   2066  O   LYS B1539       9.817  44.738 102.536  1.00  0.00           O  
ATOM   2067  CB  LYS B1539       9.574  45.534  99.644  1.00  0.00           C  
ATOM   2068  CG  LYS B1539       8.749  46.820  99.641  1.00  0.00           C  
ATOM   2069  CD  LYS B1539       7.372  46.571  99.028  1.00  0.00           C  
ATOM   2070  CE  LYS B1539       6.605  45.530  99.859  1.00  0.00           C  
ATOM   2071  NZ  LYS B1539       5.120  45.405  99.592  1.00  0.00           N  
ATOM   2072  N   ILE B1540      10.872  46.738 102.599  1.00  0.00           N  
ATOM   2073  CA  ILE B1540      10.463  46.959 103.974  1.00  0.00           C  
ATOM   2074  C   ILE B1540       9.780  48.299 104.126  1.00  0.00           C  
ATOM   2075  O   ILE B1540      10.041  49.214 103.343  1.00  0.00           O  
ATOM   2076  CB  ILE B1540      11.604  46.712 104.998  1.00  0.00           C  
ATOM   2077  CG1 ILE B1540      12.219  48.007 105.483  1.00  0.00           C  
ATOM   2078  CG2 ILE B1540      12.656  45.682 104.470  1.00  0.00           C  
ATOM   2079  CD1 ILE B1540      12.497  47.943 106.935  1.00  0.00           C  
ATOM   2080  N   ALA B1541       8.886  48.397 105.113  1.00  0.00           N  
ATOM   2081  CA  ALA B1541       8.109  49.614 105.363  1.00  0.00           C  
ATOM   2082  C   ALA B1541       8.920  50.681 106.083  1.00  0.00           C  
ATOM   2083  O   ALA B1541       9.649  50.396 107.034  1.00  0.00           O  
ATOM   2084  CB  ALA B1541       6.834  49.298 106.141  1.00  0.00           C  
ATOM   2085  N   THR B1542       8.771  51.916 105.626  1.00  0.00           N  
ATOM   2086  CA  THR B1542       9.528  53.029 106.157  1.00  0.00           C  
ATOM   2087  C   THR B1542       8.603  54.223 106.483  1.00  0.00           C  
ATOM   2088  O   THR B1542       8.736  55.303 105.895  1.00  0.00           O  
ATOM   2089  CB  THR B1542      10.674  53.439 105.185  1.00  0.00           C  
ATOM   2090  OG1 THR B1542      10.119  53.845 103.919  1.00  0.00           O  
ATOM   2091  CG2 THR B1542      11.668  52.290 104.987  1.00  0.00           C  
ATOM   2092  N   PRO B1543       7.667  54.034 107.437  1.00  0.00           N  
ATOM   2093  CA  PRO B1543       6.715  55.104 107.725  1.00  0.00           C  
ATOM   2094  C   PRO B1543       7.435  56.391 108.074  1.00  0.00           C  
ATOM   2095  O   PRO B1543       8.289  56.393 108.971  1.00  0.00           O  
ATOM   2096  CB  PRO B1543       5.948  54.584 108.953  1.00  0.00           C  
ATOM   2097  CG  PRO B1543       6.126  53.122 108.940  1.00  0.00           C  
ATOM   2098  CD  PRO B1543       7.447  52.849 108.292  1.00  0.00           C  
ATOM   2099  N   GLU B1544       7.098  57.460 107.346  1.00  0.00           N  
ATOM   2100  CA  GLU B1544       7.616  58.822 107.580  1.00  0.00           C  
ATOM   2101  C   GLU B1544       9.155  58.934 107.527  1.00  0.00           C  
ATOM   2102  O   GLU B1544       9.764  59.664 108.319  1.00  0.00           O  
ATOM   2103  CB  GLU B1544       7.033  59.410 108.886  1.00  0.00           C  
ATOM   2104  CG  GLU B1544       5.513  59.749 108.789  1.00  0.00           C  
ATOM   2105  CD  GLU B1544       4.805  59.847 110.144  1.00  0.00           C  
ATOM   2106  OE1 GLU B1544       5.090  59.025 111.046  1.00  0.00           O  
ATOM   2107  OE2 GLU B1544       3.935  60.733 110.299  1.00  0.00           O  
ATOM   2108  N   VAL B1545       9.748  58.206 106.575  1.00  0.00           N  
ATOM   2109  CA  VAL B1545      11.185  58.102 106.375  1.00  0.00           C  
ATOM   2110  C   VAL B1545      11.494  58.287 104.888  1.00  0.00           C  
ATOM   2111  O   VAL B1545      11.085  57.478 104.053  1.00  0.00           O  
ATOM   2112  CB  VAL B1545      11.709  56.726 106.831  1.00  0.00           C  
ATOM   2113  CG1 VAL B1545      13.092  56.445 106.246  1.00  0.00           C  
ATOM   2114  CG2 VAL B1545      11.734  56.630 108.359  1.00  0.00           C  
ATOM   2115  N   GLY B1546      12.216  59.358 104.561  1.00  0.00           N  
ATOM   2116  CA  GLY B1546      12.429  59.734 103.169  1.00  0.00           C  
ATOM   2117  C   GLY B1546      13.818  60.198 102.786  1.00  0.00           C  
ATOM   2118  O   GLY B1546      14.386  59.707 101.791  1.00  0.00           O  
ATOM   2119  N   THR B1547      14.360  61.145 103.556  1.00  0.00           N  
ATOM   2120  CA  THR B1547      15.667  61.709 103.285  1.00  0.00           C  
ATOM   2121  C   THR B1547      16.751  60.682 103.540  1.00  0.00           C  
ATOM   2122  O   THR B1547      16.554  59.765 104.325  1.00  0.00           O  
ATOM   2123  CB  THR B1547      15.921  62.997 104.116  1.00  0.00           C  
ATOM   2124  OG1 THR B1547      15.986  62.675 105.511  1.00  0.00           O  
ATOM   2125  CG2 THR B1547      14.799  64.009 103.889  1.00  0.00           C  
ATOM   2126  N   ILE B1548      17.882  60.822 102.859  1.00  0.00           N  
ATOM   2127  CA  ILE B1548      19.054  59.953 103.071  1.00  0.00           C  
ATOM   2128  C   ILE B1548      19.460  59.839 104.539  1.00  0.00           C  
ATOM   2129  O   ILE B1548      19.765  58.743 105.002  1.00  0.00           O  
ATOM   2130  CB  ILE B1548      20.302  60.438 102.266  1.00  0.00           C  
ATOM   2131  CG1 ILE B1548      20.016  60.502 100.754  1.00  0.00           C  
ATOM   2132  CG2 ILE B1548      21.534  59.599 102.606  1.00  0.00           C  
ATOM   2133  CD1 ILE B1548      19.169  59.368 100.196  1.00  0.00           C  
ATOM   2134  N   ALA B1549      19.474  60.962 105.265  1.00  0.00           N  
ATOM   2135  CA  ALA B1549      19.736  60.918 106.710  1.00  0.00           C  
ATOM   2136  C   ALA B1549      18.671  60.111 107.437  1.00  0.00           C  
ATOM   2137  O   ALA B1549      19.004  59.257 108.248  1.00  0.00           O  
ATOM   2138  CB  ALA B1549      19.853  62.318 107.300  1.00  0.00           C  
ATOM   2139  N   GLU B1550      17.396  60.352 107.139  1.00  0.00           N  
ATOM   2140  CA  GLU B1550      16.324  59.549 107.744  1.00  0.00           C  
ATOM   2141  C   GLU B1550      16.410  58.064 107.420  1.00  0.00           C  
ATOM   2142  O   GLU B1550      16.224  57.238 108.302  1.00  0.00           O  
ATOM   2143  CB  GLU B1550      14.928  60.075 107.384  1.00  0.00           C  
ATOM   2144  CG  GLU B1550      14.519  61.337 108.130  1.00  0.00           C  
ATOM   2145  CD  GLU B1550      13.418  62.123 107.405  1.00  0.00           C  
ATOM   2146  OE1 GLU B1550      12.896  61.644 106.351  1.00  0.00           O  
ATOM   2147  OE2 GLU B1550      13.059  63.217 107.911  1.00  0.00           O  
ATOM   2148  N   VAL B1551      16.676  57.728 106.158  1.00  0.00           N  
ATOM   2149  CA  VAL B1551      16.837  56.333 105.734  1.00  0.00           C  
ATOM   2150  C   VAL B1551      18.062  55.658 106.370  1.00  0.00           C  
ATOM   2151  O   VAL B1551      17.981  54.509 106.819  1.00  0.00           O  
ATOM   2152  CB  VAL B1551      16.918  56.226 104.193  1.00  0.00           C  
ATOM   2153  CG1 VAL B1551      17.024  54.768 103.737  1.00  0.00           C  
ATOM   2154  CG2 VAL B1551      15.696  56.878 103.558  1.00  0.00           C  
ATOM   2155  N   ALA B1552      19.196  56.364 106.390  1.00  0.00           N  
ATOM   2156  CA  ALA B1552      20.429  55.839 106.987  1.00  0.00           C  
ATOM   2157  C   ALA B1552      20.239  55.536 108.468  1.00  0.00           C  
ATOM   2158  O   ALA B1552      20.736  54.533 108.972  1.00  0.00           O  
ATOM   2159  CB  ALA B1552      21.587  56.807 106.791  1.00  0.00           C  
ATOM   2160  N   ASN B1553      19.499  56.402 109.152  1.00  0.00           N  
ATOM   2161  CA  ASN B1553      19.227  56.221 110.563  1.00  0.00           C  
ATOM   2162  C   ASN B1553      18.265  55.080 110.827  1.00  0.00           C  
ATOM   2163  O   ASN B1553      18.460  54.341 111.790  1.00  0.00           O  
ATOM   2164  CB  ASN B1553      18.712  57.515 111.184  1.00  0.00           C  
ATOM   2165  CG  ASN B1553      19.814  58.540 111.406  1.00  0.00           C  
ATOM   2166  OD1 ASN B1553      20.976  58.187 111.606  1.00  0.00           O  
ATOM   2167  ND2 ASN B1553      19.450  59.817 111.380  1.00  0.00           N  
ATOM   2168  N   PHE B1554      17.233  54.940 109.990  1.00  0.00           N  
ATOM   2169  CA  PHE B1554      16.245  53.844 110.129  1.00  0.00           C  
ATOM   2170  C   PHE B1554      16.915  52.461 110.054  1.00  0.00           C  
ATOM   2171  O   PHE B1554      16.709  51.582 110.918  1.00  0.00           O  
ATOM   2172  CB  PHE B1554      15.162  53.948 109.035  1.00  0.00           C  
ATOM   2173  CG  PHE B1554      13.984  53.019 109.243  1.00  0.00           C  
ATOM   2174  CD1 PHE B1554      12.923  53.390 110.089  1.00  0.00           C  
ATOM   2175  CD2 PHE B1554      13.925  51.790 108.595  1.00  0.00           C  
ATOM   2176  CE1 PHE B1554      11.830  52.547 110.287  1.00  0.00           C  
ATOM   2177  CE2 PHE B1554      12.836  50.915 108.794  1.00  0.00           C  
ATOM   2178  CZ  PHE B1554      11.788  51.293 109.648  1.00  0.00           C  
ATOM   2179  N   PHE B1555      17.735  52.289 109.019  1.00  0.00           N  
ATOM   2180  CA  PHE B1555      18.357  51.008 108.726  1.00  0.00           C  
ATOM   2181  C   PHE B1555      19.680  50.850 109.445  1.00  0.00           C  
ATOM   2182  O   PHE B1555      20.315  49.799 109.336  1.00  0.00           O  
ATOM   2183  CB  PHE B1555      18.533  50.841 107.201  1.00  0.00           C  
ATOM   2184  CG  PHE B1555      17.227  50.691 106.458  1.00  0.00           C  
ATOM   2185  CD1 PHE B1555      16.528  49.502 106.499  1.00  0.00           C  
ATOM   2186  CD2 PHE B1555      16.686  51.751 105.752  1.00  0.00           C  
ATOM   2187  CE1 PHE B1555      15.314  49.375 105.826  1.00  0.00           C  
ATOM   2188  CE2 PHE B1555      15.477  51.625 105.076  1.00  0.00           C  
ATOM   2189  CZ  PHE B1555      14.792  50.444 105.115  1.00  0.00           C  
ATOM   2190  N   GLU B1556      20.088  51.899 110.165  1.00  0.00           N  
ATOM   2191  CA  GLU B1556      21.337  51.906 110.958  1.00  0.00           C  
ATOM   2192  C   GLU B1556      22.545  51.570 110.068  1.00  0.00           C  
ATOM   2193  O   GLU B1556      23.352  50.692 110.372  1.00  0.00           O  
ATOM   2194  CB  GLU B1556      21.210  50.975 112.187  1.00  0.00           C  
ATOM   2195  CG  GLU B1556      20.012  51.323 113.091  1.00  0.00           C  
ATOM   2196  CD  GLU B1556      19.568  50.175 114.042  1.00  0.00           C  
ATOM   2197  OE1 GLU B1556      18.421  50.253 114.543  1.00  0.00           O  
ATOM   2198  OE2 GLU B1556      20.345  49.214 114.301  1.00  0.00           O  
ATOM   2199  N   VAL B1557      22.622  52.278 108.936  1.00  0.00           N  
ATOM   2200  CA  VAL B1557      23.677  52.086 107.944  1.00  0.00           C  
ATOM   2201  C   VAL B1557      24.341  53.415 107.703  1.00  0.00           C  
ATOM   2202  O   VAL B1557      23.882  54.435 108.210  1.00  0.00           O  
ATOM   2203  CB  VAL B1557      23.144  51.481 106.596  1.00  0.00           C  
ATOM   2204  CG1 VAL B1557      22.587  50.061 106.796  1.00  0.00           C  
ATOM   2205  CG2 VAL B1557      22.088  52.397 105.918  1.00  0.00           C  
ATOM   2206  N   GLU B1558      25.439  53.399 106.944  1.00  0.00           N  
ATOM   2207  CA  GLU B1558      26.101  54.620 106.496  1.00  0.00           C  
ATOM   2208  C   GLU B1558      25.284  55.251 105.367  1.00  0.00           C  
ATOM   2209  O   GLU B1558      24.728  54.528 104.538  1.00  0.00           O  
ATOM   2210  CB  GLU B1558      27.523  54.320 106.004  1.00  0.00           C  
ATOM   2211  CG  GLU B1558      28.534  54.030 107.118  1.00  0.00           C  
ATOM   2212  CD  GLU B1558      28.815  55.227 108.023  1.00  0.00           C  
ATOM   2213  OE1 GLU B1558      28.602  55.093 109.250  1.00  0.00           O  
ATOM   2214  OE2 GLU B1558      29.251  56.297 107.521  1.00  0.00           O  
ATOM   2215  N   PRO B1559      25.202  56.595 105.332  1.00  0.00           N  
ATOM   2216  CA  PRO B1559      24.599  57.305 104.182  1.00  0.00           C  
ATOM   2217  C   PRO B1559      25.110  56.804 102.813  1.00  0.00           C  
ATOM   2218  O   PRO B1559      24.346  56.740 101.861  1.00  0.00           O  
ATOM   2219  CB  PRO B1559      24.999  58.771 104.400  1.00  0.00           C  
ATOM   2220  CG  PRO B1559      25.325  58.883 105.856  1.00  0.00           C  
ATOM   2221  CD  PRO B1559      25.651  57.514 106.401  1.00  0.00           C  
ATOM   2222  N   GLN B1560      26.385  56.440 102.755  1.00  0.00           N  
ATOM   2223  CA  GLN B1560      27.059  55.874 101.584  1.00  0.00           C  
ATOM   2224  C   GLN B1560      26.422  54.571 101.042  1.00  0.00           C  
ATOM   2225  O   GLN B1560      26.550  54.243  99.867  1.00  0.00           O  
ATOM   2226  CB  GLN B1560      28.517  55.627 101.981  1.00  0.00           C  
ATOM   2227  CG  GLN B1560      29.385  54.926 100.960  1.00  0.00           C  
ATOM   2228  CD  GLN B1560      30.817  54.780 101.448  1.00  0.00           C  
ATOM   2229  OE1 GLN B1560      31.326  55.655 102.148  1.00  0.00           O  
ATOM   2230  NE2 GLN B1560      31.476  53.680 101.070  1.00  0.00           N  
ATOM   2231  N   ARG B1561      25.732  53.835 101.899  1.00  0.00           N  
ATOM   2232  CA  ARG B1561      25.044  52.632 101.463  1.00  0.00           C  
ATOM   2233  C   ARG B1561      23.733  52.916 100.709  1.00  0.00           C  
ATOM   2234  O   ARG B1561      23.244  52.058 100.010  1.00  0.00           O  
ATOM   2235  CB  ARG B1561      24.799  51.696 102.648  1.00  0.00           C  
ATOM   2236  CG  ARG B1561      23.948  50.472 102.291  1.00  0.00           C  
ATOM   2237  CD  ARG B1561      23.866  49.474 103.407  1.00  0.00           C  
ATOM   2238  NE  ARG B1561      25.172  49.033 103.883  1.00  0.00           N  
ATOM   2239  CZ  ARG B1561      25.972  48.170 103.254  1.00  0.00           C  
ATOM   2240  NH1 ARG B1561      25.631  47.636 102.086  1.00  0.00           N  
ATOM   2241  NH2 ARG B1561      27.130  47.828 103.801  1.00  0.00           N  
ATOM   2242  N   ILE B1562      23.189  54.124 100.825  1.00  0.00           N  
ATOM   2243  CA  ILE B1562      21.898  54.447 100.215  1.00  0.00           C  
ATOM   2244  C   ILE B1562      22.104  55.010  98.815  1.00  0.00           C  
ATOM   2245  O   ILE B1562      23.161  55.565  98.509  1.00  0.00           O  
ATOM   2246  CB  ILE B1562      21.120  55.437 101.093  1.00  0.00           C  
ATOM   2247  CG1 ILE B1562      20.948  54.843 102.490  1.00  0.00           C  
ATOM   2248  CG2 ILE B1562      19.751  55.776 100.510  1.00  0.00           C  
ATOM   2249  CD1 ILE B1562      21.199  55.815 103.514  1.00  0.00           C  
ATOM   2250  N   ILE B1563      21.107  54.836  97.952  1.00  0.00           N  
ATOM   2251  CA  ILE B1563      21.156  55.458  96.647  1.00  0.00           C  
ATOM   2252  C   ILE B1563      20.130  56.563  96.622  1.00  0.00           C  
ATOM   2253  O   ILE B1563      18.936  56.330  96.846  1.00  0.00           O  
ATOM   2254  CB  ILE B1563      20.964  54.464  95.489  1.00  0.00           C  
ATOM   2255  CG1 ILE B1563      22.149  53.501  95.429  1.00  0.00           C  
ATOM   2256  CG2 ILE B1563      20.784  55.201  94.154  1.00  0.00           C  
ATOM   2257  CD1 ILE B1563      22.031  52.443  94.347  1.00  0.00           C  
ATOM   2258  N   LYS B1564      20.629  57.770  96.386  1.00  0.00           N  
ATOM   2259  CA  LYS B1564      19.802  58.941  96.178  1.00  0.00           C  
ATOM   2260  C   LYS B1564      19.252  58.903  94.757  1.00  0.00           C  
ATOM   2261  O   LYS B1564      20.007  58.849  93.799  1.00  0.00           O  
ATOM   2262  CB  LYS B1564      20.658  60.199  96.386  1.00  0.00           C  
ATOM   2263  CG  LYS B1564      19.899  61.483  96.436  1.00  0.00           C  
ATOM   2264  CD  LYS B1564      20.871  62.693  96.499  1.00  0.00           C  
ATOM   2265  CE  LYS B1564      21.146  63.105  97.928  1.00  0.00           C  
ATOM   2266  NZ  LYS B1564      22.245  64.110  98.027  1.00  0.00           N  
ATOM   2267  N   SER B1565      17.939  58.906  94.621  1.00  0.00           N  
ATOM   2268  CA  SER B1565      17.317  58.985  93.314  1.00  0.00           C  
ATOM   2269  C   SER B1565      16.620  60.334  93.148  1.00  0.00           C  
ATOM   2270  O   SER B1565      15.846  60.764  93.997  1.00  0.00           O  
ATOM   2271  CB  SER B1565      16.316  57.840  93.140  1.00  0.00           C  
ATOM   2272  OG  SER B1565      16.941  56.613  93.423  1.00  0.00           O  
ATOM   2273  N   VAL B1566      16.919  61.017  92.062  1.00  0.00           N  
ATOM   2274  CA  VAL B1566      16.375  62.353  91.839  1.00  0.00           C  
ATOM   2275  C   VAL B1566      15.760  62.348  90.464  1.00  0.00           C  
ATOM   2276  O   VAL B1566      16.423  61.982  89.481  1.00  0.00           O  
ATOM   2277  CB  VAL B1566      17.450  63.459  91.965  1.00  0.00           C  
ATOM   2278  CG1 VAL B1566      16.811  64.859  91.885  1.00  0.00           C  
ATOM   2279  CG2 VAL B1566      18.195  63.318  93.287  1.00  0.00           C  
ATOM   2280  N   LEU B1567      14.477  62.680  90.403  1.00  0.00           N  
ATOM   2281  CA  LEU B1567      13.799  62.736  89.125  1.00  0.00           C  
ATOM   2282  C   LEU B1567      13.951  64.124  88.541  1.00  0.00           C  
ATOM   2283  O   LEU B1567      13.866  65.127  89.260  1.00  0.00           O  
ATOM   2284  CB  LEU B1567      12.328  62.338  89.237  1.00  0.00           C  
ATOM   2285  CG  LEU B1567      11.464  62.173  87.960  1.00  0.00           C  
ATOM   2286  CD1 LEU B1567      11.918  61.012  87.011  1.00  0.00           C  
ATOM   2287  CD2 LEU B1567      10.019  61.947  88.372  1.00  0.00           C  
ATOM   2288  N   PHE B1568      14.194  64.153  87.230  1.00  0.00           N  
ATOM   2289  CA  PHE B1568      14.290  65.378  86.459  1.00  0.00           C  
ATOM   2290  C   PHE B1568      13.296  65.351  85.293  1.00  0.00           C  
ATOM   2291  O   PHE B1568      12.876  64.289  84.855  1.00  0.00           O  
ATOM   2292  CB  PHE B1568      15.714  65.539  85.913  1.00  0.00           C  
ATOM   2293  CG  PHE B1568      16.687  66.038  86.914  1.00  0.00           C  
ATOM   2294  CD1 PHE B1568      17.349  65.150  87.774  1.00  0.00           C  
ATOM   2295  CD2 PHE B1568      16.986  67.402  86.994  1.00  0.00           C  
ATOM   2296  CE1 PHE B1568      18.271  65.619  88.708  1.00  0.00           C  
ATOM   2297  CE2 PHE B1568      17.903  67.873  87.916  1.00  0.00           C  
ATOM   2298  CZ  PHE B1568      18.541  66.975  88.788  1.00  0.00           C  
ATOM   2299  N   ILE B1569      12.931  66.531  84.804  1.00  0.00           N  
ATOM   2300  CA  ILE B1569      12.178  66.662  83.558  1.00  0.00           C  
ATOM   2301  C   ILE B1569      13.105  67.332  82.552  1.00  0.00           C  
ATOM   2302  O   ILE B1569      13.473  68.475  82.710  1.00  0.00           O  
ATOM   2303  CB  ILE B1569      10.838  67.465  83.751  1.00  0.00           C  
ATOM   2304  CG1 ILE B1569       9.985  66.868  84.894  1.00  0.00           C  
ATOM   2305  CG2 ILE B1569      10.033  67.551  82.439  1.00  0.00           C  
ATOM   2306  CD1 ILE B1569       9.685  65.350  84.789  1.00  0.00           C  
ATOM   2307  N   ALA B1572      13.499  66.592  81.530  1.00  0.00           N  
ATOM   2308  CA  ALA B1572      14.446  67.070  80.530  1.00  0.00           C  
ATOM   2309  C   ALA B1572      13.719  67.146  79.214  1.00  0.00           C  
ATOM   2310  O   ALA B1572      13.262  66.121  78.704  1.00  0.00           O  
ATOM   2311  CB  ALA B1572      15.602  66.108  80.420  1.00  0.00           C  
ATOM   2312  N   ASP B1573      13.579  68.355  78.674  1.00  0.00           N  
ATOM   2313  CA  ASP B1573      12.768  68.579  77.463  1.00  0.00           C  
ATOM   2314  C   ASP B1573      11.441  67.800  77.488  1.00  0.00           C  
ATOM   2315  O   ASP B1573      11.125  67.036  76.558  1.00  0.00           O  
ATOM   2316  CB  ASP B1573      13.581  68.285  76.191  1.00  0.00           C  
ATOM   2317  CG  ASP B1573      14.734  69.265  76.004  1.00  0.00           C  
ATOM   2318  OD1 ASP B1573      14.717  70.324  76.660  1.00  0.00           O  
ATOM   2319  OD2 ASP B1573      15.665  68.979  75.211  1.00  0.00           O  
ATOM   2320  N   GLU B1574      10.686  67.999  78.572  1.00  0.00           N  
ATOM   2321  CA  GLU B1574       9.360  67.387  78.769  1.00  0.00           C  
ATOM   2322  C   GLU B1574       9.352  65.900  79.157  1.00  0.00           C  
ATOM   2323  O   GLU B1574       8.286  65.352  79.458  1.00  0.00           O  
ATOM   2324  CB  GLU B1574       8.426  67.649  77.571  1.00  0.00           C  
ATOM   2325  CG  GLU B1574       7.587  68.920  77.718  1.00  0.00           C  
ATOM   2326  CD  GLU B1574       6.666  69.173  76.523  1.00  0.00           C  
ATOM   2327  OE1 GLU B1574       7.169  69.698  75.497  1.00  0.00           O  
ATOM   2328  OE2 GLU B1574       5.438  68.875  76.620  1.00  0.00           O  
ATOM   2329  N   GLU B1575      10.530  65.263  79.162  1.00  0.00           N  
ATOM   2330  CA  GLU B1575      10.656  63.822  79.439  1.00  0.00           C  
ATOM   2331  C   GLU B1575      11.274  63.530  80.798  1.00  0.00           C  
ATOM   2332  O   GLU B1575      12.169  64.235  81.223  1.00  0.00           O  
ATOM   2333  CB  GLU B1575      11.453  63.123  78.335  1.00  0.00           C  
ATOM   2334  CG  GLU B1575      10.912  63.366  76.915  1.00  0.00           C  
ATOM   2335  CD  GLU B1575       9.490  62.840  76.688  1.00  0.00           C  
ATOM   2336  OE1 GLU B1575       9.081  61.851  77.353  1.00  0.00           O  
ATOM   2337  OE2 GLU B1575       8.776  63.414  75.829  1.00  0.00           O  
ATOM   2338  N   PRO B1576      10.775  62.496  81.496  1.00  0.00           N  
ATOM   2339  CA  PRO B1576      11.344  62.080  82.798  1.00  0.00           C  
ATOM   2340  C   PRO B1576      12.713  61.378  82.710  1.00  0.00           C  
ATOM   2341  O   PRO B1576      12.922  60.500  81.863  1.00  0.00           O  
ATOM   2342  CB  PRO B1576      10.279  61.129  83.356  1.00  0.00           C  
ATOM   2343  CG  PRO B1576       9.610  60.581  82.164  1.00  0.00           C  
ATOM   2344  CD  PRO B1576       9.610  61.673  81.124  1.00  0.00           C  
ATOM   2345  N   VAL B1577      13.619  61.798  83.591  1.00  0.00           N  
ATOM   2346  CA  VAL B1577      14.991  61.326  83.678  1.00  0.00           C  
ATOM   2347  C   VAL B1577      15.362  61.183  85.153  1.00  0.00           C  
ATOM   2348  O   VAL B1577      15.302  62.145  85.920  1.00  0.00           O  
ATOM   2349  CB  VAL B1577      15.996  62.328  83.018  1.00  0.00           C  
ATOM   2350  CG1 VAL B1577      17.436  61.831  83.198  1.00  0.00           C  
ATOM   2351  CG2 VAL B1577      15.675  62.521  81.541  1.00  0.00           C  
ATOM   2352  N   MET B1578      15.739  59.983  85.552  1.00  0.00           N  
ATOM   2353  CA  MET B1578      16.159  59.735  86.912  1.00  0.00           C  
ATOM   2354  C   MET B1578      17.691  59.643  86.966  1.00  0.00           C  
ATOM   2355  O   MET B1578      18.293  58.971  86.143  1.00  0.00           O  
ATOM   2356  CB  MET B1578      15.520  58.451  87.425  1.00  0.00           C  
ATOM   2357  CG  MET B1578      15.903  58.094  88.837  1.00  0.00           C  
ATOM   2358  SD  MET B1578      15.027  56.638  89.436  1.00  0.00           S  
ATOM   2359  CE  MET B1578      13.360  57.296  89.591  1.00  0.00           C  
ATOM   2360  N   VAL B1579      18.306  60.375  87.897  1.00  0.00           N  
ATOM   2361  CA  VAL B1579      19.753  60.272  88.179  1.00  0.00           C  
ATOM   2362  C   VAL B1579      19.949  59.632  89.532  1.00  0.00           C  
ATOM   2363  O   VAL B1579      19.254  59.966  90.491  1.00  0.00           O  
ATOM   2364  CB  VAL B1579      20.463  61.647  88.172  1.00  0.00           C  
ATOM   2365  CG1 VAL B1579      21.968  61.507  88.476  1.00  0.00           C  
ATOM   2366  CG2 VAL B1579      20.266  62.306  86.835  1.00  0.00           C  
ATOM   2367  N   LEU B1580      20.872  58.683  89.581  1.00  0.00           N  
ATOM   2368  CA  LEU B1580      21.225  57.998  90.809  1.00  0.00           C  
ATOM   2369  C   LEU B1580      22.629  58.410  91.178  1.00  0.00           C  
ATOM   2370  O   LEU B1580      23.550  58.331  90.346  1.00  0.00           O  
ATOM   2371  CB  LEU B1580      21.230  56.474  90.610  1.00  0.00           C  
ATOM   2372  CG  LEU B1580      20.037  55.907  89.849  1.00  0.00           C  
ATOM   2373  CD1 LEU B1580      20.212  54.407  89.742  1.00  0.00           C  
ATOM   2374  CD2 LEU B1580      18.699  56.311  90.551  1.00  0.00           C  
ATOM   2375  N   VAL B1581      22.780  58.838  92.424  1.00  0.00           N  
ATOM   2376  CA  VAL B1581      24.086  59.063  92.999  1.00  0.00           C  
ATOM   2377  C   VAL B1581      24.090  58.359  94.351  1.00  0.00           C  
ATOM   2378  O   VAL B1581      23.057  58.029  94.899  1.00  0.00           O  
ATOM   2379  CB  VAL B1581      24.460  60.593  93.180  1.00  0.00           C  
ATOM   2380  CG1 VAL B1581      24.615  61.310  91.860  1.00  0.00           C  
ATOM   2381  CG2 VAL B1581      23.470  61.313  94.080  1.00  0.00           C  
ATOM   2382  N   ARG B1582      25.272  58.140  94.883  1.00  0.00           N  
ATOM   2383  CA  ARG B1582      25.418  57.477  96.150  1.00  0.00           C  
ATOM   2384  C   ARG B1582      24.922  58.446  97.239  1.00  0.00           C  
ATOM   2385  O   ARG B1582      24.901  59.669  97.037  1.00  0.00           O  
ATOM   2386  CB  ARG B1582      26.891  57.114  96.288  1.00  0.00           C  
ATOM   2387  CG  ARG B1582      27.193  56.076  97.272  1.00  0.00           C  
ATOM   2388  CD  ARG B1582      28.381  56.578  98.066  1.00  0.00           C  
ATOM   2389  NE  ARG B1582      29.627  55.992  97.638  1.00  0.00           N  
ATOM   2390  CZ  ARG B1582      30.826  56.477  97.918  1.00  0.00           C  
ATOM   2391  NH1 ARG B1582      30.992  57.585  98.636  1.00  0.00           N  
ATOM   2392  NH2 ARG B1582      31.878  55.826  97.458  1.00  0.00           N  
ATOM   2393  N   GLY B1583      24.502  57.895  98.379  1.00  0.00           N  
ATOM   2394  CA  GLY B1583      23.802  58.670  99.397  1.00  0.00           C  
ATOM   2395  C   GLY B1583      24.508  59.866 100.024  1.00  0.00           C  
ATOM   2396  O   GLY B1583      23.851  60.742 100.557  1.00  0.00           O  
ATOM   2397  N   ASP B1584      25.837  59.894  99.964  1.00  0.00           N  
ATOM   2398  CA  ASP B1584      26.643  61.000 100.469  1.00  0.00           C  
ATOM   2399  C   ASP B1584      27.031  61.995  99.374  1.00  0.00           C  
ATOM   2400  O   ASP B1584      27.786  62.951  99.619  1.00  0.00           O  
ATOM   2401  CB  ASP B1584      27.915  60.442 101.137  1.00  0.00           C  
ATOM   2402  CG  ASP B1584      28.710  59.537 100.205  1.00  0.00           C  
ATOM   2403  OD1 ASP B1584      28.087  58.875  99.365  1.00  0.00           O  
ATOM   2404  OD2 ASP B1584      29.948  59.490 100.276  1.00  0.00           O  
ATOM   2405  N   HIS B1585      26.525  61.791  98.162  1.00  0.00           N  
ATOM   2406  CA  HIS B1585      26.874  62.678  97.034  1.00  0.00           C  
ATOM   2407  C   HIS B1585      25.674  63.512  96.596  1.00  0.00           C  
ATOM   2408  O   HIS B1585      24.569  63.311  97.090  1.00  0.00           O  
ATOM   2409  CB  HIS B1585      27.451  61.873  95.847  1.00  0.00           C  
ATOM   2410  CG  HIS B1585      28.726  61.155  96.165  1.00  0.00           C  
ATOM   2411  ND1 HIS B1585      29.147  60.041  95.468  1.00  0.00           N  
ATOM   2412  CD2 HIS B1585      29.661  61.378  97.119  1.00  0.00           C  
ATOM   2413  CE1 HIS B1585      30.293  59.614  95.969  1.00  0.00           C  
ATOM   2414  NE2 HIS B1585      30.634  60.418  96.963  1.00  0.00           N  
ATOM   2415  N   ASP B1586      25.894  64.443  95.673  1.00  0.00           N  
ATOM   2416  CA  ASP B1586      24.802  65.270  95.135  1.00  0.00           C  
ATOM   2417  C   ASP B1586      24.864  65.306  93.619  1.00  0.00           C  
ATOM   2418  O   ASP B1586      25.950  65.270  93.039  1.00  0.00           O  
ATOM   2419  CB  ASP B1586      24.862  66.716  95.645  1.00  0.00           C  
ATOM   2420  CG  ASP B1586      24.789  66.826  97.162  1.00  0.00           C  
ATOM   2421  OD1 ASP B1586      23.854  66.270  97.785  1.00  0.00           O  
ATOM   2422  OD2 ASP B1586      25.673  67.499  97.750  1.00  0.00           O  
ATOM   2423  N   VAL B1587      23.706  65.402  92.990  1.00  0.00           N  
ATOM   2424  CA  VAL B1587      23.608  65.495  91.538  1.00  0.00           C  
ATOM   2425  C   VAL B1587      24.072  66.879  91.108  1.00  0.00           C  
ATOM   2426  O   VAL B1587      23.594  67.897  91.625  1.00  0.00           O  
ATOM   2427  CB  VAL B1587      22.164  65.331  91.087  1.00  0.00           C  
ATOM   2428  CG1 VAL B1587      22.036  65.413  89.564  1.00  0.00           C  
ATOM   2429  CG2 VAL B1587      21.586  64.018  91.634  1.00  0.00           C  
ATOM   2430  N   ASN B1588      25.021  66.901  90.181  1.00  0.00           N  
ATOM   2431  CA  ASN B1588      25.447  68.111  89.508  1.00  0.00           C  
ATOM   2432  C   ASN B1588      24.545  68.298  88.306  1.00  0.00           C  
ATOM   2433  O   ASN B1588      24.735  67.658  87.263  1.00  0.00           O  
ATOM   2434  CB  ASN B1588      26.914  67.951  89.099  1.00  0.00           C  
ATOM   2435  CG  ASN B1588      27.506  69.189  88.503  1.00  0.00           C  
ATOM   2436  OD1 ASN B1588      26.816  69.987  87.900  1.00  0.00           O  
ATOM   2437  ND2 ASN B1588      28.820  69.337  88.628  1.00  0.00           N  
ATOM   2438  N   ASP B1589      23.556  69.178  88.461  1.00  0.00           N  
ATOM   2439  CA  ASP B1589      22.553  69.430  87.419  1.00  0.00           C  
ATOM   2440  C   ASP B1589      23.119  70.082  86.154  1.00  0.00           C  
ATOM   2441  O   ASP B1589      22.578  69.886  85.081  1.00  0.00           O  
ATOM   2442  CB  ASP B1589      21.323  70.151  88.006  1.00  0.00           C  
ATOM   2443  CG  ASP B1589      21.116  71.538  87.448  1.00  0.00           C  
ATOM   2444  OD1 ASP B1589      20.463  71.654  86.367  1.00  0.00           O  
ATOM   2445  OD2 ASP B1589      21.579  72.523  88.088  1.00  0.00           O  
ATOM   2446  N   VAL B1590      24.230  70.811  86.272  1.00  0.00           N  
ATOM   2447  CA  VAL B1590      24.952  71.366  85.111  1.00  0.00           C  
ATOM   2448  C   VAL B1590      25.612  70.236  84.277  1.00  0.00           C  
ATOM   2449  O   VAL B1590      25.523  70.219  83.059  1.00  0.00           O  
ATOM   2450  CB  VAL B1590      26.044  72.399  85.583  1.00  0.00           C  
ATOM   2451  CG1 VAL B1590      26.908  72.913  84.404  1.00  0.00           C  
ATOM   2452  CG2 VAL B1590      25.416  73.551  86.288  1.00  0.00           C  
ATOM   2453  N   LYS B1591      26.249  69.275  84.946  1.00  0.00           N  
ATOM   2454  CA  LYS B1591      26.834  68.143  84.265  1.00  0.00           C  
ATOM   2455  C   LYS B1591      25.778  67.309  83.543  1.00  0.00           C  
ATOM   2456  O   LYS B1591      26.035  66.791  82.441  1.00  0.00           O  
ATOM   2457  CB  LYS B1591      27.579  67.251  85.260  1.00  0.00           C  
ATOM   2458  CG  LYS B1591      29.002  67.665  85.594  1.00  0.00           C  
ATOM   2459  CD  LYS B1591      29.526  66.740  86.720  1.00  0.00           C  
ATOM   2460  CE  LYS B1591      30.951  67.085  87.146  1.00  0.00           C  
ATOM   2461  NZ  LYS B1591      31.497  66.191  88.244  1.00  0.00           N  
ATOM   2462  N   LEU B1592      24.613  67.164  84.191  1.00  0.00           N  
ATOM   2463  CA  LEU B1592      23.457  66.464  83.639  1.00  0.00           C  
ATOM   2464  C   LEU B1592      22.821  67.129  82.419  1.00  0.00           C  
ATOM   2465  O   LEU B1592      22.508  66.453  81.446  1.00  0.00           O  
ATOM   2466  CB  LEU B1592      22.378  66.230  84.721  1.00  0.00           C  
ATOM   2467  CG  LEU B1592      21.155  65.430  84.275  1.00  0.00           C  
ATOM   2468  CD1 LEU B1592      21.521  63.960  83.936  1.00  0.00           C  
ATOM   2469  CD2 LEU B1592      20.073  65.491  85.339  1.00  0.00           C  
ATOM   2470  N   LYS B1593      22.591  68.432  82.488  1.00  0.00           N  
ATOM   2471  CA  LYS B1593      22.116  69.184  81.325  1.00  0.00           C  
ATOM   2472  C   LYS B1593      23.098  69.112  80.145  1.00  0.00           C  
ATOM   2473  O   LYS B1593      22.682  68.973  79.002  1.00  0.00           O  
ATOM   2474  CB  LYS B1593      21.845  70.641  81.699  1.00  0.00           C  
ATOM   2475  CG  LYS B1593      21.147  71.449  80.611  1.00  0.00           C  
ATOM   2476  CD  LYS B1593      20.597  72.763  81.152  1.00  0.00           C  
ATOM   2477  CE  LYS B1593      19.740  73.458  80.093  1.00  0.00           C  
ATOM   2478  NZ  LYS B1593      20.560  73.901  78.931  1.00  0.00           N  
ATOM   2479  N   ASN B1594      24.393  69.209  80.416  1.00  0.00           N  
ATOM   2480  CA  ASN B1594      25.393  69.106  79.361  1.00  0.00           C  
ATOM   2481  C   ASN B1594      25.445  67.713  78.786  1.00  0.00           C  
ATOM   2482  O   ASN B1594      25.539  67.541  77.564  1.00  0.00           O  
ATOM   2483  CB  ASN B1594      26.789  69.523  79.858  1.00  0.00           C  
ATOM   2484  CG  ASN B1594      26.872  70.995  80.208  1.00  0.00           C  
ATOM   2485  OD1 ASN B1594      26.088  71.818  79.702  1.00  0.00           O  
ATOM   2486  ND2 ASN B1594      27.827  71.345  81.077  1.00  0.00           N  
ATOM   2487  N   PHE B1595      25.354  66.713  79.658  1.00  0.00           N  
ATOM   2488  CA  PHE B1595      25.318  65.315  79.220  1.00  0.00           C  
ATOM   2489  C   PHE B1595      24.068  64.985  78.401  1.00  0.00           C  
ATOM   2490  O   PHE B1595      24.135  64.272  77.379  1.00  0.00           O  
ATOM   2491  CB  PHE B1595      25.435  64.349  80.409  1.00  0.00           C  
ATOM   2492  CG  PHE B1595      25.074  62.943  80.057  1.00  0.00           C  
ATOM   2493  CD1 PHE B1595      25.912  62.177  79.250  1.00  0.00           C  
ATOM   2494  CD2 PHE B1595      23.881  62.400  80.480  1.00  0.00           C  
ATOM   2495  CE1 PHE B1595      25.560  60.872  78.878  1.00  0.00           C  
ATOM   2496  CE2 PHE B1595      23.531  61.105  80.120  1.00  0.00           C  
ATOM   2497  CZ  PHE B1595      24.364  60.345  79.315  1.00  0.00           C  
ATOM   2498  N   LEU B1596      22.920  65.478  78.868  1.00  0.00           N  
ATOM   2499  CA  LEU B1596      21.660  65.216  78.170  1.00  0.00           C  
ATOM   2500  C   LEU B1596      21.552  66.014  76.873  1.00  0.00           C  
ATOM   2501  O   LEU B1596      20.943  65.557  75.916  1.00  0.00           O  
ATOM   2502  CB  LEU B1596      20.460  65.518  79.069  1.00  0.00           C  
ATOM   2503  CG  LEU B1596      20.171  64.569  80.243  1.00  0.00           C  
ATOM   2504  CD1 LEU B1596      18.926  65.033  80.998  1.00  0.00           C  
ATOM   2505  CD2 LEU B1596      19.990  63.142  79.793  1.00  0.00           C  
ATOM   2506  N   GLY B1597      22.137  67.216  76.861  1.00  0.00           N  
ATOM   2507  CA  GLY B1597      21.960  68.141  75.746  1.00  0.00           C  
ATOM   2508  C   GLY B1597      20.529  68.653  75.691  1.00  0.00           C  
ATOM   2509  O   GLY B1597      19.994  68.872  74.611  1.00  0.00           O  
ATOM   2510  N   ALA B1598      19.919  68.833  76.864  1.00  0.00           N  
ATOM   2511  CA  ALA B1598      18.545  69.303  76.986  1.00  0.00           C  
ATOM   2512  C   ALA B1598      18.410  70.827  76.828  1.00  0.00           C  
ATOM   2513  O   ALA B1598      19.284  71.585  77.239  1.00  0.00           O  
ATOM   2514  CB  ALA B1598      17.947  68.842  78.323  1.00  0.00           C  
ATOM   2515  N   ASP B1599      17.306  71.269  76.228  1.00  0.00           N  
ATOM   2516  CA  ASP B1599      16.989  72.689  76.160  1.00  0.00           C  
ATOM   2517  C   ASP B1599      16.502  73.198  77.516  1.00  0.00           C  
ATOM   2518  O   ASP B1599      16.894  74.278  77.943  1.00  0.00           O  
ATOM   2519  CB  ASP B1599      15.946  72.950  75.077  1.00  0.00           C  
ATOM   2520  CG  ASP B1599      16.521  72.858  73.664  1.00  0.00           C  
ATOM   2521  OD1 ASP B1599      17.763  72.752  73.495  1.00  0.00           O  
ATOM   2522  OD2 ASP B1599      15.715  72.901  72.708  1.00  0.00           O  
ATOM   2523  N   PHE B1600      15.660  72.397  78.175  1.00  0.00           N  
ATOM   2524  CA  PHE B1600      15.142  72.651  79.521  1.00  0.00           C  
ATOM   2525  C   PHE B1600      15.431  71.469  80.451  1.00  0.00           C  
ATOM   2526  O   PHE B1600      15.126  70.315  80.129  1.00  0.00           O  
ATOM   2527  CB  PHE B1600      13.619  72.828  79.499  1.00  0.00           C  
ATOM   2528  CG  PHE B1600      13.121  73.801  78.480  1.00  0.00           C  
ATOM   2529  CD1 PHE B1600      12.897  75.122  78.828  1.00  0.00           C  
ATOM   2530  CD2 PHE B1600      12.851  73.391  77.184  1.00  0.00           C  
ATOM   2531  CE1 PHE B1600      12.420  76.033  77.906  1.00  0.00           C  
ATOM   2532  CE2 PHE B1600      12.383  74.299  76.239  1.00  0.00           C  
ATOM   2533  CZ  PHE B1600      12.159  75.629  76.610  1.00  0.00           C  
ATOM   2534  N   LEU B1601      15.982  71.780  81.616  1.00  0.00           N  
ATOM   2535  CA  LEU B1601      16.168  70.816  82.676  1.00  0.00           C  
ATOM   2536  C   LEU B1601      15.716  71.406  84.018  1.00  0.00           C  
ATOM   2537  O   LEU B1601      16.177  72.464  84.440  1.00  0.00           O  
ATOM   2538  CB  LEU B1601      17.623  70.362  82.741  1.00  0.00           C  
ATOM   2539  CG  LEU B1601      17.879  69.207  83.717  1.00  0.00           C  
ATOM   2540  CD1 LEU B1601      17.376  67.906  83.156  1.00  0.00           C  
ATOM   2541  CD2 LEU B1601      19.355  69.110  84.101  1.00  0.00           C  
ATOM   2542  N   ASP B1602      14.785  70.734  84.669  1.00  0.00           N  
ATOM   2543  CA  ASP B1602      14.352  71.143  85.989  1.00  0.00           C  
ATOM   2544  C   ASP B1602      14.179  69.854  86.793  1.00  0.00           C  
ATOM   2545  O   ASP B1602      13.917  68.799  86.228  1.00  0.00           O  
ATOM   2546  CB  ASP B1602      13.012  71.905  85.940  1.00  0.00           C  
ATOM   2547  CG  ASP B1602      13.085  73.224  85.155  1.00  0.00           C  
ATOM   2548  OD1 ASP B1602      13.472  74.270  85.758  1.00  0.00           O  
ATOM   2549  OD2 ASP B1602      12.727  73.211  83.941  1.00  0.00           O  
ATOM   2550  N   GLU B1603      14.343  69.950  88.104  1.00  0.00           N  
ATOM   2551  CA  GLU B1603      13.989  68.862  88.992  1.00  0.00           C  
ATOM   2552  C   GLU B1603      12.480  68.691  88.934  1.00  0.00           C  
ATOM   2553  O   GLU B1603      11.737  69.676  88.961  1.00  0.00           O  
ATOM   2554  CB  GLU B1603      14.396  69.189  90.422  1.00  0.00           C  
ATOM   2555  CG  GLU B1603      15.897  69.271  90.676  1.00  0.00           C  
ATOM   2556  CD  GLU B1603      16.206  69.397  92.161  1.00  0.00           C  
ATOM   2557  OE1 GLU B1603      16.782  70.429  92.596  1.00  0.00           O  
ATOM   2558  OE2 GLU B1603      15.842  68.459  92.905  1.00  0.00           O  
ATOM   2559  N   ALA B1604      12.035  67.446  88.834  1.00  0.00           N  
ATOM   2560  CA  ALA B1604      10.629  67.116  88.920  1.00  0.00           C  
ATOM   2561  C   ALA B1604      10.028  67.582  90.259  1.00  0.00           C  
ATOM   2562  O   ALA B1604      10.650  67.445  91.301  1.00  0.00           O  
ATOM   2563  CB  ALA B1604      10.455  65.626  88.766  1.00  0.00           C  
ATOM   2564  N   THR B1605       8.830  68.150  90.213  1.00  0.00           N  
ATOM   2565  CA  THR B1605       8.066  68.458  91.417  1.00  0.00           C  
ATOM   2566  C   THR B1605       7.549  67.148  92.056  1.00  0.00           C  
ATOM   2567  O   THR B1605       7.737  66.035  91.513  1.00  0.00           O  
ATOM   2568  CB  THR B1605       6.868  69.410  91.117  1.00  0.00           C  
ATOM   2569  OG1 THR B1605       5.918  68.759  90.268  1.00  0.00           O  
ATOM   2570  CG2 THR B1605       7.323  70.682  90.442  1.00  0.00           C  
ATOM   2571  N   GLU B1606       6.888  67.282  93.197  1.00  0.00           N  
ATOM   2572  CA  GLU B1606       6.360  66.131  93.927  1.00  0.00           C  
ATOM   2573  C   GLU B1606       5.189  65.536  93.145  1.00  0.00           C  
ATOM   2574  O   GLU B1606       4.981  64.321  93.148  1.00  0.00           O  
ATOM   2575  CB  GLU B1606       5.928  66.579  95.319  1.00  0.00           C  
ATOM   2576  CG  GLU B1606       5.508  65.462  96.258  1.00  0.00           C  
ATOM   2577  CD  GLU B1606       6.573  65.132  97.288  1.00  0.00           C  
ATOM   2578  OE1 GLU B1606       7.095  66.071  97.954  1.00  0.00           O  
ATOM   2579  OE2 GLU B1606       6.871  63.926  97.431  1.00  0.00           O  
ATOM   2580  N   GLU B1607       4.450  66.423  92.477  1.00  0.00           N  
ATOM   2581  CA  GLU B1607       3.380  66.105  91.535  1.00  0.00           C  
ATOM   2582  C   GLU B1607       3.891  65.249  90.356  1.00  0.00           C  
ATOM   2583  O   GLU B1607       3.258  64.236  89.986  1.00  0.00           O  
ATOM   2584  CB  GLU B1607       2.747  67.401  90.999  1.00  0.00           C  
ATOM   2585  CG  GLU B1607       2.315  68.456  92.080  1.00  0.00           C  
ATOM   2586  CD  GLU B1607       3.308  69.644  92.259  1.00  0.00           C  
ATOM   2587  OE1 GLU B1607       3.273  70.614  91.446  1.00  0.00           O  
ATOM   2588  OE2 GLU B1607       4.097  69.623  93.242  1.00  0.00           O  
ATOM   2589  N   ASP B1608       5.026  65.657  89.781  1.00  0.00           N  
ATOM   2590  CA  ASP B1608       5.701  64.918  88.702  1.00  0.00           C  
ATOM   2591  C   ASP B1608       6.069  63.494  89.118  1.00  0.00           C  
ATOM   2592  O   ASP B1608       5.842  62.553  88.367  1.00  0.00           O  
ATOM   2593  CB  ASP B1608       6.983  65.644  88.261  1.00  0.00           C  
ATOM   2594  CG  ASP B1608       6.710  66.885  87.420  1.00  0.00           C  
ATOM   2595  OD1 ASP B1608       5.780  66.830  86.579  1.00  0.00           O  
ATOM   2596  OD2 ASP B1608       7.445  67.910  87.583  1.00  0.00           O  
ATOM   2597  N   ALA B1609       6.661  63.356  90.301  1.00  0.00           N  
ATOM   2598  CA  ALA B1609       7.066  62.058  90.822  1.00  0.00           C  
ATOM   2599  C   ALA B1609       5.883  61.097  91.045  1.00  0.00           C  
ATOM   2600  O   ALA B1609       5.960  59.931  90.668  1.00  0.00           O  
ATOM   2601  CB  ALA B1609       7.907  62.230  92.109  1.00  0.00           C  
ATOM   2602  N   ARG B1610       4.788  61.593  91.624  1.00  0.00           N  
ATOM   2603  CA  ARG B1610       3.596  60.772  91.827  1.00  0.00           C  
ATOM   2604  C   ARG B1610       3.039  60.258  90.517  1.00  0.00           C  
ATOM   2605  O   ARG B1610       2.698  59.091  90.424  1.00  0.00           O  
ATOM   2606  CB  ARG B1610       2.502  61.520  92.592  1.00  0.00           C  
ATOM   2607  CG  ARG B1610       3.023  62.233  93.810  1.00  0.00           C  
ATOM   2608  CD  ARG B1610       1.953  62.553  94.831  1.00  0.00           C  
ATOM   2609  NE  ARG B1610       2.569  62.544  96.154  1.00  0.00           N  
ATOM   2610  CZ  ARG B1610       2.669  61.458  96.916  1.00  0.00           C  
ATOM   2611  NH1 ARG B1610       2.168  60.294  96.486  1.00  0.00           N  
ATOM   2612  NH2 ARG B1610       3.260  61.538  98.113  1.00  0.00           N  
ATOM   2613  N   ARG B1611       2.951  61.120  89.510  1.00  0.00           N  
ATOM   2614  CA  ARG B1611       2.439  60.709  88.202  1.00  0.00           C  
ATOM   2615  C   ARG B1611       3.359  59.688  87.522  1.00  0.00           C  
ATOM   2616  O   ARG B1611       2.912  58.627  87.095  1.00  0.00           O  
ATOM   2617  CB  ARG B1611       2.258  61.926  87.290  1.00  0.00           C  
ATOM   2618  CG  ARG B1611       1.118  62.843  87.692  1.00  0.00           C  
ATOM   2619  CD  ARG B1611       1.157  64.173  86.953  1.00  0.00           C  
ATOM   2620  NE  ARG B1611       0.708  64.121  85.553  1.00  0.00           N  
ATOM   2621  CZ  ARG B1611      -0.543  63.879  85.144  1.00  0.00           C  
ATOM   2622  NH1 ARG B1611      -1.523  63.584  86.006  1.00  0.00           N  
ATOM   2623  NH2 ARG B1611      -0.815  63.897  83.845  1.00  0.00           N  
ATOM   2624  N   VAL B1612       4.642  60.017  87.434  1.00  0.00           N  
ATOM   2625  CA  VAL B1612       5.597  59.206  86.678  1.00  0.00           C  
ATOM   2626  C   VAL B1612       5.941  57.890  87.396  1.00  0.00           C  
ATOM   2627  O   VAL B1612       5.933  56.832  86.787  1.00  0.00           O  
ATOM   2628  CB  VAL B1612       6.903  60.011  86.326  1.00  0.00           C  
ATOM   2629  CG1 VAL B1612       7.810  59.195  85.420  1.00  0.00           C  
ATOM   2630  CG2 VAL B1612       6.566  61.307  85.648  1.00  0.00           C  
ATOM   2631  N   LEU B1613       6.213  57.970  88.692  1.00  0.00           N  
ATOM   2632  CA  LEU B1613       6.714  56.842  89.474  1.00  0.00           C  
ATOM   2633  C   LEU B1613       5.706  56.237  90.463  1.00  0.00           C  
ATOM   2634  O   LEU B1613       5.881  55.096  90.926  1.00  0.00           O  
ATOM   2635  CB  LEU B1613       7.955  57.284  90.235  1.00  0.00           C  
ATOM   2636  CG  LEU B1613       9.130  57.810  89.410  1.00  0.00           C  
ATOM   2637  CD1 LEU B1613      10.162  58.489  90.323  1.00  0.00           C  
ATOM   2638  CD2 LEU B1613       9.726  56.685  88.611  1.00  0.00           C  
ATOM   2639  N   GLY B1614       4.664  57.005  90.782  1.00  0.00           N  
ATOM   2640  CA  GLY B1614       3.612  56.557  91.676  1.00  0.00           C  
ATOM   2641  C   GLY B1614       3.932  56.676  93.154  1.00  0.00           C  
ATOM   2642  O   GLY B1614       3.271  56.033  93.972  1.00  0.00           O  
ATOM   2643  N   ALA B1615       4.944  57.480  93.493  1.00  0.00           N  
ATOM   2644  CA  ALA B1615       5.310  57.777  94.889  1.00  0.00           C  
ATOM   2645  C   ALA B1615       5.938  59.154  94.967  1.00  0.00           C  
ATOM   2646  O   ALA B1615       6.323  59.712  93.937  1.00  0.00           O  
ATOM   2647  CB  ALA B1615       6.276  56.725  95.451  1.00  0.00           C  
ATOM   2648  N   GLY B1616       6.033  59.697  96.186  1.00  0.00           N  
ATOM   2649  CA  GLY B1616       6.661  61.005  96.441  1.00  0.00           C  
ATOM   2650  C   GLY B1616       8.161  60.907  96.605  1.00  0.00           C  
ATOM   2651  O   GLY B1616       8.722  59.833  96.405  1.00  0.00           O  
ATOM   2652  N   PHE B1617       8.809  62.003  97.000  1.00  0.00           N  
ATOM   2653  CA  PHE B1617      10.278  62.098  96.946  1.00  0.00           C  
ATOM   2654  C   PHE B1617      11.058  61.130  97.829  1.00  0.00           C  
ATOM   2655  O   PHE B1617      12.133  60.649  97.431  1.00  0.00           O  
ATOM   2656  CB  PHE B1617      10.781  63.524  97.191  1.00  0.00           C  
ATOM   2657  CG  PHE B1617      10.544  64.459  96.042  1.00  0.00           C  
ATOM   2658  CD1 PHE B1617      10.675  65.822  96.220  1.00  0.00           C  
ATOM   2659  CD2 PHE B1617      10.186  63.974  94.785  1.00  0.00           C  
ATOM   2660  CE1 PHE B1617      10.461  66.695  95.162  1.00  0.00           C  
ATOM   2661  CE2 PHE B1617       9.961  64.824  93.736  1.00  0.00           C  
ATOM   2662  CZ  PHE B1617      10.098  66.190  93.917  1.00  0.00           C  
ATOM   2663  N   GLY B1618      10.526  60.841  99.011  1.00  0.00           N  
ATOM   2664  CA  GLY B1618      11.222  59.962  99.947  1.00  0.00           C  
ATOM   2665  C   GLY B1618      11.063  58.483  99.677  1.00  0.00           C  
ATOM   2666  O   GLY B1618      11.648  57.650 100.385  1.00  0.00           O  
ATOM   2667  N   SER B1619      10.266  58.136  98.666  1.00  0.00           N  
ATOM   2668  CA  SER B1619       9.926  56.736  98.442  1.00  0.00           C  
ATOM   2669  C   SER B1619      10.115  56.311  96.989  1.00  0.00           C  
ATOM   2670  O   SER B1619       9.586  55.285  96.576  1.00  0.00           O  
ATOM   2671  CB  SER B1619       8.493  56.447  98.910  1.00  0.00           C  
ATOM   2672  OG  SER B1619       8.242  56.978 100.215  1.00  0.00           O  
ATOM   2673  N   ILE B1620      10.887  57.082  96.228  1.00  0.00           N  
ATOM   2674  CA  ILE B1620      11.171  56.732  94.838  1.00  0.00           C  
ATOM   2675  C   ILE B1620      12.559  56.099  94.630  1.00  0.00           C  
ATOM   2676  O   ILE B1620      13.490  56.344  95.415  1.00  0.00           O  
ATOM   2677  CB  ILE B1620      10.934  57.911  93.882  1.00  0.00           C  
ATOM   2678  CG1 ILE B1620      11.754  59.152  94.298  1.00  0.00           C  
ATOM   2679  CG2 ILE B1620       9.456  58.234  93.824  1.00  0.00           C  
ATOM   2680  CD1 ILE B1620      12.089  60.112  93.151  1.00  0.00           C  
ATOM   2681  N   GLY B1621      12.683  55.302  93.564  1.00  0.00           N  
ATOM   2682  CA  GLY B1621      13.917  54.564  93.246  1.00  0.00           C  
ATOM   2683  C   GLY B1621      13.911  53.998  91.846  1.00  0.00           C  
ATOM   2684  O   GLY B1621      12.921  54.195  91.119  1.00  0.00           O  
ATOM   2685  N   PRO B1622      15.012  53.301  91.436  1.00  0.00           N  
ATOM   2686  CA  PRO B1622      15.186  52.836  90.028  1.00  0.00           C  
ATOM   2687  C   PRO B1622      14.620  51.453  89.698  1.00  0.00           C  
ATOM   2688  O   PRO B1622      14.644  51.026  88.529  1.00  0.00           O  
ATOM   2689  CB  PRO B1622      16.706  52.844  89.845  1.00  0.00           C  
ATOM   2690  CG  PRO B1622      17.264  52.588  91.239  1.00  0.00           C  
ATOM   2691  CD  PRO B1622      16.188  52.951  92.259  1.00  0.00           C  
ATOM   2692  N   VAL B1623      14.105  50.750  90.704  1.00  0.00           N  
ATOM   2693  CA  VAL B1623      13.717  49.356  90.502  1.00  0.00           C  
ATOM   2694  C   VAL B1623      12.329  49.281  89.879  1.00  0.00           C  
ATOM   2695  O   VAL B1623      11.445  50.059  90.246  1.00  0.00           O  
ATOM   2696  CB  VAL B1623      13.840  48.529  91.800  1.00  0.00           C  
ATOM   2697  CG1 VAL B1623      13.447  47.072  91.557  1.00  0.00           C  
ATOM   2698  CG2 VAL B1623      15.273  48.619  92.332  1.00  0.00           C  
ATOM   2699  N   ASN B1624      12.174  48.380  88.899  1.00  0.00           N  
ATOM   2700  CA  ASN B1624      10.914  48.172  88.195  1.00  0.00           C  
ATOM   2701  C   ASN B1624      10.349  49.500  87.685  1.00  0.00           C  
ATOM   2702  O   ASN B1624       9.215  49.875  87.988  1.00  0.00           O  
ATOM   2703  CB  ASN B1624       9.924  47.373  89.083  1.00  0.00           C  
ATOM   2704  CG  ASN B1624       8.596  47.019  88.366  1.00  0.00           C  
ATOM   2705  OD1 ASN B1624       7.512  47.191  88.933  1.00  0.00           O  
ATOM   2706  ND2 ASN B1624       8.688  46.530  87.132  1.00  0.00           N  
ATOM   2707  N   VAL B1625      11.192  50.222  86.944  1.00  0.00           N  
ATOM   2708  CA  VAL B1625      10.813  51.458  86.250  1.00  0.00           C  
ATOM   2709  C   VAL B1625      10.952  51.174  84.752  1.00  0.00           C  
ATOM   2710  O   VAL B1625      11.952  50.608  84.304  1.00  0.00           O  
ATOM   2711  CB  VAL B1625      11.696  52.670  86.668  1.00  0.00           C  
ATOM   2712  CG1 VAL B1625      11.345  53.896  85.893  1.00  0.00           C  
ATOM   2713  CG2 VAL B1625      11.534  52.989  88.122  1.00  0.00           C  
ATOM   2714  N   SER B1626       9.937  51.539  83.977  1.00  0.00           N  
ATOM   2715  CA  SER B1626       9.895  51.201  82.557  1.00  0.00           C  
ATOM   2716  C   SER B1626      10.906  52.088  81.812  1.00  0.00           C  
ATOM   2717  O   SER B1626      11.334  53.105  82.345  1.00  0.00           O  
ATOM   2718  CB  SER B1626       8.475  51.390  82.031  1.00  0.00           C  
ATOM   2719  OG  SER B1626       8.114  52.752  82.123  1.00  0.00           O  
ATOM   2720  N   GLU B1627      11.287  51.700  80.597  1.00  0.00           N  
ATOM   2721  CA  GLU B1627      12.404  52.346  79.865  1.00  0.00           C  
ATOM   2722  C   GLU B1627      12.181  53.785  79.382  1.00  0.00           C  
ATOM   2723  O   GLU B1627      13.124  54.448  78.963  1.00  0.00           O  
ATOM   2724  CB  GLU B1627      12.832  51.490  78.667  1.00  0.00           C  
ATOM   2725  CG  GLU B1627      13.085  50.022  78.998  1.00  0.00           C  
ATOM   2726  CD  GLU B1627      14.546  49.696  79.326  1.00  0.00           C  
ATOM   2727  OE1 GLU B1627      15.163  50.408  80.152  1.00  0.00           O  
ATOM   2728  OE2 GLU B1627      15.074  48.708  78.758  1.00  0.00           O  
ATOM   2729  N   ASP B1628      10.937  54.244  79.409  1.00  0.00           N  
ATOM   2730  CA  ASP B1628      10.573  55.590  79.004  1.00  0.00           C  
ATOM   2731  C   ASP B1628      11.066  56.617  80.014  1.00  0.00           C  
ATOM   2732  O   ASP B1628      11.185  57.814  79.698  1.00  0.00           O  
ATOM   2733  CB  ASP B1628       9.052  55.678  78.868  1.00  0.00           C  
ATOM   2734  CG  ASP B1628       8.337  54.667  79.750  1.00  0.00           C  
ATOM   2735  OD1 ASP B1628       8.223  54.907  80.967  1.00  0.00           O  
ATOM   2736  OD2 ASP B1628       7.909  53.604  79.232  1.00  0.00           O  
ATOM   2737  N   VAL B1629      11.311  56.162  81.239  1.00  0.00           N  
ATOM   2738  CA  VAL B1629      12.010  56.967  82.225  1.00  0.00           C  
ATOM   2739  C   VAL B1629      13.461  56.560  82.105  1.00  0.00           C  
ATOM   2740  O   VAL B1629      13.810  55.442  82.441  1.00  0.00           O  
ATOM   2741  CB  VAL B1629      11.514  56.705  83.680  1.00  0.00           C  
ATOM   2742  CG1 VAL B1629      12.255  57.614  84.686  1.00  0.00           C  
ATOM   2743  CG2 VAL B1629      10.015  56.877  83.790  1.00  0.00           C  
ATOM   2744  N   LYS B1630      14.300  57.474  81.628  1.00  0.00           N  
ATOM   2745  CA  LYS B1630      15.717  57.180  81.402  1.00  0.00           C  
ATOM   2746  C   LYS B1630      16.503  57.275  82.687  1.00  0.00           C  
ATOM   2747  O   LYS B1630      16.315  58.199  83.435  1.00  0.00           O  
ATOM   2748  CB  LYS B1630      16.279  58.105  80.330  1.00  0.00           C  
ATOM   2749  CG  LYS B1630      15.740  57.801  78.951  1.00  0.00           C  
ATOM   2750  CD  LYS B1630      16.261  58.785  77.950  1.00  0.00           C  
ATOM   2751  CE  LYS B1630      15.827  58.311  76.560  1.00  0.00           C  
ATOM   2752  NZ  LYS B1630      15.711  59.434  75.583  1.00  0.00           N  
ATOM   2753  N   ILE B1631      17.335  56.277  82.972  1.00  0.00           N  
ATOM   2754  CA  ILE B1631      18.021  56.234  84.236  1.00  0.00           C  
ATOM   2755  C   ILE B1631      19.523  56.268  84.033  1.00  0.00           C  
ATOM   2756  O   ILE B1631      20.077  55.366  83.408  1.00  0.00           O  
ATOM   2757  CB  ILE B1631      17.628  54.991  85.059  1.00  0.00           C  
ATOM   2758  CG1 ILE B1631      16.111  54.958  85.330  1.00  0.00           C  
ATOM   2759  CG2 ILE B1631      18.428  54.943  86.362  1.00  0.00           C  
ATOM   2760  CD1 ILE B1631      15.609  53.644  86.047  1.00  0.00           C  
ATOM   2761  N   TYR B1632      20.166  57.311  84.568  1.00  0.00           N  
ATOM   2762  CA  TYR B1632      21.622  57.446  84.585  1.00  0.00           C  
ATOM   2763  C   TYR B1632      22.146  57.397  86.002  1.00  0.00           C  
ATOM   2764  O   TYR B1632      21.526  57.914  86.919  1.00  0.00           O  
ATOM   2765  CB  TYR B1632      22.049  58.758  83.902  1.00  0.00           C  
ATOM   2766  CG  TYR B1632      21.579  58.801  82.471  1.00  0.00           C  
ATOM   2767  CD1 TYR B1632      20.415  59.496  82.111  1.00  0.00           C  
ATOM   2768  CD2 TYR B1632      22.271  58.091  81.481  1.00  0.00           C  
ATOM   2769  CE1 TYR B1632      19.969  59.507  80.746  1.00  0.00           C  
ATOM   2770  CE2 TYR B1632      21.852  58.100  80.175  1.00  0.00           C  
ATOM   2771  CZ  TYR B1632      20.695  58.799  79.803  1.00  0.00           C  
ATOM   2772  OH  TYR B1632      20.314  58.780  78.470  1.00  0.00           O  
ATOM   2773  N   ALA B1633      23.281  56.743  86.184  1.00  0.00           N  
ATOM   2774  CA  ALA B1633      23.906  56.665  87.482  1.00  0.00           C  
ATOM   2775  C   ALA B1633      25.279  57.310  87.440  1.00  0.00           C  
ATOM   2776  O   ALA B1633      25.973  57.219  86.446  1.00  0.00           O  
ATOM   2777  CB  ALA B1633      23.987  55.233  87.920  1.00  0.00           C  
ATOM   2778  N   ASP B1634      25.666  57.985  88.510  1.00  0.00           N  
ATOM   2779  CA  ASP B1634      27.068  58.383  88.678  1.00  0.00           C  
ATOM   2780  C   ASP B1634      27.958  57.143  88.831  1.00  0.00           C  
ATOM   2781  O   ASP B1634      27.515  56.105  89.339  1.00  0.00           O  
ATOM   2782  CB  ASP B1634      27.237  59.329  89.875  1.00  0.00           C  
ATOM   2783  CG  ASP B1634      28.687  59.782  90.071  1.00  0.00           C  
ATOM   2784  OD1 ASP B1634      29.296  59.419  91.118  1.00  0.00           O  
ATOM   2785  OD2 ASP B1634      29.211  60.491  89.165  1.00  0.00           O  
ATOM   2786  N   LEU B1635      29.212  57.248  88.382  1.00  0.00           N  
ATOM   2787  CA  LEU B1635      30.173  56.120  88.392  1.00  0.00           C  
ATOM   2788  C   LEU B1635      30.206  55.358  89.721  1.00  0.00           C  
ATOM   2789  O   LEU B1635      30.283  54.128  89.728  1.00  0.00           O  
ATOM   2790  CB  LEU B1635      31.578  56.615  88.029  1.00  0.00           C  
ATOM   2791  CG  LEU B1635      31.642  57.527  86.783  1.00  0.00           C  
ATOM   2792  CD1 LEU B1635      32.926  58.388  86.730  1.00  0.00           C  
ATOM   2793  CD2 LEU B1635      31.462  56.760  85.479  1.00  0.00           C  
ATOM   2794  N   ALA B1636      30.096  56.077  90.839  1.00  0.00           N  
ATOM   2795  CA  ALA B1636      30.225  55.464  92.167  1.00  0.00           C  
ATOM   2796  C   ALA B1636      29.138  54.435  92.473  1.00  0.00           C  
ATOM   2797  O   ALA B1636      29.358  53.513  93.247  1.00  0.00           O  
ATOM   2798  CB  ALA B1636      30.280  56.526  93.255  1.00  0.00           C  
ATOM   2799  N   VAL B1637      27.984  54.591  91.832  1.00  0.00           N  
ATOM   2800  CA  VAL B1637      26.839  53.720  92.025  1.00  0.00           C  
ATOM   2801  C   VAL B1637      27.148  52.304  91.551  1.00  0.00           C  
ATOM   2802  O   VAL B1637      26.589  51.327  92.086  1.00  0.00           O  
ATOM   2803  CB  VAL B1637      25.563  54.287  91.333  1.00  0.00           C  
ATOM   2804  CG1 VAL B1637      24.400  53.276  91.367  1.00  0.00           C  
ATOM   2805  CG2 VAL B1637      25.172  55.589  91.975  1.00  0.00           C  
ATOM   2806  N   GLN B1638      28.066  52.181  90.596  1.00  0.00           N  
ATOM   2807  CA  GLN B1638      28.416  50.858  90.062  1.00  0.00           C  
ATOM   2808  C   GLN B1638      29.102  49.942  91.073  1.00  0.00           C  
ATOM   2809  O   GLN B1638      28.948  48.719  91.024  1.00  0.00           O  
ATOM   2810  CB  GLN B1638      29.296  50.989  88.829  1.00  0.00           C  
ATOM   2811  CG  GLN B1638      29.080  49.846  87.854  1.00  0.00           C  
ATOM   2812  CD  GLN B1638      30.035  49.878  86.667  1.00  0.00           C  
ATOM   2813  OE1 GLN B1638      30.832  50.830  86.503  1.00  0.00           O  
ATOM   2814  NE2 GLN B1638      29.954  48.840  85.822  1.00  0.00           N  
ATOM   2815  N   ASP B1639      29.877  50.537  91.976  1.00  0.00           N  
ATOM   2816  CA  ASP B1639      30.710  49.778  92.921  1.00  0.00           C  
ATOM   2817  C   ASP B1639      29.984  49.418  94.207  1.00  0.00           C  
ATOM   2818  O   ASP B1639      30.601  48.881  95.127  1.00  0.00           O  
ATOM   2819  CB  ASP B1639      31.974  50.568  93.274  1.00  0.00           C  
ATOM   2820  CG  ASP B1639      32.910  50.751  92.088  1.00  0.00           C  
ATOM   2821  OD1 ASP B1639      32.991  49.846  91.220  1.00  0.00           O  
ATOM   2822  OD2 ASP B1639      33.567  51.818  92.029  1.00  0.00           O  
ATOM   2823  N   LEU B1640      28.691  49.722  94.278  1.00  0.00           N  
ATOM   2824  CA  LEU B1640      27.909  49.487  95.487  1.00  0.00           C  
ATOM   2825  C   LEU B1640      27.382  48.058  95.579  1.00  0.00           C  
ATOM   2826  O   LEU B1640      26.952  47.474  94.576  1.00  0.00           O  
ATOM   2827  CB  LEU B1640      26.707  50.445  95.553  1.00  0.00           C  
ATOM   2828  CG  LEU B1640      26.896  51.936  95.846  1.00  0.00           C  
ATOM   2829  CD1 LEU B1640      25.526  52.605  95.845  1.00  0.00           C  
ATOM   2830  CD2 LEU B1640      27.606  52.161  97.169  1.00  0.00           C  
ATOM   2831  N   ALA B1641      27.413  47.511  96.788  1.00  0.00           N  
ATOM   2832  CA  ALA B1641      26.757  46.243  97.093  1.00  0.00           C  
ATOM   2833  C   ALA B1641      25.659  46.459  98.141  1.00  0.00           C  
ATOM   2834  O   ALA B1641      25.823  47.273  99.058  1.00  0.00           O  
ATOM   2835  CB  ALA B1641      27.765  45.241  97.587  1.00  0.00           C  
ATOM   2836  N   ASN B1642      24.539  45.741  97.984  1.00  0.00           N  
ATOM   2837  CA  ASN B1642      23.426  45.782  98.943  1.00  0.00           C  
ATOM   2838  C   ASN B1642      23.057  47.206  99.391  1.00  0.00           C  
ATOM   2839  O   ASN B1642      23.061  47.524 100.596  1.00  0.00           O  
ATOM   2840  CB  ASN B1642      23.702  44.870 100.160  1.00  0.00           C  
ATOM   2841  CG  ASN B1642      24.050  43.451  99.760  1.00  0.00           C  
ATOM   2842  OD1 ASN B1642      23.455  42.888  98.835  1.00  0.00           O  
ATOM   2843  ND2 ASN B1642      25.025  42.865 100.451  1.00  0.00           N  
ATOM   2844  N   ALA B1643      22.741  48.041  98.401  1.00  0.00           N  
ATOM   2845  CA  ALA B1643      22.319  49.410  98.604  1.00  0.00           C  
ATOM   2846  C   ALA B1643      20.858  49.477  99.020  1.00  0.00           C  
ATOM   2847  O   ALA B1643      20.152  48.480  99.007  1.00  0.00           O  
ATOM   2848  CB  ALA B1643      22.556  50.236  97.326  1.00  0.00           C  
ATOM   2849  N   ILE B1644      20.408  50.668  99.391  1.00  0.00           N  
ATOM   2850  CA  ILE B1644      19.005  50.884  99.744  1.00  0.00           C  
ATOM   2851  C   ILE B1644      18.368  51.932  98.834  1.00  0.00           C  
ATOM   2852  O   ILE B1644      18.962  52.987  98.626  1.00  0.00           O  
ATOM   2853  CB  ILE B1644      18.874  51.309 101.241  1.00  0.00           C  
ATOM   2854  CG1 ILE B1644      19.245  50.140 102.161  1.00  0.00           C  
ATOM   2855  CG2 ILE B1644      17.457  51.839 101.549  1.00  0.00           C  
ATOM   2856  CD1 ILE B1644      19.416  50.568 103.623  1.00  0.00           C  
ATOM   2857  N   VAL B1645      17.178  51.650  98.297  1.00  0.00           N  
ATOM   2858  CA  VAL B1645      16.461  52.598  97.429  1.00  0.00           C  
ATOM   2859  C   VAL B1645      14.959  52.727  97.749  1.00  0.00           C  
ATOM   2860  O   VAL B1645      14.342  51.797  98.243  1.00  0.00           O  
ATOM   2861  CB  VAL B1645      16.617  52.268  95.893  1.00  0.00           C  
ATOM   2862  CG1 VAL B1645      18.090  52.271  95.459  1.00  0.00           C  
ATOM   2863  CG2 VAL B1645      15.927  50.943  95.531  1.00  0.00           C  
ATOM   2864  N   GLY B1646      14.359  53.864  97.425  1.00  0.00           N  
ATOM   2865  CA  GLY B1646      12.901  53.965  97.506  1.00  0.00           C  
ATOM   2866  C   GLY B1646      12.235  52.914  96.621  1.00  0.00           C  
ATOM   2867  O   GLY B1646      12.790  52.523  95.599  1.00  0.00           O  
ATOM   2868  N   ALA B1647      11.035  52.475  97.000  1.00  0.00           N  
ATOM   2869  CA  ALA B1647      10.405  51.334  96.369  1.00  0.00           C  
ATOM   2870  C   ALA B1647       9.423  51.714  95.277  1.00  0.00           C  
ATOM   2871  O   ALA B1647       8.859  50.839  94.633  1.00  0.00           O  
ATOM   2872  CB  ALA B1647       9.684  50.480  97.439  1.00  0.00           C  
ATOM   2873  N   ASN B1648       9.212  53.014  95.087  1.00  0.00           N  
ATOM   2874  CA  ASN B1648       8.117  53.555  94.256  1.00  0.00           C  
ATOM   2875  C   ASN B1648       6.737  53.241  94.829  1.00  0.00           C  
ATOM   2876  O   ASN B1648       5.767  53.066  94.091  1.00  0.00           O  
ATOM   2877  CB  ASN B1648       8.247  53.135  92.779  1.00  0.00           C  
ATOM   2878  CG  ASN B1648       9.510  53.669  92.159  1.00  0.00           C  
ATOM   2879  OD1 ASN B1648       9.960  54.747  92.534  1.00  0.00           O  
ATOM   2880  ND2 ASN B1648      10.110  52.911  91.230  1.00  0.00           N  
ATOM   2881  N   GLU B1649       6.678  53.181  96.151  1.00  0.00           N  
ATOM   2882  CA  GLU B1649       5.443  52.967  96.893  1.00  0.00           C  
ATOM   2883  C   GLU B1649       5.590  53.847  98.134  1.00  0.00           C  
ATOM   2884  O   GLU B1649       6.495  53.634  98.907  1.00  0.00           O  
ATOM   2885  CB  GLU B1649       5.312  51.468  97.255  1.00  0.00           C  
ATOM   2886  CG  GLU B1649       3.934  50.981  97.747  1.00  0.00           C  
ATOM   2887  CD  GLU B1649       3.860  49.448  97.961  1.00  0.00           C  
ATOM   2888  OE1 GLU B1649       4.761  48.682  97.494  1.00  0.00           O  
ATOM   2889  OE2 GLU B1649       2.871  49.003  98.585  1.00  0.00           O  
ATOM   2890  N   ASP B1650       4.742  54.859  98.302  1.00  0.00           N  
ATOM   2891  CA  ASP B1650       4.841  55.764  99.459  1.00  0.00           C  
ATOM   2892  C   ASP B1650       4.946  54.994 100.772  1.00  0.00           C  
ATOM   2893  O   ASP B1650       4.129  54.095 101.049  1.00  0.00           O  
ATOM   2894  CB  ASP B1650       3.655  56.725  99.526  1.00  0.00           C  
ATOM   2895  CG  ASP B1650       3.887  58.022  98.740  1.00  0.00           C  
ATOM   2896  OD1 ASP B1650       5.056  58.458  98.569  1.00  0.00           O  
ATOM   2897  OD2 ASP B1650       2.874  58.624  98.311  1.00  0.00           O  
ATOM   2898  N   GLY B1651       5.980  55.324 101.549  1.00  0.00           N  
ATOM   2899  CA  GLY B1651       6.257  54.667 102.828  1.00  0.00           C  
ATOM   2900  C   GLY B1651       6.978  53.339 102.728  1.00  0.00           C  
ATOM   2901  O   GLY B1651       6.933  52.548 103.660  1.00  0.00           O  
ATOM   2902  N   TYR B1652       7.642  53.076 101.607  1.00  0.00           N  
ATOM   2903  CA  TYR B1652       8.406  51.825 101.459  1.00  0.00           C  
ATOM   2904  C   TYR B1652       9.814  52.031 100.896  1.00  0.00           C  
ATOM   2905  O   TYR B1652      10.064  52.953 100.118  1.00  0.00           O  
ATOM   2906  CB  TYR B1652       7.629  50.781 100.629  1.00  0.00           C  
ATOM   2907  CG  TYR B1652       6.434  50.163 101.351  1.00  0.00           C  
ATOM   2908  CD1 TYR B1652       5.182  50.792 101.361  1.00  0.00           C  
ATOM   2909  CD2 TYR B1652       6.559  48.958 102.025  1.00  0.00           C  
ATOM   2910  CE1 TYR B1652       4.096  50.232 102.042  1.00  0.00           C  
ATOM   2911  CE2 TYR B1652       5.482  48.387 102.698  1.00  0.00           C  
ATOM   2912  CZ  TYR B1652       4.260  49.024 102.699  1.00  0.00           C  
ATOM   2913  OH  TYR B1652       3.206  48.436 103.377  1.00  0.00           O  
ATOM   2914  N   HIS B1653      10.738  51.177 101.313  1.00  0.00           N  
ATOM   2915  CA  HIS B1653      12.068  51.163 100.727  1.00  0.00           C  
ATOM   2916  C   HIS B1653      12.456  49.760 100.350  1.00  0.00           C  
ATOM   2917  O   HIS B1653      11.906  48.815 100.878  1.00  0.00           O  
ATOM   2918  CB  HIS B1653      13.102  51.785 101.660  1.00  0.00           C  
ATOM   2919  CG  HIS B1653      13.142  53.272 101.579  1.00  0.00           C  
ATOM   2920  ND1 HIS B1653      14.149  53.950 100.926  1.00  0.00           N  
ATOM   2921  CD2 HIS B1653      12.271  54.212 102.010  1.00  0.00           C  
ATOM   2922  CE1 HIS B1653      13.908  55.248 100.981  1.00  0.00           C  
ATOM   2923  NE2 HIS B1653      12.778  55.433 101.643  1.00  0.00           N  
ATOM   2924  N   LEU B1654      13.404  49.644  99.426  1.00  0.00           N  
ATOM   2925  CA  LEU B1654      13.978  48.366  99.026  1.00  0.00           C  
ATOM   2926  C   LEU B1654      15.388  48.259  99.579  1.00  0.00           C  
ATOM   2927  O   LEU B1654      16.149  49.215  99.549  1.00  0.00           O  
ATOM   2928  CB  LEU B1654      13.998  48.217  97.496  1.00  0.00           C  
ATOM   2929  CG  LEU B1654      12.701  48.259  96.685  1.00  0.00           C  
ATOM   2930  CD1 LEU B1654      12.960  47.977  95.200  1.00  0.00           C  
ATOM   2931  CD2 LEU B1654      11.703  47.263  97.219  1.00  0.00           C  
ATOM   2932  N   THR B1655      15.719  47.075 100.079  1.00  0.00           N  
ATOM   2933  CA  THR B1655      16.934  46.799 100.821  1.00  0.00           C  
ATOM   2934  C   THR B1655      17.669  45.684 100.072  1.00  0.00           C  
ATOM   2935  O   THR B1655      17.035  44.934  99.333  1.00  0.00           O  
ATOM   2936  CB  THR B1655      16.546  46.354 102.264  1.00  0.00           C  
ATOM   2937  OG1 THR B1655      16.289  47.521 103.061  1.00  0.00           O  
ATOM   2938  CG2 THR B1655      17.635  45.586 102.927  1.00  0.00           C  
ATOM   2939  N   ASN B1656      18.983  45.571 100.283  1.00  0.00           N  
ATOM   2940  CA  ASN B1656      19.862  44.656  99.549  1.00  0.00           C  
ATOM   2941  C   ASN B1656      19.710  44.753  98.027  1.00  0.00           C  
ATOM   2942  O   ASN B1656      19.653  43.733  97.320  1.00  0.00           O  
ATOM   2943  CB  ASN B1656      19.704  43.209 100.018  1.00  0.00           C  
ATOM   2944  CG  ASN B1656      19.973  43.034 101.500  1.00  0.00           C  
ATOM   2945  OD1 ASN B1656      20.949  43.557 102.038  1.00  0.00           O  
ATOM   2946  ND2 ASN B1656      19.104  42.272 102.168  1.00  0.00           N  
ATOM   2947  N   VAL B1657      19.627  45.998  97.554  1.00  0.00           N  
ATOM   2948  CA  VAL B1657      19.529  46.339  96.143  1.00  0.00           C  
ATOM   2949  C   VAL B1657      20.892  46.311  95.453  1.00  0.00           C  
ATOM   2950  O   VAL B1657      21.835  46.930  95.911  1.00  0.00           O  
ATOM   2951  CB  VAL B1657      18.902  47.736  95.981  1.00  0.00           C  
ATOM   2952  CG1 VAL B1657      18.765  48.106  94.494  1.00  0.00           C  
ATOM   2953  CG2 VAL B1657      17.564  47.799  96.719  1.00  0.00           C  
ATOM   2954  N   ASN B1658      21.002  45.600  94.337  1.00  0.00           N  
ATOM   2955  CA  ASN B1658      22.299  45.466  93.669  1.00  0.00           C  
ATOM   2956  C   ASN B1658      22.296  45.898  92.210  1.00  0.00           C  
ATOM   2957  O   ASN B1658      21.509  45.389  91.422  1.00  0.00           O  
ATOM   2958  CB  ASN B1658      22.869  44.048  93.852  1.00  0.00           C  
ATOM   2959  CG  ASN B1658      23.371  43.799  95.274  1.00  0.00           C  
ATOM   2960  OD1 ASN B1658      24.480  44.208  95.633  1.00  0.00           O  
ATOM   2961  ND2 ASN B1658      22.555  43.131  96.089  1.00  0.00           N  
ATOM   2962  N   PRO B1659      23.191  46.845  91.847  1.00  0.00           N  
ATOM   2963  CA  PRO B1659      23.288  47.384  90.488  1.00  0.00           C  
ATOM   2964  C   PRO B1659      23.569  46.251  89.543  1.00  0.00           C  
ATOM   2965  O   PRO B1659      24.249  45.297  89.935  1.00  0.00           O  
ATOM   2966  CB  PRO B1659      24.505  48.299  90.562  1.00  0.00           C  
ATOM   2967  CG  PRO B1659      24.578  48.689  91.968  1.00  0.00           C  
ATOM   2968  CD  PRO B1659      24.199  47.454  92.729  1.00  0.00           C  
ATOM   2969  N   ASP B1660      23.016  46.327  88.333  1.00  0.00           N  
ATOM   2970  CA  ASP B1660      23.113  45.247  87.359  1.00  0.00           C  
ATOM   2971  C   ASP B1660      22.053  44.149  87.653  1.00  0.00           C  
ATOM   2972  O   ASP B1660      21.251  43.800  86.774  1.00  0.00           O  
ATOM   2973  CB  ASP B1660      24.544  44.677  87.338  1.00  0.00           C  
ATOM   2974  CG  ASP B1660      25.200  44.726  85.943  1.00  0.00           C  
ATOM   2975  OD1 ASP B1660      24.481  44.577  84.907  1.00  0.00           O  
ATOM   2976  OD2 ASP B1660      26.456  44.887  85.887  1.00  0.00           O  
ATOM   2977  N   ARG B1661      22.024  43.624  88.880  1.00  0.00           N  
ATOM   2978  CA  ARG B1661      21.052  42.586  89.230  1.00  0.00           C  
ATOM   2979  C   ARG B1661      19.632  43.112  89.360  1.00  0.00           C  
ATOM   2980  O   ARG B1661      18.700  42.484  88.862  1.00  0.00           O  
ATOM   2981  CB  ARG B1661      21.430  41.828  90.514  1.00  0.00           C  
ATOM   2982  CG  ARG B1661      20.420  40.697  90.869  1.00  0.00           C  
ATOM   2983  CD  ARG B1661      20.574  40.157  92.312  1.00  0.00           C  
ATOM   2984  NE  ARG B1661      19.959  41.050  93.292  1.00  0.00           N  
ATOM   2985  CZ  ARG B1661      20.092  40.947  94.615  1.00  0.00           C  
ATOM   2986  NH1 ARG B1661      20.834  39.979  95.172  1.00  0.00           N  
ATOM   2987  NH2 ARG B1661      19.486  41.831  95.394  1.00  0.00           N  
ATOM   2988  N   ASP B1662      19.459  44.244  90.037  1.00  0.00           N  
ATOM   2989  CA  ASP B1662      18.118  44.702  90.414  1.00  0.00           C  
ATOM   2990  C   ASP B1662      17.638  45.855  89.552  1.00  0.00           C  
ATOM   2991  O   ASP B1662      16.429  46.113  89.435  1.00  0.00           O  
ATOM   2992  CB  ASP B1662      18.108  45.118  91.877  1.00  0.00           C  
ATOM   2993  CG  ASP B1662      18.279  43.940  92.825  1.00  0.00           C  
ATOM   2994  OD1 ASP B1662      17.582  42.928  92.638  1.00  0.00           O  
ATOM   2995  OD2 ASP B1662      19.089  44.034  93.772  1.00  0.00           O  
ATOM   2996  N   PHE B1663      18.603  46.550  88.954  1.00  0.00           N  
ATOM   2997  CA  PHE B1663      18.315  47.658  88.047  1.00  0.00           C  
ATOM   2998  C   PHE B1663      19.523  47.855  87.168  1.00  0.00           C  
ATOM   2999  O   PHE B1663      20.647  47.514  87.546  1.00  0.00           O  
ATOM   3000  CB  PHE B1663      17.969  48.959  88.808  1.00  0.00           C  
ATOM   3001  CG  PHE B1663      19.116  49.528  89.578  1.00  0.00           C  
ATOM   3002  CD1 PHE B1663      19.978  50.457  88.989  1.00  0.00           C  
ATOM   3003  CD2 PHE B1663      19.341  49.141  90.888  1.00  0.00           C  
ATOM   3004  CE1 PHE B1663      21.048  50.956  89.680  1.00  0.00           C  
ATOM   3005  CE2 PHE B1663      20.422  49.669  91.607  1.00  0.00           C  
ATOM   3006  CZ  PHE B1663      21.265  50.573  91.007  1.00  0.00           C  
ATOM   3007  N   GLN B1664      19.261  48.409  85.998  1.00  0.00           N  
ATOM   3008  CA  GLN B1664      20.242  48.586  84.942  1.00  0.00           C  
ATOM   3009  C   GLN B1664      20.074  50.010  84.428  1.00  0.00           C  
ATOM   3010  O   GLN B1664      19.082  50.334  83.759  1.00  0.00           O  
ATOM   3011  CB  GLN B1664      20.010  47.561  83.806  1.00  0.00           C  
ATOM   3012  CG  GLN B1664      19.171  46.273  84.189  1.00  0.00           C  
ATOM   3013  CD  GLN B1664      17.662  46.426  83.894  1.00  0.00           C  
ATOM   3014  OE1 GLN B1664      16.813  46.326  84.795  1.00  0.00           O  
ATOM   3015  NE2 GLN B1664      17.331  46.673  82.617  1.00  0.00           N  
ATOM   3016  N   PRO B1665      21.000  50.896  84.797  1.00  0.00           N  
ATOM   3017  CA  PRO B1665      20.898  52.242  84.242  1.00  0.00           C  
ATOM   3018  C   PRO B1665      21.316  52.239  82.781  1.00  0.00           C  
ATOM   3019  O   PRO B1665      21.961  51.291  82.347  1.00  0.00           O  
ATOM   3020  CB  PRO B1665      21.889  53.063  85.077  1.00  0.00           C  
ATOM   3021  CG  PRO B1665      22.734  52.082  85.797  1.00  0.00           C  
ATOM   3022  CD  PRO B1665      22.129  50.729  85.734  1.00  0.00           C  
ATOM   3023  N   ILE B1666      20.985  53.290  82.034  1.00  0.00           N  
ATOM   3024  CA  ILE B1666      21.438  53.352  80.650  1.00  0.00           C  
ATOM   3025  C   ILE B1666      22.958  53.323  80.575  1.00  0.00           C  
ATOM   3026  O   ILE B1666      23.538  52.597  79.766  1.00  0.00           O  
ATOM   3027  CB  ILE B1666      20.869  54.561  79.856  1.00  0.00           C  
ATOM   3028  CG1 ILE B1666      19.359  54.431  79.730  1.00  0.00           C  
ATOM   3029  CG2 ILE B1666      21.459  54.578  78.432  1.00  0.00           C  
ATOM   3030  CD1 ILE B1666      18.711  55.693  79.347  1.00  0.00           C  
ATOM   3031  N   SER B1667      23.591  54.139  81.404  1.00  0.00           N  
ATOM   3032  CA  SER B1667      25.030  54.150  81.506  1.00  0.00           C  
ATOM   3033  C   SER B1667      25.432  54.777  82.822  1.00  0.00           C  
ATOM   3034  O   SER B1667      24.616  55.416  83.491  1.00  0.00           O  
ATOM   3035  CB  SER B1667      25.658  54.894  80.328  1.00  0.00           C  
ATOM   3036  OG  SER B1667      25.117  56.194  80.169  1.00  0.00           O  
ATOM   3037  N   TYR B1668      26.688  54.551  83.198  1.00  0.00           N  
ATOM   3038  CA  TYR B1668      27.325  55.222  84.324  1.00  0.00           C  
ATOM   3039  C   TYR B1668      28.104  56.429  83.814  1.00  0.00           C  
ATOM   3040  O   TYR B1668      28.903  56.305  82.893  1.00  0.00           O  
ATOM   3041  CB  TYR B1668      28.215  54.225  85.078  1.00  0.00           C  
ATOM   3042  CG  TYR B1668      27.375  53.163  85.749  1.00  0.00           C  
ATOM   3043  CD1 TYR B1668      27.024  51.986  85.079  1.00  0.00           C  
ATOM   3044  CD2 TYR B1668      26.888  53.356  87.037  1.00  0.00           C  
ATOM   3045  CE1 TYR B1668      26.221  51.008  85.701  1.00  0.00           C  
ATOM   3046  CE2 TYR B1668      26.077  52.419  87.648  1.00  0.00           C  
ATOM   3047  CZ  TYR B1668      25.752  51.246  86.986  1.00  0.00           C  
ATOM   3048  OH  TYR B1668      24.959  50.322  87.627  1.00  0.00           O  
ATOM   3049  N   GLU B1669      27.850  57.604  84.390  1.00  0.00           N  
ATOM   3050  CA  GLU B1669      28.432  58.843  83.882  1.00  0.00           C  
ATOM   3051  C   GLU B1669      28.973  59.648  85.051  1.00  0.00           C  
ATOM   3052  O   GLU B1669      28.632  59.378  86.186  1.00  0.00           O  
ATOM   3053  CB  GLU B1669      27.367  59.695  83.162  1.00  0.00           C  
ATOM   3054  CG  GLU B1669      26.556  58.980  82.096  1.00  0.00           C  
ATOM   3055  CD  GLU B1669      27.337  58.731  80.804  1.00  0.00           C  
ATOM   3056  OE1 GLU B1669      28.307  59.469  80.491  1.00  0.00           O  
ATOM   3057  OE2 GLU B1669      26.956  57.795  80.082  1.00  0.00           O  
ATOM   3058  N   ASP B1670      29.804  60.643  84.767  1.00  0.00           N  
ATOM   3059  CA  ASP B1670      30.199  61.642  85.759  1.00  0.00           C  
ATOM   3060  C   ASP B1670      29.021  62.603  86.058  1.00  0.00           C  
ATOM   3061  O   ASP B1670      28.718  63.476  85.269  1.00  0.00           O  
ATOM   3062  CB  ASP B1670      31.419  62.410  85.232  1.00  0.00           C  
ATOM   3063  CG  ASP B1670      31.852  63.537  86.141  1.00  0.00           C  
ATOM   3064  OD1 ASP B1670      31.686  63.450  87.390  1.00  0.00           O  
ATOM   3065  OD2 ASP B1670      32.351  64.535  85.586  1.00  0.00           O  
ATOM   3066  N   LEU B1671      28.343  62.429  87.190  1.00  0.00           N  
ATOM   3067  CA  LEU B1671      27.113  63.196  87.429  1.00  0.00           C  
ATOM   3068  C   LEU B1671      27.007  63.828  88.826  1.00  0.00           C  
ATOM   3069  O   LEU B1671      26.028  64.527  89.097  1.00  0.00           O  
ATOM   3070  CB  LEU B1671      25.861  62.344  87.101  1.00  0.00           C  
ATOM   3071  CG  LEU B1671      25.571  62.078  85.606  1.00  0.00           C  
ATOM   3072  CD1 LEU B1671      24.636  60.927  85.419  1.00  0.00           C  
ATOM   3073  CD2 LEU B1671      25.040  63.298  84.859  1.00  0.00           C  
ATOM   3074  N   ARG B1672      27.990  63.596  89.700  1.00  0.00           N  
ATOM   3075  CA  ARG B1672      27.966  64.132  91.069  1.00  0.00           C  
ATOM   3076  C   ARG B1672      28.794  65.417  91.133  1.00  0.00           C  
ATOM   3077  O   ARG B1672      29.699  65.617  90.302  1.00  0.00           O  
ATOM   3078  CB  ARG B1672      28.515  63.107  92.090  1.00  0.00           C  
ATOM   3079  CG  ARG B1672      30.008  62.772  91.891  1.00  0.00           C  
ATOM   3080  CD  ARG B1672      30.580  61.712  92.853  1.00  0.00           C  
ATOM   3081  NE  ARG B1672      31.004  62.339  94.091  1.00  0.00           N  
ATOM   3082  CZ  ARG B1672      32.190  62.908  94.315  1.00  0.00           C  
ATOM   3083  NH1 ARG B1672      33.152  62.911  93.395  1.00  0.00           N  
ATOM   3084  NH2 ARG B1672      32.412  63.468  95.495  1.00  0.00           N  
ATOM   3085  N   PHE B1673      28.477  66.286  92.100  1.00  0.00           N  
ATOM   3086  CA  PHE B1673      29.380  67.340  92.489  1.00  0.00           C  
ATOM   3087  C   PHE B1673      30.565  66.693  93.148  1.00  0.00           C  
ATOM   3088  O   PHE B1673      30.423  65.810  93.986  1.00  0.00           O  
ATOM   3089  CB  PHE B1673      28.767  68.302  93.522  1.00  0.00           C  
ATOM   3090  CG  PHE B1673      27.861  69.335  92.937  1.00  0.00           C  
ATOM   3091  CD1 PHE B1673      26.499  69.317  93.222  1.00  0.00           C  
ATOM   3092  CD2 PHE B1673      28.360  70.323  92.088  1.00  0.00           C  
ATOM   3093  CE1 PHE B1673      25.663  70.257  92.691  1.00  0.00           C  
ATOM   3094  CE2 PHE B1673      27.531  71.264  91.567  1.00  0.00           C  
ATOM   3095  CZ  PHE B1673      26.179  71.233  91.867  1.00  0.00           C  
ATOM   3096  N   VAL B1674      31.732  67.152  92.747  1.00  0.00           N  
ATOM   3097  CA  VAL B1674      32.953  67.023  93.495  1.00  0.00           C  
ATOM   3098  C   VAL B1674      32.807  67.564  94.932  1.00  0.00           C  
ATOM   3099  O   VAL B1674      32.002  68.465  95.205  1.00  0.00           O  
ATOM   3100  CB  VAL B1674      34.043  67.742  92.685  1.00  0.00           C  
ATOM   3101  CG1 VAL B1674      34.974  68.536  93.541  1.00  0.00           C  
ATOM   3102  CG2 VAL B1674      34.772  66.743  91.794  1.00  0.00           C  
ATOM   3103  N   GLN B1675      33.568  66.986  95.855  1.00  0.00           N  
ATOM   3104  CA  GLN B1675      33.632  67.479  97.229  1.00  0.00           C  
ATOM   3105  C   GLN B1675      35.071  67.819  97.605  1.00  0.00           C  
ATOM   3106  O   GLN B1675      35.997  67.315  96.971  1.00  0.00           O  
ATOM   3107  CB  GLN B1675      33.028  66.441  98.158  1.00  0.00           C  
ATOM   3108  CG  GLN B1675      31.551  66.223  97.834  1.00  0.00           C  
ATOM   3109  CD  GLN B1675      30.932  65.135  98.655  1.00  0.00           C  
ATOM   3110  OE1 GLN B1675      31.601  64.178  99.035  1.00  0.00           O  
ATOM   3111  NE2 GLN B1675      29.636  65.267  98.930  1.00  0.00           N  
ATOM   3112  N   GLU B1676      35.267  68.707  98.579  1.00  0.00           N  
ATOM   3113  CA  GLU B1676      36.631  69.106  98.974  1.00  0.00           C  
ATOM   3114  C   GLU B1676      37.391  67.890  99.500  1.00  0.00           C  
ATOM   3115  O   GLU B1676      36.900  67.154 100.369  1.00  0.00           O  
ATOM   3116  CB  GLU B1676      36.656  70.273  99.996  1.00  0.00           C  
ATOM   3117  CG  GLU B1676      37.910  71.215  99.870  1.00  0.00           C  
ATOM   3118  CD  GLU B1676      38.025  72.302 100.991  1.00  0.00           C  
ATOM   3119  OE1 GLU B1676      37.271  72.198 101.997  1.00  0.00           O  
ATOM   3120  OE2 GLU B1676      38.870  73.249 100.863  1.00  0.00           O  
ATOM   3121  N   GLY B1677      38.575  67.679  98.935  1.00  0.00           N  
ATOM   3122  CA  GLY B1677      39.413  66.541  99.251  1.00  0.00           C  
ATOM   3123  C   GLY B1677      39.262  65.385  98.285  1.00  0.00           C  
ATOM   3124  O   GLY B1677      39.801  64.309  98.522  1.00  0.00           O  
ATOM   3125  N   ASP B1678      38.497  65.567  97.205  1.00  0.00           N  
ATOM   3126  CA  ASP B1678      38.397  64.504  96.215  1.00  0.00           C  
ATOM   3127  C   ASP B1678      39.691  64.569  95.411  1.00  0.00           C  
ATOM   3128  O   ASP B1678      40.251  65.643  95.256  1.00  0.00           O  
ATOM   3129  CB  ASP B1678      37.182  64.693  95.304  1.00  0.00           C  
ATOM   3130  CG  ASP B1678      35.889  64.113  95.890  1.00  0.00           C  
ATOM   3131  OD1 ASP B1678      35.902  63.467  96.974  1.00  0.00           O  
ATOM   3132  OD2 ASP B1678      34.842  64.323  95.244  1.00  0.00           O  
ATOM   3133  N   PRO B1679      40.183  63.422  94.914  1.00  0.00           N  
ATOM   3134  CA  PRO B1679      41.431  63.451  94.134  1.00  0.00           C  
ATOM   3135  C   PRO B1679      41.339  64.273  92.842  1.00  0.00           C  
ATOM   3136  O   PRO B1679      40.432  64.085  92.040  1.00  0.00           O  
ATOM   3137  CB  PRO B1679      41.670  61.971  93.811  1.00  0.00           C  
ATOM   3138  CG  PRO B1679      40.307  61.345  93.913  1.00  0.00           C  
ATOM   3139  CD  PRO B1679      39.664  62.046  95.057  1.00  0.00           C  
ATOM   3140  N   SER B1680      42.284  65.183  92.660  1.00  0.00           N  
ATOM   3141  CA  SER B1680      42.454  65.915  91.413  1.00  0.00           C  
ATOM   3142  C   SER B1680      42.284  64.975  90.181  1.00  0.00           C  
ATOM   3143  O   SER B1680      42.865  63.879  90.155  1.00  0.00           O  
ATOM   3144  CB  SER B1680      43.843  66.544  91.432  1.00  0.00           C  
ATOM   3145  OG  SER B1680      43.960  67.556  90.474  1.00  0.00           O  
ATOM   3146  N   PRO B1681      41.471  65.391  89.175  1.00  0.00           N  
ATOM   3147  CA  PRO B1681      41.148  64.552  88.013  1.00  0.00           C  
ATOM   3148  C   PRO B1681      42.365  64.196  87.200  1.00  0.00           C  
ATOM   3149  O   PRO B1681      42.328  63.213  86.455  1.00  0.00           O  
ATOM   3150  CB  PRO B1681      40.240  65.449  87.173  1.00  0.00           C  
ATOM   3151  CG  PRO B1681      40.532  66.819  87.605  1.00  0.00           C  
ATOM   3152  CD  PRO B1681      40.807  66.702  89.069  1.00  0.00           C  
ATOM   3153  N   ASP B1682      43.432  64.986  87.353  1.00  0.00           N  
ATOM   3154  CA  ASP B1682      44.691  64.799  86.624  1.00  0.00           C  
ATOM   3155  C   ASP B1682      45.666  63.902  87.377  1.00  0.00           C  
ATOM   3156  O   ASP B1682      46.836  63.781  86.992  1.00  0.00           O  
ATOM   3157  CB  ASP B1682      45.340  66.145  86.254  1.00  0.00           C  
ATOM   3158  CG  ASP B1682      45.793  66.978  87.480  1.00  0.00           C  
ATOM   3159  OD1 ASP B1682      45.480  66.613  88.636  1.00  0.00           O  
ATOM   3160  OD2 ASP B1682      46.467  68.018  87.268  1.00  0.00           O  
ATOM   3161  N   GLY B1683      45.168  63.283  88.448  1.00  0.00           N  
ATOM   3162  CA  GLY B1683      45.947  62.379  89.286  1.00  0.00           C  
ATOM   3163  C   GLY B1683      47.047  63.083  90.064  1.00  0.00           C  
ATOM   3164  O   GLY B1683      47.845  62.425  90.742  1.00  0.00           O  
ATOM   3165  N   ASN B1684      47.088  64.418  89.959  1.00  0.00           N  
ATOM   3166  CA  ASN B1684      48.077  65.242  90.666  1.00  0.00           C  
ATOM   3167  C   ASN B1684      47.421  66.014  91.807  1.00  0.00           C  
ATOM   3168  O   ASN B1684      46.957  67.141  91.622  1.00  0.00           O  
ATOM   3169  CB  ASN B1684      48.784  66.222  89.715  1.00  0.00           C  
ATOM   3170  CG  ASN B1684      49.614  65.517  88.643  1.00  0.00           C  
ATOM   3171  OD1 ASN B1684      50.439  64.637  88.944  1.00  0.00           O  
ATOM   3172  ND2 ASN B1684      49.406  65.909  87.380  1.00  0.00           N  
ATOM   3173  N   GLY B1685      47.367  65.386  92.977  1.00  0.00           N  
ATOM   3174  CA  GLY B1685      46.908  66.062  94.168  1.00  0.00           C  
ATOM   3175  C   GLY B1685      45.458  65.843  94.525  1.00  0.00           C  
ATOM   3176  O   GLY B1685      44.849  64.832  94.171  1.00  0.00           O  
ATOM   3177  N   VAL B1686      44.914  66.815  95.245  1.00  0.00           N  
ATOM   3178  CA  VAL B1686      43.596  66.720  95.849  1.00  0.00           C  
ATOM   3179  C   VAL B1686      42.902  68.059  95.585  1.00  0.00           C  
ATOM   3180  O   VAL B1686      43.564  69.093  95.401  1.00  0.00           O  
ATOM   3181  CB  VAL B1686      43.750  66.430  97.362  1.00  0.00           C  
ATOM   3182  CG1 VAL B1686      42.640  67.031  98.181  1.00  0.00           C  
ATOM   3183  CG2 VAL B1686      43.905  64.954  97.626  1.00  0.00           C  
ATOM   3184  N   LEU B1687      41.577  68.053  95.564  1.00  0.00           N  
ATOM   3185  CA  LEU B1687      40.848  69.284  95.297  1.00  0.00           C  
ATOM   3186  C   LEU B1687      40.549  70.128  96.559  1.00  0.00           C  
ATOM   3187  O   LEU B1687      39.962  69.657  97.541  1.00  0.00           O  
ATOM   3188  CB  LEU B1687      39.595  69.010  94.449  1.00  0.00           C  
ATOM   3189  CG  LEU B1687      39.828  68.380  93.052  1.00  0.00           C  
ATOM   3190  CD1 LEU B1687      38.521  67.988  92.420  1.00  0.00           C  
ATOM   3191  CD2 LEU B1687      40.590  69.309  92.106  1.00  0.00           C  
ATOM   3192  N   ALA B1688      40.984  71.383  96.512  1.00  0.00           N  
ATOM   3193  CA  ALA B1688      40.638  72.364  97.517  1.00  0.00           C  
ATOM   3194  C   ALA B1688      39.576  73.249  96.884  1.00  0.00           C  
ATOM   3195  O   ALA B1688      39.547  73.385  95.661  1.00  0.00           O  
ATOM   3196  CB  ALA B1688      41.859  73.178  97.897  1.00  0.00           C  
ATOM   3197  N   PHE B1689      38.704  73.820  97.715  1.00  0.00           N  
ATOM   3198  CA  PHE B1689      37.703  74.807  97.294  1.00  0.00           C  
ATOM   3199  C   PHE B1689      38.124  76.235  97.731  1.00  0.00           C  
ATOM   3200  O   PHE B1689      38.635  76.402  98.846  1.00  0.00           O  
ATOM   3201  CB  PHE B1689      36.354  74.476  97.957  1.00  0.00           C  
ATOM   3202  CG  PHE B1689      35.642  73.296  97.375  1.00  0.00           C  
ATOM   3203  CD1 PHE B1689      36.284  72.400  96.527  1.00  0.00           C  
ATOM   3204  CD2 PHE B1689      34.322  73.047  97.722  1.00  0.00           C  
ATOM   3205  CE1 PHE B1689      35.601  71.287  95.997  1.00  0.00           C  
ATOM   3206  CE2 PHE B1689      33.625  71.933  97.197  1.00  0.00           C  
ATOM   3207  CZ  PHE B1689      34.264  71.068  96.329  1.00  0.00           C  
ATOM   3208  N   THR B1690      37.964  77.232  96.850  1.00  0.00           N  
ATOM   3209  CA  THR B1690      37.818  78.661  97.257  1.00  0.00           C  
ATOM   3210  C   THR B1690      36.671  79.313  96.510  1.00  0.00           C  
ATOM   3211  O   THR B1690      36.166  78.770  95.544  1.00  0.00           O  
ATOM   3212  CB  THR B1690      39.036  79.609  97.009  1.00  0.00           C  
ATOM   3213  OG1 THR B1690      39.824  79.174  95.885  1.00  0.00           O  
ATOM   3214  CG2 THR B1690      39.863  79.779  98.244  1.00  0.00           C  
ATOM   3215  N   LYS B1692      36.293  80.496  96.969  1.00  0.00           N  
ATOM   3216  CA  LYS B1692      35.238  81.277  96.380  1.00  0.00           C  
ATOM   3217  C   LYS B1692      35.835  82.358  95.465  1.00  0.00           C  
ATOM   3218  O   LYS B1692      36.966  82.784  95.649  1.00  0.00           O  
ATOM   3219  CB  LYS B1692      34.390  81.908  97.477  1.00  0.00           C  
ATOM   3220  CG  LYS B1692      33.778  80.908  98.485  1.00  0.00           C  
ATOM   3221  CD  LYS B1692      32.747  80.024  97.815  1.00  0.00           C  
ATOM   3222  CE  LYS B1692      31.440  79.984  98.572  1.00  0.00           C  
ATOM   3223  NZ  LYS B1692      30.330  80.331  97.601  1.00  0.00           N  
ATOM   3224  N   GLY B1693      35.063  82.772  94.467  1.00  0.00           N  
ATOM   3225  CA  GLY B1693      35.478  83.852  93.633  1.00  0.00           C  
ATOM   3226  C   GLY B1693      34.330  84.506  92.911  1.00  0.00           C  
ATOM   3227  O   GLY B1693      33.217  83.969  92.854  1.00  0.00           O  
ATOM   3228  N   ILE B1700      34.637  85.662  92.342  1.00  0.00           N  
ATOM   3229  CA  ILE B1700      33.675  86.478  91.618  1.00  0.00           C  
ATOM   3230  C   ILE B1700      34.020  86.363  90.138  1.00  0.00           C  
ATOM   3231  O   ILE B1700      35.138  86.684  89.744  1.00  0.00           O  
ATOM   3232  CB  ILE B1700      33.781  87.975  92.032  1.00  0.00           C  
ATOM   3233  CG1 ILE B1700      33.468  88.177  93.513  1.00  0.00           C  
ATOM   3234  CG2 ILE B1700      32.906  88.871  91.136  1.00  0.00           C  
ATOM   3235  CD1 ILE B1700      34.189  89.417  94.096  1.00  0.00           C  
ATOM   3236  N   GLU B1701      33.074  85.918  89.324  1.00  0.00           N  
ATOM   3237  CA  GLU B1701      33.325  85.728  87.915  1.00  0.00           C  
ATOM   3238  C   GLU B1701      33.414  87.082  87.235  1.00  0.00           C  
ATOM   3239  O   GLU B1701      32.405  87.747  87.064  1.00  0.00           O  
ATOM   3240  CB  GLU B1701      32.214  84.879  87.273  1.00  0.00           C  
ATOM   3241  CG  GLU B1701      32.514  84.436  85.817  1.00  0.00           C  
ATOM   3242  CD  GLU B1701      31.314  83.716  85.168  1.00  0.00           C  
ATOM   3243  OE1 GLU B1701      30.914  82.639  85.658  1.00  0.00           O  
ATOM   3244  OE2 GLU B1701      30.744  84.230  84.189  1.00  0.00           O  
ATOM   3245  N   ILE B1702      34.622  87.465  86.827  1.00  0.00           N  
ATOM   3246  CA  ILE B1702      34.849  88.758  86.152  1.00  0.00           C  
ATOM   3247  C   ILE B1702      34.880  88.699  84.621  1.00  0.00           C  
ATOM   3248  O   ILE B1702      34.655  89.702  83.954  1.00  0.00           O  
ATOM   3249  CB  ILE B1702      36.118  89.518  86.708  1.00  0.00           C  
ATOM   3250  CG1 ILE B1702      37.392  88.680  86.506  1.00  0.00           C  
ATOM   3251  CG2 ILE B1702      35.870  90.003  88.172  1.00  0.00           C  
ATOM   3252  CD1 ILE B1702      38.646  89.258  87.099  1.00  0.00           C  
ATOM   3253  N   GLY B1703      35.199  87.548  84.059  1.00  0.00           N  
ATOM   3254  CA  GLY B1703      34.981  87.344  82.636  1.00  0.00           C  
ATOM   3255  C   GLY B1703      34.693  85.894  82.286  1.00  0.00           C  
ATOM   3256  O   GLY B1703      34.917  85.007  83.099  1.00  0.00           O  
ATOM   3257  N   HIS B1704      34.242  85.667  81.060  1.00  0.00           N  
ATOM   3258  CA  HIS B1704      33.878  84.348  80.616  1.00  0.00           C  
ATOM   3259  C   HIS B1704      34.076  84.313  79.111  1.00  0.00           C  
ATOM   3260  O   HIS B1704      33.497  85.116  78.382  1.00  0.00           O  
ATOM   3261  CB  HIS B1704      32.417  84.073  80.984  1.00  0.00           C  
ATOM   3262  CG  HIS B1704      32.079  82.622  81.155  1.00  0.00           C  
ATOM   3263  ND1 HIS B1704      30.977  82.199  81.872  1.00  0.00           N  
ATOM   3264  CD2 HIS B1704      32.671  81.503  80.681  1.00  0.00           C  
ATOM   3265  CE1 HIS B1704      30.907  80.884  81.831  1.00  0.00           C  
ATOM   3266  NE2 HIS B1704      31.927  80.440  81.118  1.00  0.00           N  
ATOM   3267  N   ILE B1705      34.957  83.430  78.659  1.00  0.00           N  
ATOM   3268  CA  ILE B1705      35.163  83.188  77.217  1.00  0.00           C  
ATOM   3269  C   ILE B1705      34.583  81.836  76.777  1.00  0.00           C  
ATOM   3270  O   ILE B1705      34.592  80.882  77.557  1.00  0.00           O  
ATOM   3271  CB  ILE B1705      36.633  83.393  76.797  1.00  0.00           C  
ATOM   3272  CG1 ILE B1705      37.551  82.345  77.431  1.00  0.00           C  
ATOM   3273  CG2 ILE B1705      37.080  84.821  77.176  1.00  0.00           C  
ATOM   3274  CD1 ILE B1705      38.988  82.481  77.077  1.00  0.00           C  
ATOM   3275  N   PHE B1706      34.032  81.794  75.557  1.00  0.00           N  
ATOM   3276  CA  PHE B1706      33.331  80.630  74.998  1.00  0.00           C  
ATOM   3277  C   PHE B1706      33.740  80.313  73.570  1.00  0.00           C  
ATOM   3278  O   PHE B1706      33.977  81.199  72.761  1.00  0.00           O  
ATOM   3279  CB  PHE B1706      31.820  80.868  74.928  1.00  0.00           C  
ATOM   3280  CG  PHE B1706      31.189  81.237  76.219  1.00  0.00           C  
ATOM   3281  CD1 PHE B1706      31.265  82.550  76.700  1.00  0.00           C  
ATOM   3282  CD2 PHE B1706      30.483  80.292  76.939  1.00  0.00           C  
ATOM   3283  CE1 PHE B1706      30.650  82.924  77.886  1.00  0.00           C  
ATOM   3284  CE2 PHE B1706      29.861  80.636  78.145  1.00  0.00           C  
ATOM   3285  CZ  PHE B1706      29.961  81.955  78.634  1.00  0.00           C  
ATOM   3286  N   LYS B1707      33.801  79.026  73.263  1.00  0.00           N  
ATOM   3287  CA  LYS B1707      33.792  78.552  71.898  1.00  0.00           C  
ATOM   3288  C   LYS B1707      32.358  78.150  71.627  1.00  0.00           C  
ATOM   3289  O   LYS B1707      31.801  77.311  72.334  1.00  0.00           O  
ATOM   3290  CB  LYS B1707      34.737  77.364  71.744  1.00  0.00           C  
ATOM   3291  CG  LYS B1707      36.164  77.708  72.091  1.00  0.00           C  
ATOM   3292  CD  LYS B1707      37.112  76.580  71.759  1.00  0.00           C  
ATOM   3293  CE  LYS B1707      38.539  77.069  71.884  1.00  0.00           C  
ATOM   3294  NZ  LYS B1707      39.511  76.027  71.470  1.00  0.00           N  
ATOM   3295  N   LEU B1708      31.737  78.793  70.636  1.00  0.00           N  
ATOM   3296  CA  LEU B1708      30.305  78.577  70.395  1.00  0.00           C  
ATOM   3297  C   LEU B1708      30.043  77.616  69.258  1.00  0.00           C  
ATOM   3298  O   LEU B1708      28.949  77.079  69.152  1.00  0.00           O  
ATOM   3299  CB  LEU B1708      29.566  79.883  70.131  1.00  0.00           C  
ATOM   3300  CG  LEU B1708      29.646  80.976  71.183  1.00  0.00           C  
ATOM   3301  CD1 LEU B1708      29.105  82.248  70.527  1.00  0.00           C  
ATOM   3302  CD2 LEU B1708      28.881  80.610  72.450  1.00  0.00           C  
ATOM   3303  N   GLY B1709      31.065  77.397  68.434  1.00  0.00           N  
ATOM   3304  CA  GLY B1709      30.923  76.620  67.220  1.00  0.00           C  
ATOM   3305  C   GLY B1709      29.843  77.247  66.369  1.00  0.00           C  
ATOM   3306  O   GLY B1709      29.855  78.472  66.139  1.00  0.00           O  
ATOM   3307  N   THR B1710      28.894  76.415  65.930  1.00  0.00           N  
ATOM   3308  CA  THR B1710      27.828  76.846  65.030  1.00  0.00           C  
ATOM   3309  C   THR B1710      26.470  76.886  65.719  1.00  0.00           C  
ATOM   3310  O   THR B1710      25.440  76.889  65.061  1.00  0.00           O  
ATOM   3311  CB  THR B1710      27.724  75.954  63.780  1.00  0.00           C  
ATOM   3312  OG1 THR B1710      27.233  74.664  64.166  1.00  0.00           O  
ATOM   3313  CG2 THR B1710      29.078  75.793  63.090  1.00  0.00           C  
ATOM   3314  N   ARG B1711      26.446  76.936  67.043  1.00  0.00           N  
ATOM   3315  CA  ARG B1711      25.148  76.945  67.724  1.00  0.00           C  
ATOM   3316  C   ARG B1711      24.261  78.095  67.227  1.00  0.00           C  
ATOM   3317  O   ARG B1711      23.051  77.917  67.053  1.00  0.00           O  
ATOM   3318  CB  ARG B1711      25.311  76.976  69.247  1.00  0.00           C  
ATOM   3319  CG  ARG B1711      24.010  76.776  70.017  1.00  0.00           C  
ATOM   3320  CD  ARG B1711      23.500  78.095  70.562  1.00  0.00           C  
ATOM   3321  NE  ARG B1711      22.151  78.028  71.138  1.00  0.00           N  
ATOM   3322  CZ  ARG B1711      21.011  78.173  70.456  1.00  0.00           C  
ATOM   3323  NH1 ARG B1711      21.012  78.346  69.136  1.00  0.00           N  
ATOM   3324  NH2 ARG B1711      19.858  78.129  71.108  1.00  0.00           N  
ATOM   3325  N   TYR B1712      24.854  79.268  66.985  1.00  0.00           N  
ATOM   3326  CA  TYR B1712      24.050  80.418  66.531  1.00  0.00           C  
ATOM   3327  C   TYR B1712      23.926  80.516  65.027  1.00  0.00           C  
ATOM   3328  O   TYR B1712      22.861  80.794  64.524  1.00  0.00           O  
ATOM   3329  CB  TYR B1712      24.541  81.742  67.152  1.00  0.00           C  
ATOM   3330  CG  TYR B1712      24.336  81.706  68.618  1.00  0.00           C  
ATOM   3331  CD1 TYR B1712      23.069  81.904  69.157  1.00  0.00           C  
ATOM   3332  CD2 TYR B1712      25.401  81.387  69.482  1.00  0.00           C  
ATOM   3333  CE1 TYR B1712      22.867  81.825  70.524  1.00  0.00           C  
ATOM   3334  CE2 TYR B1712      25.204  81.289  70.861  1.00  0.00           C  
ATOM   3335  CZ  TYR B1712      23.944  81.514  71.371  1.00  0.00           C  
ATOM   3336  OH  TYR B1712      23.747  81.428  72.718  1.00  0.00           O  
ATOM   3337  N   SER B1726      25.024  80.287  64.321  1.00  0.00           N  
ATOM   3338  CA  SER B1726      25.026  80.371  62.866  1.00  0.00           C  
ATOM   3339  C   SER B1726      24.120  79.320  62.175  1.00  0.00           C  
ATOM   3340  O   SER B1726      23.493  79.638  61.151  1.00  0.00           O  
ATOM   3341  CB  SER B1726      26.457  80.331  62.332  1.00  0.00           C  
ATOM   3342  OG  SER B1726      27.185  79.299  62.961  1.00  0.00           O  
ATOM   3343  N   ASP B1727      24.041  78.110  62.750  1.00  0.00           N  
ATOM   3344  CA  ASP B1727      23.136  77.041  62.276  1.00  0.00           C  
ATOM   3345  C   ASP B1727      21.676  77.420  62.468  1.00  0.00           C  
ATOM   3346  O   ASP B1727      20.892  77.326  61.528  1.00  0.00           O  
ATOM   3347  CB  ASP B1727      23.395  75.692  62.975  1.00  0.00           C  
ATOM   3348  CG  ASP B1727      24.583  74.917  62.388  1.00  0.00           C  
ATOM   3349  OD1 ASP B1727      25.067  75.248  61.282  1.00  0.00           O  
ATOM   3350  OD2 ASP B1727      25.034  73.948  63.046  1.00  0.00           O  
ATOM   3351  N   ALA B1728      21.316  77.871  63.670  1.00  0.00           N  
ATOM   3352  CA  ALA B1728      19.934  78.236  63.959  1.00  0.00           C  
ATOM   3353  C   ALA B1728      19.444  79.429  63.133  1.00  0.00           C  
ATOM   3354  O   ALA B1728      18.244  79.556  62.865  1.00  0.00           O  
ATOM   3355  CB  ALA B1728      19.734  78.497  65.449  1.00  0.00           C  
ATOM   3356  N   MET B1729      20.372  80.297  62.726  1.00  0.00           N  
ATOM   3357  CA  MET B1729      20.011  81.587  62.169  1.00  0.00           C  
ATOM   3358  C   MET B1729      20.382  81.751  60.701  1.00  0.00           C  
ATOM   3359  O   MET B1729      20.103  82.788  60.112  1.00  0.00           O  
ATOM   3360  CB  MET B1729      20.642  82.710  63.000  1.00  0.00           C  
ATOM   3361  CG  MET B1729      20.101  82.811  64.436  1.00  0.00           C  
ATOM   3362  SD  MET B1729      20.934  84.080  65.402  1.00  0.00           S  
ATOM   3363  CE  MET B1729      20.093  85.552  64.796  1.00  0.00           C  
ATOM   3364  N   GLY B1730      21.022  80.745  60.113  1.00  0.00           N  
ATOM   3365  CA  GLY B1730      21.339  80.785  58.685  1.00  0.00           C  
ATOM   3366  C   GLY B1730      22.460  81.745  58.359  1.00  0.00           C  
ATOM   3367  O   GLY B1730      22.427  82.430  57.332  1.00  0.00           O  
ATOM   3368  N   ALA B1731      23.465  81.793  59.230  1.00  0.00           N  
ATOM   3369  CA  ALA B1731      24.627  82.625  58.983  1.00  0.00           C  
ATOM   3370  C   ALA B1731      25.726  81.775  58.371  1.00  0.00           C  
ATOM   3371  O   ALA B1731      26.530  81.196  59.087  1.00  0.00           O  
ATOM   3372  CB  ALA B1731      25.084  83.281  60.258  1.00  0.00           C  
ATOM   3373  N   THR B1732      25.740  81.704  57.037  1.00  0.00           N  
ATOM   3374  CA  THR B1732      26.673  80.866  56.276  1.00  0.00           C  
ATOM   3375  C   THR B1732      27.556  81.675  55.335  1.00  0.00           C  
ATOM   3376  O   THR B1732      27.166  82.752  54.898  1.00  0.00           O  
ATOM   3377  CB  THR B1732      25.918  79.811  55.417  1.00  0.00           C  
ATOM   3378  OG1 THR B1732      25.148  80.472  54.395  1.00  0.00           O  
ATOM   3379  CG2 THR B1732      24.993  78.958  56.269  1.00  0.00           C  
ATOM   3380  N   VAL B1758      28.740  81.145  55.025  1.00  0.00           N  
ATOM   3381  CA  VAL B1758      29.623  81.703  53.993  1.00  0.00           C  
ATOM   3382  C   VAL B1758      30.026  80.590  53.020  1.00  0.00           C  
ATOM   3383  O   VAL B1758      29.943  79.420  53.369  1.00  0.00           O  
ATOM   3384  CB  VAL B1758      30.920  82.391  54.584  1.00  0.00           C  
ATOM   3385  CG1 VAL B1758      30.568  83.561  55.510  1.00  0.00           C  
ATOM   3386  CG2 VAL B1758      31.838  81.376  55.293  1.00  0.00           C  
ATOM   3387  N   LEU B1759      30.457  80.945  51.811  1.00  0.00           N  
ATOM   3388  CA  LEU B1759      31.055  79.965  50.892  1.00  0.00           C  
ATOM   3389  C   LEU B1759      32.499  79.645  51.302  1.00  0.00           C  
ATOM   3390  O   LEU B1759      33.323  80.559  51.395  1.00  0.00           O  
ATOM   3391  CB  LEU B1759      31.036  80.479  49.437  1.00  0.00           C  
ATOM   3392  CG  LEU B1759      29.842  80.245  48.500  1.00  0.00           C  
ATOM   3393  CD1 LEU B1759      30.195  80.666  47.080  1.00  0.00           C  
ATOM   3394  CD2 LEU B1759      29.383  78.806  48.496  1.00  0.00           C  
ATOM   3395  N   ASP B1760      32.822  78.367  51.531  1.00  0.00           N  
ATOM   3396  CA  ASP B1760      34.192  77.998  51.952  1.00  0.00           C  
ATOM   3397  C   ASP B1760      35.197  77.947  50.783  1.00  0.00           C  
ATOM   3398  O   ASP B1760      34.873  78.373  49.666  1.00  0.00           O  
ATOM   3399  CB  ASP B1760      34.224  76.742  52.858  1.00  0.00           C  
ATOM   3400  CG  ASP B1760      34.162  75.421  52.080  1.00  0.00           C  
ATOM   3401  OD1 ASP B1760      33.647  74.425  52.649  1.00  0.00           O  
ATOM   3402  OD2 ASP B1760      34.638  75.366  50.920  1.00  0.00           O  
ATOM   3403  N   GLU B1764      36.414  77.455  51.042  1.00  0.00           N  
ATOM   3404  CA  GLU B1764      37.511  77.541  50.051  1.00  0.00           C  
ATOM   3405  C   GLU B1764      37.391  76.581  48.868  1.00  0.00           C  
ATOM   3406  O   GLU B1764      38.048  76.761  47.841  1.00  0.00           O  
ATOM   3407  CB  GLU B1764      38.903  77.454  50.712  1.00  0.00           C  
ATOM   3408  CG  GLU B1764      39.193  76.203  51.541  1.00  0.00           C  
ATOM   3409  CD  GLU B1764      40.687  75.890  51.589  1.00  0.00           C  
ATOM   3410  OE1 GLU B1764      41.473  76.762  52.031  1.00  0.00           O  
ATOM   3411  OE2 GLU B1764      41.073  74.771  51.178  1.00  0.00           O  
ATOM   3412  N   ASN B1765      36.548  75.566  49.035  1.00  0.00           N  
ATOM   3413  CA  ASN B1765      36.230  74.614  47.977  1.00  0.00           C  
ATOM   3414  C   ASN B1765      34.898  74.899  47.277  1.00  0.00           C  
ATOM   3415  O   ASN B1765      34.534  74.203  46.315  1.00  0.00           O  
ATOM   3416  CB  ASN B1765      36.261  73.187  48.525  1.00  0.00           C  
ATOM   3417  CG  ASN B1765      37.668  72.728  48.887  1.00  0.00           C  
ATOM   3418  OD1 ASN B1765      37.908  72.267  50.010  1.00  0.00           O  
ATOM   3419  ND2 ASN B1765      38.607  72.853  47.938  1.00  0.00           N  
ATOM   3420  N   GLY B1767      34.186  75.919  47.761  1.00  0.00           N  
ATOM   3421  CA  GLY B1767      32.948  76.403  47.129  1.00  0.00           C  
ATOM   3422  C   GLY B1767      31.666  75.889  47.760  1.00  0.00           C  
ATOM   3423  O   GLY B1767      30.607  75.895  47.133  1.00  0.00           O  
ATOM   3424  N   ARG B1768      31.769  75.457  49.010  1.00  0.00           N  
ATOM   3425  CA  ARG B1768      30.641  74.888  49.754  1.00  0.00           C  
ATOM   3426  C   ARG B1768      30.059  75.930  50.713  1.00  0.00           C  
ATOM   3427  O   ARG B1768      30.768  76.829  51.138  1.00  0.00           O  
ATOM   3428  CB  ARG B1768      31.110  73.642  50.520  1.00  0.00           C  
ATOM   3429  CG  ARG B1768      31.678  72.535  49.616  1.00  0.00           C  
ATOM   3430  CD  ARG B1768      33.083  72.087  50.049  1.00  0.00           C  
ATOM   3431  NE  ARG B1768      33.628  71.049  49.165  1.00  0.00           N  
ATOM   3432  CZ  ARG B1768      33.585  69.737  49.414  1.00  0.00           C  
ATOM   3433  NH1 ARG B1768      33.034  69.274  50.534  1.00  0.00           N  
ATOM   3434  NH2 ARG B1768      34.104  68.881  48.541  1.00  0.00           N  
ATOM   3435  N   GLU B1770      28.772  75.802  51.035  1.00  0.00           N  
ATOM   3436  CA  GLU B1770      28.069  76.695  51.965  1.00  0.00           C  
ATOM   3437  C   GLU B1770      28.295  76.285  53.435  1.00  0.00           C  
ATOM   3438  O   GLU B1770      27.643  75.368  53.939  1.00  0.00           O  
ATOM   3439  CB  GLU B1770      26.566  76.695  51.648  1.00  0.00           C  
ATOM   3440  CG  GLU B1770      25.727  77.800  52.323  1.00  0.00           C  
ATOM   3441  CD  GLU B1770      25.551  79.043  51.445  1.00  0.00           C  
ATOM   3442  OE1 GLU B1770      26.194  80.078  51.744  1.00  0.00           O  
ATOM   3443  OE2 GLU B1770      24.775  78.987  50.457  1.00  0.00           O  
ATOM   3444  N   LYS B1771      29.197  76.982  54.119  1.00  0.00           N  
ATOM   3445  CA  LYS B1771      29.597  76.615  55.487  1.00  0.00           C  
ATOM   3446  C   LYS B1771      29.067  77.535  56.602  1.00  0.00           C  
ATOM   3447  O   LYS B1771      29.145  78.752  56.513  1.00  0.00           O  
ATOM   3448  CB  LYS B1771      31.128  76.483  55.569  1.00  0.00           C  
ATOM   3449  CG  LYS B1771      31.620  76.013  56.903  1.00  0.00           C  
ATOM   3450  CD  LYS B1771      33.113  75.765  56.949  1.00  0.00           C  
ATOM   3451  CE  LYS B1771      33.460  74.996  58.236  1.00  0.00           C  
ATOM   3452  NZ  LYS B1771      34.918  74.704  58.347  1.00  0.00           N  
ATOM   3453  N   SER B1772      28.535  76.936  57.662  1.00  0.00           N  
ATOM   3454  CA  SER B1772      28.166  77.695  58.854  1.00  0.00           C  
ATOM   3455  C   SER B1772      29.394  78.331  59.517  1.00  0.00           C  
ATOM   3456  O   SER B1772      30.427  77.684  59.725  1.00  0.00           O  
ATOM   3457  CB  SER B1772      27.431  76.820  59.852  1.00  0.00           C  
ATOM   3458  OG  SER B1772      26.035  76.896  59.660  1.00  0.00           O  
ATOM   3459  N   VAL B1773      29.254  79.613  59.835  1.00  0.00           N  
ATOM   3460  CA  VAL B1773      30.304  80.413  60.446  1.00  0.00           C  
ATOM   3461  C   VAL B1773      30.592  79.917  61.869  1.00  0.00           C  
ATOM   3462  O   VAL B1773      29.680  79.715  62.655  1.00  0.00           O  
ATOM   3463  CB  VAL B1773      29.905  81.909  60.437  1.00  0.00           C  
ATOM   3464  CG1 VAL B1773      31.016  82.783  61.017  1.00  0.00           C  
ATOM   3465  CG2 VAL B1773      29.556  82.355  59.010  1.00  0.00           C  
ATOM   3466  N   ILE B1774      31.871  79.700  62.161  1.00  0.00           N  
ATOM   3467  CA  ILE B1774      32.349  79.267  63.483  1.00  0.00           C  
ATOM   3468  C   ILE B1774      32.490  80.489  64.403  1.00  0.00           C  
ATOM   3469  O   ILE B1774      33.123  81.476  64.043  1.00  0.00           O  
ATOM   3470  CB  ILE B1774      33.746  78.579  63.364  1.00  0.00           C  
ATOM   3471  CG1 ILE B1774      33.744  77.464  62.289  1.00  0.00           C  
ATOM   3472  CG2 ILE B1774      34.291  78.165  64.738  1.00  0.00           C  
ATOM   3473  CD1 ILE B1774      33.146  76.158  62.710  1.00  0.00           C  
ATOM   3474  N   MET B1775      31.915  80.416  65.594  1.00  0.00           N  
ATOM   3475  CA  MET B1775      31.914  81.589  66.462  1.00  0.00           C  
ATOM   3476  C   MET B1775      32.534  81.342  67.830  1.00  0.00           C  
ATOM   3477  O   MET B1775      32.393  80.268  68.409  1.00  0.00           O  
ATOM   3478  CB  MET B1775      30.493  82.114  66.654  1.00  0.00           C  
ATOM   3479  CG  MET B1775      29.776  82.541  65.393  1.00  0.00           C  
ATOM   3480  SD  MET B1775      28.114  83.144  65.748  1.00  0.00           S  
ATOM   3481  CE  MET B1775      28.350  84.095  67.246  1.00  0.00           C  
ATOM   3482  N   GLY B1776      33.210  82.365  68.334  1.00  0.00           N  
ATOM   3483  CA  GLY B1776      33.467  82.499  69.771  1.00  0.00           C  
ATOM   3484  C   GLY B1776      32.831  83.755  70.346  1.00  0.00           C  
ATOM   3485  O   GLY B1776      32.342  84.624  69.608  1.00  0.00           O  
ATOM   3486  N   CYS B1777      32.823  83.843  71.671  1.00  0.00           N  
ATOM   3487  CA  CYS B1777      32.326  85.023  72.362  1.00  0.00           C  
ATOM   3488  C   CYS B1777      33.050  85.195  73.698  1.00  0.00           C  
ATOM   3489  O   CYS B1777      33.551  84.218  74.259  1.00  0.00           O  
ATOM   3490  CB  CYS B1777      30.802  84.984  72.496  1.00  0.00           C  
ATOM   3491  SG  CYS B1777      30.165  83.934  73.771  1.00  0.00           S  
ATOM   3492  N   TYR B1778      33.132  86.434  74.176  1.00  0.00           N  
ATOM   3493  CA  TYR B1778      34.089  86.833  75.210  1.00  0.00           C  
ATOM   3494  C   TYR B1778      33.488  88.012  75.956  1.00  0.00           C  
ATOM   3495  O   TYR B1778      33.242  89.061  75.370  1.00  0.00           O  
ATOM   3496  CB  TYR B1778      35.413  87.262  74.564  1.00  0.00           C  
ATOM   3497  CG  TYR B1778      35.858  86.381  73.416  1.00  0.00           C  
ATOM   3498  CD1 TYR B1778      35.495  86.683  72.100  1.00  0.00           C  
ATOM   3499  CD2 TYR B1778      36.617  85.220  73.638  1.00  0.00           C  
ATOM   3500  CE1 TYR B1778      35.875  85.859  71.047  1.00  0.00           C  
ATOM   3501  CE2 TYR B1778      37.014  84.399  72.579  1.00  0.00           C  
ATOM   3502  CZ  TYR B1778      36.635  84.726  71.288  1.00  0.00           C  
ATOM   3503  OH  TYR B1778      37.004  83.917  70.211  1.00  0.00           O  
ATOM   3504  N   GLY B1779      33.237  87.857  77.247  1.00  0.00           N  
ATOM   3505  CA  GLY B1779      32.587  88.917  78.014  1.00  0.00           C  
ATOM   3506  C   GLY B1779      33.319  89.202  79.301  1.00  0.00           C  
ATOM   3507  O   GLY B1779      33.832  88.287  79.922  1.00  0.00           O  
ATOM   3508  N   ILE B1782      33.388  90.483  79.680  1.00  0.00           N  
ATOM   3509  CA  ILE B1782      33.932  90.925  80.957  1.00  0.00           C  
ATOM   3510  C   ILE B1782      32.872  91.812  81.573  1.00  0.00           C  
ATOM   3511  O   ILE B1782      32.352  92.712  80.916  1.00  0.00           O  
ATOM   3512  CB  ILE B1782      35.225  91.777  80.783  1.00  0.00           C  
ATOM   3513  CG1 ILE B1782      36.393  90.931  80.300  1.00  0.00           C  
ATOM   3514  CG2 ILE B1782      35.658  92.495  82.102  1.00  0.00           C  
ATOM   3515  CD1 ILE B1782      37.663  91.781  80.003  1.00  0.00           C  
ATOM   3516  N   GLY B1783      32.582  91.611  82.853  1.00  0.00           N  
ATOM   3517  CA  GLY B1783      31.594  92.458  83.502  1.00  0.00           C  
ATOM   3518  C   GLY B1783      32.329  93.669  84.016  1.00  0.00           C  
ATOM   3519  O   GLY B1783      32.995  93.597  85.047  1.00  0.00           O  
ATOM   3520  N   VAL B1784      32.174  94.787  83.313  1.00  0.00           N  
ATOM   3521  CA  VAL B1784      32.849  96.014  83.645  1.00  0.00           C  
ATOM   3522  C   VAL B1784      32.438  96.617  84.992  1.00  0.00           C  
ATOM   3523  O   VAL B1784      33.297  96.990  85.792  1.00  0.00           O  
ATOM   3524  CB  VAL B1784      32.691  97.052  82.530  1.00  0.00           C  
ATOM   3525  CG1 VAL B1784      33.597  98.236  82.806  1.00  0.00           C  
ATOM   3526  CG2 VAL B1784      33.028  96.415  81.179  1.00  0.00           C  
ATOM   3527  N   SER B1785      31.141  96.728  85.251  1.00  0.00           N  
ATOM   3528  CA  SER B1785      30.722  97.282  86.529  1.00  0.00           C  
ATOM   3529  C   SER B1785      30.967  96.283  87.660  1.00  0.00           C  
ATOM   3530  O   SER B1785      31.141  96.669  88.803  1.00  0.00           O  
ATOM   3531  CB  SER B1785      29.272  97.769  86.478  1.00  0.00           C  
ATOM   3532  OG  SER B1785      28.437  96.766  85.973  1.00  0.00           O  
ATOM   3533  N   ARG B1786      30.988  94.997  87.329  1.00  0.00           N  
ATOM   3534  CA  ARG B1786      31.356  93.962  88.301  1.00  0.00           C  
ATOM   3535  C   ARG B1786      32.865  94.028  88.578  1.00  0.00           C  
ATOM   3536  O   ARG B1786      33.279  93.939  89.733  1.00  0.00           O  
ATOM   3537  CB  ARG B1786      30.923  92.566  87.840  1.00  0.00           C  
ATOM   3538  CG  ARG B1786      31.401  91.434  88.736  1.00  0.00           C  
ATOM   3539  CD  ARG B1786      30.942  90.060  88.288  1.00  0.00           C  
ATOM   3540  NE  ARG B1786      29.523  89.836  88.575  1.00  0.00           N  
ATOM   3541  CZ  ARG B1786      28.839  88.715  88.313  1.00  0.00           C  
ATOM   3542  NH1 ARG B1786      29.418  87.667  87.765  1.00  0.00           N  
ATOM   3543  NH2 ARG B1786      27.562  88.654  88.609  1.00  0.00           N  
ATOM   3544  N   LEU B1787      33.669  94.206  87.531  1.00  0.00           N  
ATOM   3545  CA  LEU B1787      35.121  94.399  87.666  1.00  0.00           C  
ATOM   3546  C   LEU B1787      35.439  95.451  88.709  1.00  0.00           C  
ATOM   3547  O   LEU B1787      36.226  95.204  89.618  1.00  0.00           O  
ATOM   3548  CB  LEU B1787      35.734  94.866  86.346  1.00  0.00           C  
ATOM   3549  CG  LEU B1787      37.119  94.357  85.938  1.00  0.00           C  
ATOM   3550  CD1 LEU B1787      37.753  95.293  84.887  1.00  0.00           C  
ATOM   3551  CD2 LEU B1787      38.035  94.123  87.110  1.00  0.00           C  
ATOM   3552  N   LEU B1788      34.840  96.628  88.544  1.00  0.00           N  
ATOM   3553  CA  LEU B1788      35.001  97.744  89.446  1.00  0.00           C  
ATOM   3554  C   LEU B1788      34.804  97.269  90.900  1.00  0.00           C  
ATOM   3555  O   LEU B1788      35.575  97.625  91.804  1.00  0.00           O  
ATOM   3556  CB  LEU B1788      33.993  98.868  89.102  1.00  0.00           C  
ATOM   3557  CG  LEU B1788      34.145 100.241  89.804  1.00  0.00           C  
ATOM   3558  CD1 LEU B1788      33.249 101.272  89.163  1.00  0.00           C  
ATOM   3559  CD2 LEU B1788      33.844 100.234  91.316  1.00  0.00           C  
ATOM   3560  N   SER B1789      33.765  96.467  91.106  1.00  0.00           N  
ATOM   3561  CA  SER B1789      33.374  96.053  92.427  1.00  0.00           C  
ATOM   3562  C   SER B1789      34.326  94.992  93.012  1.00  0.00           C  
ATOM   3563  O   SER B1789      34.710  95.085  94.162  1.00  0.00           O  
ATOM   3564  CB  SER B1789      31.930  95.575  92.396  1.00  0.00           C  
ATOM   3565  OG  SER B1789      31.259  96.191  93.471  1.00  0.00           O  
ATOM   3566  N   ALA B1790      34.715  94.010  92.202  1.00  0.00           N  
ATOM   3567  CA  ALA B1790      35.761  93.059  92.537  1.00  0.00           C  
ATOM   3568  C   ALA B1790      37.103  93.711  92.912  1.00  0.00           C  
ATOM   3569  O   ALA B1790      37.784  93.231  93.810  1.00  0.00           O  
ATOM   3570  CB  ALA B1790      35.975  92.102  91.372  1.00  0.00           C  
ATOM   3571  N   ILE B1791      37.507  94.754  92.172  1.00  0.00           N  
ATOM   3572  CA  ILE B1791      38.726  95.513  92.486  1.00  0.00           C  
ATOM   3573  C   ILE B1791      38.624  96.134  93.880  1.00  0.00           C  
ATOM   3574  O   ILE B1791      39.588  96.094  94.645  1.00  0.00           O  
ATOM   3575  CB  ILE B1791      38.986  96.606  91.459  1.00  0.00           C  
ATOM   3576  CG1 ILE B1791      39.346  95.996  90.087  1.00  0.00           C  
ATOM   3577  CG2 ILE B1791      40.069  97.568  91.953  1.00  0.00           C  
ATOM   3578  CD1 ILE B1791      39.425  97.012  88.940  1.00  0.00           C  
ATOM   3579  N   VAL B1792      37.471  96.737  94.194  1.00  0.00           N  
ATOM   3580  CA  VAL B1792      37.226  97.296  95.518  1.00  0.00           C  
ATOM   3581  C   VAL B1792      37.191  96.193  96.583  1.00  0.00           C  
ATOM   3582  O   VAL B1792      37.727  96.407  97.649  1.00  0.00           O  
ATOM   3583  CB  VAL B1792      35.925  98.164  95.559  1.00  0.00           C  
ATOM   3584  CG1 VAL B1792      35.588  98.606  96.967  1.00  0.00           C  
ATOM   3585  CG2 VAL B1792      36.066  99.404  94.663  1.00  0.00           C  
ATOM   3586  N   GLU B1793      36.575  95.026  96.296  1.00  0.00           N  
ATOM   3587  CA  GLU B1793      36.510  93.910  97.265  1.00  0.00           C  
ATOM   3588  C   GLU B1793      37.898  93.498  97.722  1.00  0.00           C  
ATOM   3589  O   GLU B1793      38.115  93.221  98.887  1.00  0.00           O  
ATOM   3590  CB  GLU B1793      35.844  92.659  96.680  1.00  0.00           C  
ATOM   3591  CG  GLU B1793      34.384  92.428  97.050  1.00  0.00           C  
ATOM   3592  CD  GLU B1793      34.067  92.627  98.544  1.00  0.00           C  
ATOM   3593  OE1 GLU B1793      33.157  93.425  98.839  1.00  0.00           O  
ATOM   3594  OE2 GLU B1793      34.698  91.996  99.420  1.00  0.00           O  
ATOM   3595  N   GLN B1794      38.823  93.431  96.772  1.00  0.00           N  
ATOM   3596  CA  GLN B1794      40.193  93.031  97.037  1.00  0.00           C  
ATOM   3597  C   GLN B1794      41.059  94.177  97.586  1.00  0.00           C  
ATOM   3598  O   GLN B1794      42.149  93.934  98.073  1.00  0.00           O  
ATOM   3599  CB  GLN B1794      40.827  92.492  95.752  1.00  0.00           C  
ATOM   3600  CG  GLN B1794      40.173  91.234  95.203  1.00  0.00           C  
ATOM   3601  CD  GLN B1794      41.088  90.467  94.268  1.00  0.00           C  
ATOM   3602  OE1 GLN B1794      42.117  90.977  93.818  1.00  0.00           O  
ATOM   3603  NE2 GLN B1794      40.706  89.256  93.951  1.00  0.00           N  
ATOM   3604  N   ASN B1795      40.590  95.419  97.502  1.00  0.00           N  
ATOM   3605  CA  ASN B1795      41.456  96.579  97.830  1.00  0.00           C  
ATOM   3606  C   ASN B1795      40.941  97.581  98.861  1.00  0.00           C  
ATOM   3607  O   ASN B1795      41.467  98.688  98.956  1.00  0.00           O  
ATOM   3608  CB  ASN B1795      41.880  97.327  96.553  1.00  0.00           C  
ATOM   3609  CG  ASN B1795      42.793  96.497  95.666  1.00  0.00           C  
ATOM   3610  OD1 ASN B1795      42.393  96.036  94.588  1.00  0.00           O  
ATOM   3611  ND2 ASN B1795      44.003  96.270  96.124  1.00  0.00           N  
ATOM   3612  N   ALA B1796      39.955  97.209  99.658  1.00  0.00           N  
ATOM   3613  CA  ALA B1796      39.331  98.181 100.537  1.00  0.00           C  
ATOM   3614  C   ALA B1796      39.237  97.698 101.982  1.00  0.00           C  
ATOM   3615  O   ALA B1796      39.242  96.501 102.243  1.00  0.00           O  
ATOM   3616  CB  ALA B1796      37.949  98.548 100.008  1.00  0.00           C  
ATOM   3617  N   ASP B1797      39.158  98.647 102.907  1.00  0.00           N  
ATOM   3618  CA  ASP B1797      38.818  98.364 104.307  1.00  0.00           C  
ATOM   3619  C   ASP B1797      37.609  99.199 104.728  1.00  0.00           C  
ATOM   3620  O   ASP B1797      37.017  99.905 103.897  1.00  0.00           O  
ATOM   3621  CB  ASP B1797      40.022  98.556 105.264  1.00  0.00           C  
ATOM   3622  CG  ASP B1797      40.797  99.851 105.021  1.00  0.00           C  
ATOM   3623  OD1 ASP B1797      42.037  99.832 105.207  1.00  0.00           O  
ATOM   3624  OD2 ASP B1797      40.198 100.893 104.658  1.00  0.00           O  
ATOM   3625  N   GLU B1798      37.240  99.104 106.006  1.00  0.00           N  
ATOM   3626  CA  GLU B1798      36.104  99.844 106.555  1.00  0.00           C  
ATOM   3627  C   GLU B1798      36.299 101.353 106.411  1.00  0.00           C  
ATOM   3628  O   GLU B1798      35.322 102.092 106.327  1.00  0.00           O  
ATOM   3629  CB  GLU B1798      35.818  99.439 108.025  1.00  0.00           C  
ATOM   3630  CG  GLU B1798      35.007  98.105 108.142  1.00  0.00           C  
ATOM   3631  CD  GLU B1798      34.638  97.696 109.582  1.00  0.00           C  
ATOM   3632  OE1 GLU B1798      35.381  98.045 110.536  1.00  0.00           O  
ATOM   3633  OE2 GLU B1798      33.598  97.010 109.757  1.00  0.00           O  
ATOM   3634  N   ARG B1799      37.561 101.781 106.329  1.00  0.00           N  
ATOM   3635  CA  ARG B1799      37.927 103.190 106.220  1.00  0.00           C  
ATOM   3636  C   ARG B1799      38.072 103.695 104.773  1.00  0.00           C  
ATOM   3637  O   ARG B1799      38.225 104.890 104.544  1.00  0.00           O  
ATOM   3638  CB  ARG B1799      39.207 103.475 107.025  1.00  0.00           C  
ATOM   3639  CG  ARG B1799      39.063 103.239 108.543  1.00  0.00           C  
ATOM   3640  CD  ARG B1799      40.394 103.396 109.299  1.00  0.00           C  
ATOM   3641  NE  ARG B1799      40.616 102.290 110.257  1.00  0.00           N  
ATOM   3642  CZ  ARG B1799      41.455 102.312 111.303  1.00  0.00           C  
ATOM   3643  NH1 ARG B1799      42.183 103.396 111.583  1.00  0.00           N  
ATOM   3644  NH2 ARG B1799      41.565 101.236 112.085  1.00  0.00           N  
ATOM   3645  N   GLY B1800      38.040 102.795 103.803  1.00  0.00           N  
ATOM   3646  CA  GLY B1800      38.009 103.220 102.418  1.00  0.00           C  
ATOM   3647  C   GLY B1800      38.748 102.349 101.432  1.00  0.00           C  
ATOM   3648  O   GLY B1800      39.100 101.225 101.731  1.00  0.00           O  
ATOM   3649  N   ILE B1801      39.023 102.933 100.270  1.00  0.00           N  
ATOM   3650  CA  ILE B1801      39.482 102.233  99.078  1.00  0.00           C  
ATOM   3651  C   ILE B1801      40.937 102.533  98.766  1.00  0.00           C  
ATOM   3652  O   ILE B1801      41.370 103.691  98.780  1.00  0.00           O  
ATOM   3653  CB  ILE B1801      38.581 102.618  97.873  1.00  0.00           C  
ATOM   3654  CG1 ILE B1801      37.101 102.498  98.258  1.00  0.00           C  
ATOM   3655  CG2 ILE B1801      38.921 101.779  96.612  1.00  0.00           C  
ATOM   3656  CD1 ILE B1801      36.130 103.107  97.262  1.00  0.00           C  
ATOM   3657  N   ASN B1802      41.699 101.477  98.503  1.00  0.00           N  
ATOM   3658  CA  ASN B1802      43.072 101.590  98.056  1.00  0.00           C  
ATOM   3659  C   ASN B1802      43.194 101.166  96.616  1.00  0.00           C  
ATOM   3660  O   ASN B1802      43.620 100.054  96.322  1.00  0.00           O  
ATOM   3661  CB  ASN B1802      43.982 100.744  98.922  1.00  0.00           C  
ATOM   3662  CG  ASN B1802      44.201 101.343 100.277  1.00  0.00           C  
ATOM   3663  OD1 ASN B1802      44.829 102.381 100.397  1.00  0.00           O  
ATOM   3664  ND2 ASN B1802      43.695 100.688 101.311  1.00  0.00           N  
ATOM   3665  N   TRP B1803      42.792 102.055  95.716  1.00  0.00           N  
ATOM   3666  CA  TRP B1803      42.783 101.781  94.290  1.00  0.00           C  
ATOM   3667  C   TRP B1803      44.170 101.377  93.799  1.00  0.00           C  
ATOM   3668  O   TRP B1803      45.168 101.968  94.221  1.00  0.00           O  
ATOM   3669  CB  TRP B1803      42.290 102.998  93.512  1.00  0.00           C  
ATOM   3670  CG  TRP B1803      40.841 103.291  93.698  1.00  0.00           C  
ATOM   3671  CD1 TRP B1803      40.290 104.333  94.395  1.00  0.00           C  
ATOM   3672  CD2 TRP B1803      39.737 102.527  93.184  1.00  0.00           C  
ATOM   3673  NE1 TRP B1803      38.913 104.276  94.331  1.00  0.00           N  
ATOM   3674  CE2 TRP B1803      38.548 103.169  93.610  1.00  0.00           C  
ATOM   3675  CE3 TRP B1803      39.641 101.350  92.437  1.00  0.00           C  
ATOM   3676  CZ2 TRP B1803      37.283 102.678  93.305  1.00  0.00           C  
ATOM   3677  CZ3 TRP B1803      38.378 100.864  92.117  1.00  0.00           C  
ATOM   3678  CH2 TRP B1803      37.213 101.532  92.553  1.00  0.00           C  
ATOM   3679  N   PRO B1804      44.240 100.352  92.925  1.00  0.00           N  
ATOM   3680  CA  PRO B1804      45.520  99.986  92.299  1.00  0.00           C  
ATOM   3681  C   PRO B1804      45.986 101.095  91.360  1.00  0.00           C  
ATOM   3682  O   PRO B1804      45.174 101.891  90.926  1.00  0.00           O  
ATOM   3683  CB  PRO B1804      45.181  98.711  91.504  1.00  0.00           C  
ATOM   3684  CG  PRO B1804      43.934  98.221  92.073  1.00  0.00           C  
ATOM   3685  CD  PRO B1804      43.161  99.450  92.481  1.00  0.00           C  
ATOM   3686  N   THR B1805      47.283 101.152  91.068  1.00  0.00           N  
ATOM   3687  CA  THR B1805      47.852 102.203  90.216  1.00  0.00           C  
ATOM   3688  C   THR B1805      47.037 102.395  88.925  1.00  0.00           C  
ATOM   3689  O   THR B1805      46.777 101.433  88.199  1.00  0.00           O  
ATOM   3690  CB  THR B1805      49.317 101.859  89.905  1.00  0.00           C  
ATOM   3691  OG1 THR B1805      49.948 101.454  91.120  1.00  0.00           O  
ATOM   3692  CG2 THR B1805      50.096 103.038  89.344  1.00  0.00           C  
ATOM   3693  N   GLY B1806      46.609 103.627  88.664  1.00  0.00           N  
ATOM   3694  CA  GLY B1806      45.931 103.975  87.413  1.00  0.00           C  
ATOM   3695  C   GLY B1806      44.441 103.684  87.368  1.00  0.00           C  
ATOM   3696  O   GLY B1806      43.783 103.917  86.356  1.00  0.00           O  
ATOM   3697  N   ILE B1807      43.897 103.171  88.460  1.00  0.00           N  
ATOM   3698  CA  ILE B1807      42.480 102.886  88.497  1.00  0.00           C  
ATOM   3699  C   ILE B1807      41.706 103.927  89.340  1.00  0.00           C  
ATOM   3700  O   ILE B1807      40.499 104.094  89.167  1.00  0.00           O  
ATOM   3701  CB  ILE B1807      42.200 101.400  88.865  1.00  0.00           C  
ATOM   3702  CG1 ILE B1807      42.484 100.499  87.643  1.00  0.00           C  
ATOM   3703  CG2 ILE B1807      40.734 101.171  89.098  1.00  0.00           C  
ATOM   3704  CD1 ILE B1807      43.816  99.943  87.570  1.00  0.00           C  
ATOM   3705  N   ALA B1808      42.415 104.634  90.221  1.00  0.00           N  
ATOM   3706  CA  ALA B1808      41.823 105.640  91.077  1.00  0.00           C  
ATOM   3707  C   ALA B1808      41.231 106.777  90.224  1.00  0.00           C  
ATOM   3708  O   ALA B1808      41.821 107.143  89.214  1.00  0.00           O  
ATOM   3709  CB  ALA B1808      42.883 106.179  92.030  1.00  0.00           C  
ATOM   3710  N   PRO B1809      40.094 107.368  90.658  1.00  0.00           N  
ATOM   3711  CA  PRO B1809      39.418 108.414  89.863  1.00  0.00           C  
ATOM   3712  C   PRO B1809      40.278 109.671  89.635  1.00  0.00           C  
ATOM   3713  O   PRO B1809      40.147 110.342  88.585  1.00  0.00           O  
ATOM   3714  CB  PRO B1809      38.162 108.752  90.708  1.00  0.00           C  
ATOM   3715  CG  PRO B1809      38.483 108.268  92.114  1.00  0.00           C  
ATOM   3716  CD  PRO B1809      39.406 107.095  91.942  1.00  0.00           C  
ATOM   3717  N   PHE B1810      41.135 109.965  90.617  1.00  0.00           N  
ATOM   3718  CA  PHE B1810      42.114 111.061  90.609  1.00  0.00           C  
ATOM   3719  C   PHE B1810      43.419 110.531  91.231  1.00  0.00           C  
ATOM   3720  O   PHE B1810      43.375 109.605  92.056  1.00  0.00           O  
ATOM   3721  CB  PHE B1810      41.630 112.245  91.478  1.00  0.00           C  
ATOM   3722  CG  PHE B1810      40.404 112.954  90.943  1.00  0.00           C  
ATOM   3723  CD1 PHE B1810      40.532 113.985  90.021  1.00  0.00           C  
ATOM   3724  CD2 PHE B1810      39.128 112.575  91.357  1.00  0.00           C  
ATOM   3725  CE1 PHE B1810      39.407 114.633  89.512  1.00  0.00           C  
ATOM   3726  CE2 PHE B1810      38.004 113.231  90.888  1.00  0.00           C  
ATOM   3727  CZ  PHE B1810      38.139 114.252  89.955  1.00  0.00           C  
ATOM   3728  N   ASP B1811      44.549 111.123  90.850  1.00  0.00           N  
ATOM   3729  CA  ASP B1811      45.881 110.750  91.343  1.00  0.00           C  
ATOM   3730  C   ASP B1811      46.182 111.403  92.689  1.00  0.00           C  
ATOM   3731  O   ASP B1811      46.786 110.778  93.585  1.00  0.00           O  
ATOM   3732  CB  ASP B1811      46.955 111.225  90.366  1.00  0.00           C  
ATOM   3733  CG  ASP B1811      46.852 110.580  89.004  1.00  0.00           C  
ATOM   3734  OD1 ASP B1811      46.960 109.348  88.916  1.00  0.00           O  
ATOM   3735  OD2 ASP B1811      46.715 111.302  88.002  1.00  0.00           O  
ATOM   3736  N   LEU B1812      45.765 112.670  92.811  1.00  0.00           N  
ATOM   3737  CA  LEU B1812      46.078 113.515  93.942  1.00  0.00           C  
ATOM   3738  C   LEU B1812      44.839 114.126  94.505  1.00  0.00           C  
ATOM   3739  O   LEU B1812      44.064 114.702  93.759  1.00  0.00           O  
ATOM   3740  CB  LEU B1812      47.045 114.653  93.542  1.00  0.00           C  
ATOM   3741  CG  LEU B1812      48.343 114.216  92.865  1.00  0.00           C  
ATOM   3742  CD1 LEU B1812      49.129 115.402  92.410  1.00  0.00           C  
ATOM   3743  CD2 LEU B1812      49.190 113.355  93.809  1.00  0.00           C  
ATOM   3744  N   HIS B1813      44.654 114.004  95.819  1.00  0.00           N  
ATOM   3745  CA  HIS B1813      43.590 114.720  96.533  1.00  0.00           C  
ATOM   3746  C   HIS B1813      44.186 115.857  97.365  1.00  0.00           C  
ATOM   3747  O   HIS B1813      44.839 115.621  98.367  1.00  0.00           O  
ATOM   3748  CB  HIS B1813      42.826 113.765  97.449  1.00  0.00           C  
ATOM   3749  CG  HIS B1813      41.449 114.236  97.827  1.00  0.00           C  
ATOM   3750  ND1 HIS B1813      40.464 113.373  98.261  1.00  0.00           N  
ATOM   3751  CD2 HIS B1813      40.890 115.469  97.819  1.00  0.00           C  
ATOM   3752  CE1 HIS B1813      39.365 114.060  98.519  1.00  0.00           C  
ATOM   3753  NE2 HIS B1813      39.602 115.333  98.269  1.00  0.00           N  
ATOM   3754  N   VAL B1814      43.947 117.091  96.967  1.00  0.00           N  
ATOM   3755  CA  VAL B1814      44.442 118.233  97.725  1.00  0.00           C  
ATOM   3756  C   VAL B1814      43.411 118.629  98.795  1.00  0.00           C  
ATOM   3757  O   VAL B1814      42.328 119.030  98.486  1.00  0.00           O  
ATOM   3758  CB  VAL B1814      44.852 119.406  96.747  1.00  0.00           C  
ATOM   3759  CG1 VAL B1814      45.344 120.669  97.505  1.00  0.00           C  
ATOM   3760  CG2 VAL B1814      45.932 118.908  95.775  1.00  0.00           C  
ATOM   3761  N   VAL B1815      43.739 118.467 100.066  1.00  0.00           N  
ATOM   3762  CA  VAL B1815      42.819 118.848 101.135  1.00  0.00           C  
ATOM   3763  C   VAL B1815      43.296 120.135 101.809  1.00  0.00           C  
ATOM   3764  O   VAL B1815      44.391 120.204 102.380  1.00  0.00           O  
ATOM   3765  CB  VAL B1815      42.624 117.708 102.184  1.00  0.00           C  
ATOM   3766  CG1 VAL B1815      41.810 118.197 103.392  1.00  0.00           C  
ATOM   3767  CG2 VAL B1815      41.977 116.433 101.552  1.00  0.00           C  
ATOM   3768  N   GLN B1816      42.447 121.156 101.749  1.00  0.00           N  
ATOM   3769  CA  GLN B1816      42.713 122.406 102.428  1.00  0.00           C  
ATOM   3770  C   GLN B1816      42.037 122.435 103.801  1.00  0.00           C  
ATOM   3771  O   GLN B1816      40.860 122.166 103.905  1.00  0.00           O  
ATOM   3772  CB  GLN B1816      42.247 123.575 101.558  1.00  0.00           C  
ATOM   3773  CG  GLN B1816      42.614 124.920 102.127  1.00  0.00           C  
ATOM   3774  CD  GLN B1816      42.184 126.057 101.237  1.00  0.00           C  
ATOM   3775  OE1 GLN B1816      42.233 125.950  99.999  1.00  0.00           O  
ATOM   3776  NE2 GLN B1816      41.776 127.165 101.850  1.00  0.00           N  
ATOM   3777  N   MET B1817      42.792 122.772 104.843  1.00  0.00           N  
ATOM   3778  CA  MET B1817      42.271 122.747 106.215  1.00  0.00           C  
ATOM   3779  C   MET B1817      41.375 123.904 106.607  1.00  0.00           C  
ATOM   3780  O   MET B1817      40.363 123.682 107.249  1.00  0.00           O  
ATOM   3781  CB  MET B1817      43.397 122.534 107.226  1.00  0.00           C  
ATOM   3782  CG  MET B1817      44.111 121.206 106.966  1.00  0.00           C  
ATOM   3783  SD  MET B1817      45.358 120.799 108.179  1.00  0.00           S  
ATOM   3784  CE  MET B1817      44.299 120.409 109.585  1.00  0.00           C  
ATOM   3785  N   ASN B1818      41.739 125.125 106.226  1.00  0.00           N  
ATOM   3786  CA  ASN B1818      40.932 126.311 106.510  1.00  0.00           C  
ATOM   3787  C   ASN B1818      40.652 127.047 105.202  1.00  0.00           C  
ATOM   3788  O   ASN B1818      41.544 127.671 104.608  1.00  0.00           O  
ATOM   3789  CB  ASN B1818      41.613 127.240 107.550  1.00  0.00           C  
ATOM   3790  CG  ASN B1818      40.635 128.275 108.188  1.00  0.00           C  
ATOM   3791  OD1 ASN B1818      39.414 128.230 107.968  1.00  0.00           O  
ATOM   3792  ND2 ASN B1818      41.186 129.201 109.008  1.00  0.00           N  
ATOM   3793  N   VAL B1819      39.407 126.972 104.758  1.00  0.00           N  
ATOM   3794  CA  VAL B1819      38.999 127.583 103.482  1.00  0.00           C  
ATOM   3795  C   VAL B1819      38.821 129.099 103.556  1.00  0.00           C  
ATOM   3796  O   VAL B1819      38.749 129.772 102.525  1.00  0.00           O  
ATOM   3797  CB  VAL B1819      37.728 126.923 102.919  1.00  0.00           C  
ATOM   3798  CG1 VAL B1819      38.009 125.474 102.627  1.00  0.00           C  
ATOM   3799  CG2 VAL B1819      36.559 127.079 103.896  1.00  0.00           C  
ATOM   3800  N   LYS B1820      38.755 129.629 104.774  1.00  0.00           N  
ATOM   3801  CA  LYS B1820      38.737 131.063 104.981  1.00  0.00           C  
ATOM   3802  C   LYS B1820      40.168 131.612 105.080  1.00  0.00           C  
ATOM   3803  O   LYS B1820      40.378 132.828 105.043  1.00  0.00           O  
ATOM   3804  CB  LYS B1820      37.912 131.419 106.231  1.00  0.00           C  
ATOM   3805  CG  LYS B1820      36.403 131.096 106.125  1.00  0.00           C  
ATOM   3806  CD  LYS B1820      35.604 131.773 107.247  1.00  0.00           C  
ATOM   3807  CE  LYS B1820      35.853 131.118 108.616  1.00  0.00           C  
ATOM   3808  NZ  LYS B1820      35.738 132.097 109.741  1.00  0.00           N  
ATOM   3809  N   ASP B1821      41.144 130.712 105.197  1.00  0.00           N  
ATOM   3810  CA  ASP B1821      42.557 131.091 105.189  1.00  0.00           C  
ATOM   3811  C   ASP B1821      43.074 131.284 103.745  1.00  0.00           C  
ATOM   3812  O   ASP B1821      43.106 130.349 102.944  1.00  0.00           O  
ATOM   3813  CB  ASP B1821      43.397 130.080 105.990  1.00  0.00           C  
ATOM   3814  CG  ASP B1821      44.855 130.508 106.153  1.00  0.00           C  
ATOM   3815  OD1 ASP B1821      45.399 131.185 105.249  1.00  0.00           O  
ATOM   3816  OD2 ASP B1821      45.475 130.150 107.181  1.00  0.00           O  
ATOM   3817  N   GLU B1829      43.477 132.512 103.439  1.00  0.00           N  
ATOM   3818  CA  GLU B1829      43.852 132.919 102.072  1.00  0.00           C  
ATOM   3819  C   GLU B1829      45.167 132.311 101.581  1.00  0.00           C  
ATOM   3820  O   GLU B1829      45.276 131.931 100.422  1.00  0.00           O  
ATOM   3821  CB  GLU B1829      43.914 134.447 101.954  1.00  0.00           C  
ATOM   3822  CG  GLU B1829      42.612 135.161 102.273  1.00  0.00           C  
ATOM   3823  CD  GLU B1829      42.844 136.531 102.895  1.00  0.00           C  
ATOM   3824  OE1 GLU B1829      43.638 136.624 103.871  1.00  0.00           O  
ATOM   3825  OE2 GLU B1829      42.235 137.515 102.410  1.00  0.00           O  
ATOM   3826  N   TYR B1830      46.163 132.212 102.448  1.00  0.00           N  
ATOM   3827  CA  TYR B1830      47.405 131.625 101.997  1.00  0.00           C  
ATOM   3828  C   TYR B1830      47.303 130.118 101.728  1.00  0.00           C  
ATOM   3829  O   TYR B1830      48.019 129.603 100.875  1.00  0.00           O  
ATOM   3830  CB  TYR B1830      48.592 132.018 102.878  1.00  0.00           C  
ATOM   3831  CG  TYR B1830      48.596 131.441 104.255  1.00  0.00           C  
ATOM   3832  CD1 TYR B1830      48.970 130.121 104.465  1.00  0.00           C  
ATOM   3833  CD2 TYR B1830      48.279 132.231 105.373  1.00  0.00           C  
ATOM   3834  CE1 TYR B1830      48.995 129.559 105.750  1.00  0.00           C  
ATOM   3835  CE2 TYR B1830      48.306 131.684 106.664  1.00  0.00           C  
ATOM   3836  CZ  TYR B1830      48.664 130.330 106.830  1.00  0.00           C  
ATOM   3837  OH  TYR B1830      48.713 129.750 108.077  1.00  0.00           O  
ATOM   3838  N   GLN B1831      46.388 129.435 102.426  1.00  0.00           N  
ATOM   3839  CA  GLN B1831      46.042 128.051 102.118  1.00  0.00           C  
ATOM   3840  C   GLN B1831      45.336 127.940 100.768  1.00  0.00           C  
ATOM   3841  O   GLN B1831      45.660 127.076  99.985  1.00  0.00           O  
ATOM   3842  CB  GLN B1831      45.179 127.435 103.231  1.00  0.00           C  
ATOM   3843  CG  GLN B1831      45.864 127.373 104.595  1.00  0.00           C  
ATOM   3844  CD  GLN B1831      45.109 126.562 105.635  1.00  0.00           C  
ATOM   3845  OE1 GLN B1831      44.355 125.639 105.300  1.00  0.00           O  
ATOM   3846  NE2 GLN B1831      45.354 126.866 106.913  1.00  0.00           N  
ATOM   3847  N   THR B1832      44.386 128.830 100.492  1.00  0.00           N  
ATOM   3848  CA  THR B1832      43.673 128.863  99.208  1.00  0.00           C  
ATOM   3849  C   THR B1832      44.627 129.065  98.021  1.00  0.00           C  
ATOM   3850  O   THR B1832      44.577 128.345  97.037  1.00  0.00           O  
ATOM   3851  CB  THR B1832      42.615 129.988  99.197  1.00  0.00           C  
ATOM   3852  OG1 THR B1832      41.745 129.831 100.318  1.00  0.00           O  
ATOM   3853  CG2 THR B1832      41.792 129.971  97.906  1.00  0.00           C  
ATOM   3854  N   LYS B1833      45.511 130.038  98.145  1.00  0.00           N  
ATOM   3855  CA  LYS B1833      46.467 130.363  97.100  1.00  0.00           C  
ATOM   3856  C   LYS B1833      47.483 129.260  96.842  1.00  0.00           C  
ATOM   3857  O   LYS B1833      47.861 129.035  95.692  1.00  0.00           O  
ATOM   3858  CB  LYS B1833      47.149 131.678  97.429  1.00  0.00           C  
ATOM   3859  CG  LYS B1833      46.196 132.847  97.303  1.00  0.00           C  
ATOM   3860  CD  LYS B1833      46.813 134.150  97.798  1.00  0.00           C  
ATOM   3861  CE  LYS B1833      45.799 135.240  97.689  1.00  0.00           C  
ATOM   3862  NZ  LYS B1833      46.124 136.385  98.604  1.00  0.00           N  
ATOM   3863  N   LEU B1834      47.908 128.571  97.901  1.00  0.00           N  
ATOM   3864  CA  LEU B1834      48.761 127.408  97.761  1.00  0.00           C  
ATOM   3865  C   LEU B1834      48.025 126.211  97.134  1.00  0.00           C  
ATOM   3866  O   LEU B1834      48.597 125.543  96.276  1.00  0.00           O  
ATOM   3867  CB  LEU B1834      49.406 127.021  99.098  1.00  0.00           C  
ATOM   3868  CG  LEU B1834      50.446 125.895  99.033  1.00  0.00           C  
ATOM   3869  CD1 LEU B1834      51.567 126.181  98.012  1.00  0.00           C  
ATOM   3870  CD2 LEU B1834      51.035 125.635 100.393  1.00  0.00           C  
ATOM   3871  N   SER B1835      46.786 125.942  97.554  1.00  0.00           N  
ATOM   3872  CA  SER B1835      45.962 124.884  96.930  1.00  0.00           C  
ATOM   3873  C   SER B1835      45.787 125.150  95.457  1.00  0.00           C  
ATOM   3874  O   SER B1835      45.926 124.234  94.646  1.00  0.00           O  
ATOM   3875  CB  SER B1835      44.563 124.817  97.536  1.00  0.00           C  
ATOM   3876  OG  SER B1835      44.610 124.318  98.839  1.00  0.00           O  
ATOM   3877  N   GLN B1836      45.447 126.405  95.127  1.00  0.00           N  
ATOM   3878  CA  GLN B1836      45.226 126.799  93.731  1.00  0.00           C  
ATOM   3879  C   GLN B1836      46.476 126.577  92.876  1.00  0.00           C  
ATOM   3880  O   GLN B1836      46.368 126.142  91.741  1.00  0.00           O  
ATOM   3881  CB  GLN B1836      44.779 128.263  93.600  1.00  0.00           C  
ATOM   3882  CG  GLN B1836      43.593 128.691  94.446  1.00  0.00           C  
ATOM   3883  CD  GLN B1836      42.258 128.181  93.936  1.00  0.00           C  
ATOM   3884  OE1 GLN B1836      42.207 127.297  93.072  1.00  0.00           O  
ATOM   3885  NE2 GLN B1836      41.155 128.733  94.476  1.00  0.00           N  
ATOM   3886  N   GLU B1837      47.655 126.876  93.423  1.00  0.00           N  
ATOM   3887  CA  GLU B1837      48.888 126.744  92.667  1.00  0.00           C  
ATOM   3888  C   GLU B1837      49.302 125.298  92.497  1.00  0.00           C  
ATOM   3889  O   GLU B1837      49.717 124.903  91.426  1.00  0.00           O  
ATOM   3890  CB  GLU B1837      50.022 127.548  93.300  1.00  0.00           C  
ATOM   3891  CG  GLU B1837      51.215 127.637  92.378  1.00  0.00           C  
ATOM   3892  CD  GLU B1837      52.357 128.410  92.960  1.00  0.00           C  
ATOM   3893  OE1 GLU B1837      52.367 128.604  94.205  1.00  0.00           O  
ATOM   3894  OE2 GLU B1837      53.253 128.810  92.177  1.00  0.00           O  
ATOM   3895  N   VAL B1838      49.169 124.525  93.566  1.00  0.00           N  
ATOM   3896  CA  VAL B1838      49.474 123.100  93.594  1.00  0.00           C  
ATOM   3897  C   VAL B1838      48.578 122.359  92.605  1.00  0.00           C  
ATOM   3898  O   VAL B1838      49.065 121.537  91.829  1.00  0.00           O  
ATOM   3899  CB  VAL B1838      49.289 122.521  95.031  1.00  0.00           C  
ATOM   3900  CG1 VAL B1838      49.159 120.985  95.019  1.00  0.00           C  
ATOM   3901  CG2 VAL B1838      50.437 122.971  95.927  1.00  0.00           C  
ATOM   3902  N   GLU B1839      47.277 122.653  92.626  1.00  0.00           N  
ATOM   3903  CA  GLU B1839      46.363 122.100  91.618  1.00  0.00           C  
ATOM   3904  C   GLU B1839      46.837 122.417  90.207  1.00  0.00           C  
ATOM   3905  O   GLU B1839      46.979 121.498  89.391  1.00  0.00           O  
ATOM   3906  CB  GLU B1839      44.932 122.602  91.798  1.00  0.00           C  
ATOM   3907  CG  GLU B1839      43.991 122.209  90.659  1.00  0.00           C  
ATOM   3908  CD  GLU B1839      42.595 122.812  90.812  1.00  0.00           C  
ATOM   3909  OE1 GLU B1839      42.499 124.012  91.212  1.00  0.00           O  
ATOM   3910  OE2 GLU B1839      41.591 122.086  90.522  1.00  0.00           O  
ATOM   3911  N   ALA B1840      47.089 123.701  89.918  1.00  0.00           N  
ATOM   3912  CA  ALA B1840      47.483 124.104  88.564  1.00  0.00           C  
ATOM   3913  C   ALA B1840      48.790 123.414  88.163  1.00  0.00           C  
ATOM   3914  O   ALA B1840      48.911 122.906  87.054  1.00  0.00           O  
ATOM   3915  CB  ALA B1840      47.600 125.632  88.430  1.00  0.00           C  
ATOM   3916  N   MET B1841      49.729 123.375  89.103  1.00  0.00           N  
ATOM   3917  CA  MET B1841      51.090 122.898  88.888  1.00  0.00           C  
ATOM   3918  C   MET B1841      51.104 121.386  88.716  1.00  0.00           C  
ATOM   3919  O   MET B1841      51.799 120.873  87.871  1.00  0.00           O  
ATOM   3920  CB  MET B1841      51.933 123.311  90.098  1.00  0.00           C  
ATOM   3921  CG  MET B1841      53.399 123.540  89.888  1.00  0.00           C  
ATOM   3922  SD  MET B1841      54.091 124.467  91.322  1.00  0.00           S  
ATOM   3923  CE  MET B1841      53.842 126.115  90.693  1.00  0.00           C  
ATOM   3924  N   MET B1842      50.333 120.670  89.521  1.00  0.00           N  
ATOM   3925  CA  MET B1842      50.295 119.212  89.429  1.00  0.00           C  
ATOM   3926  C   MET B1842      49.550 118.747  88.190  1.00  0.00           C  
ATOM   3927  O   MET B1842      49.961 117.791  87.548  1.00  0.00           O  
ATOM   3928  CB  MET B1842      49.750 118.576  90.713  1.00  0.00           C  
ATOM   3929  CG  MET B1842      50.723 118.697  91.913  1.00  0.00           C  
ATOM   3930  SD  MET B1842      52.442 118.203  91.546  1.00  0.00           S  
ATOM   3931  CE  MET B1842      53.262 119.732  91.153  1.00  0.00           C  
ATOM   3932  N   THR B1843      48.470 119.445  87.863  1.00  0.00           N  
ATOM   3933  CA  THR B1843      47.706 119.249  86.631  1.00  0.00           C  
ATOM   3934  C   THR B1843      48.590 119.464  85.399  1.00  0.00           C  
ATOM   3935  O   THR B1843      48.569 118.657  84.470  1.00  0.00           O  
ATOM   3936  CB  THR B1843      46.469 120.212  86.596  1.00  0.00           C  
ATOM   3937  OG1 THR B1843      45.549 119.842  87.630  1.00  0.00           O  
ATOM   3938  CG2 THR B1843      45.753 120.172  85.277  1.00  0.00           C  
ATOM   3939  N   GLU B1844      49.374 120.538  85.382  1.00  0.00           N  
ATOM   3940  CA  GLU B1844      50.332 120.758  84.297  1.00  0.00           C  
ATOM   3941  C   GLU B1844      51.370 119.631  84.176  1.00  0.00           C  
ATOM   3942  O   GLU B1844      51.851 119.335  83.082  1.00  0.00           O  
ATOM   3943  CB  GLU B1844      51.044 122.092  84.498  1.00  0.00           C  
ATOM   3944  CG  GLU B1844      51.629 122.683  83.220  1.00  0.00           C  
ATOM   3945  CD  GLU B1844      53.080 122.299  82.987  1.00  0.00           C  
ATOM   3946  OE1 GLU B1844      53.609 122.598  81.873  1.00  0.00           O  
ATOM   3947  OE2 GLU B1844      53.693 121.701  83.926  1.00  0.00           O  
ATOM   3948  N   ALA B1845      51.715 119.025  85.310  1.00  0.00           N  
ATOM   3949  CA  ALA B1845      52.678 117.942  85.358  1.00  0.00           C  
ATOM   3950  C   ALA B1845      52.096 116.565  84.947  1.00  0.00           C  
ATOM   3951  O   ALA B1845      52.822 115.568  84.895  1.00  0.00           O  
ATOM   3952  CB  ALA B1845      53.319 117.882  86.740  1.00  0.00           C  
ATOM   3953  N   GLY B1847      50.798 116.520  84.657  1.00  0.00           N  
ATOM   3954  CA  GLY B1847      50.154 115.313  84.172  1.00  0.00           C  
ATOM   3955  C   GLY B1847      49.212 114.612  85.126  1.00  0.00           C  
ATOM   3956  O   GLY B1847      48.693 113.557  84.781  1.00  0.00           O  
ATOM   3957  N   TYR B1848      48.976 115.184  86.309  1.00  0.00           N  
ATOM   3958  CA  TYR B1848      48.148 114.552  87.346  1.00  0.00           C  
ATOM   3959  C   TYR B1848      46.704 114.946  87.275  1.00  0.00           C  
ATOM   3960  O   TYR B1848      46.361 116.073  86.883  1.00  0.00           O  
ATOM   3961  CB  TYR B1848      48.665 114.868  88.770  1.00  0.00           C  
ATOM   3962  CG  TYR B1848      50.030 114.293  89.034  1.00  0.00           C  
ATOM   3963  CD1 TYR B1848      50.198 112.953  89.364  1.00  0.00           C  
ATOM   3964  CD2 TYR B1848      51.160 115.089  88.916  1.00  0.00           C  
ATOM   3965  CE1 TYR B1848      51.477 112.432  89.582  1.00  0.00           C  
ATOM   3966  CE2 TYR B1848      52.432 114.584  89.136  1.00  0.00           C  
ATOM   3967  CZ  TYR B1848      52.594 113.258  89.461  1.00  0.00           C  
ATOM   3968  OH  TYR B1848      53.876 112.779  89.654  1.00  0.00           O  
ATOM   3969  N   GLU B1849      45.845 114.027  87.682  1.00  0.00           N  
ATOM   3970  CA  GLU B1849      44.453 114.386  87.919  1.00  0.00           C  
ATOM   3971  C   GLU B1849      44.268 114.709  89.402  1.00  0.00           C  
ATOM   3972  O   GLU B1849      44.688 113.945  90.287  1.00  0.00           O  
ATOM   3973  CB  GLU B1849      43.544 113.304  87.405  1.00  0.00           C  
ATOM   3974  CG  GLU B1849      43.821 112.972  85.924  1.00  0.00           C  
ATOM   3975  CD  GLU B1849      42.973 111.823  85.438  1.00  0.00           C  
ATOM   3976  OE1 GLU B1849      42.293 111.191  86.282  1.00  0.00           O  
ATOM   3977  OE2 GLU B1849      42.979 111.553  84.220  1.00  0.00           O  
ATOM   3978  N   VAL B1850      43.717 115.891  89.663  1.00  0.00           N  
ATOM   3979  CA  VAL B1850      43.776 116.508  90.979  1.00  0.00           C  
ATOM   3980  C   VAL B1850      42.355 116.820  91.411  1.00  0.00           C  
ATOM   3981  O   VAL B1850      41.614 117.478  90.664  1.00  0.00           O  
ATOM   3982  CB  VAL B1850      44.601 117.848  91.004  1.00  0.00           C  
ATOM   3983  CG1 VAL B1850      44.773 118.335  92.429  1.00  0.00           C  
ATOM   3984  CG2 VAL B1850      45.975 117.711  90.345  1.00  0.00           C  
ATOM   3985  N   LEU B1851      41.976 116.304  92.579  1.00  0.00           N  
ATOM   3986  CA  LEU B1851      40.739 116.702  93.280  1.00  0.00           C  
ATOM   3987  C   LEU B1851      41.098 117.687  94.416  1.00  0.00           C  
ATOM   3988  O   LEU B1851      41.972 117.422  95.235  1.00  0.00           O  
ATOM   3989  CB  LEU B1851      39.986 115.462  93.833  1.00  0.00           C  
ATOM   3990  CG  LEU B1851      38.639 115.666  94.559  1.00  0.00           C  
ATOM   3991  CD1 LEU B1851      37.613 116.329  93.686  1.00  0.00           C  
ATOM   3992  CD2 LEU B1851      38.083 114.336  95.131  1.00  0.00           C  
ATOM   3993  N   VAL B1852      40.463 118.838  94.457  1.00  0.00           N  
ATOM   3994  CA  VAL B1852      40.737 119.787  95.535  1.00  0.00           C  
ATOM   3995  C   VAL B1852      39.569 119.851  96.499  1.00  0.00           C  
ATOM   3996  O   VAL B1852      38.475 120.280  96.122  1.00  0.00           O  
ATOM   3997  CB  VAL B1852      40.996 121.214  94.977  1.00  0.00           C  
ATOM   3998  CG1 VAL B1852      41.101 122.230  96.100  1.00  0.00           C  
ATOM   3999  CG2 VAL B1852      42.214 121.240  94.092  1.00  0.00           C  
ATOM   4000  N   ASP B1853      39.774 119.440  97.744  1.00  0.00           N  
ATOM   4001  CA  ASP B1853      38.713 119.646  98.719  1.00  0.00           C  
ATOM   4002  C   ASP B1853      38.722 121.086  99.213  1.00  0.00           C  
ATOM   4003  O   ASP B1853      39.471 121.442 100.113  1.00  0.00           O  
ATOM   4004  CB  ASP B1853      38.814 118.693  99.892  1.00  0.00           C  
ATOM   4005  CG  ASP B1853      37.500 118.543 100.625  1.00  0.00           C  
ATOM   4006  OD1 ASP B1853      36.565 119.382 100.472  1.00  0.00           O  
ATOM   4007  OD2 ASP B1853      37.388 117.555 101.366  1.00  0.00           O  
ATOM   4008  N   ASP B1854      37.876 121.894  98.591  1.00  0.00           N  
ATOM   4009  CA  ASP B1854      37.695 123.295  98.937  1.00  0.00           C  
ATOM   4010  C   ASP B1854      36.417 123.496  99.764  1.00  0.00           C  
ATOM   4011  O   ASP B1854      35.907 124.604  99.846  1.00  0.00           O  
ATOM   4012  CB  ASP B1854      37.603 124.127  97.644  1.00  0.00           C  
ATOM   4013  CG  ASP B1854      36.407 123.736  96.777  1.00  0.00           C  
ATOM   4014  OD1 ASP B1854      35.893 122.598  96.895  1.00  0.00           O  
ATOM   4015  OD2 ASP B1854      35.953 124.589  95.987  1.00  0.00           O  
ATOM   4016  N   ARG B1855      35.886 122.431 100.356  1.00  0.00           N  
ATOM   4017  CA  ARG B1855      34.594 122.543 101.044  1.00  0.00           C  
ATOM   4018  C   ARG B1855      34.718 123.260 102.369  1.00  0.00           C  
ATOM   4019  O   ARG B1855      35.768 123.272 102.986  1.00  0.00           O  
ATOM   4020  CB  ARG B1855      33.917 121.189 101.251  1.00  0.00           C  
ATOM   4021  CG  ARG B1855      33.380 120.502  99.995  1.00  0.00           C  
ATOM   4022  CD  ARG B1855      32.931 119.065 100.341  1.00  0.00           C  
ATOM   4023  NE  ARG B1855      34.008 118.278 100.970  1.00  0.00           N  
ATOM   4024  CZ  ARG B1855      33.848 117.196 101.734  1.00  0.00           C  
ATOM   4025  NH1 ARG B1855      32.641 116.714 101.996  1.00  0.00           N  
ATOM   4026  NH2 ARG B1855      34.919 116.589 102.238  1.00  0.00           N  
ATOM   4027  N   ASN B1857      33.610 123.862 102.776  1.00  0.00           N  
ATOM   4028  CA  ASN B1857      33.445 124.557 104.036  1.00  0.00           C  
ATOM   4029  C   ASN B1857      32.941 123.482 104.999  1.00  0.00           C  
ATOM   4030  O   ASN B1857      31.740 123.317 105.192  1.00  0.00           O  
ATOM   4031  CB  ASN B1857      32.421 125.681 103.817  1.00  0.00           C  
ATOM   4032  CG  ASN B1857      32.241 126.563 105.022  1.00  0.00           C  
ATOM   4033  OD1 ASN B1857      33.147 126.707 105.873  1.00  0.00           O  
ATOM   4034  ND2 ASN B1857      31.057 127.198 105.106  1.00  0.00           N  
ATOM   4035  N   GLU B1859      33.879 122.740 105.576  1.00  0.00           N  
ATOM   4036  CA  GLU B1859      33.642 121.480 106.282  1.00  0.00           C  
ATOM   4037  C   GLU B1859      34.939 121.252 107.067  1.00  0.00           C  
ATOM   4038  O   GLU B1859      36.022 121.639 106.602  1.00  0.00           O  
ATOM   4039  CB  GLU B1859      33.418 120.346 105.255  1.00  0.00           C  
ATOM   4040  CG  GLU B1859      33.326 118.903 105.797  1.00  0.00           C  
ATOM   4041  CD  GLU B1859      31.893 118.446 106.106  1.00  0.00           C  
ATOM   4042  OE1 GLU B1859      31.238 119.037 107.000  1.00  0.00           O  
ATOM   4043  OE2 GLU B1859      31.416 117.476 105.466  1.00  0.00           O  
ATOM   4044  N   ARG B1860      34.828 120.638 108.245  1.00  0.00           N  
ATOM   4045  CA  ARG B1860      35.963 120.415 109.147  1.00  0.00           C  
ATOM   4046  C   ARG B1860      37.041 119.526 108.507  1.00  0.00           C  
ATOM   4047  O   ARG B1860      36.728 118.520 107.870  1.00  0.00           O  
ATOM   4048  CB  ARG B1860      35.468 119.799 110.469  1.00  0.00           C  
ATOM   4049  CG  ARG B1860      36.438 119.902 111.619  1.00  0.00           C  
ATOM   4050  CD  ARG B1860      35.912 119.257 112.915  1.00  0.00           C  
ATOM   4051  NE  ARG B1860      36.147 120.146 114.064  1.00  0.00           N  
ATOM   4052  CZ  ARG B1860      37.347 120.429 114.604  1.00  0.00           C  
ATOM   4053  NH1 ARG B1860      38.468 119.890 114.127  1.00  0.00           N  
ATOM   4054  NH2 ARG B1860      37.427 121.271 115.632  1.00  0.00           N  
ATOM   4055  N   ALA B1861      38.307 119.883 108.705  1.00  0.00           N  
ATOM   4056  CA  ALA B1861      39.420 119.117 108.132  1.00  0.00           C  
ATOM   4057  C   ALA B1861      39.382 117.614 108.493  1.00  0.00           C  
ATOM   4058  O   ALA B1861      39.636 116.768 107.635  1.00  0.00           O  
ATOM   4059  CB  ALA B1861      40.748 119.734 108.512  1.00  0.00           C  
ATOM   4060  N   GLY B1862      39.054 117.294 109.746  1.00  0.00           N  
ATOM   4061  CA  GLY B1862      38.846 115.905 110.174  1.00  0.00           C  
ATOM   4062  C   GLY B1862      37.846 115.121 109.328  1.00  0.00           C  
ATOM   4063  O   GLY B1862      38.041 113.935 109.080  1.00  0.00           O  
ATOM   4064  N   VAL B1863      36.774 115.786 108.890  1.00  0.00           N  
ATOM   4065  CA  VAL B1863      35.774 115.181 108.002  1.00  0.00           C  
ATOM   4066  C   VAL B1863      36.294 115.031 106.553  1.00  0.00           C  
ATOM   4067  O   VAL B1863      35.955 114.073 105.853  1.00  0.00           O  
ATOM   4068  CB  VAL B1863      34.456 115.989 108.010  1.00  0.00           C  
ATOM   4069  CG1 VAL B1863      33.383 115.278 107.212  1.00  0.00           C  
ATOM   4070  CG2 VAL B1863      33.970 116.200 109.456  1.00  0.00           C  
ATOM   4071  N   LYS B1864      37.082 115.993 106.110  1.00  0.00           N  
ATOM   4072  CA  LYS B1864      37.742 115.953 104.821  1.00  0.00           C  
ATOM   4073  C   LYS B1864      38.730 114.778 104.693  1.00  0.00           C  
ATOM   4074  O   LYS B1864      38.718 114.087 103.700  1.00  0.00           O  
ATOM   4075  CB  LYS B1864      38.470 117.277 104.598  1.00  0.00           C  
ATOM   4076  CG  LYS B1864      37.537 118.434 104.484  1.00  0.00           C  
ATOM   4077  CD  LYS B1864      38.231 119.563 103.846  1.00  0.00           C  
ATOM   4078  CE  LYS B1864      37.252 120.661 103.512  1.00  0.00           C  
ATOM   4079  NZ  LYS B1864      38.024 121.891 103.179  1.00  0.00           N  
ATOM   4080  N   PHE B1865      39.576 114.574 105.702  1.00  0.00           N  
ATOM   4081  CA  PHE B1865      40.484 113.431 105.783  1.00  0.00           C  
ATOM   4082  C   PHE B1865      39.788 112.082 105.694  1.00  0.00           C  
ATOM   4083  O   PHE B1865      40.216 111.211 104.904  1.00  0.00           O  
ATOM   4084  CB  PHE B1865      41.261 113.468 107.080  1.00  0.00           C  
ATOM   4085  CG  PHE B1865      42.159 114.667 107.226  1.00  0.00           C  
ATOM   4086  CD1 PHE B1865      42.804 115.220 106.129  1.00  0.00           C  
ATOM   4087  CD2 PHE B1865      42.399 115.208 108.483  1.00  0.00           C  
ATOM   4088  CE1 PHE B1865      43.659 116.316 106.275  1.00  0.00           C  
ATOM   4089  CE2 PHE B1865      43.253 116.316 108.649  1.00  0.00           C  
ATOM   4090  CZ  PHE B1865      43.884 116.866 107.553  1.00  0.00           C  
ATOM   4091  N   ALA B1866      38.756 111.909 106.530  1.00  0.00           N  
ATOM   4092  CA  ALA B1866      37.927 110.733 106.512  1.00  0.00           C  
ATOM   4093  C   ALA B1866      37.242 110.549 105.166  1.00  0.00           C  
ATOM   4094  O   ALA B1866      37.137 109.423 104.705  1.00  0.00           O  
ATOM   4095  CB  ALA B1866      36.884 110.779 107.634  1.00  0.00           C  
ATOM   4096  N   ASP B1867      36.776 111.635 104.540  1.00  0.00           N  
ATOM   4097  CA  ASP B1867      36.220 111.546 103.181  1.00  0.00           C  
ATOM   4098  C   ASP B1867      37.255 111.174 102.142  1.00  0.00           C  
ATOM   4099  O   ASP B1867      36.937 110.451 101.196  1.00  0.00           O  
ATOM   4100  CB  ASP B1867      35.582 112.863 102.735  1.00  0.00           C  
ATOM   4101  CG  ASP B1867      34.291 113.172 103.464  1.00  0.00           C  
ATOM   4102  OD1 ASP B1867      33.607 112.242 103.967  1.00  0.00           O  
ATOM   4103  OD2 ASP B1867      33.962 114.371 103.542  1.00  0.00           O  
ATOM   4104  N   ALA B1878      38.464 111.722 102.299  1.00  0.00           N  
ATOM   4105  CA  ALA B1878      39.577 111.503 101.404  1.00  0.00           C  
ATOM   4106  C   ALA B1878      39.979 110.031 101.423  1.00  0.00           C  
ATOM   4107  O   ALA B1878      40.264 109.456 100.372  1.00  0.00           O  
ATOM   4108  CB  ALA B1878      40.762 112.379 101.797  1.00  0.00           C  
ATOM   4109  N   ASP B1879      40.002 109.426 102.610  1.00  0.00           N  
ATOM   4110  CA  ASP B1879      40.315 108.006 102.744  1.00  0.00           C  
ATOM   4111  C   ASP B1879      39.266 107.097 102.079  1.00  0.00           C  
ATOM   4112  O   ASP B1879      39.611 106.091 101.439  1.00  0.00           O  
ATOM   4113  CB  ASP B1879      40.471 107.643 104.212  1.00  0.00           C  
ATOM   4114  CG  ASP B1879      41.849 108.019 104.779  1.00  0.00           C  
ATOM   4115  OD1 ASP B1879      42.691 108.676 104.102  1.00  0.00           O  
ATOM   4116  OD2 ASP B1879      42.095 107.629 105.930  1.00  0.00           O  
ATOM   4117  N   LEU B1880      37.991 107.458 102.225  1.00  0.00           N  
ATOM   4118  CA  LEU B1880      36.904 106.790 101.502  1.00  0.00           C  
ATOM   4119  C   LEU B1880      37.080 106.893  99.979  1.00  0.00           C  
ATOM   4120  O   LEU B1880      36.954 105.903  99.273  1.00  0.00           O  
ATOM   4121  CB  LEU B1880      35.526 107.335 101.921  1.00  0.00           C  
ATOM   4122  CG  LEU B1880      34.951 106.917 103.274  1.00  0.00           C  
ATOM   4123  CD1 LEU B1880      33.741 107.756 103.616  1.00  0.00           C  
ATOM   4124  CD2 LEU B1880      34.600 105.414 103.280  1.00  0.00           C  
ATOM   4125  N   ILE B1881      37.343 108.097  99.487  1.00  0.00           N  
ATOM   4126  CA  ILE B1881      37.478 108.332  98.045  1.00  0.00           C  
ATOM   4127  C   ILE B1881      38.631 107.489  97.429  1.00  0.00           C  
ATOM   4128  O   ILE B1881      38.463 106.868  96.368  1.00  0.00           O  
ATOM   4129  CB  ILE B1881      37.556 109.829  97.743  1.00  0.00           C  
ATOM   4130  CG1 ILE B1881      36.208 110.487  98.105  1.00  0.00           C  
ATOM   4131  CG2 ILE B1881      37.949 110.103  96.299  1.00  0.00           C  
ATOM   4132  CD1 ILE B1881      36.208 111.955  97.984  1.00  0.00           C  
ATOM   4133  N   GLY B1882      39.779 107.461  98.100  1.00  0.00           N  
ATOM   4134  CA  GLY B1882      40.857 106.537  97.740  1.00  0.00           C  
ATOM   4135  C   GLY B1882      41.896 106.966  96.716  1.00  0.00           C  
ATOM   4136  O   GLY B1882      42.610 106.124  96.193  1.00  0.00           O  
ATOM   4137  N   CYS B1883      42.022 108.256  96.433  1.00  0.00           N  
ATOM   4138  CA  CYS B1883      43.219 108.748  95.724  1.00  0.00           C  
ATOM   4139  C   CYS B1883      44.497 108.263  96.416  1.00  0.00           C  
ATOM   4140  O   CYS B1883      44.579 108.288  97.654  1.00  0.00           O  
ATOM   4141  CB  CYS B1883      43.216 110.259  95.629  1.00  0.00           C  
ATOM   4142  SG  CYS B1883      41.701 110.831  94.876  1.00  0.00           S  
ATOM   4143  N   PRO B1884      45.472 107.767  95.627  1.00  0.00           N  
ATOM   4144  CA  PRO B1884      46.687 107.210  96.228  1.00  0.00           C  
ATOM   4145  C   PRO B1884      47.485 108.186  97.081  1.00  0.00           C  
ATOM   4146  O   PRO B1884      48.175 107.765  98.023  1.00  0.00           O  
ATOM   4147  CB  PRO B1884      47.523 106.731  95.019  1.00  0.00           C  
ATOM   4148  CG  PRO B1884      46.886 107.304  93.806  1.00  0.00           C  
ATOM   4149  CD  PRO B1884      45.451 107.628  94.152  1.00  0.00           C  
ATOM   4150  N   ILE B1885      47.407 109.467  96.753  1.00  0.00           N  
ATOM   4151  CA  ILE B1885      48.135 110.498  97.497  1.00  0.00           C  
ATOM   4152  C   ILE B1885      47.254 111.681  97.973  1.00  0.00           C  
ATOM   4153  O   ILE B1885      46.469 112.263  97.217  1.00  0.00           O  
ATOM   4154  CB  ILE B1885      49.373 110.997  96.711  1.00  0.00           C  
ATOM   4155  CG1 ILE B1885      50.305 109.795  96.428  1.00  0.00           C  
ATOM   4156  CG2 ILE B1885      50.059 112.143  97.487  1.00  0.00           C  
ATOM   4157  CD1 ILE B1885      51.707 110.122  96.064  1.00  0.00           C  
ATOM   4158  N   ARG B1886      47.387 111.999  99.253  1.00  0.00           N  
ATOM   4159  CA  ARG B1886      46.711 113.139  99.798  1.00  0.00           C  
ATOM   4160  C   ARG B1886      47.718 114.263 100.051  1.00  0.00           C  
ATOM   4161  O   ARG B1886      48.741 114.073 100.729  1.00  0.00           O  
ATOM   4162  CB  ARG B1886      45.977 112.761 101.080  1.00  0.00           C  
ATOM   4163  CG  ARG B1886      45.188 113.894 101.713  1.00  0.00           C  
ATOM   4164  CD  ARG B1886      44.362 113.307 102.832  1.00  0.00           C  
ATOM   4165  NE  ARG B1886      45.021 113.418 104.126  1.00  0.00           N  
ATOM   4166  CZ  ARG B1886      44.822 112.589 105.150  1.00  0.00           C  
ATOM   4167  NH1 ARG B1886      44.005 111.542 105.030  1.00  0.00           N  
ATOM   4168  NH2 ARG B1886      45.454 112.801 106.297  1.00  0.00           N  
ATOM   4169  N   ILE B1887      47.432 115.425  99.478  1.00  0.00           N  
ATOM   4170  CA  ILE B1887      48.229 116.596  99.765  1.00  0.00           C  
ATOM   4171  C   ILE B1887      47.451 117.482 100.708  1.00  0.00           C  
ATOM   4172  O   ILE B1887      46.370 117.959 100.357  1.00  0.00           O  
ATOM   4173  CB  ILE B1887      48.603 117.342  98.496  1.00  0.00           C  
ATOM   4174  CG1 ILE B1887      49.449 116.409  97.609  1.00  0.00           C  
ATOM   4175  CG2 ILE B1887      49.353 118.650  98.868  1.00  0.00           C  
ATOM   4176  CD1 ILE B1887      49.846 116.963  96.273  1.00  0.00           C  
ATOM   4177  N   THR B1888      47.982 117.678 101.917  1.00  0.00           N  
ATOM   4178  CA  THR B1888      47.330 118.561 102.880  1.00  0.00           C  
ATOM   4179  C   THR B1888      47.916 119.972 102.881  1.00  0.00           C  
ATOM   4180  O   THR B1888      49.102 120.170 103.115  1.00  0.00           O  
ATOM   4181  CB  THR B1888      47.346 117.989 104.321  1.00  0.00           C  
ATOM   4182  OG1 THR B1888      46.694 116.713 104.338  1.00  0.00           O  
ATOM   4183  CG2 THR B1888      46.648 118.949 105.297  1.00  0.00           C  
ATOM   4184  N   VAL B1889      47.049 120.948 102.643  1.00  0.00           N  
ATOM   4185  CA  VAL B1889      47.399 122.361 102.716  1.00  0.00           C  
ATOM   4186  C   VAL B1889      46.880 122.944 104.037  1.00  0.00           C  
ATOM   4187  O   VAL B1889      45.683 122.982 104.276  1.00  0.00           O  
ATOM   4188  CB  VAL B1889      46.835 123.110 101.519  1.00  0.00           C  
ATOM   4189  CG1 VAL B1889      47.207 124.565 101.608  1.00  0.00           C  
ATOM   4190  CG2 VAL B1889      47.366 122.485 100.197  1.00  0.00           C  
ATOM   4191  N   GLY B1890      47.783 123.355 104.916  1.00  0.00           N  
ATOM   4192  CA  GLY B1890      47.374 123.835 106.230  1.00  0.00           C  
ATOM   4193  C   GLY B1890      48.233 124.946 106.812  1.00  0.00           C  
ATOM   4194  O   GLY B1890      48.635 125.865 106.109  1.00  0.00           O  
ATOM   4195  N   LYS B1891      48.494 124.831 108.114  1.00  0.00           N  
ATOM   4196  CA  LYS B1891      49.315 125.754 108.908  1.00  0.00           C  
ATOM   4197  C   LYS B1891      50.599 126.199 108.165  1.00  0.00           C  
ATOM   4198  O   LYS B1891      50.895 127.386 108.060  1.00  0.00           O  
ATOM   4199  CB  LYS B1891      49.670 125.012 110.201  1.00  0.00           C  
ATOM   4200  CG  LYS B1891      50.041 125.801 111.421  1.00  0.00           C  
ATOM   4201  CD  LYS B1891      50.747 124.847 112.387  1.00  0.00           C  
ATOM   4202  CE  LYS B1891      50.491 125.192 113.844  1.00  0.00           C  
ATOM   4203  NZ  LYS B1891      51.201 124.252 114.775  1.00  0.00           N  
ATOM   4204  N   LYS B1892      51.327 125.233 107.612  1.00  0.00           N  
ATOM   4205  CA  LYS B1892      52.634 125.497 106.999  1.00  0.00           C  
ATOM   4206  C   LYS B1892      52.544 126.071 105.577  1.00  0.00           C  
ATOM   4207  O   LYS B1892      53.559 126.302 104.951  1.00  0.00           O  
ATOM   4208  CB  LYS B1892      53.484 124.217 107.017  1.00  0.00           C  
ATOM   4209  CG  LYS B1892      53.603 123.547 108.402  1.00  0.00           C  
ATOM   4210  CD  LYS B1892      55.026 123.560 108.935  1.00  0.00           C  
ATOM   4211  CE  LYS B1892      55.148 122.702 110.210  1.00  0.00           C  
ATOM   4212  NZ  LYS B1892      55.445 123.527 111.433  1.00  0.00           N  
ATOM   4213  N   ALA B1893      51.328 126.317 105.085  1.00  0.00           N  
ATOM   4214  CA  ALA B1893      51.115 126.937 103.770  1.00  0.00           C  
ATOM   4215  C   ALA B1893      51.875 128.262 103.617  1.00  0.00           C  
ATOM   4216  O   ALA B1893      52.311 128.631 102.521  1.00  0.00           O  
ATOM   4217  CB  ALA B1893      49.645 127.138 103.520  1.00  0.00           C  
ATOM   4218  N   VAL B1894      52.054 128.950 104.742  1.00  0.00           N  
ATOM   4219  CA  VAL B1894      52.759 130.220 104.817  1.00  0.00           C  
ATOM   4220  C   VAL B1894      54.236 130.115 104.389  1.00  0.00           C  
ATOM   4221  O   VAL B1894      54.806 131.070 103.858  1.00  0.00           O  
ATOM   4222  CB  VAL B1894      52.569 130.870 106.228  1.00  0.00           C  
ATOM   4223  CG1 VAL B1894      53.180 130.008 107.351  1.00  0.00           C  
ATOM   4224  CG2 VAL B1894      53.075 132.286 106.246  1.00  0.00           C  
ATOM   4225  N   ASP B1895      54.824 128.941 104.588  1.00  0.00           N  
ATOM   4226  CA  ASP B1895      56.185 128.646 104.150  1.00  0.00           C  
ATOM   4227  C   ASP B1895      56.247 127.867 102.825  1.00  0.00           C  
ATOM   4228  O   ASP B1895      57.328 127.526 102.364  1.00  0.00           O  
ATOM   4229  CB  ASP B1895      56.907 127.877 105.255  1.00  0.00           C  
ATOM   4230  CG  ASP B1895      56.964 128.662 106.579  1.00  0.00           C  
ATOM   4231  OD1 ASP B1895      57.294 129.882 106.556  1.00  0.00           O  
ATOM   4232  OD2 ASP B1895      56.670 128.048 107.642  1.00  0.00           O  
ATOM   4233  N   GLY B1896      55.091 127.583 102.209  1.00  0.00           N  
ATOM   4234  CA  GLY B1896      55.067 126.874 100.923  1.00  0.00           C  
ATOM   4235  C   GLY B1896      55.357 125.403 101.112  1.00  0.00           C  
ATOM   4236  O   GLY B1896      56.033 124.773 100.293  1.00  0.00           O  
ATOM   4237  N   VAL B1898      54.821 124.879 102.215  1.00  0.00           N  
ATOM   4238  CA  VAL B1898      55.038 123.520 102.681  1.00  0.00           C  
ATOM   4239  C   VAL B1898      53.707 122.801 102.788  1.00  0.00           C  
ATOM   4240  O   VAL B1898      52.728 123.336 103.311  1.00  0.00           O  
ATOM   4241  CB  VAL B1898      55.836 123.508 104.039  1.00  0.00           C  
ATOM   4242  CG1 VAL B1898      55.706 122.180 104.781  1.00  0.00           C  
ATOM   4243  CG2 VAL B1898      57.302 123.809 103.781  1.00  0.00           C  
ATOM   4244  N   VAL B1899      53.661 121.582 102.274  1.00  0.00           N  
ATOM   4245  CA  VAL B1899      52.464 120.759 102.394  1.00  0.00           C  
ATOM   4246  C   VAL B1899      52.804 119.441 103.048  1.00  0.00           C  
ATOM   4247  O   VAL B1899      53.978 119.061 103.116  1.00  0.00           O  
ATOM   4248  CB  VAL B1899      51.818 120.470 101.028  1.00  0.00           C  
ATOM   4249  CG1 VAL B1899      51.436 121.780 100.308  1.00  0.00           C  
ATOM   4250  CG2 VAL B1899      52.709 119.521 100.160  1.00  0.00           C  
ATOM   4251  N   GLU B1900      51.785 118.735 103.524  1.00  0.00           N  
ATOM   4252  CA  GLU B1900      51.965 117.359 103.933  1.00  0.00           C  
ATOM   4253  C   GLU B1900      51.427 116.406 102.873  1.00  0.00           C  
ATOM   4254  O   GLU B1900      50.259 116.491 102.473  1.00  0.00           O  
ATOM   4255  CB  GLU B1900      51.265 117.066 105.248  1.00  0.00           C  
ATOM   4256  CG  GLU B1900      51.141 115.546 105.444  1.00  0.00           C  
ATOM   4257  CD  GLU B1900      50.136 115.142 106.489  1.00  0.00           C  
ATOM   4258  OE1 GLU B1900      49.151 114.427 106.135  1.00  0.00           O  
ATOM   4259  OE2 GLU B1900      50.351 115.550 107.657  1.00  0.00           O  
ATOM   4260  N   VAL B1901      52.280 115.486 102.446  1.00  0.00           N  
ATOM   4261  CA  VAL B1901      51.929 114.441 101.506  1.00  0.00           C  
ATOM   4262  C   VAL B1901      51.664 113.168 102.311  1.00  0.00           C  
ATOM   4263  O   VAL B1901      52.498 112.750 103.100  1.00  0.00           O  
ATOM   4264  CB  VAL B1901      53.083 114.233 100.484  1.00  0.00           C  
ATOM   4265  CG1 VAL B1901      52.962 112.896  99.739  1.00  0.00           C  
ATOM   4266  CG2 VAL B1901      53.138 115.405  99.502  1.00  0.00           C  
ATOM   4267  N   LYS B1902      50.500 112.563 102.132  1.00  0.00           N  
ATOM   4268  CA  LYS B1902      50.234 111.271 102.759  1.00  0.00           C  
ATOM   4269  C   LYS B1902      49.929 110.248 101.683  1.00  0.00           C  
ATOM   4270  O   LYS B1902      49.028 110.433 100.869  1.00  0.00           O  
ATOM   4271  CB  LYS B1902      49.097 111.349 103.783  1.00  0.00           C  
ATOM   4272  CG  LYS B1902      48.894 110.073 104.527  1.00  0.00           C  
ATOM   4273  CD  LYS B1902      47.827 110.178 105.592  1.00  0.00           C  
ATOM   4274  CE  LYS B1902      47.831 108.919 106.426  1.00  0.00           C  
ATOM   4275  NZ  LYS B1902      46.764 108.874 107.469  1.00  0.00           N  
ATOM   4276  N   ILE B1903      50.707 109.180 101.680  1.00  0.00           N  
ATOM   4277  CA  ILE B1903      50.507 108.068 100.774  1.00  0.00           C  
ATOM   4278  C   ILE B1903      49.427 107.191 101.418  1.00  0.00           C  
ATOM   4279  O   ILE B1903      49.586 106.732 102.543  1.00  0.00           O  
ATOM   4280  CB  ILE B1903      51.828 107.295 100.559  1.00  0.00           C  
ATOM   4281  CG1 ILE B1903      52.895 108.239  99.987  1.00  0.00           C  
ATOM   4282  CG2 ILE B1903      51.630 106.024  99.676  1.00  0.00           C  
ATOM   4283  CD1 ILE B1903      54.314 107.906 100.471  1.00  0.00           C  
ATOM   4284  N   LYS B1904      48.322 107.006 100.709  1.00  0.00           N  
ATOM   4285  CA  LYS B1904      47.121 106.384 101.260  1.00  0.00           C  
ATOM   4286  C   LYS B1904      47.349 104.953 101.687  1.00  0.00           C  
ATOM   4287  O   LYS B1904      47.028 104.581 102.819  1.00  0.00           O  
ATOM   4288  CB  LYS B1904      45.986 106.468 100.231  1.00  0.00           C  
ATOM   4289  CG  LYS B1904      44.791 105.566 100.480  1.00  0.00           C  
ATOM   4290  CD  LYS B1904      43.650 106.293 101.153  1.00  0.00           C  
ATOM   4291  CE  LYS B1904      42.430 105.378 101.249  1.00  0.00           C  
ATOM   4292  NZ  LYS B1904      42.528 104.270 102.223  1.00  0.00           N  
ATOM   4293  N   ARG B1905      47.927 104.165 100.786  1.00  0.00           N  
ATOM   4294  CA  ARG B1905      48.130 102.736 100.980  1.00  0.00           C  
ATOM   4295  C   ARG B1905      48.951 102.408 102.231  1.00  0.00           C  
ATOM   4296  O   ARG B1905      48.729 101.380 102.872  1.00  0.00           O  
ATOM   4297  CB  ARG B1905      48.781 102.143  99.724  1.00  0.00           C  
ATOM   4298  CG  ARG B1905      48.920 100.629  99.684  1.00  0.00           C  
ATOM   4299  CD  ARG B1905      49.670 100.184  98.411  1.00  0.00           C  
ATOM   4300  NE  ARG B1905      51.132 100.252  98.542  1.00  0.00           N  
ATOM   4301  CZ  ARG B1905      51.891 101.263  98.105  1.00  0.00           C  
ATOM   4302  NH1 ARG B1905      51.340 102.328  97.497  1.00  0.00           N  
ATOM   4303  NH2 ARG B1905      53.212 101.215  98.277  1.00  0.00           N  
ATOM   4304  N   THR B1906      49.873 103.300 102.579  1.00  0.00           N  
ATOM   4305  CA  THR B1906      50.832 103.056 103.651  1.00  0.00           C  
ATOM   4306  C   THR B1906      50.607 103.859 104.920  1.00  0.00           C  
ATOM   4307  O   THR B1906      50.984 103.412 105.999  1.00  0.00           O  
ATOM   4308  CB  THR B1906      52.250 103.303 103.172  1.00  0.00           C  
ATOM   4309  OG1 THR B1906      52.452 102.587 101.943  1.00  0.00           O  
ATOM   4310  CG2 THR B1906      53.233 102.775 104.197  1.00  0.00           C  
ATOM   4311  N   GLY B1907      49.997 105.036 104.796  1.00  0.00           N  
ATOM   4312  CA  GLY B1907      49.874 105.955 105.919  1.00  0.00           C  
ATOM   4313  C   GLY B1907      51.139 106.765 106.155  1.00  0.00           C  
ATOM   4314  O   GLY B1907      51.228 107.504 107.131  1.00  0.00           O  
ATOM   4315  N   GLU B1909      52.113 106.616 105.259  1.00  0.00           N  
ATOM   4316  CA  GLU B1909      53.331 107.422 105.239  1.00  0.00           C  
ATOM   4317  C   GLU B1909      53.000 108.902 105.005  1.00  0.00           C  
ATOM   4318  O   GLU B1909      52.423 109.263 103.969  1.00  0.00           O  
ATOM   4319  CB  GLU B1909      54.289 106.919 104.150  1.00  0.00           C  
ATOM   4320  CG  GLU B1909      55.109 105.686 104.515  1.00  0.00           C  
ATOM   4321  CD  GLU B1909      55.643 104.889 103.290  1.00  0.00           C  
ATOM   4322  OE1 GLU B1909      55.082 104.997 102.160  1.00  0.00           O  
ATOM   4323  OE2 GLU B1909      56.616 104.112 103.485  1.00  0.00           O  
ATOM   4324  N   MET B1910      53.374 109.729 105.981  1.00  0.00           N  
ATOM   4325  CA  MET B1910      53.147 111.173 105.967  1.00  0.00           C  
ATOM   4326  C   MET B1910      54.479 111.893 105.778  1.00  0.00           C  
ATOM   4327  O   MET B1910      55.448 111.616 106.498  1.00  0.00           O  
ATOM   4328  CB  MET B1910      52.505 111.636 107.285  1.00  0.00           C  
ATOM   4329  CG  MET B1910      51.039 111.244 107.463  1.00  0.00           C  
ATOM   4330  SD  MET B1910      50.323 111.764 109.059  1.00  0.00           S  
ATOM   4331  CE  MET B1910      50.994 110.551 110.223  1.00  0.00           C  
ATOM   4332  N   LEU B1913      54.538 112.808 104.817  1.00  0.00           N  
ATOM   4333  CA  LEU B1913      55.778 113.531 104.527  1.00  0.00           C  
ATOM   4334  C   LEU B1913      55.552 115.029 104.399  1.00  0.00           C  
ATOM   4335  O   LEU B1913      54.610 115.455 103.741  1.00  0.00           O  
ATOM   4336  CB  LEU B1913      56.417 113.025 103.234  1.00  0.00           C  
ATOM   4337  CG  LEU B1913      56.651 111.534 102.998  1.00  0.00           C  
ATOM   4338  CD1 LEU B1913      57.022 111.322 101.553  1.00  0.00           C  
ATOM   4339  CD2 LEU B1913      57.716 110.966 103.931  1.00  0.00           C  
ATOM   4340  N   GLU B1914      56.429 115.816 105.019  1.00  0.00           N  
ATOM   4341  CA  GLU B1914      56.455 117.264 104.840  1.00  0.00           C  
ATOM   4342  C   GLU B1914      57.214 117.538 103.541  1.00  0.00           C  
ATOM   4343  O   GLU B1914      58.353 117.119 103.368  1.00  0.00           O  
ATOM   4344  CB  GLU B1914      57.184 117.905 106.025  1.00  0.00           C  
ATOM   4345  CG  GLU B1914      56.427 119.007 106.744  1.00  0.00           C  
ATOM   4346  CD  GLU B1914      56.771 119.083 108.236  1.00  0.00           C  
ATOM   4347  OE1 GLU B1914      56.935 118.030 108.896  1.00  0.00           O  
ATOM   4348  OE2 GLU B1914      56.880 120.207 108.763  1.00  0.00           O  
ATOM   4349  N   VAL B1915      56.580 118.219 102.606  1.00  0.00           N  
ATOM   4350  CA  VAL B1915      57.199 118.464 101.313  1.00  0.00           C  
ATOM   4351  C   VAL B1915      56.996 119.926 100.970  1.00  0.00           C  
ATOM   4352  O   VAL B1915      55.899 120.467 101.120  1.00  0.00           O  
ATOM   4353  CB  VAL B1915      56.601 117.534 100.196  1.00  0.00           C  
ATOM   4354  CG1 VAL B1915      57.228 117.811  98.853  1.00  0.00           C  
ATOM   4355  CG2 VAL B1915      56.777 116.043 100.555  1.00  0.00           C  
ATOM   4356  N   ARG B1916      58.060 120.572 100.519  1.00  0.00           N  
ATOM   4357  CA  ARG B1916      57.937 121.918  99.981  1.00  0.00           C  
ATOM   4358  C   ARG B1916      57.288 121.864  98.610  1.00  0.00           C  
ATOM   4359  O   ARG B1916      57.448 120.890  97.886  1.00  0.00           O  
ATOM   4360  CB  ARG B1916      59.302 122.602  99.924  1.00  0.00           C  
ATOM   4361  CG  ARG B1916      59.958 122.761 101.282  1.00  0.00           C  
ATOM   4362  CD  ARG B1916      61.308 123.494 101.198  1.00  0.00           C  
ATOM   4363  NE  ARG B1916      62.022 123.207  99.954  1.00  0.00           N  
ATOM   4364  CZ  ARG B1916      62.933 124.007  99.399  1.00  0.00           C  
ATOM   4365  NH1 ARG B1916      63.245 125.162  99.981  1.00  0.00           N  
ATOM   4366  NH2 ARG B1916      63.528 123.661  98.251  1.00  0.00           N  
ATOM   4367  N   LYS B1917      56.525 122.906  98.288  1.00  0.00           N  
ATOM   4368  CA  LYS B1917      55.913 123.106  96.979  1.00  0.00           C  
ATOM   4369  C   LYS B1917      56.866 122.790  95.796  1.00  0.00           C  
ATOM   4370  O   LYS B1917      56.459 122.139  94.825  1.00  0.00           O  
ATOM   4371  CB  LYS B1917      55.364 124.552  96.873  1.00  0.00           C  
ATOM   4372  CG  LYS B1917      54.457 124.825  95.653  1.00  0.00           C  
ATOM   4373  CD  LYS B1917      54.124 126.317  95.450  1.00  0.00           C  
ATOM   4374  CE  LYS B1917      55.372 127.163  95.205  1.00  0.00           C  
ATOM   4375  NZ  LYS B1917      55.068 128.618  94.968  1.00  0.00           N  
ATOM   4376  N   GLU B1918      58.106 123.258  95.889  1.00  0.00           N  
ATOM   4377  CA  GLU B1918      59.149 123.047  94.864  1.00  0.00           C  
ATOM   4378  C   GLU B1918      59.638 121.604  94.769  1.00  0.00           C  
ATOM   4379  O   GLU B1918      60.220 121.201  93.760  1.00  0.00           O  
ATOM   4380  CB  GLU B1918      60.378 123.921  95.146  1.00  0.00           C  
ATOM   4381  CG  GLU B1918      60.056 125.327  95.468  1.00  0.00           C  
ATOM   4382  CD  GLU B1918      60.053 125.584  96.961  1.00  0.00           C  
ATOM   4383  OE1 GLU B1918      61.183 125.746  97.508  1.00  0.00           O  
ATOM   4384  OE2 GLU B1918      58.943 125.639  97.569  1.00  0.00           O  
ATOM   4385  N   GLU B1929      59.444 120.854  95.849  1.00  0.00           N  
ATOM   4386  CA  GLU B1929      59.883 119.470  95.921  1.00  0.00           C  
ATOM   4387  C   GLU B1929      58.822 118.522  95.405  1.00  0.00           C  
ATOM   4388  O   GLU B1929      59.110 117.359  95.189  1.00  0.00           O  
ATOM   4389  CB  GLU B1929      60.227 119.090  97.353  1.00  0.00           C  
ATOM   4390  CG  GLU B1929      61.315 119.920  97.968  1.00  0.00           C  
ATOM   4391  CD  GLU B1929      61.604 119.545  99.415  1.00  0.00           C  
ATOM   4392  OE1 GLU B1929      60.677 119.617 100.251  1.00  0.00           O  
ATOM   4393  OE2 GLU B1929      62.771 119.200  99.711  1.00  0.00           O  
ATOM   4394  N   LEU B1930      57.618 119.033  95.176  1.00  0.00           N  
ATOM   4395  CA  LEU B1930      56.431 118.206  94.941  1.00  0.00           C  
ATOM   4396  C   LEU B1930      56.473 117.455  93.616  1.00  0.00           C  
ATOM   4397  O   LEU B1930      56.272 116.255  93.610  1.00  0.00           O  
ATOM   4398  CB  LEU B1930      55.176 119.071  95.056  1.00  0.00           C  
ATOM   4399  CG  LEU B1930      53.826 118.665  95.648  1.00  0.00           C  
ATOM   4400  CD1 LEU B1930      53.896 117.735  96.859  1.00  0.00           C  
ATOM   4401  CD2 LEU B1930      53.071 119.959  95.992  1.00  0.00           C  
ATOM   4402  N   GLU B1931      56.753 118.139  92.505  1.00  0.00           N  
ATOM   4403  CA  GLU B1931      56.795 117.477  91.191  1.00  0.00           C  
ATOM   4404  C   GLU B1931      57.846 116.347  91.138  1.00  0.00           C  
ATOM   4405  O   GLU B1931      57.547 115.233  90.737  1.00  0.00           O  
ATOM   4406  CB  GLU B1931      56.982 118.492  90.036  1.00  0.00           C  
ATOM   4407  CG  GLU B1931      57.148 117.847  88.653  1.00  0.00           C  
ATOM   4408  CD  GLU B1931      56.914 118.792  87.447  1.00  0.00           C  
ATOM   4409  OE1 GLU B1931      56.726 120.029  87.623  1.00  0.00           O  
ATOM   4410  OE2 GLU B1931      56.909 118.277  86.296  1.00  0.00           O  
ATOM   4411  N   SER B1932      59.071 116.636  91.554  1.00  0.00           N  
ATOM   4412  CA  SER B1932      60.144 115.648  91.479  1.00  0.00           C  
ATOM   4413  C   SER B1932      59.982 114.531  92.516  1.00  0.00           C  
ATOM   4414  O   SER B1932      60.409 113.410  92.295  1.00  0.00           O  
ATOM   4415  CB  SER B1932      61.513 116.325  91.577  1.00  0.00           C  
ATOM   4416  OG  SER B1932      61.820 116.733  92.896  1.00  0.00           O  
ATOM   4417  N   THR B1933      59.345 114.851  93.632  1.00  0.00           N  
ATOM   4418  CA  THR B1933      59.020 113.883  94.674  1.00  0.00           C  
ATOM   4419  C   THR B1933      57.948 112.904  94.208  1.00  0.00           C  
ATOM   4420  O   THR B1933      58.149 111.694  94.235  1.00  0.00           O  
ATOM   4421  CB  THR B1933      58.576 114.596  95.968  1.00  0.00           C  
ATOM   4422  OG1 THR B1933      59.738 114.824  96.771  1.00  0.00           O  
ATOM   4423  CG2 THR B1933      57.602 113.763  96.774  1.00  0.00           C  
ATOM   4424  N   LEU B1934      56.818 113.439  93.759  1.00  0.00           N  
ATOM   4425  CA  LEU B1934      55.705 112.607  93.329  1.00  0.00           C  
ATOM   4426  C   LEU B1934      56.034 111.704  92.148  1.00  0.00           C  
ATOM   4427  O   LEU B1934      55.465 110.631  92.046  1.00  0.00           O  
ATOM   4428  CB  LEU B1934      54.469 113.455  93.047  1.00  0.00           C  
ATOM   4429  CG  LEU B1934      54.025 114.263  94.249  1.00  0.00           C  
ATOM   4430  CD1 LEU B1934      52.906 115.175  93.829  1.00  0.00           C  
ATOM   4431  CD2 LEU B1934      53.616 113.347  95.435  1.00  0.00           C  
ATOM   4432  N   SER B1950      56.957 112.118  91.277  1.00  0.00           N  
ATOM   4433  CA  SER B1950      57.333 111.282  90.132  1.00  0.00           C  
ATOM   4434  C   SER B1950      58.016 109.996  90.590  1.00  0.00           C  
ATOM   4435  O   SER B1950      58.203 109.057  89.806  1.00  0.00           O  
ATOM   4436  CB  SER B1950      58.225 112.040  89.144  1.00  0.00           C  
ATOM   4437  OG  SER B1950      59.561 112.101  89.594  1.00  0.00           O  
ATOM   4438  N   ILE B1951      58.381 109.966  91.868  1.00  0.00           N  
ATOM   4439  CA  ILE B1951      59.024 108.810  92.474  1.00  0.00           C  
ATOM   4440  C   ILE B1951      58.108 108.093  93.470  1.00  0.00           C  
ATOM   4441  O   ILE B1951      58.218 106.883  93.664  1.00  0.00           O  
ATOM   4442  CB  ILE B1951      60.392 109.204  93.081  1.00  0.00           C  
ATOM   4443  CG1 ILE B1951      61.480 109.025  92.017  1.00  0.00           C  
ATOM   4444  CG2 ILE B1951      60.704 108.389  94.322  1.00  0.00           C  
ATOM   4445  CD1 ILE B1951      62.864 109.285  92.493  1.00  0.00           C  
ATOM   4446  N   LEU B1955      57.182 108.829  94.072  1.00  0.00           N  
ATOM   4447  CA  LEU B1955      56.298 108.254  95.083  1.00  0.00           C  
ATOM   4448  C   LEU B1955      55.144 107.483  94.479  1.00  0.00           C  
ATOM   4449  O   LEU B1955      54.427 106.783  95.198  1.00  0.00           O  
ATOM   4450  CB  LEU B1955      55.745 109.336  96.018  1.00  0.00           C  
ATOM   4451  CG  LEU B1955      56.715 109.995  96.999  1.00  0.00           C  
ATOM   4452  CD1 LEU B1955      55.949 110.983  97.828  1.00  0.00           C  
ATOM   4453  CD2 LEU B1955      57.390 108.979  97.884  1.00  0.00           C  
ATOM   4454  N   MET B1956      54.971 107.616  93.165  1.00  0.00           N  
ATOM   4455  CA  MET B1956      53.802 107.092  92.477  1.00  0.00           C  
ATOM   4456  C   MET B1956      53.959 107.057  90.963  1.00  0.00           C  
ATOM   4457  O   MET B1956      54.717 107.847  90.382  1.00  0.00           O  
ATOM   4458  CB  MET B1956      52.557 107.904  92.844  1.00  0.00           C  
ATOM   4459  CG  MET B1956      52.460 109.294  92.220  1.00  0.00           C  
ATOM   4460  SD  MET B1956      50.780 109.958  92.387  1.00  0.00           S  
ATOM   4461  CE  MET B1956      49.785 108.714  91.549  1.00  0.00           C  
ATOM   4462  N   ASN B1957      53.245 106.122  90.335  1.00  0.00           N  
ATOM   4463  CA  ASN B1957      53.074 106.124  88.888  1.00  0.00           C  
ATOM   4464  C   ASN B1957      51.615 106.415  88.542  1.00  0.00           C  
ATOM   4465  O   ASN B1957      50.738 106.328  89.402  1.00  0.00           O  
ATOM   4466  CB  ASN B1957      53.583 104.825  88.240  1.00  0.00           C  
ATOM   4467  CG  ASN B1957      54.609 105.087  87.123  1.00  0.00           C  
ATOM   4468  OD1 ASN B1957      54.700 104.329  86.144  1.00  0.00           O  
ATOM   4469  ND2 ASN B1957      55.389 106.158  87.273  1.00  0.00           N  
ATOM   4470  N   THR B1958      51.379 106.758  87.280  1.00  0.00           N  
ATOM   4471  CA  THR B1958      50.107 107.306  86.815  1.00  0.00           C  
ATOM   4472  C   THR B1958      49.287 106.338  85.929  1.00  0.00           C  
ATOM   4473  O   THR B1958      48.051 106.398  85.905  1.00  0.00           O  
ATOM   4474  CB  THR B1958      50.355 108.699  86.153  1.00  0.00           C  
ATOM   4475  OG1 THR B1958      50.035 109.730  87.098  1.00  0.00           O  
ATOM   4476  CG2 THR B1958      49.542 108.899  84.888  1.00  0.00           C  
ATOM   4477  N   THR B1959      49.980 105.440  85.227  1.00  0.00           N  
ATOM   4478  CA  THR B1959      49.330 104.465  84.341  1.00  0.00           C  
ATOM   4479  C   THR B1959      49.372 103.043  84.918  1.00  0.00           C  
ATOM   4480  O   THR B1959      50.114 102.763  85.862  1.00  0.00           O  
ATOM   4481  CB  THR B1959      49.972 104.454  82.910  1.00  0.00           C  
ATOM   4482  OG1 THR B1959      50.606 105.715  82.621  1.00  0.00           O  
ATOM   4483  CG2 THR B1959      48.915 104.137  81.843  1.00  0.00           C  
ATOM   4484  N   SER B1960      48.562 102.158  84.339  1.00  0.00           N  
ATOM   4485  CA  SER B1960      48.611 100.718  84.607  1.00  0.00           C  
ATOM   4486  C   SER B1960      49.765 100.097  83.811  1.00  0.00           C  
ATOM   4487  O   SER B1960      50.219 100.680  82.825  1.00  0.00           O  
ATOM   4488  CB  SER B1960      47.289 100.068  84.203  1.00  0.00           C  
ATOM   4489  OG  SER B1960      46.204 100.977  84.278  1.00  0.00           O  
ATOM   4490  N   GLU B1961      50.233  98.920  84.228  1.00  0.00           N  
ATOM   4491  CA  GLU B1961      51.441  98.305  83.647  1.00  0.00           C  
ATOM   4492  C   GLU B1961      51.114  97.182  82.648  1.00  0.00           C  
ATOM   4493  O   GLU B1961      51.163  95.988  82.974  1.00  0.00           O  
ATOM   4494  CB  GLU B1961      52.367  97.791  84.762  1.00  0.00           C  
ATOM   4495  CG  GLU B1961      53.774  97.368  84.306  1.00  0.00           C  
ATOM   4496  CD  GLU B1961      54.882  98.289  84.810  1.00  0.00           C  
ATOM   4497  OE1 GLU B1961      54.615  99.481  85.109  1.00  0.00           O  
ATOM   4498  OE2 GLU B1961      56.033  97.806  84.903  1.00  0.00           O  
HETATM 4499  CB  P5A B1582      29.942  86.486  77.001  1.00  0.00           C  
HETATM 4500  CG  P5A B1582      29.985  87.689  76.065  1.00  0.00           C  
HETATM 4501  C   P5A B1582      27.915  86.237  78.343  1.00  0.00           C  
HETATM 4502  O   P5A B1582      26.937  86.952  78.526  1.00  0.00           O  
HETATM 4503  N   P5A B1582      27.821  86.760  75.968  1.00  0.00           N  
HETATM 4504  CD  P5A B1582      28.728  87.637  75.232  1.00  0.00           C  
HETATM 4505  CA  P5A B1582      28.489  86.004  76.995  1.00  0.00           C  
HETATM 4506  N3S P5A B1582      28.594  85.601  79.288  1.00  0.00           N  
HETATM 4507  S   P5A B1582      28.270  85.678  80.760  1.00  0.00           S  
HETATM 4508  O1S P5A B1582      29.272  84.793  81.414  1.00  0.00           O  
HETATM 4509  O2S P5A B1582      26.860  85.345  81.013  1.00  0.00           O  
HETATM 4510  O5' P5A B1582      28.600  87.178  81.282  1.00  0.00           O  
HETATM 4511  C5' P5A B1582      29.921  87.701  80.987  1.00  0.00           C  
HETATM 4512  C4' P5A B1582      30.333  88.544  82.175  1.00  0.00           C  
HETATM 4513  O4' P5A B1582      29.316  89.514  82.482  1.00  0.00           O  
HETATM 4514  C1' P5A B1582      29.215  89.696  83.891  1.00  0.00           C  
HETATM 4515  N9  P5A B1582      27.828  89.536  84.410  1.00  0.00           N  
HETATM 4516  C4  P5A B1582      27.252  90.358  85.299  1.00  0.00           C  
HETATM 4517  N3  P5A B1582      27.678  91.478  85.925  1.00  0.00           N  
HETATM 4518  C2  P5A B1582      26.872  92.143  86.758  1.00  0.00           C  
HETATM 4519  N1  P5A B1582      25.641  91.694  87.030  1.00  0.00           N  
HETATM 4520  C6  P5A B1582      25.165  90.570  86.442  1.00  0.00           C  
HETATM 4521  N6  P5A B1582      23.906  90.143  86.705  1.00  0.00           N  
HETATM 4522  C5  P5A B1582      25.969  89.886  85.544  1.00  0.00           C  
HETATM 4523  N7  P5A B1582      25.818  88.766  84.827  1.00  0.00           N  
HETATM 4524  C8  P5A B1582      26.945  88.562  84.114  1.00  0.00           C  
HETATM 4525  C2' P5A B1582      30.115  88.641  84.504  1.00  0.00           C  
HETATM 4526  O2' P5A B1582      31.357  89.272  84.780  1.00  0.00           O  
HETATM 4527  C3' P5A B1582      30.345  87.661  83.386  1.00  0.00           C  
HETATM 4528  O3' P5A B1582      31.595  86.999  83.486  1.00  0.00           O  
TER
END
