# Supplementary material for: Backbone Brackets and Arginine Tweezers delineate Class I and Class II aminoacyl tRNA synthetases
Source: PLoS Comput Biol. 2018 Apr 16;14(4):e1006101. doi: 10.1371/journal.pcbi.1006101 (PMC5919687; doi:10.1371/journal.pcbi.1006101)
Supplement: S12 File — All structures of Class II aaRS with residues renumbered according to the MSA. (GZ) [file pcbi.1006101.s024.tar.gz › 2j3m_A_renum.pdb]

ATOM      1  N   MET A 272       4.109 -20.682  30.326  1.00  0.00           N  
ATOM      2  CA  MET A 272       3.353 -19.704  29.483  1.00  0.00           C  
ATOM      3  C   MET A 272       2.312 -20.465  28.683  1.00  0.00           C  
ATOM      4  O   MET A 272       2.603 -21.540  28.211  1.00  0.00           O  
ATOM      5  CB  MET A 272       4.312 -18.939  28.538  1.00  0.00           C  
ATOM      6  CG  MET A 272       3.661 -17.788  27.692  1.00  0.00           C  
ATOM      7  SD  MET A 272       2.224 -16.862  28.378  1.00  0.00           S  
ATOM      8  CE  MET A 272       2.975 -15.361  29.070  1.00  0.00           C  
ATOM      9  N   LYS A 273       1.117 -19.900  28.531  1.00  0.00           N  
ATOM     10  CA  LYS A 273       0.093 -20.472  27.637  1.00  0.00           C  
ATOM     11  C   LYS A 273       0.450 -20.075  26.229  1.00  0.00           C  
ATOM     12  O   LYS A 273       0.656 -18.915  25.958  1.00  0.00           O  
ATOM     13  CB  LYS A 273      -1.310 -19.984  27.964  1.00  0.00           C  
ATOM     14  CG  LYS A 273      -1.915 -20.566  29.231  1.00  0.00           C  
ATOM     15  CD  LYS A 273      -2.795 -19.493  29.903  1.00  0.00           C  
ATOM     16  CE  LYS A 273      -3.080 -19.855  31.386  1.00  0.00           C  
ATOM     17  NZ  LYS A 273      -2.611 -18.787  32.341  1.00  0.00           N  
ATOM     18  N   GLN A 274       0.571 -21.071  25.355  1.00  0.00           N  
ATOM     19  CA  GLN A 274       0.885 -20.881  23.953  1.00  0.00           C  
ATOM     20  C   GLN A 274      -0.283 -20.208  23.258  1.00  0.00           C  
ATOM     21  O   GLN A 274      -0.107 -19.577  22.198  1.00  0.00           O  
ATOM     22  CB  GLN A 274       1.134 -22.228  23.331  1.00  0.00           C  
ATOM     23  CG  GLN A 274       1.489 -22.238  21.878  1.00  0.00           C  
ATOM     24  CD  GLN A 274       2.075 -23.577  21.495  1.00  0.00           C  
ATOM     25  OE1 GLN A 274       2.408 -24.359  22.354  1.00  0.00           O  
ATOM     26  NE2 GLN A 274       2.226 -23.826  20.235  1.00  0.00           N  
ATOM     27  N   SER A 275      -1.474 -20.348  23.841  1.00  0.00           N  
ATOM     28  CA  SER A 275      -2.659 -19.703  23.291  1.00  0.00           C  
ATOM     29  C   SER A 275      -2.591 -18.174  23.468  1.00  0.00           C  
ATOM     30  O   SER A 275      -3.286 -17.446  22.799  1.00  0.00           O  
ATOM     31  CB  SER A 275      -3.935 -20.279  23.908  1.00  0.00           C  
ATOM     32  OG  SER A 275      -4.186 -19.738  25.191  1.00  0.00           O  
ATOM     33  N   LYS A 276      -1.728 -17.719  24.368  1.00  0.00           N  
ATOM     34  CA  LYS A 276      -1.532 -16.315  24.647  1.00  0.00           C  
ATOM     35  C   LYS A 276      -0.371 -15.749  23.858  1.00  0.00           C  
ATOM     36  O   LYS A 276      -0.140 -14.535  23.835  1.00  0.00           O  
ATOM     37  CB  LYS A 276      -1.272 -16.132  26.129  1.00  0.00           C  
ATOM     38  CG  LYS A 276      -2.484 -15.659  26.870  1.00  0.00           C  
ATOM     39  CD  LYS A 276      -3.462 -16.720  27.149  1.00  0.00           C  
ATOM     40  CE  LYS A 276      -4.779 -16.079  27.502  1.00  0.00           C  
ATOM     41  NZ  LYS A 276      -5.564 -17.046  28.263  1.00  0.00           N  
ATOM     42  N   MET A 277       0.333 -16.635  23.173  1.00  0.00           N  
ATOM     43  CA  MET A 277       1.475 -16.243  22.403  1.00  0.00           C  
ATOM     44  C   MET A 277       1.186 -16.204  20.939  1.00  0.00           C  
ATOM     45  O   MET A 277       0.519 -17.094  20.385  1.00  0.00           O  
ATOM     46  CB  MET A 277       2.622 -17.206  22.648  1.00  0.00           C  
ATOM     47  CG  MET A 277       3.205 -17.076  24.003  1.00  0.00           C  
ATOM     48  SD  MET A 277       4.521 -18.249  24.054  1.00  0.00           S  
ATOM     49  CE  MET A 277       5.757 -17.370  23.062  1.00  0.00           C  
ATOM     50  N   LEU A 278       1.698 -15.164  20.302  1.00  0.00           N  
ATOM     51  CA  LEU A 278       1.759 -15.152  18.852  1.00  0.00           C  
ATOM     52  C   LEU A 278       2.969 -15.970  18.400  1.00  0.00           C  
ATOM     53  O   LEU A 278       4.115 -15.571  18.589  1.00  0.00           O  
ATOM     54  CB  LEU A 278       1.822 -13.712  18.324  1.00  0.00           C  
ATOM     55  CG  LEU A 278       2.232 -13.432  16.889  1.00  0.00           C  
ATOM     56  CD1 LEU A 278       1.107 -13.794  15.927  1.00  0.00           C  
ATOM     57  CD2 LEU A 278       2.635 -11.936  16.836  1.00  0.00           C  
ATOM     58  N   ILE A 279       2.685 -17.136  17.832  1.00  0.00           N  
ATOM     59  CA  ILE A 279       3.697 -17.952  17.202  1.00  0.00           C  
ATOM     60  C   ILE A 279       3.107 -18.328  15.870  1.00  0.00           C  
ATOM     61  O   ILE A 279       2.525 -19.396  15.731  1.00  0.00           O  
ATOM     62  CB  ILE A 279       4.031 -19.191  18.037  1.00  0.00           C  
ATOM     63  CG1 ILE A 279       4.487 -18.779  19.452  1.00  0.00           C  
ATOM     64  CG2 ILE A 279       5.101 -20.023  17.360  1.00  0.00           C  
ATOM     65  CD1 ILE A 279       4.229 -19.840  20.556  1.00  0.00           C  
ATOM     66  N   PRO A 281       3.248 -17.444  14.856  1.00  0.00           N  
ATOM     67  CA  PRO A 281       2.699 -17.788  13.560  1.00  0.00           C  
ATOM     68  C   PRO A 281       3.491 -18.893  12.844  1.00  0.00           C  
ATOM     69  O   PRO A 281       4.246 -18.620  11.914  1.00  0.00           O  
ATOM     70  CB  PRO A 281       2.791 -16.460  12.801  1.00  0.00           C  
ATOM     71  CG  PRO A 281       3.945 -15.805  13.356  1.00  0.00           C  
ATOM     72  CD  PRO A 281       3.897 -16.124  14.823  1.00  0.00           C  
ATOM     73  N   THR A 282       3.309 -20.146  13.265  1.00  0.00           N  
ATOM     74  CA  THR A 282       3.925 -21.260  12.524  1.00  0.00           C  
ATOM     75  C   THR A 282       3.294 -21.392  11.131  1.00  0.00           C  
ATOM     76  O   THR A 282       2.148 -20.956  10.896  1.00  0.00           O  
ATOM     77  CB  THR A 282       3.858 -22.599  13.269  1.00  0.00           C  
ATOM     78  OG1 THR A 282       2.494 -22.881  13.594  1.00  0.00           O  
ATOM     79  CG2 THR A 282       4.704 -22.559  14.533  1.00  0.00           C  
ATOM     80  N   LEU A 283       4.080 -21.922  10.201  1.00  0.00           N  
ATOM     81  CA  LEU A 283       3.609 -22.093   8.841  1.00  0.00           C  
ATOM     82  C   LEU A 283       3.604 -23.571   8.488  1.00  0.00           C  
ATOM     83  O   LEU A 283       4.496 -24.353   8.818  1.00  0.00           O  
ATOM     84  CB  LEU A 283       4.439 -21.259   7.841  1.00  0.00           C  
ATOM     85  CG  LEU A 283       4.508 -19.761   8.086  1.00  0.00           C  
ATOM     86  CD1 LEU A 283       5.466 -19.103   7.099  1.00  0.00           C  
ATOM     87  CD2 LEU A 283       3.124 -19.108   8.042  1.00  0.00           C  
ATOM     88  N   GLU A 291      14.419 -18.226   1.981  1.00  0.00           N  
ATOM     89  CA  GLU A 291      15.292 -19.058   1.079  1.00  0.00           C  
ATOM     90  C   GLU A 291      16.470 -19.764   1.815  1.00  0.00           C  
ATOM     91  O   GLU A 291      16.613 -20.991   1.748  1.00  0.00           O  
ATOM     92  CB  GLU A 291      15.767 -18.216  -0.131  1.00  0.00           C  
ATOM     93  CG  GLU A 291      16.529 -18.971  -1.243  1.00  0.00           C  
ATOM     94  CD  GLU A 291      15.623 -19.672  -2.268  1.00  0.00           C  
ATOM     95  OE1 GLU A 291      14.592 -20.293  -1.871  1.00  0.00           O  
ATOM     96  OE2 GLU A 291      15.980 -19.628  -3.476  1.00  0.00           O  
ATOM     97  N   VAL A 292      17.303 -18.994   2.511  1.00  0.00           N  
ATOM     98  CA  VAL A 292      18.319 -19.538   3.427  1.00  0.00           C  
ATOM     99  C   VAL A 292      17.600 -20.293   4.556  1.00  0.00           C  
ATOM    100  O   VAL A 292      16.581 -19.839   5.069  1.00  0.00           O  
ATOM    101  CB  VAL A 292      19.225 -18.372   3.959  1.00  0.00           C  
ATOM    102  CG1 VAL A 292      19.597 -18.507   5.390  1.00  0.00           C  
ATOM    103  CG2 VAL A 292      20.465 -18.162   3.084  1.00  0.00           C  
ATOM    104  N   LEU A 293      18.131 -21.458   4.921  1.00  0.00           N  
ATOM    105  CA  LEU A 293      17.487 -22.366   5.872  1.00  0.00           C  
ATOM    106  C   LEU A 293      17.087 -21.775   7.235  1.00  0.00           C  
ATOM    107  O   LEU A 293      15.972 -21.988   7.720  1.00  0.00           O  
ATOM    108  CB  LEU A 293      18.368 -23.593   6.087  1.00  0.00           C  
ATOM    109  CG  LEU A 293      18.063 -24.472   7.287  1.00  0.00           C  
ATOM    110  CD1 LEU A 293      16.861 -25.352   6.940  1.00  0.00           C  
ATOM    111  CD2 LEU A 293      19.267 -25.303   7.611  1.00  0.00           C  
ATOM    112  N   SER A 296      18.003 -21.052   7.863  1.00  0.00           N  
ATOM    113  CA  SER A 296      17.713 -20.440   9.150  1.00  0.00           C  
ATOM    114  C   SER A 296      16.557 -19.471   8.976  1.00  0.00           C  
ATOM    115  O   SER A 296      15.745 -19.357   9.843  1.00  0.00           O  
ATOM    116  CB  SER A 296      18.930 -19.701   9.666  1.00  0.00           C  
ATOM    117  OG  SER A 296      19.295 -18.702   8.726  1.00  0.00           O  
ATOM    118  N   HIS A 297      16.491 -18.786   7.839  1.00  0.00           N  
ATOM    119  CA  HIS A 297      15.411 -17.860   7.602  1.00  0.00           C  
ATOM    120  C   HIS A 297      14.049 -18.543   7.382  1.00  0.00           C  
ATOM    121  O   HIS A 297      13.060 -18.104   7.929  1.00  0.00           O  
ATOM    122  CB  HIS A 297      15.715 -16.826   6.490  1.00  0.00           C  
ATOM    123  CG  HIS A 297      14.818 -15.630   6.580  1.00  0.00           C  
ATOM    124  ND1 HIS A 297      14.142 -15.108   5.501  1.00  0.00           N  
ATOM    125  CD2 HIS A 297      14.406 -14.917   7.655  1.00  0.00           C  
ATOM    126  CE1 HIS A 297      13.399 -14.090   5.894  1.00  0.00           C  
ATOM    127  NE2 HIS A 297      13.522 -13.969   7.203  1.00  0.00           N  
ATOM    128  N   GLN A 298      14.039 -19.606   6.584  1.00  0.00           N  
ATOM    129  CA  GLN A 298      12.890 -20.429   6.344  1.00  0.00           C  
ATOM    130  C   GLN A 298      12.355 -20.960   7.652  1.00  0.00           C  
ATOM    131  O   GLN A 298      11.142 -20.875   7.898  1.00  0.00           O  
ATOM    132  CB  GLN A 298      13.253 -21.652   5.488  1.00  0.00           C  
ATOM    133  CG  GLN A 298      13.886 -21.407   4.152  1.00  0.00           C  
ATOM    134  CD  GLN A 298      14.130 -22.725   3.437  1.00  0.00           C  
ATOM    135  OE1 GLN A 298      14.054 -23.789   4.049  1.00  0.00           O  
ATOM    136  NE2 GLN A 298      14.426 -22.664   2.144  1.00  0.00           N  
ATOM    137  N   ILE A 303      13.246 -21.517   8.474  1.00  0.00           N  
ATOM    138  CA  ILE A 303      12.817 -22.119   9.738  1.00  0.00           C  
ATOM    139  C   ILE A 303      12.309 -21.055  10.719  1.00  0.00           C  
ATOM    140  O   ILE A 303      11.270 -21.242  11.338  1.00  0.00           O  
ATOM    141  CB  ILE A 303      13.887 -23.084  10.424  1.00  0.00           C  
ATOM    142  CG1 ILE A 303      14.990 -22.316  11.102  1.00  0.00           C  
ATOM    143  CG2 ILE A 303      14.528 -24.061   9.458  1.00  0.00           C  
ATOM    144  CD1 ILE A 303      14.732 -22.116  12.587  1.00  0.00           C  
ATOM    145  N   LEU A 305      13.020 -19.933  10.818  1.00  0.00           N  
ATOM    146  CA  LEU A 305      12.658 -18.865  11.748  1.00  0.00           C  
ATOM    147  C   LEU A 305      11.360 -18.255  11.334  1.00  0.00           C  
ATOM    148  O   LEU A 305      10.551 -17.921  12.161  1.00  0.00           O  
ATOM    149  CB  LEU A 305      13.767 -17.813  11.905  1.00  0.00           C  
ATOM    150  CG  LEU A 305      14.989 -18.293  12.673  1.00  0.00           C  
ATOM    151  CD1 LEU A 305      16.155 -17.352  12.493  1.00  0.00           C  
ATOM    152  CD2 LEU A 305      14.695 -18.554  14.160  1.00  0.00           C  
ATOM    153  N   LEU A 306      11.139 -18.175  10.037  1.00  0.00           N  
ATOM    154  CA  LEU A 306       9.850 -17.758   9.516  1.00  0.00           C  
ATOM    155  C   LEU A 306       8.759 -18.785   9.819  1.00  0.00           C  
ATOM    156  O   LEU A 306       7.741 -18.467  10.449  1.00  0.00           O  
ATOM    157  CB  LEU A 306       9.951 -17.518   8.013  1.00  0.00           C  
ATOM    158  CG  LEU A 306      10.454 -16.170   7.522  1.00  0.00           C  
ATOM    159  CD1 LEU A 306      10.551 -16.184   5.979  1.00  0.00           C  
ATOM    160  CD2 LEU A 306       9.589 -14.999   8.054  1.00  0.00           C  
ATOM    161  N   ARG A 307       9.014 -20.018   9.390  1.00  0.00           N  
ATOM    162  CA  ARG A 307       8.106 -21.133   9.565  1.00  0.00           C  
ATOM    163  C   ARG A 307       7.768 -21.476  11.028  1.00  0.00           C  
ATOM    164  O   ARG A 307       6.637 -21.857  11.343  1.00  0.00           O  
ATOM    165  CB  ARG A 307       8.656 -22.352   8.803  1.00  0.00           C  
ATOM    166  CG  ARG A 307       7.729 -23.527   8.737  1.00  0.00           C  
ATOM    167  CD  ARG A 307       8.144 -24.500   7.646  1.00  0.00           C  
ATOM    168  NE  ARG A 307       7.602 -25.829   7.900  1.00  0.00           N  
ATOM    169  CZ  ARG A 307       8.346 -26.851   8.318  1.00  0.00           C  
ATOM    170  NH1 ARG A 307       9.661 -26.670   8.521  1.00  0.00           N  
ATOM    171  NH2 ARG A 307       7.786 -28.042   8.538  1.00  0.00           N  
ATOM    172  N   ALA A 308       8.735 -21.308  11.916  1.00  0.00           N  
ATOM    173  CA  ALA A 308       8.550 -21.609  13.326  1.00  0.00           C  
ATOM    174  C   ALA A 308       7.952 -20.420  14.054  1.00  0.00           C  
ATOM    175  O   ALA A 308       7.794 -20.462  15.263  1.00  0.00           O  
ATOM    176  CB  ALA A 308       9.882 -22.035  13.969  1.00  0.00           C  
ATOM    177  N   GLY A 309       7.622 -19.362  13.315  1.00  0.00           N  
ATOM    178  CA  GLY A 309       6.938 -18.202  13.886  1.00  0.00           C  
ATOM    179  C   GLY A 309       7.796 -17.411  14.821  1.00  0.00           C  
ATOM    180  O   GLY A 309       7.318 -16.842  15.817  1.00  0.00           O  
ATOM    181  N   TYR A 310       9.089 -17.371  14.522  1.00  0.00           N  
ATOM    182  CA  TYR A 310      10.004 -16.665  15.387  1.00  0.00           C  
ATOM    183  C   TYR A 310      10.113 -15.216  14.927  1.00  0.00           C  
ATOM    184  O   TYR A 310      10.214 -14.320  15.725  1.00  0.00           O  
ATOM    185  CB  TYR A 310      11.372 -17.308  15.320  1.00  0.00           C  
ATOM    186  CG  TYR A 310      11.607 -18.456  16.262  1.00  0.00           C  
ATOM    187  CD1 TYR A 310      12.463 -18.322  17.346  1.00  0.00           C  
ATOM    188  CD2 TYR A 310      11.024 -19.702  16.039  1.00  0.00           C  
ATOM    189  CE1 TYR A 310      12.692 -19.389  18.239  1.00  0.00           C  
ATOM    190  CE2 TYR A 310      11.260 -20.763  16.910  1.00  0.00           C  
ATOM    191  CZ  TYR A 310      12.085 -20.588  18.003  1.00  0.00           C  
ATOM    192  OH  TYR A 310      12.307 -21.650  18.835  1.00  0.00           O  
ATOM    193  N   ILE A 311      10.140 -15.001  13.623  1.00  0.00           N  
ATOM    194  CA  ILE A 311      10.431 -13.701  13.108  1.00  0.00           C  
ATOM    195  C   ILE A 311       9.537 -13.407  11.936  1.00  0.00           C  
ATOM    196  O   ILE A 311       9.028 -14.292  11.284  1.00  0.00           O  
ATOM    197  CB  ILE A 311      11.945 -13.528  12.664  1.00  0.00           C  
ATOM    198  CG1 ILE A 311      12.276 -14.444  11.486  1.00  0.00           C  
ATOM    199  CG2 ILE A 311      12.921 -13.696  13.846  1.00  0.00           C  
ATOM    200  CD1 ILE A 311      13.249 -13.838  10.558  1.00  0.00           C  
ATOM    201  N   ARG A 312       9.355 -12.138  11.679  1.00  0.00           N  
ATOM    202  CA  ARG A 312       8.641 -11.683  10.514  1.00  0.00           C  
ATOM    203  C   ARG A 312       9.458 -10.549   9.924  1.00  0.00           C  
ATOM    204  O   ARG A 312      10.258  -9.949  10.612  1.00  0.00           O  
ATOM    205  CB  ARG A 312       7.234 -11.250  10.883  1.00  0.00           C  
ATOM    206  CG  ARG A 312       6.249 -12.418  11.046  1.00  0.00           C  
ATOM    207  CD  ARG A 312       6.291 -13.308   9.798  1.00  0.00           C  
ATOM    208  NE  ARG A 312       5.372 -14.438   9.787  1.00  0.00           N  
ATOM    209  CZ  ARG A 312       5.646 -15.669  10.217  1.00  0.00           C  
ATOM    210  NH1 ARG A 312       6.814 -15.954  10.768  1.00  0.00           N  
ATOM    211  NH2 ARG A 312       4.724 -16.610  10.106  1.00  0.00           N  
ATOM    212  N   GLN A 313       9.272 -10.294   8.648  1.00  0.00           N  
ATOM    213  CA  GLN A 313       9.959  -9.242   7.936  1.00  0.00           C  
ATOM    214  C   GLN A 313       9.071  -8.006   7.882  1.00  0.00           C  
ATOM    215  O   GLN A 313       7.929  -8.061   7.429  1.00  0.00           O  
ATOM    216  CB  GLN A 313      10.324  -9.732   6.526  1.00  0.00           C  
ATOM    217  CG  GLN A 313      10.606  -8.601   5.561  1.00  0.00           C  
ATOM    218  CD  GLN A 313      11.378  -9.023   4.317  1.00  0.00           C  
ATOM    219  OE1 GLN A 313      11.133  -8.506   3.229  1.00  0.00           O  
ATOM    220  NE2 GLN A 313      12.326  -9.924   4.475  1.00  0.00           N  
ATOM    221  N   VAL A 314       9.576  -6.887   8.378  1.00  0.00           N  
ATOM    222  CA  VAL A 314       8.819  -5.635   8.306  1.00  0.00           C  
ATOM    223  C   VAL A 314       9.179  -4.860   7.056  1.00  0.00           C  
ATOM    224  O   VAL A 314       8.332  -4.313   6.366  1.00  0.00           O  
ATOM    225  CB  VAL A 314       9.032  -4.808   9.539  1.00  0.00           C  
ATOM    226  CG1 VAL A 314       8.304  -3.476   9.424  1.00  0.00           C  
ATOM    227  CG2 VAL A 314       8.588  -5.595  10.750  1.00  0.00           C  
ATOM    228  N   ALA A 315      10.459  -4.826   6.759  1.00  0.00           N  
ATOM    229  CA  ALA A 315      10.916  -4.393   5.453  1.00  0.00           C  
ATOM    230  C   ALA A 315      12.101  -5.262   5.111  1.00  0.00           C  
ATOM    231  O   ALA A 315      12.511  -6.089   5.880  1.00  0.00           O  
ATOM    232  CB  ALA A 315      11.279  -2.872   5.460  1.00  0.00           C  
ATOM    233  N   ALA A 316      12.642  -5.077   3.937  1.00  0.00           N  
ATOM    234  CA  ALA A 316      13.897  -5.676   3.567  1.00  0.00           C  
ATOM    235  C   ALA A 316      14.997  -5.475   4.596  1.00  0.00           C  
ATOM    236  O   ALA A 316      15.355  -4.347   4.929  1.00  0.00           O  
ATOM    237  CB  ALA A 316      14.318  -5.162   2.184  1.00  0.00           C  
ATOM    238  N   GLY A 317      15.537  -6.589   5.084  1.00  0.00           N  
ATOM    239  CA  GLY A 317      16.590  -6.619   6.089  1.00  0.00           C  
ATOM    240  C   GLY A 317      16.087  -6.081   7.422  1.00  0.00           C  
ATOM    241  O   GLY A 317      16.874  -5.772   8.321  1.00  0.00           O  
ATOM    242  N   ILE A 318      14.770  -5.973   7.547  1.00  0.00           N  
ATOM    243  CA  ILE A 318      14.164  -5.408   8.734  1.00  0.00           C  
ATOM    244  C   ILE A 318      13.091  -6.349   9.272  1.00  0.00           C  
ATOM    245  O   ILE A 318      12.051  -6.583   8.650  1.00  0.00           O  
ATOM    246  CB  ILE A 318      13.631  -3.936   8.484  1.00  0.00           C  
ATOM    247  CG1 ILE A 318      14.782  -3.019   7.979  1.00  0.00           C  
ATOM    248  CG2 ILE A 318      13.075  -3.421   9.710  1.00  0.00           C  
ATOM    249  CD1 ILE A 318      14.383  -1.641   7.457  1.00  0.00           C  
ATOM    250  N   TYR A 319      13.368  -6.895  10.436  1.00  0.00           N  
ATOM    251  CA  TYR A 319      12.634  -8.021  10.977  1.00  0.00           C  
ATOM    252  C   TYR A 319      12.140  -7.719  12.349  1.00  0.00           C  
ATOM    253  O   TYR A 319      12.809  -7.032  13.126  1.00  0.00           O  
ATOM    254  CB  TYR A 319      13.511  -9.275  11.036  1.00  0.00           C  
ATOM    255  CG  TYR A 319      14.143  -9.538   9.719  1.00  0.00           C  
ATOM    256  CD1 TYR A 319      15.492  -9.248   9.510  1.00  0.00           C  
ATOM    257  CD2 TYR A 319      13.398 -10.028   8.662  1.00  0.00           C  
ATOM    258  CE1 TYR A 319      16.071  -9.468   8.288  1.00  0.00           C  
ATOM    259  CE2 TYR A 319      13.979 -10.287   7.429  1.00  0.00           C  
ATOM    260  CZ  TYR A 319      15.319  -9.994   7.250  1.00  0.00           C  
ATOM    261  OH  TYR A 319      15.921 -10.194   6.024  1.00  0.00           O  
ATOM    262  N   SER A 320      10.948  -8.231  12.617  1.00  0.00           N  
ATOM    263  CA  SER A 320      10.397  -8.222  13.943  1.00  0.00           C  
ATOM    264  C   SER A 320      10.798  -9.559  14.540  1.00  0.00           C  
ATOM    265  O   SER A 320      10.992 -10.559  13.844  1.00  0.00           O  
ATOM    266  CB  SER A 320       8.883  -8.062  13.888  1.00  0.00           C  
ATOM    267  OG  SER A 320       8.331  -8.879  12.874  1.00  0.00           O  
ATOM    268  N   TYR A 321      10.980  -9.553  15.840  1.00  0.00           N  
ATOM    269  CA  TYR A 321      11.414 -10.734  16.537  1.00  0.00           C  
ATOM    270  C   TYR A 321      10.222 -11.047  17.315  1.00  0.00           C  
ATOM    271  O   TYR A 321       9.901 -10.351  18.272  1.00  0.00           O  
ATOM    272  CB  TYR A 321      12.583 -10.430  17.458  1.00  0.00           C  
ATOM    273  CG  TYR A 321      13.783  -9.872  16.746  1.00  0.00           C  
ATOM    274  CD1 TYR A 321      14.094  -8.541  16.843  1.00  0.00           C  
ATOM    275  CD2 TYR A 321      14.579 -10.672  15.935  1.00  0.00           C  
ATOM    276  CE1 TYR A 321      15.185  -8.016  16.213  1.00  0.00           C  
ATOM    277  CE2 TYR A 321      15.687 -10.148  15.290  1.00  0.00           C  
ATOM    278  CZ  TYR A 321      15.981  -8.804  15.433  1.00  0.00           C  
ATOM    279  OH  TYR A 321      17.085  -8.245  14.818  1.00  0.00           O  
ATOM    280  N   LEU A 322       9.557 -12.109  16.910  1.00  0.00           N  
ATOM    281  CA  LEU A 322       8.274 -12.439  17.547  1.00  0.00           C  
ATOM    282  C   LEU A 322       8.599 -12.986  18.905  1.00  0.00           C  
ATOM    283  O   LEU A 322       9.763 -13.061  19.226  1.00  0.00           O  
ATOM    284  CB  LEU A 322       7.411 -13.385  16.700  1.00  0.00           C  
ATOM    285  CG  LEU A 322       7.136 -12.887  15.292  1.00  0.00           C  
ATOM    286  CD1 LEU A 322       5.850 -13.493  14.840  1.00  0.00           C  
ATOM    287  CD2 LEU A 322       7.087 -11.407  15.169  1.00  0.00           C  
ATOM    288  N   PRO A 323       7.582 -13.291  19.731  1.00  0.00           N  
ATOM    289  CA  PRO A 323       7.868 -13.798  21.093  1.00  0.00           C  
ATOM    290  C   PRO A 323       8.991 -14.852  21.224  1.00  0.00           C  
ATOM    291  O   PRO A 323       9.835 -14.724  22.085  1.00  0.00           O  
ATOM    292  CB  PRO A 323       6.501 -14.307  21.552  1.00  0.00           C  
ATOM    293  CG  PRO A 323       5.537 -13.325  20.867  1.00  0.00           C  
ATOM    294  CD  PRO A 323       6.129 -13.124  19.501  1.00  0.00           C  
ATOM    295  N   LEU A 324       9.027 -15.842  20.348  1.00  0.00           N  
ATOM    296  CA  LEU A 324      10.015 -16.908  20.403  1.00  0.00           C  
ATOM    297  C   LEU A 324      11.447 -16.413  20.131  1.00  0.00           C  
ATOM    298  O   LEU A 324      12.375 -16.803  20.847  1.00  0.00           O  
ATOM    299  CB  LEU A 324       9.616 -18.008  19.397  1.00  0.00           C  
ATOM    300  CG  LEU A 324       8.916 -19.294  19.831  1.00  0.00           C  
ATOM    301  CD1 LEU A 324       8.111 -19.210  21.106  1.00  0.00           C  
ATOM    302  CD2 LEU A 324       8.096 -19.822  18.714  1.00  0.00           C  
ATOM    303  N   ALA A 325      11.616 -15.559  19.114  1.00  0.00           N  
ATOM    304  CA  ALA A 325      12.929 -14.978  18.759  1.00  0.00           C  
ATOM    305  C   ALA A 325      13.426 -14.068  19.857  1.00  0.00           C  
ATOM    306  O   ALA A 325      14.618 -14.069  20.208  1.00  0.00           O  
ATOM    307  CB  ALA A 325      12.853 -14.219  17.457  1.00  0.00           C  
ATOM    308  N   ASN A 332      12.509 -13.311  20.428  1.00  0.00           N  
ATOM    309  CA  ASN A 332      12.838 -12.457  21.564  1.00  0.00           C  
ATOM    310  C   ASN A 332      13.309 -13.252  22.754  1.00  0.00           C  
ATOM    311  O   ASN A 332      14.291 -12.870  23.422  1.00  0.00           O  
ATOM    312  CB  ASN A 332      11.665 -11.581  21.960  1.00  0.00           C  
ATOM    313  CG  ASN A 332      12.101 -10.384  22.727  1.00  0.00           C  
ATOM    314  OD1 ASN A 332      12.709  -9.489  22.174  1.00  0.00           O  
ATOM    315  ND2 ASN A 332      11.835 -10.367  24.015  1.00  0.00           N  
ATOM    316  N   ARG A 333      12.648 -14.370  23.039  1.00  0.00           N  
ATOM    317  CA  ARG A 333      13.170 -15.239  24.093  1.00  0.00           C  
ATOM    318  C   ARG A 333      14.588 -15.709  23.776  1.00  0.00           C  
ATOM    319  O   ARG A 333      15.469 -15.601  24.605  1.00  0.00           O  
ATOM    320  CB  ARG A 333      12.232 -16.404  24.376  1.00  0.00           C  
ATOM    321  CG  ARG A 333      10.871 -15.911  24.841  1.00  0.00           C  
ATOM    322  CD  ARG A 333       9.964 -17.022  25.173  1.00  0.00           C  
ATOM    323  NE  ARG A 333      10.421 -17.769  26.339  1.00  0.00           N  
ATOM    324  CZ  ARG A 333      10.263 -17.434  27.618  1.00  0.00           C  
ATOM    325  NH1 ARG A 333       9.714 -16.279  27.964  1.00  0.00           N  
ATOM    326  NH2 ARG A 333      10.725 -18.246  28.561  1.00  0.00           N  
ATOM    327  N   VAL A 334      14.824 -16.198  22.570  1.00  0.00           N  
ATOM    328  CA  VAL A 334      16.163 -16.643  22.186  1.00  0.00           C  
ATOM    329  C   VAL A 334      17.167 -15.497  22.259  1.00  0.00           C  
ATOM    330  O   VAL A 334      18.187 -15.593  22.897  1.00  0.00           O  
ATOM    331  CB  VAL A 334      16.131 -17.317  20.811  1.00  0.00           C  
ATOM    332  CG1 VAL A 334      17.530 -17.757  20.395  1.00  0.00           C  
ATOM    333  CG2 VAL A 334      15.188 -18.448  20.855  1.00  0.00           C  
ATOM    334  N   LEU A 335      16.847 -14.387  21.642  1.00  0.00           N  
ATOM    335  CA  LEU A 335      17.679 -13.194  21.743  1.00  0.00           C  
ATOM    336  C   LEU A 335      18.103 -12.899  23.134  1.00  0.00           C  
ATOM    337  O   LEU A 335      19.286 -12.654  23.360  1.00  0.00           O  
ATOM    338  CB  LEU A 335      16.950 -11.965  21.221  1.00  0.00           C  
ATOM    339  CG  LEU A 335      16.802 -11.832  19.715  1.00  0.00           C  
ATOM    340  CD1 LEU A 335      16.069 -10.541  19.531  1.00  0.00           C  
ATOM    341  CD2 LEU A 335      18.153 -11.827  18.958  1.00  0.00           C  
ATOM    342  N   GLU A 336      17.148 -12.909  24.063  1.00  0.00           N  
ATOM    343  CA  GLU A 336      17.444 -12.651  25.462  1.00  0.00           C  
ATOM    344  C   GLU A 336      18.339 -13.693  26.097  1.00  0.00           C  
ATOM    345  O   GLU A 336      19.233 -13.367  26.841  1.00  0.00           O  
ATOM    346  CB  GLU A 336      16.172 -12.427  26.294  1.00  0.00           C  
ATOM    347  CG  GLU A 336      15.447 -11.141  25.964  1.00  0.00           C  
ATOM    348  CD  GLU A 336      16.267  -9.932  26.275  1.00  0.00           C  
ATOM    349  OE1 GLU A 336      17.022  -9.957  27.279  1.00  0.00           O  
ATOM    350  OE2 GLU A 336      16.163  -8.937  25.521  1.00  0.00           O  
ATOM    351  N   LYS A 337      18.104 -14.951  25.785  1.00  0.00           N  
ATOM    352  CA  LYS A 337      19.011 -15.985  26.173  1.00  0.00           C  
ATOM    353  C   LYS A 337      20.441 -15.797  25.635  1.00  0.00           C  
ATOM    354  O   LYS A 337      21.399 -16.070  26.331  1.00  0.00           O  
ATOM    355  CB  LYS A 337      18.410 -17.336  25.766  1.00  0.00           C  
ATOM    356  CG  LYS A 337      17.314 -17.697  26.708  1.00  0.00           C  
ATOM    357  CD  LYS A 337      16.399 -18.723  26.096  1.00  0.00           C  
ATOM    358  CE  LYS A 337      15.114 -18.774  26.872  1.00  0.00           C  
ATOM    359  NZ  LYS A 337      15.445 -18.728  28.301  1.00  0.00           N  
ATOM    360  N   LEU A 338      20.568 -15.320  24.405  1.00  0.00           N  
ATOM    361  CA  LEU A 338      21.873 -15.068  23.793  1.00  0.00           C  
ATOM    362  C   LEU A 338      22.601 -13.939  24.475  1.00  0.00           C  
ATOM    363  O   LEU A 338      23.792 -14.045  24.734  1.00  0.00           O  
ATOM    364  CB  LEU A 338      21.730 -14.733  22.315  1.00  0.00           C  
ATOM    365  CG  LEU A 338      21.173 -15.902  21.525  1.00  0.00           C  
ATOM    366  CD1 LEU A 338      21.084 -15.492  20.077  1.00  0.00           C  
ATOM    367  CD2 LEU A 338      22.124 -17.048  21.715  1.00  0.00           C  
ATOM    368  N   LYS A 339      21.844 -12.878  24.752  1.00  0.00           N  
ATOM    369  CA  LYS A 339      22.282 -11.704  25.493  1.00  0.00           C  
ATOM    370  C   LYS A 339      22.779 -12.097  26.850  1.00  0.00           C  
ATOM    371  O   LYS A 339      23.811 -11.643  27.274  1.00  0.00           O  
ATOM    372  CB  LYS A 339      21.123 -10.718  25.638  1.00  0.00           C  
ATOM    373  CG  LYS A 339      20.720 -10.022  24.359  1.00  0.00           C  
ATOM    374  CD  LYS A 339      19.789  -8.861  24.697  1.00  0.00           C  
ATOM    375  CE  LYS A 339      19.202  -8.301  23.437  1.00  0.00           C  
ATOM    376  NZ  LYS A 339      18.362  -7.094  23.683  1.00  0.00           N  
ATOM    377  N   THR A 340      22.040 -12.966  27.517  1.00  0.00           N  
ATOM    378  CA  THR A 340      22.431 -13.535  28.809  1.00  0.00           C  
ATOM    379  C   THR A 340      23.741 -14.302  28.766  1.00  0.00           C  
ATOM    380  O   THR A 340      24.590 -14.083  29.598  1.00  0.00           O  
ATOM    381  CB  THR A 340      21.322 -14.459  29.357  1.00  0.00           C  
ATOM    382  OG1 THR A 340      20.133 -13.680  29.525  1.00  0.00           O  
ATOM    383  CG2 THR A 340      21.713 -15.025  30.696  1.00  0.00           C  
ATOM    384  N   ILE A 341      23.879 -15.223  27.826  1.00  0.00           N  
ATOM    385  CA  ILE A 341      25.137 -15.941  27.610  1.00  0.00           C  
ATOM    386  C   ILE A 341      26.317 -14.977  27.513  1.00  0.00           C  
ATOM    387  O   ILE A 341      27.316 -15.093  28.241  1.00  0.00           O  
ATOM    388  CB  ILE A 341      25.012 -16.904  26.385  1.00  0.00           C  
ATOM    389  CG1 ILE A 341      24.169 -18.090  26.824  1.00  0.00           C  
ATOM    390  CG2 ILE A 341      26.390 -17.329  25.823  1.00  0.00           C  
ATOM    391  CD1 ILE A 341      23.681 -18.962  25.718  1.00  0.00           C  
ATOM    392  N   MET A 342      26.162 -14.002  26.629  1.00  0.00           N  
ATOM    393  CA  MET A 342      27.118 -12.928  26.427  1.00  0.00           C  
ATOM    394  C   MET A 342      27.368 -12.137  27.688  1.00  0.00           C  
ATOM    395  O   MET A 342      28.515 -11.899  28.073  1.00  0.00           O  
ATOM    396  CB  MET A 342      26.558 -11.981  25.369  1.00  0.00           C  
ATOM    397  CG  MET A 342      26.498 -12.629  24.029  1.00  0.00           C  
ATOM    398  SD  MET A 342      26.236 -11.443  22.757  1.00  0.00           S  
ATOM    399  CE  MET A 342      24.597 -10.826  23.078  1.00  0.00           C  
ATOM    400  N   ARG A 343      26.295 -11.679  28.313  1.00  0.00           N  
ATOM    401  CA  ARG A 343      26.447 -10.900  29.532  1.00  0.00           C  
ATOM    402  C   ARG A 343      27.248 -11.656  30.539  1.00  0.00           C  
ATOM    403  O   ARG A 343      28.113 -11.085  31.165  1.00  0.00           O  
ATOM    404  CB  ARG A 343      25.107 -10.512  30.112  1.00  0.00           C  
ATOM    405  CG  ARG A 343      24.545  -9.331  29.395  1.00  0.00           C  
ATOM    406  CD  ARG A 343      23.213  -8.905  29.978  1.00  0.00           C  
ATOM    407  NE  ARG A 343      22.647  -7.873  29.127  1.00  0.00           N  
ATOM    408  CZ  ARG A 343      21.402  -7.836  28.701  1.00  0.00           C  
ATOM    409  NH1 ARG A 343      20.537  -8.760  29.052  1.00  0.00           N  
ATOM    410  NH2 ARG A 343      21.021  -6.838  27.946  1.00  0.00           N  
ATOM    411  N   GLU A 344      26.972 -12.953  30.663  1.00  0.00           N  
ATOM    412  CA  GLU A 344      27.670 -13.826  31.611  1.00  0.00           C  
ATOM    413  C   GLU A 344      29.132 -14.009  31.300  1.00  0.00           C  
ATOM    414  O   GLU A 344      29.976 -13.972  32.191  1.00  0.00           O  
ATOM    415  CB  GLU A 344      27.022 -15.195  31.654  1.00  0.00           C  
ATOM    416  CG  GLU A 344      25.709 -15.195  32.366  1.00  0.00           C  
ATOM    417  CD  GLU A 344      24.997 -16.531  32.257  1.00  0.00           C  
ATOM    418  OE1 GLU A 344      25.434 -17.382  31.463  1.00  0.00           O  
ATOM    419  OE2 GLU A 344      23.993 -16.726  32.950  1.00  0.00           O  
ATOM    420  N   GLU A 345      29.427 -14.221  30.030  1.00  0.00           N  
ATOM    421  CA  GLU A 345      30.800 -14.417  29.608  1.00  0.00           C  
ATOM    422  C   GLU A 345      31.577 -13.118  29.709  1.00  0.00           C  
ATOM    423  O   GLU A 345      32.752 -13.127  30.081  1.00  0.00           O  
ATOM    424  CB  GLU A 345      30.870 -15.023  28.201  1.00  0.00           C  
ATOM    425  CG  GLU A 345      30.346 -16.482  28.105  1.00  0.00           C  
ATOM    426  CD  GLU A 345      30.840 -17.397  29.207  1.00  0.00           C  
ATOM    427  OE1 GLU A 345      31.972 -17.230  29.708  1.00  0.00           O  
ATOM    428  OE2 GLU A 345      30.097 -18.302  29.597  1.00  0.00           O  
ATOM    429  N   PHE A 347      30.930 -12.003  29.414  1.00  0.00           N  
ATOM    430  CA  PHE A 347      31.616 -10.705  29.503  1.00  0.00           C  
ATOM    431  C   PHE A 347      31.819 -10.223  30.922  1.00  0.00           C  
ATOM    432  O   PHE A 347      32.760  -9.499  31.187  1.00  0.00           O  
ATOM    433  CB  PHE A 347      30.912  -9.645  28.657  1.00  0.00           C  
ATOM    434  CG  PHE A 347      30.928  -9.955  27.194  1.00  0.00           C  
ATOM    435  CD1 PHE A 347      32.091 -10.429  26.593  1.00  0.00           C  
ATOM    436  CD2 PHE A 347      29.779  -9.785  26.423  1.00  0.00           C  
ATOM    437  CE1 PHE A 347      32.103 -10.743  25.267  1.00  0.00           C  
ATOM    438  CE2 PHE A 347      29.768 -10.088  25.104  1.00  0.00           C  
ATOM    439  CZ  PHE A 347      30.912 -10.564  24.499  1.00  0.00           C  
ATOM    440  N   GLU A 348      30.948 -10.636  31.838  1.00  0.00           N  
ATOM    441  CA  GLU A 348      31.146 -10.340  33.264  1.00  0.00           C  
ATOM    442  C   GLU A 348      32.492 -10.871  33.702  1.00  0.00           C  
ATOM    443  O   GLU A 348      33.210 -10.238  34.469  1.00  0.00           O  
ATOM    444  CB  GLU A 348      30.019 -10.936  34.121  1.00  0.00           C  
ATOM    445  CG  GLU A 348      30.224 -10.847  35.655  1.00  0.00           C  
ATOM    446  CD  GLU A 348      30.113  -9.419  36.203  1.00  0.00           C  
ATOM    447  OE1 GLU A 348      29.464  -8.583  35.534  1.00  0.00           O  
ATOM    448  OE2 GLU A 348      30.693  -9.122  37.294  1.00  0.00           O  
ATOM    449  N   LYS A 349      32.804 -12.060  33.218  1.00  0.00           N  
ATOM    450  CA  LYS A 349      34.037 -12.732  33.518  1.00  0.00           C  
ATOM    451  C   LYS A 349      35.283 -11.946  33.151  1.00  0.00           C  
ATOM    452  O   LYS A 349      36.306 -12.095  33.804  1.00  0.00           O  
ATOM    453  CB  LYS A 349      34.046 -14.102  32.867  1.00  0.00           C  
ATOM    454  CG  LYS A 349      33.013 -15.019  33.478  1.00  0.00           C  
ATOM    455  CD  LYS A 349      33.203 -16.403  32.952  1.00  0.00           C  
ATOM    456  CE  LYS A 349      32.041 -17.287  33.316  1.00  0.00           C  
ATOM    457  NZ  LYS A 349      32.300 -18.659  32.775  1.00  0.00           N  
ATOM    458  N   ILE A 352      35.185 -11.073  32.160  1.00  0.00           N  
ATOM    459  CA  ILE A 352      36.334 -10.307  31.703  1.00  0.00           C  
ATOM    460  C   ILE A 352      36.245  -8.784  31.995  1.00  0.00           C  
ATOM    461  O   ILE A 352      37.021  -7.992  31.457  1.00  0.00           O  
ATOM    462  CB  ILE A 352      36.634 -10.571  30.169  1.00  0.00           C  
ATOM    463  CG1 ILE A 352      35.709  -9.754  29.261  1.00  0.00           C  
ATOM    464  CG2 ILE A 352      36.581 -12.042  29.835  1.00  0.00           C  
ATOM    465  CD1 ILE A 352      36.001  -9.863  27.775  1.00  0.00           C  
ATOM    466  N   ASP A 361      35.288  -8.381  32.826  1.00  0.00           N  
ATOM    467  CA  ASP A 361      35.172  -6.979  33.270  1.00  0.00           C  
ATOM    468  C   ASP A 361      34.775  -6.068  32.145  1.00  0.00           C  
ATOM    469  O   ASP A 361      35.112  -4.874  32.125  1.00  0.00           O  
ATOM    470  CB  ASP A 361      36.469  -6.486  33.956  1.00  0.00           C  
ATOM    471  CG  ASP A 361      36.746  -7.211  35.249  1.00  0.00           C  
ATOM    472  OD1 ASP A 361      35.795  -7.504  36.007  1.00  0.00           O  
ATOM    473  OD2 ASP A 361      37.922  -7.520  35.508  1.00  0.00           O  
ATOM    474  N   ALA A 362      34.079  -6.672  31.197  1.00  0.00           N  
ATOM    475  CA  ALA A 362      33.419  -5.975  30.132  1.00  0.00           C  
ATOM    476  C   ALA A 362      32.100  -5.496  30.734  1.00  0.00           C  
ATOM    477  O   ALA A 362      31.285  -6.300  31.241  1.00  0.00           O  
ATOM    478  CB  ALA A 362      33.188  -6.923  28.956  1.00  0.00           C  
ATOM    479  N   VAL A 363      31.895  -4.192  30.709  1.00  0.00           N  
ATOM    480  CA  VAL A 363      30.835  -3.609  31.499  1.00  0.00           C  
ATOM    481  C   VAL A 363      29.773  -3.090  30.558  1.00  0.00           C  
ATOM    482  O   VAL A 363      30.083  -2.325  29.659  1.00  0.00           O  
ATOM    483  CB  VAL A 363      31.401  -2.496  32.479  1.00  0.00           C  
ATOM    484  CG1 VAL A 363      30.251  -1.758  33.185  1.00  0.00           C  
ATOM    485  CG2 VAL A 363      32.345  -3.134  33.524  1.00  0.00           C  
ATOM    486  N   GLU A 364      28.520  -3.512  30.749  1.00  0.00           N  
ATOM    487  CA  GLU A 364      27.457  -3.104  29.841  1.00  0.00           C  
ATOM    488  C   GLU A 364      26.949  -1.677  30.049  1.00  0.00           C  
ATOM    489  O   GLU A 364      26.849  -1.172  31.162  1.00  0.00           O  
ATOM    490  CB  GLU A 364      26.290  -4.069  29.885  1.00  0.00           C  
ATOM    491  CG  GLU A 364      25.593  -4.210  28.556  1.00  0.00           C  
ATOM    492  CD  GLU A 364      24.289  -4.947  28.668  1.00  0.00           C  
ATOM    493  OE1 GLU A 364      24.126  -5.636  29.667  1.00  0.00           O  
ATOM    494  OE2 GLU A 364      23.420  -4.837  27.770  1.00  0.00           O  
ATOM    495  N   MET A 365      26.560  -1.096  28.932  1.00  0.00           N  
ATOM    496  CA  MET A 365      26.220   0.285  28.775  1.00  0.00           C  
ATOM    497  C   MET A 365      25.185   0.296  27.654  1.00  0.00           C  
ATOM    498  O   MET A 365      24.914  -0.719  27.079  1.00  0.00           O  
ATOM    499  CB  MET A 365      27.443   0.971  28.199  1.00  0.00           C  
ATOM    500  CG  MET A 365      28.032   1.912  29.063  1.00  0.00           C  
ATOM    501  SD  MET A 365      28.921   3.016  28.029  1.00  0.00           S  
ATOM    502  CE  MET A 365      27.537   3.970  27.376  1.00  0.00           C  
ATOM    503  N   LEU A 366      24.650   1.457  27.310  1.00  0.00           N  
ATOM    504  CA  LEU A 366      23.791   1.552  26.163  1.00  0.00           C  
ATOM    505  C   LEU A 366      23.944   2.918  25.534  1.00  0.00           C  
ATOM    506  O   LEU A 366      23.863   3.946  26.196  1.00  0.00           O  
ATOM    507  CB  LEU A 366      22.323   1.233  26.535  1.00  0.00           C  
ATOM    508  CG  LEU A 366      21.289   1.097  25.423  1.00  0.00           C  
ATOM    509  CD1 LEU A 366      21.589  -0.006  24.362  1.00  0.00           C  
ATOM    510  CD2 LEU A 366      19.971   0.814  26.055  1.00  0.00           C  
ATOM    511  N   MET A 368      24.164   2.914  24.233  1.00  0.00           N  
ATOM    512  CA  MET A 368      24.354   4.126  23.501  1.00  0.00           C  
ATOM    513  C   MET A 368      23.081   4.461  22.790  1.00  0.00           C  
ATOM    514  O   MET A 368      22.240   3.560  22.560  1.00  0.00           O  
ATOM    515  CB  MET A 368      25.485   3.928  22.471  1.00  0.00           C  
ATOM    516  CG  MET A 368      26.846   4.089  23.065  1.00  0.00           C  
ATOM    517  SD  MET A 368      27.128   5.571  24.085  1.00  0.00           S  
ATOM    518  CE  MET A 368      28.906   5.474  24.126  1.00  0.00           C  
ATOM    519  N   PRO A 370      22.910   5.740  22.415  1.00  0.00           N  
ATOM    520  CA  PRO A 370      21.862   6.007  21.475  1.00  0.00           C  
ATOM    521  C   PRO A 370      22.222   5.387  20.105  1.00  0.00           C  
ATOM    522  O   PRO A 370      23.399   5.165  19.828  1.00  0.00           O  
ATOM    523  CB  PRO A 370      21.876   7.543  21.393  1.00  0.00           C  
ATOM    524  CG  PRO A 370      23.297   7.892  21.730  1.00  0.00           C  
ATOM    525  CD  PRO A 370      23.637   6.970  22.796  1.00  0.00           C  
ATOM    526  N   ALA A 371      21.219   5.106  19.278  1.00  0.00           N  
ATOM    527  CA  ALA A 371      21.423   4.663  17.905  1.00  0.00           C  
ATOM    528  C   ALA A 371      21.359   5.902  16.998  1.00  0.00           C  
ATOM    529  O   ALA A 371      21.890   5.937  15.873  1.00  0.00           O  
ATOM    530  CB  ALA A 371      20.346   3.676  17.511  1.00  0.00           C  
ATOM    531  N   LEU A 372      20.677   6.918  17.495  1.00  0.00           N  
ATOM    532  CA  LEU A 372      20.461   8.106  16.720  1.00  0.00           C  
ATOM    533  C   LEU A 372      21.587   9.074  17.043  1.00  0.00           C  
ATOM    534  O   LEU A 372      21.734   9.550  18.159  1.00  0.00           O  
ATOM    535  CB  LEU A 372      19.102   8.698  17.029  1.00  0.00           C  
ATOM    536  CG  LEU A 372      18.772   9.976  16.285  1.00  0.00           C  
ATOM    537  CD1 LEU A 372      18.843   9.689  14.796  1.00  0.00           C  
ATOM    538  CD2 LEU A 372      17.415  10.421  16.730  1.00  0.00           C  
ATOM    539  N   LEU A 373      22.400   9.358  16.046  1.00  0.00           N  
ATOM    540  CA  LEU A 373      23.651   9.997  16.370  1.00  0.00           C  
ATOM    541  C   LEU A 373      23.820  11.286  15.658  1.00  0.00           C  
ATOM    542  O   LEU A 373      23.469  11.397  14.483  1.00  0.00           O  
ATOM    543  CB  LEU A 373      24.813   9.087  16.074  1.00  0.00           C  
ATOM    544  CG  LEU A 373      24.952   7.797  16.867  1.00  0.00           C  
ATOM    545  CD1 LEU A 373      26.154   7.053  16.200  1.00  0.00           C  
ATOM    546  CD2 LEU A 373      25.130   8.053  18.383  1.00  0.00           C  
ATOM    547  N   PRO A 374      24.349  12.284  16.364  1.00  0.00           N  
ATOM    548  CA  PRO A 374      24.595  13.550  15.668  1.00  0.00           C  
ATOM    549  C   PRO A 374      25.675  13.343  14.576  1.00  0.00           C  
ATOM    550  O   PRO A 374      26.727  12.743  14.832  1.00  0.00           O  
ATOM    551  CB  PRO A 374      25.025  14.484  16.802  1.00  0.00           C  
ATOM    552  CG  PRO A 374      25.624  13.609  17.801  1.00  0.00           C  
ATOM    553  CD  PRO A 374      24.777  12.333  17.769  1.00  0.00           C  
ATOM    554  N   ALA A 375      25.373  13.756  13.348  1.00  0.00           N  
ATOM    555  CA  ALA A 375      26.326  13.622  12.230  1.00  0.00           C  
ATOM    556  C   ALA A 375      27.776  14.036  12.569  1.00  0.00           C  
ATOM    557  O   ALA A 375      28.701  13.351  12.160  1.00  0.00           O  
ATOM    558  CB  ALA A 375      25.834  14.380  11.029  1.00  0.00           C  
ATOM    559  N   GLU A 376      27.958  15.139  13.314  1.00  0.00           N  
ATOM    560  CA  GLU A 376      29.254  15.617  13.824  1.00  0.00           C  
ATOM    561  C   GLU A 376      30.154  14.529  14.361  1.00  0.00           C  
ATOM    562  O   GLU A 376      31.362  14.611  14.220  1.00  0.00           O  
ATOM    563  CB  GLU A 376      29.076  16.625  14.973  1.00  0.00           C  
ATOM    564  CG  GLU A 376      28.360  17.910  14.636  1.00  0.00           C  
ATOM    565  CD  GLU A 376      26.849  17.721  14.399  1.00  0.00           C  
ATOM    566  OE1 GLU A 376      26.255  16.690  14.780  1.00  0.00           O  
ATOM    567  OE2 GLU A 376      26.253  18.626  13.797  1.00  0.00           O  
ATOM    568  N   LEU A 377      29.585  13.525  15.018  1.00  0.00           N  
ATOM    569  CA  LEU A 377      30.385  12.459  15.608  1.00  0.00           C  
ATOM    570  C   LEU A 377      31.263  11.865  14.522  1.00  0.00           C  
ATOM    571  O   LEU A 377      32.465  11.613  14.709  1.00  0.00           O  
ATOM    572  CB  LEU A 377      29.456  11.390  16.172  1.00  0.00           C  
ATOM    573  CG  LEU A 377      29.585  11.016  17.647  1.00  0.00           C  
ATOM    574  CD1 LEU A 377      30.438  11.991  18.345  1.00  0.00           C  
ATOM    575  CD2 LEU A 377      28.190  10.939  18.301  1.00  0.00           C  
ATOM    576  N   TRP A 378      30.629  11.670  13.370  1.00  0.00           N  
ATOM    577  CA  TRP A 378      31.222  10.953  12.244  1.00  0.00           C  
ATOM    578  C   TRP A 378      31.903  11.873  11.289  1.00  0.00           C  
ATOM    579  O   TRP A 378      32.640  11.433  10.426  1.00  0.00           O  
ATOM    580  CB  TRP A 378      30.152  10.136  11.552  1.00  0.00           C  
ATOM    581  CG  TRP A 378      29.938   8.881  12.299  1.00  0.00           C  
ATOM    582  CD1 TRP A 378      29.698   8.743  13.648  1.00  0.00           C  
ATOM    583  CD2 TRP A 378      29.973   7.565  11.753  1.00  0.00           C  
ATOM    584  NE1 TRP A 378      29.606   7.419  13.969  1.00  0.00           N  
ATOM    585  CE2 TRP A 378      29.761   6.671  12.818  1.00  0.00           C  
ATOM    586  CE3 TRP A 378      30.193   7.056  10.470  1.00  0.00           C  
ATOM    587  CZ2 TRP A 378      29.769   5.292  12.635  1.00  0.00           C  
ATOM    588  CZ3 TRP A 378      30.160   5.690  10.290  1.00  0.00           C  
ATOM    589  CH2 TRP A 378      29.960   4.826  11.362  1.00  0.00           C  
ATOM    590  N   LYS A 388      31.624  13.154  11.425  1.00  0.00           N  
ATOM    591  CA  LYS A 388      32.418  14.174  10.780  1.00  0.00           C  
ATOM    592  C   LYS A 388      33.746  14.362  11.510  1.00  0.00           C  
ATOM    593  O   LYS A 388      34.770  14.552  10.867  1.00  0.00           O  
ATOM    594  CB  LYS A 388      31.628  15.467  10.647  1.00  0.00           C  
ATOM    595  CG  LYS A 388      30.500  15.312   9.679  1.00  0.00           C  
ATOM    596  CD  LYS A 388      29.722  16.572   9.536  1.00  0.00           C  
ATOM    597  CE  LYS A 388      28.491  16.332   8.659  1.00  0.00           C  
ATOM    598  NZ  LYS A 388      27.903  17.595   8.123  1.00  0.00           N  
ATOM    599  N   GLU A 389      33.736  14.270  12.840  1.00  0.00           N  
ATOM    600  CA  GLU A 389      34.973  14.229  13.612  1.00  0.00           C  
ATOM    601  C   GLU A 389      35.898  13.085  13.218  1.00  0.00           C  
ATOM    602  O   GLU A 389      37.095  13.303  13.041  1.00  0.00           O  
ATOM    603  CB  GLU A 389      34.705  14.153  15.114  1.00  0.00           C  
ATOM    604  CG  GLU A 389      34.332  15.467  15.772  1.00  0.00           C  
ATOM    605  CD  GLU A 389      33.743  15.240  17.146  1.00  0.00           C  
ATOM    606  OE1 GLU A 389      34.454  14.594  17.954  1.00  0.00           O  
ATOM    607  OE2 GLU A 389      32.589  15.693  17.418  1.00  0.00           O  
ATOM    608  N   SER A 396      35.359  11.876  13.077  1.00  0.00           N  
ATOM    609  CA  SER A 396      36.188  10.704  12.744  1.00  0.00           C  
ATOM    610  C   SER A 396      36.462  10.559  11.238  1.00  0.00           C  
ATOM    611  O   SER A 396      37.346   9.825  10.837  1.00  0.00           O  
ATOM    612  CB  SER A 396      35.562   9.431  13.297  1.00  0.00           C  
ATOM    613  OG  SER A 396      34.368   9.179  12.599  1.00  0.00           O  
ATOM    614  N   GLY A 397      35.691  11.264  10.419  1.00  0.00           N  
ATOM    615  CA  GLY A 397      35.845  11.225   8.969  1.00  0.00           C  
ATOM    616  C   GLY A 397      35.091  10.101   8.289  1.00  0.00           C  
ATOM    617  O   GLY A 397      35.063  10.009   7.061  1.00  0.00           O  
ATOM    618  N   ARG A 399      34.473   9.240   9.090  1.00  0.00           N  
ATOM    619  CA  ARG A 399      33.746   8.109   8.552  1.00  0.00           C  
ATOM    620  C   ARG A 399      32.415   8.501   7.982  1.00  0.00           C  
ATOM    621  O   ARG A 399      31.868   7.784   7.172  1.00  0.00           O  
ATOM    622  CB  ARG A 399      33.552   7.057   9.589  1.00  0.00           C  
ATOM    623  CG  ARG A 399      34.766   6.291   9.899  1.00  0.00           C  
ATOM    624  CD  ARG A 399      34.423   5.580  11.130  1.00  0.00           C  
ATOM    625  NE  ARG A 399      34.072   4.206  10.905  1.00  0.00           N  
ATOM    626  CZ  ARG A 399      33.451   3.442  11.781  1.00  0.00           C  
ATOM    627  NH1 ARG A 399      33.031   3.912  12.957  1.00  0.00           N  
ATOM    628  NH2 ARG A 399      33.227   2.186  11.446  1.00  0.00           N  
ATOM    629  N   TYR A 404      31.913   9.660   8.363  1.00  0.00           N  
ATOM    630  CA  TYR A 404      30.728  10.192   7.725  1.00  0.00           C  
ATOM    631  C   TYR A 404      30.829  10.159   6.208  1.00  0.00           C  
ATOM    632  O   TYR A 404      29.874   9.780   5.540  1.00  0.00           O  
ATOM    633  CB  TYR A 404      30.499  11.628   8.167  1.00  0.00           C  
ATOM    634  CG  TYR A 404      29.140  12.141   7.849  1.00  0.00           C  
ATOM    635  CD1 TYR A 404      28.002  11.603   8.464  1.00  0.00           C  
ATOM    636  CD2 TYR A 404      28.981  13.181   6.932  1.00  0.00           C  
ATOM    637  CE1 TYR A 404      26.735  12.085   8.166  1.00  0.00           C  
ATOM    638  CE2 TYR A 404      27.711  13.685   6.613  1.00  0.00           C  
ATOM    639  CZ  TYR A 404      26.598  13.140   7.238  1.00  0.00           C  
ATOM    640  OH  TYR A 404      25.367  13.655   6.916  1.00  0.00           O  
ATOM    641  N   GLU A 406      31.976  10.562   5.663  1.00  0.00           N  
ATOM    642  CA  GLU A 406      32.108  10.710   4.215  1.00  0.00           C  
ATOM    643  C   GLU A 406      32.638   9.438   3.561  1.00  0.00           C  
ATOM    644  O   GLU A 406      32.509   9.252   2.349  1.00  0.00           O  
ATOM    645  CB  GLU A 406      32.967  11.946   3.857  1.00  0.00           C  
ATOM    646  CG  GLU A 406      32.229  13.319   3.926  1.00  0.00           C  
ATOM    647  CD  GLU A 406      32.069  13.898   5.355  1.00  0.00           C  
ATOM    648  OE1 GLU A 406      32.740  13.383   6.308  1.00  0.00           O  
ATOM    649  OE2 GLU A 406      31.277  14.880   5.533  1.00  0.00           O  
ATOM    650  N   THR A 486      33.194   8.549   4.383  1.00  0.00           N  
ATOM    651  CA  THR A 486      33.926   7.383   3.895  1.00  0.00           C  
ATOM    652  C   THR A 486      33.208   6.074   4.128  1.00  0.00           C  
ATOM    653  O   THR A 486      33.416   5.115   3.378  1.00  0.00           O  
ATOM    654  CB  THR A 486      35.394   7.293   4.451  1.00  0.00           C  
ATOM    655  OG1 THR A 486      35.369   7.005   5.852  1.00  0.00           O  
ATOM    656  CG2 THR A 486      36.204   8.588   4.175  1.00  0.00           C  
ATOM    657  N   TYR A 487      32.345   6.023   5.142  1.00  0.00           N  
ATOM    658  CA  TYR A 487      31.654   4.786   5.496  1.00  0.00           C  
ATOM    659  C   TYR A 487      30.912   4.133   4.331  1.00  0.00           C  
ATOM    660  O   TYR A 487      30.941   2.918   4.162  1.00  0.00           O  
ATOM    661  CB  TYR A 487      30.678   5.012   6.653  1.00  0.00           C  
ATOM    662  CG  TYR A 487      30.296   3.728   7.333  1.00  0.00           C  
ATOM    663  CD1 TYR A 487      31.186   3.093   8.196  1.00  0.00           C  
ATOM    664  CD2 TYR A 487      29.076   3.126   7.095  1.00  0.00           C  
ATOM    665  CE1 TYR A 487      30.868   1.928   8.807  1.00  0.00           C  
ATOM    666  CE2 TYR A 487      28.734   1.946   7.727  1.00  0.00           C  
ATOM    667  CZ  TYR A 487      29.642   1.356   8.585  1.00  0.00           C  
ATOM    668  OH  TYR A 487      29.349   0.184   9.246  1.00  0.00           O  
ATOM    669  N   GLY A 488      30.215   4.941   3.553  1.00  0.00           N  
ATOM    670  CA  GLY A 488      29.517   4.436   2.395  1.00  0.00           C  
ATOM    671  C   GLY A 488      28.023   4.347   2.580  1.00  0.00           C  
ATOM    672  O   GLY A 488      27.503   4.679   3.660  1.00  0.00           O  
ATOM    673  N   PRO A 495      27.322   3.871   1.532  1.00  0.00           N  
ATOM    674  CA  PRO A 495      25.853   3.817   1.459  1.00  0.00           C  
ATOM    675  C   PRO A 495      25.181   2.944   2.556  1.00  0.00           C  
ATOM    676  O   PRO A 495      23.966   3.030   2.753  1.00  0.00           O  
ATOM    677  CB  PRO A 495      25.591   3.291   0.035  1.00  0.00           C  
ATOM    678  CG  PRO A 495      26.843   2.541  -0.308  1.00  0.00           C  
ATOM    679  CD  PRO A 495      27.951   3.314   0.319  1.00  0.00           C  
ATOM    680  N   ASN A 496      25.971   2.168   3.291  1.00  0.00           N  
ATOM    681  CA  ASN A 496      25.485   1.482   4.475  1.00  0.00           C  
ATOM    682  C   ASN A 496      25.131   2.418   5.604  1.00  0.00           C  
ATOM    683  O   ASN A 496      24.498   2.001   6.590  1.00  0.00           O  
ATOM    684  CB  ASN A 496      26.510   0.490   4.987  1.00  0.00           C  
ATOM    685  CG  ASN A 496      26.446  -0.832   4.263  1.00  0.00           C  
ATOM    686  OD1 ASN A 496      25.821  -0.940   3.192  1.00  0.00           O  
ATOM    687  ND2 ASN A 496      27.092  -1.848   4.830  1.00  0.00           N  
ATOM    688  N   LEU A 497      25.545   3.682   5.478  1.00  0.00           N  
ATOM    689  CA  LEU A 497      25.246   4.654   6.510  1.00  0.00           C  
ATOM    690  C   LEU A 497      23.839   5.154   6.280  1.00  0.00           C  
ATOM    691  O   LEU A 497      23.518   5.638   5.230  1.00  0.00           O  
ATOM    692  CB  LEU A 497      26.246   5.799   6.505  1.00  0.00           C  
ATOM    693  CG  LEU A 497      26.213   6.693   7.729  1.00  0.00           C  
ATOM    694  CD1 LEU A 497      26.561   5.880   8.945  1.00  0.00           C  
ATOM    695  CD2 LEU A 497      27.175   7.849   7.548  1.00  0.00           C  
ATOM    696  N   TYR A 498      22.986   4.955   7.258  1.00  0.00           N  
ATOM    697  CA  TYR A 498      21.739   5.645   7.280  1.00  0.00           C  
ATOM    698  C   TYR A 498      21.950   7.050   7.810  1.00  0.00           C  
ATOM    699  O   TYR A 498      22.430   7.235   8.928  1.00  0.00           O  
ATOM    700  CB  TYR A 498      20.792   4.932   8.203  1.00  0.00           C  
ATOM    701  CG  TYR A 498      20.134   3.733   7.620  1.00  0.00           C  
ATOM    702  CD1 TYR A 498      20.476   2.458   8.070  1.00  0.00           C  
ATOM    703  CD2 TYR A 498      19.131   3.865   6.676  1.00  0.00           C  
ATOM    704  CE1 TYR A 498      19.850   1.341   7.589  1.00  0.00           C  
ATOM    705  CE2 TYR A 498      18.477   2.726   6.166  1.00  0.00           C  
ATOM    706  CZ  TYR A 498      18.858   1.472   6.646  1.00  0.00           C  
ATOM    707  OH  TYR A 498      18.255   0.347   6.192  1.00  0.00           O  
ATOM    708  N   ARG A 499      21.607   8.028   6.974  1.00  0.00           N  
ATOM    709  CA  ARG A 499      21.606   9.452   7.332  1.00  0.00           C  
ATOM    710  C   ARG A 499      20.193   9.988   7.420  1.00  0.00           C  
ATOM    711  O   ARG A 499      19.326   9.646   6.637  1.00  0.00           O  
ATOM    712  CB  ARG A 499      22.361  10.304   6.306  1.00  0.00           C  
ATOM    713  CG  ARG A 499      23.768   9.851   6.058  1.00  0.00           C  
ATOM    714  CD  ARG A 499      24.359  10.586   4.882  1.00  0.00           C  
ATOM    715  NE  ARG A 499      25.808  10.395   4.841  1.00  0.00           N  
ATOM    716  CZ  ARG A 499      26.665  11.282   4.323  1.00  0.00           C  
ATOM    717  NH1 ARG A 499      26.216  12.438   3.808  1.00  0.00           N  
ATOM    718  NH2 ARG A 499      27.963  11.023   4.340  1.00  0.00           N  
ATOM    719  N   LEU A 500      19.992  10.895   8.365  1.00  0.00           N  
ATOM    720  CA  LEU A 500      18.759  11.627   8.439  1.00  0.00           C  
ATOM    721  C   LEU A 500      18.964  13.035   9.030  1.00  0.00           C  
ATOM    722  O   LEU A 500      20.020  13.393   9.467  1.00  0.00           O  
ATOM    723  CB  LEU A 500      17.716  10.828   9.241  1.00  0.00           C  
ATOM    724  CG  LEU A 500      17.871  10.598  10.737  1.00  0.00           C  
ATOM    725  CD1 LEU A 500      16.502  10.131  11.346  1.00  0.00           C  
ATOM    726  CD2 LEU A 500      18.968   9.579  11.012  1.00  0.00           C  
ATOM    727  N   LYS A 501      17.901  13.811   9.010  1.00  0.00           N  
ATOM    728  CA  LYS A 501      17.849  15.084   9.662  1.00  0.00           C  
ATOM    729  C   LYS A 501      16.722  15.041  10.700  1.00  0.00           C  
ATOM    730  O   LYS A 501      15.790  14.240  10.613  1.00  0.00           O  
ATOM    731  CB  LYS A 501      17.562  16.146   8.599  1.00  0.00           C  
ATOM    732  CG  LYS A 501      18.746  16.511   7.764  1.00  0.00           C  
ATOM    733  CD  LYS A 501      18.274  17.609   6.849  1.00  0.00           C  
ATOM    734  CE  LYS A 501      19.389  18.316   6.120  1.00  0.00           C  
ATOM    735  NZ  LYS A 501      18.780  19.577   5.571  1.00  0.00           N  
ATOM    736  N   ASP A 502      16.829  15.884  11.703  1.00  0.00           N  
ATOM    737  CA  ASP A 502      15.687  16.166  12.563  1.00  0.00           C  
ATOM    738  C   ASP A 502      14.911  17.424  12.097  1.00  0.00           C  
ATOM    739  O   ASP A 502      15.121  17.925  10.983  1.00  0.00           O  
ATOM    740  CB  ASP A 502      16.156  16.290  13.986  1.00  0.00           C  
ATOM    741  CG  ASP A 502      16.974  17.520  14.224  1.00  0.00           C  
ATOM    742  OD1 ASP A 502      17.447  17.665  15.353  1.00  0.00           O  
ATOM    743  OD2 ASP A 502      17.114  18.349  13.318  1.00  0.00           O  
ATOM    744  N   ARG A 650      14.003  17.924  12.941  1.00  0.00           N  
ATOM    745  CA  ARG A 650      13.071  18.984  12.558  1.00  0.00           C  
ATOM    746  C   ARG A 650      13.780  20.329  12.580  1.00  0.00           C  
ATOM    747  O   ARG A 650      13.257  21.324  12.154  1.00  0.00           O  
ATOM    748  CB  ARG A 650      11.914  19.005  13.549  1.00  0.00           C  
ATOM    749  CG  ARG A 650      12.376  19.103  14.969  1.00  0.00           C  
ATOM    750  CD  ARG A 650      11.311  18.690  15.943  1.00  0.00           C  
ATOM    751  NE  ARG A 650      10.268  19.681  15.982  1.00  0.00           N  
ATOM    752  CZ  ARG A 650       9.196  19.656  16.751  1.00  0.00           C  
ATOM    753  NH1 ARG A 650       8.953  18.645  17.587  1.00  0.00           N  
ATOM    754  NH2 ARG A 650       8.366  20.673  16.662  1.00  0.00           N  
ATOM    755  N   ASN A 651      14.984  20.318  13.132  1.00  0.00           N  
ATOM    756  CA  ASN A 651      15.815  21.477  13.304  1.00  0.00           C  
ATOM    757  C   ASN A 651      16.842  21.491  12.217  1.00  0.00           C  
ATOM    758  O   ASN A 651      17.741  22.321  12.230  1.00  0.00           O  
ATOM    759  CB  ASN A 651      16.534  21.371  14.655  1.00  0.00           C  
ATOM    760  CG  ASN A 651      15.604  21.051  15.778  1.00  0.00           C  
ATOM    761  OD1 ASN A 651      14.573  21.692  15.940  1.00  0.00           O  
ATOM    762  ND2 ASN A 651      15.966  20.045  16.583  1.00  0.00           N  
ATOM    763  N   ASP A 652      16.744  20.507  11.328  1.00  0.00           N  
ATOM    764  CA  ASP A 652      17.583  20.355  10.130  1.00  0.00           C  
ATOM    765  C   ASP A 652      18.977  19.920  10.446  1.00  0.00           C  
ATOM    766  O   ASP A 652      19.880  20.070   9.637  1.00  0.00           O  
ATOM    767  CB  ASP A 652      17.615  21.631   9.298  1.00  0.00           C  
ATOM    768  CG  ASP A 652      16.324  21.894   8.661  1.00  0.00           C  
ATOM    769  OD1 ASP A 652      15.664  20.902   8.209  1.00  0.00           O  
ATOM    770  OD2 ASP A 652      15.949  23.089   8.651  1.00  0.00           O  
ATOM    771  N   ARG A 653      19.149  19.373  11.628  1.00  0.00           N  
ATOM    772  CA  ARG A 653      20.445  18.976  12.060  1.00  0.00           C  
ATOM    773  C   ARG A 653      20.656  17.572  11.525  1.00  0.00           C  
ATOM    774  O   ARG A 653      19.713  16.834  11.363  1.00  0.00           O  
ATOM    775  CB  ARG A 653      20.485  19.038  13.564  1.00  0.00           C  
ATOM    776  CG  ARG A 653      21.007  20.333  14.146  1.00  0.00           C  
ATOM    777  CD  ARG A 653      20.987  20.150  15.683  1.00  0.00           C  
ATOM    778  NE  ARG A 653      21.723  21.207  16.371  1.00  0.00           N  
ATOM    779  CZ  ARG A 653      21.145  22.279  16.913  1.00  0.00           C  
ATOM    780  NH1 ARG A 653      19.812  22.399  16.838  1.00  0.00           N  
ATOM    781  NH2 ARG A 653      21.891  23.212  17.537  1.00  0.00           N  
ATOM    782  N   ASP A 654      21.895  17.218  11.226  1.00  0.00           N  
ATOM    783  CA  ASP A 654      22.169  15.937  10.610  1.00  0.00           C  
ATOM    784  C   ASP A 654      22.508  14.885  11.613  1.00  0.00           C  
ATOM    785  O   ASP A 654      23.217  15.124  12.581  1.00  0.00           O  
ATOM    786  CB  ASP A 654      23.315  16.047   9.613  1.00  0.00           C  
ATOM    787  CG  ASP A 654      22.992  16.964   8.480  1.00  0.00           C  
ATOM    788  OD1 ASP A 654      21.943  16.772   7.819  1.00  0.00           O  
ATOM    789  OD2 ASP A 654      23.804  17.878   8.263  1.00  0.00           O  
ATOM    790  N   TYR A 655      21.990  13.698  11.344  1.00  0.00           N  
ATOM    791  CA  TYR A 655      22.228  12.554  12.177  1.00  0.00           C  
ATOM    792  C   TYR A 655      22.504  11.347  11.336  1.00  0.00           C  
ATOM    793  O   TYR A 655      22.280  11.322  10.128  1.00  0.00           O  
ATOM    794  CB  TYR A 655      21.016  12.276  13.104  1.00  0.00           C  
ATOM    795  CG  TYR A 655      20.648  13.411  14.014  1.00  0.00           C  
ATOM    796  CD1 TYR A 655      20.060  14.562  13.486  1.00  0.00           C  
ATOM    797  CD2 TYR A 655      20.869  13.346  15.395  1.00  0.00           C  
ATOM    798  CE1 TYR A 655      19.721  15.645  14.293  1.00  0.00           C  
ATOM    799  CE2 TYR A 655      20.524  14.439  16.244  1.00  0.00           C  
ATOM    800  CZ  TYR A 655      19.934  15.587  15.668  1.00  0.00           C  
ATOM    801  OH  TYR A 655      19.515  16.679  16.416  1.00  0.00           O  
ATOM    802  N   ILE A 656      23.002  10.317  11.985  1.00  0.00           N  
ATOM    803  CA  ILE A 656      23.030   9.026  11.333  1.00  0.00           C  
ATOM    804  C   ILE A 656      22.326   8.058  12.263  1.00  0.00           C  
ATOM    805  O   ILE A 656      22.066   8.382  13.437  1.00  0.00           O  
ATOM    806  CB  ILE A 656      24.501   8.572  11.053  1.00  0.00           C  
ATOM    807  CG1 ILE A 656      25.304   8.614  12.356  1.00  0.00           C  
ATOM    808  CG2 ILE A 656      25.147   9.466   9.979  1.00  0.00           C  
ATOM    809  CD1 ILE A 656      26.456   7.685  12.404  1.00  0.00           C  
ATOM    810  N   LEU A 657      22.012   6.887  11.720  1.00  0.00           N  
ATOM    811  CA  LEU A 657      21.702   5.743  12.514  1.00  0.00           C  
ATOM    812  C   LEU A 657      23.015   5.006  12.693  1.00  0.00           C  
ATOM    813  O   LEU A 657      23.730   4.774  11.727  1.00  0.00           O  
ATOM    814  CB  LEU A 657      20.644   4.897  11.831  1.00  0.00           C  
ATOM    815  CG  LEU A 657      19.282   5.593  11.741  1.00  0.00           C  
ATOM    816  CD1 LEU A 657      18.211   4.649  11.305  1.00  0.00           C  
ATOM    817  CD2 LEU A 657      18.938   6.182  13.116  1.00  0.00           C  
ATOM    818  N   GLY A 658      23.350   4.662  13.928  1.00  0.00           N  
ATOM    819  CA  GLY A 658      24.627   4.111  14.227  1.00  0.00           C  
ATOM    820  C   GLY A 658      24.741   2.719  13.651  1.00  0.00           C  
ATOM    821  O   GLY A 658      23.931   1.854  14.006  1.00  0.00           O  
ATOM    822  N   PRO A 659      25.721   2.515  12.724  1.00  0.00           N  
ATOM    823  CA  PRO A 659      26.059   1.200  12.188  1.00  0.00           C  
ATOM    824  C   PRO A 659      26.999   0.486  13.141  1.00  0.00           C  
ATOM    825  O   PRO A 659      27.206  -0.692  13.052  1.00  0.00           O  
ATOM    826  CB  PRO A 659      26.799   1.526  10.864  1.00  0.00           C  
ATOM    827  CG  PRO A 659      27.341   2.905  11.040  1.00  0.00           C  
ATOM    828  CD  PRO A 659      26.580   3.580  12.154  1.00  0.00           C  
ATOM    829  N   THR A 660      27.569   1.254  14.048  1.00  0.00           N  
ATOM    830  CA  THR A 660      28.620   0.802  14.911  1.00  0.00           C  
ATOM    831  C   THR A 660      28.915   2.039  15.724  1.00  0.00           C  
ATOM    832  O   THR A 660      28.512   3.111  15.331  1.00  0.00           O  
ATOM    833  CB  THR A 660      29.845   0.311  14.093  1.00  0.00           C  
ATOM    834  OG1 THR A 660      30.878  -0.100  14.992  1.00  0.00           O  
ATOM    835  CG2 THR A 660      30.358   1.371  13.139  1.00  0.00           C  
ATOM    836  N   HIS A 661      29.627   1.898  16.841  1.00  0.00           N  
ATOM    837  CA  HIS A 661      29.679   2.972  17.834  1.00  0.00           C  
ATOM    838  C   HIS A 661      31.043   3.341  18.357  1.00  0.00           C  
ATOM    839  O   HIS A 661      31.141   3.784  19.485  1.00  0.00           O  
ATOM    840  CB  HIS A 661      28.671   2.708  18.976  1.00  0.00           C  
ATOM    841  CG  HIS A 661      27.267   3.001  18.565  1.00  0.00           C  
ATOM    842  ND1 HIS A 661      26.713   4.256  18.679  1.00  0.00           N  
ATOM    843  CD2 HIS A 661      26.368   2.253  17.899  1.00  0.00           C  
ATOM    844  CE1 HIS A 661      25.509   4.256  18.146  1.00  0.00           C  
ATOM    845  NE2 HIS A 661      25.268   3.046  17.682  1.00  0.00           N  
ATOM    846  N   GLU A 662      32.071   3.233  17.513  1.00  0.00           N  
ATOM    847  CA  GLU A 662      33.461   3.591  17.903  1.00  0.00           C  
ATOM    848  C   GLU A 662      33.553   5.060  18.248  1.00  0.00           C  
ATOM    849  O   GLU A 662      34.165   5.408  19.255  1.00  0.00           O  
ATOM    850  CB  GLU A 662      34.476   3.315  16.787  1.00  0.00           C  
ATOM    851  CG  GLU A 662      34.823   1.861  16.560  1.00  0.00           C  
ATOM    852  CD  GLU A 662      34.027   1.254  15.395  1.00  0.00           C  
ATOM    853  OE1 GLU A 662      32.812   1.564  15.244  1.00  0.00           O  
ATOM    854  OE2 GLU A 662      34.640   0.496  14.606  1.00  0.00           O  
ATOM    855  N   GLU A 663      32.951   5.903  17.408  1.00  0.00           N  
ATOM    856  CA  GLU A 663      32.890   7.349  17.606  1.00  0.00           C  
ATOM    857  C   GLU A 663      32.134   7.701  18.864  1.00  0.00           C  
ATOM    858  O   GLU A 663      32.572   8.546  19.657  1.00  0.00           O  
ATOM    859  CB  GLU A 663      32.170   8.024  16.441  1.00  0.00           C  
ATOM    860  CG  GLU A 663      32.939   8.148  15.152  1.00  0.00           C  
ATOM    861  CD  GLU A 663      32.953   6.894  14.273  1.00  0.00           C  
ATOM    862  OE1 GLU A 663      32.573   5.795  14.716  1.00  0.00           O  
ATOM    863  OE2 GLU A 663      33.315   7.022  13.090  1.00  0.00           O  
ATOM    864  N   THR A 664      30.994   7.039  19.047  1.00  0.00           N  
ATOM    865  CA  THR A 664      30.136   7.288  20.185  1.00  0.00           C  
ATOM    866  C   THR A 664      30.889   7.034  21.465  1.00  0.00           C  
ATOM    867  O   THR A 664      30.933   7.907  22.293  1.00  0.00           O  
ATOM    868  CB  THR A 664      28.828   6.472  20.108  1.00  0.00           C  
ATOM    869  OG1 THR A 664      28.394   6.485  18.755  1.00  0.00           O  
ATOM    870  CG2 THR A 664      27.745   7.127  20.925  1.00  0.00           C  
ATOM    871  N   PHE A 665      31.500   5.855  21.595  1.00  0.00           N  
ATOM    872  CA  PHE A 665      32.275   5.542  22.757  1.00  0.00           C  
ATOM    873  C   PHE A 665      33.551   6.355  22.850  1.00  0.00           C  
ATOM    874  O   PHE A 665      33.979   6.705  23.962  1.00  0.00           O  
ATOM    875  CB  PHE A 665      32.599   4.066  22.807  1.00  0.00           C  
ATOM    876  CG  PHE A 665      31.441   3.217  23.219  1.00  0.00           C  
ATOM    877  CD1 PHE A 665      30.427   2.878  22.286  1.00  0.00           C  
ATOM    878  CD2 PHE A 665      31.346   2.744  24.526  1.00  0.00           C  
ATOM    879  CE1 PHE A 665      29.344   2.090  22.658  1.00  0.00           C  
ATOM    880  CE2 PHE A 665      30.241   1.942  24.912  1.00  0.00           C  
ATOM    881  CZ  PHE A 665      29.247   1.619  23.984  1.00  0.00           C  
ATOM    882  N   THR A 666      34.140   6.695  21.702  1.00  0.00           N  
ATOM    883  CA  THR A 666      35.323   7.532  21.732  1.00  0.00           C  
ATOM    884  C   THR A 666      34.996   8.876  22.360  1.00  0.00           C  
ATOM    885  O   THR A 666      35.733   9.306  23.248  1.00  0.00           O  
ATOM    886  CB  THR A 666      36.014   7.642  20.353  1.00  0.00           C  
ATOM    887  OG1 THR A 666      36.374   6.342  19.929  1.00  0.00           O  
ATOM    888  CG2 THR A 666      37.281   8.458  20.413  1.00  0.00           C  
ATOM    889  N   GLU A 667      33.896   9.505  21.934  1.00  0.00           N  
ATOM    890  CA  GLU A 667      33.460  10.844  22.413  1.00  0.00           C  
ATOM    891  C   GLU A 667      33.248  10.806  23.909  1.00  0.00           C  
ATOM    892  O   GLU A 667      33.641  11.713  24.649  1.00  0.00           O  
ATOM    893  CB  GLU A 667      32.136  11.253  21.740  1.00  0.00           C  
ATOM    894  CG  GLU A 667      31.596  12.641  22.113  1.00  0.00           C  
ATOM    895  CD  GLU A 667      30.055  12.735  22.230  1.00  0.00           C  
ATOM    896  OE1 GLU A 667      29.397  11.919  22.962  1.00  0.00           O  
ATOM    897  OE2 GLU A 667      29.495  13.672  21.603  1.00  0.00           O  
ATOM    898  N   LEU A 668      32.600   9.739  24.346  1.00  0.00           N  
ATOM    899  CA  LEU A 668      32.386   9.473  25.751  1.00  0.00           C  
ATOM    900  C   LEU A 668      33.708   9.380  26.494  1.00  0.00           C  
ATOM    901  O   LEU A 668      33.888  10.014  27.542  1.00  0.00           O  
ATOM    902  CB  LEU A 668      31.585   8.169  25.909  1.00  0.00           C  
ATOM    903  CG  LEU A 668      31.312   7.682  27.326  1.00  0.00           C  
ATOM    904  CD1 LEU A 668      30.438   8.682  28.079  1.00  0.00           C  
ATOM    905  CD2 LEU A 668      30.668   6.330  27.280  1.00  0.00           C  
ATOM    906  N   ILE A 669      34.640   8.585  25.981  1.00  0.00           N  
ATOM    907  CA  ILE A 669      35.870   8.409  26.730  1.00  0.00           C  
ATOM    908  C   ILE A 669      36.699   9.672  26.643  1.00  0.00           C  
ATOM    909  O   ILE A 669      37.322  10.063  27.620  1.00  0.00           O  
ATOM    910  CB  ILE A 669      36.651   7.136  26.358  1.00  0.00           C  
ATOM    911  CG1 ILE A 669      35.862   5.873  26.780  1.00  0.00           C  
ATOM    912  CG2 ILE A 669      38.041   7.131  26.974  1.00  0.00           C  
ATOM    913  CD1 ILE A 669      35.167   5.919  28.092  1.00  0.00           C  
ATOM    914  N   ARG A 670      36.674  10.325  25.483  1.00  0.00           N  
ATOM    915  CA  ARG A 670      37.263  11.652  25.361  1.00  0.00           C  
ATOM    916  C   ARG A 670      36.819  12.535  26.526  1.00  0.00           C  
ATOM    917  O   ARG A 670      37.654  13.060  27.289  1.00  0.00           O  
ATOM    918  CB  ARG A 670      36.868  12.304  24.048  1.00  0.00           C  
ATOM    919  CG  ARG A 670      37.359  13.712  23.963  1.00  0.00           C  
ATOM    920  CD  ARG A 670      36.949  14.363  22.678  1.00  0.00           C  
ATOM    921  NE  ARG A 670      35.517  14.616  22.582  1.00  0.00           N  
ATOM    922  CZ  ARG A 670      34.908  14.886  21.433  1.00  0.00           C  
ATOM    923  NH1 ARG A 670      35.619  14.936  20.298  1.00  0.00           N  
ATOM    924  NH2 ARG A 670      33.590  15.083  21.411  1.00  0.00           N  
ATOM    925  N   ASP A 671      35.507  12.671  26.668  1.00  0.00           N  
ATOM    926  CA  ASP A 671      34.911  13.598  27.604  1.00  0.00           C  
ATOM    927  C   ASP A 671      35.044  13.169  29.072  1.00  0.00           C  
ATOM    928  O   ASP A 671      35.224  14.011  29.949  1.00  0.00           O  
ATOM    929  CB  ASP A 671      33.442  13.852  27.215  1.00  0.00           C  
ATOM    930  CG  ASP A 671      33.298  14.637  25.898  1.00  0.00           C  
ATOM    931  OD1 ASP A 671      34.298  15.248  25.396  1.00  0.00           O  
ATOM    932  OD2 ASP A 671      32.163  14.661  25.361  1.00  0.00           O  
ATOM    933  N   GLU A 672      34.976  11.875  29.361  1.00  0.00           N  
ATOM    934  CA  GLU A 672      34.939  11.460  30.767  1.00  0.00           C  
ATOM    935  C   GLU A 672      36.274  10.994  31.333  1.00  0.00           C  
ATOM    936  O   GLU A 672      36.441  10.933  32.540  1.00  0.00           O  
ATOM    937  CB  GLU A 672      33.849  10.398  31.023  1.00  0.00           C  
ATOM    938  CG  GLU A 672      32.450  10.736  30.473  1.00  0.00           C  
ATOM    939  CD  GLU A 672      31.959  12.127  30.833  1.00  0.00           C  
ATOM    940  OE1 GLU A 672      31.206  12.688  30.027  1.00  0.00           O  
ATOM    941  OE2 GLU A 672      32.307  12.653  31.909  1.00  0.00           O  
ATOM    942  N   ILE A 676      37.206  10.623  30.467  1.00  0.00           N  
ATOM    943  CA  ILE A 676      38.492  10.111  30.945  1.00  0.00           C  
ATOM    944  C   ILE A 676      39.626  10.956  30.387  1.00  0.00           C  
ATOM    945  O   ILE A 676      39.735  11.185  29.173  1.00  0.00           O  
ATOM    946  CB  ILE A 676      38.679   8.574  30.675  1.00  0.00           C  
ATOM    947  CG1 ILE A 676      37.737   7.763  31.554  1.00  0.00           C  
ATOM    948  CG2 ILE A 676      40.078   8.124  30.950  1.00  0.00           C  
ATOM    949  CD1 ILE A 676      36.413   7.623  30.990  1.00  0.00           C  
ATOM    950  N   ASN A 677      40.438  11.459  31.305  1.00  0.00           N  
ATOM    951  CA  ASN A 677      41.588  12.273  30.957  1.00  0.00           C  
ATOM    952  C   ASN A 677      42.849  11.784  31.661  1.00  0.00           C  
ATOM    953  O   ASN A 677      43.884  12.446  31.639  1.00  0.00           O  
ATOM    954  CB  ASN A 677      41.275  13.751  31.200  1.00  0.00           C  
ATOM    955  CG  ASN A 677      40.101  14.241  30.335  1.00  0.00           C  
ATOM    956  OD1 ASN A 677      40.233  14.370  29.113  1.00  0.00           O  
ATOM    957  ND2 ASN A 677      38.938  14.473  30.965  1.00  0.00           N  
ATOM    958  N   SER A 678      42.760  10.576  32.217  1.00  0.00           N  
ATOM    959  CA  SER A 678      43.839   9.970  32.974  1.00  0.00           C  
ATOM    960  C   SER A 678      43.934   8.450  32.709  1.00  0.00           C  
ATOM    961  O   SER A 678      42.915   7.745  32.696  1.00  0.00           O  
ATOM    962  CB  SER A 678      43.630  10.239  34.466  1.00  0.00           C  
ATOM    963  OG  SER A 678      44.698   9.737  35.232  1.00  0.00           O  
ATOM    964  N   TYR A 681      45.161   7.966  32.514  1.00  0.00           N  
ATOM    965  CA  TYR A 681      45.470   6.553  32.404  1.00  0.00           C  
ATOM    966  C   TYR A 681      45.001   5.781  33.626  1.00  0.00           C  
ATOM    967  O   TYR A 681      44.801   4.577  33.538  1.00  0.00           O  
ATOM    968  CB  TYR A 681      47.002   6.354  32.232  1.00  0.00           C  
ATOM    969  CG  TYR A 681      47.763   6.558  33.512  1.00  0.00           C  
ATOM    970  CD1 TYR A 681      48.108   5.482  34.315  1.00  0.00           C  
ATOM    971  CD2 TYR A 681      48.056   7.840  33.965  1.00  0.00           C  
ATOM    972  CE1 TYR A 681      48.758   5.674  35.515  1.00  0.00           C  
ATOM    973  CE2 TYR A 681      48.702   8.044  35.156  1.00  0.00           C  
ATOM    974  CZ  TYR A 681      49.058   6.966  35.932  1.00  0.00           C  
ATOM    975  OH  TYR A 681      49.729   7.194  37.135  1.00  0.00           O  
ATOM    976  N   LYS A 683      44.892   6.460  34.770  1.00  0.00           N  
ATOM    977  CA  LYS A 683      44.396   5.860  36.038  1.00  0.00           C  
ATOM    978  C   LYS A 683      42.944   5.452  35.898  1.00  0.00           C  
ATOM    979  O   LYS A 683      42.450   4.624  36.617  1.00  0.00           O  
ATOM    980  CB  LYS A 683      44.478   6.858  37.193  1.00  0.00           C  
ATOM    981  CG  LYS A 683      45.865   7.150  37.673  1.00  0.00           C  
ATOM    982  CD  LYS A 683      45.953   8.571  38.241  1.00  0.00           C  
ATOM    983  CE  LYS A 683      47.373   8.910  38.698  1.00  0.00           C  
ATOM    984  NZ  LYS A 683      47.394  10.151  39.535  1.00  0.00           N  
ATOM    985  N   ARG A 684      42.242   6.068  34.976  1.00  0.00           N  
ATOM    986  CA  ARG A 684      40.861   5.712  34.777  1.00  0.00           C  
ATOM    987  C   ARG A 684      40.756   4.589  33.752  1.00  0.00           C  
ATOM    988  O   ARG A 684      39.669   4.217  33.369  1.00  0.00           O  
ATOM    989  CB  ARG A 684      40.087   6.958  34.346  1.00  0.00           C  
ATOM    990  CG  ARG A 684      40.061   8.016  35.440  1.00  0.00           C  
ATOM    991  CD  ARG A 684      38.973   7.723  36.458  1.00  0.00           C  
ATOM    992  NE  ARG A 684      37.812   8.592  36.233  1.00  0.00           N  
ATOM    993  CZ  ARG A 684      36.624   8.199  35.778  1.00  0.00           C  
ATOM    994  NH1 ARG A 684      36.364   6.921  35.492  1.00  0.00           N  
ATOM    995  NH2 ARG A 684      35.675   9.104  35.620  1.00  0.00           N  
ATOM    996  N   LEU A 685      41.906   4.059  33.317  1.00  0.00           N  
ATOM    997  CA  LEU A 685      41.954   3.042  32.281  1.00  0.00           C  
ATOM    998  C   LEU A 685      42.620   1.803  32.845  1.00  0.00           C  
ATOM    999  O   LEU A 685      43.262   1.887  33.872  1.00  0.00           O  
ATOM   1000  CB  LEU A 685      42.636   3.556  31.005  1.00  0.00           C  
ATOM   1001  CG  LEU A 685      41.972   4.719  30.308  1.00  0.00           C  
ATOM   1002  CD1 LEU A 685      42.761   5.015  29.102  1.00  0.00           C  
ATOM   1003  CD2 LEU A 685      40.502   4.439  29.902  1.00  0.00           C  
ATOM   1004  N   PRO A 686      42.387   0.632  32.237  1.00  0.00           N  
ATOM   1005  CA  PRO A 686      41.531   0.408  31.095  1.00  0.00           C  
ATOM   1006  C   PRO A 686      40.016   0.332  31.463  1.00  0.00           C  
ATOM   1007  O   PRO A 686      39.624  -0.096  32.569  1.00  0.00           O  
ATOM   1008  CB  PRO A 686      42.026  -0.935  30.592  1.00  0.00           C  
ATOM   1009  CG  PRO A 686      42.272  -1.653  31.797  1.00  0.00           C  
ATOM   1010  CD  PRO A 686      42.949  -0.639  32.699  1.00  0.00           C  
ATOM   1011  N   LEU A 687      39.190   0.780  30.530  1.00  0.00           N  
ATOM   1012  CA  LEU A 687      37.752   0.559  30.596  1.00  0.00           C  
ATOM   1013  C   LEU A 687      37.336  -0.356  29.488  1.00  0.00           C  
ATOM   1014  O   LEU A 687      37.887  -0.330  28.384  1.00  0.00           O  
ATOM   1015  CB  LEU A 687      36.987   1.862  30.549  1.00  0.00           C  
ATOM   1016  CG  LEU A 687      37.283   2.717  31.783  1.00  0.00           C  
ATOM   1017  CD1 LEU A 687      36.689   4.096  31.592  1.00  0.00           C  
ATOM   1018  CD2 LEU A 687      36.749   2.018  33.043  1.00  0.00           C  
ATOM   1019  N   ASN A 688      36.391  -1.216  29.803  1.00  0.00           N  
ATOM   1020  CA  ASN A 688      35.892  -2.156  28.825  1.00  0.00           C  
ATOM   1021  C   ASN A 688      34.384  -2.064  28.900  1.00  0.00           C  
ATOM   1022  O   ASN A 688      33.738  -2.522  29.860  1.00  0.00           O  
ATOM   1023  CB  ASN A 688      36.425  -3.537  29.160  1.00  0.00           C  
ATOM   1024  CG  ASN A 688      36.096  -4.551  28.141  1.00  0.00           C  
ATOM   1025  OD1 ASN A 688      36.606  -5.682  28.189  1.00  0.00           O  
ATOM   1026  ND2 ASN A 688      35.231  -4.201  27.216  1.00  0.00           N  
ATOM   1027  N   LEU A 689      33.841  -1.392  27.896  1.00  0.00           N  
ATOM   1028  CA  LEU A 689      32.411  -1.095  27.821  1.00  0.00           C  
ATOM   1029  C   LEU A 689      31.781  -1.870  26.696  1.00  0.00           C  
ATOM   1030  O   LEU A 689      32.387  -2.089  25.650  1.00  0.00           O  
ATOM   1031  CB  LEU A 689      32.205   0.412  27.609  1.00  0.00           C  
ATOM   1032  CG  LEU A 689      32.748   1.164  28.812  1.00  0.00           C  
ATOM   1033  CD1 LEU A 689      33.120   2.607  28.462  1.00  0.00           C  
ATOM   1034  CD2 LEU A 689      31.764   1.069  30.032  1.00  0.00           C  
ATOM   1035  N   TYR A 690      30.551  -2.287  26.877  1.00  0.00           N  
ATOM   1036  CA  TYR A 690      29.894  -2.873  25.752  1.00  0.00           C  
ATOM   1037  C   TYR A 690      28.413  -2.584  25.816  1.00  0.00           C  
ATOM   1038  O   TYR A 690      27.907  -2.104  26.805  1.00  0.00           O  
ATOM   1039  CB  TYR A 690      30.219  -4.361  25.633  1.00  0.00           C  
ATOM   1040  CG  TYR A 690      29.416  -5.218  26.531  1.00  0.00           C  
ATOM   1041  CD1 TYR A 690      28.214  -5.794  26.085  1.00  0.00           C  
ATOM   1042  CD2 TYR A 690      29.829  -5.460  27.825  1.00  0.00           C  
ATOM   1043  CE1 TYR A 690      27.478  -6.634  26.905  1.00  0.00           C  
ATOM   1044  CE2 TYR A 690      29.106  -6.279  28.646  1.00  0.00           C  
ATOM   1045  CZ  TYR A 690      27.929  -6.865  28.186  1.00  0.00           C  
ATOM   1046  OH  TYR A 690      27.211  -7.681  29.037  1.00  0.00           O  
ATOM   1047  N   GLN A 691      27.733  -2.829  24.708  1.00  0.00           N  
ATOM   1048  CA  GLN A 691      26.319  -2.620  24.661  1.00  0.00           C  
ATOM   1049  C   GLN A 691      25.780  -3.717  23.777  1.00  0.00           C  
ATOM   1050  O   GLN A 691      26.519  -4.342  23.015  1.00  0.00           O  
ATOM   1051  CB  GLN A 691      26.006  -1.246  24.098  1.00  0.00           C  
ATOM   1052  CG  GLN A 691      26.552  -1.040  22.722  1.00  0.00           C  
ATOM   1053  CD  GLN A 691      26.019   0.197  22.115  1.00  0.00           C  
ATOM   1054  OE1 GLN A 691      25.074   0.753  22.640  1.00  0.00           O  
ATOM   1055  NE2 GLN A 691      26.559   0.607  20.974  1.00  0.00           N  
ATOM   1056  N   ILE A 692      24.485  -3.957  23.917  1.00  0.00           N  
ATOM   1057  CA  ILE A 692      23.789  -4.898  23.093  1.00  0.00           C  
ATOM   1058  C   ILE A 692      22.754  -4.004  22.544  1.00  0.00           C  
ATOM   1059  O   ILE A 692      21.847  -3.577  23.204  1.00  0.00           O  
ATOM   1060  CB  ILE A 692      23.224  -6.101  23.889  1.00  0.00           C  
ATOM   1061  CG1 ILE A 692      24.294  -6.690  24.831  1.00  0.00           C  
ATOM   1062  CG2 ILE A 692      22.739  -7.121  22.960  1.00  0.00           C  
ATOM   1063  CD1 ILE A 692      23.880  -7.950  25.614  1.00  0.00           C  
ATOM   1064  N   GLN A 693      22.929  -3.636  21.307  1.00  0.00           N  
ATOM   1065  CA  GLN A 693      22.164  -2.522  20.839  1.00  0.00           C  
ATOM   1066  C   GLN A 693      21.977  -2.716  19.368  1.00  0.00           C  
ATOM   1067  O   GLN A 693      22.804  -3.283  18.695  1.00  0.00           O  
ATOM   1068  CB  GLN A 693      22.877  -1.217  21.198  1.00  0.00           C  
ATOM   1069  CG  GLN A 693      22.249   0.074  20.725  1.00  0.00           C  
ATOM   1070  CD  GLN A 693      23.239   0.906  19.937  1.00  0.00           C  
ATOM   1071  OE1 GLN A 693      24.072   0.369  19.152  1.00  0.00           O  
ATOM   1072  NE2 GLN A 693      23.178   2.220  20.132  1.00  0.00           N  
ATOM   1073  N   THR A 695      20.826  -2.273  18.923  1.00  0.00           N  
ATOM   1074  CA  THR A 695      20.466  -2.146  17.543  1.00  0.00           C  
ATOM   1075  C   THR A 695      21.394  -1.258  16.742  1.00  0.00           C  
ATOM   1076  O   THR A 695      21.773  -0.147  17.154  1.00  0.00           O  
ATOM   1077  CB  THR A 695      19.069  -1.595  17.429  1.00  0.00           C  
ATOM   1078  OG1 THR A 695      18.239  -2.316  18.324  1.00  0.00           O  
ATOM   1079  CG2 THR A 695      18.580  -1.780  16.044  1.00  0.00           C  
ATOM   1080  N   LYS A 696      21.711  -1.772  15.565  1.00  0.00           N  
ATOM   1081  CA  LYS A 696      22.677  -1.204  14.674  1.00  0.00           C  
ATOM   1082  C   LYS A 696      21.941  -1.046  13.396  1.00  0.00           C  
ATOM   1083  O   LYS A 696      21.041  -1.776  13.118  1.00  0.00           O  
ATOM   1084  CB  LYS A 696      23.796  -2.195  14.450  1.00  0.00           C  
ATOM   1085  CG  LYS A 696      24.662  -2.487  15.614  1.00  0.00           C  
ATOM   1086  CD  LYS A 696      25.443  -1.308  15.978  1.00  0.00           C  
ATOM   1087  CE  LYS A 696      26.132  -1.511  17.260  1.00  0.00           C  
ATOM   1088  NZ  LYS A 696      25.250  -1.909  18.412  1.00  0.00           N  
ATOM   1089  N   TYR A 697      22.310  -0.042  12.630  1.00  0.00           N  
ATOM   1090  CA  TYR A 697      21.642   0.218  11.366  1.00  0.00           C  
ATOM   1091  C   TYR A 697      22.696   0.264  10.308  1.00  0.00           C  
ATOM   1092  O   TYR A 697      23.647   1.015  10.413  1.00  0.00           O  
ATOM   1093  CB  TYR A 697      20.864   1.540  11.447  1.00  0.00           C  
ATOM   1094  CG  TYR A 697      19.825   1.423  12.506  1.00  0.00           C  
ATOM   1095  CD1 TYR A 697      20.118   1.743  13.836  1.00  0.00           C  
ATOM   1096  CD2 TYR A 697      18.562   0.939  12.194  1.00  0.00           C  
ATOM   1097  CE1 TYR A 697      19.176   1.598  14.801  1.00  0.00           C  
ATOM   1098  CE2 TYR A 697      17.636   0.806  13.132  1.00  0.00           C  
ATOM   1099  CZ  TYR A 697      17.950   1.112  14.443  1.00  0.00           C  
ATOM   1100  OH  TYR A 697      16.994   0.968  15.387  1.00  0.00           O  
ATOM   1101  N   ARG A 698      22.532  -0.573   9.303  1.00  0.00           N  
ATOM   1102  CA  ARG A 698      23.416  -0.548   8.147  1.00  0.00           C  
ATOM   1103  C   ARG A 698      22.546  -0.781   6.961  1.00  0.00           C  
ATOM   1104  O   ARG A 698      21.911  -1.816   6.871  1.00  0.00           O  
ATOM   1105  CB  ARG A 698      24.454  -1.647   8.250  1.00  0.00           C  
ATOM   1106  CG  ARG A 698      25.478  -1.305   9.264  1.00  0.00           C  
ATOM   1107  CD  ARG A 698      26.416  -2.396   9.442  1.00  0.00           C  
ATOM   1108  NE  ARG A 698      27.179  -2.204  10.640  1.00  0.00           N  
ATOM   1109  CZ  ARG A 698      28.360  -2.754  10.820  1.00  0.00           C  
ATOM   1110  NH1 ARG A 698      28.863  -3.522   9.864  1.00  0.00           N  
ATOM   1111  NH2 ARG A 698      29.004  -2.549  11.946  1.00  0.00           N  
ATOM   1112  N   ASP A 699      22.509   0.208   6.071  1.00  0.00           N  
ATOM   1113  CA  ASP A 699      21.701   0.157   4.884  1.00  0.00           C  
ATOM   1114  C   ASP A 699      22.318  -0.840   3.928  1.00  0.00           C  
ATOM   1115  O   ASP A 699      22.785  -0.480   2.843  1.00  0.00           O  
ATOM   1116  CB  ASP A 699      21.625   1.538   4.244  1.00  0.00           C  
ATOM   1117  CG  ASP A 699      20.378   1.730   3.433  1.00  0.00           C  
ATOM   1118  OD1 ASP A 699      19.651   0.741   3.138  1.00  0.00           O  
ATOM   1119  OD2 ASP A 699      20.137   2.882   3.071  1.00  0.00           O  
ATOM   1120  N   GLU A 700      22.253  -2.107   4.334  1.00  0.00           N  
ATOM   1121  CA  GLU A 700      22.859  -3.190   3.622  1.00  0.00           C  
ATOM   1122  C   GLU A 700      22.304  -3.241   2.224  1.00  0.00           C  
ATOM   1123  O   GLU A 700      21.096  -3.179   2.044  1.00  0.00           O  
ATOM   1124  CB  GLU A 700      22.635  -4.523   4.385  1.00  0.00           C  
ATOM   1125  CG  GLU A 700      23.260  -4.582   5.805  1.00  0.00           C  
ATOM   1126  CD  GLU A 700      24.778  -4.770   5.794  1.00  0.00           C  
ATOM   1127  OE1 GLU A 700      25.473  -4.511   6.833  1.00  0.00           O  
ATOM   1128  OE2 GLU A 700      25.283  -5.200   4.744  1.00  0.00           O  
ATOM   1129  N   LYS A 703      23.190  -3.328   1.236  1.00  0.00           N  
ATOM   1130  CA  LYS A 703      22.791  -3.530  -0.150  1.00  0.00           C  
ATOM   1131  C   LYS A 703      21.986  -4.825  -0.248  1.00  0.00           C  
ATOM   1132  O   LYS A 703      20.917  -4.849  -0.837  1.00  0.00           O  
ATOM   1133  CB  LYS A 703      24.023  -3.615  -1.065  1.00  0.00           C  
ATOM   1134  CG  LYS A 703      23.816  -3.060  -2.487  1.00  0.00           C  
ATOM   1135  CD  LYS A 703      24.931  -3.511  -3.419  1.00  0.00           C  
ATOM   1136  CE  LYS A 703      24.982  -2.678  -4.702  1.00  0.00           C  
ATOM   1137  NZ  LYS A 703      25.832  -3.374  -5.749  1.00  0.00           N  
ATOM   1138  N   ARG A 710      22.501  -5.894   0.358  1.00  0.00           N  
ATOM   1139  CA  ARG A 710      21.837  -7.197   0.269  1.00  0.00           C  
ATOM   1140  C   ARG A 710      21.114  -7.518   1.561  1.00  0.00           C  
ATOM   1141  O   ARG A 710      21.655  -7.290   2.632  1.00  0.00           O  
ATOM   1142  CB  ARG A 710      22.833  -8.328  -0.061  1.00  0.00           C  
ATOM   1143  CG  ARG A 710      23.727  -8.082  -1.295  1.00  0.00           C  
ATOM   1144  CD  ARG A 710      22.890  -7.898  -2.593  1.00  0.00           C  
ATOM   1145  NE  ARG A 710      23.772  -7.858  -3.767  1.00  0.00           N  
ATOM   1146  CZ  ARG A 710      23.566  -7.133  -4.862  1.00  0.00           C  
ATOM   1147  NH1 ARG A 710      22.496  -6.351  -4.970  1.00  0.00           N  
ATOM   1148  NH2 ARG A 710      24.447  -7.190  -5.853  1.00  0.00           N  
ATOM   1149  N   SER A 711      19.889  -8.029   1.433  1.00  0.00           N  
ATOM   1150  CA  SER A 711      19.062  -8.438   2.555  1.00  0.00           C  
ATOM   1151  C   SER A 711      18.424  -9.784   2.211  1.00  0.00           C  
ATOM   1152  O   SER A 711      17.214  -9.951   2.289  1.00  0.00           O  
ATOM   1153  CB  SER A 711      17.969  -7.396   2.822  1.00  0.00           C  
ATOM   1154  OG  SER A 711      18.510  -6.187   3.339  1.00  0.00           O  
ATOM   1155  N   ARG A 712      19.254 -10.749   1.844  1.00  0.00           N  
ATOM   1156  CA  ARG A 712      18.762 -12.023   1.344  1.00  0.00           C  
ATOM   1157  C   ARG A 712      18.823 -13.148   2.388  1.00  0.00           C  
ATOM   1158  O   ARG A 712      18.505 -14.305   2.076  1.00  0.00           O  
ATOM   1159  CB  ARG A 712      19.566 -12.444   0.092  1.00  0.00           C  
ATOM   1160  CG  ARG A 712      19.378 -11.534  -1.137  1.00  0.00           C  
ATOM   1161  CD  ARG A 712      19.783 -12.226  -2.483  1.00  0.00           C  
ATOM   1162  NE  ARG A 712      18.859 -13.314  -2.836  1.00  0.00           N  
ATOM   1163  CZ  ARG A 712      19.166 -14.614  -2.811  1.00  0.00           C  
ATOM   1164  NH1 ARG A 712      20.399 -15.021  -2.496  1.00  0.00           N  
ATOM   1165  NH2 ARG A 712      18.236 -15.519  -3.116  1.00  0.00           N  
ATOM   1166  N   SER A 713      19.245 -12.839   3.611  1.00  0.00           N  
ATOM   1167  CA  SER A 713      19.607 -13.920   4.554  1.00  0.00           C  
ATOM   1168  C   SER A 713      18.866 -13.894   5.886  1.00  0.00           C  
ATOM   1169  O   SER A 713      19.176 -14.623   6.806  1.00  0.00           O  
ATOM   1170  CB  SER A 713      21.134 -14.033   4.732  1.00  0.00           C  
ATOM   1171  OG  SER A 713      21.742 -12.770   4.878  1.00  0.00           O  
ATOM   1172  N   GLY A 714      17.843 -13.069   5.952  1.00  0.00           N  
ATOM   1173  CA  GLY A 714      17.070 -12.906   7.175  1.00  0.00           C  
ATOM   1174  C   GLY A 714      17.934 -12.285   8.232  1.00  0.00           C  
ATOM   1175  O   GLY A 714      18.674 -11.372   7.975  1.00  0.00           O  
ATOM   1176  N   LEU A 715      17.860 -12.824   9.424  1.00  0.00           N  
ATOM   1177  CA  LEU A 715      18.634 -12.332  10.562  1.00  0.00           C  
ATOM   1178  C   LEU A 715      20.126 -12.303  10.362  1.00  0.00           C  
ATOM   1179  O   LEU A 715      20.804 -11.480  10.990  1.00  0.00           O  
ATOM   1180  CB  LEU A 715      18.309 -13.157  11.806  1.00  0.00           C  
ATOM   1181  CG  LEU A 715      17.162 -12.647  12.636  1.00  0.00           C  
ATOM   1182  CD1 LEU A 715      16.070 -12.164  11.747  1.00  0.00           C  
ATOM   1183  CD2 LEU A 715      16.728 -13.736  13.525  1.00  0.00           C  
ATOM   1184  N   LEU A 716      20.636 -13.166   9.478  1.00  0.00           N  
ATOM   1185  CA  LEU A 716      22.058 -13.149   9.120  1.00  0.00           C  
ATOM   1186  C   LEU A 716      22.494 -11.785   8.559  1.00  0.00           C  
ATOM   1187  O   LEU A 716      23.649 -11.367   8.714  1.00  0.00           O  
ATOM   1188  CB  LEU A 716      22.399 -14.283   8.131  1.00  0.00           C  
ATOM   1189  CG  LEU A 716      22.144 -15.747   8.514  1.00  0.00           C  
ATOM   1190  CD1 LEU A 716      22.458 -16.704   7.334  1.00  0.00           C  
ATOM   1191  CD2 LEU A 716      22.946 -16.125   9.745  1.00  0.00           C  
ATOM   1192  N   ARG A 718      21.596 -11.065   7.899  1.00  0.00           N  
ATOM   1193  CA  ARG A 718      22.013  -9.736   7.469  1.00  0.00           C  
ATOM   1194  C   ARG A 718      20.896  -8.753   7.484  1.00  0.00           C  
ATOM   1195  O   ARG A 718      20.243  -8.555   6.464  1.00  0.00           O  
ATOM   1196  CB  ARG A 718      22.693  -9.766   6.100  1.00  0.00           C  
ATOM   1197  CG  ARG A 718      23.184  -8.429   5.661  1.00  0.00           C  
ATOM   1198  CD  ARG A 718      23.959  -8.560   4.407  1.00  0.00           C  
ATOM   1199  NE  ARG A 718      25.033  -9.527   4.574  1.00  0.00           N  
ATOM   1200  CZ  ARG A 718      26.204  -9.253   5.142  1.00  0.00           C  
ATOM   1201  NH1 ARG A 718      26.449  -8.027   5.633  1.00  0.00           N  
ATOM   1202  NH2 ARG A 718      27.111 -10.221   5.246  1.00  0.00           N  
ATOM   1203  N   GLY A 723      20.682  -8.123   8.644  1.00  0.00           N  
ATOM   1204  CA  GLY A 723      19.621  -7.167   8.777  1.00  0.00           C  
ATOM   1205  C   GLY A 723      20.111  -5.792   8.368  1.00  0.00           C  
ATOM   1206  O   GLY A 723      21.306  -5.508   8.388  1.00  0.00           O  
ATOM   1207  N   ARG A 724      19.190  -4.943   7.948  1.00  0.00           N  
ATOM   1208  CA  ARG A 724      19.515  -3.550   7.825  1.00  0.00           C  
ATOM   1209  C   ARG A 724      19.370  -2.918   9.209  1.00  0.00           C  
ATOM   1210  O   ARG A 724      20.025  -1.937   9.519  1.00  0.00           O  
ATOM   1211  CB  ARG A 724      18.639  -2.876   6.753  1.00  0.00           C  
ATOM   1212  CG  ARG A 724      19.155  -3.149   5.328  1.00  0.00           C  
ATOM   1213  CD  ARG A 724      18.447  -2.339   4.306  1.00  0.00           C  
ATOM   1214  NE  ARG A 724      16.992  -2.568   4.323  1.00  0.00           N  
ATOM   1215  CZ  ARG A 724      16.106  -1.633   4.019  1.00  0.00           C  
ATOM   1216  NH1 ARG A 724      16.527  -0.411   3.720  1.00  0.00           N  
ATOM   1217  NH2 ARG A 724      14.819  -1.902   4.026  1.00  0.00           N  
ATOM   1218  N   GLU A 725      18.489  -3.502  10.027  1.00  0.00           N  
ATOM   1219  CA  GLU A 725      18.463  -3.245  11.441  1.00  0.00           C  
ATOM   1220  C   GLU A 725      18.837  -4.573  12.101  1.00  0.00           C  
ATOM   1221  O   GLU A 725      18.217  -5.608  11.842  1.00  0.00           O  
ATOM   1222  CB  GLU A 725      17.096  -2.710  11.908  1.00  0.00           C  
ATOM   1223  CG  GLU A 725      16.982  -2.632  13.460  1.00  0.00           C  
ATOM   1224  CD  GLU A 725      15.665  -2.033  13.936  1.00  0.00           C  
ATOM   1225  OE1 GLU A 725      14.910  -1.534  13.111  1.00  0.00           O  
ATOM   1226  OE2 GLU A 725      15.383  -2.011  15.141  1.00  0.00           O  
ATOM   1227  N   PHE A 726      19.881  -4.568  12.921  1.00  0.00           N  
ATOM   1228  CA  PHE A 726      20.262  -5.804  13.541  1.00  0.00           C  
ATOM   1229  C   PHE A 726      20.703  -5.528  14.954  1.00  0.00           C  
ATOM   1230  O   PHE A 726      20.866  -4.388  15.290  1.00  0.00           O  
ATOM   1231  CB  PHE A 726      21.328  -6.505  12.736  1.00  0.00           C  
ATOM   1232  CG  PHE A 726      22.585  -5.695  12.542  1.00  0.00           C  
ATOM   1233  CD1 PHE A 726      22.676  -4.730  11.497  1.00  0.00           C  
ATOM   1234  CD2 PHE A 726      23.704  -5.932  13.342  1.00  0.00           C  
ATOM   1235  CE1 PHE A 726      23.855  -4.034  11.298  1.00  0.00           C  
ATOM   1236  CE2 PHE A 726      24.908  -5.243  13.124  1.00  0.00           C  
ATOM   1237  CZ  PHE A 726      24.969  -4.282  12.107  1.00  0.00           C  
ATOM   1238  N   ILE A 728      20.850  -6.575  15.770  1.00  0.00           N  
ATOM   1239  CA  ILE A 728      21.329  -6.419  17.123  1.00  0.00           C  
ATOM   1240  C   ILE A 728      22.771  -6.885  17.122  1.00  0.00           C  
ATOM   1241  O   ILE A 728      23.096  -7.943  16.606  1.00  0.00           O  
ATOM   1242  CB  ILE A 728      20.473  -7.220  18.146  1.00  0.00           C  
ATOM   1243  CG1 ILE A 728      18.992  -6.830  18.023  1.00  0.00           C  
ATOM   1244  CG2 ILE A 728      20.972  -7.002  19.594  1.00  0.00           C  
ATOM   1245  CD1 ILE A 728      17.996  -7.767  18.722  1.00  0.00           C  
ATOM   1246  N   MET A 730      23.639  -6.032  17.637  1.00  0.00           N  
ATOM   1247  CA  MET A 730      25.033  -6.335  17.795  1.00  0.00           C  
ATOM   1248  C   MET A 730      25.353  -6.047  19.223  1.00  0.00           C  
ATOM   1249  O   MET A 730      24.977  -4.996  19.707  1.00  0.00           O  
ATOM   1250  CB  MET A 730      25.869  -5.434  16.887  1.00  0.00           C  
ATOM   1251  CG  MET A 730      27.237  -6.067  16.545  1.00  0.00           C  
ATOM   1252  SD  MET A 730      28.451  -4.786  16.348  1.00  0.00           S  
ATOM   1253  CE  MET A 730      28.015  -4.127  14.724  1.00  0.00           C  
ATOM   1254  N   LYS A 731      25.964  -6.999  19.929  1.00  0.00           N  
ATOM   1255  CA  LYS A 731      26.719  -6.646  21.100  1.00  0.00           C  
ATOM   1256  C   LYS A 731      27.998  -6.008  20.565  1.00  0.00           C  
ATOM   1257  O   LYS A 731      28.722  -6.634  19.807  1.00  0.00           O  
ATOM   1258  CB  LYS A 731      27.045  -7.850  21.994  1.00  0.00           C  
ATOM   1259  CG  LYS A 731      28.107  -7.531  23.062  1.00  0.00           C  
ATOM   1260  CD  LYS A 731      29.402  -8.096  22.543  1.00  0.00           C  
ATOM   1261  CE  LYS A 731      30.598  -7.339  22.923  1.00  0.00           C  
ATOM   1262  NZ  LYS A 731      31.681  -7.912  22.133  1.00  0.00           N  
ATOM   1263  N   ASP A 732      28.249  -4.759  20.933  1.00  0.00           N  
ATOM   1264  CA  ASP A 732      29.519  -4.136  20.597  1.00  0.00           C  
ATOM   1265  C   ASP A 732      30.262  -3.630  21.834  1.00  0.00           C  
ATOM   1266  O   ASP A 732      29.729  -2.873  22.660  1.00  0.00           O  
ATOM   1267  CB  ASP A 732      29.398  -3.065  19.478  1.00  0.00           C  
ATOM   1268  CG  ASP A 732      28.305  -2.053  19.723  1.00  0.00           C  
ATOM   1269  OD1 ASP A 732      27.142  -2.455  19.993  1.00  0.00           O  
ATOM   1270  OD2 ASP A 732      28.603  -0.845  19.590  1.00  0.00           O  
ATOM   1271  N   GLY A 733      31.489  -4.103  21.948  1.00  0.00           N  
ATOM   1272  CA  GLY A 733      32.409  -3.734  23.008  1.00  0.00           C  
ATOM   1273  C   GLY A 733      33.468  -2.778  22.500  1.00  0.00           C  
ATOM   1274  O   GLY A 733      33.823  -2.768  21.295  1.00  0.00           O  
ATOM   1275  N   TYR A 734      33.978  -1.983  23.423  1.00  0.00           N  
ATOM   1276  CA  TYR A 734      34.977  -0.984  23.152  1.00  0.00           C  
ATOM   1277  C   TYR A 734      35.806  -0.973  24.386  1.00  0.00           C  
ATOM   1278  O   TYR A 734      35.280  -0.829  25.479  1.00  0.00           O  
ATOM   1279  CB  TYR A 734      34.370   0.388  22.863  1.00  0.00           C  
ATOM   1280  CG  TYR A 734      33.415   0.322  21.727  1.00  0.00           C  
ATOM   1281  CD1 TYR A 734      33.832   0.518  20.428  1.00  0.00           C  
ATOM   1282  CD2 TYR A 734      32.088  -0.022  21.945  1.00  0.00           C  
ATOM   1283  CE1 TYR A 734      32.939   0.406  19.385  1.00  0.00           C  
ATOM   1284  CE2 TYR A 734      31.195  -0.165  20.901  1.00  0.00           C  
ATOM   1285  CZ  TYR A 734      31.618   0.042  19.641  1.00  0.00           C  
ATOM   1286  OH  TYR A 734      30.710  -0.091  18.632  1.00  0.00           O  
ATOM   1287  N   SER A 735      37.106  -1.188  24.226  1.00  0.00           N  
ATOM   1288  CA  SER A 735      37.991  -1.135  25.364  1.00  0.00           C  
ATOM   1289  C   SER A 735      38.965   0.015  25.143  1.00  0.00           C  
ATOM   1290  O   SER A 735      39.297   0.364  23.997  1.00  0.00           O  
ATOM   1291  CB  SER A 735      38.667  -2.476  25.605  1.00  0.00           C  
ATOM   1292  OG  SER A 735      39.365  -2.892  24.459  1.00  0.00           O  
ATOM   1293  N   PHE A 736      39.352   0.635  26.253  1.00  0.00           N  
ATOM   1294  CA  PHE A 736      40.088   1.886  26.250  1.00  0.00           C  
ATOM   1295  C   PHE A 736      41.266   1.751  27.148  1.00  0.00           C  
ATOM   1296  O   PHE A 736      41.163   1.265  28.269  1.00  0.00           O  
ATOM   1297  CB  PHE A 736      39.191   3.047  26.679  1.00  0.00           C  
ATOM   1298  CG  PHE A 736      38.044   3.247  25.759  1.00  0.00           C  
ATOM   1299  CD1 PHE A 736      36.872   2.547  25.944  1.00  0.00           C  
ATOM   1300  CD2 PHE A 736      38.162   4.088  24.655  1.00  0.00           C  
ATOM   1301  CE1 PHE A 736      35.814   2.714  25.055  1.00  0.00           C  
ATOM   1302  CE2 PHE A 736      37.102   4.256  23.785  1.00  0.00           C  
ATOM   1303  CZ  PHE A 736      35.933   3.556  23.989  1.00  0.00           C  
ATOM   1304  N   HIS A 737      42.404   2.155  26.616  1.00  0.00           N  
ATOM   1305  CA  HIS A 737      43.673   1.823  27.208  1.00  0.00           C  
ATOM   1306  C   HIS A 737      44.653   2.958  27.076  1.00  0.00           C  
ATOM   1307  O   HIS A 737      44.559   3.814  26.194  1.00  0.00           O  
ATOM   1308  CB  HIS A 737      44.239   0.573  26.536  1.00  0.00           C  
ATOM   1309  CG  HIS A 737      43.217  -0.493  26.306  1.00  0.00           C  
ATOM   1310  ND1 HIS A 737      42.904  -1.440  27.257  1.00  0.00           N  
ATOM   1311  CD2 HIS A 737      42.430  -0.752  25.242  1.00  0.00           C  
ATOM   1312  CE1 HIS A 737      41.985  -2.250  26.776  1.00  0.00           C  
ATOM   1313  NE2 HIS A 737      41.687  -1.860  25.552  1.00  0.00           N  
ATOM   1314  N   ALA A 738      45.615   2.953  27.961  1.00  0.00           N  
ATOM   1315  CA  ALA A 738      46.666   3.972  27.932  1.00  0.00           C  
ATOM   1316  C   ALA A 738      47.940   3.376  27.370  1.00  0.00           C  
ATOM   1317  O   ALA A 738      48.909   4.075  27.170  1.00  0.00           O  
ATOM   1318  CB  ALA A 738      46.903   4.528  29.332  1.00  0.00           C  
ATOM   1319  N   ASP A 739      47.923   2.067  27.157  1.00  0.00           N  
ATOM   1320  CA  ASP A 739      49.041   1.338  26.555  1.00  0.00           C  
ATOM   1321  C   ASP A 739      48.528   0.132  25.790  1.00  0.00           C  
ATOM   1322  O   ASP A 739      47.397  -0.339  25.983  1.00  0.00           O  
ATOM   1323  CB  ASP A 739      50.069   0.903  27.599  1.00  0.00           C  
ATOM   1324  CG  ASP A 739      49.490  -0.040  28.634  1.00  0.00           C  
ATOM   1325  OD1 ASP A 739      49.609  -1.269  28.464  1.00  0.00           O  
ATOM   1326  OD2 ASP A 739      48.902   0.446  29.623  1.00  0.00           O  
ATOM   1327  N   GLU A 741      49.396  -0.361  24.922  1.00  0.00           N  
ATOM   1328  CA  GLU A 741      49.091  -1.415  23.992  1.00  0.00           C  
ATOM   1329  C   GLU A 741      48.943  -2.752  24.662  1.00  0.00           C  
ATOM   1330  O   GLU A 741      48.098  -3.538  24.257  1.00  0.00           O  
ATOM   1331  CB  GLU A 741      50.194  -1.487  22.939  1.00  0.00           C  
ATOM   1332  CG  GLU A 741      50.179  -0.356  21.930  1.00  0.00           C  
ATOM   1333  CD  GLU A 741      49.026  -0.491  20.965  1.00  0.00           C  
ATOM   1334  OE1 GLU A 741      48.435  -1.607  20.939  1.00  0.00           O  
ATOM   1335  OE2 GLU A 741      48.714   0.496  20.243  1.00  0.00           O  
ATOM   1336  N   ALA A 742      49.760  -3.036  25.666  1.00  0.00           N  
ATOM   1337  CA  ALA A 742      49.658  -4.319  26.320  1.00  0.00           C  
ATOM   1338  C   ALA A 742      48.307  -4.481  27.005  1.00  0.00           C  
ATOM   1339  O   ALA A 742      47.851  -5.595  27.199  1.00  0.00           O  
ATOM   1340  CB  ALA A 742      50.797  -4.563  27.335  1.00  0.00           C  
ATOM   1341  N   SER A 743      47.721  -3.363  27.416  1.00  0.00           N  
ATOM   1342  CA  SER A 743      46.459  -3.363  28.114  1.00  0.00           C  
ATOM   1343  C   SER A 743      45.376  -3.708  27.110  1.00  0.00           C  
ATOM   1344  O   SER A 743      44.455  -4.450  27.421  1.00  0.00           O  
ATOM   1345  CB  SER A 743      46.193  -1.992  28.712  1.00  0.00           C  
ATOM   1346  OG  SER A 743      44.902  -1.949  29.276  1.00  0.00           O  
ATOM   1347  N   LEU A 786      45.507  -3.155  25.902  1.00  0.00           N  
ATOM   1348  CA  LEU A 786      44.631  -3.482  24.822  1.00  0.00           C  
ATOM   1349  C   LEU A 786      44.743  -4.978  24.490  1.00  0.00           C  
ATOM   1350  O   LEU A 786      43.718  -5.656  24.328  1.00  0.00           O  
ATOM   1351  CB  LEU A 786      44.864  -2.560  23.620  1.00  0.00           C  
ATOM   1352  CG  LEU A 786      44.320  -3.056  22.275  1.00  0.00           C  
ATOM   1353  CD1 LEU A 786      42.833  -3.070  22.191  1.00  0.00           C  
ATOM   1354  CD2 LEU A 786      44.873  -2.248  21.181  1.00  0.00           C  
ATOM   1355  N   ASP A 787      45.975  -5.481  24.409  1.00  0.00           N  
ATOM   1356  CA  ASP A 787      46.210  -6.863  24.035  1.00  0.00           C  
ATOM   1357  C   ASP A 787      45.518  -7.798  25.028  1.00  0.00           C  
ATOM   1358  O   ASP A 787      44.974  -8.821  24.639  1.00  0.00           O  
ATOM   1359  CB  ASP A 787      47.724  -7.174  23.953  1.00  0.00           C  
ATOM   1360  CG  ASP A 787      48.446  -6.329  22.928  1.00  0.00           C  
ATOM   1361  OD1 ASP A 787      47.794  -5.832  21.995  1.00  0.00           O  
ATOM   1362  OD2 ASP A 787      49.697  -6.171  23.048  1.00  0.00           O  
ATOM   1363  N   GLN A 788      45.585  -7.466  26.304  1.00  0.00           N  
ATOM   1364  CA  GLN A 788      44.912  -8.245  27.324  1.00  0.00           C  
ATOM   1365  C   GLN A 788      43.397  -8.248  27.142  1.00  0.00           C  
ATOM   1366  O   GLN A 788      42.790  -9.297  27.018  1.00  0.00           O  
ATOM   1367  CB  GLN A 788      45.294  -7.779  28.736  1.00  0.00           C  
ATOM   1368  CG  GLN A 788      44.879  -8.764  29.882  1.00  0.00           C  
ATOM   1369  CD  GLN A 788      45.286 -10.206  29.619  1.00  0.00           C  
ATOM   1370  OE1 GLN A 788      46.453 -10.494  29.338  1.00  0.00           O  
ATOM   1371  NE2 GLN A 788      44.320 -11.127  29.707  1.00  0.00           N  
ATOM   1372  N   SER A 789      42.804  -7.064  27.092  1.00  0.00           N  
ATOM   1373  CA  SER A 789      41.386  -6.914  26.853  1.00  0.00           C  
ATOM   1374  C   SER A 789      40.954  -7.670  25.600  1.00  0.00           C  
ATOM   1375  O   SER A 789      39.923  -8.341  25.592  1.00  0.00           O  
ATOM   1376  CB  SER A 789      41.053  -5.454  26.719  1.00  0.00           C  
ATOM   1377  OG  SER A 789      41.078  -4.856  27.982  1.00  0.00           O  
ATOM   1378  N   TYR A 790      41.780  -7.569  24.569  1.00  0.00           N  
ATOM   1379  CA  TYR A 790      41.547  -8.203  23.280  1.00  0.00           C  
ATOM   1380  C   TYR A 790      41.569  -9.732  23.357  1.00  0.00           C  
ATOM   1381  O   TYR A 790      40.688 -10.376  22.809  1.00  0.00           O  
ATOM   1382  CB  TYR A 790      42.548  -7.643  22.263  1.00  0.00           C  
ATOM   1383  CG  TYR A 790      42.457  -8.221  20.889  1.00  0.00           C  
ATOM   1384  CD1 TYR A 790      41.796  -7.536  19.893  1.00  0.00           C  
ATOM   1385  CD2 TYR A 790      43.011  -9.498  20.579  1.00  0.00           C  
ATOM   1386  CE1 TYR A 790      41.733  -8.042  18.607  1.00  0.00           C  
ATOM   1387  CE2 TYR A 790      42.938 -10.016  19.278  1.00  0.00           C  
ATOM   1388  CZ  TYR A 790      42.298  -9.257  18.311  1.00  0.00           C  
ATOM   1389  OH  TYR A 790      42.172  -9.694  17.041  1.00  0.00           O  
ATOM   1390  N   ARG A 791      42.538 -10.298  24.076  1.00  0.00           N  
ATOM   1391  CA  ARG A 791      42.556 -11.736  24.371  1.00  0.00           C  
ATOM   1392  C   ARG A 791      41.461 -12.200  25.323  1.00  0.00           C  
ATOM   1393  O   ARG A 791      41.041 -13.363  25.250  1.00  0.00           O  
ATOM   1394  CB  ARG A 791      43.857 -12.158  25.043  1.00  0.00           C  
ATOM   1395  CG  ARG A 791      45.111 -12.091  24.245  1.00  0.00           C  
ATOM   1396  CD  ARG A 791      46.295 -12.417  25.194  1.00  0.00           C  
ATOM   1397  NE  ARG A 791      47.483 -11.634  24.851  1.00  0.00           N  
ATOM   1398  CZ  ARG A 791      48.010 -10.681  25.622  1.00  0.00           C  
ATOM   1399  NH1 ARG A 791      47.491 -10.412  26.821  1.00  0.00           N  
ATOM   1400  NH2 ARG A 791      49.092 -10.027  25.204  1.00  0.00           N  
ATOM   1401  N   ASP A 792      41.090 -11.349  26.282  1.00  0.00           N  
ATOM   1402  CA  ASP A 792      39.984 -11.648  27.190  1.00  0.00           C  
ATOM   1403  C   ASP A 792      38.702 -11.786  26.389  1.00  0.00           C  
ATOM   1404  O   ASP A 792      37.951 -12.699  26.612  1.00  0.00           O  
ATOM   1405  CB  ASP A 792      39.777 -10.535  28.220  1.00  0.00           C  
ATOM   1406  CG  ASP A 792      40.878 -10.449  29.208  1.00  0.00           C  
ATOM   1407  OD1 ASP A 792      41.744 -11.336  29.214  1.00  0.00           O  
ATOM   1408  OD2 ASP A 792      40.896  -9.488  29.981  1.00  0.00           O  
ATOM   1409  N   TYR A 793      38.472 -10.864  25.455  1.00  0.00           N  
ATOM   1410  CA  TYR A 793      37.326 -10.925  24.568  1.00  0.00           C  
ATOM   1411  C   TYR A 793      37.296 -12.140  23.654  1.00  0.00           C  
ATOM   1412  O   TYR A 793      36.262 -12.748  23.450  1.00  0.00           O  
ATOM   1413  CB  TYR A 793      37.284  -9.666  23.744  1.00  0.00           C  
ATOM   1414  CG  TYR A 793      36.348  -8.647  24.312  1.00  0.00           C  
ATOM   1415  CD1 TYR A 793      34.959  -8.889  24.376  1.00  0.00           C  
ATOM   1416  CD2 TYR A 793      36.830  -7.434  24.789  1.00  0.00           C  
ATOM   1417  CE1 TYR A 793      34.085  -7.909  24.893  1.00  0.00           C  
ATOM   1418  CE2 TYR A 793      35.978  -6.475  25.265  1.00  0.00           C  
ATOM   1419  CZ  TYR A 793      34.604  -6.718  25.319  1.00  0.00           C  
ATOM   1420  OH  TYR A 793      33.794  -5.736  25.834  1.00  0.00           O  
ATOM   1421  N   GLU A 794      38.445 -12.455  23.095  1.00  0.00           N  
ATOM   1422  CA  GLU A 794      38.701 -13.651  22.329  1.00  0.00           C  
ATOM   1423  C   GLU A 794      38.324 -14.904  23.110  1.00  0.00           C  
ATOM   1424  O   GLU A 794      37.747 -15.848  22.588  1.00  0.00           O  
ATOM   1425  CB  GLU A 794      40.196 -13.619  22.029  1.00  0.00           C  
ATOM   1426  CG  GLU A 794      40.730 -14.539  21.036  1.00  0.00           C  
ATOM   1427  CD  GLU A 794      42.169 -14.158  20.713  1.00  0.00           C  
ATOM   1428  OE1 GLU A 794      42.357 -13.276  19.862  1.00  0.00           O  
ATOM   1429  OE2 GLU A 794      43.112 -14.707  21.329  1.00  0.00           O  
ATOM   1430  N   LYS A 795      38.624 -14.893  24.388  1.00  0.00           N  
ATOM   1431  CA  LYS A 795      38.283 -15.994  25.277  1.00  0.00           C  
ATOM   1432  C   LYS A 795      36.790 -15.937  25.611  1.00  0.00           C  
ATOM   1433  O   LYS A 795      36.148 -16.975  25.709  1.00  0.00           O  
ATOM   1434  CB  LYS A 795      39.192 -15.899  26.507  1.00  0.00           C  
ATOM   1435  CG  LYS A 795      39.013 -16.904  27.632  1.00  0.00           C  
ATOM   1436  CD  LYS A 795      39.543 -16.311  28.973  1.00  0.00           C  
ATOM   1437  CE  LYS A 795      39.147 -14.803  29.201  1.00  0.00           C  
ATOM   1438  NZ  LYS A 795      39.869 -14.219  30.410  1.00  0.00           N  
ATOM   1439  N   ALA A 796      36.233 -14.735  25.773  1.00  0.00           N  
ATOM   1440  CA  ALA A 796      34.805 -14.577  26.124  1.00  0.00           C  
ATOM   1441  C   ALA A 796      33.978 -15.070  24.965  1.00  0.00           C  
ATOM   1442  O   ALA A 796      33.026 -15.846  25.154  1.00  0.00           O  
ATOM   1443  CB  ALA A 796      34.474 -13.134  26.404  1.00  0.00           C  
ATOM   1444  N   TYR A 797      34.366 -14.583  23.768  1.00  0.00           N  
ATOM   1445  CA  TYR A 797      33.821 -14.977  22.460  1.00  0.00           C  
ATOM   1446  C   TYR A 797      33.855 -16.460  22.189  1.00  0.00           C  
ATOM   1447  O   TYR A 797      32.848 -17.013  21.788  1.00  0.00           O  
ATOM   1448  CB  TYR A 797      34.567 -14.273  21.345  1.00  0.00           C  
ATOM   1449  CG  TYR A 797      34.093 -12.860  21.073  1.00  0.00           C  
ATOM   1450  CD1 TYR A 797      33.779 -11.989  22.126  1.00  0.00           C  
ATOM   1451  CD2 TYR A 797      33.979 -12.398  19.772  1.00  0.00           C  
ATOM   1452  CE1 TYR A 797      33.367 -10.710  21.890  1.00  0.00           C  
ATOM   1453  CE2 TYR A 797      33.589 -11.095  19.514  1.00  0.00           C  
ATOM   1454  CZ  TYR A 797      33.279 -10.264  20.576  1.00  0.00           C  
ATOM   1455  OH  TYR A 797      32.848  -9.006  20.348  1.00  0.00           O  
ATOM   1456  N   SER A 798      35.000 -17.109  22.362  1.00  0.00           N  
ATOM   1457  CA  SER A 798      35.048 -18.585  22.250  1.00  0.00           C  
ATOM   1458  C   SER A 798      34.074 -19.261  23.210  1.00  0.00           C  
ATOM   1459  O   SER A 798      33.344 -20.124  22.805  1.00  0.00           O  
ATOM   1460  CB  SER A 798      36.452 -19.127  22.479  1.00  0.00           C  
ATOM   1461  OG  SER A 798      37.367 -18.480  21.624  1.00  0.00           O  
ATOM   1462  N   ARG A 799      34.054 -18.825  24.462  1.00  0.00           N  
ATOM   1463  CA  ARG A 799      33.132 -19.311  25.473  1.00  0.00           C  
ATOM   1464  C   ARG A 799      31.686 -19.165  25.040  1.00  0.00           C  
ATOM   1465  O   ARG A 799      30.898 -20.116  25.138  1.00  0.00           O  
ATOM   1466  CB  ARG A 799      33.345 -18.559  26.781  1.00  0.00           C  
ATOM   1467  CG  ARG A 799      34.363 -19.154  27.712  1.00  0.00           C  
ATOM   1468  CD  ARG A 799      35.034 -18.012  28.511  1.00  0.00           C  
ATOM   1469  NE  ARG A 799      36.048 -18.414  29.502  1.00  0.00           N  
ATOM   1470  CZ  ARG A 799      36.519 -17.598  30.461  1.00  0.00           C  
ATOM   1471  NH1 ARG A 799      36.101 -16.320  30.558  1.00  0.00           N  
ATOM   1472  NH2 ARG A 799      37.418 -18.046  31.333  1.00  0.00           N  
ATOM   1473  N   ILE A 800      31.356 -17.969  24.567  1.00  0.00           N  
ATOM   1474  CA  ILE A 800      30.048 -17.621  24.070  1.00  0.00           C  
ATOM   1475  C   ILE A 800      29.615 -18.482  22.919  1.00  0.00           C  
ATOM   1476  O   ILE A 800      28.486 -18.930  22.889  1.00  0.00           O  
ATOM   1477  CB  ILE A 800      29.989 -16.121  23.570  1.00  0.00           C  
ATOM   1478  CG1 ILE A 800      30.117 -15.171  24.755  1.00  0.00           C  
ATOM   1479  CG2 ILE A 800      28.678 -15.833  22.729  1.00  0.00           C  
ATOM   1480  CD1 ILE A 800      30.301 -13.714  24.369  1.00  0.00           C  
ATOM   1481  N   PHE A 801      30.487 -18.642  21.931  1.00  0.00           N  
ATOM   1482  CA  PHE A 801      30.128 -19.346  20.736  1.00  0.00           C  
ATOM   1483  C   PHE A 801      30.111 -20.839  20.979  1.00  0.00           C  
ATOM   1484  O   PHE A 801      29.364 -21.560  20.340  1.00  0.00           O  
ATOM   1485  CB  PHE A 801      31.080 -18.979  19.606  1.00  0.00           C  
ATOM   1486  CG  PHE A 801      31.004 -17.539  19.204  1.00  0.00           C  
ATOM   1487  CD1 PHE A 801      29.764 -16.885  19.131  1.00  0.00           C  
ATOM   1488  CD2 PHE A 801      32.164 -16.826  18.879  1.00  0.00           C  
ATOM   1489  CE1 PHE A 801      29.687 -15.567  18.732  1.00  0.00           C  
ATOM   1490  CE2 PHE A 801      32.079 -15.481  18.493  1.00  0.00           C  
ATOM   1491  CZ  PHE A 801      30.856 -14.857  18.430  1.00  0.00           C  
ATOM   1492  N   GLU A 802      30.929 -21.310  21.906  1.00  0.00           N  
ATOM   1493  CA  GLU A 802      30.809 -22.698  22.258  1.00  0.00           C  
ATOM   1494  C   GLU A 802      29.519 -22.982  23.050  1.00  0.00           C  
ATOM   1495  O   GLU A 802      28.920 -24.023  22.856  1.00  0.00           O  
ATOM   1496  CB  GLU A 802      32.113 -23.294  22.829  1.00  0.00           C  
ATOM   1497  CG  GLU A 802      32.616 -22.701  24.080  1.00  0.00           C  
ATOM   1498  CD  GLU A 802      34.048 -23.170  24.435  1.00  0.00           C  
ATOM   1499  OE1 GLU A 802      34.974 -23.090  23.561  1.00  0.00           O  
ATOM   1500  OE2 GLU A 802      34.222 -23.614  25.615  1.00  0.00           O  
ATOM   1501  N   ARG A 803      29.030 -22.008  23.821  1.00  0.00           N  
ATOM   1502  CA  ARG A 803      27.766 -22.160  24.551  1.00  0.00           C  
ATOM   1503  C   ARG A 803      26.588 -22.043  23.601  1.00  0.00           C  
ATOM   1504  O   ARG A 803      25.500 -22.476  23.890  1.00  0.00           O  
ATOM   1505  CB  ARG A 803      27.650 -21.114  25.649  1.00  0.00           C  
ATOM   1506  CG  ARG A 803      28.600 -21.285  26.788  1.00  0.00           C  
ATOM   1507  CD  ARG A 803      28.405 -20.174  27.756  1.00  0.00           C  
ATOM   1508  NE  ARG A 803      27.111 -20.255  28.452  1.00  0.00           N  
ATOM   1509  CZ  ARG A 803      26.746 -19.426  29.434  1.00  0.00           C  
ATOM   1510  NH1 ARG A 803      27.566 -18.449  29.818  1.00  0.00           N  
ATOM   1511  NH2 ARG A 803      25.553 -19.550  30.017  1.00  0.00           N  
ATOM   1512  N   CYS A 807      26.862 -21.493  22.420  1.00  0.00           N  
ATOM   1513  CA  CYS A 807      25.892 -21.369  21.347  1.00  0.00           C  
ATOM   1514  C   CYS A 807      25.844 -22.577  20.424  1.00  0.00           C  
ATOM   1515  O   CYS A 807      25.182 -22.535  19.386  1.00  0.00           O  
ATOM   1516  CB  CYS A 807      26.190 -20.101  20.553  1.00  0.00           C  
ATOM   1517  SG  CYS A 807      25.774 -18.652  21.484  1.00  0.00           S  
ATOM   1518  N   GLY A 808      26.553 -23.637  20.784  1.00  0.00           N  
ATOM   1519  CA  GLY A 808      26.626 -24.825  19.962  1.00  0.00           C  
ATOM   1520  C   GLY A 808      27.152 -24.600  18.571  1.00  0.00           C  
ATOM   1521  O   GLY A 808      26.649 -25.170  17.616  1.00  0.00           O  
ATOM   1522  N   LEU A1153      28.169 -23.767  18.433  1.00  0.00           N  
ATOM   1523  CA  LEU A1153      28.654 -23.408  17.095  1.00  0.00           C  
ATOM   1524  C   LEU A1153      29.926 -24.095  16.737  1.00  0.00           C  
ATOM   1525  O   LEU A1153      30.827 -24.215  17.548  1.00  0.00           O  
ATOM   1526  CB  LEU A1153      28.908 -21.912  16.989  1.00  0.00           C  
ATOM   1527  CG  LEU A1153      27.896 -20.939  16.412  1.00  0.00           C  
ATOM   1528  CD1 LEU A1153      26.535 -21.556  16.222  1.00  0.00           C  
ATOM   1529  CD2 LEU A1153      27.879 -19.732  17.302  1.00  0.00           C  
ATOM   1530  N   GLU A1154      29.994 -24.540  15.497  1.00  0.00           N  
ATOM   1531  CA  GLU A1154      31.266 -24.828  14.867  1.00  0.00           C  
ATOM   1532  C   GLU A1154      31.784 -23.500  14.361  1.00  0.00           C  
ATOM   1533  O   GLU A1154      31.215 -22.931  13.441  1.00  0.00           O  
ATOM   1534  CB  GLU A1154      31.061 -25.773  13.691  1.00  0.00           C  
ATOM   1535  CG  GLU A1154      32.328 -25.963  12.918  1.00  0.00           C  
ATOM   1536  CD  GLU A1154      32.186 -26.989  11.844  1.00  0.00           C  
ATOM   1537  OE1 GLU A1154      31.012 -27.300  11.494  1.00  0.00           O  
ATOM   1538  OE2 GLU A1154      33.251 -27.464  11.358  1.00  0.00           O  
ATOM   1539  N   PHE A1155      32.862 -23.007  14.953  1.00  0.00           N  
ATOM   1540  CA  PHE A1155      33.318 -21.652  14.673  1.00  0.00           C  
ATOM   1541  C   PHE A1155      34.841 -21.584  14.584  1.00  0.00           C  
ATOM   1542  O   PHE A1155      35.548 -22.408  15.136  1.00  0.00           O  
ATOM   1543  CB  PHE A1155      32.750 -20.652  15.716  1.00  0.00           C  
ATOM   1544  CG  PHE A1155      33.311 -20.825  17.098  1.00  0.00           C  
ATOM   1545  CD1 PHE A1155      32.755 -21.742  17.979  1.00  0.00           C  
ATOM   1546  CD2 PHE A1155      34.389 -20.051  17.528  1.00  0.00           C  
ATOM   1547  CE1 PHE A1155      33.285 -21.934  19.242  1.00  0.00           C  
ATOM   1548  CE2 PHE A1155      34.915 -20.234  18.794  1.00  0.00           C  
ATOM   1549  CZ  PHE A1155      34.355 -21.178  19.645  1.00  0.00           C  
ATOM   1550  N   ARG A1156      35.338 -20.610  13.843  1.00  0.00           N  
ATOM   1551  CA  ARG A1156      36.776 -20.406  13.728  1.00  0.00           C  
ATOM   1552  C   ARG A1156      37.018 -18.942  13.954  1.00  0.00           C  
ATOM   1553  O   ARG A1156      36.289 -18.121  13.440  1.00  0.00           O  
ATOM   1554  CB  ARG A1156      37.326 -20.835  12.339  1.00  0.00           C  
ATOM   1555  CG  ARG A1156      37.964 -22.245  12.274  1.00  0.00           C  
ATOM   1556  CD  ARG A1156      38.887 -22.359  11.022  1.00  0.00           C  
ATOM   1557  NE  ARG A1156      39.780 -23.542  11.007  1.00  0.00           N  
ATOM   1558  CZ  ARG A1156      39.488 -24.706  10.417  1.00  0.00           C  
ATOM   1559  NH1 ARG A1156      38.321 -24.876   9.780  1.00  0.00           N  
ATOM   1560  NH2 ARG A1156      40.365 -25.719  10.461  1.00  0.00           N  
ATOM   1561  N   ALA A1157      38.025 -18.640  14.759  1.00  0.00           N  
ATOM   1562  CA  ALA A1157      38.563 -17.312  14.885  1.00  0.00           C  
ATOM   1563  C   ALA A1157      39.654 -17.223  13.819  1.00  0.00           C  
ATOM   1564  O   ALA A1157      40.479 -18.131  13.665  1.00  0.00           O  
ATOM   1565  CB  ALA A1157      39.136 -17.135  16.226  1.00  0.00           C  
ATOM   1566  N   ILE A1158      39.627 -16.134  13.052  1.00  0.00           N  
ATOM   1567  CA  ILE A1158      40.452 -16.018  11.872  1.00  0.00           C  
ATOM   1568  C   ILE A1158      40.924 -14.586  11.742  1.00  0.00           C  
ATOM   1569  O   ILE A1158      40.209 -13.678  12.117  1.00  0.00           O  
ATOM   1570  CB  ILE A1158      39.699 -16.486  10.586  1.00  0.00           C  
ATOM   1571  CG1 ILE A1158      38.534 -15.567  10.259  1.00  0.00           C  
ATOM   1572  CG2 ILE A1158      39.233 -17.900  10.733  1.00  0.00           C  
ATOM   1573  CD1 ILE A1158      37.914 -15.833   8.927  1.00  0.00           C  
ATOM   1574  N   ILE A1159      42.145 -14.394  11.254  1.00  0.00           N  
ATOM   1575  CA  ILE A1159      42.588 -13.079  10.836  1.00  0.00           C  
ATOM   1576  C   ILE A1159      41.525 -12.502   9.954  1.00  0.00           C  
ATOM   1577  O   ILE A1159      41.111 -13.138   8.984  1.00  0.00           O  
ATOM   1578  CB  ILE A1159      43.911 -13.101  10.062  1.00  0.00           C  
ATOM   1579  CG1 ILE A1159      44.976 -13.796  10.892  1.00  0.00           C  
ATOM   1580  CG2 ILE A1159      44.339 -11.665   9.682  1.00  0.00           C  
ATOM   1581  CD1 ILE A1159      46.199 -14.219  10.061  1.00  0.00           C  
ATOM   1582  N   GLY A1160      41.089 -11.298  10.317  1.00  0.00           N  
ATOM   1583  CA  GLY A1160      40.052 -10.591   9.623  1.00  0.00           C  
ATOM   1584  C   GLY A1160      40.635  -9.273   9.197  1.00  0.00           C  
ATOM   1585  O   GLY A1160      41.683  -8.883   9.671  1.00  0.00           O  
ATOM   1586  N   ASP A1161      39.980  -8.598   8.264  1.00  0.00           N  
ATOM   1587  CA  ASP A1161      40.420  -7.267   7.885  1.00  0.00           C  
ATOM   1588  C   ASP A1161      40.000  -6.276   8.947  1.00  0.00           C  
ATOM   1589  O   ASP A1161      38.795  -6.100   9.223  1.00  0.00           O  
ATOM   1590  CB  ASP A1161      39.835  -6.844   6.524  1.00  0.00           C  
ATOM   1591  CG  ASP A1161      40.197  -5.422   6.158  1.00  0.00           C  
ATOM   1592  OD1 ASP A1161      41.323  -4.987   6.503  1.00  0.00           O  
ATOM   1593  OD2 ASP A1161      39.384  -4.737   5.512  1.00  0.00           O  
ATOM   1594  N   GLY A1444      40.982  -5.619   9.541  1.00  0.00           N  
ATOM   1595  CA  GLY A1444      40.681  -4.423  10.311  1.00  0.00           C  
ATOM   1596  C   GLY A1444      40.725  -3.174   9.437  1.00  0.00           C  
ATOM   1597  O   GLY A1444      39.735  -2.445   9.348  1.00  0.00           O  
ATOM   1598  N   GLY A1448      41.871  -2.944   8.781  1.00  0.00           N  
ATOM   1599  CA  GLY A1448      42.041  -1.830   7.841  1.00  0.00           C  
ATOM   1600  C   GLY A1448      43.520  -1.528   7.645  1.00  0.00           C  
ATOM   1601  O   GLY A1448      44.375  -2.407   7.849  1.00  0.00           O  
ATOM   1602  N   LYS A1456      45.061  -2.392  13.736  1.00  0.00           N  
ATOM   1603  CA  LYS A1456      46.064  -3.460  13.617  1.00  0.00           C  
ATOM   1604  C   LYS A1456      45.425  -4.863  13.592  1.00  0.00           C  
ATOM   1605  O   LYS A1456      44.705  -5.203  12.674  1.00  0.00           O  
ATOM   1606  CB  LYS A1456      47.132  -3.335  14.738  1.00  0.00           C  
ATOM   1607  CG  LYS A1456      47.674  -1.898  14.991  1.00  0.00           C  
ATOM   1608  CD  LYS A1456      49.009  -1.864  15.854  1.00  0.00           C  
ATOM   1609  CE  LYS A1456      49.244  -0.453  16.462  1.00  0.00           C  
ATOM   1610  NZ  LYS A1456      50.576  -0.244  17.169  1.00  0.00           N  
ATOM   1611  N   ASP A1457      45.704  -5.683  14.599  1.00  0.00           N  
ATOM   1612  CA  ASP A1457      45.107  -7.013  14.734  1.00  0.00           C  
ATOM   1613  C   ASP A1457      43.583  -7.000  14.720  1.00  0.00           C  
ATOM   1614  O   ASP A1457      42.928  -6.160  15.359  1.00  0.00           O  
ATOM   1615  CB  ASP A1457      45.557  -7.650  16.022  1.00  0.00           C  
ATOM   1616  CG  ASP A1457      46.963  -8.222  15.939  1.00  0.00           C  
ATOM   1617  OD1 ASP A1457      47.631  -8.102  14.884  1.00  0.00           O  
ATOM   1618  OD2 ASP A1457      47.375  -8.817  16.952  1.00  0.00           O  
ATOM   1619  N   SER A1458      43.036  -7.950  13.972  1.00  0.00           N  
ATOM   1620  CA  SER A1458      41.624  -8.106  13.782  1.00  0.00           C  
ATOM   1621  C   SER A1458      41.378  -9.602  13.662  1.00  0.00           C  
ATOM   1622  O   SER A1458      42.090 -10.301  12.964  1.00  0.00           O  
ATOM   1623  CB  SER A1458      41.260  -7.427  12.498  1.00  0.00           C  
ATOM   1624  OG  SER A1458      39.914  -7.501  12.263  1.00  0.00           O  
ATOM   1625  N   LYS A1459      40.397 -10.091  14.397  1.00  0.00           N  
ATOM   1626  CA  LYS A1459      40.067 -11.493  14.412  1.00  0.00           C  
ATOM   1627  C   LYS A1459      38.578 -11.658  14.261  1.00  0.00           C  
ATOM   1628  O   LYS A1459      37.815 -11.286  15.167  1.00  0.00           O  
ATOM   1629  CB  LYS A1459      40.563 -12.122  15.710  1.00  0.00           C  
ATOM   1630  CG  LYS A1459      40.415 -13.598  15.784  1.00  0.00           C  
ATOM   1631  CD  LYS A1459      41.602 -14.231  16.478  1.00  0.00           C  
ATOM   1632  CE  LYS A1459      41.105 -14.847  17.783  1.00  0.00           C  
ATOM   1633  NZ  LYS A1459      41.977 -15.948  18.297  1.00  0.00           N  
ATOM   1634  N   GLU A1460      38.167 -12.213  13.119  1.00  0.00           N  
ATOM   1635  CA  GLU A1460      36.773 -12.580  12.881  1.00  0.00           C  
ATOM   1636  C   GLU A1460      36.455 -13.947  13.471  1.00  0.00           C  
ATOM   1637  O   GLU A1460      37.278 -14.877  13.443  1.00  0.00           O  
ATOM   1638  CB  GLU A1460      36.465 -12.634  11.388  1.00  0.00           C  
ATOM   1639  CG  GLU A1460      36.525 -11.293  10.670  1.00  0.00           C  
ATOM   1640  CD  GLU A1460      36.668 -11.487   9.198  1.00  0.00           C  
ATOM   1641  OE1 GLU A1460      36.429 -10.523   8.437  1.00  0.00           O  
ATOM   1642  OE2 GLU A1460      36.995 -12.623   8.797  1.00  0.00           O  
ATOM   1643  N   PHE A1461      35.235 -14.087  13.967  1.00  0.00           N  
ATOM   1644  CA  PHE A1461      34.785 -15.391  14.388  1.00  0.00           C  
ATOM   1645  C   PHE A1461      33.811 -15.815  13.346  1.00  0.00           C  
ATOM   1646  O   PHE A1461      32.981 -15.025  12.962  1.00  0.00           O  
ATOM   1647  CB  PHE A1461      34.182 -15.348  15.807  1.00  0.00           C  
ATOM   1648  CG  PHE A1461      35.203 -15.076  16.844  1.00  0.00           C  
ATOM   1649  CD1 PHE A1461      35.686 -16.099  17.650  1.00  0.00           C  
ATOM   1650  CD2 PHE A1461      35.758 -13.809  16.960  1.00  0.00           C  
ATOM   1651  CE1 PHE A1461      36.676 -15.838  18.581  1.00  0.00           C  
ATOM   1652  CE2 PHE A1461      36.732 -13.545  17.875  1.00  0.00           C  
ATOM   1653  CZ  PHE A1461      37.194 -14.560  18.690  1.00  0.00           C  
ATOM   1654  N   MET A1462      33.923 -17.055  12.887  1.00  0.00           N  
ATOM   1655  CA  MET A1462      33.086 -17.528  11.791  1.00  0.00           C  
ATOM   1656  C   MET A1462      32.346 -18.743  12.204  1.00  0.00           C  
ATOM   1657  O   MET A1462      32.961 -19.702  12.679  1.00  0.00           O  
ATOM   1658  CB  MET A1462      33.946 -17.882  10.567  1.00  0.00           C  
ATOM   1659  CG  MET A1462      34.620 -16.688   9.890  1.00  0.00           C  
ATOM   1660  SD  MET A1462      33.490 -15.649   8.984  1.00  0.00           S  
ATOM   1661  CE  MET A1462      34.480 -14.199   8.736  1.00  0.00           C  
ATOM   1662  N   ALA A1463      31.029 -18.713  12.044  1.00  0.00           N  
ATOM   1663  CA  ALA A1463      30.233 -19.930  12.126  1.00  0.00           C  
ATOM   1664  C   ALA A1463      30.450 -20.613  10.775  1.00  0.00           C  
ATOM   1665  O   ALA A1463      30.037 -20.076   9.734  1.00  0.00           O  
ATOM   1666  CB  ALA A1463      28.746 -19.620  12.382  1.00  0.00           C  
ATOM   1667  N   ILE A1464      31.156 -21.753  10.786  1.00  0.00           N  
ATOM   1668  CA  ILE A1464      31.438 -22.489   9.567  1.00  0.00           C  
ATOM   1669  C   ILE A1464      30.091 -22.850   8.939  1.00  0.00           C  
ATOM   1670  O   ILE A1464      29.212 -23.420   9.607  1.00  0.00           O  
ATOM   1671  CB  ILE A1464      32.351 -23.749   9.818  1.00  0.00           C  
ATOM   1672  CG1 ILE A1464      33.869 -23.438   9.912  1.00  0.00           C  
ATOM   1673  CG2 ILE A1464      32.247 -24.724   8.663  1.00  0.00           C  
ATOM   1674  CD1 ILE A1464      34.335 -22.035  10.171  1.00  0.00           C  
ATOM   1675  N   SER A1465      29.908 -22.509   7.668  1.00  0.00           N  
ATOM   1676  CA  SER A1465      28.614 -22.673   7.027  1.00  0.00           C  
ATOM   1677  C   SER A1465      28.764 -22.610   5.510  1.00  0.00           C  
ATOM   1678  O   SER A1465      29.510 -21.769   5.011  1.00  0.00           O  
ATOM   1679  CB  SER A1465      27.700 -21.544   7.495  1.00  0.00           C  
ATOM   1680  OG  SER A1465      26.499 -21.574   6.805  1.00  0.00           O  
ATOM   1681  N   GLU A1475      28.048 -23.463   4.762  1.00  0.00           N  
ATOM   1682  CA  GLU A1475      28.189 -23.392   3.299  1.00  0.00           C  
ATOM   1683  C   GLU A1475      27.458 -22.183   2.666  1.00  0.00           C  
ATOM   1684  O   GLU A1475      27.706 -21.817   1.511  1.00  0.00           O  
ATOM   1685  CB  GLU A1475      27.929 -24.726   2.593  1.00  0.00           C  
ATOM   1686  CG  GLU A1475      29.001 -25.017   1.460  1.00  0.00           C  
ATOM   1687  CD  GLU A1475      28.516 -25.948   0.314  1.00  0.00           C  
ATOM   1688  OE1 GLU A1475      27.418 -26.583   0.446  1.00  0.00           O  
ATOM   1689  OE2 GLU A1475      29.242 -26.038  -0.722  1.00  0.00           O  
ATOM   1690  N   ILE A1476      26.598 -21.536   3.450  1.00  0.00           N  
ATOM   1691  CA  ILE A1476      25.996 -20.270   3.057  1.00  0.00           C  
ATOM   1692  C   ILE A1476      26.759 -19.064   3.588  1.00  0.00           C  
ATOM   1693  O   ILE A1476      26.428 -17.922   3.258  1.00  0.00           O  
ATOM   1694  CB  ILE A1476      24.512 -20.177   3.443  1.00  0.00           C  
ATOM   1695  CG1 ILE A1476      24.357 -19.953   4.953  1.00  0.00           C  
ATOM   1696  CG2 ILE A1476      23.745 -21.400   2.912  1.00  0.00           C  
ATOM   1697  CD1 ILE A1476      23.095 -19.295   5.320  1.00  0.00           C  
ATOM   1698  N   GLY A1477      27.799 -19.300   4.375  1.00  0.00           N  
ATOM   1699  CA  GLY A1477      28.651 -18.209   4.806  1.00  0.00           C  
ATOM   1700  C   GLY A1477      29.126 -17.324   3.657  1.00  0.00           C  
ATOM   1701  O   GLY A1477      29.547 -17.832   2.602  1.00  0.00           O  
ATOM   1702  N   GLU A1478      29.048 -16.000   3.844  1.00  0.00           N  
ATOM   1703  CA  GLU A1478      29.483 -15.081   2.791  1.00  0.00           C  
ATOM   1704  C   GLU A1478      31.014 -14.933   2.740  1.00  0.00           C  
ATOM   1705  O   GLU A1478      31.581 -14.527   1.729  1.00  0.00           O  
ATOM   1706  CB  GLU A1478      28.818 -13.735   2.935  1.00  0.00           C  
ATOM   1707  CG  GLU A1478      27.357 -13.710   2.499  1.00  0.00           C  
ATOM   1708  CD  GLU A1478      26.697 -12.368   2.771  1.00  0.00           C  
ATOM   1709  OE1 GLU A1478      27.405 -11.332   2.777  1.00  0.00           O  
ATOM   1710  OE2 GLU A1478      25.459 -12.340   2.973  1.00  0.00           O  
ATOM   1711  N   ASP A1479      31.685 -15.314   3.822  1.00  0.00           N  
ATOM   1712  CA  ASP A1479      33.111 -15.150   3.927  1.00  0.00           C  
ATOM   1713  C   ASP A1479      33.811 -16.449   3.726  1.00  0.00           C  
ATOM   1714  O   ASP A1479      33.322 -17.499   4.106  1.00  0.00           O  
ATOM   1715  CB  ASP A1479      33.487 -14.605   5.295  1.00  0.00           C  
ATOM   1716  CG  ASP A1479      33.235 -13.121   5.417  1.00  0.00           C  
ATOM   1717  OD1 ASP A1479      34.198 -12.363   5.158  1.00  0.00           O  
ATOM   1718  OD2 ASP A1479      32.102 -12.712   5.776  1.00  0.00           O  
ATOM   1719  N   THR A1480      34.997 -16.339   3.147  1.00  0.00           N  
ATOM   1720  CA  THR A1480      35.863 -17.453   2.903  1.00  0.00           C  
ATOM   1721  C   THR A1480      36.990 -17.438   3.911  1.00  0.00           C  
ATOM   1722  O   THR A1480      37.601 -16.423   4.189  1.00  0.00           O  
ATOM   1723  CB  THR A1480      36.422 -17.407   1.500  1.00  0.00           C  
ATOM   1724  OG1 THR A1480      35.316 -17.374   0.598  1.00  0.00           O  
ATOM   1725  CG2 THR A1480      37.289 -18.650   1.210  1.00  0.00           C  
ATOM   1726  N   ILE A1481      37.201 -18.624   4.460  1.00  0.00           N  
ATOM   1727  CA  ILE A1481      38.199 -18.881   5.456  1.00  0.00           C  
ATOM   1728  C   ILE A1481      39.299 -19.659   4.762  1.00  0.00           C  
ATOM   1729  O   ILE A1481      39.047 -20.644   4.093  1.00  0.00           O  
ATOM   1730  CB  ILE A1481      37.585 -19.690   6.591  1.00  0.00           C  
ATOM   1731  CG1 ILE A1481      36.353 -18.929   7.131  1.00  0.00           C  
ATOM   1732  CG2 ILE A1481      38.657 -19.963   7.659  1.00  0.00           C  
ATOM   1733  CD1 ILE A1481      35.435 -19.720   8.008  1.00  0.00           C  
ATOM   1734  N   CYS A1482      40.519 -19.178   4.879  1.00  0.00           N  
ATOM   1735  CA  CYS A1482      41.635 -19.921   4.342  1.00  0.00           C  
ATOM   1736  C   CYS A1482      42.313 -20.406   5.575  1.00  0.00           C  
ATOM   1737  O   CYS A1482      42.705 -19.625   6.412  1.00  0.00           O  
ATOM   1738  CB  CYS A1482      42.550 -19.022   3.537  1.00  0.00           C  
ATOM   1739  SG  CYS A1482      41.610 -18.089   2.405  1.00  0.00           S  
ATOM   1740  N   TYR A1483      42.402 -21.713   5.719  1.00  0.00           N  
ATOM   1741  CA  TYR A1483      42.995 -22.247   6.924  1.00  0.00           C  
ATOM   1742  C   TYR A1483      44.071 -23.215   6.486  1.00  0.00           C  
ATOM   1743  O   TYR A1483      43.954 -23.859   5.445  1.00  0.00           O  
ATOM   1744  CB  TYR A1483      41.937 -22.880   7.847  1.00  0.00           C  
ATOM   1745  CG  TYR A1483      41.221 -24.047   7.227  1.00  0.00           C  
ATOM   1746  CD1 TYR A1483      41.658 -25.352   7.431  1.00  0.00           C  
ATOM   1747  CD2 TYR A1483      40.113 -23.845   6.407  1.00  0.00           C  
ATOM   1748  CE1 TYR A1483      41.001 -26.438   6.815  1.00  0.00           C  
ATOM   1749  CE2 TYR A1483      39.475 -24.881   5.803  1.00  0.00           C  
ATOM   1750  CZ  TYR A1483      39.907 -26.191   6.011  1.00  0.00           C  
ATOM   1751  OH  TYR A1483      39.203 -27.238   5.387  1.00  0.00           O  
ATOM   1752  N   SER A1484      45.135 -23.276   7.270  1.00  0.00           N  
ATOM   1753  CA  SER A1484      46.176 -24.237   7.035  1.00  0.00           C  
ATOM   1754  C   SER A1484      45.719 -25.641   7.445  1.00  0.00           C  
ATOM   1755  O   SER A1484      45.138 -25.849   8.520  1.00  0.00           O  
ATOM   1756  CB  SER A1484      47.440 -23.841   7.785  1.00  0.00           C  
ATOM   1757  OG  SER A1484      48.395 -24.885   7.721  1.00  0.00           O  
ATOM   1758  N   THR A1485      46.012 -26.585   6.557  1.00  0.00           N  
ATOM   1759  CA  THR A1485      45.800 -28.012   6.765  1.00  0.00           C  
ATOM   1760  C   THR A1485      46.667 -28.601   7.880  1.00  0.00           C  
ATOM   1761  O   THR A1485      46.326 -29.650   8.434  1.00  0.00           O  
ATOM   1762  CB  THR A1485      46.098 -28.789   5.471  1.00  0.00           C  
ATOM   1763  OG1 THR A1485      47.405 -28.428   4.997  1.00  0.00           O  
ATOM   1764  CG2 THR A1485      45.077 -28.466   4.405  1.00  0.00           C  
ATOM   1765  N   GLU A1486      47.786 -27.947   8.199  1.00  0.00           N  
ATOM   1766  CA  GLU A1486      48.736 -28.495   9.169  1.00  0.00           C  
ATOM   1767  C   GLU A1486      48.856 -27.660  10.420  1.00  0.00           C  
ATOM   1768  O   GLU A1486      49.144 -28.204  11.496  1.00  0.00           O  
ATOM   1769  CB  GLU A1486      50.135 -28.729   8.572  1.00  0.00           C  
ATOM   1770  CG  GLU A1486      50.260 -29.970   7.700  1.00  0.00           C  
ATOM   1771  CD  GLU A1486      51.652 -30.111   7.105  1.00  0.00           C  
ATOM   1772  OE1 GLU A1486      52.658 -29.811   7.806  1.00  0.00           O  
ATOM   1773  OE2 GLU A1486      51.753 -30.532   5.930  1.00  0.00           O  
ATOM   1774  N   SER A1512      48.613 -26.360  10.294  1.00  0.00           N  
ATOM   1775  CA  SER A1512      48.698 -25.438  11.428  1.00  0.00           C  
ATOM   1776  C   SER A1512      47.364 -24.807  11.826  1.00  0.00           C  
ATOM   1777  O   SER A1512      46.296 -25.107  11.275  1.00  0.00           O  
ATOM   1778  CB  SER A1512      49.733 -24.342  11.157  1.00  0.00           C  
ATOM   1779  OG  SER A1512      49.276 -23.436  10.168  1.00  0.00           O  
ATOM   1780  N   ASP A1513      47.443 -23.904  12.787  1.00  0.00           N  
ATOM   1781  CA  ASP A1513      46.268 -23.260  13.316  1.00  0.00           C  
ATOM   1782  C   ASP A1513      46.057 -21.910  12.631  1.00  0.00           C  
ATOM   1783  O   ASP A1513      45.234 -21.101  13.061  1.00  0.00           O  
ATOM   1784  CB  ASP A1513      46.341 -23.196  14.848  1.00  0.00           C  
ATOM   1785  CG  ASP A1513      46.018 -24.557  15.503  1.00  0.00           C  
ATOM   1786  OD1 ASP A1513      44.931 -25.134  15.232  1.00  0.00           O  
ATOM   1787  OD2 ASP A1513      46.846 -25.064  16.295  1.00  0.00           O  
ATOM   1788  N   TYR A1514      46.759 -21.731  11.504  1.00  0.00           N  
ATOM   1789  CA  TYR A1514      46.570 -20.597  10.601  1.00  0.00           C  
ATOM   1790  C   TYR A1514      45.194 -20.623   9.989  1.00  0.00           C  
ATOM   1791  O   TYR A1514      44.784 -21.616   9.375  1.00  0.00           O  
ATOM   1792  CB  TYR A1514      47.595 -20.561   9.468  1.00  0.00           C  
ATOM   1793  CG  TYR A1514      47.425 -19.338   8.620  1.00  0.00           C  
ATOM   1794  CD1 TYR A1514      47.862 -18.098   9.082  1.00  0.00           C  
ATOM   1795  CD2 TYR A1514      46.766 -19.381   7.412  1.00  0.00           C  
ATOM   1796  CE1 TYR A1514      47.687 -16.965   8.350  1.00  0.00           C  
ATOM   1797  CE2 TYR A1514      46.590 -18.222   6.655  1.00  0.00           C  
ATOM   1798  CZ  TYR A1514      47.049 -17.017   7.143  1.00  0.00           C  
ATOM   1799  OH  TYR A1514      46.914 -15.822   6.441  1.00  0.00           O  
ATOM   1800  N   ALA A1515      44.498 -19.499  10.156  1.00  0.00           N  
ATOM   1801  CA  ALA A1515      43.198 -19.275   9.593  1.00  0.00           C  
ATOM   1802  C   ALA A1515      43.046 -17.778   9.387  1.00  0.00           C  
ATOM   1803  O   ALA A1515      43.322 -16.954  10.269  1.00  0.00           O  
ATOM   1804  CB  ALA A1515      42.139 -19.807  10.527  1.00  0.00           C  
ATOM   1805  N   ALA A1516      42.614 -17.409   8.192  1.00  0.00           N  
ATOM   1806  CA  ALA A1516      42.466 -16.014   7.873  1.00  0.00           C  
ATOM   1807  C   ALA A1516      41.280 -15.928   6.950  1.00  0.00           C  
ATOM   1808  O   ALA A1516      40.961 -16.895   6.252  1.00  0.00           O  
ATOM   1809  CB  ALA A1516      43.753 -15.478   7.200  1.00  0.00           C  
ATOM   1810  N   ASN A1517      40.604 -14.790   6.966  1.00  0.00           N  
ATOM   1811  CA  ASN A1517      39.711 -14.453   5.868  1.00  0.00           C  
ATOM   1812  C   ASN A1517      40.484 -14.482   4.565  1.00  0.00           C  
ATOM   1813  O   ASN A1517      41.647 -14.093   4.506  1.00  0.00           O  
ATOM   1814  CB  ASN A1517      39.089 -13.053   6.066  1.00  0.00           C  
ATOM   1815  CG  ASN A1517      37.799 -12.915   5.351  1.00  0.00           C  
ATOM   1816  OD1 ASN A1517      37.765 -12.837   4.128  1.00  0.00           O  
ATOM   1817  ND2 ASN A1517      36.719 -12.965   6.081  1.00  0.00           N  
ATOM   1818  N   LEU A1518      39.843 -14.954   3.507  1.00  0.00           N  
ATOM   1819  CA  LEU A1518      40.428 -14.828   2.188  1.00  0.00           C  
ATOM   1820  C   LEU A1518      40.897 -13.370   1.958  1.00  0.00           C  
ATOM   1821  O   LEU A1518      41.898 -13.138   1.289  1.00  0.00           O  
ATOM   1822  CB  LEU A1518      39.415 -15.279   1.145  1.00  0.00           C  
ATOM   1823  CG  LEU A1518      39.867 -15.247  -0.305  1.00  0.00           C  
ATOM   1824  CD1 LEU A1518      41.248 -15.900  -0.540  1.00  0.00           C  
ATOM   1825  CD2 LEU A1518      38.804 -15.867  -1.098  1.00  0.00           C  
ATOM   1826  N   GLU A1519      40.195 -12.407   2.549  1.00  0.00           N  
ATOM   1827  CA  GLU A1519      40.540 -10.977   2.400  1.00  0.00           C  
ATOM   1828  C   GLU A1519      41.940 -10.683   2.862  1.00  0.00           C  
ATOM   1829  O   GLU A1519      42.633  -9.870   2.265  1.00  0.00           O  
ATOM   1830  CB  GLU A1519      39.569 -10.085   3.194  1.00  0.00           C  
ATOM   1831  CG  GLU A1519      38.216 -10.026   2.552  1.00  0.00           C  
ATOM   1832  CD  GLU A1519      37.184  -9.287   3.349  1.00  0.00           C  
ATOM   1833  OE1 GLU A1519      37.452  -8.862   4.494  1.00  0.00           O  
ATOM   1834  OE2 GLU A1519      36.071  -9.144   2.804  1.00  0.00           O  
ATOM   1835  N   MET A1520      42.352 -11.345   3.937  1.00  0.00           N  
ATOM   1836  CA  MET A1520      43.620 -11.065   4.602  1.00  0.00           C  
ATOM   1837  C   MET A1520      44.657 -12.136   4.444  1.00  0.00           C  
ATOM   1838  O   MET A1520      45.857 -11.884   4.723  1.00  0.00           O  
ATOM   1839  CB  MET A1520      43.362 -10.900   6.112  1.00  0.00           C  
ATOM   1840  CG  MET A1520      42.515  -9.691   6.433  1.00  0.00           C  
ATOM   1841  SD  MET A1520      43.481  -8.224   6.150  1.00  0.00           S  
ATOM   1842  CE  MET A1520      44.588  -8.266   7.530  1.00  0.00           C  
ATOM   1843  N   ALA A1521      44.211 -13.329   4.030  1.00  0.00           N  
ATOM   1844  CA  ALA A1521      45.067 -14.506   3.997  1.00  0.00           C  
ATOM   1845  C   ALA A1521      46.292 -14.303   3.144  1.00  0.00           C  
ATOM   1846  O   ALA A1521      46.228 -13.787   2.011  1.00  0.00           O  
ATOM   1847  CB  ALA A1521      44.296 -15.780   3.538  1.00  0.00           C  
ATOM   1848  N   THR A1522      47.415 -14.714   3.710  1.00  0.00           N  
ATOM   1849  CA  THR A1522      48.655 -14.654   3.014  1.00  0.00           C  
ATOM   1850  C   THR A1522      49.137 -16.104   2.788  1.00  0.00           C  
ATOM   1851  O   THR A1522      48.566 -17.055   3.320  1.00  0.00           O  
ATOM   1852  CB  THR A1522      49.684 -13.791   3.751  1.00  0.00           C  
ATOM   1853  OG1 THR A1522      50.056 -14.410   4.982  1.00  0.00           O  
ATOM   1854  CG2 THR A1522      49.155 -12.361   4.019  1.00  0.00           C  
ATOM   1855  N   SER A1523      50.138 -16.255   1.938  1.00  0.00           N  
ATOM   1856  CA  SER A1523      50.811 -17.519   1.795  1.00  0.00           C  
ATOM   1857  C   SER A1523      52.313 -17.345   1.765  1.00  0.00           C  
ATOM   1858  O   SER A1523      52.829 -16.244   1.601  1.00  0.00           O  
ATOM   1859  CB  SER A1523      50.305 -18.309   0.593  1.00  0.00           C  
ATOM   1860  OG  SER A1523      50.503 -17.578  -0.574  1.00  0.00           O  
ATOM   1861  N   LEU A1524      53.000 -18.451   1.980  1.00  0.00           N  
ATOM   1862  CA  LEU A1524      54.428 -18.452   2.023  1.00  0.00           C  
ATOM   1863  C   LEU A1524      54.855 -17.956   0.674  1.00  0.00           C  
ATOM   1864  O   LEU A1524      54.469 -18.493  -0.367  1.00  0.00           O  
ATOM   1865  CB  LEU A1524      54.972 -19.855   2.326  1.00  0.00           C  
ATOM   1866  CG  LEU A1524      56.458 -19.996   2.658  1.00  0.00           C  
ATOM   1867  CD1 LEU A1524      56.842 -19.182   3.912  1.00  0.00           C  
ATOM   1868  CD2 LEU A1524      56.835 -21.492   2.810  1.00  0.00           C  
ATOM   1869  N   TYR A1525      55.574 -16.852   0.692  1.00  0.00           N  
ATOM   1870  CA  TYR A1525      56.160 -16.391  -0.515  1.00  0.00           C  
ATOM   1871  C   TYR A1525      57.634 -16.717  -0.401  1.00  0.00           C  
ATOM   1872  O   TYR A1525      58.249 -16.382   0.608  1.00  0.00           O  
ATOM   1873  CB  TYR A1525      55.926 -14.896  -0.714  1.00  0.00           C  
ATOM   1874  CG  TYR A1525      56.746 -14.379  -1.845  1.00  0.00           C  
ATOM   1875  CD1 TYR A1525      56.581 -14.893  -3.129  1.00  0.00           C  
ATOM   1876  CD2 TYR A1525      57.738 -13.422  -1.634  1.00  0.00           C  
ATOM   1877  CE1 TYR A1525      57.354 -14.442  -4.179  1.00  0.00           C  
ATOM   1878  CE2 TYR A1525      58.516 -12.968  -2.684  1.00  0.00           C  
ATOM   1879  CZ  TYR A1525      58.310 -13.487  -3.958  1.00  0.00           C  
ATOM   1880  OH  TYR A1525      59.087 -13.061  -5.012  1.00  0.00           O  
ATOM   1881  N   THR A1526      58.177 -17.392  -1.422  1.00  0.00           N  
ATOM   1882  CA  THR A1526      59.627 -17.605  -1.533  1.00  0.00           C  
ATOM   1883  C   THR A1526      60.162 -16.934  -2.800  1.00  0.00           C  
ATOM   1884  O   THR A1526      59.806 -17.337  -3.913  1.00  0.00           O  
ATOM   1885  CB  THR A1526      60.044 -19.110  -1.506  1.00  0.00           C  
ATOM   1886  OG1 THR A1526      59.314 -19.819  -0.489  1.00  0.00           O  
ATOM   1887  CG2 THR A1526      61.551 -19.223  -1.203  1.00  0.00           C  
ATOM   1888  N   PRO A1527      60.994 -15.879  -2.636  1.00  0.00           N  
ATOM   1889  CA  PRO A1527      61.577 -15.164  -3.779  1.00  0.00           C  
ATOM   1890  C   PRO A1527      62.354 -16.109  -4.686  1.00  0.00           C  
ATOM   1891  O   PRO A1527      63.267 -16.779  -4.237  1.00  0.00           O  
ATOM   1892  CB  PRO A1527      62.500 -14.146  -3.109  1.00  0.00           C  
ATOM   1893  CG  PRO A1527      61.860 -13.933  -1.751  1.00  0.00           C  
ATOM   1894  CD  PRO A1527      61.399 -15.273  -1.355  1.00  0.00           C  
ATOM   1895  N   LYS A1528      61.947 -16.211  -5.943  1.00  0.00           N  
ATOM   1896  CA  LYS A1528      62.604 -17.120  -6.870  1.00  0.00           C  
ATOM   1897  C   LYS A1528      62.600 -16.536  -8.283  1.00  0.00           C  
ATOM   1898  O   LYS A1528      61.904 -17.028  -9.180  1.00  0.00           O  
ATOM   1899  CB  LYS A1528      61.929 -18.491  -6.792  1.00  0.00           C  
ATOM   1900  CG  LYS A1528      62.564 -19.586  -7.621  1.00  0.00           C  
ATOM   1901  CD  LYS A1528      61.530 -20.683  -7.844  1.00  0.00           C  
ATOM   1902  CE  LYS A1528      61.582 -21.232  -9.272  1.00  0.00           C  
ATOM   1903  NZ  LYS A1528      60.332 -21.997  -9.654  1.00  0.00           N  
ATOM   1904  N   LYS A1529      63.366 -15.465  -8.472  1.00  0.00           N  
ATOM   1905  CA  LYS A1529      63.479 -14.833  -9.786  1.00  0.00           C  
ATOM   1906  C   LYS A1529      63.905 -15.849 -10.838  1.00  0.00           C  
ATOM   1907  O   LYS A1529      64.879 -16.575 -10.668  1.00  0.00           O  
ATOM   1908  CB  LYS A1529      64.446 -13.635  -9.789  1.00  0.00           C  
ATOM   1909  CG  LYS A1529      64.254 -12.719 -11.041  1.00  0.00           C  
ATOM   1910  CD  LYS A1529      65.511 -11.881 -11.382  1.00  0.00           C  
ATOM   1911  CE  LYS A1529      65.313 -11.085 -12.676  1.00  0.00           C  
ATOM   1912  NZ  LYS A1529      66.523 -10.265 -13.115  1.00  0.00           N  
ATOM   1913  N   SER A1530      63.141 -15.901 -11.921  1.00  0.00           N  
ATOM   1914  CA  SER A1530      63.502 -16.705 -13.061  1.00  0.00           C  
ATOM   1915  C   SER A1530      64.886 -16.291 -13.595  1.00  0.00           C  
ATOM   1916  O   SER A1530      65.254 -15.105 -13.644  1.00  0.00           O  
ATOM   1917  CB  SER A1530      62.406 -16.633 -14.128  1.00  0.00           C  
ATOM   1918  OG  SER A1530      62.811 -17.177 -15.373  1.00  0.00           O  
ATOM   1919  N   HIS A1531      65.661 -17.300 -13.931  1.00  0.00           N  
ATOM   1920  CA  HIS A1531      66.946 -17.117 -14.526  1.00  0.00           C  
ATOM   1921  C   HIS A1531      66.811 -17.311 -16.032  1.00  0.00           C  
ATOM   1922  O   HIS A1531      67.799 -17.251 -16.769  1.00  0.00           O  
ATOM   1923  CB  HIS A1531      67.954 -18.073 -13.895  1.00  0.00           C  
ATOM   1924  CG  HIS A1531      68.525 -17.571 -12.604  1.00  0.00           C  
ATOM   1925  ND1 HIS A1531      67.757 -17.360 -11.480  1.00  0.00           N  
ATOM   1926  CD2 HIS A1531      69.788 -17.225 -12.266  1.00  0.00           C  
ATOM   1927  CE1 HIS A1531      68.521 -16.904 -10.502  1.00  0.00           C  
ATOM   1928  NE2 HIS A1531      69.762 -16.819 -10.951  1.00  0.00           N  
ATOM   1929  N   GLU A1532      65.569 -17.520 -16.471  1.00  0.00           N  
ATOM   1930  CA  GLU A1532      65.211 -17.502 -17.867  1.00  0.00           C  
ATOM   1931  C   GLU A1532      65.844 -16.283 -18.495  1.00  0.00           C  
ATOM   1932  O   GLU A1532      65.724 -15.157 -17.988  1.00  0.00           O  
ATOM   1933  CB  GLU A1532      63.688 -17.472 -18.048  1.00  0.00           C  
ATOM   1934  CG  GLU A1532      63.246 -17.846 -19.443  1.00  0.00           C  
ATOM   1935  CD  GLU A1532      61.821 -17.507 -19.724  1.00  0.00           C  
ATOM   1936  OE1 GLU A1532      60.926 -18.114 -19.115  1.00  0.00           O  
ATOM   1937  OE2 GLU A1532      61.574 -16.655 -20.589  1.00  0.00           O  
ATOM   1938  N   THR A1533      66.566 -16.529 -19.583  1.00  0.00           N  
ATOM   1939  CA  THR A1533      67.257 -15.474 -20.306  1.00  0.00           C  
ATOM   1940  C   THR A1533      66.250 -14.457 -20.850  1.00  0.00           C  
ATOM   1941  O   THR A1533      65.263 -14.824 -21.479  1.00  0.00           O  
ATOM   1942  CB  THR A1533      68.203 -16.071 -21.397  1.00  0.00           C  
ATOM   1943  OG1 THR A1533      69.362 -16.598 -20.744  1.00  0.00           O  
ATOM   1944  CG2 THR A1533      68.659 -14.998 -22.380  1.00  0.00           C  
ATOM   1945  N   GLN A1534      66.488 -13.188 -20.547  1.00  0.00           N  
ATOM   1946  CA  GLN A1534      65.630 -12.114 -21.013  1.00  0.00           C  
ATOM   1947  C   GLN A1534      65.660 -11.944 -22.520  1.00  0.00           C  
ATOM   1948  O   GLN A1534      66.713 -11.725 -23.114  1.00  0.00           O  
ATOM   1949  CB  GLN A1534      65.998 -10.799 -20.337  1.00  0.00           C  
ATOM   1950  CG  GLN A1534      65.517 -10.731 -18.919  1.00  0.00           C  
ATOM   1951  CD  GLN A1534      65.897  -9.429 -18.250  1.00  0.00           C  
ATOM   1952  OE1 GLN A1534      66.719  -8.680 -18.760  1.00  0.00           O  
ATOM   1953  NE2 GLN A1534      65.297  -9.154 -17.100  1.00  0.00           N  
ATOM   1954  N   LEU A1535      64.487 -12.066 -23.142  1.00  0.00           N  
ATOM   1955  CA  LEU A1535      64.360 -11.826 -24.541  1.00  0.00           C  
ATOM   1956  C   LEU A1535      63.904 -10.373 -24.728  1.00  0.00           C  
ATOM   1957  O   LEU A1535      63.495  -9.701 -23.756  1.00  0.00           O  
ATOM   1958  CB  LEU A1535      63.403 -12.836 -25.139  1.00  0.00           C  
ATOM   1959  CG  LEU A1535      63.716 -14.329 -24.884  1.00  0.00           C  
ATOM   1960  CD1 LEU A1535      62.594 -15.247 -25.376  1.00  0.00           C  
ATOM   1961  CD2 LEU A1535      65.054 -14.759 -25.487  1.00  0.00           C  
ATOM   1962  N   ASP A1536      64.025  -9.862 -25.956  1.00  0.00           N  
ATOM   1963  CA  ASP A1536      63.656  -8.473 -26.231  1.00  0.00           C  
ATOM   1964  C   ASP A1536      62.143  -8.336 -26.158  1.00  0.00           C  
ATOM   1965  O   ASP A1536      61.382  -9.168 -26.688  1.00  0.00           O  
ATOM   1966  CB  ASP A1536      64.199  -7.997 -27.589  1.00  0.00           C  
ATOM   1967  CG  ASP A1536      65.725  -8.081 -27.684  1.00  0.00           C  
ATOM   1968  OD1 ASP A1536      66.397  -8.089 -26.629  1.00  0.00           O  
ATOM   1969  OD2 ASP A1536      66.256  -8.143 -28.823  1.00  0.00           O  
ATOM   1970  N   LEU A1537      61.700  -7.286 -25.472  1.00  0.00           N  
ATOM   1971  CA  LEU A1537      60.296  -7.003 -25.405  1.00  0.00           C  
ATOM   1972  C   LEU A1537      59.788  -7.021 -26.846  1.00  0.00           C  
ATOM   1973  O   LEU A1537      60.451  -6.507 -27.736  1.00  0.00           O  
ATOM   1974  CB  LEU A1537      60.044  -5.642 -24.728  1.00  0.00           C  
ATOM   1975  CG  LEU A1537      58.554  -5.369 -24.427  1.00  0.00           C  
ATOM   1976  CD1 LEU A1537      58.399  -4.550 -23.197  1.00  0.00           C  
ATOM   1977  CD2 LEU A1537      57.840  -4.697 -25.629  1.00  0.00           C  
ATOM   1978  N   GLU A1538      58.621  -7.626 -27.061  1.00  0.00           N  
ATOM   1979  CA  GLU A1538      57.955  -7.606 -28.346  1.00  0.00           C  
ATOM   1980  C   GLU A1538      56.545  -7.063 -28.233  1.00  0.00           C  
ATOM   1981  O   GLU A1538      55.896  -7.296 -27.243  1.00  0.00           O  
ATOM   1982  CB  GLU A1538      57.909  -9.016 -28.933  1.00  0.00           C  
ATOM   1983  CG  GLU A1538      59.209  -9.450 -29.633  1.00  0.00           C  
ATOM   1984  CD  GLU A1538      59.200 -10.918 -30.045  1.00  0.00           C  
ATOM   1985  OE1 GLU A1538      58.142 -11.434 -30.512  1.00  0.00           O  
ATOM   1986  OE2 GLU A1538      60.272 -11.560 -29.885  1.00  0.00           O  
ATOM   1987  N   LYS A1539      56.069  -6.323 -29.234  1.00  0.00           N  
ATOM   1988  CA  LYS A1539      54.635  -5.961 -29.303  1.00  0.00           C  
ATOM   1989  C   LYS A1539      53.988  -6.857 -30.336  1.00  0.00           C  
ATOM   1990  O   LYS A1539      54.511  -7.028 -31.423  1.00  0.00           O  
ATOM   1991  CB  LYS A1539      54.389  -4.502 -29.650  1.00  0.00           C  
ATOM   1992  CG  LYS A1539      52.904  -4.170 -29.623  1.00  0.00           C  
ATOM   1993  CD  LYS A1539      52.630  -2.677 -29.582  1.00  0.00           C  
ATOM   1994  CE  LYS A1539      52.125  -2.139 -30.904  1.00  0.00           C  
ATOM   1995  NZ  LYS A1539      52.282  -0.637 -30.944  1.00  0.00           N  
ATOM   1996  N   ILE A1540      52.872  -7.467 -29.971  1.00  0.00           N  
ATOM   1997  CA  ILE A1540      52.271  -8.429 -30.827  1.00  0.00           C  
ATOM   1998  C   ILE A1540      50.792  -8.175 -30.895  1.00  0.00           C  
ATOM   1999  O   ILE A1540      50.174  -7.937 -29.880  1.00  0.00           O  
ATOM   2000  CB  ILE A1540      52.592  -9.860 -30.387  1.00  0.00           C  
ATOM   2001  CG1 ILE A1540      51.471 -10.818 -30.786  1.00  0.00           C  
ATOM   2002  CG2 ILE A1540      52.832  -9.902 -28.907  1.00  0.00           C  
ATOM   2003  CD1 ILE A1540      51.980 -12.097 -31.322  1.00  0.00           C  
ATOM   2004  N   ALA A1541      50.266  -8.187 -32.128  1.00  0.00           N  
ATOM   2005  CA  ALA A1541      48.845  -8.132 -32.384  1.00  0.00           C  
ATOM   2006  C   ALA A1541      48.174  -9.379 -31.827  1.00  0.00           C  
ATOM   2007  O   ALA A1541      48.416 -10.515 -32.245  1.00  0.00           O  
ATOM   2008  CB  ALA A1541      48.563  -7.968 -33.880  1.00  0.00           C  
ATOM   2009  N   THR A1542      47.339  -9.132 -30.846  1.00  0.00           N  
ATOM   2010  CA  THR A1542      46.557 -10.155 -30.205  1.00  0.00           C  
ATOM   2011  C   THR A1542      45.084  -9.785 -30.379  1.00  0.00           C  
ATOM   2012  O   THR A1542      44.446  -9.378 -29.411  1.00  0.00           O  
ATOM   2013  CB  THR A1542      46.929 -10.250 -28.716  1.00  0.00           C  
ATOM   2014  OG1 THR A1542      46.772  -8.956 -28.093  1.00  0.00           O  
ATOM   2015  CG2 THR A1542      48.358 -10.711 -28.566  1.00  0.00           C  
ATOM   2016  N   PRO A1543      44.548  -9.891 -31.623  1.00  0.00           N  
ATOM   2017  CA  PRO A1543      43.155  -9.527 -31.846  1.00  0.00           C  
ATOM   2018  C   PRO A1543      42.193 -10.364 -31.049  1.00  0.00           C  
ATOM   2019  O   PRO A1543      42.305 -11.590 -31.026  1.00  0.00           O  
ATOM   2020  CB  PRO A1543      42.956  -9.763 -33.354  1.00  0.00           C  
ATOM   2021  CG  PRO A1543      44.014 -10.674 -33.745  1.00  0.00           C  
ATOM   2022  CD  PRO A1543      45.177 -10.318 -32.889  1.00  0.00           C  
ATOM   2023  N   GLU A1544      41.256  -9.678 -30.403  1.00  0.00           N  
ATOM   2024  CA  GLU A1544      40.230 -10.293 -29.547  1.00  0.00           C  
ATOM   2025  C   GLU A1544      40.756 -11.152 -28.387  1.00  0.00           C  
ATOM   2026  O   GLU A1544      40.047 -12.053 -27.893  1.00  0.00           O  
ATOM   2027  CB  GLU A1544      39.177 -11.038 -30.367  1.00  0.00           C  
ATOM   2028  CG  GLU A1544      37.924 -10.203 -30.557  1.00  0.00           C  
ATOM   2029  CD  GLU A1544      38.003  -9.267 -31.752  1.00  0.00           C  
ATOM   2030  OE1 GLU A1544      37.896  -8.022 -31.567  1.00  0.00           O  
ATOM   2031  OE2 GLU A1544      38.164  -9.784 -32.882  1.00  0.00           O  
ATOM   2032  N   VAL A1545      41.979 -10.844 -27.959  1.00  0.00           N  
ATOM   2033  CA  VAL A1545      42.640 -11.503 -26.829  1.00  0.00           C  
ATOM   2034  C   VAL A1545      42.741 -10.495 -25.687  1.00  0.00           C  
ATOM   2035  O   VAL A1545      43.383  -9.467 -25.806  1.00  0.00           O  
ATOM   2036  CB  VAL A1545      44.043 -12.023 -27.227  1.00  0.00           C  
ATOM   2037  CG1 VAL A1545      44.814 -12.527 -26.021  1.00  0.00           C  
ATOM   2038  CG2 VAL A1545      43.927 -13.118 -28.266  1.00  0.00           C  
ATOM   2039  N   GLY A1546      42.081 -10.779 -24.585  1.00  0.00           N  
ATOM   2040  CA  GLY A1546      42.009  -9.804 -23.493  1.00  0.00           C  
ATOM   2041  C   GLY A1546      42.136 -10.451 -22.132  1.00  0.00           C  
ATOM   2042  O   GLY A1546      42.839  -9.968 -21.253  1.00  0.00           O  
ATOM   2043  N   THR A1547      41.451 -11.575 -22.019  1.00  0.00           N  
ATOM   2044  CA  THR A1547      41.420 -12.436 -20.883  1.00  0.00           C  
ATOM   2045  C   THR A1547      42.768 -13.105 -20.792  1.00  0.00           C  
ATOM   2046  O   THR A1547      43.461 -13.266 -21.813  1.00  0.00           O  
ATOM   2047  CB  THR A1547      40.299 -13.463 -21.154  1.00  0.00           C  
ATOM   2048  OG1 THR A1547      39.049 -12.976 -20.631  1.00  0.00           O  
ATOM   2049  CG2 THR A1547      40.618 -14.809 -20.616  1.00  0.00           C  
ATOM   2050  N   ILE A1548      43.144 -13.471 -19.566  1.00  0.00           N  
ATOM   2051  CA  ILE A1548      44.327 -14.285 -19.277  1.00  0.00           C  
ATOM   2052  C   ILE A1548      44.314 -15.653 -19.992  1.00  0.00           C  
ATOM   2053  O   ILE A1548      45.366 -16.105 -20.485  1.00  0.00           O  
ATOM   2054  CB  ILE A1548      44.516 -14.494 -17.738  1.00  0.00           C  
ATOM   2055  CG1 ILE A1548      44.703 -13.161 -16.987  1.00  0.00           C  
ATOM   2056  CG2 ILE A1548      45.678 -15.423 -17.451  1.00  0.00           C  
ATOM   2057  CD1 ILE A1548      45.920 -12.330 -17.417  1.00  0.00           C  
ATOM   2058  N   ALA A1549      43.161 -16.326 -20.028  1.00  0.00           N  
ATOM   2059  CA  ALA A1549      43.080 -17.618 -20.713  1.00  0.00           C  
ATOM   2060  C   ALA A1549      43.358 -17.423 -22.213  1.00  0.00           C  
ATOM   2061  O   ALA A1549      44.114 -18.188 -22.830  1.00  0.00           O  
ATOM   2062  CB  ALA A1549      41.732 -18.287 -20.474  1.00  0.00           C  
ATOM   2063  N   GLU A1550      42.778 -16.356 -22.771  1.00  0.00           N  
ATOM   2064  CA  GLU A1550      42.991 -15.967 -24.164  1.00  0.00           C  
ATOM   2065  C   GLU A1550      44.459 -15.696 -24.464  1.00  0.00           C  
ATOM   2066  O   GLU A1550      45.015 -16.238 -25.435  1.00  0.00           O  
ATOM   2067  CB  GLU A1550      42.115 -14.782 -24.514  1.00  0.00           C  
ATOM   2068  CG  GLU A1550      40.641 -15.133 -24.481  1.00  0.00           C  
ATOM   2069  CD  GLU A1550      39.740 -13.925 -24.590  1.00  0.00           C  
ATOM   2070  OE1 GLU A1550      40.198 -12.760 -24.390  1.00  0.00           O  
ATOM   2071  OE2 GLU A1550      38.534 -14.139 -24.844  1.00  0.00           O  
ATOM   2072  N   VAL A1551      45.097 -14.879 -23.625  1.00  0.00           N  
ATOM   2073  CA  VAL A1551      46.530 -14.592 -23.769  1.00  0.00           C  
ATOM   2074  C   VAL A1551      47.327 -15.889 -23.761  1.00  0.00           C  
ATOM   2075  O   VAL A1551      48.214 -16.078 -24.601  1.00  0.00           O  
ATOM   2076  CB  VAL A1551      47.046 -13.658 -22.660  1.00  0.00           C  
ATOM   2077  CG1 VAL A1551      48.497 -13.326 -22.876  1.00  0.00           C  
ATOM   2078  CG2 VAL A1551      46.203 -12.367 -22.576  1.00  0.00           C  
ATOM   2079  N   ALA A1552      46.998 -16.771 -22.811  1.00  0.00           N  
ATOM   2080  CA  ALA A1552      47.652 -18.083 -22.616  1.00  0.00           C  
ATOM   2081  C   ALA A1552      47.559 -18.999 -23.846  1.00  0.00           C  
ATOM   2082  O   ALA A1552      48.548 -19.602 -24.267  1.00  0.00           O  
ATOM   2083  CB  ALA A1552      47.059 -18.775 -21.390  1.00  0.00           C  
ATOM   2084  N   ASN A1553      46.361 -19.071 -24.407  1.00  0.00           N  
ATOM   2085  CA  ASN A1553      46.062 -19.764 -25.648  1.00  0.00           C  
ATOM   2086  C   ASN A1553      46.663 -19.150 -26.898  1.00  0.00           C  
ATOM   2087  O   ASN A1553      47.086 -19.856 -27.817  1.00  0.00           O  
ATOM   2088  CB  ASN A1553      44.552 -19.838 -25.804  1.00  0.00           C  
ATOM   2089  CG  ASN A1553      43.959 -20.817 -24.865  1.00  0.00           C  
ATOM   2090  OD1 ASN A1553      44.699 -21.590 -24.242  1.00  0.00           O  
ATOM   2091  ND2 ASN A1553      42.631 -20.812 -24.735  1.00  0.00           N  
ATOM   2092  N   PHE A1554      46.700 -17.826 -26.932  1.00  0.00           N  
ATOM   2093  CA  PHE A1554      47.187 -17.141 -28.090  1.00  0.00           C  
ATOM   2094  C   PHE A1554      48.653 -17.390 -28.209  1.00  0.00           C  
ATOM   2095  O   PHE A1554      49.151 -17.649 -29.302  1.00  0.00           O  
ATOM   2096  CB  PHE A1554      46.892 -15.647 -27.988  1.00  0.00           C  
ATOM   2097  CG  PHE A1554      47.259 -14.893 -29.195  1.00  0.00           C  
ATOM   2098  CD1 PHE A1554      46.366 -14.772 -30.234  1.00  0.00           C  
ATOM   2099  CD2 PHE A1554      48.513 -14.328 -29.306  1.00  0.00           C  
ATOM   2100  CE1 PHE A1554      46.704 -14.087 -31.359  1.00  0.00           C  
ATOM   2101  CE2 PHE A1554      48.882 -13.645 -30.433  1.00  0.00           C  
ATOM   2102  CZ  PHE A1554      47.981 -13.513 -31.468  1.00  0.00           C  
ATOM   2103  N   PHE A1555      49.347 -17.329 -27.080  1.00  0.00           N  
ATOM   2104  CA  PHE A1555      50.796 -17.393 -27.052  1.00  0.00           C  
ATOM   2105  C   PHE A1555      51.331 -18.767 -26.723  1.00  0.00           C  
ATOM   2106  O   PHE A1555      52.559 -18.965 -26.707  1.00  0.00           O  
ATOM   2107  CB  PHE A1555      51.338 -16.385 -26.046  1.00  0.00           C  
ATOM   2108  CG  PHE A1555      51.331 -14.983 -26.550  1.00  0.00           C  
ATOM   2109  CD1 PHE A1555      52.087 -14.630 -27.669  1.00  0.00           C  
ATOM   2110  CD2 PHE A1555      50.553 -14.020 -25.931  1.00  0.00           C  
ATOM   2111  CE1 PHE A1555      52.085 -13.346 -28.140  1.00  0.00           C  
ATOM   2112  CE2 PHE A1555      50.559 -12.702 -26.395  1.00  0.00           C  
ATOM   2113  CZ  PHE A1555      51.325 -12.370 -27.503  1.00  0.00           C  
ATOM   2114  N   GLU A1556      50.407 -19.697 -26.428  1.00  0.00           N  
ATOM   2115  CA  GLU A1556      50.765 -21.089 -26.132  1.00  0.00           C  
ATOM   2116  C   GLU A1556      51.658 -21.112 -24.860  1.00  0.00           C  
ATOM   2117  O   GLU A1556      52.758 -21.673 -24.863  1.00  0.00           O  
ATOM   2118  CB  GLU A1556      51.463 -21.723 -27.384  1.00  0.00           C  
ATOM   2119  CG  GLU A1556      50.623 -21.655 -28.728  1.00  0.00           C  
ATOM   2120  CD  GLU A1556      51.402 -21.180 -30.031  1.00  0.00           C  
ATOM   2121  OE1 GLU A1556      50.951 -21.568 -31.142  1.00  0.00           O  
ATOM   2122  OE2 GLU A1556      52.421 -20.415 -29.976  1.00  0.00           O  
ATOM   2123  N   VAL A1557      51.192 -20.451 -23.793  1.00  0.00           N  
ATOM   2124  CA  VAL A1557      51.991 -20.258 -22.557  1.00  0.00           C  
ATOM   2125  C   VAL A1557      51.165 -20.450 -21.293  1.00  0.00           C  
ATOM   2126  O   VAL A1557      49.947 -20.569 -21.351  1.00  0.00           O  
ATOM   2127  CB  VAL A1557      52.640 -18.809 -22.422  1.00  0.00           C  
ATOM   2128  CG1 VAL A1557      53.726 -18.582 -23.422  1.00  0.00           C  
ATOM   2129  CG2 VAL A1557      51.575 -17.692 -22.454  1.00  0.00           C  
ATOM   2130  N   GLU A1558      51.845 -20.410 -20.148  1.00  0.00           N  
ATOM   2131  CA  GLU A1558      51.188 -20.502 -18.844  1.00  0.00           C  
ATOM   2132  C   GLU A1558      50.676 -19.153 -18.356  1.00  0.00           C  
ATOM   2133  O   GLU A1558      51.328 -18.130 -18.562  1.00  0.00           O  
ATOM   2134  CB  GLU A1558      52.127 -21.129 -17.791  1.00  0.00           C  
ATOM   2135  CG  GLU A1558      52.696 -22.491 -18.215  1.00  0.00           C  
ATOM   2136  CD  GLU A1558      51.618 -23.499 -18.624  1.00  0.00           C  
ATOM   2137  OE1 GLU A1558      51.903 -24.350 -19.506  1.00  0.00           O  
ATOM   2138  OE2 GLU A1558      50.500 -23.461 -18.048  1.00  0.00           O  
ATOM   2139  N   PRO A1559      49.496 -19.149 -17.713  1.00  0.00           N  
ATOM   2140  CA  PRO A1559      48.985 -17.986 -16.982  1.00  0.00           C  
ATOM   2141  C   PRO A1559      50.012 -17.325 -16.056  1.00  0.00           C  
ATOM   2142  O   PRO A1559      49.949 -16.145 -15.817  1.00  0.00           O  
ATOM   2143  CB  PRO A1559      47.823 -18.576 -16.195  1.00  0.00           C  
ATOM   2144  CG  PRO A1559      47.323 -19.610 -17.028  1.00  0.00           C  
ATOM   2145  CD  PRO A1559      48.517 -20.245 -17.694  1.00  0.00           C  
ATOM   2146  N   GLN A1560      50.954 -18.105 -15.557  1.00  0.00           N  
ATOM   2147  CA  GLN A1560      52.047 -17.630 -14.711  1.00  0.00           C  
ATOM   2148  C   GLN A1560      53.112 -16.816 -15.410  1.00  0.00           C  
ATOM   2149  O   GLN A1560      53.952 -16.174 -14.762  1.00  0.00           O  
ATOM   2150  CB  GLN A1560      52.711 -18.823 -14.053  1.00  0.00           C  
ATOM   2151  CG  GLN A1560      51.890 -19.349 -12.959  1.00  0.00           C  
ATOM   2152  CD  GLN A1560      51.659 -20.809 -13.095  1.00  0.00           C  
ATOM   2153  OE1 GLN A1560      52.309 -21.599 -12.398  1.00  0.00           O  
ATOM   2154  NE2 GLN A1560      50.719 -21.203 -13.989  1.00  0.00           N  
ATOM   2155  N   ARG A1561      53.109 -16.866 -16.734  1.00  0.00           N  
ATOM   2156  CA  ARG A1561      54.029 -16.082 -17.497  1.00  0.00           C  
ATOM   2157  C   ARG A1561      53.321 -14.773 -17.764  1.00  0.00           C  
ATOM   2158  O   ARG A1561      53.944 -13.723 -17.836  1.00  0.00           O  
ATOM   2159  CB  ARG A1561      54.414 -16.809 -18.775  1.00  0.00           C  
ATOM   2160  CG  ARG A1561      55.385 -16.039 -19.649  1.00  0.00           C  
ATOM   2161  CD  ARG A1561      55.845 -16.847 -20.843  1.00  0.00           C  
ATOM   2162  NE  ARG A1561      56.696 -17.947 -20.390  1.00  0.00           N  
ATOM   2163  CZ  ARG A1561      57.895 -17.808 -19.844  1.00  0.00           C  
ATOM   2164  NH1 ARG A1561      58.448 -16.611 -19.675  1.00  0.00           N  
ATOM   2165  NH2 ARG A1561      58.531 -18.886 -19.433  1.00  0.00           N  
ATOM   2166  N   ILE A1562      52.006 -14.836 -17.866  1.00  0.00           N  
ATOM   2167  CA  ILE A1562      51.202 -13.660 -18.090  1.00  0.00           C  
ATOM   2168  C   ILE A1562      51.137 -12.769 -16.844  1.00  0.00           C  
ATOM   2169  O   ILE A1562      51.149 -13.260 -15.715  1.00  0.00           O  
ATOM   2170  CB  ILE A1562      49.796 -14.059 -18.574  1.00  0.00           C  
ATOM   2171  CG1 ILE A1562      49.916 -14.805 -19.920  1.00  0.00           C  
ATOM   2172  CG2 ILE A1562      48.945 -12.826 -18.758  1.00  0.00           C  
ATOM   2173  CD1 ILE A1562      48.984 -15.931 -20.080  1.00  0.00           C  
ATOM   2174  N   ILE A1563      51.129 -11.452 -17.051  1.00  0.00           N  
ATOM   2175  CA  ILE A1563      50.895 -10.523 -15.963  1.00  0.00           C  
ATOM   2176  C   ILE A1563      49.498  -9.966 -16.116  1.00  0.00           C  
ATOM   2177  O   ILE A1563      49.144  -9.450 -17.178  1.00  0.00           O  
ATOM   2178  CB  ILE A1563      51.955  -9.401 -15.903  1.00  0.00           C  
ATOM   2179  CG1 ILE A1563      53.266  -9.978 -15.394  1.00  0.00           C  
ATOM   2180  CG2 ILE A1563      51.458  -8.197 -15.013  1.00  0.00           C  
ATOM   2181  CD1 ILE A1563      54.493  -9.027 -15.466  1.00  0.00           C  
ATOM   2182  N   LYS A1564      48.685 -10.134 -15.077  1.00  0.00           N  
ATOM   2183  CA  LYS A1564      47.379  -9.472 -14.996  1.00  0.00           C  
ATOM   2184  C   LYS A1564      47.517  -8.075 -14.353  1.00  0.00           C  
ATOM   2185  O   LYS A1564      47.898  -7.954 -13.213  1.00  0.00           O  
ATOM   2186  CB  LYS A1564      46.394 -10.306 -14.190  1.00  0.00           C  
ATOM   2187  CG  LYS A1564      44.940  -9.791 -14.248  1.00  0.00           C  
ATOM   2188  CD  LYS A1564      44.070 -10.546 -13.263  1.00  0.00           C  
ATOM   2189  CE  LYS A1564      44.033 -12.017 -13.601  1.00  0.00           C  
ATOM   2190  NZ  LYS A1564      43.389 -12.801 -12.493  1.00  0.00           N  
ATOM   2191  N   SER A1565      47.223  -7.035 -15.113  1.00  0.00           N  
ATOM   2192  CA  SER A1565      47.246  -5.642 -14.646  1.00  0.00           C  
ATOM   2193  C   SER A1565      45.822  -5.197 -14.448  1.00  0.00           C  
ATOM   2194  O   SER A1565      45.002  -5.295 -15.357  1.00  0.00           O  
ATOM   2195  CB  SER A1565      47.902  -4.755 -15.702  1.00  0.00           C  
ATOM   2196  OG  SER A1565      48.995  -5.419 -16.296  1.00  0.00           O  
ATOM   2197  N   VAL A1566      45.498  -4.779 -13.230  1.00  0.00           N  
ATOM   2198  CA  VAL A1566      44.160  -4.323 -12.941  1.00  0.00           C  
ATOM   2199  C   VAL A1566      44.268  -2.882 -12.486  1.00  0.00           C  
ATOM   2200  O   VAL A1566      45.052  -2.550 -11.601  1.00  0.00           O  
ATOM   2201  CB  VAL A1566      43.440  -5.179 -11.870  1.00  0.00           C  
ATOM   2202  CG1 VAL A1566      41.946  -4.729 -11.744  1.00  0.00           C  
ATOM   2203  CG2 VAL A1566      43.543  -6.675 -12.204  1.00  0.00           C  
ATOM   2204  N   LEU A1567      43.466  -2.035 -13.109  1.00  0.00           N  
ATOM   2205  CA  LEU A1567      43.459  -0.640 -12.791  1.00  0.00           C  
ATOM   2206  C   LEU A1567      42.384  -0.435 -11.744  1.00  0.00           C  
ATOM   2207  O   LEU A1567      41.270  -0.932 -11.861  1.00  0.00           O  
ATOM   2208  CB  LEU A1567      43.110   0.171 -14.034  1.00  0.00           C  
ATOM   2209  CG  LEU A1567      43.577   1.613 -14.207  1.00  0.00           C  
ATOM   2210  CD1 LEU A1567      42.437   2.515 -14.681  1.00  0.00           C  
ATOM   2211  CD2 LEU A1567      44.301   2.221 -13.044  1.00  0.00           C  
ATOM   2212  N   PHE A1568      42.750   0.291 -10.707  1.00  0.00           N  
ATOM   2213  CA  PHE A1568      41.798   0.691  -9.679  1.00  0.00           C  
ATOM   2214  C   PHE A1568      41.811   2.177  -9.647  1.00  0.00           C  
ATOM   2215  O   PHE A1568      42.774   2.794 -10.102  1.00  0.00           O  
ATOM   2216  CB  PHE A1568      42.219   0.148  -8.305  1.00  0.00           C  
ATOM   2217  CG  PHE A1568      42.083  -1.330  -8.182  1.00  0.00           C  
ATOM   2218  CD1 PHE A1568      43.004  -2.177  -8.779  1.00  0.00           C  
ATOM   2219  CD2 PHE A1568      41.048  -1.875  -7.435  1.00  0.00           C  
ATOM   2220  CE1 PHE A1568      42.885  -3.546  -8.658  1.00  0.00           C  
ATOM   2221  CE2 PHE A1568      40.928  -3.244  -7.289  1.00  0.00           C  
ATOM   2222  CZ  PHE A1568      41.849  -4.081  -7.918  1.00  0.00           C  
ATOM   2223  N   ILE A1569      40.716   2.738  -9.159  1.00  0.00           N  
ATOM   2224  CA  ILE A1569      40.669   4.152  -8.762  1.00  0.00           C  
ATOM   2225  C   ILE A1569      40.699   4.155  -7.235  1.00  0.00           C  
ATOM   2226  O   ILE A1569      39.764   3.683  -6.590  1.00  0.00           O  
ATOM   2227  CB  ILE A1569      39.427   4.914  -9.339  1.00  0.00           C  
ATOM   2228  CG1 ILE A1569      39.263   4.693 -10.844  1.00  0.00           C  
ATOM   2229  CG2 ILE A1569      39.492   6.413  -9.030  1.00  0.00           C  
ATOM   2230  CD1 ILE A1569      40.385   5.355 -11.732  1.00  0.00           C  
ATOM   2231  N   ALA A1572      41.811   4.619  -6.666  1.00  0.00           N  
ATOM   2232  CA  ALA A1572      41.922   4.757  -5.226  1.00  0.00           C  
ATOM   2233  C   ALA A1572      41.993   6.230  -4.837  1.00  0.00           C  
ATOM   2234  O   ALA A1572      43.004   6.911  -5.078  1.00  0.00           O  
ATOM   2235  CB  ALA A1572      43.115   4.003  -4.690  1.00  0.00           C  
ATOM   2236  N   ASP A1573      40.921   6.695  -4.198  1.00  0.00           N  
ATOM   2237  CA  ASP A1573      40.757   8.096  -3.826  1.00  0.00           C  
ATOM   2238  C   ASP A1573      41.024   8.969  -5.019  1.00  0.00           C  
ATOM   2239  O   ASP A1573      41.933   9.803  -5.001  1.00  0.00           O  
ATOM   2240  CB  ASP A1573      41.664   8.467  -2.648  1.00  0.00           C  
ATOM   2241  CG  ASP A1573      41.352   7.659  -1.401  1.00  0.00           C  
ATOM   2242  OD1 ASP A1573      40.165   7.308  -1.191  1.00  0.00           O  
ATOM   2243  OD2 ASP A1573      42.305   7.397  -0.636  1.00  0.00           O  
ATOM   2244  N   GLU A1574      40.220   8.735  -6.056  1.00  0.00           N  
ATOM   2245  CA  GLU A1574      40.261   9.476  -7.323  1.00  0.00           C  
ATOM   2246  C   GLU A1574      41.570   9.312  -8.138  1.00  0.00           C  
ATOM   2247  O   GLU A1574      41.723   9.936  -9.181  1.00  0.00           O  
ATOM   2248  CB  GLU A1574      39.879  10.956  -7.110  1.00  0.00           C  
ATOM   2249  CG  GLU A1574      38.391  11.185  -6.675  1.00  0.00           C  
ATOM   2250  CD  GLU A1574      38.215  12.377  -5.703  1.00  0.00           C  
ATOM   2251  OE1 GLU A1574      38.833  13.442  -5.935  1.00  0.00           O  
ATOM   2252  OE2 GLU A1574      37.458  12.250  -4.703  1.00  0.00           O  
ATOM   2253  N   GLU A1575      42.493   8.465  -7.690  1.00  0.00           N  
ATOM   2254  CA  GLU A1575      43.789   8.280  -8.384  1.00  0.00           C  
ATOM   2255  C   GLU A1575      43.848   6.922  -9.082  1.00  0.00           C  
ATOM   2256  O   GLU A1575      43.328   5.935  -8.546  1.00  0.00           O  
ATOM   2257  CB  GLU A1575      44.964   8.375  -7.412  1.00  0.00           C  
ATOM   2258  CG  GLU A1575      45.155   9.731  -6.723  1.00  0.00           C  
ATOM   2259  CD  GLU A1575      45.765  10.814  -7.626  1.00  0.00           C  
ATOM   2260  OE1 GLU A1575      46.321  10.506  -8.718  1.00  0.00           O  
ATOM   2261  OE2 GLU A1575      45.695  11.999  -7.235  1.00  0.00           O  
ATOM   2262  N   PRO A1576      44.495   6.859 -10.282  1.00  0.00           N  
ATOM   2263  CA  PRO A1576      44.634   5.549 -10.890  1.00  0.00           C  
ATOM   2264  C   PRO A1576      45.738   4.708 -10.244  1.00  0.00           C  
ATOM   2265  O   PRO A1576      46.870   5.147 -10.064  1.00  0.00           O  
ATOM   2266  CB  PRO A1576      44.938   5.854 -12.356  1.00  0.00           C  
ATOM   2267  CG  PRO A1576      45.512   7.264 -12.363  1.00  0.00           C  
ATOM   2268  CD  PRO A1576      45.079   7.938 -11.110  1.00  0.00           C  
ATOM   2269  N   VAL A1577      45.385   3.484  -9.899  1.00  0.00           N  
ATOM   2270  CA  VAL A1577      46.332   2.566  -9.309  1.00  0.00           C  
ATOM   2271  C   VAL A1577      46.265   1.282 -10.110  1.00  0.00           C  
ATOM   2272  O   VAL A1577      45.224   0.633 -10.201  1.00  0.00           O  
ATOM   2273  CB  VAL A1577      46.037   2.342  -7.833  1.00  0.00           C  
ATOM   2274  CG1 VAL A1577      46.917   1.243  -7.267  1.00  0.00           C  
ATOM   2275  CG2 VAL A1577      46.277   3.631  -7.092  1.00  0.00           C  
ATOM   2276  N   MET A1578      47.369   0.966 -10.757  1.00  0.00           N  
ATOM   2277  CA  MET A1578      47.441  -0.286 -11.464  1.00  0.00           C  
ATOM   2278  C   MET A1578      48.067  -1.322 -10.545  1.00  0.00           C  
ATOM   2279  O   MET A1578      49.077  -1.050  -9.876  1.00  0.00           O  
ATOM   2280  CB  MET A1578      48.228  -0.169 -12.764  1.00  0.00           C  
ATOM   2281  CG  MET A1578      48.286  -1.479 -13.500  1.00  0.00           C  
ATOM   2282  SD  MET A1578      49.125  -1.426 -15.074  1.00  0.00           S  
ATOM   2283  CE  MET A1578      47.996  -0.409 -15.976  1.00  0.00           C  
ATOM   2284  N   VAL A1579      47.442  -2.500 -10.495  1.00  0.00           N  
ATOM   2285  CA  VAL A1579      48.019  -3.607  -9.746  1.00  0.00           C  
ATOM   2286  C   VAL A1579      48.377  -4.731 -10.666  1.00  0.00           C  
ATOM   2287  O   VAL A1579      47.557  -5.192 -11.433  1.00  0.00           O  
ATOM   2288  CB  VAL A1579      47.098  -4.113  -8.629  1.00  0.00           C  
ATOM   2289  CG1 VAL A1579      47.722  -5.349  -7.912  1.00  0.00           C  
ATOM   2290  CG2 VAL A1579      46.867  -2.958  -7.638  1.00  0.00           C  
ATOM   2291  N   LEU A1580      49.626  -5.157 -10.582  1.00  0.00           N  
ATOM   2292  CA  LEU A1580      50.058  -6.311 -11.324  1.00  0.00           C  
ATOM   2293  C   LEU A1580      50.041  -7.517 -10.405  1.00  0.00           C  
ATOM   2294  O   LEU A1580      50.571  -7.471  -9.292  1.00  0.00           O  
ATOM   2295  CB  LEU A1580      51.452  -6.107 -11.876  1.00  0.00           C  
ATOM   2296  CG  LEU A1580      51.758  -4.765 -12.520  1.00  0.00           C  
ATOM   2297  CD1 LEU A1580      53.166  -4.845 -13.117  1.00  0.00           C  
ATOM   2298  CD2 LEU A1580      50.721  -4.534 -13.566  1.00  0.00           C  
ATOM   2299  N   VAL A1581      49.362  -8.558 -10.867  1.00  0.00           N  
ATOM   2300  CA  VAL A1581      49.443  -9.874 -10.286  1.00  0.00           C  
ATOM   2301  C   VAL A1581      49.911 -10.802 -11.410  1.00  0.00           C  
ATOM   2302  O   VAL A1581      49.782 -10.492 -12.599  1.00  0.00           O  
ATOM   2303  CB  VAL A1581      48.097 -10.347  -9.593  1.00  0.00           C  
ATOM   2304  CG1 VAL A1581      47.857  -9.565  -8.270  1.00  0.00           C  
ATOM   2305  CG2 VAL A1581      46.891 -10.249 -10.508  1.00  0.00           C  
ATOM   2306  N   ARG A1582      50.506 -11.926 -11.045  1.00  0.00           N  
ATOM   2307  CA  ARG A1582      50.843 -12.928 -12.041  1.00  0.00           C  
ATOM   2308  C   ARG A1582      49.537 -13.482 -12.598  1.00  0.00           C  
ATOM   2309  O   ARG A1582      48.551 -13.481 -11.906  1.00  0.00           O  
ATOM   2310  CB  ARG A1582      51.705 -13.993 -11.376  1.00  0.00           C  
ATOM   2311  CG  ARG A1582      52.465 -14.852 -12.321  1.00  0.00           C  
ATOM   2312  CD  ARG A1582      53.283 -15.800 -11.521  1.00  0.00           C  
ATOM   2313  NE  ARG A1582      52.435 -16.785 -10.854  1.00  0.00           N  
ATOM   2314  CZ  ARG A1582      52.889 -17.631  -9.939  1.00  0.00           C  
ATOM   2315  NH1 ARG A1582      54.168 -17.598  -9.583  1.00  0.00           N  
ATOM   2316  NH2 ARG A1582      52.076 -18.518  -9.405  1.00  0.00           N  
ATOM   2317  N   GLY A1583      49.505 -13.909 -13.861  1.00  0.00           N  
ATOM   2318  CA  GLY A1583      48.228 -14.231 -14.537  1.00  0.00           C  
ATOM   2319  C   GLY A1583      47.268 -15.236 -13.890  1.00  0.00           C  
ATOM   2320  O   GLY A1583      46.057 -15.198 -14.140  1.00  0.00           O  
ATOM   2321  N   ASP A1584      47.809 -16.152 -13.071  1.00  0.00           N  
ATOM   2322  CA  ASP A1584      47.001 -17.206 -12.424  1.00  0.00           C  
ATOM   2323  C   ASP A1584      46.430 -16.685 -11.116  1.00  0.00           C  
ATOM   2324  O   ASP A1584      45.894 -17.439 -10.341  1.00  0.00           O  
ATOM   2325  CB  ASP A1584      47.864 -18.450 -12.146  1.00  0.00           C  
ATOM   2326  CG  ASP A1584      49.121 -18.108 -11.435  1.00  0.00           C  
ATOM   2327  OD1 ASP A1584      49.617 -17.003 -11.689  1.00  0.00           O  
ATOM   2328  OD2 ASP A1584      49.637 -18.900 -10.617  1.00  0.00           O  
ATOM   2329  N   HIS A1585      46.545 -15.392 -10.875  1.00  0.00           N  
ATOM   2330  CA  HIS A1585      46.219 -14.812  -9.590  1.00  0.00           C  
ATOM   2331  C   HIS A1585      45.170 -13.711  -9.696  1.00  0.00           C  
ATOM   2332  O   HIS A1585      44.779 -13.330 -10.785  1.00  0.00           O  
ATOM   2333  CB  HIS A1585      47.500 -14.313  -8.916  1.00  0.00           C  
ATOM   2334  CG  HIS A1585      48.434 -15.412  -8.503  1.00  0.00           C  
ATOM   2335  ND1 HIS A1585      49.756 -15.188  -8.174  1.00  0.00           N  
ATOM   2336  CD2 HIS A1585      48.225 -16.742  -8.328  1.00  0.00           C  
ATOM   2337  CE1 HIS A1585      50.322 -16.334  -7.833  1.00  0.00           C  
ATOM   2338  NE2 HIS A1585      49.414 -17.294  -7.923  1.00  0.00           N  
ATOM   2339  N   ASP A1586      44.659 -13.242  -8.563  1.00  0.00           N  
ATOM   2340  CA  ASP A1586      43.698 -12.158  -8.575  1.00  0.00           C  
ATOM   2341  C   ASP A1586      44.191 -11.144  -7.590  1.00  0.00           C  
ATOM   2342  O   ASP A1586      44.746 -11.513  -6.569  1.00  0.00           O  
ATOM   2343  CB  ASP A1586      42.296 -12.614  -8.151  1.00  0.00           C  
ATOM   2344  CG  ASP A1586      41.765 -13.723  -8.995  1.00  0.00           C  
ATOM   2345  OD1 ASP A1586      41.973 -13.703 -10.211  1.00  0.00           O  
ATOM   2346  OD2 ASP A1586      41.105 -14.627  -8.449  1.00  0.00           O  
ATOM   2347  N   VAL A1587      43.948  -9.871  -7.902  1.00  0.00           N  
ATOM   2348  CA  VAL A1587      44.238  -8.756  -6.994  1.00  0.00           C  
ATOM   2349  C   VAL A1587      43.304  -8.896  -5.827  1.00  0.00           C  
ATOM   2350  O   VAL A1587      42.091  -9.044  -5.990  1.00  0.00           O  
ATOM   2351  CB  VAL A1587      44.012  -7.373  -7.657  1.00  0.00           C  
ATOM   2352  CG1 VAL A1587      44.328  -6.262  -6.683  1.00  0.00           C  
ATOM   2353  CG2 VAL A1587      44.863  -7.225  -8.908  1.00  0.00           C  
ATOM   2354  N   ASN A1588      43.887  -8.874  -4.647  1.00  0.00           N  
ATOM   2355  CA  ASN A1588      43.116  -8.775  -3.448  1.00  0.00           C  
ATOM   2356  C   ASN A1588      42.875  -7.282  -3.157  1.00  0.00           C  
ATOM   2357  O   ASN A1588      43.781  -6.543  -2.753  1.00  0.00           O  
ATOM   2358  CB  ASN A1588      43.822  -9.508  -2.311  1.00  0.00           C  
ATOM   2359  CG  ASN A1588      43.014  -9.534  -1.049  1.00  0.00           C  
ATOM   2360  OD1 ASN A1588      42.249  -8.633  -0.787  1.00  0.00           O  
ATOM   2361  ND2 ASN A1588      43.203 -10.549  -0.255  1.00  0.00           N  
ATOM   2362  N   ASP A1589      41.636  -6.869  -3.406  1.00  0.00           N  
ATOM   2363  CA  ASP A1589      41.211  -5.501  -3.288  1.00  0.00           C  
ATOM   2364  C   ASP A1589      41.336  -5.013  -1.861  1.00  0.00           C  
ATOM   2365  O   ASP A1589      41.556  -3.852  -1.633  1.00  0.00           O  
ATOM   2366  CB  ASP A1589      39.764  -5.353  -3.796  1.00  0.00           C  
ATOM   2367  CG  ASP A1589      38.739  -6.113  -2.942  1.00  0.00           C  
ATOM   2368  OD1 ASP A1589      38.638  -7.351  -3.057  1.00  0.00           O  
ATOM   2369  OD2 ASP A1589      37.994  -5.461  -2.188  1.00  0.00           O  
ATOM   2370  N   VAL A1590      41.209  -5.923  -0.903  1.00  0.00           N  
ATOM   2371  CA  VAL A1590      41.313  -5.576   0.491  1.00  0.00           C  
ATOM   2372  C   VAL A1590      42.785  -5.352   0.842  1.00  0.00           C  
ATOM   2373  O   VAL A1590      43.113  -4.358   1.466  1.00  0.00           O  
ATOM   2374  CB  VAL A1590      40.659  -6.645   1.421  1.00  0.00           C  
ATOM   2375  CG1 VAL A1590      41.050  -6.402   2.891  1.00  0.00           C  
ATOM   2376  CG2 VAL A1590      39.145  -6.693   1.230  1.00  0.00           C  
ATOM   2377  N   LYS A1591      43.657  -6.279   0.454  1.00  0.00           N  
ATOM   2378  CA  LYS A1591      45.098  -6.095   0.668  1.00  0.00           C  
ATOM   2379  C   LYS A1591      45.562  -4.786   0.065  1.00  0.00           C  
ATOM   2380  O   LYS A1591      46.406  -4.104   0.636  1.00  0.00           O  
ATOM   2381  CB  LYS A1591      45.917  -7.253   0.082  1.00  0.00           C  
ATOM   2382  CG  LYS A1591      45.870  -8.514   0.939  1.00  0.00           C  
ATOM   2383  CD  LYS A1591      46.636  -9.629   0.292  1.00  0.00           C  
ATOM   2384  CE  LYS A1591      46.511 -10.949   1.052  1.00  0.00           C  
ATOM   2385  NZ  LYS A1591      47.288 -11.933   0.250  1.00  0.00           N  
ATOM   2386  N   LEU A1592      45.009  -4.472  -1.105  1.00  0.00           N  
ATOM   2387  CA  LEU A1592      45.344  -3.269  -1.848  1.00  0.00           C  
ATOM   2388  C   LEU A1592      44.881  -1.996  -1.104  1.00  0.00           C  
ATOM   2389  O   LEU A1592      45.682  -1.113  -0.845  1.00  0.00           O  
ATOM   2390  CB  LEU A1592      44.782  -3.341  -3.274  1.00  0.00           C  
ATOM   2391  CG  LEU A1592      45.131  -2.117  -4.137  1.00  0.00           C  
ATOM   2392  CD1 LEU A1592      46.647  -1.835  -4.261  1.00  0.00           C  
ATOM   2393  CD2 LEU A1592      44.483  -2.173  -5.459  1.00  0.00           C  
ATOM   2394  N   LYS A1593      43.604  -1.940  -0.743  1.00  0.00           N  
ATOM   2395  CA  LYS A1593      43.066  -0.840   0.010  1.00  0.00           C  
ATOM   2396  C   LYS A1593      43.850  -0.580   1.279  1.00  0.00           C  
ATOM   2397  O   LYS A1593      44.168   0.577   1.563  1.00  0.00           O  
ATOM   2398  CB  LYS A1593      41.592  -1.083   0.347  1.00  0.00           C  
ATOM   2399  CG  LYS A1593      40.895   0.180   0.797  1.00  0.00           C  
ATOM   2400  CD  LYS A1593      39.489  -0.088   1.272  1.00  0.00           C  
ATOM   2401  CE  LYS A1593      38.851   1.146   1.877  1.00  0.00           C  
ATOM   2402  NZ  LYS A1593      37.410   0.847   2.221  1.00  0.00           N  
ATOM   2403  N   ASN A1594      44.145  -1.644   2.038  1.00  0.00           N  
ATOM   2404  CA  ASN A1594      44.896  -1.544   3.281  1.00  0.00           C  
ATOM   2405  C   ASN A1594      46.374  -1.173   3.049  1.00  0.00           C  
ATOM   2406  O   ASN A1594      47.002  -0.543   3.899  1.00  0.00           O  
ATOM   2407  CB  ASN A1594      44.874  -2.868   4.052  1.00  0.00           C  
ATOM   2408  CG  ASN A1594      43.485  -3.326   4.433  1.00  0.00           C  
ATOM   2409  OD1 ASN A1594      42.500  -2.615   4.270  1.00  0.00           O  
ATOM   2410  ND2 ASN A1594      43.403  -4.547   4.933  1.00  0.00           N  
ATOM   2411  N   PHE A1595      46.931  -1.615   1.925  1.00  0.00           N  
ATOM   2412  CA  PHE A1595      48.256  -1.221   1.545  1.00  0.00           C  
ATOM   2413  C   PHE A1595      48.250   0.255   1.228  1.00  0.00           C  
ATOM   2414  O   PHE A1595      49.102   1.004   1.705  1.00  0.00           O  
ATOM   2415  CB  PHE A1595      48.769  -1.969   0.308  1.00  0.00           C  
ATOM   2416  CG  PHE A1595      50.035  -1.384  -0.236  1.00  0.00           C  
ATOM   2417  CD1 PHE A1595      51.217  -1.452   0.501  1.00  0.00           C  
ATOM   2418  CD2 PHE A1595      50.033  -0.694  -1.444  1.00  0.00           C  
ATOM   2419  CE1 PHE A1595      52.373  -0.868   0.040  1.00  0.00           C  
ATOM   2420  CE2 PHE A1595      51.195  -0.105  -1.912  1.00  0.00           C  
ATOM   2421  CZ  PHE A1595      52.372  -0.204  -1.178  1.00  0.00           C  
ATOM   2422  N   LEU A1596      47.307   0.648   0.383  1.00  0.00           N  
ATOM   2423  CA  LEU A1596      47.271   2.000  -0.136  1.00  0.00           C  
ATOM   2424  C   LEU A1596      46.866   3.031   0.904  1.00  0.00           C  
ATOM   2425  O   LEU A1596      47.216   4.200   0.763  1.00  0.00           O  
ATOM   2426  CB  LEU A1596      46.314   2.091  -1.326  1.00  0.00           C  
ATOM   2427  CG  LEU A1596      46.711   1.427  -2.624  1.00  0.00           C  
ATOM   2428  CD1 LEU A1596      45.548   1.632  -3.533  1.00  0.00           C  
ATOM   2429  CD2 LEU A1596      47.974   2.115  -3.116  1.00  0.00           C  
ATOM   2430  N   GLY A1597      46.131   2.593   1.926  1.00  0.00           N  
ATOM   2431  CA  GLY A1597      45.568   3.481   2.947  1.00  0.00           C  
ATOM   2432  C   GLY A1597      44.485   4.346   2.339  1.00  0.00           C  
ATOM   2433  O   GLY A1597      44.340   5.525   2.684  1.00  0.00           O  
ATOM   2434  N   ALA A1598      43.731   3.718   1.435  1.00  0.00           N  
ATOM   2435  CA  ALA A1598      42.702   4.349   0.622  1.00  0.00           C  
ATOM   2436  C   ALA A1598      41.341   4.380   1.356  1.00  0.00           C  
ATOM   2437  O   ALA A1598      41.032   3.480   2.126  1.00  0.00           O  
ATOM   2438  CB  ALA A1598      42.581   3.594  -0.678  1.00  0.00           C  
ATOM   2439  N   ASP A1599      40.542   5.414   1.104  1.00  0.00           N  
ATOM   2440  CA  ASP A1599      39.199   5.560   1.702  1.00  0.00           C  
ATOM   2441  C   ASP A1599      38.225   4.854   0.830  1.00  0.00           C  
ATOM   2442  O   ASP A1599      37.255   4.247   1.279  1.00  0.00           O  
ATOM   2443  CB  ASP A1599      38.761   7.040   1.716  1.00  0.00           C  
ATOM   2444  CG  ASP A1599      39.418   7.846   2.794  1.00  0.00           C  
ATOM   2445  OD1 ASP A1599      40.035   7.252   3.711  1.00  0.00           O  
ATOM   2446  OD2 ASP A1599      39.290   9.098   2.721  1.00  0.00           O  
ATOM   2447  N   PHE A1600      38.460   5.056  -0.459  1.00  0.00           N  
ATOM   2448  CA  PHE A1600      37.639   4.515  -1.516  1.00  0.00           C  
ATOM   2449  C   PHE A1600      38.545   3.764  -2.457  1.00  0.00           C  
ATOM   2450  O   PHE A1600      39.581   4.282  -2.916  1.00  0.00           O  
ATOM   2451  CB  PHE A1600      36.874   5.642  -2.240  1.00  0.00           C  
ATOM   2452  CG  PHE A1600      36.158   6.568  -1.298  1.00  0.00           C  
ATOM   2453  CD1 PHE A1600      35.054   6.121  -0.569  1.00  0.00           C  
ATOM   2454  CD2 PHE A1600      36.622   7.874  -1.091  1.00  0.00           C  
ATOM   2455  CE1 PHE A1600      34.400   6.969   0.329  1.00  0.00           C  
ATOM   2456  CE2 PHE A1600      35.980   8.726  -0.190  1.00  0.00           C  
ATOM   2457  CZ  PHE A1600      34.866   8.269   0.518  1.00  0.00           C  
ATOM   2458  N   LEU A1601      38.165   2.525  -2.715  1.00  0.00           N  
ATOM   2459  CA  LEU A1601      38.865   1.730  -3.692  1.00  0.00           C  
ATOM   2460  C   LEU A1601      37.841   1.051  -4.537  1.00  0.00           C  
ATOM   2461  O   LEU A1601      36.905   0.453  -4.024  1.00  0.00           O  
ATOM   2462  CB  LEU A1601      39.827   0.727  -3.042  1.00  0.00           C  
ATOM   2463  CG  LEU A1601      40.654  -0.141  -4.009  1.00  0.00           C  
ATOM   2464  CD1 LEU A1601      41.714   0.686  -4.668  1.00  0.00           C  
ATOM   2465  CD2 LEU A1601      41.251  -1.273  -3.278  1.00  0.00           C  
ATOM   2466  N   ASP A1602      38.033   1.158  -5.850  1.00  0.00           N  
ATOM   2467  CA  ASP A1602      37.095   0.640  -6.829  1.00  0.00           C  
ATOM   2468  C   ASP A1602      37.916   0.190  -7.996  1.00  0.00           C  
ATOM   2469  O   ASP A1602      38.791   0.929  -8.446  1.00  0.00           O  
ATOM   2470  CB  ASP A1602      36.141   1.751  -7.309  1.00  0.00           C  
ATOM   2471  CG  ASP A1602      35.207   2.254  -6.207  1.00  0.00           C  
ATOM   2472  OD1 ASP A1602      34.234   1.546  -5.904  1.00  0.00           O  
ATOM   2473  OD2 ASP A1602      35.436   3.358  -5.648  1.00  0.00           O  
ATOM   2474  N   GLU A1603      37.635  -1.011  -8.497  1.00  0.00           N  
ATOM   2475  CA  GLU A1603      38.145  -1.402  -9.802  1.00  0.00           C  
ATOM   2476  C   GLU A1603      37.715  -0.364 -10.805  1.00  0.00           C  
ATOM   2477  O   GLU A1603      36.523  -0.014 -10.873  1.00  0.00           O  
ATOM   2478  CB  GLU A1603      37.615  -2.758 -10.241  1.00  0.00           C  
ATOM   2479  CG  GLU A1603      38.365  -3.886  -9.668  1.00  0.00           C  
ATOM   2480  CD  GLU A1603      37.909  -5.191 -10.242  1.00  0.00           C  
ATOM   2481  OE1 GLU A1603      38.648  -5.752 -11.094  1.00  0.00           O  
ATOM   2482  OE2 GLU A1603      36.807  -5.642  -9.856  1.00  0.00           O  
ATOM   2483  N   ALA A1604      38.680   0.134 -11.573  1.00  0.00           N  
ATOM   2484  CA  ALA A1604      38.391   1.091 -12.604  1.00  0.00           C  
ATOM   2485  C   ALA A1604      37.422   0.459 -13.591  1.00  0.00           C  
ATOM   2486  O   ALA A1604      37.330  -0.771 -13.691  1.00  0.00           O  
ATOM   2487  CB  ALA A1604      39.639   1.512 -13.276  1.00  0.00           C  
ATOM   2488  N   THR A1605      36.652   1.310 -14.273  1.00  0.00           N  
ATOM   2489  CA  THR A1605      35.765   0.864 -15.327  1.00  0.00           C  
ATOM   2490  C   THR A1605      36.627   0.828 -16.604  1.00  0.00           C  
ATOM   2491  O   THR A1605      37.742   1.382 -16.640  1.00  0.00           O  
ATOM   2492  CB  THR A1605      34.567   1.804 -15.476  1.00  0.00           C  
ATOM   2493  OG1 THR A1605      35.029   3.086 -15.898  1.00  0.00           O  
ATOM   2494  CG2 THR A1605      33.809   1.965 -14.131  1.00  0.00           C  
ATOM   2495  N   GLU A1606      36.144   0.144 -17.633  1.00  0.00           N  
ATOM   2496  CA  GLU A1606      36.838   0.125 -18.915  1.00  0.00           C  
ATOM   2497  C   GLU A1606      37.097   1.525 -19.451  1.00  0.00           C  
ATOM   2498  O   GLU A1606      38.125   1.769 -20.073  1.00  0.00           O  
ATOM   2499  CB  GLU A1606      36.017  -0.642 -19.935  1.00  0.00           C  
ATOM   2500  CG  GLU A1606      36.847  -1.107 -21.098  1.00  0.00           C  
ATOM   2501  CD  GLU A1606      37.117  -2.566 -21.016  1.00  0.00           C  
ATOM   2502  OE1 GLU A1606      36.245  -3.289 -20.507  1.00  0.00           O  
ATOM   2503  OE2 GLU A1606      38.171  -3.002 -21.476  1.00  0.00           O  
ATOM   2504  N   GLU A1607      36.152   2.429 -19.200  1.00  0.00           N  
ATOM   2505  CA  GLU A1607      36.252   3.821 -19.613  1.00  0.00           C  
ATOM   2506  C   GLU A1607      37.457   4.491 -18.962  1.00  0.00           C  
ATOM   2507  O   GLU A1607      38.206   5.218 -19.620  1.00  0.00           O  
ATOM   2508  CB  GLU A1607      34.955   4.561 -19.294  1.00  0.00           C  
ATOM   2509  CG  GLU A1607      34.913   6.004 -19.737  1.00  0.00           C  
ATOM   2510  CD  GLU A1607      33.832   6.787 -18.992  1.00  0.00           C  
ATOM   2511  OE1 GLU A1607      32.622   6.550 -19.254  1.00  0.00           O  
ATOM   2512  OE2 GLU A1607      34.196   7.620 -18.128  1.00  0.00           O  
ATOM   2513  N   ASP A1608      37.636   4.211 -17.680  1.00  0.00           N  
ATOM   2514  CA  ASP A1608      38.772   4.658 -16.901  1.00  0.00           C  
ATOM   2515  C   ASP A1608      40.059   4.120 -17.478  1.00  0.00           C  
ATOM   2516  O   ASP A1608      41.001   4.863 -17.638  1.00  0.00           O  
ATOM   2517  CB  ASP A1608      38.662   4.153 -15.448  1.00  0.00           C  
ATOM   2518  CG  ASP A1608      37.519   4.781 -14.685  1.00  0.00           C  
ATOM   2519  OD1 ASP A1608      37.238   5.980 -14.907  1.00  0.00           O  
ATOM   2520  OD2 ASP A1608      36.926   4.076 -13.819  1.00  0.00           O  
ATOM   2521  N   ALA A1609      40.089   2.812 -17.738  1.00  0.00           N  
ATOM   2522  CA  ALA A1609      41.256   2.146 -18.272  1.00  0.00           C  
ATOM   2523  C   ALA A1609      41.609   2.805 -19.588  1.00  0.00           C  
ATOM   2524  O   ALA A1609      42.764   3.135 -19.824  1.00  0.00           O  
ATOM   2525  CB  ALA A1609      40.981   0.648 -18.467  1.00  0.00           C  
ATOM   2526  N   ARG A1610      40.598   2.999 -20.430  1.00  0.00           N  
ATOM   2527  CA  ARG A1610      40.730   3.631 -21.731  1.00  0.00           C  
ATOM   2528  C   ARG A1610      41.312   5.015 -21.620  1.00  0.00           C  
ATOM   2529  O   ARG A1610      42.212   5.360 -22.393  1.00  0.00           O  
ATOM   2530  CB  ARG A1610      39.380   3.694 -22.456  1.00  0.00           C  
ATOM   2531  CG  ARG A1610      39.071   2.509 -23.332  1.00  0.00           C  
ATOM   2532  CD  ARG A1610      37.789   2.739 -24.128  1.00  0.00           C  
ATOM   2533  NE  ARG A1610      36.629   2.133 -23.477  1.00  0.00           N  
ATOM   2534  CZ  ARG A1610      35.520   2.776 -23.091  1.00  0.00           C  
ATOM   2535  NH1 ARG A1610      35.355   4.090 -23.300  1.00  0.00           N  
ATOM   2536  NH2 ARG A1610      34.551   2.084 -22.497  1.00  0.00           N  
ATOM   2537  N   ARG A1611      40.848   5.821 -20.667  1.00  0.00           N  
ATOM   2538  CA  ARG A1611      41.426   7.153 -20.581  1.00  0.00           C  
ATOM   2539  C   ARG A1611      42.734   7.251 -19.798  1.00  0.00           C  
ATOM   2540  O   ARG A1611      43.586   8.111 -20.072  1.00  0.00           O  
ATOM   2541  CB  ARG A1611      40.407   8.219 -20.141  1.00  0.00           C  
ATOM   2542  CG  ARG A1611      39.975   8.103 -18.753  1.00  0.00           C  
ATOM   2543  CD  ARG A1611      39.757   9.452 -18.092  1.00  0.00           C  
ATOM   2544  NE  ARG A1611      39.952   9.250 -16.664  1.00  0.00           N  
ATOM   2545  CZ  ARG A1611      39.154   8.489 -15.927  1.00  0.00           C  
ATOM   2546  NH1 ARG A1611      38.087   7.924 -16.496  1.00  0.00           N  
ATOM   2547  NH2 ARG A1611      39.405   8.308 -14.632  1.00  0.00           N  
ATOM   2548  N   VAL A1612      42.888   6.383 -18.809  1.00  0.00           N  
ATOM   2549  CA  VAL A1612      44.060   6.422 -17.978  1.00  0.00           C  
ATOM   2550  C   VAL A1612      45.190   5.691 -18.697  1.00  0.00           C  
ATOM   2551  O   VAL A1612      46.348   6.062 -18.596  1.00  0.00           O  
ATOM   2552  CB  VAL A1612      43.743   5.814 -16.597  1.00  0.00           C  
ATOM   2553  CG1 VAL A1612      44.998   5.581 -15.829  1.00  0.00           C  
ATOM   2554  CG2 VAL A1612      42.863   6.761 -15.816  1.00  0.00           C  
ATOM   2555  N   LEU A1613      44.833   4.677 -19.470  1.00  0.00           N  
ATOM   2556  CA  LEU A1613      45.841   3.755 -19.971  1.00  0.00           C  
ATOM   2557  C   LEU A1613      45.931   3.678 -21.488  1.00  0.00           C  
ATOM   2558  O   LEU A1613      46.951   3.235 -22.020  1.00  0.00           O  
ATOM   2559  CB  LEU A1613      45.658   2.352 -19.340  1.00  0.00           C  
ATOM   2560  CG  LEU A1613      45.852   2.255 -17.822  1.00  0.00           C  
ATOM   2561  CD1 LEU A1613      45.264   0.954 -17.279  1.00  0.00           C  
ATOM   2562  CD2 LEU A1613      47.329   2.395 -17.478  1.00  0.00           C  
ATOM   2563  N   GLY A1614      44.896   4.104 -22.190  1.00  0.00           N  
ATOM   2564  CA  GLY A1614      44.929   4.061 -23.645  1.00  0.00           C  
ATOM   2565  C   GLY A1614      44.399   2.762 -24.207  1.00  0.00           C  
ATOM   2566  O   GLY A1614      44.398   2.543 -25.428  1.00  0.00           O  
ATOM   2567  N   ALA A1615      43.924   1.898 -23.321  1.00  0.00           N  
ATOM   2568  CA  ALA A1615      43.330   0.639 -23.727  1.00  0.00           C  
ATOM   2569  C   ALA A1615      42.269   0.210 -22.731  1.00  0.00           C  
ATOM   2570  O   ALA A1615      42.282   0.618 -21.591  1.00  0.00           O  
ATOM   2571  CB  ALA A1615      44.404  -0.435 -23.861  1.00  0.00           C  
ATOM   2572  N   GLY A1616      41.342  -0.618 -23.164  1.00  0.00           N  
ATOM   2573  CA  GLY A1616      40.451  -1.317 -22.233  1.00  0.00           C  
ATOM   2574  C   GLY A1616      41.166  -2.507 -21.600  1.00  0.00           C  
ATOM   2575  O   GLY A1616      42.271  -2.848 -21.986  1.00  0.00           O  
ATOM   2576  N   PHE A1617      40.496  -3.133 -20.634  1.00  0.00           N  
ATOM   2577  CA  PHE A1617      41.055  -4.145 -19.736  1.00  0.00           C  
ATOM   2578  C   PHE A1617      41.841  -5.238 -20.432  1.00  0.00           C  
ATOM   2579  O   PHE A1617      42.815  -5.750 -19.862  1.00  0.00           O  
ATOM   2580  CB  PHE A1617      39.940  -4.830 -18.910  1.00  0.00           C  
ATOM   2581  CG  PHE A1617      39.148  -3.897 -18.010  1.00  0.00           C  
ATOM   2582  CD1 PHE A1617      37.805  -4.192 -17.699  1.00  0.00           C  
ATOM   2583  CD2 PHE A1617      39.723  -2.752 -17.462  1.00  0.00           C  
ATOM   2584  CE1 PHE A1617      37.056  -3.355 -16.853  1.00  0.00           C  
ATOM   2585  CE2 PHE A1617      38.977  -1.908 -16.614  1.00  0.00           C  
ATOM   2586  CZ  PHE A1617      37.651  -2.227 -16.307  1.00  0.00           C  
ATOM   2587  N   GLY A1618      41.386  -5.589 -21.637  1.00  0.00           N  
ATOM   2588  CA  GLY A1618      41.869  -6.714 -22.420  1.00  0.00           C  
ATOM   2589  C   GLY A1618      43.284  -6.543 -22.909  1.00  0.00           C  
ATOM   2590  O   GLY A1618      43.995  -7.511 -23.139  1.00  0.00           O  
ATOM   2591  N   SER A1619      43.712  -5.299 -23.032  1.00  0.00           N  
ATOM   2592  CA  SER A1619      45.007  -5.026 -23.618  1.00  0.00           C  
ATOM   2593  C   SER A1619      45.852  -4.030 -22.804  1.00  0.00           C  
ATOM   2594  O   SER A1619      46.740  -3.387 -23.364  1.00  0.00           O  
ATOM   2595  CB  SER A1619      44.843  -4.551 -25.072  1.00  0.00           C  
ATOM   2596  OG  SER A1619      43.736  -5.165 -25.754  1.00  0.00           O  
ATOM   2597  N   ILE A1620      45.622  -3.941 -21.489  1.00  0.00           N  
ATOM   2598  CA  ILE A1620      46.425  -3.046 -20.620  1.00  0.00           C  
ATOM   2599  C   ILE A1620      47.573  -3.746 -19.905  1.00  0.00           C  
ATOM   2600  O   ILE A1620      47.607  -4.982 -19.796  1.00  0.00           O  
ATOM   2601  CB  ILE A1620      45.595  -2.303 -19.576  1.00  0.00           C  
ATOM   2602  CG1 ILE A1620      44.944  -3.314 -18.603  1.00  0.00           C  
ATOM   2603  CG2 ILE A1620      44.648  -1.325 -20.248  1.00  0.00           C  
ATOM   2604  CD1 ILE A1620      44.507  -2.723 -17.278  1.00  0.00           C  
ATOM   2605  N   GLY A1621      48.522  -2.948 -19.433  1.00  0.00           N  
ATOM   2606  CA  GLY A1621      49.760  -3.468 -18.893  1.00  0.00           C  
ATOM   2607  C   GLY A1621      50.537  -2.357 -18.249  1.00  0.00           C  
ATOM   2608  O   GLY A1621      50.147  -1.200 -18.329  1.00  0.00           O  
ATOM   2609  N   PRO A1622      51.622  -2.706 -17.571  1.00  0.00           N  
ATOM   2610  CA  PRO A1622      52.476  -1.826 -16.775  1.00  0.00           C  
ATOM   2611  C   PRO A1622      53.606  -1.116 -17.537  1.00  0.00           C  
ATOM   2612  O   PRO A1622      54.368  -0.403 -16.916  1.00  0.00           O  
ATOM   2613  CB  PRO A1622      53.098  -2.813 -15.789  1.00  0.00           C  
ATOM   2614  CG  PRO A1622      53.303  -4.019 -16.620  1.00  0.00           C  
ATOM   2615  CD  PRO A1622      52.074  -4.105 -17.489  1.00  0.00           C  
ATOM   2616  N   VAL A1623      53.724  -1.331 -18.845  1.00  0.00           N  
ATOM   2617  CA  VAL A1623      54.838  -0.800 -19.630  1.00  0.00           C  
ATOM   2618  C   VAL A1623      54.492   0.552 -20.250  1.00  0.00           C  
ATOM   2619  O   VAL A1623      53.445   0.719 -20.890  1.00  0.00           O  
ATOM   2620  CB  VAL A1623      55.244  -1.773 -20.768  1.00  0.00           C  
ATOM   2621  CG1 VAL A1623      56.330  -1.163 -21.650  1.00  0.00           C  
ATOM   2622  CG2 VAL A1623      55.649  -3.120 -20.197  1.00  0.00           C  
ATOM   2623  N   ASN A1624      55.386   1.513 -20.076  1.00  0.00           N  
ATOM   2624  CA  ASN A1624      55.167   2.856 -20.597  1.00  0.00           C  
ATOM   2625  C   ASN A1624      53.786   3.330 -20.196  1.00  0.00           C  
ATOM   2626  O   ASN A1624      52.896   3.565 -21.053  1.00  0.00           O  
ATOM   2627  CB  ASN A1624      55.291   2.861 -22.122  1.00  0.00           C  
ATOM   2628  CG  ASN A1624      56.647   2.397 -22.595  1.00  0.00           C  
ATOM   2629  OD1 ASN A1624      56.762   1.860 -23.695  1.00  0.00           O  
ATOM   2630  ND2 ASN A1624      57.668   2.573 -21.773  1.00  0.00           N  
ATOM   2631  N   VAL A1625      53.577   3.364 -18.885  1.00  0.00           N  
ATOM   2632  CA  VAL A1625      52.339   3.888 -18.369  1.00  0.00           C  
ATOM   2633  C   VAL A1625      52.739   5.251 -17.861  1.00  0.00           C  
ATOM   2634  O   VAL A1625      53.810   5.450 -17.341  1.00  0.00           O  
ATOM   2635  CB  VAL A1625      51.683   2.972 -17.290  1.00  0.00           C  
ATOM   2636  CG1 VAL A1625      50.619   3.735 -16.446  1.00  0.00           C  
ATOM   2637  CG2 VAL A1625      51.060   1.788 -17.948  1.00  0.00           C  
ATOM   2638  N   SER A1626      51.892   6.213 -18.109  1.00  0.00           N  
ATOM   2639  CA  SER A1626      52.013   7.508 -17.490  1.00  0.00           C  
ATOM   2640  C   SER A1626      52.370   7.454 -15.972  1.00  0.00           C  
ATOM   2641  O   SER A1626      51.855   6.620 -15.237  1.00  0.00           O  
ATOM   2642  CB  SER A1626      50.662   8.172 -17.678  1.00  0.00           C  
ATOM   2643  OG  SER A1626      50.881   9.531 -17.695  1.00  0.00           O  
ATOM   2644  N   GLU A1627      53.223   8.367 -15.508  1.00  0.00           N  
ATOM   2645  CA  GLU A1627      53.604   8.474 -14.072  1.00  0.00           C  
ATOM   2646  C   GLU A1627      52.483   8.813 -13.105  1.00  0.00           C  
ATOM   2647  O   GLU A1627      52.648   8.657 -11.908  1.00  0.00           O  
ATOM   2648  CB  GLU A1627      54.701   9.523 -13.875  1.00  0.00           C  
ATOM   2649  CG  GLU A1627      56.015   9.203 -14.531  1.00  0.00           C  
ATOM   2650  CD  GLU A1627      56.177   9.912 -15.847  1.00  0.00           C  
ATOM   2651  OE1 GLU A1627      55.143  10.265 -16.458  1.00  0.00           O  
ATOM   2652  OE2 GLU A1627      57.345  10.102 -16.275  1.00  0.00           O  
ATOM   2653  N   ASP A1628      51.357   9.311 -13.605  1.00  0.00           N  
ATOM   2654  CA  ASP A1628      50.213   9.558 -12.739  1.00  0.00           C  
ATOM   2655  C   ASP A1628      49.620   8.258 -12.237  1.00  0.00           C  
ATOM   2656  O   ASP A1628      48.987   8.221 -11.170  1.00  0.00           O  
ATOM   2657  CB  ASP A1628      49.145  10.397 -13.439  1.00  0.00           C  
ATOM   2658  CG  ASP A1628      48.756   9.838 -14.768  1.00  0.00           C  
ATOM   2659  OD1 ASP A1628      49.679   9.562 -15.553  1.00  0.00           O  
ATOM   2660  OD2 ASP A1628      47.535   9.670 -15.051  1.00  0.00           O  
ATOM   2661  N   VAL A1629      49.768   7.202 -13.034  1.00  0.00           N  
ATOM   2662  CA  VAL A1629      49.210   5.905 -12.681  1.00  0.00           C  
ATOM   2663  C   VAL A1629      50.208   5.264 -11.739  1.00  0.00           C  
ATOM   2664  O   VAL A1629      51.378   5.093 -12.075  1.00  0.00           O  
ATOM   2665  CB  VAL A1629      48.951   5.034 -13.928  1.00  0.00           C  
ATOM   2666  CG1 VAL A1629      48.293   3.664 -13.574  1.00  0.00           C  
ATOM   2667  CG2 VAL A1629      48.122   5.805 -14.930  1.00  0.00           C  
ATOM   2668  N   LYS A1630      49.754   4.978 -10.530  1.00  0.00           N  
ATOM   2669  CA  LYS A1630      50.576   4.274  -9.563  1.00  0.00           C  
ATOM   2670  C   LYS A1630      50.496   2.790  -9.873  1.00  0.00           C  
ATOM   2671  O   LYS A1630      49.421   2.250 -10.054  1.00  0.00           O  
ATOM   2672  CB  LYS A1630      50.100   4.577  -8.127  1.00  0.00           C  
ATOM   2673  CG  LYS A1630      50.319   6.036  -7.751  1.00  0.00           C  
ATOM   2674  CD  LYS A1630      50.631   6.167  -6.258  1.00  0.00           C  
ATOM   2675  CE  LYS A1630      50.202   7.538  -5.692  1.00  0.00           C  
ATOM   2676  NZ  LYS A1630      50.948   7.879  -4.442  1.00  0.00           N  
ATOM   2677  N   ILE A1631      51.646   2.142  -9.966  1.00  0.00           N  
ATOM   2678  CA  ILE A1631      51.686   0.726 -10.268  1.00  0.00           C  
ATOM   2679  C   ILE A1631      52.315   0.024  -9.101  1.00  0.00           C  
ATOM   2680  O   ILE A1631      53.401   0.387  -8.672  1.00  0.00           O  
ATOM   2681  CB  ILE A1631      52.448   0.370 -11.611  1.00  0.00           C  
ATOM   2682  CG1 ILE A1631      51.804   1.063 -12.811  1.00  0.00           C  
ATOM   2683  CG2 ILE A1631      52.570  -1.172 -11.820  1.00  0.00           C  
ATOM   2684  CD1 ILE A1631      52.725   1.138 -13.994  1.00  0.00           C  
ATOM   2685  N   TYR A1632      51.610  -0.983  -8.592  1.00  0.00           N  
ATOM   2686  CA  TYR A1632      52.176  -1.903  -7.621  1.00  0.00           C  
ATOM   2687  C   TYR A1632      51.957  -3.283  -8.170  1.00  0.00           C  
ATOM   2688  O   TYR A1632      51.157  -3.511  -9.044  1.00  0.00           O  
ATOM   2689  CB  TYR A1632      51.549  -1.762  -6.217  1.00  0.00           C  
ATOM   2690  CG  TYR A1632      51.650  -0.358  -5.641  1.00  0.00           C  
ATOM   2691  CD1 TYR A1632      50.651   0.595  -5.887  1.00  0.00           C  
ATOM   2692  CD2 TYR A1632      52.744   0.015  -4.867  1.00  0.00           C  
ATOM   2693  CE1 TYR A1632      50.745   1.902  -5.380  1.00  0.00           C  
ATOM   2694  CE2 TYR A1632      52.848   1.304  -4.362  1.00  0.00           C  
ATOM   2695  CZ  TYR A1632      51.845   2.237  -4.621  1.00  0.00           C  
ATOM   2696  OH  TYR A1632      51.966   3.493  -4.104  1.00  0.00           O  
ATOM   2697  N   ALA A1633      52.694  -4.218  -7.641  1.00  0.00           N  
ATOM   2698  CA  ALA A1633      52.684  -5.520  -8.204  1.00  0.00           C  
ATOM   2699  C   ALA A1633      52.682  -6.395  -7.014  1.00  0.00           C  
ATOM   2700  O   ALA A1633      53.370  -6.123  -6.062  1.00  0.00           O  
ATOM   2701  CB  ALA A1633      53.949  -5.737  -9.028  1.00  0.00           C  
ATOM   2702  N   ASP A1634      51.905  -7.458  -7.070  1.00  0.00           N  
ATOM   2703  CA  ASP A1634      52.192  -8.606  -6.201  1.00  0.00           C  
ATOM   2704  C   ASP A1634      53.670  -9.091  -6.227  1.00  0.00           C  
ATOM   2705  O   ASP A1634      54.369  -9.046  -7.250  1.00  0.00           O  
ATOM   2706  CB  ASP A1634      51.279  -9.740  -6.562  1.00  0.00           C  
ATOM   2707  CG  ASP A1634      51.411 -10.881  -5.622  1.00  0.00           C  
ATOM   2708  OD1 ASP A1634      51.685 -11.970  -6.126  1.00  0.00           O  
ATOM   2709  OD2 ASP A1634      51.286 -10.689  -4.399  1.00  0.00           O  
ATOM   2710  N   LEU A1635      54.111  -9.579  -5.075  1.00  0.00           N  
ATOM   2711  CA  LEU A1635      55.402 -10.207  -4.898  1.00  0.00           C  
ATOM   2712  C   LEU A1635      55.810 -11.170  -6.034  1.00  0.00           C  
ATOM   2713  O   LEU A1635      56.952 -11.098  -6.499  1.00  0.00           O  
ATOM   2714  CB  LEU A1635      55.436 -10.899  -3.543  1.00  0.00           C  
ATOM   2715  CG  LEU A1635      55.317  -9.966  -2.318  1.00  0.00           C  
ATOM   2716  CD1 LEU A1635      55.109 -10.755  -1.040  1.00  0.00           C  
ATOM   2717  CD2 LEU A1635      56.513  -9.011  -2.174  1.00  0.00           C  
ATOM   2718  N   ALA A1636      54.871 -12.012  -6.487  1.00  0.00           N  
ATOM   2719  CA  ALA A1636      55.094 -13.052  -7.497  1.00  0.00           C  
ATOM   2720  C   ALA A1636      55.504 -12.510  -8.874  1.00  0.00           C  
ATOM   2721  O   ALA A1636      56.197 -13.185  -9.622  1.00  0.00           O  
ATOM   2722  CB  ALA A1636      53.854 -13.925  -7.637  1.00  0.00           C  
ATOM   2723  N   VAL A1637      55.053 -11.291  -9.187  1.00  0.00           N  
ATOM   2724  CA  VAL A1637      55.291 -10.622 -10.466  1.00  0.00           C  
ATOM   2725  C   VAL A1637      56.779 -10.320 -10.658  1.00  0.00           C  
ATOM   2726  O   VAL A1637      57.273 -10.238 -11.755  1.00  0.00           O  
ATOM   2727  CB  VAL A1637      54.461  -9.292 -10.539  1.00  0.00           C  
ATOM   2728  CG1 VAL A1637      54.847  -8.414 -11.766  1.00  0.00           C  
ATOM   2729  CG2 VAL A1637      53.063  -9.583 -10.542  1.00  0.00           C  
ATOM   2730  N   GLN A1638      57.481 -10.202  -9.558  1.00  0.00           N  
ATOM   2731  CA  GLN A1638      58.858  -9.772  -9.528  1.00  0.00           C  
ATOM   2732  C   GLN A1638      59.853 -10.874  -9.909  1.00  0.00           C  
ATOM   2733  O   GLN A1638      60.994 -10.603 -10.300  1.00  0.00           O  
ATOM   2734  CB  GLN A1638      59.110  -9.359  -8.113  1.00  0.00           C  
ATOM   2735  CG  GLN A1638      60.411  -8.771  -7.857  1.00  0.00           C  
ATOM   2736  CD  GLN A1638      60.611  -8.613  -6.380  1.00  0.00           C  
ATOM   2737  OE1 GLN A1638      59.943  -9.284  -5.572  1.00  0.00           O  
ATOM   2738  NE2 GLN A1638      61.553  -7.725  -6.008  1.00  0.00           N  
ATOM   2739  N   ASP A1639      59.411 -12.109  -9.741  1.00  0.00           N  
ATOM   2740  CA  ASP A1639      60.193 -13.269 -10.084  1.00  0.00           C  
ATOM   2741  C   ASP A1639      60.016 -13.663 -11.537  1.00  0.00           C  
ATOM   2742  O   ASP A1639      60.642 -14.610 -11.997  1.00  0.00           O  
ATOM   2743  CB  ASP A1639      59.790 -14.444  -9.193  1.00  0.00           C  
ATOM   2744  CG  ASP A1639      60.111 -14.193  -7.751  1.00  0.00           C  
ATOM   2745  OD1 ASP A1639      61.171 -13.556  -7.465  1.00  0.00           O  
ATOM   2746  OD2 ASP A1639      59.289 -14.612  -6.911  1.00  0.00           O  
ATOM   2747  N   LEU A1640      59.160 -12.950 -12.244  1.00  0.00           N  
ATOM   2748  CA  LEU A1640      58.826 -13.282 -13.612  1.00  0.00           C  
ATOM   2749  C   LEU A1640      59.898 -12.879 -14.605  1.00  0.00           C  
ATOM   2750  O   LEU A1640      60.575 -11.857 -14.440  1.00  0.00           O  
ATOM   2751  CB  LEU A1640      57.504 -12.629 -14.025  1.00  0.00           C  
ATOM   2752  CG  LEU A1640      56.229 -13.186 -13.436  1.00  0.00           C  
ATOM   2753  CD1 LEU A1640      55.065 -12.357 -13.922  1.00  0.00           C  
ATOM   2754  CD2 LEU A1640      56.119 -14.651 -13.855  1.00  0.00           C  
ATOM   2755  N   ALA A1641      60.021 -13.685 -15.651  1.00  0.00           N  
ATOM   2756  CA  ALA A1641      60.883 -13.366 -16.759  1.00  0.00           C  
ATOM   2757  C   ALA A1641      60.066 -13.547 -18.001  1.00  0.00           C  
ATOM   2758  O   ALA A1641      59.248 -14.472 -18.063  1.00  0.00           O  
ATOM   2759  CB  ALA A1641      62.133 -14.286 -16.783  1.00  0.00           C  
ATOM   2760  N   ASN A1642      60.286 -12.668 -18.981  1.00  0.00           N  
ATOM   2761  CA  ASN A1642      59.628 -12.753 -20.287  1.00  0.00           C  
ATOM   2762  C   ASN A1642      58.132 -12.979 -20.141  1.00  0.00           C  
ATOM   2763  O   ASN A1642      57.571 -13.942 -20.679  1.00  0.00           O  
ATOM   2764  CB  ASN A1642      60.280 -13.792 -21.234  1.00  0.00           C  
ATOM   2765  CG  ASN A1642      61.770 -13.627 -21.343  1.00  0.00           C  
ATOM   2766  OD1 ASN A1642      62.291 -12.515 -21.476  1.00  0.00           O  
ATOM   2767  ND2 ASN A1642      62.479 -14.725 -21.267  1.00  0.00           N  
ATOM   2768  N   ALA A1643      57.490 -12.049 -19.439  1.00  0.00           N  
ATOM   2769  CA  ALA A1643      56.052 -12.087 -19.212  1.00  0.00           C  
ATOM   2770  C   ALA A1643      55.300 -11.488 -20.359  1.00  0.00           C  
ATOM   2771  O   ALA A1643      55.882 -10.935 -21.279  1.00  0.00           O  
ATOM   2772  CB  ALA A1643      55.705 -11.349 -17.932  1.00  0.00           C  
ATOM   2773  N   ILE A1644      53.983 -11.615 -20.299  1.00  0.00           N  
ATOM   2774  CA  ILE A1644      53.126 -10.990 -21.262  1.00  0.00           C  
ATOM   2775  C   ILE A1644      52.233  -9.965 -20.556  1.00  0.00           C  
ATOM   2776  O   ILE A1644      51.708 -10.220 -19.468  1.00  0.00           O  
ATOM   2777  CB  ILE A1644      52.356 -12.030 -22.096  1.00  0.00           C  
ATOM   2778  CG1 ILE A1644      53.380 -12.998 -22.745  1.00  0.00           C  
ATOM   2779  CG2 ILE A1644      51.515 -11.330 -23.143  1.00  0.00           C  
ATOM   2780  CD1 ILE A1644      52.857 -14.333 -23.078  1.00  0.00           C  
ATOM   2781  N   VAL A1645      52.138  -8.777 -21.137  1.00  0.00           N  
ATOM   2782  CA  VAL A1645      51.263  -7.737 -20.585  1.00  0.00           C  
ATOM   2783  C   VAL A1645      50.396  -7.200 -21.711  1.00  0.00           C  
ATOM   2784  O   VAL A1645      50.729  -7.393 -22.869  1.00  0.00           O  
ATOM   2785  CB  VAL A1645      52.094  -6.597 -19.850  1.00  0.00           C  
ATOM   2786  CG1 VAL A1645      52.985  -7.193 -18.786  1.00  0.00           C  
ATOM   2787  CG2 VAL A1645      52.934  -5.783 -20.810  1.00  0.00           C  
ATOM   2788  N   GLY A1646      49.280  -6.559 -21.409  1.00  0.00           N  
ATOM   2789  CA  GLY A1646      48.621  -5.792 -22.431  1.00  0.00           C  
ATOM   2790  C   GLY A1646      49.584  -4.670 -22.838  1.00  0.00           C  
ATOM   2791  O   GLY A1646      50.356  -4.180 -22.036  1.00  0.00           O  
ATOM   2792  N   ALA A1647      49.543  -4.273 -24.096  1.00  0.00           N  
ATOM   2793  CA  ALA A1647      50.457  -3.276 -24.613  1.00  0.00           C  
ATOM   2794  C   ALA A1647      49.930  -1.875 -24.349  1.00  0.00           C  
ATOM   2795  O   ALA A1647      50.594  -0.889 -24.699  1.00  0.00           O  
ATOM   2796  CB  ALA A1647      50.650  -3.485 -26.094  1.00  0.00           C  
ATOM   2797  N   ASN A1648      48.747  -1.783 -23.725  1.00  0.00           N  
ATOM   2798  CA  ASN A1648      48.036  -0.498 -23.557  1.00  0.00           C  
ATOM   2799  C   ASN A1648      47.511   0.062 -24.879  1.00  0.00           C  
ATOM   2800  O   ASN A1648      47.203   1.253 -25.005  1.00  0.00           O  
ATOM   2801  CB  ASN A1648      48.881   0.551 -22.819  1.00  0.00           C  
ATOM   2802  CG  ASN A1648      49.000   0.263 -21.346  1.00  0.00           C  
ATOM   2803  OD1 ASN A1648      48.043  -0.157 -20.721  1.00  0.00           O  
ATOM   2804  ND2 ASN A1648      50.180   0.482 -20.785  1.00  0.00           N  
ATOM   2805  N   GLU A1649      47.412  -0.831 -25.858  1.00  0.00           N  
ATOM   2806  CA  GLU A1649      46.770  -0.539 -27.113  1.00  0.00           C  
ATOM   2807  C   GLU A1649      45.921  -1.762 -27.349  1.00  0.00           C  
ATOM   2808  O   GLU A1649      46.453  -2.880 -27.344  1.00  0.00           O  
ATOM   2809  CB  GLU A1649      47.808  -0.355 -28.216  1.00  0.00           C  
ATOM   2810  CG  GLU A1649      47.203   0.129 -29.540  1.00  0.00           C  
ATOM   2811  CD  GLU A1649      48.241   0.440 -30.640  1.00  0.00           C  
ATOM   2812  OE1 GLU A1649      49.481   0.246 -30.427  1.00  0.00           O  
ATOM   2813  OE2 GLU A1649      47.781   0.901 -31.729  1.00  0.00           O  
ATOM   2814  N   ASP A1650      44.612  -1.548 -27.525  1.00  0.00           N  
ATOM   2815  CA  ASP A1650      43.653  -2.620 -27.719  1.00  0.00           C  
ATOM   2816  C   ASP A1650      44.137  -3.546 -28.802  1.00  0.00           C  
ATOM   2817  O   ASP A1650      44.611  -3.089 -29.841  1.00  0.00           O  
ATOM   2818  CB  ASP A1650      42.261  -2.083 -28.114  1.00  0.00           C  
ATOM   2819  CG  ASP A1650      41.495  -1.496 -26.957  1.00  0.00           C  
ATOM   2820  OD1 ASP A1650      41.910  -1.643 -25.798  1.00  0.00           O  
ATOM   2821  OD2 ASP A1650      40.446  -0.872 -27.209  1.00  0.00           O  
ATOM   2822  N   GLY A1651      43.998  -4.847 -28.571  1.00  0.00           N  
ATOM   2823  CA  GLY A1651      44.449  -5.820 -29.540  1.00  0.00           C  
ATOM   2824  C   GLY A1651      45.945  -5.999 -29.573  1.00  0.00           C  
ATOM   2825  O   GLY A1651      46.486  -6.557 -30.505  1.00  0.00           O  
ATOM   2826  N   TYR A1652      46.647  -5.499 -28.572  1.00  0.00           N  
ATOM   2827  CA  TYR A1652      48.062  -5.776 -28.522  1.00  0.00           C  
ATOM   2828  C   TYR A1652      48.454  -6.244 -27.168  1.00  0.00           C  
ATOM   2829  O   TYR A1652      47.912  -5.810 -26.153  1.00  0.00           O  
ATOM   2830  CB  TYR A1652      48.926  -4.579 -28.956  1.00  0.00           C  
ATOM   2831  CG  TYR A1652      48.783  -4.248 -30.406  1.00  0.00           C  
ATOM   2832  CD1 TYR A1652      47.825  -3.326 -30.821  1.00  0.00           C  
ATOM   2833  CD2 TYR A1652      49.608  -4.846 -31.371  1.00  0.00           C  
ATOM   2834  CE1 TYR A1652      47.682  -3.003 -32.137  1.00  0.00           C  
ATOM   2835  CE2 TYR A1652      49.468  -4.536 -32.689  1.00  0.00           C  
ATOM   2836  CZ  TYR A1652      48.496  -3.605 -33.076  1.00  0.00           C  
ATOM   2837  OH  TYR A1652      48.313  -3.254 -34.408  1.00  0.00           O  
ATOM   2838  N   HIS A1653      49.384  -7.187 -27.162  1.00  0.00           N  
ATOM   2839  CA  HIS A1653      50.115  -7.497 -25.951  1.00  0.00           C  
ATOM   2840  C   HIS A1653      51.575  -7.277 -26.184  1.00  0.00           C  
ATOM   2841  O   HIS A1653      51.986  -7.091 -27.294  1.00  0.00           O  
ATOM   2842  CB  HIS A1653      49.783  -8.899 -25.466  1.00  0.00           C  
ATOM   2843  CG  HIS A1653      48.444  -8.966 -24.806  1.00  0.00           C  
ATOM   2844  ND1 HIS A1653      47.267  -8.921 -25.518  1.00  0.00           N  
ATOM   2845  CD2 HIS A1653      48.094  -9.008 -23.503  1.00  0.00           C  
ATOM   2846  CE1 HIS A1653      46.245  -8.957 -24.679  1.00  0.00           C  
ATOM   2847  NE2 HIS A1653      46.720  -8.988 -23.448  1.00  0.00           N  
ATOM   2848  N   LEU A1654      52.341  -7.237 -25.114  1.00  0.00           N  
ATOM   2849  CA  LEU A1654      53.756  -7.169 -25.191  1.00  0.00           C  
ATOM   2850  C   LEU A1654      54.183  -8.483 -24.594  1.00  0.00           C  
ATOM   2851  O   LEU A1654      53.558  -8.971 -23.667  1.00  0.00           O  
ATOM   2852  CB  LEU A1654      54.291  -6.014 -24.352  1.00  0.00           C  
ATOM   2853  CG  LEU A1654      53.794  -4.616 -24.703  1.00  0.00           C  
ATOM   2854  CD1 LEU A1654      54.317  -3.688 -23.712  1.00  0.00           C  
ATOM   2855  CD2 LEU A1654      54.266  -4.219 -26.091  1.00  0.00           C  
ATOM   2856  N   THR A1655      55.258  -9.026 -25.125  1.00  0.00           N  
ATOM   2857  CA  THR A1655      55.727 -10.343 -24.810  1.00  0.00           C  
ATOM   2858  C   THR A1655      57.151 -10.099 -24.393  1.00  0.00           C  
ATOM   2859  O   THR A1655      57.714  -9.071 -24.751  1.00  0.00           O  
ATOM   2860  CB  THR A1655      55.590 -11.240 -26.068  1.00  0.00           C  
ATOM   2861  OG1 THR A1655      54.199 -11.536 -26.254  1.00  0.00           O  
ATOM   2862  CG2 THR A1655      56.304 -12.550 -25.933  1.00  0.00           C  
ATOM   2863  N   ASN A1656      57.721 -11.002 -23.597  1.00  0.00           N  
ATOM   2864  CA  ASN A1656      59.128 -10.934 -23.209  1.00  0.00           C  
ATOM   2865  C   ASN A1656      59.381  -9.725 -22.333  1.00  0.00           C  
ATOM   2866  O   ASN A1656      60.490  -9.139 -22.314  1.00  0.00           O  
ATOM   2867  CB  ASN A1656      60.039 -10.921 -24.433  1.00  0.00           C  
ATOM   2868  CG  ASN A1656      60.014 -12.216 -25.177  1.00  0.00           C  
ATOM   2869  OD1 ASN A1656      59.722 -13.254 -24.598  1.00  0.00           O  
ATOM   2870  ND2 ASN A1656      60.333 -12.175 -26.460  1.00  0.00           N  
ATOM   2871  N   VAL A1657      58.332  -9.389 -21.590  1.00  0.00           N  
ATOM   2872  CA  VAL A1657      58.276  -8.252 -20.708  1.00  0.00           C  
ATOM   2873  C   VAL A1657      58.951  -8.641 -19.427  1.00  0.00           C  
ATOM   2874  O   VAL A1657      58.564  -9.598 -18.771  1.00  0.00           O  
ATOM   2875  CB  VAL A1657      56.788  -7.838 -20.439  1.00  0.00           C  
ATOM   2876  CG1 VAL A1657      56.705  -6.667 -19.468  1.00  0.00           C  
ATOM   2877  CG2 VAL A1657      56.123  -7.480 -21.734  1.00  0.00           C  
ATOM   2878  N   ASN A1658      59.978  -7.894 -19.075  1.00  0.00           N  
ATOM   2879  CA  ASN A1658      60.729  -8.220 -17.893  1.00  0.00           C  
ATOM   2880  C   ASN A1658      60.585  -7.167 -16.829  1.00  0.00           C  
ATOM   2881  O   ASN A1658      60.663  -5.966 -17.119  1.00  0.00           O  
ATOM   2882  CB  ASN A1658      62.175  -8.576 -18.224  1.00  0.00           C  
ATOM   2883  CG  ASN A1658      62.268  -9.927 -18.921  1.00  0.00           C  
ATOM   2884  OD1 ASN A1658      62.310 -10.966 -18.270  1.00  0.00           O  
ATOM   2885  ND2 ASN A1658      62.247  -9.917 -20.254  1.00  0.00           N  
ATOM   2886  N   PRO A1659      60.263  -7.618 -15.609  1.00  0.00           N  
ATOM   2887  CA  PRO A1659      60.237  -6.740 -14.442  1.00  0.00           C  
ATOM   2888  C   PRO A1659      61.514  -5.919 -14.346  1.00  0.00           C  
ATOM   2889  O   PRO A1659      62.639  -6.434 -14.556  1.00  0.00           O  
ATOM   2890  CB  PRO A1659      60.168  -7.718 -13.277  1.00  0.00           C  
ATOM   2891  CG  PRO A1659      59.424  -8.914 -13.849  1.00  0.00           C  
ATOM   2892  CD  PRO A1659      59.896  -9.010 -15.279  1.00  0.00           C  
ATOM   2893  N   ASP A1660      61.303  -4.637 -14.061  1.00  0.00           N  
ATOM   2894  CA  ASP A1660      62.342  -3.651 -13.795  1.00  0.00           C  
ATOM   2895  C   ASP A1660      63.067  -3.175 -15.046  1.00  0.00           C  
ATOM   2896  O   ASP A1660      63.352  -1.998 -15.172  1.00  0.00           O  
ATOM   2897  CB  ASP A1660      63.227  -4.069 -12.601  1.00  0.00           C  
ATOM   2898  CG  ASP A1660      62.362  -4.325 -11.320  1.00  0.00           C  
ATOM   2899  OD1 ASP A1660      61.596  -3.388 -10.912  1.00  0.00           O  
ATOM   2900  OD2 ASP A1660      62.414  -5.467 -10.765  1.00  0.00           O  
ATOM   2901  N   ARG A1661      63.289  -4.066 -15.989  1.00  0.00           N  
ATOM   2902  CA  ARG A1661      63.733  -3.659 -17.300  1.00  0.00           C  
ATOM   2903  C   ARG A1661      62.627  -2.858 -18.000  1.00  0.00           C  
ATOM   2904  O   ARG A1661      62.849  -1.734 -18.467  1.00  0.00           O  
ATOM   2905  CB  ARG A1661      64.134  -4.867 -18.161  1.00  0.00           C  
ATOM   2906  CG  ARG A1661      64.586  -4.441 -19.596  1.00  0.00           C  
ATOM   2907  CD  ARG A1661      64.916  -5.594 -20.472  1.00  0.00           C  
ATOM   2908  NE  ARG A1661      63.692  -6.157 -21.023  1.00  0.00           N  
ATOM   2909  CZ  ARG A1661      63.625  -7.154 -21.893  1.00  0.00           C  
ATOM   2910  NH1 ARG A1661      64.712  -7.749 -22.350  1.00  0.00           N  
ATOM   2911  NH2 ARG A1661      62.452  -7.556 -22.294  1.00  0.00           N  
ATOM   2912  N   ASP A1662      61.446  -3.459 -18.099  1.00  0.00           N  
ATOM   2913  CA  ASP A1662      60.410  -2.919 -18.960  1.00  0.00           C  
ATOM   2914  C   ASP A1662      59.373  -2.158 -18.196  1.00  0.00           C  
ATOM   2915  O   ASP A1662      58.715  -1.294 -18.735  1.00  0.00           O  
ATOM   2916  CB  ASP A1662      59.763  -4.029 -19.768  1.00  0.00           C  
ATOM   2917  CG  ASP A1662      60.759  -4.758 -20.641  1.00  0.00           C  
ATOM   2918  OD1 ASP A1662      61.509  -4.083 -21.374  1.00  0.00           O  
ATOM   2919  OD2 ASP A1662      60.803  -5.997 -20.594  1.00  0.00           O  
ATOM   2920  N   PHE A1663      59.214  -2.489 -16.925  1.00  0.00           N  
ATOM   2921  CA  PHE A1663      58.299  -1.762 -16.091  1.00  0.00           C  
ATOM   2922  C   PHE A1663      58.891  -1.821 -14.707  1.00  0.00           C  
ATOM   2923  O   PHE A1663      59.542  -2.798 -14.344  1.00  0.00           O  
ATOM   2924  CB  PHE A1663      56.866  -2.340 -16.160  1.00  0.00           C  
ATOM   2925  CG  PHE A1663      56.745  -3.745 -15.607  1.00  0.00           C  
ATOM   2926  CD1 PHE A1663      56.494  -3.945 -14.249  1.00  0.00           C  
ATOM   2927  CD2 PHE A1663      56.895  -4.856 -16.441  1.00  0.00           C  
ATOM   2928  CE1 PHE A1663      56.400  -5.242 -13.708  1.00  0.00           C  
ATOM   2929  CE2 PHE A1663      56.790  -6.159 -15.929  1.00  0.00           C  
ATOM   2930  CZ  PHE A1663      56.540  -6.347 -14.540  1.00  0.00           C  
ATOM   2931  N   GLN A1664      58.693  -0.749 -13.955  1.00  0.00           N  
ATOM   2932  CA  GLN A1664      59.185  -0.647 -12.610  1.00  0.00           C  
ATOM   2933  C   GLN A1664      58.002  -0.279 -11.705  1.00  0.00           C  
ATOM   2934  O   GLN A1664      57.664   0.907 -11.595  1.00  0.00           O  
ATOM   2935  CB  GLN A1664      60.289   0.424 -12.499  1.00  0.00           C  
ATOM   2936  CG  GLN A1664      61.436   0.395 -13.545  1.00  0.00           C  
ATOM   2937  CD  GLN A1664      61.045   0.991 -14.886  1.00  0.00           C  
ATOM   2938  OE1 GLN A1664      61.234   0.365 -15.931  1.00  0.00           O  
ATOM   2939  NE2 GLN A1664      60.492   2.214 -14.867  1.00  0.00           N  
ATOM   2940  N   PRO A1665      57.401  -1.292 -11.027  1.00  0.00           N  
ATOM   2941  CA  PRO A1665      56.348  -1.062 -10.054  1.00  0.00           C  
ATOM   2942  C   PRO A1665      56.930  -0.163  -8.982  1.00  0.00           C  
ATOM   2943  O   PRO A1665      58.136  -0.204  -8.777  1.00  0.00           O  
ATOM   2944  CB  PRO A1665      56.120  -2.459  -9.453  1.00  0.00           C  
ATOM   2945  CG  PRO A1665      56.591  -3.384 -10.483  1.00  0.00           C  
ATOM   2946  CD  PRO A1665      57.763  -2.723 -11.092  1.00  0.00           C  
ATOM   2947  N   ILE A1666      56.109   0.624  -8.295  1.00  0.00           N  
ATOM   2948  CA  ILE A1666      56.615   1.411  -7.177  1.00  0.00           C  
ATOM   2949  C   ILE A1666      57.190   0.472  -6.146  1.00  0.00           C  
ATOM   2950  O   ILE A1666      58.295   0.669  -5.648  1.00  0.00           O  
ATOM   2951  CB  ILE A1666      55.543   2.330  -6.539  1.00  0.00           C  
ATOM   2952  CG1 ILE A1666      55.029   3.346  -7.557  1.00  0.00           C  
ATOM   2953  CG2 ILE A1666      56.097   3.020  -5.322  1.00  0.00           C  
ATOM   2954  CD1 ILE A1666      56.160   4.087  -8.327  1.00  0.00           C  
ATOM   2955  N   SER A1667      56.424  -0.550  -5.805  1.00  0.00           N  
ATOM   2956  CA  SER A1667      56.984  -1.662  -5.077  1.00  0.00           C  
ATOM   2957  C   SER A1667      56.176  -2.924  -5.326  1.00  0.00           C  
ATOM   2958  O   SER A1667      55.162  -2.910  -6.008  1.00  0.00           O  
ATOM   2959  CB  SER A1667      57.099  -1.360  -3.583  1.00  0.00           C  
ATOM   2960  OG  SER A1667      55.838  -1.127  -3.003  1.00  0.00           O  
ATOM   2961  N   TYR A1668      56.688  -4.003  -4.751  1.00  0.00           N  
ATOM   2962  CA  TYR A1668      56.082  -5.299  -4.798  1.00  0.00           C  
ATOM   2963  C   TYR A1668      55.500  -5.584  -3.456  1.00  0.00           C  
ATOM   2964  O   TYR A1668      56.179  -5.492  -2.453  1.00  0.00           O  
ATOM   2965  CB  TYR A1668      57.123  -6.342  -5.159  1.00  0.00           C  
ATOM   2966  CG  TYR A1668      57.527  -6.255  -6.608  1.00  0.00           C  
ATOM   2967  CD1 TYR A1668      58.675  -5.533  -7.001  1.00  0.00           C  
ATOM   2968  CD2 TYR A1668      56.769  -6.866  -7.588  1.00  0.00           C  
ATOM   2969  CE1 TYR A1668      59.061  -5.458  -8.346  1.00  0.00           C  
ATOM   2970  CE2 TYR A1668      57.138  -6.780  -8.933  1.00  0.00           C  
ATOM   2971  CZ  TYR A1668      58.290  -6.076  -9.299  1.00  0.00           C  
ATOM   2972  OH  TYR A1668      58.654  -6.018 -10.625  1.00  0.00           O  
ATOM   2973  N   GLU A1669      54.218  -5.927  -3.440  1.00  0.00           N  
ATOM   2974  CA  GLU A1669      53.529  -6.082  -2.187  1.00  0.00           C  
ATOM   2975  C   GLU A1669      52.743  -7.392  -2.214  1.00  0.00           C  
ATOM   2976  O   GLU A1669      52.582  -7.997  -3.259  1.00  0.00           O  
ATOM   2977  CB  GLU A1669      52.614  -4.873  -1.940  1.00  0.00           C  
ATOM   2978  CG  GLU A1669      53.278  -3.487  -2.027  1.00  0.00           C  
ATOM   2979  CD  GLU A1669      54.334  -3.230  -0.945  1.00  0.00           C  
ATOM   2980  OE1 GLU A1669      54.246  -3.818   0.164  1.00  0.00           O  
ATOM   2981  OE2 GLU A1669      55.257  -2.408  -1.200  1.00  0.00           O  
ATOM   2982  N   ASP A1670      52.287  -7.848  -1.056  1.00  0.00           N  
ATOM   2983  CA  ASP A1670      51.322  -8.920  -1.009  1.00  0.00           C  
ATOM   2984  C   ASP A1670      49.953  -8.341  -1.404  1.00  0.00           C  
ATOM   2985  O   ASP A1670      49.254  -7.765  -0.579  1.00  0.00           O  
ATOM   2986  CB  ASP A1670      51.264  -9.516   0.407  1.00  0.00           C  
ATOM   2987  CG  ASP A1670      50.450 -10.783   0.467  1.00  0.00           C  
ATOM   2988  OD1 ASP A1670      49.498 -10.959  -0.317  1.00  0.00           O  
ATOM   2989  OD2 ASP A1670      50.805 -11.647   1.281  1.00  0.00           O  
ATOM   2990  N   LEU A1671      49.594  -8.476  -2.674  1.00  0.00           N  
ATOM   2991  CA  LEU A1671      48.432  -7.826  -3.225  1.00  0.00           C  
ATOM   2992  C   LEU A1671      47.419  -8.795  -3.784  1.00  0.00           C  
ATOM   2993  O   LEU A1671      46.310  -8.414  -4.159  1.00  0.00           O  
ATOM   2994  CB  LEU A1671      48.853  -6.841  -4.312  1.00  0.00           C  
ATOM   2995  CG  LEU A1671      49.447  -5.549  -3.742  1.00  0.00           C  
ATOM   2996  CD1 LEU A1671      49.790  -4.587  -4.847  1.00  0.00           C  
ATOM   2997  CD2 LEU A1671      48.544  -4.888  -2.702  1.00  0.00           C  
ATOM   2998  N   ARG A1672      47.776 -10.065  -3.820  1.00  0.00           N  
ATOM   2999  CA  ARG A1672      46.905 -11.034  -4.452  1.00  0.00           C  
ATOM   3000  C   ARG A1672      46.059 -11.801  -3.442  1.00  0.00           C  
ATOM   3001  O   ARG A1672      46.402 -11.894  -2.282  1.00  0.00           O  
ATOM   3002  CB  ARG A1672      47.751 -12.011  -5.252  1.00  0.00           C  
ATOM   3003  CG  ARG A1672      48.571 -12.932  -4.386  1.00  0.00           C  
ATOM   3004  CD  ARG A1672      48.785 -14.135  -5.199  1.00  0.00           C  
ATOM   3005  NE  ARG A1672      49.676 -15.097  -4.602  1.00  0.00           N  
ATOM   3006  CZ  ARG A1672      49.309 -16.338  -4.283  1.00  0.00           C  
ATOM   3007  NH1 ARG A1672      48.065 -16.783  -4.508  1.00  0.00           N  
ATOM   3008  NH2 ARG A1672      50.215 -17.157  -3.769  1.00  0.00           N  
ATOM   3009  N   PHE A1673      44.964 -12.379  -3.906  1.00  0.00           N  
ATOM   3010  CA  PHE A1673      44.352 -13.469  -3.168  1.00  0.00           C  
ATOM   3011  C   PHE A1673      45.169 -14.779  -3.145  1.00  0.00           C  
ATOM   3012  O   PHE A1673      45.779 -15.208  -4.148  1.00  0.00           O  
ATOM   3013  CB  PHE A1673      43.019 -13.799  -3.785  1.00  0.00           C  
ATOM   3014  CG  PHE A1673      41.989 -12.774  -3.580  1.00  0.00           C  
ATOM   3015  CD1 PHE A1673      41.497 -12.062  -4.653  1.00  0.00           C  
ATOM   3016  CD2 PHE A1673      41.427 -12.575  -2.312  1.00  0.00           C  
ATOM   3017  CE1 PHE A1673      40.475 -11.107  -4.466  1.00  0.00           C  
ATOM   3018  CE2 PHE A1673      40.428 -11.645  -2.117  1.00  0.00           C  
ATOM   3019  CZ  PHE A1673      39.937 -10.905  -3.205  1.00  0.00           C  
ATOM   3020  N   VAL A1674      45.097 -15.450  -2.015  1.00  0.00           N  
ATOM   3021  CA  VAL A1674      45.556 -16.816  -1.925  1.00  0.00           C  
ATOM   3022  C   VAL A1674      44.598 -17.718  -2.668  1.00  0.00           C  
ATOM   3023  O   VAL A1674      43.444 -17.361  -2.930  1.00  0.00           O  
ATOM   3024  CB  VAL A1674      45.796 -17.297  -0.445  1.00  0.00           C  
ATOM   3025  CG1 VAL A1674      46.765 -16.428   0.216  1.00  0.00           C  
ATOM   3026  CG2 VAL A1674      44.519 -17.318   0.353  1.00  0.00           C  
ATOM   3027  N   GLN A1675      45.108 -18.876  -3.056  1.00  0.00           N  
ATOM   3028  CA  GLN A1675      44.324 -19.876  -3.734  1.00  0.00           C  
ATOM   3029  C   GLN A1675      44.424 -21.134  -2.915  1.00  0.00           C  
ATOM   3030  O   GLN A1675      45.354 -21.272  -2.117  1.00  0.00           O  
ATOM   3031  CB  GLN A1675      44.850 -20.059  -5.146  1.00  0.00           C  
ATOM   3032  CG  GLN A1675      44.587 -18.825  -5.900  1.00  0.00           C  
ATOM   3033  CD  GLN A1675      45.168 -18.798  -7.267  1.00  0.00           C  
ATOM   3034  OE1 GLN A1675      44.646 -18.123  -8.139  1.00  0.00           O  
ATOM   3035  NE2 GLN A1675      46.237 -19.527  -7.472  1.00  0.00           N  
ATOM   3036  N   GLU A1676      43.453 -22.035  -3.052  1.00  0.00           N  
ATOM   3037  CA  GLU A1676      43.519 -23.279  -2.284  1.00  0.00           C  
ATOM   3038  C   GLU A1676      44.802 -23.994  -2.690  1.00  0.00           C  
ATOM   3039  O   GLU A1676      45.171 -23.972  -3.857  1.00  0.00           O  
ATOM   3040  CB  GLU A1676      42.327 -24.167  -2.564  1.00  0.00           C  
ATOM   3041  CG  GLU A1676      41.005 -23.489  -2.466  1.00  0.00           C  
ATOM   3042  CD  GLU A1676      39.872 -24.465  -2.193  1.00  0.00           C  
ATOM   3043  OE1 GLU A1676      38.892 -24.374  -2.937  1.00  0.00           O  
ATOM   3044  OE2 GLU A1676      39.945 -25.295  -1.236  1.00  0.00           O  
ATOM   3045  N   GLY A1677      45.495 -24.574  -1.717  1.00  0.00           N  
ATOM   3046  CA  GLY A1677      46.740 -25.298  -1.969  1.00  0.00           C  
ATOM   3047  C   GLY A1677      47.949 -24.431  -1.782  1.00  0.00           C  
ATOM   3048  O   GLY A1677      49.073 -24.915  -1.748  1.00  0.00           O  
ATOM   3049  N   ASP A1678      47.737 -23.126  -1.694  1.00  0.00           N  
ATOM   3050  CA  ASP A1678      48.834 -22.205  -1.593  1.00  0.00           C  
ATOM   3051  C   ASP A1678      49.476 -22.559  -0.300  1.00  0.00           C  
ATOM   3052  O   ASP A1678      48.762 -22.912   0.640  1.00  0.00           O  
ATOM   3053  CB  ASP A1678      48.314 -20.783  -1.535  1.00  0.00           C  
ATOM   3054  CG  ASP A1678      48.251 -20.155  -2.873  1.00  0.00           C  
ATOM   3055  OD1 ASP A1678      48.631 -20.825  -3.841  1.00  0.00           O  
ATOM   3056  OD2 ASP A1678      47.833 -18.992  -2.978  1.00  0.00           O  
ATOM   3057  N   PRO A1679      50.817 -22.484  -0.222  1.00  0.00           N  
ATOM   3058  CA  PRO A1679      51.342 -22.786   1.077  1.00  0.00           C  
ATOM   3059  C   PRO A1679      50.865 -21.789   2.148  1.00  0.00           C  
ATOM   3060  O   PRO A1679      50.923 -20.548   1.962  1.00  0.00           O  
ATOM   3061  CB  PRO A1679      52.860 -22.694   0.874  1.00  0.00           C  
ATOM   3062  CG  PRO A1679      53.048 -21.893  -0.324  1.00  0.00           C  
ATOM   3063  CD  PRO A1679      51.874 -22.162  -1.195  1.00  0.00           C  
ATOM   3064  N   SER A1680      50.409 -22.345   3.265  1.00  0.00           N  
ATOM   3065  CA  SER A1680      50.194 -21.584   4.480  1.00  0.00           C  
ATOM   3066  C   SER A1680      51.439 -20.727   4.806  1.00  0.00           C  
ATOM   3067  O   SER A1680      52.550 -21.213   4.690  1.00  0.00           O  
ATOM   3068  CB  SER A1680      49.872 -22.544   5.610  1.00  0.00           C  
ATOM   3069  OG  SER A1680      49.759 -21.860   6.828  1.00  0.00           O  
ATOM   3070  N   PRO A1681      51.248 -19.446   5.214  1.00  0.00           N  
ATOM   3071  CA  PRO A1681      52.373 -18.505   5.397  1.00  0.00           C  
ATOM   3072  C   PRO A1681      53.335 -18.831   6.519  1.00  0.00           C  
ATOM   3073  O   PRO A1681      54.396 -18.234   6.595  1.00  0.00           O  
ATOM   3074  CB  PRO A1681      51.676 -17.176   5.719  1.00  0.00           C  
ATOM   3075  CG  PRO A1681      50.389 -17.558   6.271  1.00  0.00           C  
ATOM   3076  CD  PRO A1681      49.961 -18.797   5.524  1.00  0.00           C  
ATOM   3077  N   ASP A1682      52.952 -19.733   7.410  1.00  0.00           N  
ATOM   3078  CA  ASP A1682      53.788 -20.066   8.570  1.00  0.00           C  
ATOM   3079  C   ASP A1682      54.755 -21.200   8.223  1.00  0.00           C  
ATOM   3080  O   ASP A1682      55.596 -21.567   9.038  1.00  0.00           O  
ATOM   3081  CB  ASP A1682      52.942 -20.383   9.825  1.00  0.00           C  
ATOM   3082  CG  ASP A1682      51.781 -21.348   9.548  1.00  0.00           C  
ATOM   3083  OD1 ASP A1682      51.724 -21.948   8.469  1.00  0.00           O  
ATOM   3084  OD2 ASP A1682      50.917 -21.516  10.434  1.00  0.00           O  
ATOM   3085  N   GLY A1683      54.646 -21.702   6.992  1.00  0.00           N  
ATOM   3086  CA  GLY A1683      55.427 -22.834   6.517  1.00  0.00           C  
ATOM   3087  C   GLY A1683      54.800 -24.194   6.792  1.00  0.00           C  
ATOM   3088  O   GLY A1683      55.342 -25.225   6.375  1.00  0.00           O  
ATOM   3089  N   ASN A1684      53.659 -24.201   7.492  1.00  0.00           N  
ATOM   3090  CA  ASN A1684      53.017 -25.442   7.935  1.00  0.00           C  
ATOM   3091  C   ASN A1684      51.784 -25.734   7.113  1.00  0.00           C  
ATOM   3092  O   ASN A1684      50.711 -25.195   7.360  1.00  0.00           O  
ATOM   3093  CB  ASN A1684      52.632 -25.411   9.431  1.00  0.00           C  
ATOM   3094  CG  ASN A1684      53.786 -25.028  10.345  1.00  0.00           C  
ATOM   3095  OD1 ASN A1684      54.922 -25.446  10.137  1.00  0.00           O  
ATOM   3096  ND2 ASN A1684      53.491 -24.222  11.383  1.00  0.00           N  
ATOM   3097  N   GLY A1685      51.933 -26.597   6.128  1.00  0.00           N  
ATOM   3098  CA  GLY A1685      50.787 -27.047   5.376  1.00  0.00           C  
ATOM   3099  C   GLY A1685      50.419 -26.068   4.293  1.00  0.00           C  
ATOM   3100  O   GLY A1685      51.206 -25.200   3.932  1.00  0.00           O  
ATOM   3101  N   VAL A1686      49.224 -26.260   3.758  1.00  0.00           N  
ATOM   3102  CA  VAL A1686      48.701 -25.478   2.655  1.00  0.00           C  
ATOM   3103  C   VAL A1686      47.327 -24.976   3.075  1.00  0.00           C  
ATOM   3104  O   VAL A1686      46.747 -25.434   4.063  1.00  0.00           O  
ATOM   3105  CB  VAL A1686      48.582 -26.313   1.322  1.00  0.00           C  
ATOM   3106  CG1 VAL A1686      49.961 -26.916   0.914  1.00  0.00           C  
ATOM   3107  CG2 VAL A1686      47.494 -27.399   1.423  1.00  0.00           C  
ATOM   3108  N   LEU A1687      46.824 -24.034   2.305  1.00  0.00           N  
ATOM   3109  CA  LEU A1687      45.598 -23.370   2.618  1.00  0.00           C  
ATOM   3110  C   LEU A1687      44.426 -24.100   2.036  1.00  0.00           C  
ATOM   3111  O   LEU A1687      44.345 -24.317   0.837  1.00  0.00           O  
ATOM   3112  CB  LEU A1687      45.651 -21.905   2.151  1.00  0.00           C  
ATOM   3113  CG  LEU A1687      46.658 -21.107   3.008  1.00  0.00           C  
ATOM   3114  CD1 LEU A1687      46.789 -19.670   2.504  1.00  0.00           C  
ATOM   3115  CD2 LEU A1687      46.398 -21.160   4.545  1.00  0.00           C  
ATOM   3116  N   ALA A1688      43.523 -24.503   2.909  1.00  0.00           N  
ATOM   3117  CA  ALA A1688      42.255 -25.040   2.479  1.00  0.00           C  
ATOM   3118  C   ALA A1688      41.302 -23.914   2.734  1.00  0.00           C  
ATOM   3119  O   ALA A1688      41.595 -23.069   3.569  1.00  0.00           O  
ATOM   3120  CB  ALA A1688      41.891 -26.266   3.299  1.00  0.00           C  
ATOM   3121  N   PHE A1689      40.184 -23.909   2.020  1.00  0.00           N  
ATOM   3122  CA  PHE A1689      39.217 -22.841   2.031  1.00  0.00           C  
ATOM   3123  C   PHE A1689      37.914 -23.444   2.546  1.00  0.00           C  
ATOM   3124  O   PHE A1689      37.558 -24.553   2.187  1.00  0.00           O  
ATOM   3125  CB  PHE A1689      38.938 -22.336   0.599  1.00  0.00           C  
ATOM   3126  CG  PHE A1689      39.945 -21.336   0.037  1.00  0.00           C  
ATOM   3127  CD1 PHE A1689      41.294 -21.384   0.354  1.00  0.00           C  
ATOM   3128  CD2 PHE A1689      39.538 -20.427  -0.910  1.00  0.00           C  
ATOM   3129  CE1 PHE A1689      42.184 -20.512  -0.184  1.00  0.00           C  
ATOM   3130  CE2 PHE A1689      40.443 -19.547  -1.480  1.00  0.00           C  
ATOM   3131  CZ  PHE A1689      41.771 -19.584  -1.094  1.00  0.00           C  
ATOM   3132  N   THR A1690      37.205 -22.705   3.395  1.00  0.00           N  
ATOM   3133  CA  THR A1690      35.841 -23.047   3.787  1.00  0.00           C  
ATOM   3134  C   THR A1690      35.059 -21.755   3.856  1.00  0.00           C  
ATOM   3135  O   THR A1690      35.595 -20.690   3.605  1.00  0.00           O  
ATOM   3136  CB  THR A1690      35.766 -23.883   5.097  1.00  0.00           C  
ATOM   3137  OG1 THR A1690      34.423 -24.371   5.285  1.00  0.00           O  
ATOM   3138  CG2 THR A1690      36.198 -23.101   6.313  1.00  0.00           C  
ATOM   3139  N   LYS A1692      33.774 -21.847   4.132  1.00  0.00           N  
ATOM   3140  CA  LYS A1692      32.918 -20.680   4.128  1.00  0.00           C  
ATOM   3141  C   LYS A1692      32.378 -20.505   5.528  1.00  0.00           C  
ATOM   3142  O   LYS A1692      32.241 -21.461   6.275  1.00  0.00           O  
ATOM   3143  CB  LYS A1692      31.817 -20.834   3.083  1.00  0.00           C  
ATOM   3144  CG  LYS A1692      32.280 -20.573   1.670  1.00  0.00           C  
ATOM   3145  CD  LYS A1692      32.134 -19.077   1.300  1.00  0.00           C  
ATOM   3146  CE  LYS A1692      32.510 -18.781  -0.151  1.00  0.00           C  
ATOM   3147  NZ  LYS A1692      31.808 -19.608  -1.184  1.00  0.00           N  
ATOM   3148  N   GLY A1693      32.120 -19.267   5.901  1.00  0.00           N  
ATOM   3149  CA  GLY A1693      31.701 -18.987   7.239  1.00  0.00           C  
ATOM   3150  C   GLY A1693      30.819 -17.778   7.310  1.00  0.00           C  
ATOM   3151  O   GLY A1693      30.845 -16.918   6.436  1.00  0.00           O  
ATOM   3152  N   ILE A1700      30.047 -17.727   8.387  1.00  0.00           N  
ATOM   3153  CA  ILE A1700      29.254 -16.572   8.737  1.00  0.00           C  
ATOM   3154  C   ILE A1700      30.025 -15.849   9.801  1.00  0.00           C  
ATOM   3155  O   ILE A1700      30.391 -16.441  10.804  1.00  0.00           O  
ATOM   3156  CB  ILE A1700      27.865 -16.996   9.308  1.00  0.00           C  
ATOM   3157  CG1 ILE A1700      27.112 -17.854   8.284  1.00  0.00           C  
ATOM   3158  CG2 ILE A1700      27.033 -15.766   9.733  1.00  0.00           C  
ATOM   3159  CD1 ILE A1700      26.088 -18.769   8.955  1.00  0.00           C  
ATOM   3160  N   GLU A1701      30.269 -14.559   9.579  1.00  0.00           N  
ATOM   3161  CA  GLU A1701      30.972 -13.788  10.541  1.00  0.00           C  
ATOM   3162  C   GLU A1701      30.054 -13.487  11.695  1.00  0.00           C  
ATOM   3163  O   GLU A1701      29.198 -12.602  11.594  1.00  0.00           O  
ATOM   3164  CB  GLU A1701      31.473 -12.495   9.954  1.00  0.00           C  
ATOM   3165  CG  GLU A1701      32.515 -11.870  10.845  1.00  0.00           C  
ATOM   3166  CD  GLU A1701      32.823 -10.498  10.421  1.00  0.00           C  
ATOM   3167  OE1 GLU A1701      32.969 -10.327   9.214  1.00  0.00           O  
ATOM   3168  OE2 GLU A1701      32.909  -9.578  11.257  1.00  0.00           O  
ATOM   3169  N   ILE A1702      30.271 -14.209  12.791  1.00  0.00           N  
ATOM   3170  CA  ILE A1702      29.439 -14.115  13.985  1.00  0.00           C  
ATOM   3171  C   ILE A1702      29.956 -13.110  15.014  1.00  0.00           C  
ATOM   3172  O   ILE A1702      29.231 -12.701  15.939  1.00  0.00           O  
ATOM   3173  CB  ILE A1702      29.210 -15.511  14.619  1.00  0.00           C  
ATOM   3174  CG1 ILE A1702      30.544 -16.221  14.886  1.00  0.00           C  
ATOM   3175  CG2 ILE A1702      28.291 -16.302  13.725  1.00  0.00           C  
ATOM   3176  CD1 ILE A1702      30.404 -17.431  15.745  1.00  0.00           C  
ATOM   3177  N   GLY A1703      31.204 -12.706  14.841  1.00  0.00           N  
ATOM   3178  CA  GLY A1703      31.826 -11.743  15.702  1.00  0.00           C  
ATOM   3179  C   GLY A1703      33.079 -11.243  15.021  1.00  0.00           C  
ATOM   3180  O   GLY A1703      33.535 -11.804  14.015  1.00  0.00           O  
ATOM   3181  N   HIS A1704      33.624 -10.166  15.569  1.00  0.00           N  
ATOM   3182  CA  HIS A1704      34.815  -9.594  15.046  1.00  0.00           C  
ATOM   3183  C   HIS A1704      35.414  -8.736  16.108  1.00  0.00           C  
ATOM   3184  O   HIS A1704      34.756  -7.823  16.642  1.00  0.00           O  
ATOM   3185  CB  HIS A1704      34.493  -8.748  13.824  1.00  0.00           C  
ATOM   3186  CG  HIS A1704      35.686  -8.453  12.964  1.00  0.00           C  
ATOM   3187  ND1 HIS A1704      35.572  -8.098  11.642  1.00  0.00           N  
ATOM   3188  CD2 HIS A1704      37.010  -8.439  13.244  1.00  0.00           C  
ATOM   3189  CE1 HIS A1704      36.779  -7.893  11.135  1.00  0.00           C  
ATOM   3190  NE2 HIS A1704      37.665  -8.084  12.094  1.00  0.00           N  
ATOM   3191  N   ILE A1705      36.670  -9.032  16.430  1.00  0.00           N  
ATOM   3192  CA  ILE A1705      37.412  -8.277  17.462  1.00  0.00           C  
ATOM   3193  C   ILE A1705      38.500  -7.536  16.743  1.00  0.00           C  
ATOM   3194  O   ILE A1705      39.015  -8.015  15.737  1.00  0.00           O  
ATOM   3195  CB  ILE A1705      37.917  -9.161  18.634  1.00  0.00           C  
ATOM   3196  CG1 ILE A1705      38.792 -10.320  18.154  1.00  0.00           C  
ATOM   3197  CG2 ILE A1705      36.731  -9.693  19.449  1.00  0.00           C  
ATOM   3198  CD1 ILE A1705      39.506 -11.015  19.302  1.00  0.00           C  
ATOM   3199  N   PHE A1706      38.805  -6.347  17.245  1.00  0.00           N  
ATOM   3200  CA  PHE A1706      39.674  -5.401  16.565  1.00  0.00           C  
ATOM   3201  C   PHE A1706      40.545  -4.747  17.603  1.00  0.00           C  
ATOM   3202  O   PHE A1706      40.066  -4.415  18.699  1.00  0.00           O  
ATOM   3203  CB  PHE A1706      38.873  -4.242  15.947  1.00  0.00           C  
ATOM   3204  CG  PHE A1706      37.892  -4.638  14.897  1.00  0.00           C  
ATOM   3205  CD1 PHE A1706      36.585  -5.005  15.237  1.00  0.00           C  
ATOM   3206  CD2 PHE A1706      38.240  -4.571  13.551  1.00  0.00           C  
ATOM   3207  CE1 PHE A1706      35.668  -5.332  14.262  1.00  0.00           C  
ATOM   3208  CE2 PHE A1706      37.312  -4.901  12.567  1.00  0.00           C  
ATOM   3209  CZ  PHE A1706      36.031  -5.271  12.936  1.00  0.00           C  
ATOM   3210  N   LYS A1707      41.811  -4.544  17.242  1.00  0.00           N  
ATOM   3211  CA  LYS A1707      42.644  -3.540  17.871  1.00  0.00           C  
ATOM   3212  C   LYS A1707      42.507  -2.285  17.032  1.00  0.00           C  
ATOM   3213  O   LYS A1707      42.758  -2.296  15.828  1.00  0.00           O  
ATOM   3214  CB  LYS A1707      44.087  -4.020  17.949  1.00  0.00           C  
ATOM   3215  CG  LYS A1707      44.189  -5.174  18.898  1.00  0.00           C  
ATOM   3216  CD  LYS A1707      45.546  -5.784  18.969  1.00  0.00           C  
ATOM   3217  CE  LYS A1707      45.450  -7.012  19.824  1.00  0.00           C  
ATOM   3218  NZ  LYS A1707      46.780  -7.495  20.282  1.00  0.00           N  
ATOM   3219  N   LEU A1708      42.084  -1.197  17.647  1.00  0.00           N  
ATOM   3220  CA  LEU A1708      41.777  -0.022  16.861  1.00  0.00           C  
ATOM   3221  C   LEU A1708      42.883   1.010  16.904  1.00  0.00           C  
ATOM   3222  O   LEU A1708      42.905   1.929  16.076  1.00  0.00           O  
ATOM   3223  CB  LEU A1708      40.459   0.621  17.312  1.00  0.00           C  
ATOM   3224  CG  LEU A1708      39.151  -0.124  17.130  1.00  0.00           C  
ATOM   3225  CD1 LEU A1708      38.049   0.693  17.742  1.00  0.00           C  
ATOM   3226  CD2 LEU A1708      38.896  -0.310  15.672  1.00  0.00           C  
ATOM   3227  N   GLY A1709      43.770   0.860  17.888  1.00  0.00           N  
ATOM   3228  CA  GLY A1709      44.800   1.822  18.174  1.00  0.00           C  
ATOM   3229  C   GLY A1709      44.157   3.145  18.499  1.00  0.00           C  
ATOM   3230  O   GLY A1709      43.307   3.225  19.387  1.00  0.00           O  
ATOM   3231  N   THR A1710      44.502   4.162  17.721  1.00  0.00           N  
ATOM   3232  CA  THR A1710      44.185   5.525  18.037  1.00  0.00           C  
ATOM   3233  C   THR A1710      43.466   6.190  16.885  1.00  0.00           C  
ATOM   3234  O   THR A1710      43.273   7.407  16.883  1.00  0.00           O  
ATOM   3235  CB  THR A1710      45.486   6.326  18.371  1.00  0.00           C  
ATOM   3236  OG1 THR A1710      46.399   6.256  17.254  1.00  0.00           O  
ATOM   3237  CG2 THR A1710      46.153   5.793  19.630  1.00  0.00           C  
ATOM   3238  N   ARG A1711      43.044   5.394  15.906  1.00  0.00           N  
ATOM   3239  CA  ARG A1711      42.291   5.906  14.761  1.00  0.00           C  
ATOM   3240  C   ARG A1711      41.202   6.895  15.182  1.00  0.00           C  
ATOM   3241  O   ARG A1711      41.153   8.036  14.689  1.00  0.00           O  
ATOM   3242  CB  ARG A1711      41.691   4.748  13.937  1.00  0.00           C  
ATOM   3243  CG  ARG A1711      41.251   5.140  12.516  1.00  0.00           C  
ATOM   3244  CD  ARG A1711      39.729   5.443  12.416  1.00  0.00           C  
ATOM   3245  NE  ARG A1711      39.269   5.626  11.037  1.00  0.00           N  
ATOM   3246  CZ  ARG A1711      38.799   4.646  10.257  1.00  0.00           C  
ATOM   3247  NH1 ARG A1711      38.696   3.396  10.712  1.00  0.00           N  
ATOM   3248  NH2 ARG A1711      38.421   4.913   9.009  1.00  0.00           N  
ATOM   3249  N   TYR A1712      40.339   6.476  16.102  1.00  0.00           N  
ATOM   3250  CA  TYR A1712      39.244   7.358  16.528  1.00  0.00           C  
ATOM   3251  C   TYR A1712      39.662   8.347  17.580  1.00  0.00           C  
ATOM   3252  O   TYR A1712      39.215   9.470  17.591  1.00  0.00           O  
ATOM   3253  CB  TYR A1712      38.050   6.540  16.995  1.00  0.00           C  
ATOM   3254  CG  TYR A1712      37.582   5.663  15.873  1.00  0.00           C  
ATOM   3255  CD1 TYR A1712      36.763   6.183  14.862  1.00  0.00           C  
ATOM   3256  CD2 TYR A1712      38.009   4.339  15.780  1.00  0.00           C  
ATOM   3257  CE1 TYR A1712      36.341   5.392  13.817  1.00  0.00           C  
ATOM   3258  CE2 TYR A1712      37.607   3.540  14.733  1.00  0.00           C  
ATOM   3259  CZ  TYR A1712      36.755   4.062  13.760  1.00  0.00           C  
ATOM   3260  OH  TYR A1712      36.357   3.270  12.709  1.00  0.00           O  
ATOM   3261  N   SER A1726      40.538   7.924  18.471  1.00  0.00           N  
ATOM   3262  CA  SER A1726      40.963   8.793  19.527  1.00  0.00           C  
ATOM   3263  C   SER A1726      41.850   9.916  18.954  1.00  0.00           C  
ATOM   3264  O   SER A1726      41.709  11.079  19.354  1.00  0.00           O  
ATOM   3265  CB  SER A1726      41.659   7.963  20.570  1.00  0.00           C  
ATOM   3266  OG  SER A1726      42.751   7.345  19.950  1.00  0.00           O  
ATOM   3267  N   ASP A1727      42.722   9.577  17.993  1.00  0.00           N  
ATOM   3268  CA  ASP A1727      43.518  10.592  17.278  1.00  0.00           C  
ATOM   3269  C   ASP A1727      42.591  11.526  16.555  1.00  0.00           C  
ATOM   3270  O   ASP A1727      42.727  12.728  16.647  1.00  0.00           O  
ATOM   3271  CB  ASP A1727      44.482  10.000  16.221  1.00  0.00           C  
ATOM   3272  CG  ASP A1727      45.635   9.246  16.816  1.00  0.00           C  
ATOM   3273  OD1 ASP A1727      46.001   9.496  17.995  1.00  0.00           O  
ATOM   3274  OD2 ASP A1727      46.184   8.377  16.084  1.00  0.00           O  
ATOM   3275  N   ALA A1728      41.661  10.962  15.804  1.00  0.00           N  
ATOM   3276  CA  ALA A1728      40.737  11.767  15.019  1.00  0.00           C  
ATOM   3277  C   ALA A1728      39.838  12.608  15.903  1.00  0.00           C  
ATOM   3278  O   ALA A1728      39.529  13.751  15.583  1.00  0.00           O  
ATOM   3279  CB  ALA A1728      39.920  10.893  14.083  1.00  0.00           C  
ATOM   3280  N   MET A1729      39.441  12.055  17.033  1.00  0.00           N  
ATOM   3281  CA  MET A1729      38.404  12.699  17.843  1.00  0.00           C  
ATOM   3282  C   MET A1729      38.880  13.477  19.069  1.00  0.00           C  
ATOM   3283  O   MET A1729      38.054  14.103  19.732  1.00  0.00           O  
ATOM   3284  CB  MET A1729      37.317  11.681  18.228  1.00  0.00           C  
ATOM   3285  CG  MET A1729      36.574  11.216  17.011  1.00  0.00           C  
ATOM   3286  SD  MET A1729      35.453   9.856  17.291  1.00  0.00           S  
ATOM   3287  CE  MET A1729      34.153  10.819  18.070  1.00  0.00           C  
ATOM   3288  N   GLY A1730      40.186  13.437  19.363  1.00  0.00           N  
ATOM   3289  CA  GLY A1730      40.718  14.126  20.539  1.00  0.00           C  
ATOM   3290  C   GLY A1730      40.523  13.357  21.835  1.00  0.00           C  
ATOM   3291  O   GLY A1730      40.540  13.936  22.925  1.00  0.00           O  
ATOM   3292  N   ALA A1731      40.360  12.042  21.731  1.00  0.00           N  
ATOM   3293  CA  ALA A1731      40.243  11.212  22.923  1.00  0.00           C  
ATOM   3294  C   ALA A1731      41.638  10.916  23.470  1.00  0.00           C  
ATOM   3295  O   ALA A1731      42.325   9.990  23.036  1.00  0.00           O  
ATOM   3296  CB  ALA A1731      39.450   9.911  22.627  1.00  0.00           C  
ATOM   3297  N   THR A1732      42.060  11.725  24.429  1.00  0.00           N  
ATOM   3298  CA  THR A1732      43.398  11.597  24.990  1.00  0.00           C  
ATOM   3299  C   THR A1732      43.345  11.309  26.470  1.00  0.00           C  
ATOM   3300  O   THR A1732      42.324  11.541  27.115  1.00  0.00           O  
ATOM   3301  CB  THR A1732      44.208  12.873  24.796  1.00  0.00           C  
ATOM   3302  OG1 THR A1732      43.651  13.905  25.620  1.00  0.00           O  
ATOM   3303  CG2 THR A1732      44.231  13.294  23.326  1.00  0.00           C  
ATOM   3304  N   VAL A1758      44.426  10.769  27.018  1.00  0.00           N  
ATOM   3305  CA  VAL A1758      44.596  10.824  28.473  1.00  0.00           C  
ATOM   3306  C   VAL A1758      46.007  11.287  28.762  1.00  0.00           C  
ATOM   3307  O   VAL A1758      46.879  11.179  27.903  1.00  0.00           O  
ATOM   3308  CB  VAL A1758      44.271   9.481  29.222  1.00  0.00           C  
ATOM   3309  CG1 VAL A1758      42.819   9.054  29.002  1.00  0.00           C  
ATOM   3310  CG2 VAL A1758      45.234   8.377  28.843  1.00  0.00           C  
ATOM   3311  N   LEU A1759      46.223  11.831  29.949  1.00  0.00           N  
ATOM   3312  CA  LEU A1759      47.570  11.985  30.455  1.00  0.00           C  
ATOM   3313  C   LEU A1759      48.008  10.644  31.015  1.00  0.00           C  
ATOM   3314  O   LEU A1759      47.328  10.046  31.862  1.00  0.00           O  
ATOM   3315  CB  LEU A1759      47.646  13.097  31.499  1.00  0.00           C  
ATOM   3316  CG  LEU A1759      47.142  14.432  30.944  1.00  0.00           C  
ATOM   3317  CD1 LEU A1759      46.335  15.167  31.983  1.00  0.00           C  
ATOM   3318  CD2 LEU A1759      48.301  15.275  30.424  1.00  0.00           C  
ATOM   3319  N   ASP A1760      49.148  10.172  30.509  1.00  0.00           N  
ATOM   3320  CA  ASP A1760      49.657   8.867  30.856  1.00  0.00           C  
ATOM   3321  C   ASP A1760      50.571   8.934  32.078  1.00  0.00           C  
ATOM   3322  O   ASP A1760      50.759  10.002  32.664  1.00  0.00           O  
ATOM   3323  CB  ASP A1760      50.312   8.192  29.634  1.00  0.00           C  
ATOM   3324  CG  ASP A1760      51.704   8.745  29.294  1.00  0.00           C  
ATOM   3325  OD1 ASP A1760      52.437   8.061  28.534  1.00  0.00           O  
ATOM   3326  OD2 ASP A1760      52.074   9.845  29.757  1.00  0.00           O  
ATOM   3327  N   GLU A1764      51.102   7.779  32.475  1.00  0.00           N  
ATOM   3328  CA  GLU A1764      52.089   7.665  33.560  1.00  0.00           C  
ATOM   3329  C   GLU A1764      53.362   8.502  33.368  1.00  0.00           C  
ATOM   3330  O   GLU A1764      54.110   8.736  34.318  1.00  0.00           O  
ATOM   3331  CB  GLU A1764      52.484   6.195  33.735  1.00  0.00           C  
ATOM   3332  CG  GLU A1764      52.139   5.633  35.096  1.00  0.00           C  
ATOM   3333  CD  GLU A1764      52.580   4.200  35.250  1.00  0.00           C  
ATOM   3334  OE1 GLU A1764      52.347   3.613  36.336  1.00  0.00           O  
ATOM   3335  OE2 GLU A1764      53.151   3.664  34.268  1.00  0.00           O  
ATOM   3336  N   ASN A1765      53.609   8.920  32.126  1.00  0.00           N  
ATOM   3337  CA  ASN A1765      54.814   9.667  31.763  1.00  0.00           C  
ATOM   3338  C   ASN A1765      54.541  11.161  31.732  1.00  0.00           C  
ATOM   3339  O   ASN A1765      55.431  11.945  31.366  1.00  0.00           O  
ATOM   3340  CB  ASN A1765      55.384   9.178  30.416  1.00  0.00           C  
ATOM   3341  CG  ASN A1765      55.672   7.661  30.406  1.00  0.00           C  
ATOM   3342  OD1 ASN A1765      55.060   6.897  29.653  1.00  0.00           O  
ATOM   3343  ND2 ASN A1765      56.606   7.230  31.250  1.00  0.00           N  
ATOM   3344  N   GLY A1767      53.320  11.548  32.142  1.00  0.00           N  
ATOM   3345  CA  GLY A1767      52.889  12.955  32.143  1.00  0.00           C  
ATOM   3346  C   GLY A1767      52.806  13.466  30.712  1.00  0.00           C  
ATOM   3347  O   GLY A1767      53.106  14.626  30.415  1.00  0.00           O  
ATOM   3348  N   ARG A1768      52.423  12.554  29.828  1.00  0.00           N  
ATOM   3349  CA  ARG A1768      52.216  12.827  28.439  1.00  0.00           C  
ATOM   3350  C   ARG A1768      50.726  12.615  28.116  1.00  0.00           C  
ATOM   3351  O   ARG A1768      50.122  11.618  28.492  1.00  0.00           O  
ATOM   3352  CB  ARG A1768      53.114  11.917  27.575  1.00  0.00           C  
ATOM   3353  CG  ARG A1768      54.537  12.426  27.363  1.00  0.00           C  
ATOM   3354  CD  ARG A1768      54.586  13.419  26.190  1.00  0.00           C  
ATOM   3355  NE  ARG A1768      55.313  12.865  25.049  1.00  0.00           N  
ATOM   3356  CZ  ARG A1768      55.254  13.341  23.815  1.00  0.00           C  
ATOM   3357  NH1 ARG A1768      54.509  14.402  23.530  1.00  0.00           N  
ATOM   3358  NH2 ARG A1768      55.963  12.772  22.861  1.00  0.00           N  
ATOM   3359  N   GLU A1770      50.148  13.605  27.455  1.00  0.00           N  
ATOM   3360  CA  GLU A1770      48.854  13.488  26.819  1.00  0.00           C  
ATOM   3361  C   GLU A1770      48.998  12.651  25.528  1.00  0.00           C  
ATOM   3362  O   GLU A1770      49.748  12.994  24.611  1.00  0.00           O  
ATOM   3363  CB  GLU A1770      48.290  14.880  26.570  1.00  0.00           C  
ATOM   3364  CG  GLU A1770      47.198  14.958  25.548  1.00  0.00           C  
ATOM   3365  CD  GLU A1770      46.148  15.962  25.903  1.00  0.00           C  
ATOM   3366  OE1 GLU A1770      45.408  16.374  24.972  1.00  0.00           O  
ATOM   3367  OE2 GLU A1770      46.035  16.318  27.114  1.00  0.00           O  
ATOM   3368  N   LYS A1771      48.308  11.515  25.497  1.00  0.00           N  
ATOM   3369  CA  LYS A1771      48.358  10.616  24.340  1.00  0.00           C  
ATOM   3370  C   LYS A1771      46.967  10.146  24.048  1.00  0.00           C  
ATOM   3371  O   LYS A1771      46.102  10.174  24.903  1.00  0.00           O  
ATOM   3372  CB  LYS A1771      49.293   9.420  24.557  1.00  0.00           C  
ATOM   3373  CG  LYS A1771      49.149   8.734  25.900  1.00  0.00           C  
ATOM   3374  CD  LYS A1771      50.065   7.545  25.984  1.00  0.00           C  
ATOM   3375  CE  LYS A1771      49.601   6.398  25.101  1.00  0.00           C  
ATOM   3376  NZ  LYS A1771      50.575   5.250  25.080  1.00  0.00           N  
ATOM   3377  N   SER A1772      46.760   9.748  22.804  1.00  0.00           N  
ATOM   3378  CA  SER A1772      45.484   9.246  22.365  1.00  0.00           C  
ATOM   3379  C   SER A1772      45.176   7.935  23.062  1.00  0.00           C  
ATOM   3380  O   SER A1772      46.078   7.170  23.394  1.00  0.00           O  
ATOM   3381  CB  SER A1772      45.467   9.127  20.854  1.00  0.00           C  
ATOM   3382  OG  SER A1772      45.365  10.420  20.272  1.00  0.00           O  
ATOM   3383  N   VAL A1773      43.892   7.728  23.355  1.00  0.00           N  
ATOM   3384  CA  VAL A1773      43.463   6.490  23.993  1.00  0.00           C  
ATOM   3385  C   VAL A1773      43.543   5.351  22.985  1.00  0.00           C  
ATOM   3386  O   VAL A1773      43.093   5.462  21.857  1.00  0.00           O  
ATOM   3387  CB  VAL A1773      42.042   6.594  24.625  1.00  0.00           C  
ATOM   3388  CG1 VAL A1773      41.565   5.216  25.159  1.00  0.00           C  
ATOM   3389  CG2 VAL A1773      42.061   7.639  25.719  1.00  0.00           C  
ATOM   3390  N   ILE A1774      44.164   4.274  23.429  1.00  0.00           N  
ATOM   3391  CA  ILE A1774      44.308   3.063  22.651  1.00  0.00           C  
ATOM   3392  C   ILE A1774      43.045   2.222  22.728  1.00  0.00           C  
ATOM   3393  O   ILE A1774      42.608   1.804  23.811  1.00  0.00           O  
ATOM   3394  CB  ILE A1774      45.583   2.295  23.106  1.00  0.00           C  
ATOM   3395  CG1 ILE A1774      46.806   3.152  22.766  1.00  0.00           C  
ATOM   3396  CG2 ILE A1774      45.640   0.892  22.459  1.00  0.00           C  
ATOM   3397  CD1 ILE A1774      48.055   2.732  23.429  1.00  0.00           C  
ATOM   3398  N   MET A1775      42.463   1.969  21.559  1.00  0.00           N  
ATOM   3399  CA  MET A1775      41.158   1.321  21.514  1.00  0.00           C  
ATOM   3400  C   MET A1775      41.122  -0.061  20.896  1.00  0.00           C  
ATOM   3401  O   MET A1775      41.850  -0.374  19.947  1.00  0.00           O  
ATOM   3402  CB  MET A1775      40.129   2.221  20.863  1.00  0.00           C  
ATOM   3403  CG  MET A1775      39.920   3.538  21.628  1.00  0.00           C  
ATOM   3404  SD  MET A1775      38.899   4.653  20.650  1.00  0.00           S  
ATOM   3405  CE  MET A1775      37.479   3.518  20.295  1.00  0.00           C  
ATOM   3406  N   GLY A1776      40.288  -0.888  21.509  1.00  0.00           N  
ATOM   3407  CA  GLY A1776      39.841  -2.127  20.948  1.00  0.00           C  
ATOM   3408  C   GLY A1776      38.351  -2.045  20.762  1.00  0.00           C  
ATOM   3409  O   GLY A1776      37.637  -1.310  21.455  1.00  0.00           O  
ATOM   3410  N   CYS A1777      37.857  -2.782  19.799  1.00  0.00           N  
ATOM   3411  CA  CYS A1777      36.428  -2.884  19.631  1.00  0.00           C  
ATOM   3412  C   CYS A1777      36.083  -4.327  19.285  1.00  0.00           C  
ATOM   3413  O   CYS A1777      36.926  -5.062  18.782  1.00  0.00           O  
ATOM   3414  CB  CYS A1777      35.895  -1.852  18.639  1.00  0.00           C  
ATOM   3415  SG  CYS A1777      35.735  -2.401  17.015  1.00  0.00           S  
ATOM   3416  N   TYR A1778      34.876  -4.741  19.645  1.00  0.00           N  
ATOM   3417  CA  TYR A1778      34.501  -6.145  19.633  1.00  0.00           C  
ATOM   3418  C   TYR A1778      33.036  -6.205  19.325  1.00  0.00           C  
ATOM   3419  O   TYR A1778      32.223  -5.581  20.001  1.00  0.00           O  
ATOM   3420  CB  TYR A1778      34.814  -6.768  21.003  1.00  0.00           C  
ATOM   3421  CG  TYR A1778      36.129  -6.282  21.560  1.00  0.00           C  
ATOM   3422  CD1 TYR A1778      36.219  -5.053  22.256  1.00  0.00           C  
ATOM   3423  CD2 TYR A1778      37.318  -7.020  21.361  1.00  0.00           C  
ATOM   3424  CE1 TYR A1778      37.448  -4.603  22.758  1.00  0.00           C  
ATOM   3425  CE2 TYR A1778      38.544  -6.564  21.862  1.00  0.00           C  
ATOM   3426  CZ  TYR A1778      38.594  -5.360  22.546  1.00  0.00           C  
ATOM   3427  OH  TYR A1778      39.791  -4.910  23.014  1.00  0.00           O  
ATOM   3428  N   GLY A1779      32.675  -6.909  18.274  1.00  0.00           N  
ATOM   3429  CA  GLY A1779      31.273  -7.007  17.913  1.00  0.00           C  
ATOM   3430  C   GLY A1779      30.850  -8.430  17.708  1.00  0.00           C  
ATOM   3431  O   GLY A1779      31.534  -9.214  17.053  1.00  0.00           O  
ATOM   3432  N   ILE A1782      29.727  -8.778  18.309  1.00  0.00           N  
ATOM   3433  CA  ILE A1782      29.035 -10.000  17.964  1.00  0.00           C  
ATOM   3434  C   ILE A1782      27.661  -9.611  17.453  1.00  0.00           C  
ATOM   3435  O   ILE A1782      26.926  -8.898  18.137  1.00  0.00           O  
ATOM   3436  CB  ILE A1782      28.856 -10.945  19.179  1.00  0.00           C  
ATOM   3437  CG1 ILE A1782      30.215 -11.315  19.792  1.00  0.00           C  
ATOM   3438  CG2 ILE A1782      28.028 -12.225  18.775  1.00  0.00           C  
ATOM   3439  CD1 ILE A1782      30.105 -12.050  21.148  1.00  0.00           C  
ATOM   3440  N   GLY A1783      27.305 -10.099  16.268  1.00  0.00           N  
ATOM   3441  CA  GLY A1783      25.917 -10.012  15.826  1.00  0.00           C  
ATOM   3442  C   GLY A1783      24.976 -10.936  16.568  1.00  0.00           C  
ATOM   3443  O   GLY A1783      24.980 -12.146  16.343  1.00  0.00           O  
ATOM   3444  N   VAL A1784      24.135 -10.365  17.430  1.00  0.00           N  
ATOM   3445  CA  VAL A1784      23.226 -11.162  18.272  1.00  0.00           C  
ATOM   3446  C   VAL A1784      22.119 -11.828  17.445  1.00  0.00           C  
ATOM   3447  O   VAL A1784      21.832 -13.015  17.615  1.00  0.00           O  
ATOM   3448  CB  VAL A1784      22.633 -10.310  19.417  1.00  0.00           C  
ATOM   3449  CG1 VAL A1784      21.824 -11.181  20.390  1.00  0.00           C  
ATOM   3450  CG2 VAL A1784      23.781  -9.569  20.165  1.00  0.00           C  
ATOM   3451  N   SER A1785      21.514 -11.063  16.544  1.00  0.00           N  
ATOM   3452  CA  SER A1785      20.430 -11.556  15.746  1.00  0.00           C  
ATOM   3453  C   SER A1785      20.976 -12.487  14.661  1.00  0.00           C  
ATOM   3454  O   SER A1785      20.378 -13.506  14.350  1.00  0.00           O  
ATOM   3455  CB  SER A1785      19.614 -10.414  15.175  1.00  0.00           C  
ATOM   3456  OG  SER A1785      20.404  -9.354  14.754  1.00  0.00           O  
ATOM   3457  N   ARG A1786      22.146 -12.145  14.137  1.00  0.00           N  
ATOM   3458  CA  ARG A1786      22.881 -13.008  13.264  1.00  0.00           C  
ATOM   3459  C   ARG A1786      23.270 -14.299  13.941  1.00  0.00           C  
ATOM   3460  O   ARG A1786      23.204 -15.361  13.321  1.00  0.00           O  
ATOM   3461  CB  ARG A1786      24.106 -12.277  12.813  1.00  0.00           C  
ATOM   3462  CG  ARG A1786      25.205 -13.126  12.156  1.00  0.00           C  
ATOM   3463  CD  ARG A1786      25.377 -12.506  10.831  1.00  0.00           C  
ATOM   3464  NE  ARG A1786      26.753 -12.219  10.565  1.00  0.00           N  
ATOM   3465  CZ  ARG A1786      27.178 -11.400   9.614  1.00  0.00           C  
ATOM   3466  NH1 ARG A1786      26.332 -10.733   8.835  1.00  0.00           N  
ATOM   3467  NH2 ARG A1786      28.468 -11.223   9.503  1.00  0.00           N  
ATOM   3468  N   LEU A1787      23.667 -14.214  15.210  1.00  0.00           N  
ATOM   3469  CA  LEU A1787      24.072 -15.364  15.978  1.00  0.00           C  
ATOM   3470  C   LEU A1787      22.932 -16.321  16.034  1.00  0.00           C  
ATOM   3471  O   LEU A1787      23.103 -17.493  15.766  1.00  0.00           O  
ATOM   3472  CB  LEU A1787      24.437 -14.972  17.418  1.00  0.00           C  
ATOM   3473  CG  LEU A1787      25.643 -15.536  18.168  1.00  0.00           C  
ATOM   3474  CD1 LEU A1787      25.505 -15.339  19.673  1.00  0.00           C  
ATOM   3475  CD2 LEU A1787      26.006 -16.955  17.830  1.00  0.00           C  
ATOM   3476  N   LEU A1788      21.771 -15.798  16.400  1.00  0.00           N  
ATOM   3477  CA  LEU A1788      20.537 -16.573  16.497  1.00  0.00           C  
ATOM   3478  C   LEU A1788      20.343 -17.444  15.262  1.00  0.00           C  
ATOM   3479  O   LEU A1788      20.188 -18.657  15.350  1.00  0.00           O  
ATOM   3480  CB  LEU A1788      19.345 -15.633  16.751  1.00  0.00           C  
ATOM   3481  CG  LEU A1788      17.973 -16.218  17.114  1.00  0.00           C  
ATOM   3482  CD1 LEU A1788      17.071 -15.169  17.745  1.00  0.00           C  
ATOM   3483  CD2 LEU A1788      17.292 -16.784  15.883  1.00  0.00           C  
ATOM   3484  N   SER A1789      20.364 -16.799  14.119  1.00  0.00           N  
ATOM   3485  CA  SER A1789      20.295 -17.447  12.821  1.00  0.00           C  
ATOM   3486  C   SER A1789      21.422 -18.398  12.472  1.00  0.00           C  
ATOM   3487  O   SER A1789      21.162 -19.443  11.888  1.00  0.00           O  
ATOM   3488  CB  SER A1789      20.184 -16.392  11.760  1.00  0.00           C  
ATOM   3489  OG  SER A1789      18.827 -16.158  11.588  1.00  0.00           O  
ATOM   3490  N   ALA A1790      22.655 -18.040  12.810  1.00  0.00           N  
ATOM   3491  CA  ALA A1790      23.814 -18.933  12.650  1.00  0.00           C  
ATOM   3492  C   ALA A1790      23.699 -20.212  13.490  1.00  0.00           C  
ATOM   3493  O   ALA A1790      24.082 -21.288  13.029  1.00  0.00           O  
ATOM   3494  CB  ALA A1790      25.130 -18.193  12.972  1.00  0.00           C  
ATOM   3495  N   ILE A1791      23.197 -20.079  14.724  1.00  0.00           N  
ATOM   3496  CA  ILE A1791      22.914 -21.215  15.588  1.00  0.00           C  
ATOM   3497  C   ILE A1791      21.959 -22.179  14.889  1.00  0.00           C  
ATOM   3498  O   ILE A1791      22.225 -23.391  14.815  1.00  0.00           O  
ATOM   3499  CB  ILE A1791      22.320 -20.772  16.927  1.00  0.00           C  
ATOM   3500  CG1 ILE A1791      23.351 -19.985  17.740  1.00  0.00           C  
ATOM   3501  CG2 ILE A1791      21.764 -21.985  17.712  1.00  0.00           C  
ATOM   3502  CD1 ILE A1791      22.752 -19.188  18.860  1.00  0.00           C  
ATOM   3503  N   VAL A1792      20.871 -21.613  14.355  1.00  0.00           N  
ATOM   3504  CA  VAL A1792      19.865 -22.318  13.601  1.00  0.00           C  
ATOM   3505  C   VAL A1792      20.449 -22.973  12.342  1.00  0.00           C  
ATOM   3506  O   VAL A1792      20.264 -24.197  12.119  1.00  0.00           O  
ATOM   3507  CB  VAL A1792      18.699 -21.357  13.152  1.00  0.00           C  
ATOM   3508  CG1 VAL A1792      17.722 -22.140  12.264  1.00  0.00           C  
ATOM   3509  CG2 VAL A1792      17.975 -20.752  14.328  1.00  0.00           C  
ATOM   3510  N   GLU A1793      21.127 -22.161  11.521  1.00  0.00           N  
ATOM   3511  CA  GLU A1793      21.825 -22.632  10.356  1.00  0.00           C  
ATOM   3512  C   GLU A1793      22.606 -23.908  10.605  1.00  0.00           C  
ATOM   3513  O   GLU A1793      22.509 -24.824   9.830  1.00  0.00           O  
ATOM   3514  CB  GLU A1793      22.801 -21.562   9.842  1.00  0.00           C  
ATOM   3515  CG  GLU A1793      22.238 -20.581   8.854  1.00  0.00           C  
ATOM   3516  CD  GLU A1793      21.604 -21.230   7.633  1.00  0.00           C  
ATOM   3517  OE1 GLU A1793      20.544 -20.712   7.215  1.00  0.00           O  
ATOM   3518  OE2 GLU A1793      22.147 -22.235   7.086  1.00  0.00           O  
ATOM   3519  N   GLN A1794      23.395 -23.936  11.675  1.00  0.00           N  
ATOM   3520  CA  GLN A1794      24.252 -25.069  12.035  1.00  0.00           C  
ATOM   3521  C   GLN A1794      23.553 -26.210  12.741  1.00  0.00           C  
ATOM   3522  O   GLN A1794      24.031 -27.340  12.767  1.00  0.00           O  
ATOM   3523  CB  GLN A1794      25.372 -24.585  12.951  1.00  0.00           C  
ATOM   3524  CG  GLN A1794      26.365 -23.647  12.254  1.00  0.00           C  
ATOM   3525  CD  GLN A1794      27.668 -23.661  12.939  1.00  0.00           C  
ATOM   3526  OE1 GLN A1794      27.769 -24.218  14.007  1.00  0.00           O  
ATOM   3527  NE2 GLN A1794      28.690 -23.101  12.323  1.00  0.00           N  
ATOM   3528  N   ASN A1795      22.420 -25.914  13.349  1.00  0.00           N  
ATOM   3529  CA  ASN A1795      21.850 -26.865  14.279  1.00  0.00           C  
ATOM   3530  C   ASN A1795      20.542 -27.426  13.819  1.00  0.00           C  
ATOM   3531  O   ASN A1795      20.241 -28.571  14.166  1.00  0.00           O  
ATOM   3532  CB  ASN A1795      21.760 -26.277  15.691  1.00  0.00           C  
ATOM   3533  CG  ASN A1795      23.114 -26.043  16.293  1.00  0.00           C  
ATOM   3534  OD1 ASN A1795      23.656 -24.936  16.218  1.00  0.00           O  
ATOM   3535  ND2 ASN A1795      23.701 -27.089  16.859  1.00  0.00           N  
ATOM   3536  N   ALA A1796      19.778 -26.681  13.020  1.00  0.00           N  
ATOM   3537  CA  ALA A1796      18.541 -27.260  12.533  1.00  0.00           C  
ATOM   3538  C   ALA A1796      18.774 -28.627  11.871  1.00  0.00           C  
ATOM   3539  O   ALA A1796      19.684 -28.806  11.028  1.00  0.00           O  
ATOM   3540  CB  ALA A1796      17.720 -26.301  11.650  1.00  0.00           C  
ATOM   3541  N   ASP A1797      17.949 -29.576  12.317  1.00  0.00           N  
ATOM   3542  CA  ASP A1797      17.952 -30.996  11.904  1.00  0.00           C  
ATOM   3543  C   ASP A1797      16.546 -31.442  11.564  1.00  0.00           C  
ATOM   3544  O   ASP A1797      15.615 -30.638  11.492  1.00  0.00           O  
ATOM   3545  CB  ASP A1797      18.377 -31.893  13.097  1.00  0.00           C  
ATOM   3546  CG  ASP A1797      19.794 -32.182  13.083  1.00  0.00           C  
ATOM   3547  OD1 ASP A1797      20.379 -31.854  12.046  1.00  0.00           O  
ATOM   3548  OD2 ASP A1797      20.342 -32.728  14.063  1.00  0.00           O  
ATOM   3549  N   GLU A1798      16.405 -32.761  11.448  1.00  0.00           N  
ATOM   3550  CA  GLU A1798      15.108 -33.433  11.347  1.00  0.00           C  
ATOM   3551  C   GLU A1798      14.401 -33.371  12.702  1.00  0.00           C  
ATOM   3552  O   GLU A1798      13.192 -33.535  12.783  1.00  0.00           O  
ATOM   3553  CB  GLU A1798      15.306 -34.866  10.871  1.00  0.00           C  
ATOM   3554  CG  GLU A1798      16.003 -34.958   9.482  1.00  0.00           C  
ATOM   3555  CD  GLU A1798      17.543 -34.890   9.532  1.00  0.00           C  
ATOM   3556  OE1 GLU A1798      18.137 -34.512  10.564  1.00  0.00           O  
ATOM   3557  OE2 GLU A1798      18.175 -35.233   8.512  1.00  0.00           O  
ATOM   3558  N   ARG A1799      15.178 -33.106  13.759  1.00  0.00           N  
ATOM   3559  CA  ARG A1799      14.652 -32.850  15.088  1.00  0.00           C  
ATOM   3560  C   ARG A1799      13.989 -31.455  15.158  1.00  0.00           C  
ATOM   3561  O   ARG A1799      13.164 -31.200  16.018  1.00  0.00           O  
ATOM   3562  CB  ARG A1799      15.761 -32.921  16.114  1.00  0.00           C  
ATOM   3563  CG  ARG A1799      16.508 -34.195  16.153  1.00  0.00           C  
ATOM   3564  CD  ARG A1799      17.655 -34.083  17.159  1.00  0.00           C  
ATOM   3565  NE  ARG A1799      18.864 -33.536  16.548  1.00  0.00           N  
ATOM   3566  CZ  ARG A1799      20.081 -33.537  17.089  1.00  0.00           C  
ATOM   3567  NH1 ARG A1799      20.306 -34.040  18.295  1.00  0.00           N  
ATOM   3568  NH2 ARG A1799      21.098 -33.031  16.401  1.00  0.00           N  
ATOM   3569  N   GLY A1800      14.318 -30.579  14.217  1.00  0.00           N  
ATOM   3570  CA  GLY A1800      13.934 -29.176  14.314  1.00  0.00           C  
ATOM   3571  C   GLY A1800      15.164 -28.359  14.625  1.00  0.00           C  
ATOM   3572  O   GLY A1800      16.293 -28.841  14.418  1.00  0.00           O  
ATOM   3573  N   ILE A1801      14.956 -27.154  15.166  1.00  0.00           N  
ATOM   3574  CA  ILE A1801      16.032 -26.150  15.274  1.00  0.00           C  
ATOM   3575  C   ILE A1801      17.243 -26.659  16.000  1.00  0.00           C  
ATOM   3576  O   ILE A1801      18.378 -26.309  15.638  1.00  0.00           O  
ATOM   3577  CB  ILE A1801      15.588 -24.787  15.893  1.00  0.00           C  
ATOM   3578  CG1 ILE A1801      14.718 -24.015  14.928  1.00  0.00           C  
ATOM   3579  CG2 ILE A1801      16.825 -23.923  16.206  1.00  0.00           C  
ATOM   3580  CD1 ILE A1801      14.101 -22.754  15.495  1.00  0.00           C  
ATOM   3581  N   ASN A1802      17.008 -27.497  17.000  1.00  0.00           N  
ATOM   3582  CA  ASN A1802      18.042 -27.938  17.918  1.00  0.00           C  
ATOM   3583  C   ASN A1802      18.743 -26.781  18.455  1.00  0.00           C  
ATOM   3584  O   ASN A1802      19.878 -26.507  18.074  1.00  0.00           O  
ATOM   3585  CB  ASN A1802      19.076 -28.847  17.280  1.00  0.00           C  
ATOM   3586  CG  ASN A1802      18.554 -30.191  17.044  1.00  0.00           C  
ATOM   3587  OD1 ASN A1802      18.122 -30.877  17.977  1.00  0.00           O  
ATOM   3588  ND2 ASN A1802      18.544 -30.589  15.787  1.00  0.00           N  
ATOM   3589  N   TRP A1803      18.020 -26.046  19.289  1.00  0.00           N  
ATOM   3590  CA  TRP A1803      18.581 -24.966  20.014  1.00  0.00           C  
ATOM   3591  C   TRP A1803      19.480 -25.645  21.013  1.00  0.00           C  
ATOM   3592  O   TRP A1803      19.048 -26.593  21.687  1.00  0.00           O  
ATOM   3593  CB  TRP A1803      17.499 -24.239  20.758  1.00  0.00           C  
ATOM   3594  CG  TRP A1803      16.676 -23.339  19.958  1.00  0.00           C  
ATOM   3595  CD1 TRP A1803      15.331 -23.377  19.841  1.00  0.00           C  
ATOM   3596  CD2 TRP A1803      17.121 -22.239  19.168  1.00  0.00           C  
ATOM   3597  NE1 TRP A1803      14.898 -22.370  19.036  1.00  0.00           N  
ATOM   3598  CE2 TRP A1803      15.974 -21.658  18.593  1.00  0.00           C  
ATOM   3599  CE3 TRP A1803      18.379 -21.707  18.859  1.00  0.00           C  
ATOM   3600  CZ2 TRP A1803      16.040 -20.550  17.730  1.00  0.00           C  
ATOM   3601  CZ3 TRP A1803      18.448 -20.600  18.009  1.00  0.00           C  
ATOM   3602  CH2 TRP A1803      17.295 -20.036  17.465  1.00  0.00           C  
ATOM   3603  N   PRO A1804      20.745 -25.210  21.077  1.00  0.00           N  
ATOM   3604  CA  PRO A1804      21.650 -25.627  22.115  1.00  0.00           C  
ATOM   3605  C   PRO A1804      21.070 -25.302  23.472  1.00  0.00           C  
ATOM   3606  O   PRO A1804      20.258 -24.387  23.585  1.00  0.00           O  
ATOM   3607  CB  PRO A1804      22.881 -24.755  21.856  1.00  0.00           C  
ATOM   3608  CG  PRO A1804      22.852 -24.537  20.377  1.00  0.00           C  
ATOM   3609  CD  PRO A1804      21.400 -24.314  20.103  1.00  0.00           C  
ATOM   3610  N   THR A1805      21.500 -26.050  24.486  1.00  0.00           N  
ATOM   3611  CA  THR A1805      21.049 -25.891  25.839  1.00  0.00           C  
ATOM   3612  C   THR A1805      21.110 -24.454  26.208  1.00  0.00           C  
ATOM   3613  O   THR A1805      22.117 -23.799  25.950  1.00  0.00           O  
ATOM   3614  CB  THR A1805      21.961 -26.645  26.833  1.00  0.00           C  
ATOM   3615  OG1 THR A1805      21.879 -28.041  26.565  1.00  0.00           O  
ATOM   3616  CG2 THR A1805      21.534 -26.387  28.270  1.00  0.00           C  
ATOM   3617  N   GLY A1806      20.033 -23.984  26.829  1.00  0.00           N  
ATOM   3618  CA  GLY A1806      19.956 -22.649  27.345  1.00  0.00           C  
ATOM   3619  C   GLY A1806      19.627 -21.584  26.326  1.00  0.00           C  
ATOM   3620  O   GLY A1806      19.629 -20.410  26.676  1.00  0.00           O  
ATOM   3621  N   ILE A1807      19.337 -21.992  25.092  1.00  0.00           N  
ATOM   3622  CA  ILE A1807      19.051 -21.076  23.979  1.00  0.00           C  
ATOM   3623  C   ILE A1807      17.608 -21.192  23.426  1.00  0.00           C  
ATOM   3624  O   ILE A1807      17.048 -20.225  22.942  1.00  0.00           O  
ATOM   3625  CB  ILE A1807      20.118 -21.201  22.847  1.00  0.00           C  
ATOM   3626  CG1 ILE A1807      21.516 -21.022  23.475  1.00  0.00           C  
ATOM   3627  CG2 ILE A1807      19.822 -20.169  21.727  1.00  0.00           C  
ATOM   3628  CD1 ILE A1807      22.679 -20.827  22.557  1.00  0.00           C  
ATOM   3629  N   ALA A1808      17.025 -22.377  23.481  1.00  0.00           N  
ATOM   3630  CA  ALA A1808      15.599 -22.570  23.163  1.00  0.00           C  
ATOM   3631  C   ALA A1808      14.768 -21.507  23.882  1.00  0.00           C  
ATOM   3632  O   ALA A1808      15.162 -21.054  24.950  1.00  0.00           O  
ATOM   3633  CB  ALA A1808      15.158 -23.954  23.616  1.00  0.00           C  
ATOM   3634  N   PRO A1809      13.630 -21.099  23.293  1.00  0.00           N  
ATOM   3635  CA  PRO A1809      12.789 -20.044  23.875  1.00  0.00           C  
ATOM   3636  C   PRO A1809      12.199 -20.443  25.243  1.00  0.00           C  
ATOM   3637  O   PRO A1809      12.082 -19.617  26.133  1.00  0.00           O  
ATOM   3638  CB  PRO A1809      11.739 -19.826  22.805  1.00  0.00           C  
ATOM   3639  CG  PRO A1809      11.660 -21.185  22.099  1.00  0.00           C  
ATOM   3640  CD  PRO A1809      13.082 -21.592  22.017  1.00  0.00           C  
ATOM   3641  N   PHE A1810      11.934 -21.732  25.399  1.00  0.00           N  
ATOM   3642  CA  PHE A1810      11.525 -22.360  26.648  1.00  0.00           C  
ATOM   3643  C   PHE A1810      12.277 -23.673  26.835  1.00  0.00           C  
ATOM   3644  O   PHE A1810      12.783 -24.286  25.888  1.00  0.00           O  
ATOM   3645  CB  PHE A1810      10.042 -22.721  26.627  1.00  0.00           C  
ATOM   3646  CG  PHE A1810       9.148 -21.588  26.411  1.00  0.00           C  
ATOM   3647  CD1 PHE A1810       8.581 -20.926  27.497  1.00  0.00           C  
ATOM   3648  CD2 PHE A1810       8.848 -21.171  25.127  1.00  0.00           C  
ATOM   3649  CE1 PHE A1810       7.720 -19.886  27.304  1.00  0.00           C  
ATOM   3650  CE2 PHE A1810       8.025 -20.110  24.911  1.00  0.00           C  
ATOM   3651  CZ  PHE A1810       7.449 -19.463  26.008  1.00  0.00           C  
ATOM   3652  N   ASP A1811      12.303 -24.127  28.069  1.00  0.00           N  
ATOM   3653  CA  ASP A1811      12.851 -25.436  28.377  1.00  0.00           C  
ATOM   3654  C   ASP A1811      11.874 -26.485  27.962  1.00  0.00           C  
ATOM   3655  O   ASP A1811      12.221 -27.346  27.220  1.00  0.00           O  
ATOM   3656  CB  ASP A1811      13.186 -25.521  29.862  1.00  0.00           C  
ATOM   3657  CG  ASP A1811      14.119 -24.432  30.271  1.00  0.00           C  
ATOM   3658  OD1 ASP A1811      15.223 -24.378  29.699  1.00  0.00           O  
ATOM   3659  OD2 ASP A1811      13.754 -23.592  31.114  1.00  0.00           O  
ATOM   3660  N   LEU A1812      10.621 -26.353  28.394  1.00  0.00           N  
ATOM   3661  CA  LEU A1812       9.677 -27.447  28.335  1.00  0.00           C  
ATOM   3662  C   LEU A1812       8.467 -26.988  27.610  1.00  0.00           C  
ATOM   3663  O   LEU A1812       7.941 -25.906  27.890  1.00  0.00           O  
ATOM   3664  CB  LEU A1812       9.254 -27.893  29.750  1.00  0.00           C  
ATOM   3665  CG  LEU A1812      10.305 -28.035  30.867  1.00  0.00           C  
ATOM   3666  CD1 LEU A1812       9.700 -28.479  32.190  1.00  0.00           C  
ATOM   3667  CD2 LEU A1812      11.392 -28.986  30.509  1.00  0.00           C  
ATOM   3668  N   HIS A1813       8.039 -27.824  26.669  1.00  0.00           N  
ATOM   3669  CA  HIS A1813       6.823 -27.630  25.951  1.00  0.00           C  
ATOM   3670  C   HIS A1813       5.874 -28.729  26.370  1.00  0.00           C  
ATOM   3671  O   HIS A1813       6.091 -29.897  26.061  1.00  0.00           O  
ATOM   3672  CB  HIS A1813       7.064 -27.717  24.469  1.00  0.00           C  
ATOM   3673  CG  HIS A1813       6.014 -27.035  23.666  1.00  0.00           C  
ATOM   3674  ND1 HIS A1813       6.197 -26.686  22.342  1.00  0.00           N  
ATOM   3675  CD2 HIS A1813       4.764 -26.641  23.996  1.00  0.00           C  
ATOM   3676  CE1 HIS A1813       5.098 -26.109  21.896  1.00  0.00           C  
ATOM   3677  NE2 HIS A1813       4.223 -26.058  22.888  1.00  0.00           N  
ATOM   3678  N   VAL A1814       4.844 -28.339  27.106  1.00  0.00           N  
ATOM   3679  CA  VAL A1814       3.816 -29.240  27.546  1.00  0.00           C  
ATOM   3680  C   VAL A1814       2.765 -29.208  26.493  1.00  0.00           C  
ATOM   3681  O   VAL A1814       2.180 -28.166  26.187  1.00  0.00           O  
ATOM   3682  CB  VAL A1814       3.171 -28.802  28.883  1.00  0.00           C  
ATOM   3683  CG1 VAL A1814       2.076 -29.773  29.281  1.00  0.00           C  
ATOM   3684  CG2 VAL A1814       4.249 -28.622  29.970  1.00  0.00           C  
ATOM   3685  N   VAL A1815       2.547 -30.366  25.910  1.00  0.00           N  
ATOM   3686  CA  VAL A1815       1.580 -30.503  24.842  1.00  0.00           C  
ATOM   3687  C   VAL A1815       0.424 -31.229  25.455  1.00  0.00           C  
ATOM   3688  O   VAL A1815       0.529 -32.410  25.787  1.00  0.00           O  
ATOM   3689  CB  VAL A1815       2.188 -31.229  23.612  1.00  0.00           C  
ATOM   3690  CG1 VAL A1815       1.161 -31.365  22.482  1.00  0.00           C  
ATOM   3691  CG2 VAL A1815       3.400 -30.451  23.141  1.00  0.00           C  
ATOM   3692  N   GLN A1816      -0.658 -30.480  25.661  1.00  0.00           N  
ATOM   3693  CA  GLN A1816      -1.884 -31.056  26.137  1.00  0.00           C  
ATOM   3694  C   GLN A1816      -2.721 -31.601  24.978  1.00  0.00           C  
ATOM   3695  O   GLN A1816      -3.105 -30.853  24.074  1.00  0.00           O  
ATOM   3696  CB  GLN A1816      -2.675 -30.091  27.016  1.00  0.00           C  
ATOM   3697  CG  GLN A1816      -3.945 -30.730  27.543  1.00  0.00           C  
ATOM   3698  CD  GLN A1816      -4.558 -29.951  28.656  1.00  0.00           C  
ATOM   3699  OE1 GLN A1816      -3.870 -29.245  29.377  1.00  0.00           O  
ATOM   3700  NE2 GLN A1816      -5.851 -30.082  28.825  1.00  0.00           N  
ATOM   3701  N   MET A1817      -2.971 -32.911  25.019  1.00  0.00           N  
ATOM   3702  CA  MET A1817      -3.723 -33.627  23.985  1.00  0.00           C  
ATOM   3703  C   MET A1817      -5.136 -33.144  23.808  1.00  0.00           C  
ATOM   3704  O   MET A1817      -5.597 -33.064  22.677  1.00  0.00           O  
ATOM   3705  CB  MET A1817      -3.760 -35.130  24.265  1.00  0.00           C  
ATOM   3706  CG  MET A1817      -2.399 -35.737  24.405  1.00  0.00           C  
ATOM   3707  SD  MET A1817      -1.501 -35.531  22.890  1.00  0.00           S  
ATOM   3708  CE  MET A1817      -2.269 -36.789  21.862  1.00  0.00           C  
ATOM   3709  N   ASN A1818      -5.817 -32.826  24.914  1.00  0.00           N  
ATOM   3710  CA  ASN A1818      -7.234 -32.450  24.903  1.00  0.00           C  
ATOM   3711  C   ASN A1818      -7.426 -31.360  25.886  1.00  0.00           C  
ATOM   3712  O   ASN A1818      -7.461 -31.631  27.075  1.00  0.00           O  
ATOM   3713  CB  ASN A1818      -8.086 -33.640  25.362  1.00  0.00           C  
ATOM   3714  CG  ASN A1818      -9.605 -33.436  25.170  1.00  0.00           C  
ATOM   3715  OD1 ASN A1818     -10.104 -32.349  24.810  1.00  0.00           O  
ATOM   3716  ND2 ASN A1818     -10.348 -34.497  25.436  1.00  0.00           N  
ATOM   3717  N   VAL A1819      -7.585 -30.121  25.413  1.00  0.00           N  
ATOM   3718  CA  VAL A1819      -7.724 -28.964  26.327  1.00  0.00           C  
ATOM   3719  C   VAL A1819      -9.095 -28.879  26.987  1.00  0.00           C  
ATOM   3720  O   VAL A1819      -9.306 -28.083  27.915  1.00  0.00           O  
ATOM   3721  CB  VAL A1819      -7.362 -27.634  25.653  1.00  0.00           C  
ATOM   3722  CG1 VAL A1819      -5.944 -27.710  25.150  1.00  0.00           C  
ATOM   3723  CG2 VAL A1819      -8.365 -27.294  24.523  1.00  0.00           C  
ATOM   3724  N   LYS A1820     -10.008 -29.725  26.512  1.00  0.00           N  
ATOM   3725  CA  LYS A1820     -11.310 -29.927  27.138  1.00  0.00           C  
ATOM   3726  C   LYS A1820     -11.289 -31.001  28.241  1.00  0.00           C  
ATOM   3727  O   LYS A1820     -12.245 -31.128  29.008  1.00  0.00           O  
ATOM   3728  CB  LYS A1820     -12.353 -30.286  26.062  1.00  0.00           C  
ATOM   3729  CG  LYS A1820     -12.553 -29.216  24.980  1.00  0.00           C  
ATOM   3730  CD  LYS A1820     -13.110 -27.921  25.602  1.00  0.00           C  
ATOM   3731  CE  LYS A1820     -12.922 -26.710  24.678  1.00  0.00           C  
ATOM   3732  NZ  LYS A1820     -13.416 -25.457  25.339  1.00  0.00           N  
ATOM   3733  N   ASP A1821     -10.205 -31.770  28.317  1.00  0.00           N  
ATOM   3734  CA  ASP A1821     -10.054 -32.785  29.352  1.00  0.00           C  
ATOM   3735  C   ASP A1821      -9.537 -32.213  30.673  1.00  0.00           C  
ATOM   3736  O   ASP A1821      -8.433 -31.670  30.724  1.00  0.00           O  
ATOM   3737  CB  ASP A1821      -9.133 -33.886  28.887  1.00  0.00           C  
ATOM   3738  CG  ASP A1821      -8.990 -34.979  29.905  1.00  0.00           C  
ATOM   3739  OD1 ASP A1821      -8.524 -34.735  31.019  1.00  0.00           O  
ATOM   3740  OD2 ASP A1821      -9.319 -36.114  29.594  1.00  0.00           O  
ATOM   3741  N   GLU A1829     -10.332 -32.354  31.736  1.00  0.00           N  
ATOM   3742  CA  GLU A1829     -10.023 -31.749  33.019  1.00  0.00           C  
ATOM   3743  C   GLU A1829      -8.823 -32.386  33.701  1.00  0.00           C  
ATOM   3744  O   GLU A1829      -8.055 -31.683  34.375  1.00  0.00           O  
ATOM   3745  CB  GLU A1829     -11.211 -31.816  33.977  1.00  0.00           C  
ATOM   3746  CG  GLU A1829     -12.622 -31.602  33.384  1.00  0.00           C  
ATOM   3747  CD  GLU A1829     -13.727 -31.846  34.445  1.00  0.00           C  
ATOM   3748  OE1 GLU A1829     -13.735 -32.959  35.064  1.00  0.00           O  
ATOM   3749  OE2 GLU A1829     -14.567 -30.931  34.667  1.00  0.00           O  
ATOM   3750  N   TYR A1830      -8.657 -33.709  33.585  1.00  0.00           N  
ATOM   3751  CA  TYR A1830      -7.461 -34.321  34.154  1.00  0.00           C  
ATOM   3752  C   TYR A1830      -6.224 -33.724  33.503  1.00  0.00           C  
ATOM   3753  O   TYR A1830      -5.269 -33.344  34.175  1.00  0.00           O  
ATOM   3754  CB  TYR A1830      -7.474 -35.831  33.967  1.00  0.00           C  
ATOM   3755  CG  TYR A1830      -8.531 -36.482  34.790  1.00  0.00           C  
ATOM   3756  CD1 TYR A1830      -9.549 -37.224  34.180  1.00  0.00           C  
ATOM   3757  CD2 TYR A1830      -8.545 -36.343  36.186  1.00  0.00           C  
ATOM   3758  CE1 TYR A1830     -10.549 -37.822  34.930  1.00  0.00           C  
ATOM   3759  CE2 TYR A1830      -9.540 -36.950  36.945  1.00  0.00           C  
ATOM   3760  CZ  TYR A1830     -10.546 -37.673  36.299  1.00  0.00           C  
ATOM   3761  OH  TYR A1830     -11.545 -38.291  37.024  1.00  0.00           O  
ATOM   3762  N   GLN A1831      -6.288 -33.616  32.183  1.00  0.00           N  
ATOM   3763  CA  GLN A1831      -5.218 -33.066  31.399  1.00  0.00           C  
ATOM   3764  C   GLN A1831      -4.989 -31.622  31.733  1.00  0.00           C  
ATOM   3765  O   GLN A1831      -3.857 -31.221  32.018  1.00  0.00           O  
ATOM   3766  CB  GLN A1831      -5.499 -33.254  29.920  1.00  0.00           C  
ATOM   3767  CG  GLN A1831      -5.417 -34.671  29.505  1.00  0.00           C  
ATOM   3768  CD  GLN A1831      -5.524 -34.799  28.055  1.00  0.00           C  
ATOM   3769  OE1 GLN A1831      -5.040 -33.950  27.325  1.00  0.00           O  
ATOM   3770  NE2 GLN A1831      -6.145 -35.878  27.595  1.00  0.00           N  
ATOM   3771  N   THR A1832      -6.058 -30.843  31.753  1.00  0.00           N  
ATOM   3772  CA  THR A1832      -5.896 -29.419  32.055  1.00  0.00           C  
ATOM   3773  C   THR A1832      -5.222 -29.201  33.410  1.00  0.00           C  
ATOM   3774  O   THR A1832      -4.217 -28.499  33.468  1.00  0.00           O  
ATOM   3775  CB  THR A1832      -7.209 -28.647  31.897  1.00  0.00           C  
ATOM   3776  OG1 THR A1832      -7.599 -28.725  30.524  1.00  0.00           O  
ATOM   3777  CG2 THR A1832      -7.010 -27.189  32.259  1.00  0.00           C  
ATOM   3778  N   LYS A1833      -5.741 -29.852  34.461  1.00  0.00           N  
ATOM   3779  CA  LYS A1833      -5.194 -29.734  35.812  1.00  0.00           C  
ATOM   3780  C   LYS A1833      -3.732 -30.130  35.862  1.00  0.00           C  
ATOM   3781  O   LYS A1833      -2.938 -29.422  36.429  1.00  0.00           O  
ATOM   3782  CB  LYS A1833      -6.005 -30.559  36.836  1.00  0.00           C  
ATOM   3783  CG  LYS A1833      -7.416 -30.007  37.125  1.00  0.00           C  
ATOM   3784  CD  LYS A1833      -8.178 -30.890  38.122  1.00  0.00           C  
ATOM   3785  CE  LYS A1833      -9.503 -30.257  38.519  1.00  0.00           C  
ATOM   3786  NZ  LYS A1833      -9.842 -30.613  39.955  1.00  0.00           N  
ATOM   3787  N   LEU A1834      -3.399 -31.265  35.258  1.00  0.00           N  
ATOM   3788  CA  LEU A1834      -2.041 -31.757  35.163  1.00  0.00           C  
ATOM   3789  C   LEU A1834      -1.094 -30.813  34.395  1.00  0.00           C  
ATOM   3790  O   LEU A1834      -0.008 -30.473  34.872  1.00  0.00           O  
ATOM   3791  CB  LEU A1834      -2.027 -33.141  34.503  1.00  0.00           C  
ATOM   3792  CG  LEU A1834      -1.031 -34.156  35.081  1.00  0.00           C  
ATOM   3793  CD1 LEU A1834      -0.530 -35.173  34.025  1.00  0.00           C  
ATOM   3794  CD2 LEU A1834       0.116 -33.490  35.798  1.00  0.00           C  
ATOM   3795  N   SER A1835      -1.478 -30.428  33.195  1.00  0.00           N  
ATOM   3796  CA  SER A1835      -0.717 -29.413  32.445  1.00  0.00           C  
ATOM   3797  C   SER A1835      -0.462 -28.185  33.273  1.00  0.00           C  
ATOM   3798  O   SER A1835       0.596 -27.609  33.192  1.00  0.00           O  
ATOM   3799  CB  SER A1835      -1.450 -28.990  31.186  1.00  0.00           C  
ATOM   3800  OG  SER A1835      -1.284 -29.979  30.209  1.00  0.00           O  
ATOM   3801  N   GLN A1836      -1.447 -27.800  34.068  1.00  0.00           N  
ATOM   3802  CA  GLN A1836      -1.322 -26.662  34.960  1.00  0.00           C  
ATOM   3803  C   GLN A1836      -0.388 -26.940  36.123  1.00  0.00           C  
ATOM   3804  O   GLN A1836       0.370 -26.057  36.518  1.00  0.00           O  
ATOM   3805  CB  GLN A1836      -2.701 -26.191  35.415  1.00  0.00           C  
ATOM   3806  CG  GLN A1836      -3.368 -25.220  34.406  1.00  0.00           C  
ATOM   3807  CD  GLN A1836      -4.886 -25.055  34.614  1.00  0.00           C  
ATOM   3808  OE1 GLN A1836      -5.450 -25.475  35.635  1.00  0.00           O  
ATOM   3809  NE2 GLN A1836      -5.545 -24.441  33.635  1.00  0.00           N  
ATOM   3810  N   GLU A1837      -0.431 -28.166  36.661  1.00  0.00           N  
ATOM   3811  CA  GLU A1837       0.494 -28.558  37.729  1.00  0.00           C  
ATOM   3812  C   GLU A1837       1.936 -28.598  37.240  1.00  0.00           C  
ATOM   3813  O   GLU A1837       2.807 -28.002  37.849  1.00  0.00           O  
ATOM   3814  CB  GLU A1837       0.133 -29.907  38.339  1.00  0.00           C  
ATOM   3815  CG  GLU A1837      -1.186 -29.968  39.020  1.00  0.00           C  
ATOM   3816  CD  GLU A1837      -1.443 -31.352  39.592  1.00  0.00           C  
ATOM   3817  OE1 GLU A1837      -0.455 -31.944  40.101  1.00  0.00           O  
ATOM   3818  OE2 GLU A1837      -2.612 -31.841  39.520  1.00  0.00           O  
ATOM   3819  N   VAL A1838       2.161 -29.334  36.151  1.00  0.00           N  
ATOM   3820  CA  VAL A1838       3.422 -29.373  35.409  1.00  0.00           C  
ATOM   3821  C   VAL A1838       3.965 -27.969  35.159  1.00  0.00           C  
ATOM   3822  O   VAL A1838       5.089 -27.671  35.553  1.00  0.00           O  
ATOM   3823  CB  VAL A1838       3.251 -30.182  34.068  1.00  0.00           C  
ATOM   3824  CG1 VAL A1838       4.481 -30.111  33.244  1.00  0.00           C  
ATOM   3825  CG2 VAL A1838       2.939 -31.627  34.362  1.00  0.00           C  
ATOM   3826  N   GLU A1839       3.165 -27.098  34.541  1.00  0.00           N  
ATOM   3827  CA  GLU A1839       3.570 -25.699  34.308  1.00  0.00           C  
ATOM   3828  C   GLU A1839       4.010 -25.023  35.585  1.00  0.00           C  
ATOM   3829  O   GLU A1839       5.159 -24.549  35.693  1.00  0.00           O  
ATOM   3830  CB  GLU A1839       2.447 -24.906  33.639  1.00  0.00           C  
ATOM   3831  CG  GLU A1839       2.859 -23.464  33.349  1.00  0.00           C  
ATOM   3832  CD  GLU A1839       1.778 -22.618  32.708  1.00  0.00           C  
ATOM   3833  OE1 GLU A1839       0.565 -22.973  32.780  1.00  0.00           O  
ATOM   3834  OE2 GLU A1839       2.166 -21.558  32.151  1.00  0.00           O  
ATOM   3835  N   ALA A1840       3.107 -25.008  36.567  1.00  0.00           N  
ATOM   3836  CA  ALA A1840       3.378 -24.482  37.922  1.00  0.00           C  
ATOM   3837  C   ALA A1840       4.605 -25.087  38.583  1.00  0.00           C  
ATOM   3838  O   ALA A1840       5.465 -24.363  39.024  1.00  0.00           O  
ATOM   3839  CB  ALA A1840       2.142 -24.649  38.824  1.00  0.00           C  
ATOM   3840  N   MET A1841       4.671 -26.414  38.647  1.00  0.00           N  
ATOM   3841  CA  MET A1841       5.784 -27.148  39.245  1.00  0.00           C  
ATOM   3842  C   MET A1841       7.148 -26.861  38.594  1.00  0.00           C  
ATOM   3843  O   MET A1841       8.164 -26.656  39.270  1.00  0.00           O  
ATOM   3844  CB  MET A1841       5.503 -28.668  39.170  1.00  0.00           C  
ATOM   3845  CG  MET A1841       4.422 -29.186  40.185  1.00  0.00           C  
ATOM   3846  SD  MET A1841       4.468 -30.965  40.556  1.00  0.00           S  
ATOM   3847  CE  MET A1841       3.997 -31.602  38.933  1.00  0.00           C  
ATOM   3848  N   MET A1842       7.164 -26.882  37.270  1.00  0.00           N  
ATOM   3849  CA  MET A1842       8.391 -26.718  36.538  1.00  0.00           C  
ATOM   3850  C   MET A1842       8.878 -25.293  36.516  1.00  0.00           C  
ATOM   3851  O   MET A1842      10.036 -25.079  36.654  1.00  0.00           O  
ATOM   3852  CB  MET A1842       8.239 -27.308  35.151  1.00  0.00           C  
ATOM   3853  CG  MET A1842       8.011 -28.815  35.169  1.00  0.00           C  
ATOM   3854  SD  MET A1842       9.263 -29.800  36.036  1.00  0.00           S  
ATOM   3855  CE  MET A1842       8.445 -30.196  37.566  1.00  0.00           C  
ATOM   3856  N   THR A1843       7.993 -24.319  36.363  1.00  0.00           N  
ATOM   3857  CA  THR A1843       8.363 -22.895  36.504  1.00  0.00           C  
ATOM   3858  C   THR A1843       8.992 -22.661  37.893  1.00  0.00           C  
ATOM   3859  O   THR A1843      10.084 -22.110  38.009  1.00  0.00           O  
ATOM   3860  CB  THR A1843       7.131 -21.978  36.295  1.00  0.00           C  
ATOM   3861  OG1 THR A1843       6.424 -22.401  35.126  1.00  0.00           O  
ATOM   3862  CG2 THR A1843       7.526 -20.482  36.179  1.00  0.00           C  
ATOM   3863  N   GLU A1844       8.303 -23.137  38.927  1.00  0.00           N  
ATOM   3864  CA  GLU A1844       8.828 -23.196  40.291  1.00  0.00           C  
ATOM   3865  C   GLU A1844      10.218 -23.833  40.398  1.00  0.00           C  
ATOM   3866  O   GLU A1844      11.078 -23.332  41.129  1.00  0.00           O  
ATOM   3867  CB  GLU A1844       7.828 -23.938  41.168  1.00  0.00           C  
ATOM   3868  CG  GLU A1844       7.879 -23.646  42.653  1.00  0.00           C  
ATOM   3869  CD  GLU A1844       6.598 -24.103  43.362  1.00  0.00           C  
ATOM   3870  OE1 GLU A1844       6.625 -24.273  44.617  1.00  0.00           O  
ATOM   3871  OE2 GLU A1844       5.555 -24.295  42.657  1.00  0.00           O  
ATOM   3872  N   ALA A1845      10.427 -24.942  39.700  1.00  0.00           N  
ATOM   3873  CA  ALA A1845      11.729 -25.604  39.631  1.00  0.00           C  
ATOM   3874  C   ALA A1845      12.783 -24.825  38.828  1.00  0.00           C  
ATOM   3875  O   ALA A1845      13.953 -25.231  38.795  1.00  0.00           O  
ATOM   3876  CB  ALA A1845      11.566 -26.992  39.046  1.00  0.00           C  
ATOM   3877  N   GLY A1847      12.361 -23.735  38.170  1.00  0.00           N  
ATOM   3878  CA  GLY A1847      13.244 -22.901  37.353  1.00  0.00           C  
ATOM   3879  C   GLY A1847      13.210 -23.136  35.848  1.00  0.00           C  
ATOM   3880  O   GLY A1847      14.023 -22.580  35.105  1.00  0.00           O  
ATOM   3881  N   TYR A1848      12.280 -23.970  35.381  1.00  0.00           N  
ATOM   3882  CA  TYR A1848      12.081 -24.153  33.955  1.00  0.00           C  
ATOM   3883  C   TYR A1848      11.218 -23.068  33.374  1.00  0.00           C  
ATOM   3884  O   TYR A1848      10.310 -22.517  34.049  1.00  0.00           O  
ATOM   3885  CB  TYR A1848      11.456 -25.511  33.627  1.00  0.00           C  
ATOM   3886  CG  TYR A1848      12.358 -26.658  33.977  1.00  0.00           C  
ATOM   3887  CD1 TYR A1848      13.343 -27.102  33.088  1.00  0.00           C  
ATOM   3888  CD2 TYR A1848      12.236 -27.289  35.201  1.00  0.00           C  
ATOM   3889  CE1 TYR A1848      14.191 -28.154  33.430  1.00  0.00           C  
ATOM   3890  CE2 TYR A1848      13.053 -28.336  35.549  1.00  0.00           C  
ATOM   3891  CZ  TYR A1848      14.029 -28.768  34.669  1.00  0.00           C  
ATOM   3892  OH  TYR A1848      14.829 -29.815  35.057  1.00  0.00           O  
ATOM   3893  N   GLU A1849      11.512 -22.771  32.107  1.00  0.00           N  
ATOM   3894  CA  GLU A1849      10.614 -21.981  31.279  1.00  0.00           C  
ATOM   3895  C   GLU A1849       9.750 -22.956  30.505  1.00  0.00           C  
ATOM   3896  O   GLU A1849      10.239 -23.836  29.794  1.00  0.00           O  
ATOM   3897  CB  GLU A1849      11.394 -21.050  30.372  1.00  0.00           C  
ATOM   3898  CG  GLU A1849      12.216 -20.069  31.180  1.00  0.00           C  
ATOM   3899  CD  GLU A1849      13.186 -19.276  30.343  1.00  0.00           C  
ATOM   3900  OE1 GLU A1849      14.003 -18.576  30.950  1.00  0.00           O  
ATOM   3901  OE2 GLU A1849      13.140 -19.346  29.092  1.00  0.00           O  
ATOM   3902  N   VAL A1850       8.452 -22.808  30.719  1.00  0.00           N  
ATOM   3903  CA  VAL A1850       7.459 -23.787  30.311  1.00  0.00           C  
ATOM   3904  C   VAL A1850       6.521 -23.141  29.320  1.00  0.00           C  
ATOM   3905  O   VAL A1850       6.052 -22.049  29.528  1.00  0.00           O  
ATOM   3906  CB  VAL A1850       6.702 -24.436  31.530  1.00  0.00           C  
ATOM   3907  CG1 VAL A1850       5.762 -25.554  31.068  1.00  0.00           C  
ATOM   3908  CG2 VAL A1850       7.674 -25.011  32.502  1.00  0.00           C  
ATOM   3909  N   LEU A1851       6.329 -23.828  28.207  1.00  0.00           N  
ATOM   3910  CA  LEU A1851       5.368 -23.459  27.200  1.00  0.00           C  
ATOM   3911  C   LEU A1851       4.313 -24.554  27.257  1.00  0.00           C  
ATOM   3912  O   LEU A1851       4.650 -25.741  27.284  1.00  0.00           O  
ATOM   3913  CB  LEU A1851       6.022 -23.369  25.811  1.00  0.00           C  
ATOM   3914  CG  LEU A1851       5.107 -22.999  24.630  1.00  0.00           C  
ATOM   3915  CD1 LEU A1851       4.414 -21.735  24.936  1.00  0.00           C  
ATOM   3916  CD2 LEU A1851       5.854 -22.954  23.288  1.00  0.00           C  
ATOM   3917  N   VAL A1852       3.055 -24.143  27.369  1.00  0.00           N  
ATOM   3918  CA  VAL A1852       1.940 -25.073  27.485  1.00  0.00           C  
ATOM   3919  C   VAL A1852       1.060 -24.959  26.274  1.00  0.00           C  
ATOM   3920  O   VAL A1852       0.451 -23.927  26.018  1.00  0.00           O  
ATOM   3921  CB  VAL A1852       1.083 -24.875  28.788  1.00  0.00           C  
ATOM   3922  CG1 VAL A1852      -0.062 -25.946  28.874  1.00  0.00           C  
ATOM   3923  CG2 VAL A1852       1.979 -24.922  30.003  1.00  0.00           C  
ATOM   3924  N   ASP A1853       0.994 -26.029  25.523  1.00  0.00           N  
ATOM   3925  CA  ASP A1853       0.138 -25.994  24.378  1.00  0.00           C  
ATOM   3926  C   ASP A1853      -1.304 -26.325  24.772  1.00  0.00           C  
ATOM   3927  O   ASP A1853      -1.786 -27.478  24.672  1.00  0.00           O  
ATOM   3928  CB  ASP A1853       0.662 -26.797  23.198  1.00  0.00           C  
ATOM   3929  CG  ASP A1853      -0.041 -26.431  21.974  1.00  0.00           C  
ATOM   3930  OD1 ASP A1853      -1.108 -25.823  22.135  1.00  0.00           O  
ATOM   3931  OD2 ASP A1853       0.433 -26.722  20.866  1.00  0.00           O  
ATOM   3932  N   ASP A1854      -1.945 -25.252  25.241  1.00  0.00           N  
ATOM   3933  CA  ASP A1854      -3.295 -25.228  25.771  1.00  0.00           C  
ATOM   3934  C   ASP A1854      -4.277 -24.876  24.673  1.00  0.00           C  
ATOM   3935  O   ASP A1854      -5.436 -24.538  24.935  1.00  0.00           O  
ATOM   3936  CB  ASP A1854      -3.370 -24.166  26.857  1.00  0.00           C  
ATOM   3937  CG  ASP A1854      -3.155 -22.777  26.307  1.00  0.00           C  
ATOM   3938  OD1 ASP A1854      -2.307 -22.610  25.406  1.00  0.00           O  
ATOM   3939  OD2 ASP A1854      -3.856 -21.852  26.765  1.00  0.00           O  
ATOM   3940  N   ARG A1855      -3.830 -24.946  23.436  1.00  0.00           N  
ATOM   3941  CA  ARG A1855      -4.683 -24.517  22.343  1.00  0.00           C  
ATOM   3942  C   ARG A1855      -5.773 -25.541  22.022  1.00  0.00           C  
ATOM   3943  O   ARG A1855      -5.570 -26.747  22.154  1.00  0.00           O  
ATOM   3944  CB  ARG A1855      -3.843 -24.241  21.096  1.00  0.00           C  
ATOM   3945  CG  ARG A1855      -2.980 -23.011  21.192  1.00  0.00           C  
ATOM   3946  CD  ARG A1855      -2.072 -22.950  20.029  1.00  0.00           C  
ATOM   3947  NE  ARG A1855      -1.229 -24.136  19.876  1.00  0.00           N  
ATOM   3948  CZ  ARG A1855      -0.684 -24.496  18.716  1.00  0.00           C  
ATOM   3949  NH1 ARG A1855      -0.960 -23.784  17.623  1.00  0.00           N  
ATOM   3950  NH2 ARG A1855       0.082 -25.576  18.622  1.00  0.00           N  
ATOM   3951  N   ASN A1857      -6.930 -25.035  21.606  1.00  0.00           N  
ATOM   3952  CA  ASN A1857      -7.964 -25.829  20.980  1.00  0.00           C  
ATOM   3953  C   ASN A1857      -7.444 -26.230  19.633  1.00  0.00           C  
ATOM   3954  O   ASN A1857      -7.890 -25.763  18.606  1.00  0.00           O  
ATOM   3955  CB  ASN A1857      -9.214 -24.994  20.810  1.00  0.00           C  
ATOM   3956  CG  ASN A1857     -10.461 -25.816  20.724  1.00  0.00           C  
ATOM   3957  OD1 ASN A1857     -10.430 -27.019  20.425  1.00  0.00           O  
ATOM   3958  ND2 ASN A1857     -11.599 -25.158  20.967  1.00  0.00           N  
ATOM   3959  N   GLU A1859      -6.464 -27.103  19.645  1.00  0.00           N  
ATOM   3960  CA  GLU A1859      -5.816 -27.495  18.425  1.00  0.00           C  
ATOM   3961  C   GLU A1859      -5.639 -29.009  18.449  1.00  0.00           C  
ATOM   3962  O   GLU A1859      -5.482 -29.632  19.517  1.00  0.00           O  
ATOM   3963  CB  GLU A1859      -4.494 -26.734  18.289  1.00  0.00           C  
ATOM   3964  CG  GLU A1859      -4.043 -26.501  16.910  1.00  0.00           C  
ATOM   3965  CD  GLU A1859      -4.896 -25.498  16.125  1.00  0.00           C  
ATOM   3966  OE1 GLU A1859      -5.192 -24.385  16.635  1.00  0.00           O  
ATOM   3967  OE2 GLU A1859      -5.246 -25.835  14.969  1.00  0.00           O  
ATOM   3968  N   ARG A1860      -5.729 -29.617  17.281  1.00  0.00           N  
ATOM   3969  CA  ARG A1860      -5.595 -31.057  17.205  1.00  0.00           C  
ATOM   3970  C   ARG A1860      -4.133 -31.392  17.542  1.00  0.00           C  
ATOM   3971  O   ARG A1860      -3.213 -30.587  17.295  1.00  0.00           O  
ATOM   3972  CB  ARG A1860      -6.077 -31.586  15.849  1.00  0.00           C  
ATOM   3973  CG  ARG A1860      -5.013 -31.626  14.806  1.00  0.00           C  
ATOM   3974  CD  ARG A1860      -5.548 -31.695  13.376  1.00  0.00           C  
ATOM   3975  NE  ARG A1860      -4.476 -31.277  12.468  1.00  0.00           N  
ATOM   3976  CZ  ARG A1860      -4.586 -31.114  11.151  1.00  0.00           C  
ATOM   3977  NH1 ARG A1860      -5.740 -31.347  10.527  1.00  0.00           N  
ATOM   3978  NH2 ARG A1860      -3.525 -30.715  10.451  1.00  0.00           N  
ATOM   3979  N   ALA A1861      -3.935 -32.555  18.149  1.00  0.00           N  
ATOM   3980  CA  ALA A1861      -2.671 -32.876  18.771  1.00  0.00           C  
ATOM   3981  C   ALA A1861      -1.531 -32.945  17.766  1.00  0.00           C  
ATOM   3982  O   ALA A1861      -0.411 -32.564  18.083  1.00  0.00           O  
ATOM   3983  CB  ALA A1861      -2.795 -34.163  19.571  1.00  0.00           C  
ATOM   3984  N   GLY A1862      -1.822 -33.407  16.552  1.00  0.00           N  
ATOM   3985  CA  GLY A1862      -0.855 -33.429  15.459  1.00  0.00           C  
ATOM   3986  C   GLY A1862      -0.387 -32.053  15.021  1.00  0.00           C  
ATOM   3987  O   GLY A1862       0.695 -31.925  14.491  1.00  0.00           O  
ATOM   3988  N   VAL A1863      -1.214 -31.028  15.218  1.00  0.00           N  
ATOM   3989  CA  VAL A1863      -0.791 -29.637  15.008  1.00  0.00           C  
ATOM   3990  C   VAL A1863       0.115 -29.184  16.150  1.00  0.00           C  
ATOM   3991  O   VAL A1863       1.158 -28.573  15.916  1.00  0.00           O  
ATOM   3992  CB  VAL A1863      -2.006 -28.653  14.922  1.00  0.00           C  
ATOM   3993  CG1 VAL A1863      -1.561 -27.139  15.113  1.00  0.00           C  
ATOM   3994  CG2 VAL A1863      -2.772 -28.862  13.613  1.00  0.00           C  
ATOM   3995  N   LYS A1864      -0.303 -29.450  17.379  1.00  0.00           N  
ATOM   3996  CA  LYS A1864       0.520 -29.174  18.530  1.00  0.00           C  
ATOM   3997  C   LYS A1864       1.943 -29.740  18.446  1.00  0.00           C  
ATOM   3998  O   LYS A1864       2.905 -29.009  18.669  1.00  0.00           O  
ATOM   3999  CB  LYS A1864      -0.200 -29.628  19.785  1.00  0.00           C  
ATOM   4000  CG  LYS A1864      -1.477 -28.854  20.013  1.00  0.00           C  
ATOM   4001  CD  LYS A1864      -2.019 -29.121  21.350  1.00  0.00           C  
ATOM   4002  CE  LYS A1864      -3.148 -28.185  21.668  1.00  0.00           C  
ATOM   4003  NZ  LYS A1864      -3.666 -28.462  23.051  1.00  0.00           N  
ATOM   4004  N   PHE A1865       2.073 -31.030  18.123  1.00  0.00           N  
ATOM   4005  CA  PHE A1865       3.390 -31.680  17.997  1.00  0.00           C  
ATOM   4006  C   PHE A1865       4.228 -31.150  16.843  1.00  0.00           C  
ATOM   4007  O   PHE A1865       5.425 -30.915  17.005  1.00  0.00           O  
ATOM   4008  CB  PHE A1865       3.255 -33.219  17.925  1.00  0.00           C  
ATOM   4009  CG  PHE A1865       2.811 -33.813  19.217  1.00  0.00           C  
ATOM   4010  CD1 PHE A1865       3.648 -33.778  20.324  1.00  0.00           C  
ATOM   4011  CD2 PHE A1865       1.540 -34.345  19.352  1.00  0.00           C  
ATOM   4012  CE1 PHE A1865       3.222 -34.284  21.549  1.00  0.00           C  
ATOM   4013  CE2 PHE A1865       1.109 -34.835  20.552  1.00  0.00           C  
ATOM   4014  CZ  PHE A1865       1.940 -34.824  21.647  1.00  0.00           C  
ATOM   4015  N   ALA A1866       3.590 -30.967  15.692  1.00  0.00           N  
ATOM   4016  CA  ALA A1866       4.202 -30.311  14.544  1.00  0.00           C  
ATOM   4017  C   ALA A1866       4.634 -28.876  14.883  1.00  0.00           C  
ATOM   4018  O   ALA A1866       5.728 -28.477  14.512  1.00  0.00           O  
ATOM   4019  CB  ALA A1866       3.253 -30.348  13.341  1.00  0.00           C  
ATOM   4020  N   ASP A1867       3.805 -28.110  15.611  1.00  0.00           N  
ATOM   4021  CA  ASP A1867       4.237 -26.757  16.036  1.00  0.00           C  
ATOM   4022  C   ASP A1867       5.356 -26.870  17.010  1.00  0.00           C  
ATOM   4023  O   ASP A1867       6.270 -26.064  16.986  1.00  0.00           O  
ATOM   4024  CB  ASP A1867       3.127 -25.966  16.717  1.00  0.00           C  
ATOM   4025  CG  ASP A1867       2.142 -25.402  15.765  1.00  0.00           C  
ATOM   4026  OD1 ASP A1867       2.409 -25.290  14.540  1.00  0.00           O  
ATOM   4027  OD2 ASP A1867       1.052 -25.070  16.249  1.00  0.00           O  
ATOM   4028  N   ALA A1878       5.263 -27.872  17.888  1.00  0.00           N  
ATOM   4029  CA  ALA A1878       6.263 -28.137  18.928  1.00  0.00           C  
ATOM   4030  C   ALA A1878       7.640 -28.414  18.319  1.00  0.00           C  
ATOM   4031  O   ALA A1878       8.659 -27.853  18.753  1.00  0.00           O  
ATOM   4032  CB  ALA A1878       5.799 -29.264  19.855  1.00  0.00           C  
ATOM   4033  N   ASP A1879       7.665 -29.248  17.291  1.00  0.00           N  
ATOM   4034  CA  ASP A1879       8.874 -29.455  16.514  1.00  0.00           C  
ATOM   4035  C   ASP A1879       9.459 -28.186  15.924  1.00  0.00           C  
ATOM   4036  O   ASP A1879      10.658 -28.058  15.854  1.00  0.00           O  
ATOM   4037  CB  ASP A1879       8.601 -30.451  15.402  1.00  0.00           C  
ATOM   4038  CG  ASP A1879       8.429 -31.856  15.930  1.00  0.00           C  
ATOM   4039  OD1 ASP A1879       8.816 -32.081  17.117  1.00  0.00           O  
ATOM   4040  OD2 ASP A1879       7.937 -32.720  15.167  1.00  0.00           O  
ATOM   4041  N   LEU A1880       8.613 -27.257  15.488  1.00  0.00           N  
ATOM   4042  CA  LEU A1880       9.088 -26.015  14.912  1.00  0.00           C  
ATOM   4043  C   LEU A1880       9.560 -25.082  16.000  1.00  0.00           C  
ATOM   4044  O   LEU A1880      10.603 -24.428  15.847  1.00  0.00           O  
ATOM   4045  CB  LEU A1880       8.003 -25.336  14.096  1.00  0.00           C  
ATOM   4046  CG  LEU A1880       7.461 -26.057  12.873  1.00  0.00           C  
ATOM   4047  CD1 LEU A1880       6.160 -25.391  12.462  1.00  0.00           C  
ATOM   4048  CD2 LEU A1880       8.458 -26.068  11.756  1.00  0.00           C  
ATOM   4049  N   ILE A1881       8.804 -25.048  17.107  1.00  0.00           N  
ATOM   4050  CA  ILE A1881       9.169 -24.245  18.259  1.00  0.00           C  
ATOM   4051  C   ILE A1881      10.522 -24.682  18.864  1.00  0.00           C  
ATOM   4052  O   ILE A1881      11.379 -23.857  19.168  1.00  0.00           O  
ATOM   4053  CB  ILE A1881       8.021 -24.212  19.299  1.00  0.00           C  
ATOM   4054  CG1 ILE A1881       6.831 -23.473  18.700  1.00  0.00           C  
ATOM   4055  CG2 ILE A1881       8.491 -23.600  20.604  1.00  0.00           C  
ATOM   4056  CD1 ILE A1881       5.488 -23.790  19.309  1.00  0.00           C  
ATOM   4057  N   GLY A1882      10.716 -25.981  19.043  1.00  0.00           N  
ATOM   4058  CA  GLY A1882      12.042 -26.492  19.353  1.00  0.00           C  
ATOM   4059  C   GLY A1882      12.482 -26.307  20.776  1.00  0.00           C  
ATOM   4060  O   GLY A1882      13.691 -26.058  21.058  1.00  0.00           O  
ATOM   4061  N   CYS A1883      11.531 -26.453  21.697  1.00  0.00           N  
ATOM   4062  CA  CYS A1883      11.904 -26.690  23.082  1.00  0.00           C  
ATOM   4063  C   CYS A1883      12.505 -28.092  23.131  1.00  0.00           C  
ATOM   4064  O   CYS A1883      12.002 -29.007  22.444  1.00  0.00           O  
ATOM   4065  CB  CYS A1883      10.710 -26.597  24.035  1.00  0.00           C  
ATOM   4066  SG  CYS A1883       9.826 -25.084  23.892  1.00  0.00           S  
ATOM   4067  N   PRO A1884      13.583 -28.258  23.914  1.00  0.00           N  
ATOM   4068  CA  PRO A1884      14.324 -29.522  24.024  1.00  0.00           C  
ATOM   4069  C   PRO A1884      13.549 -30.646  24.714  1.00  0.00           C  
ATOM   4070  O   PRO A1884      13.815 -31.803  24.483  1.00  0.00           O  
ATOM   4071  CB  PRO A1884      15.535 -29.135  24.876  1.00  0.00           C  
ATOM   4072  CG  PRO A1884      15.082 -27.938  25.671  1.00  0.00           C  
ATOM   4073  CD  PRO A1884      14.188 -27.191  24.730  1.00  0.00           C  
ATOM   4074  N   ILE A1885      12.635 -30.288  25.611  1.00  0.00           N  
ATOM   4075  CA  ILE A1885      11.922 -31.258  26.404  1.00  0.00           C  
ATOM   4076  C   ILE A1885      10.459 -31.086  26.084  1.00  0.00           C  
ATOM   4077  O   ILE A1885       9.881 -30.067  26.386  1.00  0.00           O  
ATOM   4078  CB  ILE A1885      12.161 -31.068  27.921  1.00  0.00           C  
ATOM   4079  CG1 ILE A1885      13.667 -31.056  28.231  1.00  0.00           C  
ATOM   4080  CG2 ILE A1885      11.447 -32.201  28.684  1.00  0.00           C  
ATOM   4081  CD1 ILE A1885      14.106 -30.356  29.568  1.00  0.00           C  
ATOM   4082  N   ARG A1886       9.877 -32.067  25.410  1.00  0.00           N  
ATOM   4083  CA  ARG A1886       8.454 -32.059  25.210  1.00  0.00           C  
ATOM   4084  C   ARG A1886       7.799 -32.852  26.339  1.00  0.00           C  
ATOM   4085  O   ARG A1886       8.296 -33.885  26.752  1.00  0.00           O  
ATOM   4086  CB  ARG A1886       8.107 -32.625  23.839  1.00  0.00           C  
ATOM   4087  CG  ARG A1886       6.659 -32.474  23.471  1.00  0.00           C  
ATOM   4088  CD  ARG A1886       6.532 -32.642  21.989  1.00  0.00           C  
ATOM   4089  NE  ARG A1886       7.591 -31.891  21.304  1.00  0.00           N  
ATOM   4090  CZ  ARG A1886       7.829 -31.933  20.000  1.00  0.00           C  
ATOM   4091  NH1 ARG A1886       7.064 -32.686  19.200  1.00  0.00           N  
ATOM   4092  NH2 ARG A1886       8.828 -31.204  19.512  1.00  0.00           N  
ATOM   4093  N   ILE A1887       6.696 -32.345  26.864  1.00  0.00           N  
ATOM   4094  CA  ILE A1887       5.979 -33.043  27.909  1.00  0.00           C  
ATOM   4095  C   ILE A1887       4.573 -33.154  27.415  1.00  0.00           C  
ATOM   4096  O   ILE A1887       3.878 -32.158  27.311  1.00  0.00           O  
ATOM   4097  CB  ILE A1887       6.051 -32.286  29.254  1.00  0.00           C  
ATOM   4098  CG1 ILE A1887       7.522 -32.082  29.668  1.00  0.00           C  
ATOM   4099  CG2 ILE A1887       5.233 -32.989  30.340  1.00  0.00           C  
ATOM   4100  CD1 ILE A1887       7.723 -31.469  31.039  1.00  0.00           C  
ATOM   4101  N   THR A1888       4.161 -34.378  27.077  1.00  0.00           N  
ATOM   4102  CA  THR A1888       2.792 -34.627  26.634  1.00  0.00           C  
ATOM   4103  C   THR A1888       1.844 -34.874  27.799  1.00  0.00           C  
ATOM   4104  O   THR A1888       2.099 -35.708  28.627  1.00  0.00           O  
ATOM   4105  CB  THR A1888       2.741 -35.819  25.656  1.00  0.00           C  
ATOM   4106  OG1 THR A1888       3.642 -35.541  24.587  1.00  0.00           O  
ATOM   4107  CG2 THR A1888       1.366 -35.975  25.090  1.00  0.00           C  
ATOM   4108  N   VAL A1889       0.743 -34.141  27.830  1.00  0.00           N  
ATOM   4109  CA  VAL A1889      -0.327 -34.383  28.784  1.00  0.00           C  
ATOM   4110  C   VAL A1889      -1.509 -34.981  28.013  1.00  0.00           C  
ATOM   4111  O   VAL A1889      -2.183 -34.301  27.254  1.00  0.00           O  
ATOM   4112  CB  VAL A1889      -0.676 -33.094  29.598  1.00  0.00           C  
ATOM   4113  CG1 VAL A1889      -1.811 -33.321  30.562  1.00  0.00           C  
ATOM   4114  CG2 VAL A1889       0.540 -32.633  30.391  1.00  0.00           C  
ATOM   4115  N   GLY A1890      -1.735 -36.279  28.187  1.00  0.00           N  
ATOM   4116  CA  GLY A1890      -2.776 -36.960  27.464  1.00  0.00           C  
ATOM   4117  C   GLY A1890      -3.530 -37.883  28.367  1.00  0.00           C  
ATOM   4118  O   GLY A1890      -3.729 -37.591  29.551  1.00  0.00           O  
ATOM   4119  N   LYS A1891      -3.910 -39.015  27.787  1.00  0.00           N  
ATOM   4120  CA  LYS A1891      -4.705 -40.069  28.434  1.00  0.00           C  
ATOM   4121  C   LYS A1891      -4.240 -40.509  29.821  1.00  0.00           C  
ATOM   4122  O   LYS A1891      -5.052 -40.981  30.617  1.00  0.00           O  
ATOM   4123  CB  LYS A1891      -4.824 -41.277  27.514  1.00  0.00           C  
ATOM   4124  CG  LYS A1891      -3.512 -41.892  27.206  1.00  0.00           C  
ATOM   4125  CD  LYS A1891      -3.658 -42.981  26.195  1.00  0.00           C  
ATOM   4126  CE  LYS A1891      -2.333 -43.389  25.634  1.00  0.00           C  
ATOM   4127  NZ  LYS A1891      -2.586 -44.359  24.544  1.00  0.00           N  
ATOM   4128  N   LYS A1892      -2.958 -40.311  30.109  1.00  0.00           N  
ATOM   4129  CA  LYS A1892      -2.357 -40.721  31.389  1.00  0.00           C  
ATOM   4130  C   LYS A1892      -2.423 -39.684  32.483  1.00  0.00           C  
ATOM   4131  O   LYS A1892      -2.018 -39.960  33.603  1.00  0.00           O  
ATOM   4132  CB  LYS A1892      -0.910 -41.177  31.188  1.00  0.00           C  
ATOM   4133  CG  LYS A1892      -0.802 -42.373  30.270  1.00  0.00           C  
ATOM   4134  CD  LYS A1892       0.597 -42.953  30.170  1.00  0.00           C  
ATOM   4135  CE  LYS A1892       0.551 -44.508  30.195  1.00  0.00           C  
ATOM   4136  NZ  LYS A1892       0.887 -45.144  31.575  1.00  0.00           N  
ATOM   4137  N   ALA A1893      -2.931 -38.495  32.156  1.00  0.00           N  
ATOM   4138  CA  ALA A1893      -3.087 -37.400  33.109  1.00  0.00           C  
ATOM   4139  C   ALA A1893      -3.808 -37.782  34.401  1.00  0.00           C  
ATOM   4140  O   ALA A1893      -3.370 -37.405  35.466  1.00  0.00           O  
ATOM   4141  CB  ALA A1893      -3.787 -36.214  32.451  1.00  0.00           C  
ATOM   4142  N   VAL A1894      -4.913 -38.524  34.294  1.00  0.00           N  
ATOM   4143  CA  VAL A1894      -5.667 -38.993  35.466  1.00  0.00           C  
ATOM   4144  C   VAL A1894      -4.722 -39.642  36.462  1.00  0.00           C  
ATOM   4145  O   VAL A1894      -4.836 -39.452  37.678  1.00  0.00           O  
ATOM   4146  CB  VAL A1894      -6.862 -39.957  35.076  1.00  0.00           C  
ATOM   4147  CG1 VAL A1894      -6.370 -41.267  34.448  1.00  0.00           C  
ATOM   4148  CG2 VAL A1894      -7.765 -40.215  36.266  1.00  0.00           C  
ATOM   4149  N   ASP A1895      -3.747 -40.363  35.925  1.00  0.00           N  
ATOM   4150  CA  ASP A1895      -2.746 -41.051  36.720  1.00  0.00           C  
ATOM   4151  C   ASP A1895      -1.556 -40.178  37.062  1.00  0.00           C  
ATOM   4152  O   ASP A1895      -0.637 -40.622  37.727  1.00  0.00           O  
ATOM   4153  CB  ASP A1895      -2.316 -42.321  35.995  1.00  0.00           C  
ATOM   4154  CG  ASP A1895      -3.446 -43.313  35.867  1.00  0.00           C  
ATOM   4155  OD1 ASP A1895      -3.625 -43.927  34.794  1.00  0.00           O  
ATOM   4156  OD2 ASP A1895      -4.195 -43.449  36.853  1.00  0.00           O  
ATOM   4157  N   GLY A1896      -1.580 -38.927  36.635  1.00  0.00           N  
ATOM   4158  CA  GLY A1896      -0.554 -37.960  37.039  1.00  0.00           C  
ATOM   4159  C   GLY A1896       0.756 -38.170  36.326  1.00  0.00           C  
ATOM   4160  O   GLY A1896       1.801 -37.759  36.805  1.00  0.00           O  
ATOM   4161  N   VAL A1898       0.674 -38.812  35.161  1.00  0.00           N  
ATOM   4162  CA  VAL A1898       1.834 -39.214  34.375  1.00  0.00           C  
ATOM   4163  C   VAL A1898       1.864 -38.450  33.067  1.00  0.00           C  
ATOM   4164  O   VAL A1898       0.826 -38.181  32.455  1.00  0.00           O  
ATOM   4165  CB  VAL A1898       1.812 -40.760  34.105  1.00  0.00           C  
ATOM   4166  CG1 VAL A1898       2.838 -41.171  33.057  1.00  0.00           C  
ATOM   4167  CG2 VAL A1898       2.062 -41.499  35.412  1.00  0.00           C  
ATOM   4168  N   VAL A1899       3.070 -38.074  32.657  1.00  0.00           N  
ATOM   4169  CA  VAL A1899       3.280 -37.407  31.381  1.00  0.00           C  
ATOM   4170  C   VAL A1899       4.331 -38.154  30.601  1.00  0.00           C  
ATOM   4171  O   VAL A1899       5.134 -38.891  31.171  1.00  0.00           O  
ATOM   4172  CB  VAL A1899       3.772 -35.952  31.565  1.00  0.00           C  
ATOM   4173  CG1 VAL A1899       2.707 -35.112  32.253  1.00  0.00           C  
ATOM   4174  CG2 VAL A1899       5.100 -35.913  32.315  1.00  0.00           C  
ATOM   4175  N   GLU A1900       4.351 -37.929  29.300  1.00  0.00           N  
ATOM   4176  CA  GLU A1900       5.368 -38.515  28.476  1.00  0.00           C  
ATOM   4177  C   GLU A1900       6.372 -37.411  28.269  1.00  0.00           C  
ATOM   4178  O   GLU A1900       6.012 -36.346  27.819  1.00  0.00           O  
ATOM   4179  CB  GLU A1900       4.798 -39.013  27.150  1.00  0.00           C  
ATOM   4180  CG  GLU A1900       3.763 -40.094  27.276  1.00  0.00           C  
ATOM   4181  CD  GLU A1900       2.903 -40.196  26.032  1.00  0.00           C  
ATOM   4182  OE1 GLU A1900       3.435 -39.890  24.927  1.00  0.00           O  
ATOM   4183  OE2 GLU A1900       1.697 -40.548  26.158  1.00  0.00           O  
ATOM   4184  N   VAL A1901       7.609 -37.654  28.676  1.00  0.00           N  
ATOM   4185  CA  VAL A1901       8.692 -36.748  28.428  1.00  0.00           C  
ATOM   4186  C   VAL A1901       9.400 -37.186  27.135  1.00  0.00           C  
ATOM   4187  O   VAL A1901       9.647 -38.369  26.921  1.00  0.00           O  
ATOM   4188  CB  VAL A1901       9.648 -36.693  29.636  1.00  0.00           C  
ATOM   4189  CG1 VAL A1901      10.805 -35.741  29.390  1.00  0.00           C  
ATOM   4190  CG2 VAL A1901       8.887 -36.224  30.892  1.00  0.00           C  
ATOM   4191  N   LYS A1902       9.662 -36.239  26.244  1.00  0.00           N  
ATOM   4192  CA  LYS A1902      10.530 -36.496  25.097  1.00  0.00           C  
ATOM   4193  C   LYS A1902      11.663 -35.494  25.072  1.00  0.00           C  
ATOM   4194  O   LYS A1902      11.445 -34.287  25.002  1.00  0.00           O  
ATOM   4195  CB  LYS A1902       9.778 -36.544  23.759  1.00  0.00           C  
ATOM   4196  CG  LYS A1902      10.733 -36.621  22.587  1.00  0.00           C  
ATOM   4197  CD  LYS A1902      10.148 -37.213  21.349  1.00  0.00           C  
ATOM   4198  CE  LYS A1902      11.229 -37.334  20.264  1.00  0.00           C  
ATOM   4199  NZ  LYS A1902      10.715 -37.956  18.976  1.00  0.00           N  
ATOM   4200  N   ILE A1903      12.878 -36.012  25.197  1.00  0.00           N  
ATOM   4201  CA  ILE A1903      14.075 -35.223  24.998  1.00  0.00           C  
ATOM   4202  C   ILE A1903      14.331 -35.285  23.500  1.00  0.00           C  
ATOM   4203  O   ILE A1903      14.773 -36.308  22.958  1.00  0.00           O  
ATOM   4204  CB  ILE A1903      15.279 -35.711  25.851  1.00  0.00           C  
ATOM   4205  CG1 ILE A1903      14.853 -35.981  27.307  1.00  0.00           C  
ATOM   4206  CG2 ILE A1903      16.435 -34.705  25.812  1.00  0.00           C  
ATOM   4207  CD1 ILE A1903      14.433 -34.737  28.067  1.00  0.00           C  
ATOM   4208  N   LYS A1904      13.973 -34.179  22.843  1.00  0.00           N  
ATOM   4209  CA  LYS A1904      14.024 -34.033  21.393  1.00  0.00           C  
ATOM   4210  C   LYS A1904      15.402 -34.297  20.810  1.00  0.00           C  
ATOM   4211  O   LYS A1904      15.508 -34.857  19.723  1.00  0.00           O  
ATOM   4212  CB  LYS A1904      13.534 -32.637  20.986  1.00  0.00           C  
ATOM   4213  CG  LYS A1904      12.047 -32.500  21.073  1.00  0.00           C  
ATOM   4214  CD  LYS A1904      11.381 -33.329  19.979  1.00  0.00           C  
ATOM   4215  CE  LYS A1904      11.890 -32.922  18.587  1.00  0.00           C  
ATOM   4216  NZ  LYS A1904      11.223 -33.720  17.541  1.00  0.00           N  
ATOM   4217  N   ARG A1905      16.435 -33.900  21.560  1.00  0.00           N  
ATOM   4218  CA  ARG A1905      17.834 -34.025  21.144  1.00  0.00           C  
ATOM   4219  C   ARG A1905      18.174 -35.475  20.892  1.00  0.00           C  
ATOM   4220  O   ARG A1905      18.780 -35.805  19.870  1.00  0.00           O  
ATOM   4221  CB  ARG A1905      18.752 -33.484  22.238  1.00  0.00           C  
ATOM   4222  CG  ARG A1905      20.074 -32.934  21.758  1.00  0.00           C  
ATOM   4223  CD  ARG A1905      21.147 -33.128  22.812  1.00  0.00           C  
ATOM   4224  NE  ARG A1905      21.692 -34.498  22.754  1.00  0.00           N  
ATOM   4225  CZ  ARG A1905      22.332 -35.113  23.749  1.00  0.00           C  
ATOM   4226  NH1 ARG A1905      22.511 -34.501  24.903  1.00  0.00           N  
ATOM   4227  NH2 ARG A1905      22.776 -36.360  23.594  1.00  0.00           N  
ATOM   4228  N   THR A1906      17.754 -36.325  21.835  1.00  0.00           N  
ATOM   4229  CA  THR A1906      18.170 -37.722  21.950  1.00  0.00           C  
ATOM   4230  C   THR A1906      17.159 -38.747  21.428  1.00  0.00           C  
ATOM   4231  O   THR A1906      17.514 -39.921  21.248  1.00  0.00           O  
ATOM   4232  CB  THR A1906      18.456 -38.064  23.432  1.00  0.00           C  
ATOM   4233  OG1 THR A1906      17.280 -37.835  24.218  1.00  0.00           O  
ATOM   4234  CG2 THR A1906      19.591 -37.235  23.987  1.00  0.00           C  
ATOM   4235  N   GLY A1907      15.905 -38.314  21.202  1.00  0.00           N  
ATOM   4236  CA  GLY A1907      14.777 -39.204  20.919  1.00  0.00           C  
ATOM   4237  C   GLY A1907      14.209 -39.882  22.166  1.00  0.00           C  
ATOM   4238  O   GLY A1907      13.177 -40.553  22.111  1.00  0.00           O  
ATOM   4239  N   GLU A1909      14.876 -39.695  23.298  1.00  0.00           N  
ATOM   4240  CA  GLU A1909      14.461 -40.314  24.555  1.00  0.00           C  
ATOM   4241  C   GLU A1909      13.018 -39.992  24.940  1.00  0.00           C  
ATOM   4242  O   GLU A1909      12.636 -38.830  25.102  1.00  0.00           O  
ATOM   4243  CB  GLU A1909      15.434 -39.999  25.695  1.00  0.00           C  
ATOM   4244  CG  GLU A1909      14.981 -40.562  27.079  1.00  0.00           C  
ATOM   4245  CD  GLU A1909      16.136 -41.139  27.923  1.00  0.00           C  
ATOM   4246  OE1 GLU A1909      17.277 -40.584  27.896  1.00  0.00           O  
ATOM   4247  OE2 GLU A1909      15.892 -42.161  28.618  1.00  0.00           O  
ATOM   4248  N   MET A1910      12.228 -41.057  25.051  1.00  0.00           N  
ATOM   4249  CA  MET A1910      10.889 -40.968  25.593  1.00  0.00           C  
ATOM   4250  C   MET A1910      10.782 -41.742  26.887  1.00  0.00           C  
ATOM   4251  O   MET A1910      11.376 -42.793  27.035  1.00  0.00           O  
ATOM   4252  CB  MET A1910       9.853 -41.464  24.606  1.00  0.00           C  
ATOM   4253  CG  MET A1910       9.139 -40.368  23.917  1.00  0.00           C  
ATOM   4254  SD  MET A1910       8.145 -41.052  22.588  1.00  0.00           S  
ATOM   4255  CE  MET A1910       9.378 -41.293  21.285  1.00  0.00           C  
ATOM   4256  N   LEU A1913      10.059 -41.173  27.840  1.00  0.00           N  
ATOM   4257  CA  LEU A1913       9.762 -41.846  29.077  1.00  0.00           C  
ATOM   4258  C   LEU A1913       8.479 -41.322  29.685  1.00  0.00           C  
ATOM   4259  O   LEU A1913       8.169 -40.137  29.589  1.00  0.00           O  
ATOM   4260  CB  LEU A1913      10.943 -41.807  30.060  1.00  0.00           C  
ATOM   4261  CG  LEU A1913      11.628 -40.522  30.517  1.00  0.00           C  
ATOM   4262  CD1 LEU A1913      12.726 -40.932  31.479  1.00  0.00           C  
ATOM   4263  CD2 LEU A1913      12.186 -39.682  29.368  1.00  0.00           C  
ATOM   4264  N   GLU A1914       7.698 -42.237  30.244  1.00  0.00           N  
ATOM   4265  CA  GLU A1914       6.579 -41.868  31.073  1.00  0.00           C  
ATOM   4266  C   GLU A1914       7.185 -41.420  32.390  1.00  0.00           C  
ATOM   4267  O   GLU A1914       8.120 -42.045  32.890  1.00  0.00           O  
ATOM   4268  CB  GLU A1914       5.676 -43.072  31.282  1.00  0.00           C  
ATOM   4269  CG  GLU A1914       4.566 -43.159  30.275  1.00  0.00           C  
ATOM   4270  CD  GLU A1914       3.840 -44.492  30.323  1.00  0.00           C  
ATOM   4271  OE1 GLU A1914       3.611 -45.044  31.429  1.00  0.00           O  
ATOM   4272  OE2 GLU A1914       3.490 -44.987  29.233  1.00  0.00           O  
ATOM   4273  N   VAL A1915       6.675 -40.320  32.928  1.00  0.00           N  
ATOM   4274  CA  VAL A1915       7.208 -39.727  34.134  1.00  0.00           C  
ATOM   4275  C   VAL A1915       6.023 -39.256  34.993  1.00  0.00           C  
ATOM   4276  O   VAL A1915       5.113 -38.591  34.485  1.00  0.00           O  
ATOM   4277  CB  VAL A1915       8.137 -38.533  33.807  1.00  0.00           C  
ATOM   4278  CG1 VAL A1915       8.648 -37.885  35.076  1.00  0.00           C  
ATOM   4279  CG2 VAL A1915       9.300 -38.982  32.967  1.00  0.00           C  
ATOM   4280  N   ARG A1916       6.060 -39.614  36.282  1.00  0.00           N  
ATOM   4281  CA  ARG A1916       5.122 -39.119  37.281  1.00  0.00           C  
ATOM   4282  C   ARG A1916       5.323 -37.620  37.491  1.00  0.00           C  
ATOM   4283  O   ARG A1916       6.448 -37.123  37.502  1.00  0.00           O  
ATOM   4284  CB  ARG A1916       5.333 -39.841  38.613  1.00  0.00           C  
ATOM   4285  CG  ARG A1916       5.440 -41.333  38.448  1.00  0.00           C  
ATOM   4286  CD  ARG A1916       5.216 -42.081  39.754  1.00  0.00           C  
ATOM   4287  NE  ARG A1916       4.705 -43.406  39.468  1.00  0.00           N  
ATOM   4288  CZ  ARG A1916       3.432 -43.673  39.214  1.00  0.00           C  
ATOM   4289  NH1 ARG A1916       2.520 -42.704  39.209  1.00  0.00           N  
ATOM   4290  NH2 ARG A1916       3.062 -44.916  38.946  1.00  0.00           N  
ATOM   4291  N   LYS A1917       4.228 -36.903  37.670  1.00  0.00           N  
ATOM   4292  CA  LYS A1917       4.317 -35.463  37.890  1.00  0.00           C  
ATOM   4293  C   LYS A1917       5.187 -35.172  39.112  1.00  0.00           C  
ATOM   4294  O   LYS A1917       5.941 -34.183  39.142  1.00  0.00           O  
ATOM   4295  CB  LYS A1917       2.913 -34.869  38.047  1.00  0.00           C  
ATOM   4296  CG  LYS A1917       2.114 -35.418  39.221  1.00  0.00           C  
ATOM   4297  CD  LYS A1917       0.799 -34.743  39.332  1.00  0.00           C  
ATOM   4298  CE  LYS A1917       0.155 -35.006  40.672  1.00  0.00           C  
ATOM   4299  NZ  LYS A1917      -1.313 -34.728  40.474  1.00  0.00           N  
ATOM   4300  N   GLU A1918       5.115 -36.073  40.100  1.00  0.00           N  
ATOM   4301  CA  GLU A1918       5.851 -35.936  41.374  1.00  0.00           C  
ATOM   4302  C   GLU A1918       7.365 -36.148  41.231  1.00  0.00           C  
ATOM   4303  O   GLU A1918       8.165 -35.705  42.071  1.00  0.00           O  
ATOM   4304  CB  GLU A1918       5.271 -36.888  42.437  1.00  0.00           C  
ATOM   4305  CG  GLU A1918       3.755 -36.722  42.700  1.00  0.00           C  
ATOM   4306  CD  GLU A1918       2.913 -37.632  41.855  1.00  0.00           C  
ATOM   4307  OE1 GLU A1918       3.460 -38.236  40.915  1.00  0.00           O  
ATOM   4308  OE2 GLU A1918       1.692 -37.745  42.109  1.00  0.00           O  
ATOM   4309  N   GLU A1929       7.753 -36.803  40.145  1.00  0.00           N  
ATOM   4310  CA  GLU A1929       9.139 -37.079  39.878  1.00  0.00           C  
ATOM   4311  C   GLU A1929       9.640 -36.350  38.659  1.00  0.00           C  
ATOM   4312  O   GLU A1929      10.789 -36.524  38.280  1.00  0.00           O  
ATOM   4313  CB  GLU A1929       9.323 -38.565  39.682  1.00  0.00           C  
ATOM   4314  CG  GLU A1929       8.825 -39.385  40.838  1.00  0.00           C  
ATOM   4315  CD  GLU A1929       9.420 -40.785  40.818  1.00  0.00           C  
ATOM   4316  OE1 GLU A1929       8.687 -41.734  40.449  1.00  0.00           O  
ATOM   4317  OE2 GLU A1929      10.627 -40.918  41.149  1.00  0.00           O  
ATOM   4318  N   LEU A1930       8.770 -35.553  38.035  1.00  0.00           N  
ATOM   4319  CA  LEU A1930       9.150 -34.750  36.875  1.00  0.00           C  
ATOM   4320  C   LEU A1930      10.454 -33.957  37.064  1.00  0.00           C  
ATOM   4321  O   LEU A1930      11.373 -34.136  36.286  1.00  0.00           O  
ATOM   4322  CB  LEU A1930       7.996 -33.859  36.384  1.00  0.00           C  
ATOM   4323  CG  LEU A1930       8.139 -33.252  34.977  1.00  0.00           C  
ATOM   4324  CD1 LEU A1930       8.542 -34.291  33.943  1.00  0.00           C  
ATOM   4325  CD2 LEU A1930       6.853 -32.554  34.560  1.00  0.00           C  
ATOM   4326  N   GLU A1931      10.528 -33.110  38.096  1.00  0.00           N  
ATOM   4327  CA  GLU A1931      11.742 -32.351  38.421  1.00  0.00           C  
ATOM   4328  C   GLU A1931      13.002 -33.230  38.582  1.00  0.00           C  
ATOM   4329  O   GLU A1931      14.046 -32.908  37.990  1.00  0.00           O  
ATOM   4330  CB  GLU A1931      11.528 -31.511  39.682  1.00  0.00           C  
ATOM   4331  CG  GLU A1931      12.549 -30.396  39.861  1.00  0.00           C  
ATOM   4332  CD  GLU A1931      12.400 -29.615  41.172  1.00  0.00           C  
ATOM   4333  OE1 GLU A1931      11.259 -29.518  41.709  1.00  0.00           O  
ATOM   4334  OE2 GLU A1931      13.435 -29.081  41.654  1.00  0.00           O  
ATOM   4335  N   SER A1932      12.914 -34.299  39.400  1.00  0.00           N  
ATOM   4336  CA  SER A1932      14.015 -35.262  39.570  1.00  0.00           C  
ATOM   4337  C   SER A1932      14.469 -35.752  38.229  1.00  0.00           C  
ATOM   4338  O   SER A1932      15.658 -35.753  37.926  1.00  0.00           O  
ATOM   4339  CB  SER A1932      13.600 -36.516  40.356  1.00  0.00           C  
ATOM   4340  OG  SER A1932      13.316 -36.249  41.711  1.00  0.00           O  
ATOM   4341  N   THR A1933      13.498 -36.202  37.445  1.00  0.00           N  
ATOM   4342  CA  THR A1933      13.748 -36.883  36.179  1.00  0.00           C  
ATOM   4343  C   THR A1933      14.377 -35.978  35.133  1.00  0.00           C  
ATOM   4344  O   THR A1933      15.271 -36.398  34.437  1.00  0.00           O  
ATOM   4345  CB  THR A1933      12.474 -37.607  35.658  1.00  0.00           C  
ATOM   4346  OG1 THR A1933      12.017 -38.539  36.659  1.00  0.00           O  
ATOM   4347  CG2 THR A1933      12.757 -38.363  34.346  1.00  0.00           C  
ATOM   4348  N   LEU A1934      13.936 -34.731  35.064  1.00  0.00           N  
ATOM   4349  CA  LEU A1934      14.445 -33.766  34.100  1.00  0.00           C  
ATOM   4350  C   LEU A1934      15.850 -33.326  34.467  1.00  0.00           C  
ATOM   4351  O   LEU A1934      16.726 -33.222  33.604  1.00  0.00           O  
ATOM   4352  CB  LEU A1934      13.489 -32.575  33.981  1.00  0.00           C  
ATOM   4353  CG  LEU A1934      12.186 -32.960  33.266  1.00  0.00           C  
ATOM   4354  CD1 LEU A1934      11.245 -31.785  33.168  1.00  0.00           C  
ATOM   4355  CD2 LEU A1934      12.467 -33.565  31.897  1.00  0.00           C  
ATOM   4356  N   SER A1950      16.051 -33.064  35.753  1.00  0.00           N  
ATOM   4357  CA  SER A1950      17.372 -32.941  36.350  1.00  0.00           C  
ATOM   4358  C   SER A1950      18.290 -34.071  35.866  1.00  0.00           C  
ATOM   4359  O   SER A1950      19.377 -33.813  35.374  1.00  0.00           O  
ATOM   4360  CB  SER A1950      17.228 -32.971  37.874  1.00  0.00           C  
ATOM   4361  OG  SER A1950      18.374 -32.467  38.527  1.00  0.00           O  
ATOM   4362  N   ILE A1951      17.840 -35.316  36.007  1.00  0.00           N  
ATOM   4363  CA  ILE A1951      18.608 -36.512  35.612  1.00  0.00           C  
ATOM   4364  C   ILE A1951      18.834 -36.592  34.101  1.00  0.00           C  
ATOM   4365  O   ILE A1951      19.906 -36.960  33.639  1.00  0.00           O  
ATOM   4366  CB  ILE A1951      17.911 -37.809  36.123  1.00  0.00           C  
ATOM   4367  CG1 ILE A1951      17.982 -37.881  37.652  1.00  0.00           C  
ATOM   4368  CG2 ILE A1951      18.492 -39.077  35.479  1.00  0.00           C  
ATOM   4369  CD1 ILE A1951      16.956 -38.809  38.269  1.00  0.00           C  
ATOM   4370  N   LEU A1955      17.816 -36.232  33.334  1.00  0.00           N  
ATOM   4371  CA  LEU A1955      17.907 -36.302  31.880  1.00  0.00           C  
ATOM   4372  C   LEU A1955      18.810 -35.222  31.277  1.00  0.00           C  
ATOM   4373  O   LEU A1955      19.365 -35.408  30.189  1.00  0.00           O  
ATOM   4374  CB  LEU A1955      16.507 -36.313  31.255  1.00  0.00           C  
ATOM   4375  CG  LEU A1955      15.628 -37.511  31.642  1.00  0.00           C  
ATOM   4376  CD1 LEU A1955      14.273 -37.454  30.972  1.00  0.00           C  
ATOM   4377  CD2 LEU A1955      16.331 -38.830  31.342  1.00  0.00           C  
ATOM   4378  N   MET A1956      18.976 -34.118  32.006  1.00  0.00           N  
ATOM   4379  CA  MET A1956      19.763 -32.973  31.540  1.00  0.00           C  
ATOM   4380  C   MET A1956      21.198 -32.889  32.126  1.00  0.00           C  
ATOM   4381  O   MET A1956      21.570 -33.601  33.077  1.00  0.00           O  
ATOM   4382  CB  MET A1956      19.001 -31.657  31.799  1.00  0.00           C  
ATOM   4383  CG  MET A1956      17.623 -31.516  31.113  1.00  0.00           C  
ATOM   4384  SD  MET A1956      17.657 -31.723  29.317  1.00  0.00           S  
ATOM   4385  CE  MET A1956      17.062 -33.384  29.147  1.00  0.00           C  
HETATM 4386  PG  ATP A 701      29.790  -8.878   7.332  1.00  0.00           P  
HETATM 4387  O1G ATP A 701      31.188  -8.872   6.741  1.00  0.00           O  
HETATM 4388  O2G ATP A 701      28.791  -8.084   6.561  1.00  0.00           O  
HETATM 4389  O3G ATP A 701      29.262 -10.273   7.561  1.00  0.00           O  
HETATM 4390  PB  ATP A 701      30.980  -6.899   9.085  1.00  0.00           P  
HETATM 4391  O1B ATP A 701      30.497  -5.801   8.164  1.00  0.00           O  
HETATM 4392  O2B ATP A 701      32.466  -7.221   9.287  1.00  0.00           O  
HETATM 4393  O3B ATP A 701      30.034  -8.225   8.802  1.00  0.00           O  
HETATM 4394  PA  ATP A 701      31.248  -5.819  11.716  1.00  0.00           P  
HETATM 4395  O1A ATP A 701      32.479  -6.486  12.223  1.00  0.00           O  
HETATM 4396  O2A ATP A 701      31.213  -4.357  11.377  1.00  0.00           O  
HETATM 4397  O3A ATP A 701      30.492  -6.560  10.550  1.00  0.00           O  
HETATM 4398  O5' ATP A 701      30.141  -6.107  12.841  1.00  0.00           O  
HETATM 4399  C5' ATP A 701      30.542  -6.908  13.948  1.00  0.00           C  
HETATM 4400  C4' ATP A 701      29.598  -8.090  13.947  1.00  0.00           C  
HETATM 4401  O4' ATP A 701      28.295  -7.577  13.728  1.00  0.00           O  
HETATM 4402  C3' ATP A 701      29.768  -8.997  12.743  1.00  0.00           C  
HETATM 4403  O3' ATP A 701      30.872  -9.851  12.971  1.00  0.00           O  
HETATM 4404  C2' ATP A 701      28.421  -9.682  12.682  1.00  0.00           C  
HETATM 4405  O2' ATP A 701      28.403 -10.692  13.690  1.00  0.00           O  
HETATM 4406  C1' ATP A 701      27.481  -8.555  13.086  1.00  0.00           C  
HETATM 4407  N9  ATP A 701      26.891  -7.926  11.890  1.00  0.00           N  
HETATM 4408  C8  ATP A 701      27.526  -7.069  11.072  1.00  0.00           C  
HETATM 4409  N7  ATP A 701      26.770  -6.673  10.048  1.00  0.00           N  
HETATM 4410  C5  ATP A 701      25.571  -7.276  10.231  1.00  0.00           C  
HETATM 4411  C6  ATP A 701      24.276  -7.315   9.530  1.00  0.00           C  
HETATM 4412  N6  ATP A 701      24.028  -6.617   8.406  1.00  0.00           N  
HETATM 4413  N1  ATP A 701      23.318  -8.081  10.079  1.00  0.00           N  
HETATM 4414  C2  ATP A 701      23.473  -8.815  11.184  1.00  0.00           C  
HETATM 4415  N3  ATP A 701      24.616  -8.812  11.861  1.00  0.00           N  
HETATM 4416  C4  ATP A 701      25.673  -8.113  11.429  1.00  0.00           C  
HETATM 4417  CB  PRI A1566      32.275  -4.340  15.376  1.00  0.00           C  
HETATM 4418  CG  PRI A1566      31.958  -4.027  16.766  1.00  0.00           C  
HETATM 4419  C   PRI A1566      33.112  -2.875  13.511  1.00  0.00           C  
HETATM 4420  OT1 PRI A1566      32.099  -2.274  13.129  1.00  0.00           O  
HETATM 4421  N   PRI A1566      33.078  -2.224  15.922  1.00  0.00           N  
HETATM 4422  CD  PRI A1566      32.028  -2.571  16.889  1.00  0.00           C  
HETATM 4423  CA  PRI A1566      33.310  -3.301  14.970  1.00  0.00           C  
TER
END
