# Supplementary material for: Backbone Brackets and Arginine Tweezers delineate Class I and Class II aminoacyl tRNA synthetases
Source: PLoS Comput Biol. 2018 Apr 16;14(4):e1006101. doi: 10.1371/journal.pcbi.1006101 (PMC5919687; doi:10.1371/journal.pcbi.1006101)
Supplement: S12 File — All structures of Class II aaRS with residues renumbered according to the MSA. (GZ) [file pcbi.1006101.s024.tar.gz › 2j3m_B_renum.pdb]

ATOM      1  N   MET B 272      31.113  -6.726  41.179  1.00  0.00           N  
ATOM      2  CA  MET B 272      31.793  -5.995  40.075  1.00  0.00           C  
ATOM      3  C   MET B 272      32.748  -4.934  40.602  1.00  0.00           C  
ATOM      4  O   MET B 272      32.427  -4.213  41.529  1.00  0.00           O  
ATOM      5  CB  MET B 272      30.764  -5.373  39.146  1.00  0.00           C  
ATOM      6  CG  MET B 272      31.335  -4.835  37.839  1.00  0.00           C  
ATOM      7  SD  MET B 272      30.014  -4.179  36.784  1.00  0.00           S  
ATOM      8  CE  MET B 272      28.836  -5.513  36.845  1.00  0.00           C  
ATOM      9  N   LYS B 273      33.928  -4.854  39.997  1.00  0.00           N  
ATOM     10  CA  LYS B 273      34.945  -3.909  40.425  1.00  0.00           C  
ATOM     11  C   LYS B 273      34.645  -2.548  39.839  1.00  0.00           C  
ATOM     12  O   LYS B 273      34.613  -2.372  38.627  1.00  0.00           O  
ATOM     13  CB  LYS B 273      36.353  -4.356  40.016  1.00  0.00           C  
ATOM     14  CG  LYS B 273      36.747  -5.730  40.510  1.00  0.00           C  
ATOM     15  CD  LYS B 273      37.834  -6.324  39.578  1.00  0.00           C  
ATOM     16  CE  LYS B 273      38.108  -7.805  39.843  1.00  0.00           C  
ATOM     17  NZ  LYS B 273      38.414  -8.079  41.275  1.00  0.00           N  
ATOM     18  N   GLN B 274      34.447  -1.584  40.721  1.00  0.00           N  
ATOM     19  CA  GLN B 274      34.132  -0.237  40.325  1.00  0.00           C  
ATOM     20  C   GLN B 274      35.197   0.371  39.430  1.00  0.00           C  
ATOM     21  O   GLN B 274      34.874   1.203  38.602  1.00  0.00           O  
ATOM     22  CB  GLN B 274      33.996   0.630  41.558  1.00  0.00           C  
ATOM     23  CG  GLN B 274      33.458   1.996  41.303  1.00  0.00           C  
ATOM     24  CD  GLN B 274      32.874   2.555  42.567  1.00  0.00           C  
ATOM     25  OE1 GLN B 274      32.756   1.826  43.558  1.00  0.00           O  
ATOM     26  NE2 GLN B 274      32.513   3.833  42.558  1.00  0.00           N  
ATOM     27  N   SER B 275      36.462   0.012  39.664  1.00  0.00           N  
ATOM     28  CA  SER B 275      37.588   0.485  38.847  1.00  0.00           C  
ATOM     29  C   SER B 275      37.452   0.076  37.364  1.00  0.00           C  
ATOM     30  O   SER B 275      38.009   0.718  36.492  1.00  0.00           O  
ATOM     31  CB  SER B 275      38.905  -0.040  39.401  1.00  0.00           C  
ATOM     32  OG  SER B 275      39.013  -1.431  39.163  1.00  0.00           O  
ATOM     33  N   LYS B 276      36.694  -0.987  37.104  1.00  0.00           N  
ATOM     34  CA  LYS B 276      36.489  -1.504  35.766  1.00  0.00           C  
ATOM     35  C   LYS B 276      35.276  -0.869  35.092  1.00  0.00           C  
ATOM     36  O   LYS B 276      35.041  -1.072  33.910  1.00  0.00           O  
ATOM     37  CB  LYS B 276      36.346  -3.030  35.800  1.00  0.00           C  
ATOM     38  CG  LYS B 276      37.490  -3.742  36.445  1.00  0.00           C  
ATOM     39  CD  LYS B 276      38.734  -3.524  35.623  1.00  0.00           C  
ATOM     40  CE  LYS B 276      39.943  -4.199  36.236  1.00  0.00           C  
ATOM     41  NZ  LYS B 276      41.132  -3.891  35.376  1.00  0.00           N  
ATOM     42  N   MET B 277      34.539  -0.061  35.831  1.00  0.00           N  
ATOM     43  CA  MET B 277      33.309   0.520  35.332  1.00  0.00           C  
ATOM     44  C   MET B 277      33.493   1.996  35.037  1.00  0.00           C  
ATOM     45  O   MET B 277      34.242   2.710  35.727  1.00  0.00           O  
ATOM     46  CB  MET B 277      32.178   0.379  36.342  1.00  0.00           C  
ATOM     47  CG  MET B 277      31.809  -1.033  36.713  1.00  0.00           C  
ATOM     48  SD  MET B 277      30.471  -1.034  37.934  1.00  0.00           S  
ATOM     49  CE  MET B 277      29.101  -0.445  36.917  1.00  0.00           C  
ATOM     50  N   LEU B 278      32.741   2.446  34.048  1.00  0.00           N  
ATOM     51  CA  LEU B 278      32.714   3.807  33.681  1.00  0.00           C  
ATOM     52  C   LEU B 278      31.598   4.406  34.514  1.00  0.00           C  
ATOM     53  O   LEU B 278      30.398   4.190  34.230  1.00  0.00           O  
ATOM     54  CB  LEU B 278      32.439   3.946  32.183  1.00  0.00           C  
ATOM     55  CG  LEU B 278      32.068   5.353  31.766  1.00  0.00           C  
ATOM     56  CD1 LEU B 278      33.248   6.274  32.025  1.00  0.00           C  
ATOM     57  CD2 LEU B 278      31.635   5.402  30.353  1.00  0.00           C  
ATOM     58  N   ILE B 279      32.011   5.130  35.553  1.00  0.00           N  
ATOM     59  CA  ILE B 279      31.117   5.815  36.449  1.00  0.00           C  
ATOM     60  C   ILE B 279      31.729   7.185  36.586  1.00  0.00           C  
ATOM     61  O   ILE B 279      32.498   7.441  37.486  1.00  0.00           O  
ATOM     62  CB  ILE B 279      30.974   5.122  37.837  1.00  0.00           C  
ATOM     63  CG1 ILE B 279      30.536   3.643  37.686  1.00  0.00           C  
ATOM     64  CG2 ILE B 279      30.023   5.910  38.729  1.00  0.00           C  
ATOM     65  CD1 ILE B 279      30.577   2.832  38.953  1.00  0.00           C  
ATOM     66  N   PRO B 281      31.424   8.068  35.651  1.00  0.00           N  
ATOM     67  CA  PRO B 281      32.063   9.373  35.703  1.00  0.00           C  
ATOM     68  C   PRO B 281      31.324  10.359  36.603  1.00  0.00           C  
ATOM     69  O   PRO B 281      30.607  11.217  36.109  1.00  0.00           O  
ATOM     70  CB  PRO B 281      32.044   9.808  34.240  1.00  0.00           C  
ATOM     71  CG  PRO B 281      30.738   9.214  33.712  1.00  0.00           C  
ATOM     72  CD  PRO B 281      30.553   7.904  34.474  1.00  0.00           C  
ATOM     73  N   THR B 282      31.545  10.250  37.911  1.00  0.00           N  
ATOM     74  CA  THR B 282      30.870  11.091  38.894  1.00  0.00           C  
ATOM     75  C   THR B 282      31.467  12.510  38.874  1.00  0.00           C  
ATOM     76  O   THR B 282      32.675  12.683  38.570  1.00  0.00           O  
ATOM     77  CB  THR B 282      30.999  10.493  40.290  1.00  0.00           C  
ATOM     78  OG1 THR B 282      32.384  10.291  40.569  1.00  0.00           O  
ATOM     79  CG2 THR B 282      30.290   9.129  40.396  1.00  0.00           C  
ATOM     80  N   LEU B 283      30.640  13.516  39.186  1.00  0.00           N  
ATOM     81  CA  LEU B 283      31.067  14.915  39.088  1.00  0.00           C  
ATOM     82  C   LEU B 283      31.002  15.657  40.412  1.00  0.00           C  
ATOM     83  O   LEU B 283      30.294  15.230  41.312  1.00  0.00           O  
ATOM     84  CB  LEU B 283      30.241  15.673  38.051  1.00  0.00           C  
ATOM     85  CG  LEU B 283      30.226  15.132  36.630  1.00  0.00           C  
ATOM     86  CD1 LEU B 283      29.237  15.902  35.758  1.00  0.00           C  
ATOM     87  CD2 LEU B 283      31.659  15.088  36.033  1.00  0.00           C  
ATOM     88  N   GLU B 291      18.777  20.340  33.920  1.00  0.00           N  
ATOM     89  CA  GLU B 291      18.512  21.436  34.866  1.00  0.00           C  
ATOM     90  C   GLU B 291      17.759  20.851  36.055  1.00  0.00           C  
ATOM     91  O   GLU B 291      18.159  20.999  37.212  1.00  0.00           O  
ATOM     92  CB  GLU B 291      17.678  22.526  34.176  1.00  0.00           C  
ATOM     93  CG  GLU B 291      17.822  23.907  34.771  1.00  0.00           C  
ATOM     94  CD  GLU B 291      16.494  24.651  34.817  1.00  0.00           C  
ATOM     95  OE1 GLU B 291      15.413  24.002  34.691  1.00  0.00           O  
ATOM     96  OE2 GLU B 291      16.542  25.897  34.982  1.00  0.00           O  
ATOM     97  N   VAL B 292      16.629  20.244  35.720  1.00  0.00           N  
ATOM     98  CA  VAL B 292      15.888  19.238  36.480  1.00  0.00           C  
ATOM     99  C   VAL B 292      16.821  18.401  37.347  1.00  0.00           C  
ATOM    100  O   VAL B 292      17.901  18.020  36.907  1.00  0.00           O  
ATOM    101  CB  VAL B 292      15.083  18.370  35.418  1.00  0.00           C  
ATOM    102  CG1 VAL B 292      14.905  16.942  35.805  1.00  0.00           C  
ATOM    103  CG2 VAL B 292      13.756  19.072  34.999  1.00  0.00           C  
ATOM    104  N   LEU B 293      16.413  18.148  38.589  1.00  0.00           N  
ATOM    105  CA  LEU B 293      17.234  17.439  39.569  1.00  0.00           C  
ATOM    106  C   LEU B 293      17.690  16.047  39.115  1.00  0.00           C  
ATOM    107  O   LEU B 293      18.861  15.680  39.285  1.00  0.00           O  
ATOM    108  CB  LEU B 293      16.495  17.360  40.923  1.00  0.00           C  
ATOM    109  CG  LEU B 293      16.774  16.174  41.864  1.00  0.00           C  
ATOM    110  CD1 LEU B 293      18.107  16.329  42.618  1.00  0.00           C  
ATOM    111  CD2 LEU B 293      15.604  15.961  42.846  1.00  0.00           C  
ATOM    112  N   SER B 296      16.765  15.278  38.544  1.00  0.00           N  
ATOM    113  CA  SER B 296      17.065  13.903  38.111  1.00  0.00           C  
ATOM    114  C   SER B 296      18.120  13.858  37.015  1.00  0.00           C  
ATOM    115  O   SER B 296      18.937  12.970  37.021  1.00  0.00           O  
ATOM    116  CB  SER B 296      15.805  13.151  37.669  1.00  0.00           C  
ATOM    117  OG  SER B 296      15.234  13.695  36.484  1.00  0.00           O  
ATOM    118  N   HIS B 297      18.097  14.814  36.089  1.00  0.00           N  
ATOM    119  CA  HIS B 297      19.074  14.844  35.037  1.00  0.00           C  
ATOM    120  C   HIS B 297      20.436  15.204  35.627  1.00  0.00           C  
ATOM    121  O   HIS B 297      21.439  14.550  35.335  1.00  0.00           O  
ATOM    122  CB  HIS B 297      18.686  15.813  33.924  1.00  0.00           C  
ATOM    123  CG  HIS B 297      19.559  15.694  32.712  1.00  0.00           C  
ATOM    124  ND1 HIS B 297      20.317  16.741  32.230  1.00  0.00           N  
ATOM    125  CD2 HIS B 297      19.831  14.632  31.917  1.00  0.00           C  
ATOM    126  CE1 HIS B 297      21.003  16.326  31.177  1.00  0.00           C  
ATOM    127  NE2 HIS B 297      20.727  15.047  30.970  1.00  0.00           N  
ATOM    128  N   GLN B 298      20.433  16.234  36.480  1.00  0.00           N  
ATOM    129  CA  GLN B 298      21.600  16.744  37.175  1.00  0.00           C  
ATOM    130  C   GLN B 298      22.299  15.678  37.974  1.00  0.00           C  
ATOM    131  O   GLN B 298      23.543  15.613  38.009  1.00  0.00           O  
ATOM    132  CB  GLN B 298      21.168  17.821  38.165  1.00  0.00           C  
ATOM    133  CG  GLN B 298      20.953  19.149  37.562  1.00  0.00           C  
ATOM    134  CD  GLN B 298      20.978  20.245  38.618  1.00  0.00           C  
ATOM    135  OE1 GLN B 298      20.054  20.370  39.439  1.00  0.00           O  
ATOM    136  NE2 GLN B 298      22.046  21.045  38.602  1.00  0.00           N  
ATOM    137  N   ILE B 303      21.483  14.873  38.659  1.00  0.00           N  
ATOM    138  CA  ILE B 303      22.005  13.847  39.556  1.00  0.00           C  
ATOM    139  C   ILE B 303      22.425  12.621  38.746  1.00  0.00           C  
ATOM    140  O   ILE B 303      23.460  11.991  39.003  1.00  0.00           O  
ATOM    141  CB  ILE B 303      21.010  13.549  40.737  1.00  0.00           C  
ATOM    142  CG1 ILE B 303      21.796  13.193  41.995  1.00  0.00           C  
ATOM    143  CG2 ILE B 303      19.964  12.518  40.385  1.00  0.00           C  
ATOM    144  CD1 ILE B 303      22.767  14.302  42.398  1.00  0.00           C  
ATOM    145  N   LEU B 305      21.640  12.319  37.730  1.00  0.00           N  
ATOM    146  CA  LEU B 305      22.005  11.245  36.823  1.00  0.00           C  
ATOM    147  C   LEU B 305      23.335  11.517  36.087  1.00  0.00           C  
ATOM    148  O   LEU B 305      24.107  10.590  35.832  1.00  0.00           O  
ATOM    149  CB  LEU B 305      20.872  10.959  35.868  1.00  0.00           C  
ATOM    150  CG  LEU B 305      19.762  10.147  36.492  1.00  0.00           C  
ATOM    151  CD1 LEU B 305      18.513  10.209  35.586  1.00  0.00           C  
ATOM    152  CD2 LEU B 305      20.194   8.713  36.831  1.00  0.00           C  
ATOM    153  N   LEU B 306      23.595  12.784  35.782  1.00  0.00           N  
ATOM    154  CA  LEU B 306      24.855  13.194  35.171  1.00  0.00           C  
ATOM    155  C   LEU B 306      25.995  13.121  36.181  1.00  0.00           C  
ATOM    156  O   LEU B 306      27.007  12.416  35.952  1.00  0.00           O  
ATOM    157  CB  LEU B 306      24.762  14.622  34.605  1.00  0.00           C  
ATOM    158  CG  LEU B 306      23.924  14.841  33.371  1.00  0.00           C  
ATOM    159  CD1 LEU B 306      23.789  16.363  33.181  1.00  0.00           C  
ATOM    160  CD2 LEU B 306      24.561  14.172  32.146  1.00  0.00           C  
ATOM    161  N   ARG B 307      25.795  13.814  37.307  1.00  0.00           N  
ATOM    162  CA  ARG B 307      26.792  13.900  38.376  1.00  0.00           C  
ATOM    163  C   ARG B 307      27.134  12.538  38.986  1.00  0.00           C  
ATOM    164  O   ARG B 307      28.277  12.276  39.406  1.00  0.00           O  
ATOM    165  CB  ARG B 307      26.352  14.926  39.449  1.00  0.00           C  
ATOM    166  CG  ARG B 307      27.148  14.868  40.731  1.00  0.00           C  
ATOM    167  CD  ARG B 307      27.205  16.215  41.443  1.00  0.00           C  
ATOM    168  NE  ARG B 307      25.923  16.481  42.058  1.00  0.00           N  
ATOM    169  CZ  ARG B 307      25.645  16.223  43.327  1.00  0.00           C  
ATOM    170  NH1 ARG B 307      26.580  15.737  44.139  1.00  0.00           N  
ATOM    171  NH2 ARG B 307      24.426  16.468  43.783  1.00  0.00           N  
ATOM    172  N   ALA B 308      26.153  11.659  39.028  1.00  0.00           N  
ATOM    173  CA  ALA B 308      26.398  10.332  39.540  1.00  0.00           C  
ATOM    174  C   ALA B 308      26.981   9.388  38.491  1.00  0.00           C  
ATOM    175  O   ALA B 308      27.399   8.298  38.813  1.00  0.00           O  
ATOM    176  CB  ALA B 308      25.162   9.769  40.201  1.00  0.00           C  
ATOM    177  N   GLY B 309      27.063   9.808  37.239  1.00  0.00           N  
ATOM    178  CA  GLY B 309      27.789   9.019  36.255  1.00  0.00           C  
ATOM    179  C   GLY B 309      26.906   7.966  35.652  1.00  0.00           C  
ATOM    180  O   GLY B 309      27.353   6.851  35.339  1.00  0.00           O  
ATOM    181  N   TYR B 310      25.632   8.328  35.474  1.00  0.00           N  
ATOM    182  CA  TYR B 310      24.605   7.386  35.095  1.00  0.00           C  
ATOM    183  C   TYR B 310      24.310   7.535  33.629  1.00  0.00           C  
ATOM    184  O   TYR B 310      24.217   6.551  32.893  1.00  0.00           O  
ATOM    185  CB  TYR B 310      23.353   7.644  35.924  1.00  0.00           C  
ATOM    186  CG  TYR B 310      23.239   6.795  37.170  1.00  0.00           C  
ATOM    187  CD1 TYR B 310      22.423   5.690  37.189  1.00  0.00           C  
ATOM    188  CD2 TYR B 310      23.935   7.114  38.342  1.00  0.00           C  
ATOM    189  CE1 TYR B 310      22.292   4.898  38.329  1.00  0.00           C  
ATOM    190  CE2 TYR B 310      23.791   6.324  39.511  1.00  0.00           C  
ATOM    191  CZ  TYR B 310      22.966   5.228  39.477  1.00  0.00           C  
ATOM    192  OH  TYR B 310      22.811   4.419  40.579  1.00  0.00           O  
ATOM    193  N   ILE B 311      24.221   8.785  33.200  1.00  0.00           N  
ATOM    194  CA  ILE B 311      23.861   9.101  31.864  1.00  0.00           C  
ATOM    195  C   ILE B 311      24.792  10.148  31.262  1.00  0.00           C  
ATOM    196  O   ILE B 311      25.410  10.935  31.986  1.00  0.00           O  
ATOM    197  CB  ILE B 311      22.361   9.542  31.796  1.00  0.00           C  
ATOM    198  CG1 ILE B 311      22.164  10.836  32.552  1.00  0.00           C  
ATOM    199  CG2 ILE B 311      21.470   8.453  32.431  1.00  0.00           C  
ATOM    200  CD1 ILE B 311      21.284  11.774  31.877  1.00  0.00           C  
ATOM    201  N   ARG B 312      24.890  10.162  29.939  1.00  0.00           N  
ATOM    202  CA  ARG B 312      25.592  11.240  29.282  1.00  0.00           C  
ATOM    203  C   ARG B 312      24.761  11.690  28.094  1.00  0.00           C  
ATOM    204  O   ARG B 312      23.843  11.010  27.691  1.00  0.00           O  
ATOM    205  CB  ARG B 312      27.023  10.862  28.896  1.00  0.00           C  
ATOM    206  CG  ARG B 312      28.067  11.048  30.014  1.00  0.00           C  
ATOM    207  CD  ARG B 312      28.055  12.436  30.658  1.00  0.00           C  
ATOM    208  NE  ARG B 312      29.004  12.532  31.770  1.00  0.00           N  
ATOM    209  CZ  ARG B 312      28.714  12.343  33.067  1.00  0.00           C  
ATOM    210  NH1 ARG B 312      27.484  12.003  33.468  1.00  0.00           N  
ATOM    211  NH2 ARG B 312      29.679  12.457  33.983  1.00  0.00           N  
ATOM    212  N   GLN B 313      25.024  12.867  27.573  1.00  0.00           N  
ATOM    213  CA  GLN B 313      24.223  13.351  26.495  1.00  0.00           C  
ATOM    214  C   GLN B 313      25.037  13.306  25.227  1.00  0.00           C  
ATOM    215  O   GLN B 313      26.114  13.884  25.164  1.00  0.00           O  
ATOM    216  CB  GLN B 313      23.785  14.783  26.786  1.00  0.00           C  
ATOM    217  CG  GLN B 313      23.287  15.467  25.541  1.00  0.00           C  
ATOM    218  CD  GLN B 313      22.753  16.819  25.808  1.00  0.00           C  
ATOM    219  OE1 GLN B 313      22.854  17.696  24.959  1.00  0.00           O  
ATOM    220  NE2 GLN B 313      22.178  17.012  26.977  1.00  0.00           N  
ATOM    221  N   VAL B 314      24.523  12.616  24.215  1.00  0.00           N  
ATOM    222  CA  VAL B 314      25.180  12.531  22.903  1.00  0.00           C  
ATOM    223  C   VAL B 314      24.765  13.700  21.998  1.00  0.00           C  
ATOM    224  O   VAL B 314      25.585  14.285  21.286  1.00  0.00           O  
ATOM    225  CB  VAL B 314      24.882  11.147  22.284  1.00  0.00           C  
ATOM    226  CG1 VAL B 314      25.558  10.965  20.983  1.00  0.00           C  
ATOM    227  CG2 VAL B 314      25.322  10.100  23.232  1.00  0.00           C  
ATOM    228  N   ALA B 315      23.485  14.065  22.068  1.00  0.00           N  
ATOM    229  CA  ALA B 315      22.928  15.200  21.340  1.00  0.00           C  
ATOM    230  C   ALA B 315      21.735  15.612  22.147  1.00  0.00           C  
ATOM    231  O   ALA B 315      21.401  14.931  23.113  1.00  0.00           O  
ATOM    232  CB  ALA B 315      22.493  14.774  19.956  1.00  0.00           C  
ATOM    233  N   ALA B 316      21.086  16.722  21.777  1.00  0.00           N  
ATOM    234  CA  ALA B 316      19.873  17.149  22.474  1.00  0.00           C  
ATOM    235  C   ALA B 316      18.923  15.989  22.538  1.00  0.00           C  
ATOM    236  O   ALA B 316      18.549  15.407  21.502  1.00  0.00           O  
ATOM    237  CB  ALA B 316      19.202  18.315  21.773  1.00  0.00           C  
ATOM    238  N   GLY B 317      18.508  15.657  23.745  1.00  0.00           N  
ATOM    239  CA  GLY B 317      17.413  14.717  23.904  1.00  0.00           C  
ATOM    240  C   GLY B 317      17.885  13.276  23.764  1.00  0.00           C  
ATOM    241  O   GLY B 317      17.087  12.377  23.820  1.00  0.00           O  
ATOM    242  N   ILE B 318      19.175  13.074  23.571  1.00  0.00           N  
ATOM    243  CA  ILE B 318      19.736  11.771  23.151  1.00  0.00           C  
ATOM    244  C   ILE B 318      20.886  11.480  24.094  1.00  0.00           C  
ATOM    245  O   ILE B 318      21.850  12.193  24.111  1.00  0.00           O  
ATOM    246  CB  ILE B 318      20.227  11.803  21.669  1.00  0.00           C  
ATOM    247  CG1 ILE B 318      19.061  12.139  20.722  1.00  0.00           C  
ATOM    248  CG2 ILE B 318      20.894  10.471  21.263  1.00  0.00           C  
ATOM    249  CD1 ILE B 318      19.450  12.407  19.273  1.00  0.00           C  
ATOM    250  N   TYR B 319      20.742  10.430  24.884  1.00  0.00           N  
ATOM    251  CA  TYR B 319      21.559  10.168  26.025  1.00  0.00           C  
ATOM    252  C   TYR B 319      22.101   8.794  25.864  1.00  0.00           C  
ATOM    253  O   TYR B 319      21.434   7.927  25.300  1.00  0.00           O  
ATOM    254  CB  TYR B 319      20.719  10.280  27.344  1.00  0.00           C  
ATOM    255  CG  TYR B 319      20.013  11.632  27.423  1.00  0.00           C  
ATOM    256  CD1 TYR B 319      18.652  11.754  27.122  1.00  0.00           C  
ATOM    257  CD2 TYR B 319      20.736  12.789  27.711  1.00  0.00           C  
ATOM    258  CE1 TYR B 319      18.034  12.999  27.114  1.00  0.00           C  
ATOM    259  CE2 TYR B 319      20.144  14.024  27.729  1.00  0.00           C  
ATOM    260  CZ  TYR B 319      18.799  14.120  27.441  1.00  0.00           C  
ATOM    261  OH  TYR B 319      18.235  15.342  27.455  1.00  0.00           O  
ATOM    262  N   SER B 320      23.341   8.622  26.317  1.00  0.00           N  
ATOM    263  CA  SER B 320      23.890   7.327  26.543  1.00  0.00           C  
ATOM    264  C   SER B 320      23.537   6.975  27.981  1.00  0.00           C  
ATOM    265  O   SER B 320      23.534   7.821  28.874  1.00  0.00           O  
ATOM    266  CB  SER B 320      25.405   7.336  26.373  1.00  0.00           C  
ATOM    267  OG  SER B 320      25.986   8.387  27.096  1.00  0.00           O  
ATOM    268  N   TYR B 321      23.273   5.700  28.194  1.00  0.00           N  
ATOM    269  CA  TYR B 321      23.066   5.190  29.525  1.00  0.00           C  
ATOM    270  C   TYR B 321      24.357   4.533  29.887  1.00  0.00           C  
ATOM    271  O   TYR B 321      24.699   3.498  29.322  1.00  0.00           O  
ATOM    272  CB  TYR B 321      21.940   4.154  29.508  1.00  0.00           C  
ATOM    273  CG  TYR B 321      20.697   4.667  28.883  1.00  0.00           C  
ATOM    274  CD1 TYR B 321      20.310   4.266  27.621  1.00  0.00           C  
ATOM    275  CD2 TYR B 321      19.884   5.583  29.555  1.00  0.00           C  
ATOM    276  CE1 TYR B 321      19.138   4.736  27.053  1.00  0.00           C  
ATOM    277  CE2 TYR B 321      18.693   6.079  28.970  1.00  0.00           C  
ATOM    278  CZ  TYR B 321      18.326   5.648  27.732  1.00  0.00           C  
ATOM    279  OH  TYR B 321      17.154   6.142  27.147  1.00  0.00           O  
ATOM    280  N   LEU B 322      25.084   5.130  30.821  1.00  0.00           N  
ATOM    281  CA  LEU B 322      26.313   4.551  31.283  1.00  0.00           C  
ATOM    282  C   LEU B 322      26.030   3.239  32.034  1.00  0.00           C  
ATOM    283  O   LEU B 322      24.880   2.889  32.252  1.00  0.00           O  
ATOM    284  CB  LEU B 322      27.123   5.577  32.104  1.00  0.00           C  
ATOM    285  CG  LEU B 322      27.280   6.922  31.385  1.00  0.00           C  
ATOM    286  CD1 LEU B 322      28.010   7.954  32.223  1.00  0.00           C  
ATOM    287  CD2 LEU B 322      27.941   6.746  30.068  1.00  0.00           C  
ATOM    288  N   PRO B 323      27.084   2.465  32.376  1.00  0.00           N  
ATOM    289  CA  PRO B 323      26.875   1.181  33.049  1.00  0.00           C  
ATOM    290  C   PRO B 323      25.818   1.171  34.169  1.00  0.00           C  
ATOM    291  O   PRO B 323      25.052   0.226  34.266  1.00  0.00           O  
ATOM    292  CB  PRO B 323      28.258   0.885  33.633  1.00  0.00           C  
ATOM    293  CG  PRO B 323      29.177   1.463  32.635  1.00  0.00           C  
ATOM    294  CD  PRO B 323      28.521   2.721  32.129  1.00  0.00           C  
ATOM    295  N   LEU B 324      25.804   2.209  34.996  1.00  0.00           N  
ATOM    296  CA  LEU B 324      24.922   2.335  36.173  1.00  0.00           C  
ATOM    297  C   LEU B 324      23.448   2.559  35.802  1.00  0.00           C  
ATOM    298  O   LEU B 324      22.583   1.953  36.413  1.00  0.00           O  
ATOM    299  CB  LEU B 324      25.419   3.495  37.030  1.00  0.00           C  
ATOM    300  CG  LEU B 324      26.102   3.286  38.373  1.00  0.00           C  
ATOM    301  CD1 LEU B 324      26.707   1.857  38.676  1.00  0.00           C  
ATOM    302  CD2 LEU B 324      27.066   4.404  38.655  1.00  0.00           C  
ATOM    303  N   ALA B 325      23.187   3.416  34.793  1.00  0.00           N  
ATOM    304  CA  ALA B 325      21.830   3.636  34.234  1.00  0.00           C  
ATOM    305  C   ALA B 325      21.307   2.393  33.570  1.00  0.00           C  
ATOM    306  O   ALA B 325      20.176   1.984  33.825  1.00  0.00           O  
ATOM    307  CB  ALA B 325      21.791   4.783  33.274  1.00  0.00           C  
ATOM    308  N   ASN B 332      22.140   1.793  32.730  1.00  0.00           N  
ATOM    309  CA  ASN B 332      21.847   0.502  32.159  1.00  0.00           C  
ATOM    310  C   ASN B 332      21.417  -0.559  33.160  1.00  0.00           C  
ATOM    311  O   ASN B 332      20.498  -1.309  32.899  1.00  0.00           O  
ATOM    312  CB  ASN B 332      23.019  -0.018  31.320  1.00  0.00           C  
ATOM    313  CG  ASN B 332      22.622  -1.218  30.466  1.00  0.00           C  
ATOM    314  OD1 ASN B 332      21.972  -1.047  29.466  1.00  0.00           O  
ATOM    315  ND2 ASN B 332      23.006  -2.414  30.872  1.00  0.00           N  
ATOM    316  N   ARG B 333      22.088  -0.661  34.296  1.00  0.00           N  
ATOM    317  CA  ARG B 333      21.721  -1.692  35.244  1.00  0.00           C  
ATOM    318  C   ARG B 333      20.328  -1.466  35.800  1.00  0.00           C  
ATOM    319  O   ARG B 333      19.529  -2.406  35.917  1.00  0.00           O  
ATOM    320  CB  ARG B 333      22.746  -1.779  36.351  1.00  0.00           C  
ATOM    321  CG  ARG B 333      24.084  -2.138  35.859  1.00  0.00           C  
ATOM    322  CD  ARG B 333      25.045  -2.299  36.966  1.00  0.00           C  
ATOM    323  NE  ARG B 333      24.607  -3.272  37.966  1.00  0.00           N  
ATOM    324  CZ  ARG B 333      24.803  -4.589  37.930  1.00  0.00           C  
ATOM    325  NH1 ARG B 333      25.394  -5.171  36.911  1.00  0.00           N  
ATOM    326  NH2 ARG B 333      24.397  -5.336  38.928  1.00  0.00           N  
ATOM    327  N   VAL B 334      20.047  -0.212  36.117  1.00  0.00           N  
ATOM    328  CA  VAL B 334      18.746   0.242  36.570  1.00  0.00           C  
ATOM    329  C   VAL B 334      17.665   0.028  35.509  1.00  0.00           C  
ATOM    330  O   VAL B 334      16.609  -0.455  35.833  1.00  0.00           O  
ATOM    331  CB  VAL B 334      18.746   1.766  36.966  1.00  0.00           C  
ATOM    332  CG1 VAL B 334      17.322   2.198  37.327  1.00  0.00           C  
ATOM    333  CG2 VAL B 334      19.734   2.072  38.068  1.00  0.00           C  
ATOM    334  N   LEU B 335      17.912   0.430  34.268  1.00  0.00           N  
ATOM    335  CA  LEU B 335      16.996   0.184  33.151  1.00  0.00           C  
ATOM    336  C   LEU B 335      16.603  -1.264  33.088  1.00  0.00           C  
ATOM    337  O   LEU B 335      15.437  -1.574  32.864  1.00  0.00           O  
ATOM    338  CB  LEU B 335      17.630   0.534  31.797  1.00  0.00           C  
ATOM    339  CG  LEU B 335      17.821   2.008  31.449  1.00  0.00           C  
ATOM    340  CD1 LEU B 335      18.598   2.074  30.157  1.00  0.00           C  
ATOM    341  CD2 LEU B 335      16.479   2.818  31.416  1.00  0.00           C  
ATOM    342  N   GLU B 336      17.581  -2.140  33.274  1.00  0.00           N  
ATOM    343  CA  GLU B 336      17.345  -3.576  33.225  1.00  0.00           C  
ATOM    344  C   GLU B 336      16.518  -4.095  34.392  1.00  0.00           C  
ATOM    345  O   GLU B 336      15.779  -5.044  34.239  1.00  0.00           O  
ATOM    346  CB  GLU B 336      18.680  -4.342  33.097  1.00  0.00           C  
ATOM    347  CG  GLU B 336      19.394  -4.112  31.736  1.00  0.00           C  
ATOM    348  CD  GLU B 336      18.598  -4.580  30.499  1.00  0.00           C  
ATOM    349  OE1 GLU B 336      17.828  -5.552  30.594  1.00  0.00           O  
ATOM    350  OE2 GLU B 336      18.776  -3.988  29.410  1.00  0.00           O  
ATOM    351  N   LYS B 337      16.663  -3.469  35.553  1.00  0.00           N  
ATOM    352  CA  LYS B 337      15.871  -3.774  36.732  1.00  0.00           C  
ATOM    353  C   LYS B 337      14.427  -3.390  36.490  1.00  0.00           C  
ATOM    354  O   LYS B 337      13.513  -4.157  36.798  1.00  0.00           O  
ATOM    355  CB  LYS B 337      16.393  -3.003  37.925  1.00  0.00           C  
ATOM    356  CG  LYS B 337      17.428  -3.786  38.675  1.00  0.00           C  
ATOM    357  CD  LYS B 337      18.561  -2.890  39.066  1.00  0.00           C  
ATOM    358  CE  LYS B 337      19.788  -3.725  39.385  1.00  0.00           C  
ATOM    359  NZ  LYS B 337      19.440  -4.622  40.492  1.00  0.00           N  
ATOM    360  N   LEU B 338      14.244  -2.212  35.901  1.00  0.00           N  
ATOM    361  CA  LEU B 338      12.956  -1.714  35.510  1.00  0.00           C  
ATOM    362  C   LEU B 338      12.307  -2.659  34.508  1.00  0.00           C  
ATOM    363  O   LEU B 338      11.220  -3.119  34.749  1.00  0.00           O  
ATOM    364  CB  LEU B 338      13.142  -0.327  34.927  1.00  0.00           C  
ATOM    365  CG  LEU B 338      13.629   0.716  35.935  1.00  0.00           C  
ATOM    366  CD1 LEU B 338      13.671   2.097  35.305  1.00  0.00           C  
ATOM    367  CD2 LEU B 338      12.712   0.717  37.187  1.00  0.00           C  
ATOM    368  N   LYS B 339      12.989  -2.934  33.399  1.00  0.00           N  
ATOM    369  CA  LYS B 339      12.606  -3.926  32.400  1.00  0.00           C  
ATOM    370  C   LYS B 339      12.150  -5.242  33.036  1.00  0.00           C  
ATOM    371  O   LYS B 339      11.099  -5.738  32.709  1.00  0.00           O  
ATOM    372  CB  LYS B 339      13.790  -4.194  31.423  1.00  0.00           C  
ATOM    373  CG  LYS B 339      14.199  -3.008  30.493  1.00  0.00           C  
ATOM    374  CD  LYS B 339      15.256  -3.413  29.425  1.00  0.00           C  
ATOM    375  CE  LYS B 339      15.445  -2.265  28.385  1.00  0.00           C  
ATOM    376  NZ  LYS B 339      16.823  -1.990  27.722  1.00  0.00           N  
ATOM    377  N   THR B 340      12.957  -5.780  33.954  1.00  0.00           N  
ATOM    378  CA  THR B 340      12.675  -7.003  34.709  1.00  0.00           C  
ATOM    379  C   THR B 340      11.394  -6.877  35.563  1.00  0.00           C  
ATOM    380  O   THR B 340      10.585  -7.802  35.567  1.00  0.00           O  
ATOM    381  CB  THR B 340      13.873  -7.320  35.603  1.00  0.00           C  
ATOM    382  OG1 THR B 340      15.013  -7.553  34.772  1.00  0.00           O  
ATOM    383  CG2 THR B 340      13.632  -8.528  36.440  1.00  0.00           C  
ATOM    384  N   ILE B 341      11.219  -5.732  36.248  1.00  0.00           N  
ATOM    385  CA  ILE B 341      10.021  -5.462  37.031  1.00  0.00           C  
ATOM    386  C   ILE B 341       8.785  -5.493  36.142  1.00  0.00           C  
ATOM    387  O   ILE B 341       7.787  -6.166  36.456  1.00  0.00           O  
ATOM    388  CB  ILE B 341      10.120  -4.123  37.790  1.00  0.00           C  
ATOM    389  CG1 ILE B 341      11.086  -4.277  38.975  1.00  0.00           C  
ATOM    390  CG2 ILE B 341       8.719  -3.628  38.244  1.00  0.00           C  
ATOM    391  CD1 ILE B 341      11.526  -2.974  39.586  1.00  0.00           C  
ATOM    392  N   MET B 342       8.889  -4.814  35.000  1.00  0.00           N  
ATOM    393  CA  MET B 342       7.873  -4.852  33.987  1.00  0.00           C  
ATOM    394  C   MET B 342       7.587  -6.240  33.434  1.00  0.00           C  
ATOM    395  O   MET B 342       6.435  -6.641  33.384  1.00  0.00           O  
ATOM    396  CB  MET B 342       8.244  -3.924  32.860  1.00  0.00           C  
ATOM    397  CG  MET B 342       8.340  -2.510  33.328  1.00  0.00           C  
ATOM    398  SD  MET B 342       8.649  -1.495  31.913  1.00  0.00           S  
ATOM    399  CE  MET B 342       8.908   0.007  32.789  1.00  0.00           C  
ATOM    400  N   ARG B 343       8.627  -6.955  33.028  1.00  0.00           N  
ATOM    401  CA  ARG B 343       8.467  -8.314  32.524  1.00  0.00           C  
ATOM    402  C   ARG B 343       7.779  -9.257  33.514  1.00  0.00           C  
ATOM    403  O   ARG B 343       6.896 -10.023  33.131  1.00  0.00           O  
ATOM    404  CB  ARG B 343       9.811  -8.883  32.103  1.00  0.00           C  
ATOM    405  CG  ARG B 343      10.334  -8.193  30.928  1.00  0.00           C  
ATOM    406  CD  ARG B 343      11.713  -8.696  30.633  1.00  0.00           C  
ATOM    407  NE  ARG B 343      12.157  -8.200  29.340  1.00  0.00           N  
ATOM    408  CZ  ARG B 343      13.384  -7.747  29.100  1.00  0.00           C  
ATOM    409  NH1 ARG B 343      14.250  -7.729  30.072  1.00  0.00           N  
ATOM    410  NH2 ARG B 343      13.744  -7.319  27.886  1.00  0.00           N  
ATOM    411  N   GLU B 344       8.179  -9.169  34.774  1.00  0.00           N  
ATOM    412  CA  GLU B 344       7.561  -9.914  35.857  1.00  0.00           C  
ATOM    413  C   GLU B 344       6.104  -9.634  36.045  1.00  0.00           C  
ATOM    414  O   GLU B 344       5.338 -10.555  36.305  1.00  0.00           O  
ATOM    415  CB  GLU B 344       8.293  -9.642  37.159  1.00  0.00           C  
ATOM    416  CG  GLU B 344       9.691 -10.207  37.113  1.00  0.00           C  
ATOM    417  CD  GLU B 344      10.488  -9.924  38.325  1.00  0.00           C  
ATOM    418  OE1 GLU B 344      10.128  -9.021  39.092  1.00  0.00           O  
ATOM    419  OE2 GLU B 344      11.506 -10.610  38.497  1.00  0.00           O  
ATOM    420  N   GLU B 345       5.735  -8.355  35.927  1.00  0.00           N  
ATOM    421  CA  GLU B 345       4.379  -7.916  36.082  1.00  0.00           C  
ATOM    422  C   GLU B 345       3.532  -8.255  34.885  1.00  0.00           C  
ATOM    423  O   GLU B 345       2.363  -8.593  35.036  1.00  0.00           O  
ATOM    424  CB  GLU B 345       4.334  -6.408  36.394  1.00  0.00           C  
ATOM    425  CG  GLU B 345       4.886  -6.102  37.824  1.00  0.00           C  
ATOM    426  CD  GLU B 345       4.338  -7.072  38.874  1.00  0.00           C  
ATOM    427  OE1 GLU B 345       3.176  -7.514  38.756  1.00  0.00           O  
ATOM    428  OE2 GLU B 345       5.061  -7.423  39.794  1.00  0.00           O  
ATOM    429  N   PHE B 347       4.133  -8.145  33.704  1.00  0.00           N  
ATOM    430  CA  PHE B 347       3.458  -8.429  32.469  1.00  0.00           C  
ATOM    431  C   PHE B 347       3.261  -9.933  32.217  1.00  0.00           C  
ATOM    432  O   PHE B 347       2.247 -10.318  31.654  1.00  0.00           O  
ATOM    433  CB  PHE B 347       4.093  -7.694  31.283  1.00  0.00           C  
ATOM    434  CG  PHE B 347       4.008  -6.199  31.395  1.00  0.00           C  
ATOM    435  CD1 PHE B 347       2.849  -5.578  31.896  1.00  0.00           C  
ATOM    436  CD2 PHE B 347       5.080  -5.401  31.015  1.00  0.00           C  
ATOM    437  CE1 PHE B 347       2.773  -4.194  32.013  1.00  0.00           C  
ATOM    438  CE2 PHE B 347       5.019  -4.000  31.127  1.00  0.00           C  
ATOM    439  CZ  PHE B 347       3.862  -3.391  31.639  1.00  0.00           C  
ATOM    440  N   GLU B 348       4.190 -10.761  32.676  1.00  0.00           N  
ATOM    441  CA  GLU B 348       4.065 -12.222  32.647  1.00  0.00           C  
ATOM    442  C   GLU B 348       2.755 -12.661  33.268  1.00  0.00           C  
ATOM    443  O   GLU B 348       2.083 -13.542  32.736  1.00  0.00           O  
ATOM    444  CB  GLU B 348       5.235 -12.859  33.403  1.00  0.00           C  
ATOM    445  CG  GLU B 348       5.135 -14.357  33.661  1.00  0.00           C  
ATOM    446  CD  GLU B 348       5.105 -15.225  32.382  1.00  0.00           C  
ATOM    447  OE1 GLU B 348       5.426 -14.718  31.262  1.00  0.00           O  
ATOM    448  OE2 GLU B 348       4.742 -16.438  32.504  1.00  0.00           O  
ATOM    449  N   LYS B 349       2.421 -12.029  34.391  1.00  0.00           N  
ATOM    450  CA  LYS B 349       1.200 -12.232  35.163  1.00  0.00           C  
ATOM    451  C   LYS B 349      -0.085 -11.894  34.459  1.00  0.00           C  
ATOM    452  O   LYS B 349      -1.123 -12.420  34.810  1.00  0.00           O  
ATOM    453  CB  LYS B 349       1.250 -11.367  36.399  1.00  0.00           C  
ATOM    454  CG  LYS B 349       2.117 -11.854  37.487  1.00  0.00           C  
ATOM    455  CD  LYS B 349       2.128 -10.771  38.534  1.00  0.00           C  
ATOM    456  CE  LYS B 349       3.473 -10.631  39.193  1.00  0.00           C  
ATOM    457  NZ  LYS B 349       3.245  -9.863  40.440  1.00  0.00           N  
ATOM    458  N   ILE B 352      -0.039 -11.001  33.485  1.00  0.00           N  
ATOM    459  CA  ILE B 352      -1.242 -10.677  32.717  1.00  0.00           C  
ATOM    460  C   ILE B 352      -1.263 -11.329  31.318  1.00  0.00           C  
ATOM    461  O   ILE B 352      -2.131 -11.054  30.512  1.00  0.00           O  
ATOM    462  CB  ILE B 352      -1.556  -9.160  32.708  1.00  0.00           C  
ATOM    463  CG1 ILE B 352      -0.561  -8.371  31.875  1.00  0.00           C  
ATOM    464  CG2 ILE B 352      -1.589  -8.637  34.137  1.00  0.00           C  
ATOM    465  CD1 ILE B 352      -0.960  -6.915  31.632  1.00  0.00           C  
ATOM    466  N   ASP B 361      -0.329 -12.231  31.070  1.00  0.00           N  
ATOM    467  CA  ASP B 361      -0.143 -12.873  29.766  1.00  0.00           C  
ATOM    468  C   ASP B 361       0.129 -11.895  28.654  1.00  0.00           C  
ATOM    469  O   ASP B 361      -0.290 -12.093  27.503  1.00  0.00           O  
ATOM    470  CB  ASP B 361      -1.297 -13.823  29.414  1.00  0.00           C  
ATOM    471  CG  ASP B 361      -1.513 -14.888  30.470  1.00  0.00           C  
ATOM    472  OD1 ASP B 361      -0.533 -15.323  31.102  1.00  0.00           O  
ATOM    473  OD2 ASP B 361      -2.684 -15.257  30.701  1.00  0.00           O  
ATOM    474  N   ALA B 362       0.828 -10.833  29.026  1.00  0.00           N  
ATOM    475  CA  ALA B 362       1.422  -9.919  28.083  1.00  0.00           C  
ATOM    476  C   ALA B 362       2.726 -10.535  27.638  1.00  0.00           C  
ATOM    477  O   ALA B 362       3.598 -10.848  28.430  1.00  0.00           O  
ATOM    478  CB  ALA B 362       1.637  -8.560  28.707  1.00  0.00           C  
ATOM    479  N   VAL B 363       2.844 -10.752  26.340  1.00  0.00           N  
ATOM    480  CA  VAL B 363       3.943 -11.519  25.834  1.00  0.00           C  
ATOM    481  C   VAL B 363       4.932 -10.644  25.093  1.00  0.00           C  
ATOM    482  O   VAL B 363       4.580 -10.016  24.094  1.00  0.00           O  
ATOM    483  CB  VAL B 363       3.404 -12.680  24.945  1.00  0.00           C  
ATOM    484  CG1 VAL B 363       4.557 -13.473  24.365  1.00  0.00           C  
ATOM    485  CG2 VAL B 363       2.493 -13.557  25.774  1.00  0.00           C  
ATOM    486  N   GLU B 364       6.172 -10.625  25.583  1.00  0.00           N  
ATOM    487  CA  GLU B 364       7.230  -9.836  24.967  1.00  0.00           C  
ATOM    488  C   GLU B 364       7.654 -10.252  23.573  1.00  0.00           C  
ATOM    489  O   GLU B 364       7.785 -11.449  23.249  1.00  0.00           O  
ATOM    490  CB  GLU B 364       8.455  -9.763  25.839  1.00  0.00           C  
ATOM    491  CG  GLU B 364       9.312  -8.585  25.457  1.00  0.00           C  
ATOM    492  CD  GLU B 364      10.472  -8.393  26.346  1.00  0.00           C  
ATOM    493  OE1 GLU B 364      10.521  -9.008  27.414  1.00  0.00           O  
ATOM    494  OE2 GLU B 364      11.353  -7.616  25.977  1.00  0.00           O  
ATOM    495  N   MET B 365       7.956  -9.240  22.769  1.00  0.00           N  
ATOM    496  CA  MET B 365       8.297  -9.392  21.371  1.00  0.00           C  
ATOM    497  C   MET B 365       9.217  -8.234  21.094  1.00  0.00           C  
ATOM    498  O   MET B 365       9.527  -7.478  21.991  1.00  0.00           O  
ATOM    499  CB  MET B 365       7.011  -9.131  20.613  1.00  0.00           C  
ATOM    500  CG  MET B 365       6.801  -9.949  19.477  1.00  0.00           C  
ATOM    501  SD  MET B 365       5.499  -9.173  18.610  1.00  0.00           S  
ATOM    502  CE  MET B 365       6.477  -8.635  17.209  1.00  0.00           C  
ATOM    503  N   LEU B 366       9.657  -8.079  19.849  1.00  0.00           N  
ATOM    504  CA  LEU B 366      10.533  -6.971  19.501  1.00  0.00           C  
ATOM    505  C   LEU B 366      10.344  -6.535  18.077  1.00  0.00           C  
ATOM    506  O   LEU B 366      10.575  -7.280  17.124  1.00  0.00           O  
ATOM    507  CB  LEU B 366      12.026  -7.271  19.812  1.00  0.00           C  
ATOM    508  CG  LEU B 366      12.953  -6.045  19.708  1.00  0.00           C  
ATOM    509  CD1 LEU B 366      12.471  -4.875  20.632  1.00  0.00           C  
ATOM    510  CD2 LEU B 366      14.432  -6.346  19.970  1.00  0.00           C  
ATOM    511  N   MET B 368       9.916  -5.290  17.941  1.00  0.00           N  
ATOM    512  CA  MET B 368       9.753  -4.700  16.641  1.00  0.00           C  
ATOM    513  C   MET B 368      10.986  -3.966  16.207  1.00  0.00           C  
ATOM    514  O   MET B 368      11.826  -3.588  17.033  1.00  0.00           O  
ATOM    515  CB  MET B 368       8.549  -3.767  16.639  1.00  0.00           C  
ATOM    516  CG  MET B 368       7.248  -4.479  16.774  1.00  0.00           C  
ATOM    517  SD  MET B 368       7.048  -5.615  15.437  1.00  0.00           S  
ATOM    518  CE  MET B 368       5.266  -5.775  15.298  1.00  0.00           C  
ATOM    519  N   PRO B 370      11.127  -3.773  14.886  1.00  0.00           N  
ATOM    520  CA  PRO B 370      12.139  -2.866  14.400  1.00  0.00           C  
ATOM    521  C   PRO B 370      11.791  -1.424  14.724  1.00  0.00           C  
ATOM    522  O   PRO B 370      10.604  -1.088  14.860  1.00  0.00           O  
ATOM    523  CB  PRO B 370      12.095  -3.096  12.878  1.00  0.00           C  
ATOM    524  CG  PRO B 370      10.805  -3.592  12.630  1.00  0.00           C  
ATOM    525  CD  PRO B 370      10.420  -4.421  13.774  1.00  0.00           C  
ATOM    526  N   ALA B 371      12.800  -0.574  14.816  1.00  0.00           N  
ATOM    527  CA  ALA B 371      12.544   0.856  15.025  1.00  0.00           C  
ATOM    528  C   ALA B 371      12.567   1.579  13.697  1.00  0.00           C  
ATOM    529  O   ALA B 371      11.951   2.602  13.552  1.00  0.00           O  
ATOM    530  CB  ALA B 371      13.552   1.460  16.001  1.00  0.00           C  
ATOM    531  N   LEU B 372      13.279   1.013  12.728  1.00  0.00           N  
ATOM    532  CA  LEU B 372      13.295   1.460  11.359  1.00  0.00           C  
ATOM    533  C   LEU B 372      12.135   0.875  10.573  1.00  0.00           C  
ATOM    534  O   LEU B 372      12.034  -0.344  10.361  1.00  0.00           O  
ATOM    535  CB  LEU B 372      14.620   1.094  10.700  1.00  0.00           C  
ATOM    536  CG  LEU B 372      14.880   1.612   9.279  1.00  0.00           C  
ATOM    537  CD1 LEU B 372      14.687   3.131   9.210  1.00  0.00           C  
ATOM    538  CD2 LEU B 372      16.280   1.202   8.822  1.00  0.00           C  
ATOM    539  N   LEU B 373      11.267   1.765  10.116  1.00  0.00           N  
ATOM    540  CA  LEU B 373       9.969   1.365   9.620  1.00  0.00           C  
ATOM    541  C   LEU B 373       9.718   1.922   8.253  1.00  0.00           C  
ATOM    542  O   LEU B 373       9.885   3.104   8.064  1.00  0.00           O  
ATOM    543  CB  LEU B 373       8.895   1.891  10.559  1.00  0.00           C  
ATOM    544  CG  LEU B 373       8.768   1.328  11.959  1.00  0.00           C  
ATOM    545  CD1 LEU B 373       7.498   1.883  12.564  1.00  0.00           C  
ATOM    546  CD2 LEU B 373       8.756  -0.249  11.928  1.00  0.00           C  
ATOM    547  N   PRO B 374       9.279   1.081   7.297  1.00  0.00           N  
ATOM    548  CA  PRO B 374       8.874   1.616   6.007  1.00  0.00           C  
ATOM    549  C   PRO B 374       7.719   2.606   6.226  1.00  0.00           C  
ATOM    550  O   PRO B 374       6.770   2.340   7.011  1.00  0.00           O  
ATOM    551  CB  PRO B 374       8.424   0.361   5.254  1.00  0.00           C  
ATOM    552  CG  PRO B 374       8.042  -0.647   6.380  1.00  0.00           C  
ATOM    553  CD  PRO B 374       9.112  -0.385   7.365  1.00  0.00           C  
ATOM    554  N   ALA B 375       7.808   3.764   5.579  1.00  0.00           N  
ATOM    555  CA  ALA B 375       6.805   4.808   5.753  1.00  0.00           C  
ATOM    556  C   ALA B 375       5.394   4.353   5.351  1.00  0.00           C  
ATOM    557  O   ALA B 375       4.410   4.933   5.756  1.00  0.00           O  
ATOM    558  CB  ALA B 375       7.212   5.996   4.966  1.00  0.00           C  
ATOM    559  N   GLU B 376       5.315   3.299   4.552  1.00  0.00           N  
ATOM    560  CA  GLU B 376       4.069   2.757   4.029  1.00  0.00           C  
ATOM    561  C   GLU B 376       3.128   2.319   5.123  1.00  0.00           C  
ATOM    562  O   GLU B 376       1.915   2.399   4.963  1.00  0.00           O  
ATOM    563  CB  GLU B 376       4.346   1.578   3.103  1.00  0.00           C  
ATOM    564  CG  GLU B 376       5.055   1.970   1.812  1.00  0.00           C  
ATOM    565  CD  GLU B 376       6.555   1.881   1.951  1.00  0.00           C  
ATOM    566  OE1 GLU B 376       7.263   1.881   0.933  1.00  0.00           O  
ATOM    567  OE2 GLU B 376       7.042   1.781   3.076  1.00  0.00           O  
ATOM    568  N   LEU B 377       3.693   1.853   6.229  1.00  0.00           N  
ATOM    569  CA  LEU B 377       2.926   1.486   7.414  1.00  0.00           C  
ATOM    570  C   LEU B 377       2.136   2.689   7.887  1.00  0.00           C  
ATOM    571  O   LEU B 377       0.926   2.616   8.097  1.00  0.00           O  
ATOM    572  CB  LEU B 377       3.920   1.077   8.483  1.00  0.00           C  
ATOM    573  CG  LEU B 377       3.929  -0.247   9.218  1.00  0.00           C  
ATOM    574  CD1 LEU B 377       3.177  -1.313   8.458  1.00  0.00           C  
ATOM    575  CD2 LEU B 377       5.381  -0.582   9.386  1.00  0.00           C  
ATOM    576  N   TRP B 378       2.852   3.810   8.028  1.00  0.00           N  
ATOM    577  CA  TRP B 378       2.290   5.080   8.523  1.00  0.00           C  
ATOM    578  C   TRP B 378       1.398   5.783   7.523  1.00  0.00           C  
ATOM    579  O   TRP B 378       0.496   6.517   7.907  1.00  0.00           O  
ATOM    580  CB  TRP B 378       3.406   5.954   9.105  1.00  0.00           C  
ATOM    581  CG  TRP B 378       3.645   5.426  10.463  1.00  0.00           C  
ATOM    582  CD1 TRP B 378       3.856   4.094  10.802  1.00  0.00           C  
ATOM    583  CD2 TRP B 378       3.626   6.144  11.689  1.00  0.00           C  
ATOM    584  NE1 TRP B 378       3.964   3.964  12.151  1.00  0.00           N  
ATOM    585  CE2 TRP B 378       3.846   5.203  12.726  1.00  0.00           C  
ATOM    586  CE3 TRP B 378       3.475   7.492  12.020  1.00  0.00           C  
ATOM    587  CZ2 TRP B 378       3.887   5.563  14.060  1.00  0.00           C  
ATOM    588  CZ3 TRP B 378       3.519   7.843  13.355  1.00  0.00           C  
ATOM    589  CH2 TRP B 378       3.712   6.879  14.357  1.00  0.00           C  
ATOM    590  N   LYS B 388       1.643   5.506   6.242  1.00  0.00           N  
ATOM    591  CA  LYS B 388       0.802   5.942   5.152  1.00  0.00           C  
ATOM    592  C   LYS B 388      -0.530   5.160   5.151  1.00  0.00           C  
ATOM    593  O   LYS B 388      -1.600   5.730   4.927  1.00  0.00           O  
ATOM    594  CB  LYS B 388       1.585   5.846   3.834  1.00  0.00           C  
ATOM    595  CG  LYS B 388       2.732   6.897   3.711  1.00  0.00           C  
ATOM    596  CD  LYS B 388       3.662   6.674   2.477  1.00  0.00           C  
ATOM    597  CE  LYS B 388       4.479   7.940   2.127  1.00  0.00           C  
ATOM    598  NZ  LYS B 388       5.558   7.812   1.049  1.00  0.00           N  
ATOM    599  N   GLU B 389      -0.471   3.866   5.439  1.00  0.00           N  
ATOM    600  CA  GLU B 389      -1.683   3.069   5.655  1.00  0.00           C  
ATOM    601  C   GLU B 389      -2.559   3.570   6.819  1.00  0.00           C  
ATOM    602  O   GLU B 389      -3.756   3.792   6.643  1.00  0.00           O  
ATOM    603  CB  GLU B 389      -1.330   1.601   5.871  1.00  0.00           C  
ATOM    604  CG  GLU B 389      -0.842   0.837   4.638  1.00  0.00           C  
ATOM    605  CD  GLU B 389      -0.553  -0.633   4.955  1.00  0.00           C  
ATOM    606  OE1 GLU B 389      -1.353  -1.252   5.731  1.00  0.00           O  
ATOM    607  OE2 GLU B 389       0.474  -1.156   4.434  1.00  0.00           O  
ATOM    608  N   SER B 396      -1.978   3.762   7.998  1.00  0.00           N  
ATOM    609  CA  SER B 396      -2.723   4.321   9.142  1.00  0.00           C  
ATOM    610  C   SER B 396      -3.156   5.785   8.985  1.00  0.00           C  
ATOM    611  O   SER B 396      -4.161   6.210   9.594  1.00  0.00           O  
ATOM    612  CB  SER B 396      -1.918   4.196  10.420  1.00  0.00           C  
ATOM    613  OG  SER B 396      -0.817   5.085  10.415  1.00  0.00           O  
ATOM    614  N   GLY B 397      -2.377   6.548   8.205  1.00  0.00           N  
ATOM    615  CA  GLY B 397      -2.621   7.959   7.993  1.00  0.00           C  
ATOM    616  C   GLY B 397      -1.720   8.836   8.832  1.00  0.00           C  
ATOM    617  O   GLY B 397      -1.655  10.065   8.632  1.00  0.00           O  
ATOM    618  N   ARG B 399      -0.990   8.194   9.739  1.00  0.00           N  
ATOM    619  CA  ARG B 399      -0.219   8.892  10.761  1.00  0.00           C  
ATOM    620  C   ARG B 399       1.062   9.452  10.220  1.00  0.00           C  
ATOM    621  O   ARG B 399       1.628  10.377  10.791  1.00  0.00           O  
ATOM    622  CB  ARG B 399       0.057   7.995  11.959  1.00  0.00           C  
ATOM    623  CG  ARG B 399      -1.139   7.892  12.875  1.00  0.00           C  
ATOM    624  CD  ARG B 399      -0.684   7.891  14.351  1.00  0.00           C  
ATOM    625  NE  ARG B 399       0.080   6.692  14.652  1.00  0.00           N  
ATOM    626  CZ  ARG B 399       0.437   6.311  15.862  1.00  0.00           C  
ATOM    627  NH1 ARG B 399       0.148   7.047  16.925  1.00  0.00           N  
ATOM    628  NH2 ARG B 399       1.090   5.174  16.004  1.00  0.00           N  
ATOM    629  N   TYR B 404       1.518   8.921   9.105  1.00  0.00           N  
ATOM    630  CA  TYR B 404       2.641   9.530   8.423  1.00  0.00           C  
ATOM    631  C   TYR B 404       2.496  11.051   8.320  1.00  0.00           C  
ATOM    632  O   TYR B 404       3.443  11.803   8.573  1.00  0.00           O  
ATOM    633  CB  TYR B 404       2.762   8.970   7.016  1.00  0.00           C  
ATOM    634  CG  TYR B 404       4.099   9.242   6.415  1.00  0.00           C  
ATOM    635  CD1 TYR B 404       5.241   8.710   6.984  1.00  0.00           C  
ATOM    636  CD2 TYR B 404       4.233  10.045   5.279  1.00  0.00           C  
ATOM    637  CE1 TYR B 404       6.489   8.958   6.453  1.00  0.00           C  
ATOM    638  CE2 TYR B 404       5.501  10.311   4.727  1.00  0.00           C  
ATOM    639  CZ  TYR B 404       6.617   9.747   5.327  1.00  0.00           C  
ATOM    640  OH  TYR B 404       7.882   9.945   4.806  1.00  0.00           O  
ATOM    641  N   GLU B 406       1.305  11.497   7.929  1.00  0.00           N  
ATOM    642  CA  GLU B 406       1.112  12.920   7.641  1.00  0.00           C  
ATOM    643  C   GLU B 406       0.623  13.689   8.856  1.00  0.00           C  
ATOM    644  O   GLU B 406       0.886  14.877   8.966  1.00  0.00           O  
ATOM    645  CB  GLU B 406       0.187  13.134   6.428  1.00  0.00           C  
ATOM    646  CG  GLU B 406       0.735  12.575   5.079  1.00  0.00           C  
ATOM    647  CD  GLU B 406       2.099  13.140   4.642  1.00  0.00           C  
ATOM    648  OE1 GLU B 406       2.601  14.139   5.215  1.00  0.00           O  
ATOM    649  OE2 GLU B 406       2.676  12.576   3.682  1.00  0.00           O  
ATOM    650  N   THR B 486      -0.025  12.998   9.791  1.00  0.00           N  
ATOM    651  CA  THR B 486      -0.689  13.659  10.907  1.00  0.00           C  
ATOM    652  C   THR B 486       0.128  13.614  12.196  1.00  0.00           C  
ATOM    653  O   THR B 486      -0.163  14.310  13.173  1.00  0.00           O  
ATOM    654  CB  THR B 486      -2.123  13.062  11.149  1.00  0.00           C  
ATOM    655  OG1 THR B 486      -2.015  11.703  11.592  1.00  0.00           O  
ATOM    656  CG2 THR B 486      -2.943  13.099   9.881  1.00  0.00           C  
ATOM    657  N   TYR B 487       1.154  12.788  12.213  1.00  0.00           N  
ATOM    658  CA  TYR B 487       1.865  12.541  13.465  1.00  0.00           C  
ATOM    659  C   TYR B 487       2.551  13.822  13.910  1.00  0.00           C  
ATOM    660  O   TYR B 487       2.552  14.160  15.094  1.00  0.00           O  
ATOM    661  CB  TYR B 487       2.855  11.374  13.330  1.00  0.00           C  
ATOM    662  CG  TYR B 487       3.320  10.925  14.678  1.00  0.00           C  
ATOM    663  CD1 TYR B 487       2.491  10.134  15.479  1.00  0.00           C  
ATOM    664  CD2 TYR B 487       4.550  11.333  15.182  1.00  0.00           C  
ATOM    665  CE1 TYR B 487       2.869   9.731  16.737  1.00  0.00           C  
ATOM    666  CE2 TYR B 487       4.944  10.936  16.445  1.00  0.00           C  
ATOM    667  CZ  TYR B 487       4.086  10.137  17.213  1.00  0.00           C  
ATOM    668  OH  TYR B 487       4.437   9.731  18.444  1.00  0.00           O  
ATOM    669  N   GLY B 488       3.103  14.548  12.945  1.00  0.00           N  
ATOM    670  CA  GLY B 488       3.704  15.828  13.222  1.00  0.00           C  
ATOM    671  C   GLY B 488       5.211  15.723  13.176  1.00  0.00           C  
ATOM    672  O   GLY B 488       5.733  14.669  12.833  1.00  0.00           O  
ATOM    673  N   PRO B 495       5.915  16.817  13.530  1.00  0.00           N  
ATOM    674  CA  PRO B 495       7.387  16.931  13.400  1.00  0.00           C  
ATOM    675  C   PRO B 495       8.209  16.081  14.379  1.00  0.00           C  
ATOM    676  O   PRO B 495       9.435  16.000  14.220  1.00  0.00           O  
ATOM    677  CB  PRO B 495       7.644  18.432  13.621  1.00  0.00           C  
ATOM    678  CG  PRO B 495       6.268  19.100  13.577  1.00  0.00           C  
ATOM    679  CD  PRO B 495       5.324  18.059  14.063  1.00  0.00           C  
ATOM    680  N   ASN B 496       7.528  15.470  15.360  1.00  0.00           N  
ATOM    681  CA  ASN B 496       8.086  14.439  16.241  1.00  0.00           C  
ATOM    682  C   ASN B 496       8.435  13.192  15.482  1.00  0.00           C  
ATOM    683  O   ASN B 496       9.257  12.406  15.953  1.00  0.00           O  
ATOM    684  CB  ASN B 496       7.096  14.022  17.308  1.00  0.00           C  
ATOM    685  CG  ASN B 496       7.175  14.862  18.559  1.00  0.00           C  
ATOM    686  OD1 ASN B 496       6.672  14.456  19.606  1.00  0.00           O  
ATOM    687  ND2 ASN B 496       7.780  16.016  18.467  1.00  0.00           N  
ATOM    688  N   LEU B 497       7.825  13.009  14.306  1.00  0.00           N  
ATOM    689  CA  LEU B 497       8.164  11.885  13.434  1.00  0.00           C  
ATOM    690  C   LEU B 497       9.532  12.061  12.770  1.00  0.00           C  
ATOM    691  O   LEU B 497       9.739  12.989  11.987  1.00  0.00           O  
ATOM    692  CB  LEU B 497       7.105  11.659  12.356  1.00  0.00           C  
ATOM    693  CG  LEU B 497       7.178  10.351  11.568  1.00  0.00           C  
ATOM    694  CD1 LEU B 497       6.934   9.197  12.500  1.00  0.00           C  
ATOM    695  CD2 LEU B 497       6.171  10.343  10.459  1.00  0.00           C  
ATOM    696  N   TYR B 498      10.457  11.158  13.071  1.00  0.00           N  
ATOM    697  CA  TYR B 498      11.656  11.100  12.291  1.00  0.00           C  
ATOM    698  C   TYR B 498      11.368  10.339  11.025  1.00  0.00           C  
ATOM    699  O   TYR B 498      10.928   9.201  11.066  1.00  0.00           O  
ATOM    700  CB  TYR B 498      12.757  10.377  13.006  1.00  0.00           C  
ATOM    701  CG  TYR B 498      13.435  11.144  14.101  1.00  0.00           C  
ATOM    702  CD1 TYR B 498      13.169  10.839  15.442  1.00  0.00           C  
ATOM    703  CD2 TYR B 498      14.367  12.141  13.804  1.00  0.00           C  
ATOM    704  CE1 TYR B 498      13.799  11.513  16.466  1.00  0.00           C  
ATOM    705  CE2 TYR B 498      14.995  12.829  14.813  1.00  0.00           C  
ATOM    706  CZ  TYR B 498      14.706  12.511  16.151  1.00  0.00           C  
ATOM    707  OH  TYR B 498      15.352  13.154  17.160  1.00  0.00           O  
ATOM    708  N   ARG B 499      11.653  10.993   9.903  1.00  0.00           N  
ATOM    709  CA  ARG B 499      11.516  10.425   8.587  1.00  0.00           C  
ATOM    710  C   ARG B 499      12.904  10.293   8.037  1.00  0.00           C  
ATOM    711  O   ARG B 499      13.753  11.117   8.333  1.00  0.00           O  
ATOM    712  CB  ARG B 499      10.760  11.400   7.737  1.00  0.00           C  
ATOM    713  CG  ARG B 499       9.446  11.804   8.361  1.00  0.00           C  
ATOM    714  CD  ARG B 499       8.687  12.654   7.438  1.00  0.00           C  
ATOM    715  NE  ARG B 499       7.282  12.737   7.808  1.00  0.00           N  
ATOM    716  CZ  ARG B 499       6.322  13.000   6.919  1.00  0.00           C  
ATOM    717  NH1 ARG B 499       6.639  13.206   5.633  1.00  0.00           N  
ATOM    718  NH2 ARG B 499       5.063  13.066   7.303  1.00  0.00           N  
ATOM    719  N   LEU B 500      13.163   9.241   7.266  1.00  0.00           N  
ATOM    720  CA  LEU B 500      14.464   9.141   6.576  1.00  0.00           C  
ATOM    721  C   LEU B 500      14.366   8.338   5.308  1.00  0.00           C  
ATOM    722  O   LEU B 500      13.329   7.737   5.020  1.00  0.00           O  
ATOM    723  CB  LEU B 500      15.540   8.517   7.474  1.00  0.00           C  
ATOM    724  CG  LEU B 500      15.414   7.035   7.834  1.00  0.00           C  
ATOM    725  CD1 LEU B 500      16.822   6.453   8.101  1.00  0.00           C  
ATOM    726  CD2 LEU B 500      14.500   6.897   9.053  1.00  0.00           C  
ATOM    727  N   LYS B 501      15.473   8.310   4.568  1.00  0.00           N  
ATOM    728  CA  LYS B 501      15.550   7.523   3.361  1.00  0.00           C  
ATOM    729  C   LYS B 501      16.660   6.492   3.434  1.00  0.00           C  
ATOM    730  O   LYS B 501      17.707   6.742   4.062  1.00  0.00           O  
ATOM    731  CB  LYS B 501      15.716   8.429   2.146  1.00  0.00           C  
ATOM    732  CG  LYS B 501      14.402   8.726   1.490  1.00  0.00           C  
ATOM    733  CD  LYS B 501      14.456   9.970   0.632  1.00  0.00           C  
ATOM    734  CE  LYS B 501      13.220   9.983  -0.275  1.00  0.00           C  
ATOM    735  NZ  LYS B 501      12.946  11.371  -0.732  1.00  0.00           N  
ATOM    736  N   ASP B 502      16.409   5.322   2.838  1.00  0.00           N  
ATOM    737  CA  ASP B 502      17.480   4.387   2.583  1.00  0.00           C  
ATOM    738  C   ASP B 502      18.214   4.653   1.254  1.00  0.00           C  
ATOM    739  O   ASP B 502      17.988   5.650   0.588  1.00  0.00           O  
ATOM    740  CB  ASP B 502      17.057   2.912   2.776  1.00  0.00           C  
ATOM    741  CG  ASP B 502      16.261   2.329   1.614  1.00  0.00           C  
ATOM    742  OD1 ASP B 502      16.077   2.962   0.554  1.00  0.00           O  
ATOM    743  OD2 ASP B 502      15.804   1.184   1.772  1.00  0.00           O  
ATOM    744  N   ARG B 650      19.125   3.761   0.894  1.00  0.00           N  
ATOM    745  CA  ARG B 650      20.011   4.014  -0.231  1.00  0.00           C  
ATOM    746  C   ARG B 650      19.262   3.924  -1.561  1.00  0.00           C  
ATOM    747  O   ARG B 650      19.698   4.475  -2.550  1.00  0.00           O  
ATOM    748  CB  ARG B 650      21.229   3.079  -0.165  1.00  0.00           C  
ATOM    749  CG  ARG B 650      20.888   1.611  -0.137  1.00  0.00           C  
ATOM    750  CD  ARG B 650      22.061   0.803   0.325  1.00  0.00           C  
ATOM    751  NE  ARG B 650      23.092   0.760  -0.703  1.00  0.00           N  
ATOM    752  CZ  ARG B 650      24.270   0.192  -0.533  1.00  0.00           C  
ATOM    753  NH1 ARG B 650      24.555  -0.370   0.632  1.00  0.00           N  
ATOM    754  NH2 ARG B 650      25.160   0.186  -1.517  1.00  0.00           N  
ATOM    755  N   ASN B 651      18.126   3.237  -1.549  1.00  0.00           N  
ATOM    756  CA  ASN B 651      17.261   3.041  -2.698  1.00  0.00           C  
ATOM    757  C   ASN B 651      16.116   4.024  -2.727  1.00  0.00           C  
ATOM    758  O   ASN B 651      15.156   3.832  -3.464  1.00  0.00           O  
ATOM    759  CB  ASN B 651      16.633   1.660  -2.656  1.00  0.00           C  
ATOM    760  CG  ASN B 651      17.631   0.565  -2.481  1.00  0.00           C  
ATOM    761  OD1 ASN B 651      18.635   0.480  -3.198  1.00  0.00           O  
ATOM    762  ND2 ASN B 651      17.364  -0.298  -1.514  1.00  0.00           N  
ATOM    763  N   ASP B 652      16.205   5.050  -1.888  1.00  0.00           N  
ATOM    764  CA  ASP B 652      15.289   6.164  -1.887  1.00  0.00           C  
ATOM    765  C   ASP B 652      13.932   5.816  -1.320  1.00  0.00           C  
ATOM    766  O   ASP B 652      12.948   6.508  -1.570  1.00  0.00           O  
ATOM    767  CB  ASP B 652      15.127   6.721  -3.298  1.00  0.00           C  
ATOM    768  CG  ASP B 652      14.627   8.133  -3.289  1.00  0.00           C  
ATOM    769  OD1 ASP B 652      15.334   9.007  -2.711  1.00  0.00           O  
ATOM    770  OD2 ASP B 652      13.523   8.356  -3.835  1.00  0.00           O  
ATOM    771  N   ARG B 653      13.873   4.713  -0.595  1.00  0.00           N  
ATOM    772  CA  ARG B 653      12.652   4.334   0.058  1.00  0.00           C  
ATOM    773  C   ARG B 653      12.540   5.126   1.350  1.00  0.00           C  
ATOM    774  O   ARG B 653      13.526   5.534   1.939  1.00  0.00           O  
ATOM    775  CB  ARG B 653      12.589   2.828   0.309  1.00  0.00           C  
ATOM    776  CG  ARG B 653      12.531   1.970  -0.939  1.00  0.00           C  
ATOM    777  CD  ARG B 653      11.285   2.218  -1.782  1.00  0.00           C  
ATOM    778  NE  ARG B 653      10.010   1.876  -1.125  1.00  0.00           N  
ATOM    779  CZ  ARG B 653       9.644   0.643  -0.762  1.00  0.00           C  
ATOM    780  NH1 ARG B 653      10.449  -0.391  -0.952  1.00  0.00           N  
ATOM    781  NH2 ARG B 653       8.463   0.437  -0.204  1.00  0.00           N  
ATOM    782  N   ASP B 654      11.307   5.337   1.763  1.00  0.00           N  
ATOM    783  CA  ASP B 654      10.991   6.231   2.839  1.00  0.00           C  
ATOM    784  C   ASP B 654      10.740   5.442   4.073  1.00  0.00           C  
ATOM    785  O   ASP B 654       9.997   4.454   4.065  1.00  0.00           O  
ATOM    786  CB  ASP B 654       9.757   7.017   2.471  1.00  0.00           C  
ATOM    787  CG  ASP B 654      10.024   8.002   1.362  1.00  0.00           C  
ATOM    788  OD1 ASP B 654      11.029   8.723   1.474  1.00  0.00           O  
ATOM    789  OD2 ASP B 654       9.235   8.048   0.394  1.00  0.00           O  
ATOM    790  N   TYR B 655      11.408   5.866   5.135  1.00  0.00           N  
ATOM    791  CA  TYR B 655      11.280   5.226   6.427  1.00  0.00           C  
ATOM    792  C   TYR B 655      10.979   6.256   7.437  1.00  0.00           C  
ATOM    793  O   TYR B 655      11.103   7.451   7.221  1.00  0.00           O  
ATOM    794  CB  TYR B 655      12.568   4.515   6.823  1.00  0.00           C  
ATOM    795  CG  TYR B 655      12.877   3.433   5.865  1.00  0.00           C  
ATOM    796  CD1 TYR B 655      13.484   3.724   4.647  1.00  0.00           C  
ATOM    797  CD2 TYR B 655      12.523   2.112   6.140  1.00  0.00           C  
ATOM    798  CE1 TYR B 655      13.710   2.710   3.712  1.00  0.00           C  
ATOM    799  CE2 TYR B 655      12.768   1.128   5.240  1.00  0.00           C  
ATOM    800  CZ  TYR B 655      13.353   1.418   4.036  1.00  0.00           C  
ATOM    801  OH  TYR B 655      13.599   0.411   3.144  1.00  0.00           O  
ATOM    802  N   ILE B 656      10.576   5.751   8.576  1.00  0.00           N  
ATOM    803  CA  ILE B 656      10.501   6.549   9.755  1.00  0.00           C  
ATOM    804  C   ILE B 656      11.276   5.823  10.841  1.00  0.00           C  
ATOM    805  O   ILE B 656      11.611   4.641  10.719  1.00  0.00           O  
ATOM    806  CB  ILE B 656       9.016   6.794  10.157  1.00  0.00           C  
ATOM    807  CG1 ILE B 656       8.315   5.495  10.557  1.00  0.00           C  
ATOM    808  CG2 ILE B 656       8.268   7.389   9.014  1.00  0.00           C  
ATOM    809  CD1 ILE B 656       7.127   5.701  11.415  1.00  0.00           C  
ATOM    810  N   LEU B 657      11.543   6.538  11.923  1.00  0.00           N  
ATOM    811  CA  LEU B 657      12.020   5.897  13.129  1.00  0.00           C  
ATOM    812  C   LEU B 657      10.782   5.802  13.967  1.00  0.00           C  
ATOM    813  O   LEU B 657      10.040   6.770  14.112  1.00  0.00           O  
ATOM    814  CB  LEU B 657      13.098   6.719  13.793  1.00  0.00           C  
ATOM    815  CG  LEU B 657      14.441   6.834  13.088  1.00  0.00           C  
ATOM    816  CD1 LEU B 657      15.371   7.675  13.966  1.00  0.00           C  
ATOM    817  CD2 LEU B 657      15.031   5.448  12.788  1.00  0.00           C  
ATOM    818  N   GLY B 658      10.511   4.618  14.458  1.00  0.00           N  
ATOM    819  CA  GLY B 658       9.285   4.415  15.201  1.00  0.00           C  
ATOM    820  C   GLY B 658       9.129   5.264  16.437  1.00  0.00           C  
ATOM    821  O   GLY B 658       9.903   5.139  17.375  1.00  0.00           O  
ATOM    822  N   PRO B 659       8.122   6.152  16.435  1.00  0.00           N  
ATOM    823  CA  PRO B 659       7.775   6.849  17.668  1.00  0.00           C  
ATOM    824  C   PRO B 659       6.892   5.978  18.539  1.00  0.00           C  
ATOM    825  O   PRO B 659       6.713   6.214  19.752  1.00  0.00           O  
ATOM    826  CB  PRO B 659       7.023   8.097  17.165  1.00  0.00           C  
ATOM    827  CG  PRO B 659       6.540   7.749  15.824  1.00  0.00           C  
ATOM    828  CD  PRO B 659       7.253   6.559  15.298  1.00  0.00           C  
ATOM    829  N   THR B 660       6.326   4.962  17.909  1.00  0.00           N  
ATOM    830  CA  THR B 660       5.379   4.085  18.567  1.00  0.00           C  
ATOM    831  C   THR B 660       5.010   3.053  17.572  1.00  0.00           C  
ATOM    832  O   THR B 660       5.349   3.182  16.376  1.00  0.00           O  
ATOM    833  CB  THR B 660       4.156   4.874  19.139  1.00  0.00           C  
ATOM    834  OG1 THR B 660       3.270   3.974  19.822  1.00  0.00           O  
ATOM    835  CG2 THR B 660       3.437   5.692  18.064  1.00  0.00           C  
ATOM    836  N   HIS B 661       4.378   1.987  18.052  1.00  0.00           N  
ATOM    837  CA  HIS B 661       4.207   0.806  17.204  1.00  0.00           C  
ATOM    838  C   HIS B 661       2.802   0.270  16.975  1.00  0.00           C  
ATOM    839  O   HIS B 661       2.636  -0.931  16.750  1.00  0.00           O  
ATOM    840  CB  HIS B 661       5.206  -0.259  17.596  1.00  0.00           C  
ATOM    841  CG  HIS B 661       6.598   0.138  17.245  1.00  0.00           C  
ATOM    842  ND1 HIS B 661       7.095   0.009  15.963  1.00  0.00           N  
ATOM    843  CD2 HIS B 661       7.545   0.780  17.956  1.00  0.00           C  
ATOM    844  CE1 HIS B 661       8.303   0.539  15.909  1.00  0.00           C  
ATOM    845  NE2 HIS B 661       8.602   1.003  17.105  1.00  0.00           N  
ATOM    846  N   GLU B 662       1.799   1.149  16.970  1.00  0.00           N  
ATOM    847  CA  GLU B 662       0.466   0.670  16.673  1.00  0.00           C  
ATOM    848  C   GLU B 662       0.420   0.043  15.268  1.00  0.00           C  
ATOM    849  O   GLU B 662      -0.042  -1.059  15.116  1.00  0.00           O  
ATOM    850  CB  GLU B 662      -0.580   1.766  16.845  1.00  0.00           C  
ATOM    851  CG  GLU B 662      -0.788   2.196  18.285  1.00  0.00           C  
ATOM    852  CD  GLU B 662       0.113   3.338  18.692  1.00  0.00           C  
ATOM    853  OE1 GLU B 662       1.291   3.367  18.321  1.00  0.00           O  
ATOM    854  OE2 GLU B 662      -0.369   4.240  19.387  1.00  0.00           O  
ATOM    855  N   GLU B 663       0.936   0.759  14.283  1.00  0.00           N  
ATOM    856  CA  GLU B 663       1.077   0.288  12.926  1.00  0.00           C  
ATOM    857  C   GLU B 663       1.810  -1.034  12.794  1.00  0.00           C  
ATOM    858  O   GLU B 663       1.300  -1.936  12.180  1.00  0.00           O  
ATOM    859  CB  GLU B 663       1.742   1.363  12.071  1.00  0.00           C  
ATOM    860  CG  GLU B 663       0.838   2.532  11.689  1.00  0.00           C  
ATOM    861  CD  GLU B 663       0.761   3.666  12.728  1.00  0.00           C  
ATOM    862  OE1 GLU B 663       1.068   3.468  13.923  1.00  0.00           O  
ATOM    863  OE2 GLU B 663       0.375   4.792  12.346  1.00  0.00           O  
ATOM    864  N   THR B 664       2.980  -1.157  13.405  1.00  0.00           N  
ATOM    865  CA  THR B 664       3.834  -2.303  13.246  1.00  0.00           C  
ATOM    866  C   THR B 664       3.143  -3.510  13.776  1.00  0.00           C  
ATOM    867  O   THR B 664       3.156  -4.551  13.150  1.00  0.00           O  
ATOM    868  CB  THR B 664       5.198  -2.110  13.996  1.00  0.00           C  
ATOM    869  OG1 THR B 664       5.536  -0.714  14.020  1.00  0.00           O  
ATOM    870  CG2 THR B 664       6.329  -2.875  13.316  1.00  0.00           C  
ATOM    871  N   PHE B 665       2.562  -3.372  14.956  1.00  0.00           N  
ATOM    872  CA  PHE B 665       1.896  -4.476  15.609  1.00  0.00           C  
ATOM    873  C   PHE B 665       0.599  -4.809  14.902  1.00  0.00           C  
ATOM    874  O   PHE B 665       0.272  -5.996  14.762  1.00  0.00           O  
ATOM    875  CB  PHE B 665       1.682  -4.156  17.090  1.00  0.00           C  
ATOM    876  CG  PHE B 665       2.879  -4.468  17.952  1.00  0.00           C  
ATOM    877  CD1 PHE B 665       3.872  -3.503  18.161  1.00  0.00           C  
ATOM    878  CD2 PHE B 665       3.032  -5.748  18.518  1.00  0.00           C  
ATOM    879  CE1 PHE B 665       4.954  -3.771  18.959  1.00  0.00           C  
ATOM    880  CE2 PHE B 665       4.126  -6.054  19.286  1.00  0.00           C  
ATOM    881  CZ  PHE B 665       5.097  -5.059  19.531  1.00  0.00           C  
ATOM    882  N   THR B 666      -0.114  -3.779  14.431  1.00  0.00           N  
ATOM    883  CA  THR B 666      -1.387  -3.946  13.705  1.00  0.00           C  
ATOM    884  C   THR B 666      -1.159  -4.704  12.439  1.00  0.00           C  
ATOM    885  O   THR B 666      -1.953  -5.583  12.131  1.00  0.00           O  
ATOM    886  CB  THR B 666      -2.046  -2.613  13.354  1.00  0.00           C  
ATOM    887  OG1 THR B 666      -2.230  -1.881  14.549  1.00  0.00           O  
ATOM    888  CG2 THR B 666      -3.451  -2.787  12.734  1.00  0.00           C  
ATOM    889  N   GLU B 667      -0.103  -4.348  11.689  1.00  0.00           N  
ATOM    890  CA  GLU B 667       0.231  -5.022  10.449  1.00  0.00           C  
ATOM    891  C   GLU B 667       0.620  -6.484  10.710  1.00  0.00           C  
ATOM    892  O   GLU B 667       0.186  -7.377  10.009  1.00  0.00           O  
ATOM    893  CB  GLU B 667       1.368  -4.288   9.729  1.00  0.00           C  
ATOM    894  CG  GLU B 667       1.561  -4.698   8.264  1.00  0.00           C  
ATOM    895  CD  GLU B 667       0.492  -4.109   7.284  1.00  0.00           C  
ATOM    896  OE1 GLU B 667       0.661  -2.934   6.879  1.00  0.00           O  
ATOM    897  OE2 GLU B 667      -0.477  -4.814   6.872  1.00  0.00           O  
ATOM    898  N   LEU B 668       1.457  -6.708  11.712  1.00  0.00           N  
ATOM    899  CA  LEU B 668       1.756  -8.047  12.168  1.00  0.00           C  
ATOM    900  C   LEU B 668       0.494  -8.881  12.424  1.00  0.00           C  
ATOM    901  O   LEU B 668       0.359 -10.002  11.919  1.00  0.00           O  
ATOM    902  CB  LEU B 668       2.672  -7.989  13.400  1.00  0.00           C  
ATOM    903  CG  LEU B 668       2.916  -9.265  14.218  1.00  0.00           C  
ATOM    904  CD1 LEU B 668       3.678 -10.353  13.465  1.00  0.00           C  
ATOM    905  CD2 LEU B 668       3.617  -8.886  15.493  1.00  0.00           C  
ATOM    906  N   ILE B 669      -0.432  -8.307  13.190  1.00  0.00           N  
ATOM    907  CA  ILE B 669      -1.680  -8.965  13.524  1.00  0.00           C  
ATOM    908  C   ILE B 669      -2.590  -9.195  12.318  1.00  0.00           C  
ATOM    909  O   ILE B 669      -3.162 -10.254  12.189  1.00  0.00           O  
ATOM    910  CB  ILE B 669      -2.382  -8.263  14.711  1.00  0.00           C  
ATOM    911  CG1 ILE B 669      -1.528  -8.458  15.983  1.00  0.00           C  
ATOM    912  CG2 ILE B 669      -3.755  -8.809  14.945  1.00  0.00           C  
ATOM    913  CD1 ILE B 669      -1.280  -9.888  16.409  1.00  0.00           C  
ATOM    914  N   ARG B 670      -2.703  -8.209  11.436  1.00  0.00           N  
ATOM    915  CA  ARG B 670      -3.367  -8.397  10.184  1.00  0.00           C  
ATOM    916  C   ARG B 670      -2.875  -9.643   9.440  1.00  0.00           C  
ATOM    917  O   ARG B 670      -3.671 -10.460   8.990  1.00  0.00           O  
ATOM    918  CB  ARG B 670      -3.202  -7.146   9.334  1.00  0.00           C  
ATOM    919  CG  ARG B 670      -3.513  -7.340   7.876  1.00  0.00           C  
ATOM    920  CD  ARG B 670      -3.308  -6.068   7.116  1.00  0.00           C  
ATOM    921  NE  ARG B 670      -2.856  -6.299   5.745  1.00  0.00           N  
ATOM    922  CZ  ARG B 670      -3.577  -6.128   4.623  1.00  0.00           C  
ATOM    923  NH1 ARG B 670      -4.852  -5.707   4.646  1.00  0.00           N  
ATOM    924  NH2 ARG B 670      -2.997  -6.388   3.454  1.00  0.00           N  
ATOM    925  N   ASP B 671      -1.561  -9.789   9.299  1.00  0.00           N  
ATOM    926  CA  ASP B 671      -0.982 -10.873   8.493  1.00  0.00           C  
ATOM    927  C   ASP B 671      -1.060 -12.234   9.146  1.00  0.00           C  
ATOM    928  O   ASP B 671      -1.103 -13.264   8.468  1.00  0.00           O  
ATOM    929  CB  ASP B 671       0.464 -10.539   8.188  1.00  0.00           C  
ATOM    930  CG  ASP B 671       0.604  -9.231   7.415  1.00  0.00           C  
ATOM    931  OD1 ASP B 671      -0.373  -8.784   6.752  1.00  0.00           O  
ATOM    932  OD2 ASP B 671       1.718  -8.669   7.438  1.00  0.00           O  
ATOM    933  N   GLU B 672      -1.063 -12.243  10.470  1.00  0.00           N  
ATOM    934  CA  GLU B 672      -0.884 -13.484  11.196  1.00  0.00           C  
ATOM    935  C   GLU B 672      -2.168 -13.958  11.842  1.00  0.00           C  
ATOM    936  O   GLU B 672      -2.338 -15.156  12.081  1.00  0.00           O  
ATOM    937  CB  GLU B 672       0.218 -13.330  12.256  1.00  0.00           C  
ATOM    938  CG  GLU B 672       1.583 -12.973  11.684  1.00  0.00           C  
ATOM    939  CD  GLU B 672       2.009 -13.841  10.504  1.00  0.00           C  
ATOM    940  OE1 GLU B 672       2.652 -13.287   9.603  1.00  0.00           O  
ATOM    941  OE2 GLU B 672       1.721 -15.058  10.474  1.00  0.00           O  
ATOM    942  N   ILE B 676      -3.058 -13.018  12.144  1.00  0.00           N  
ATOM    943  CA  ILE B 676      -4.261 -13.373  12.864  1.00  0.00           C  
ATOM    944  C   ILE B 676      -5.465 -13.111  11.975  1.00  0.00           C  
ATOM    945  O   ILE B 676      -5.662 -11.992  11.501  1.00  0.00           O  
ATOM    946  CB  ILE B 676      -4.326 -12.711  14.278  1.00  0.00           C  
ATOM    947  CG1 ILE B 676      -3.055 -13.056  15.074  1.00  0.00           C  
ATOM    948  CG2 ILE B 676      -5.568 -13.194  15.054  1.00  0.00           C  
ATOM    949  CD1 ILE B 676      -2.908 -14.562  15.434  1.00  0.00           C  
ATOM    950  N   ASN B 677      -6.212 -14.181  11.697  1.00  0.00           N  
ATOM    951  CA  ASN B 677      -7.392 -14.115  10.845  1.00  0.00           C  
ATOM    952  C   ASN B 677      -8.648 -14.695  11.556  1.00  0.00           C  
ATOM    953  O   ASN B 677      -9.738 -14.761  10.993  1.00  0.00           O  
ATOM    954  CB  ASN B 677      -7.116 -14.765   9.466  1.00  0.00           C  
ATOM    955  CG  ASN B 677      -5.775 -14.291   8.828  1.00  0.00           C  
ATOM    956  OD1 ASN B 677      -5.537 -13.083   8.626  1.00  0.00           O  
ATOM    957  ND2 ASN B 677      -4.893 -15.258   8.503  1.00  0.00           N  
ATOM    958  N   SER B 678      -8.488 -15.062  12.820  1.00  0.00           N  
ATOM    959  CA  SER B 678      -9.564 -15.710  13.567  1.00  0.00           C  
ATOM    960  C   SER B 678      -9.647 -15.185  14.985  1.00  0.00           C  
ATOM    961  O   SER B 678      -8.625 -14.983  15.661  1.00  0.00           O  
ATOM    962  CB  SER B 678      -9.371 -17.238  13.585  1.00  0.00           C  
ATOM    963  OG  SER B 678     -10.391 -17.889  14.349  1.00  0.00           O  
ATOM    964  N   TYR B 681     -10.878 -14.974  15.426  1.00  0.00           N  
ATOM    965  CA  TYR B 681     -11.192 -14.668  16.809  1.00  0.00           C  
ATOM    966  C   TYR B 681     -10.615 -15.715  17.752  1.00  0.00           C  
ATOM    967  O   TYR B 681     -10.402 -15.432  18.918  1.00  0.00           O  
ATOM    968  CB  TYR B 681     -12.726 -14.562  17.007  1.00  0.00           C  
ATOM    969  CG  TYR B 681     -13.408 -15.919  17.083  1.00  0.00           C  
ATOM    970  CD1 TYR B 681     -13.781 -16.460  18.322  1.00  0.00           C  
ATOM    971  CD2 TYR B 681     -13.610 -16.696  15.923  1.00  0.00           C  
ATOM    972  CE1 TYR B 681     -14.383 -17.727  18.411  1.00  0.00           C  
ATOM    973  CE2 TYR B 681     -14.197 -17.951  15.990  1.00  0.00           C  
ATOM    974  CZ  TYR B 681     -14.592 -18.452  17.250  1.00  0.00           C  
ATOM    975  OH  TYR B 681     -15.151 -19.688  17.350  1.00  0.00           O  
ATOM    976  N   LYS B 683     -10.415 -16.945  17.266  1.00  0.00           N  
ATOM    977  CA  LYS B 683      -9.956 -18.071  18.128  1.00  0.00           C  
ATOM    978  C   LYS B 683      -8.552 -17.825  18.595  1.00  0.00           C  
ATOM    979  O   LYS B 683      -8.136 -18.298  19.644  1.00  0.00           O  
ATOM    980  CB  LYS B 683      -9.976 -19.410  17.387  1.00  0.00           C  
ATOM    981  CG  LYS B 683     -11.316 -20.037  17.238  1.00  0.00           C  
ATOM    982  CD  LYS B 683     -11.324 -20.825  15.949  1.00  0.00           C  
ATOM    983  CE  LYS B 683     -12.451 -21.839  15.869  1.00  0.00           C  
ATOM    984  NZ  LYS B 683     -12.597 -22.236  14.434  1.00  0.00           N  
ATOM    985  N   ARG B 684      -7.819 -17.081  17.787  1.00  0.00           N  
ATOM    986  CA  ARG B 684      -6.434 -16.713  18.083  1.00  0.00           C  
ATOM    987  C   ARG B 684      -6.352 -15.448  18.970  1.00  0.00           C  
ATOM    988  O   ARG B 684      -5.277 -14.987  19.310  1.00  0.00           O  
ATOM    989  CB  ARG B 684      -5.640 -16.649  16.770  1.00  0.00           C  
ATOM    990  CG  ARG B 684      -5.246 -18.071  16.238  1.00  0.00           C  
ATOM    991  CD  ARG B 684      -4.593 -18.008  14.830  1.00  0.00           C  
ATOM    992  NE  ARG B 684      -5.613 -17.908  13.752  1.00  0.00           N  
ATOM    993  CZ  ARG B 684      -5.394 -17.575  12.472  1.00  0.00           C  
ATOM    994  NH1 ARG B 684      -4.167 -17.295  12.029  1.00  0.00           N  
ATOM    995  NH2 ARG B 684      -6.421 -17.535  11.625  1.00  0.00           N  
ATOM    996  N   LEU B 685      -7.510 -14.952  19.412  1.00  0.00           N  
ATOM    997  CA  LEU B 685      -7.554 -13.773  20.240  1.00  0.00           C  
ATOM    998  C   LEU B 685      -8.064 -14.139  21.629  1.00  0.00           C  
ATOM    999  O   LEU B 685      -8.705 -15.178  21.791  1.00  0.00           O  
ATOM   1000  CB  LEU B 685      -8.337 -12.620  19.562  1.00  0.00           C  
ATOM   1001  CG  LEU B 685      -7.753 -12.085  18.249  1.00  0.00           C  
ATOM   1002  CD1 LEU B 685      -8.588 -11.041  17.613  1.00  0.00           C  
ATOM   1003  CD2 LEU B 685      -6.349 -11.569  18.426  1.00  0.00           C  
ATOM   1004  N   PRO B 686      -7.724 -13.335  22.658  1.00  0.00           N  
ATOM   1005  CA  PRO B 686      -6.891 -12.157  22.506  1.00  0.00           C  
ATOM   1006  C   PRO B 686      -5.389 -12.464  22.582  1.00  0.00           C  
ATOM   1007  O   PRO B 686      -4.952 -13.553  23.012  1.00  0.00           O  
ATOM   1008  CB  PRO B 686      -7.332 -11.304  23.668  1.00  0.00           C  
ATOM   1009  CG  PRO B 686      -7.546 -12.357  24.756  1.00  0.00           C  
ATOM   1010  CD  PRO B 686      -8.155 -13.517  24.064  1.00  0.00           C  
ATOM   1011  N   LEU B 687      -4.617 -11.499  22.116  1.00  0.00           N  
ATOM   1012  CA  LEU B 687      -3.173 -11.499  22.257  1.00  0.00           C  
ATOM   1013  C   LEU B 687      -2.756 -10.250  22.886  1.00  0.00           C  
ATOM   1014  O   LEU B 687      -3.280  -9.207  22.611  1.00  0.00           O  
ATOM   1015  CB  LEU B 687      -2.481 -11.515  20.925  1.00  0.00           C  
ATOM   1016  CG  LEU B 687      -2.678 -12.799  20.167  1.00  0.00           C  
ATOM   1017  CD1 LEU B 687      -2.053 -12.493  18.854  1.00  0.00           C  
ATOM   1018  CD2 LEU B 687      -2.087 -14.059  20.966  1.00  0.00           C  
ATOM   1019  N   ASN B 688      -1.786 -10.367  23.752  1.00  0.00           N  
ATOM   1020  CA  ASN B 688      -1.233  -9.222  24.374  1.00  0.00           C  
ATOM   1021  C   ASN B 688       0.270  -9.223  24.088  1.00  0.00           C  
ATOM   1022  O   ASN B 688       1.014 -10.040  24.617  1.00  0.00           O  
ATOM   1023  CB  ASN B 688      -1.570  -9.317  25.850  1.00  0.00           C  
ATOM   1024  CG  ASN B 688      -1.366  -8.038  26.567  1.00  0.00           C  
ATOM   1025  OD1 ASN B 688      -1.794  -7.897  27.721  1.00  0.00           O  
ATOM   1026  ND2 ASN B 688      -0.696  -7.081  25.919  1.00  0.00           N  
ATOM   1027  N   LEU B 689       0.704  -8.292  23.250  1.00  0.00           N  
ATOM   1028  CA  LEU B 689       2.080  -8.240  22.871  1.00  0.00           C  
ATOM   1029  C   LEU B 689       2.740  -6.971  23.350  1.00  0.00           C  
ATOM   1030  O   LEU B 689       2.186  -5.906  23.286  1.00  0.00           O  
ATOM   1031  CB  LEU B 689       2.222  -8.371  21.341  1.00  0.00           C  
ATOM   1032  CG  LEU B 689       1.820  -9.722  20.783  1.00  0.00           C  
ATOM   1033  CD1 LEU B 689       1.627  -9.637  19.321  1.00  0.00           C  
ATOM   1034  CD2 LEU B 689       2.826 -10.834  21.148  1.00  0.00           C  
ATOM   1035  N   TYR B 690       3.980  -7.063  23.769  1.00  0.00           N  
ATOM   1036  CA  TYR B 690       4.674  -5.827  24.065  1.00  0.00           C  
ATOM   1037  C   TYR B 690       6.142  -5.972  23.756  1.00  0.00           C  
ATOM   1038  O   TYR B 690       6.654  -7.057  23.486  1.00  0.00           O  
ATOM   1039  CB  TYR B 690       4.465  -5.414  25.508  1.00  0.00           C  
ATOM   1040  CG  TYR B 690       5.246  -6.205  26.499  1.00  0.00           C  
ATOM   1041  CD1 TYR B 690       6.454  -5.724  26.961  1.00  0.00           C  
ATOM   1042  CD2 TYR B 690       4.781  -7.440  26.980  1.00  0.00           C  
ATOM   1043  CE1 TYR B 690       7.177  -6.392  27.843  1.00  0.00           C  
ATOM   1044  CE2 TYR B 690       5.535  -8.146  27.901  1.00  0.00           C  
ATOM   1045  CZ  TYR B 690       6.734  -7.591  28.318  1.00  0.00           C  
ATOM   1046  OH  TYR B 690       7.549  -8.204  29.213  1.00  0.00           O  
ATOM   1047  N   GLN B 691       6.799  -4.839  23.765  1.00  0.00           N  
ATOM   1048  CA  GLN B 691       8.201  -4.816  23.540  1.00  0.00           C  
ATOM   1049  C   GLN B 691       8.697  -3.769  24.480  1.00  0.00           C  
ATOM   1050  O   GLN B 691       7.925  -2.961  24.968  1.00  0.00           O  
ATOM   1051  CB  GLN B 691       8.497  -4.462  22.080  1.00  0.00           C  
ATOM   1052  CG  GLN B 691       7.847  -3.174  21.615  1.00  0.00           C  
ATOM   1053  CD  GLN B 691       8.335  -2.795  20.287  1.00  0.00           C  
ATOM   1054  OE1 GLN B 691       9.221  -3.426  19.772  1.00  0.00           O  
ATOM   1055  NE2 GLN B 691       7.774  -1.772  19.716  1.00  0.00           N  
ATOM   1056  N   ILE B 692       9.980  -3.863  24.794  1.00  0.00           N  
ATOM   1057  CA  ILE B 692      10.692  -2.803  25.477  1.00  0.00           C  
ATOM   1058  C   ILE B 692      11.695  -2.374  24.444  1.00  0.00           C  
ATOM   1059  O   ILE B 692      12.616  -3.085  24.129  1.00  0.00           O  
ATOM   1060  CB  ILE B 692      11.351  -3.280  26.753  1.00  0.00           C  
ATOM   1061  CG1 ILE B 692      10.281  -3.917  27.676  1.00  0.00           C  
ATOM   1062  CG2 ILE B 692      11.986  -2.093  27.458  1.00  0.00           C  
ATOM   1063  CD1 ILE B 692      10.822  -4.851  28.737  1.00  0.00           C  
ATOM   1064  N   GLN B 693      11.454  -1.234  23.844  1.00  0.00           N  
ATOM   1065  CA  GLN B 693      12.153  -0.910  22.653  1.00  0.00           C  
ATOM   1066  C   GLN B 693      12.291   0.599  22.605  1.00  0.00           C  
ATOM   1067  O   GLN B 693      11.506   1.347  23.172  1.00  0.00           O  
ATOM   1068  CB  GLN B 693      11.426  -1.511  21.437  1.00  0.00           C  
ATOM   1069  CG  GLN B 693      12.036  -1.231  20.037  1.00  0.00           C  
ATOM   1070  CD  GLN B 693      11.008  -0.677  19.118  1.00  0.00           C  
ATOM   1071  OE1 GLN B 693      10.209   0.187  19.494  1.00  0.00           O  
ATOM   1072  NE2 GLN B 693      10.991  -1.167  17.907  1.00  0.00           N  
ATOM   1073  N   THR B 695      13.381   1.012  21.980  1.00  0.00           N  
ATOM   1074  CA  THR B 695      13.782   2.382  21.840  1.00  0.00           C  
ATOM   1075  C   THR B 695      12.808   2.975  20.858  1.00  0.00           C  
ATOM   1076  O   THR B 695      12.466   2.353  19.846  1.00  0.00           O  
ATOM   1077  CB  THR B 695      15.229   2.412  21.270  1.00  0.00           C  
ATOM   1078  OG1 THR B 695      16.037   1.596  22.112  1.00  0.00           O  
ATOM   1079  CG2 THR B 695      15.807   3.817  21.250  1.00  0.00           C  
ATOM   1080  N   LYS B 696      12.351   4.163  21.199  1.00  0.00           N  
ATOM   1081  CA  LYS B 696      11.468   4.974  20.403  1.00  0.00           C  
ATOM   1082  C   LYS B 696      12.170   6.260  20.038  1.00  0.00           C  
ATOM   1083  O   LYS B 696      13.126   6.684  20.681  1.00  0.00           O  
ATOM   1084  CB  LYS B 696      10.209   5.300  21.187  1.00  0.00           C  
ATOM   1085  CG  LYS B 696       9.496   4.071  21.763  1.00  0.00           C  
ATOM   1086  CD  LYS B 696       8.744   3.353  20.696  1.00  0.00           C  
ATOM   1087  CE  LYS B 696       8.056   2.166  21.255  1.00  0.00           C  
ATOM   1088  NZ  LYS B 696       9.055   1.206  21.826  1.00  0.00           N  
ATOM   1089  N   TYR B 697      11.715   6.846  18.950  1.00  0.00           N  
ATOM   1090  CA  TYR B 697      12.323   8.036  18.405  1.00  0.00           C  
ATOM   1091  C   TYR B 697      11.240   9.033  18.271  1.00  0.00           C  
ATOM   1092  O   TYR B 697      10.290   8.797  17.559  1.00  0.00           O  
ATOM   1093  CB  TYR B 697      12.969   7.723  17.045  1.00  0.00           C  
ATOM   1094  CG  TYR B 697      14.085   6.748  17.259  1.00  0.00           C  
ATOM   1095  CD1 TYR B 697      13.835   5.366  17.200  1.00  0.00           C  
ATOM   1096  CD2 TYR B 697      15.366   7.189  17.601  1.00  0.00           C  
ATOM   1097  CE1 TYR B 697      14.821   4.442  17.450  1.00  0.00           C  
ATOM   1098  CE2 TYR B 697      16.394   6.256  17.823  1.00  0.00           C  
ATOM   1099  CZ  TYR B 697      16.100   4.881  17.766  1.00  0.00           C  
ATOM   1100  OH  TYR B 697      17.064   3.929  18.007  1.00  0.00           O  
ATOM   1101  N   ARG B 698      11.351  10.142  18.990  1.00  0.00           N  
ATOM   1102  CA  ARG B 698      10.393  11.243  18.817  1.00  0.00           C  
ATOM   1103  C   ARG B 698      11.181  12.496  18.793  1.00  0.00           C  
ATOM   1104  O   ARG B 698      11.783  12.823  19.746  1.00  0.00           O  
ATOM   1105  CB  ARG B 698       9.359  11.307  19.953  1.00  0.00           C  
ATOM   1106  CG  ARG B 698       8.505  10.121  19.984  1.00  0.00           C  
ATOM   1107  CD  ARG B 698       7.473  10.189  21.011  1.00  0.00           C  
ATOM   1108  NE  ARG B 698       6.706   8.942  21.022  1.00  0.00           N  
ATOM   1109  CZ  ARG B 698       5.604   8.771  21.739  1.00  0.00           C  
ATOM   1110  NH1 ARG B 698       5.155   9.786  22.454  1.00  0.00           N  
ATOM   1111  NH2 ARG B 698       4.945   7.612  21.722  1.00  0.00           N  
ATOM   1112  N   ASP B 699      11.145  13.205  17.680  1.00  0.00           N  
ATOM   1113  CA  ASP B 699      11.842  14.458  17.535  1.00  0.00           C  
ATOM   1114  C   ASP B 699      11.159  15.488  18.424  1.00  0.00           C  
ATOM   1115  O   ASP B 699      10.578  16.457  17.944  1.00  0.00           O  
ATOM   1116  CB  ASP B 699      11.775  14.834  16.063  1.00  0.00           C  
ATOM   1117  CG  ASP B 699      12.934  15.656  15.608  1.00  0.00           C  
ATOM   1118  OD1 ASP B 699      13.695  16.173  16.457  1.00  0.00           O  
ATOM   1119  OD2 ASP B 699      13.063  15.794  14.374  1.00  0.00           O  
ATOM   1120  N   GLU B 700      11.228  15.244  19.733  1.00  0.00           N  
ATOM   1121  CA  GLU B 700      10.723  16.122  20.755  1.00  0.00           C  
ATOM   1122  C   GLU B 700      11.419  17.502  20.683  1.00  0.00           C  
ATOM   1123  O   GLU B 700      12.597  17.620  20.299  1.00  0.00           O  
ATOM   1124  CB  GLU B 700      10.937  15.471  22.134  1.00  0.00           C  
ATOM   1125  CG  GLU B 700      10.389  14.008  22.295  1.00  0.00           C  
ATOM   1126  CD  GLU B 700       8.915  13.976  22.656  1.00  0.00           C  
ATOM   1127  OE1 GLU B 700       8.332  12.880  22.801  1.00  0.00           O  
ATOM   1128  OE2 GLU B 700       8.314  15.069  22.796  1.00  0.00           O  
ATOM   1129  N   LYS B 703      10.687  18.556  21.048  1.00  0.00           N  
ATOM   1130  CA  LYS B 703      11.329  19.856  21.352  1.00  0.00           C  
ATOM   1131  C   LYS B 703      12.382  19.713  22.464  1.00  0.00           C  
ATOM   1132  O   LYS B 703      12.153  19.043  23.509  1.00  0.00           O  
ATOM   1133  CB  LYS B 703      10.288  20.911  21.746  1.00  0.00           C  
ATOM   1134  CG  LYS B 703       9.368  21.357  20.604  1.00  0.00           C  
ATOM   1135  CD  LYS B 703       8.711  22.714  20.923  1.00  0.00           C  
ATOM   1136  CE  LYS B 703       7.993  23.372  19.700  1.00  0.00           C  
ATOM   1137  NZ  LYS B 703       7.070  24.494  20.207  1.00  0.00           N  
ATOM   1138  N   ARG B 710      13.535  20.330  22.222  1.00  0.00           N  
ATOM   1139  CA  ARG B 710      14.640  20.474  23.197  1.00  0.00           C  
ATOM   1140  C   ARG B 710      14.120  20.761  24.614  1.00  0.00           C  
ATOM   1141  O   ARG B 710      13.192  21.563  24.801  1.00  0.00           O  
ATOM   1142  CB  ARG B 710      15.635  21.582  22.738  1.00  0.00           C  
ATOM   1143  CG  ARG B 710      17.074  21.389  23.242  1.00  0.00           C  
ATOM   1144  CD  ARG B 710      18.092  22.373  22.593  1.00  0.00           C  
ATOM   1145  NE  ARG B 710      19.273  22.613  23.462  1.00  0.00           N  
ATOM   1146  CZ  ARG B 710      20.392  23.260  23.106  1.00  0.00           C  
ATOM   1147  NH1 ARG B 710      20.536  23.758  21.869  1.00  0.00           N  
ATOM   1148  NH2 ARG B 710      21.384  23.415  23.988  1.00  0.00           N  
ATOM   1149  N   SER B 711      14.751  20.116  25.599  1.00  0.00           N  
ATOM   1150  CA  SER B 711      14.215  19.972  26.938  1.00  0.00           C  
ATOM   1151  C   SER B 711      15.282  20.135  28.005  1.00  0.00           C  
ATOM   1152  O   SER B 711      16.426  19.760  27.809  1.00  0.00           O  
ATOM   1153  CB  SER B 711      13.597  18.578  27.079  1.00  0.00           C  
ATOM   1154  OG  SER B 711      12.948  18.416  28.330  1.00  0.00           O  
ATOM   1155  N   ARG B 712      14.870  20.704  29.142  1.00  0.00           N  
ATOM   1156  CA  ARG B 712      15.637  20.707  30.408  1.00  0.00           C  
ATOM   1157  C   ARG B 712      15.547  19.330  31.117  1.00  0.00           C  
ATOM   1158  O   ARG B 712      16.210  19.100  32.121  1.00  0.00           O  
ATOM   1159  CB  ARG B 712      15.058  21.772  31.373  1.00  0.00           C  
ATOM   1160  CG  ARG B 712      14.486  23.105  30.724  1.00  0.00           C  
ATOM   1161  CD  ARG B 712      13.494  22.912  29.516  1.00  0.00           C  
ATOM   1162  NE  ARG B 712      13.765  23.918  28.469  1.00  0.00           N  
ATOM   1163  CZ  ARG B 712      12.957  24.227  27.450  1.00  0.00           C  
ATOM   1164  NH1 ARG B 712      11.790  23.603  27.293  1.00  0.00           N  
ATOM   1165  NH2 ARG B 712      13.322  25.172  26.584  1.00  0.00           N  
ATOM   1166  N   SER B 713      14.717  18.421  30.618  1.00  0.00           N  
ATOM   1167  CA  SER B 713      14.277  17.316  31.483  1.00  0.00           C  
ATOM   1168  C   SER B 713      15.044  15.994  31.333  1.00  0.00           C  
ATOM   1169  O   SER B 713      14.774  15.029  32.041  1.00  0.00           O  
ATOM   1170  CB  SER B 713      12.765  17.128  31.365  1.00  0.00           C  
ATOM   1171  OG  SER B 713      12.408  16.802  30.038  1.00  0.00           O  
ATOM   1172  N   GLY B 714      16.010  15.969  30.419  1.00  0.00           N  
ATOM   1173  CA  GLY B 714      16.892  14.829  30.254  1.00  0.00           C  
ATOM   1174  C   GLY B 714      16.090  13.632  29.837  1.00  0.00           C  
ATOM   1175  O   GLY B 714      15.186  13.724  29.009  1.00  0.00           O  
ATOM   1176  N   LEU B 715      16.409  12.512  30.449  1.00  0.00           N  
ATOM   1177  CA  LEU B 715      15.693  11.259  30.223  1.00  0.00           C  
ATOM   1178  C   LEU B 715      14.150  11.328  30.317  1.00  0.00           C  
ATOM   1179  O   LEU B 715      13.488  10.494  29.753  1.00  0.00           O  
ATOM   1180  CB  LEU B 715      16.238  10.191  31.157  1.00  0.00           C  
ATOM   1181  CG  LEU B 715      17.274   9.206  30.662  1.00  0.00           C  
ATOM   1182  CD1 LEU B 715      18.485   9.893  30.089  1.00  0.00           C  
ATOM   1183  CD2 LEU B 715      17.667   8.332  31.845  1.00  0.00           C  
ATOM   1184  N   LEU B 716      13.592  12.337  30.993  1.00  0.00           N  
ATOM   1185  CA  LEU B 716      12.141  12.577  31.026  1.00  0.00           C  
ATOM   1186  C   LEU B 716      11.578  13.016  29.687  1.00  0.00           C  
ATOM   1187  O   LEU B 716      10.380  12.960  29.457  1.00  0.00           O  
ATOM   1188  CB  LEU B 716      11.782  13.618  32.067  1.00  0.00           C  
ATOM   1189  CG  LEU B 716      12.157  13.333  33.511  1.00  0.00           C  
ATOM   1190  CD1 LEU B 716      12.075  14.627  34.308  1.00  0.00           C  
ATOM   1191  CD2 LEU B 716      11.265  12.225  34.067  1.00  0.00           C  
ATOM   1192  N   ARG B 718      12.428  13.475  28.796  1.00  0.00           N  
ATOM   1193  CA  ARG B 718      11.960  13.709  27.457  1.00  0.00           C  
ATOM   1194  C   ARG B 718      13.116  13.477  26.506  1.00  0.00           C  
ATOM   1195  O   ARG B 718      13.839  14.404  26.165  1.00  0.00           O  
ATOM   1196  CB  ARG B 718      11.363  15.107  27.301  1.00  0.00           C  
ATOM   1197  CG  ARG B 718      10.755  15.305  25.939  1.00  0.00           C  
ATOM   1198  CD  ARG B 718       9.832  16.439  25.922  1.00  0.00           C  
ATOM   1199  NE  ARG B 718       8.850  16.277  26.978  1.00  0.00           N  
ATOM   1200  CZ  ARG B 718       7.679  15.647  26.851  1.00  0.00           C  
ATOM   1201  NH1 ARG B 718       7.317  15.094  25.695  1.00  0.00           N  
ATOM   1202  NH2 ARG B 718       6.869  15.562  27.904  1.00  0.00           N  
ATOM   1203  N   GLY B 723      13.284  12.228  26.091  1.00  0.00           N  
ATOM   1204  CA  GLY B 723      14.298  11.914  25.137  1.00  0.00           C  
ATOM   1205  C   GLY B 723      13.732  11.952  23.765  1.00  0.00           C  
ATOM   1206  O   GLY B 723      12.556  11.726  23.543  1.00  0.00           O  
ATOM   1207  N   ARG B 724      14.593  12.229  22.815  1.00  0.00           N  
ATOM   1208  CA  ARG B 724      14.228  12.054  21.428  1.00  0.00           C  
ATOM   1209  C   ARG B 724      14.432  10.588  21.025  1.00  0.00           C  
ATOM   1210  O   ARG B 724      13.677  10.040  20.242  1.00  0.00           O  
ATOM   1211  CB  ARG B 724      15.016  13.026  20.580  1.00  0.00           C  
ATOM   1212  CG  ARG B 724      14.562  14.430  20.878  1.00  0.00           C  
ATOM   1213  CD  ARG B 724      15.045  15.360  19.846  1.00  0.00           C  
ATOM   1214  NE  ARG B 724      16.506  15.445  19.834  1.00  0.00           N  
ATOM   1215  CZ  ARG B 724      17.222  15.668  18.742  1.00  0.00           C  
ATOM   1216  NH1 ARG B 724      16.606  15.793  17.565  1.00  0.00           N  
ATOM   1217  NH2 ARG B 724      18.547  15.720  18.833  1.00  0.00           N  
ATOM   1218  N   GLU B 725      15.471   9.975  21.580  1.00  0.00           N  
ATOM   1219  CA  GLU B 725      15.600   8.540  21.606  1.00  0.00           C  
ATOM   1220  C   GLU B 725      15.252   8.171  23.027  1.00  0.00           C  
ATOM   1221  O   GLU B 725      15.851   8.713  23.974  1.00  0.00           O  
ATOM   1222  CB  GLU B 725      17.016   8.096  21.274  1.00  0.00           C  
ATOM   1223  CG  GLU B 725      17.140   6.581  21.208  1.00  0.00           C  
ATOM   1224  CD  GLU B 725      18.364   6.122  20.420  1.00  0.00           C  
ATOM   1225  OE1 GLU B 725      19.015   6.945  19.766  1.00  0.00           O  
ATOM   1226  OE2 GLU B 725      18.676   4.922  20.434  1.00  0.00           O  
ATOM   1227  N   PHE B 726      14.270   7.288  23.198  1.00  0.00           N  
ATOM   1228  CA  PHE B 726      13.980   6.849  24.547  1.00  0.00           C  
ATOM   1229  C   PHE B 726      13.582   5.387  24.620  1.00  0.00           C  
ATOM   1230  O   PHE B 726      13.236   4.830  23.621  1.00  0.00           O  
ATOM   1231  CB  PHE B 726      12.943   7.768  25.189  1.00  0.00           C  
ATOM   1232  CG  PHE B 726      11.622   7.800  24.478  1.00  0.00           C  
ATOM   1233  CD1 PHE B 726      11.405   8.691  23.430  1.00  0.00           C  
ATOM   1234  CD2 PHE B 726      10.577   6.961  24.892  1.00  0.00           C  
ATOM   1235  CE1 PHE B 726      10.192   8.746  22.789  1.00  0.00           C  
ATOM   1236  CE2 PHE B 726       9.347   7.006  24.246  1.00  0.00           C  
ATOM   1237  CZ  PHE B 726       9.149   7.919  23.196  1.00  0.00           C  
ATOM   1238  N   ILE B 728      13.683   4.762  25.784  1.00  0.00           N  
ATOM   1239  CA  ILE B 728      13.105   3.434  25.962  1.00  0.00           C  
ATOM   1240  C   ILE B 728      11.619   3.514  26.394  1.00  0.00           C  
ATOM   1241  O   ILE B 728      11.247   4.180  27.388  1.00  0.00           O  
ATOM   1242  CB  ILE B 728      13.967   2.517  26.872  1.00  0.00           C  
ATOM   1243  CG1 ILE B 728      15.450   2.606  26.455  1.00  0.00           C  
ATOM   1244  CG2 ILE B 728      13.523   1.022  26.782  1.00  0.00           C  
ATOM   1245  CD1 ILE B 728      16.349   2.460  27.604  1.00  0.00           C  
ATOM   1246  N   MET B 730      10.768   2.913  25.567  1.00  0.00           N  
ATOM   1247  CA  MET B 730       9.404   2.707  25.943  1.00  0.00           C  
ATOM   1248  C   MET B 730       9.101   1.204  25.975  1.00  0.00           C  
ATOM   1249  O   MET B 730       9.521   0.454  25.098  1.00  0.00           O  
ATOM   1250  CB  MET B 730       8.462   3.443  25.034  1.00  0.00           C  
ATOM   1251  CG  MET B 730       7.116   3.691  25.650  1.00  0.00           C  
ATOM   1252  SD  MET B 730       5.831   3.615  24.421  1.00  0.00           S  
ATOM   1253  CE  MET B 730       6.107   5.186  23.527  1.00  0.00           C  
ATOM   1254  N   LYS B 731       8.415   0.779  27.037  1.00  0.00           N  
ATOM   1255  CA  LYS B 731       7.675  -0.458  26.966  1.00  0.00           C  
ATOM   1256  C   LYS B 731       6.342  -0.112  26.313  1.00  0.00           C  
ATOM   1257  O   LYS B 731       5.596   0.776  26.738  1.00  0.00           O  
ATOM   1258  CB  LYS B 731       7.550  -1.160  28.341  1.00  0.00           C  
ATOM   1259  CG  LYS B 731       6.548  -2.354  28.333  1.00  0.00           C  
ATOM   1260  CD  LYS B 731       5.197  -1.858  28.922  1.00  0.00           C  
ATOM   1261  CE  LYS B 731       4.082  -2.271  28.120  1.00  0.00           C  
ATOM   1262  NZ  LYS B 731       2.883  -1.710  28.744  1.00  0.00           N  
ATOM   1263  N   ASP B 732       6.077  -0.777  25.207  1.00  0.00           N  
ATOM   1264  CA  ASP B 732       4.848  -0.599  24.568  1.00  0.00           C  
ATOM   1265  C   ASP B 732       4.216  -1.929  24.322  1.00  0.00           C  
ATOM   1266  O   ASP B 732       4.770  -2.797  23.666  1.00  0.00           O  
ATOM   1267  CB  ASP B 732       4.956   0.273  23.305  1.00  0.00           C  
ATOM   1268  CG  ASP B 732       6.075  -0.114  22.374  1.00  0.00           C  
ATOM   1269  OD1 ASP B 732       7.223  -0.354  22.792  1.00  0.00           O  
ATOM   1270  OD2 ASP B 732       5.804  -0.060  21.166  1.00  0.00           O  
ATOM   1271  N   GLY B 733       3.020  -2.050  24.870  1.00  0.00           N  
ATOM   1272  CA  GLY B 733       2.184  -3.190  24.692  1.00  0.00           C  
ATOM   1273  C   GLY B 733       1.021  -2.848  23.807  1.00  0.00           C  
ATOM   1274  O   GLY B 733       0.592  -1.680  23.698  1.00  0.00           O  
ATOM   1275  N   TYR B 734       0.514  -3.900  23.174  1.00  0.00           N  
ATOM   1276  CA  TYR B 734      -0.546  -3.823  22.209  1.00  0.00           C  
ATOM   1277  C   TYR B 734      -1.362  -5.068  22.418  1.00  0.00           C  
ATOM   1278  O   TYR B 734      -0.828  -6.169  22.394  1.00  0.00           O  
ATOM   1279  CB  TYR B 734       0.030  -3.773  20.795  1.00  0.00           C  
ATOM   1280  CG  TYR B 734       0.933  -2.595  20.635  1.00  0.00           C  
ATOM   1281  CD1 TYR B 734       0.430  -1.338  20.237  1.00  0.00           C  
ATOM   1282  CD2 TYR B 734       2.286  -2.700  20.952  1.00  0.00           C  
ATOM   1283  CE1 TYR B 734       1.280  -0.260  20.135  1.00  0.00           C  
ATOM   1284  CE2 TYR B 734       3.117  -1.658  20.828  1.00  0.00           C  
ATOM   1285  CZ  TYR B 734       2.632  -0.432  20.439  1.00  0.00           C  
ATOM   1286  OH  TYR B 734       3.520   0.619  20.355  1.00  0.00           O  
ATOM   1287  N   SER B 735      -2.648  -4.906  22.680  1.00  0.00           N  
ATOM   1288  CA  SER B 735      -3.485  -6.065  22.868  1.00  0.00           C  
ATOM   1289  C   SER B 735      -4.467  -6.066  21.752  1.00  0.00           C  
ATOM   1290  O   SER B 735      -4.897  -4.997  21.310  1.00  0.00           O  
ATOM   1291  CB  SER B 735      -4.144  -6.095  24.252  1.00  0.00           C  
ATOM   1292  OG  SER B 735      -5.071  -5.035  24.490  1.00  0.00           O  
ATOM   1293  N   PHE B 736      -4.753  -7.273  21.253  1.00  0.00           N  
ATOM   1294  CA  PHE B 736      -5.679  -7.497  20.141  1.00  0.00           C  
ATOM   1295  C   PHE B 736      -6.811  -8.404  20.553  1.00  0.00           C  
ATOM   1296  O   PHE B 736      -6.596  -9.456  21.166  1.00  0.00           O  
ATOM   1297  CB  PHE B 736      -4.930  -8.013  18.914  1.00  0.00           C  
ATOM   1298  CG  PHE B 736      -3.720  -7.203  18.607  1.00  0.00           C  
ATOM   1299  CD1 PHE B 736      -2.510  -7.439  19.294  1.00  0.00           C  
ATOM   1300  CD2 PHE B 736      -3.785  -6.163  17.683  1.00  0.00           C  
ATOM   1301  CE1 PHE B 736      -1.380  -6.633  19.017  1.00  0.00           C  
ATOM   1302  CE2 PHE B 736      -2.648  -5.355  17.408  1.00  0.00           C  
ATOM   1303  CZ  PHE B 736      -1.476  -5.580  18.081  1.00  0.00           C  
ATOM   1304  N   HIS B 737      -8.020  -7.959  20.214  1.00  0.00           N  
ATOM   1305  CA  HIS B 737      -9.264  -8.478  20.785  1.00  0.00           C  
ATOM   1306  C   HIS B 737     -10.359  -8.641  19.769  1.00  0.00           C  
ATOM   1307  O   HIS B 737     -10.435  -7.887  18.792  1.00  0.00           O  
ATOM   1308  CB  HIS B 737      -9.757  -7.579  21.901  1.00  0.00           C  
ATOM   1309  CG  HIS B 737      -8.684  -7.227  22.878  1.00  0.00           C  
ATOM   1310  ND1 HIS B 737      -8.232  -8.104  23.841  1.00  0.00           N  
ATOM   1311  CD2 HIS B 737      -7.936  -6.113  23.002  1.00  0.00           C  
ATOM   1312  CE1 HIS B 737      -7.279  -7.530  24.538  1.00  0.00           C  
ATOM   1313  NE2 HIS B 737      -7.085  -6.321  24.053  1.00  0.00           N  
ATOM   1314  N   ALA B 738     -11.169  -9.673  19.981  1.00  0.00           N  
ATOM   1315  CA  ALA B 738     -12.369  -9.872  19.156  1.00  0.00           C  
ATOM   1316  C   ALA B 738     -13.567  -9.135  19.732  1.00  0.00           C  
ATOM   1317  O   ALA B 738     -14.531  -8.929  19.045  1.00  0.00           O  
ATOM   1318  CB  ALA B 738     -12.681 -11.349  18.995  1.00  0.00           C  
ATOM   1319  N   ASP B 739     -13.511  -8.749  20.994  1.00  0.00           N  
ATOM   1320  CA  ASP B 739     -14.628  -8.044  21.599  1.00  0.00           C  
ATOM   1321  C   ASP B 739     -14.146  -6.989  22.584  1.00  0.00           C  
ATOM   1322  O   ASP B 739     -13.015  -6.999  23.020  1.00  0.00           O  
ATOM   1323  CB  ASP B 739     -15.590  -9.021  22.293  1.00  0.00           C  
ATOM   1324  CG  ASP B 739     -14.869 -10.055  23.079  1.00  0.00           C  
ATOM   1325  OD1 ASP B 739     -14.590  -9.832  24.270  1.00  0.00           O  
ATOM   1326  OD2 ASP B 739     -14.513 -11.098  22.490  1.00  0.00           O  
ATOM   1327  N   GLU B 741     -15.033  -6.089  22.944  1.00  0.00           N  
ATOM   1328  CA  GLU B 741     -14.684  -5.038  23.881  1.00  0.00           C  
ATOM   1329  C   GLU B 741     -14.385  -5.533  25.269  1.00  0.00           C  
ATOM   1330  O   GLU B 741     -13.437  -5.059  25.885  1.00  0.00           O  
ATOM   1331  CB  GLU B 741     -15.768  -3.966  23.911  1.00  0.00           C  
ATOM   1332  CG  GLU B 741     -15.640  -3.029  22.741  1.00  0.00           C  
ATOM   1333  CD  GLU B 741     -14.422  -2.129  22.852  1.00  0.00           C  
ATOM   1334  OE1 GLU B 741     -13.957  -1.721  21.752  1.00  0.00           O  
ATOM   1335  OE2 GLU B 741     -13.949  -1.837  24.014  1.00  0.00           O  
ATOM   1336  N   ALA B 742     -15.162  -6.486  25.761  1.00  0.00           N  
ATOM   1337  CA  ALA B 742     -14.915  -7.037  27.093  1.00  0.00           C  
ATOM   1338  C   ALA B 742     -13.517  -7.610  27.179  1.00  0.00           C  
ATOM   1339  O   ALA B 742     -12.875  -7.521  28.221  1.00  0.00           O  
ATOM   1340  CB  ALA B 742     -15.969  -8.136  27.471  1.00  0.00           C  
ATOM   1341  N   SER B 743     -13.072  -8.242  26.093  1.00  0.00           N  
ATOM   1342  CA  SER B 743     -11.731  -8.783  26.010  1.00  0.00           C  
ATOM   1343  C   SER B 743     -10.780  -7.619  26.205  1.00  0.00           C  
ATOM   1344  O   SER B 743      -9.917  -7.656  27.076  1.00  0.00           O  
ATOM   1345  CB  SER B 743     -11.499  -9.435  24.662  1.00  0.00           C  
ATOM   1346  OG  SER B 743     -10.171  -9.906  24.556  1.00  0.00           O  
ATOM   1347  N   LEU B 786     -10.991  -6.560  25.421  1.00  0.00           N  
ATOM   1348  CA  LEU B 786     -10.174  -5.373  25.501  1.00  0.00           C  
ATOM   1349  C   LEU B 786     -10.185  -4.795  26.903  1.00  0.00           C  
ATOM   1350  O   LEU B 786      -9.141  -4.542  27.475  1.00  0.00           O  
ATOM   1351  CB  LEU B 786     -10.607  -4.340  24.456  1.00  0.00           C  
ATOM   1352  CG  LEU B 786      -9.986  -2.955  24.719  1.00  0.00           C  
ATOM   1353  CD1 LEU B 786      -8.478  -2.991  24.593  1.00  0.00           C  
ATOM   1354  CD2 LEU B 786     -10.601  -1.942  23.826  1.00  0.00           C  
ATOM   1355  N   ASP B 787     -11.387  -4.616  27.450  1.00  0.00           N  
ATOM   1356  CA  ASP B 787     -11.573  -4.041  28.773  1.00  0.00           C  
ATOM   1357  C   ASP B 787     -10.771  -4.790  29.810  1.00  0.00           C  
ATOM   1358  O   ASP B 787     -10.225  -4.180  30.709  1.00  0.00           O  
ATOM   1359  CB  ASP B 787     -13.064  -4.029  29.176  1.00  0.00           C  
ATOM   1360  CG  ASP B 787     -13.906  -3.072  28.352  1.00  0.00           C  
ATOM   1361  OD1 ASP B 787     -13.361  -2.317  27.506  1.00  0.00           O  
ATOM   1362  OD2 ASP B 787     -15.154  -3.071  28.552  1.00  0.00           O  
ATOM   1363  N   GLN B 788     -10.733  -6.112  29.673  1.00  0.00           N  
ATOM   1364  CA  GLN B 788     -10.017  -7.025  30.541  1.00  0.00           C  
ATOM   1365  C   GLN B 788      -8.507  -6.817  30.450  1.00  0.00           C  
ATOM   1366  O   GLN B 788      -7.851  -6.545  31.443  1.00  0.00           O  
ATOM   1367  CB  GLN B 788     -10.412  -8.498  30.180  1.00  0.00           C  
ATOM   1368  CG  GLN B 788      -9.751  -9.609  31.013  1.00  0.00           C  
ATOM   1369  CD  GLN B 788     -10.051  -9.486  32.479  1.00  0.00           C  
ATOM   1370  OE1 GLN B 788     -11.185  -9.702  32.910  1.00  0.00           O  
ATOM   1371  NE2 GLN B 788      -9.040  -9.122  33.270  1.00  0.00           N  
ATOM   1372  N   SER B 789      -7.948  -6.939  29.263  1.00  0.00           N  
ATOM   1373  CA  SER B 789      -6.546  -6.581  29.081  1.00  0.00           C  
ATOM   1374  C   SER B 789      -6.189  -5.200  29.622  1.00  0.00           C  
ATOM   1375  O   SER B 789      -5.157  -5.035  30.279  1.00  0.00           O  
ATOM   1376  CB  SER B 789      -6.175  -6.670  27.619  1.00  0.00           C  
ATOM   1377  OG  SER B 789      -6.314  -8.020  27.235  1.00  0.00           O  
ATOM   1378  N   TYR B 790      -7.032  -4.215  29.336  1.00  0.00           N  
ATOM   1379  CA  TYR B 790      -6.783  -2.841  29.747  1.00  0.00           C  
ATOM   1380  C   TYR B 790      -6.664  -2.744  31.252  1.00  0.00           C  
ATOM   1381  O   TYR B 790      -5.725  -2.125  31.769  1.00  0.00           O  
ATOM   1382  CB  TYR B 790      -7.903  -1.973  29.227  1.00  0.00           C  
ATOM   1383  CG  TYR B 790      -7.861  -0.493  29.599  1.00  0.00           C  
ATOM   1384  CD1 TYR B 790      -7.361   0.447  28.704  1.00  0.00           C  
ATOM   1385  CD2 TYR B 790      -8.369  -0.024  30.834  1.00  0.00           C  
ATOM   1386  CE1 TYR B 790      -7.393   1.806  28.992  1.00  0.00           C  
ATOM   1387  CE2 TYR B 790      -8.367   1.353  31.132  1.00  0.00           C  
ATOM   1388  CZ  TYR B 790      -7.885   2.249  30.168  1.00  0.00           C  
ATOM   1389  OH  TYR B 790      -7.847   3.619  30.396  1.00  0.00           O  
ATOM   1390  N   ARG B 791      -7.600  -3.398  31.943  1.00  0.00           N  
ATOM   1391  CA  ARG B 791      -7.630  -3.475  33.400  1.00  0.00           C  
ATOM   1392  C   ARG B 791      -6.503  -4.297  33.904  1.00  0.00           C  
ATOM   1393  O   ARG B 791      -5.966  -4.002  34.937  1.00  0.00           O  
ATOM   1394  CB  ARG B 791      -8.939  -4.104  33.897  1.00  0.00           C  
ATOM   1395  CG  ARG B 791     -10.162  -3.217  33.648  1.00  0.00           C  
ATOM   1396  CD  ARG B 791     -11.456  -3.829  34.209  1.00  0.00           C  
ATOM   1397  NE  ARG B 791     -11.721  -5.182  33.677  1.00  0.00           N  
ATOM   1398  CZ  ARG B 791     -12.714  -5.479  32.831  1.00  0.00           C  
ATOM   1399  NH1 ARG B 791     -13.557  -4.529  32.406  1.00  0.00           N  
ATOM   1400  NH2 ARG B 791     -12.880  -6.730  32.429  1.00  0.00           N  
ATOM   1401  N   ASP B 792      -6.192  -5.371  33.194  1.00  0.00           N  
ATOM   1402  CA  ASP B 792      -5.058  -6.213  33.515  1.00  0.00           C  
ATOM   1403  C   ASP B 792      -3.795  -5.313  33.538  1.00  0.00           C  
ATOM   1404  O   ASP B 792      -3.062  -5.239  34.510  1.00  0.00           O  
ATOM   1405  CB  ASP B 792      -4.933  -7.318  32.458  1.00  0.00           C  
ATOM   1406  CG  ASP B 792      -5.739  -8.535  32.793  1.00  0.00           C  
ATOM   1407  OD1 ASP B 792      -6.338  -8.573  33.886  1.00  0.00           O  
ATOM   1408  OD2 ASP B 792      -5.748  -9.491  31.987  1.00  0.00           O  
ATOM   1409  N   TYR B 793      -3.590  -4.621  32.447  1.00  0.00           N  
ATOM   1410  CA  TYR B 793      -2.574  -3.619  32.327  1.00  0.00           C  
ATOM   1411  C   TYR B 793      -2.563  -2.491  33.355  1.00  0.00           C  
ATOM   1412  O   TYR B 793      -1.527  -2.145  33.848  1.00  0.00           O  
ATOM   1413  CB  TYR B 793      -2.663  -3.072  30.930  1.00  0.00           C  
ATOM   1414  CG  TYR B 793      -1.764  -3.775  29.961  1.00  0.00           C  
ATOM   1415  CD1 TYR B 793      -0.410  -3.743  30.134  1.00  0.00           C  
ATOM   1416  CD2 TYR B 793      -2.270  -4.403  28.836  1.00  0.00           C  
ATOM   1417  CE1 TYR B 793       0.448  -4.317  29.214  1.00  0.00           C  
ATOM   1418  CE2 TYR B 793      -1.417  -4.994  27.907  1.00  0.00           C  
ATOM   1419  CZ  TYR B 793      -0.060  -4.922  28.110  1.00  0.00           C  
ATOM   1420  OH  TYR B 793       0.798  -5.478  27.232  1.00  0.00           O  
ATOM   1421  N   GLU B 794      -3.710  -1.941  33.706  1.00  0.00           N  
ATOM   1422  CA  GLU B 794      -3.794  -0.978  34.788  1.00  0.00           C  
ATOM   1423  C   GLU B 794      -3.322  -1.574  36.115  1.00  0.00           C  
ATOM   1424  O   GLU B 794      -2.632  -0.911  36.887  1.00  0.00           O  
ATOM   1425  CB  GLU B 794      -5.237  -0.498  34.890  1.00  0.00           C  
ATOM   1426  CG  GLU B 794      -5.519   0.624  35.888  1.00  0.00           C  
ATOM   1427  CD  GLU B 794      -7.017   0.761  36.130  1.00  0.00           C  
ATOM   1428  OE1 GLU B 794      -7.803   0.069  35.410  1.00  0.00           O  
ATOM   1429  OE2 GLU B 794      -7.406   1.545  37.045  1.00  0.00           O  
ATOM   1430  N   LYS B 795      -3.691  -2.819  36.387  1.00  0.00           N  
ATOM   1431  CA  LYS B 795      -3.197  -3.500  37.553  1.00  0.00           C  
ATOM   1432  C   LYS B 795      -1.676  -3.705  37.452  1.00  0.00           C  
ATOM   1433  O   LYS B 795      -0.979  -3.427  38.400  1.00  0.00           O  
ATOM   1434  CB  LYS B 795      -3.931  -4.847  37.773  1.00  0.00           C  
ATOM   1435  CG  LYS B 795      -3.982  -5.255  39.254  1.00  0.00           C  
ATOM   1436  CD  LYS B 795      -4.132  -6.729  39.507  1.00  0.00           C  
ATOM   1437  CE  LYS B 795      -3.823  -7.061  40.977  1.00  0.00           C  
ATOM   1438  NZ  LYS B 795      -3.834  -8.557  41.309  1.00  0.00           N  
ATOM   1439  N   ALA B 796      -1.164  -4.201  36.319  1.00  0.00           N  
ATOM   1440  CA  ALA B 796       0.283  -4.415  36.173  1.00  0.00           C  
ATOM   1441  C   ALA B 796       1.060  -3.102  36.288  1.00  0.00           C  
ATOM   1442  O   ALA B 796       2.079  -3.083  36.908  1.00  0.00           O  
ATOM   1443  CB  ALA B 796       0.618  -5.148  34.867  1.00  0.00           C  
ATOM   1444  N   TYR B 797       0.565  -2.012  35.703  1.00  0.00           N  
ATOM   1445  CA  TYR B 797       1.189  -0.680  35.776  1.00  0.00           C  
ATOM   1446  C   TYR B 797       1.302  -0.151  37.160  1.00  0.00           C  
ATOM   1447  O   TYR B 797       2.402   0.257  37.572  1.00  0.00           O  
ATOM   1448  CB  TYR B 797       0.397   0.332  34.977  1.00  0.00           C  
ATOM   1449  CG  TYR B 797       0.728   0.317  33.528  1.00  0.00           C  
ATOM   1450  CD1 TYR B 797       0.971  -0.890  32.865  1.00  0.00           C  
ATOM   1451  CD2 TYR B 797       0.846   1.503  32.817  1.00  0.00           C  
ATOM   1452  CE1 TYR B 797       1.283  -0.915  31.513  1.00  0.00           C  
ATOM   1453  CE2 TYR B 797       1.154   1.488  31.444  1.00  0.00           C  
ATOM   1454  CZ  TYR B 797       1.370   0.282  30.822  1.00  0.00           C  
ATOM   1455  OH  TYR B 797       1.643   0.245  29.505  1.00  0.00           O  
ATOM   1456  N   SER B 798       0.175  -0.154  37.876  1.00  0.00           N  
ATOM   1457  CA  SER B 798       0.126   0.150  39.293  1.00  0.00           C  
ATOM   1458  C   SER B 798       1.141  -0.645  40.074  1.00  0.00           C  
ATOM   1459  O   SER B 798       1.806  -0.104  40.940  1.00  0.00           O  
ATOM   1460  CB  SER B 798      -1.230  -0.230  39.848  1.00  0.00           C  
ATOM   1461  OG  SER B 798      -2.206   0.661  39.374  1.00  0.00           O  
ATOM   1462  N   ARG B 799       1.204  -1.943  39.787  1.00  0.00           N  
ATOM   1463  CA  ARG B 799       2.123  -2.830  40.420  1.00  0.00           C  
ATOM   1464  C   ARG B 799       3.535  -2.470  40.076  1.00  0.00           C  
ATOM   1465  O   ARG B 799       4.393  -2.497  40.921  1.00  0.00           O  
ATOM   1466  CB  ARG B 799       1.837  -4.281  39.990  1.00  0.00           C  
ATOM   1467  CG  ARG B 799       0.921  -5.011  40.966  1.00  0.00           C  
ATOM   1468  CD  ARG B 799       0.371  -6.288  40.369  1.00  0.00           C  
ATOM   1469  NE  ARG B 799       1.002  -7.461  40.979  1.00  0.00           N  
ATOM   1470  CZ  ARG B 799       0.394  -8.635  41.155  1.00  0.00           C  
ATOM   1471  NH1 ARG B 799      -0.870  -8.812  40.758  1.00  0.00           N  
ATOM   1472  NH2 ARG B 799       1.049  -9.636  41.733  1.00  0.00           N  
ATOM   1473  N   ILE B 800       3.777  -2.157  38.810  1.00  0.00           N  
ATOM   1474  CA  ILE B 800       5.099  -1.785  38.404  1.00  0.00           C  
ATOM   1475  C   ILE B 800       5.530  -0.505  39.124  1.00  0.00           C  
ATOM   1476  O   ILE B 800       6.597  -0.448  39.692  1.00  0.00           O  
ATOM   1477  CB  ILE B 800       5.163  -1.591  36.876  1.00  0.00           C  
ATOM   1478  CG1 ILE B 800       5.038  -2.959  36.178  1.00  0.00           C  
ATOM   1479  CG2 ILE B 800       6.415  -0.748  36.509  1.00  0.00           C  
ATOM   1480  CD1 ILE B 800       4.758  -2.880  34.725  1.00  0.00           C  
ATOM   1481  N   PHE B 801       4.668   0.512  39.118  1.00  0.00           N  
ATOM   1482  CA  PHE B 801       5.048   1.806  39.665  1.00  0.00           C  
ATOM   1483  C   PHE B 801       5.168   1.767  41.156  1.00  0.00           C  
ATOM   1484  O   PHE B 801       5.930   2.546  41.704  1.00  0.00           O  
ATOM   1485  CB  PHE B 801       4.115   2.918  39.206  1.00  0.00           C  
ATOM   1486  CG  PHE B 801       4.035   3.042  37.731  1.00  0.00           C  
ATOM   1487  CD1 PHE B 801       5.209   2.989  36.951  1.00  0.00           C  
ATOM   1488  CD2 PHE B 801       2.804   3.203  37.102  1.00  0.00           C  
ATOM   1489  CE1 PHE B 801       5.155   3.097  35.586  1.00  0.00           C  
ATOM   1490  CE2 PHE B 801       2.733   3.313  35.714  1.00  0.00           C  
ATOM   1491  CZ  PHE B 801       3.912   3.247  34.962  1.00  0.00           C  
ATOM   1492  N   GLU B 802       4.469   0.834  41.812  1.00  0.00           N  
ATOM   1493  CA  GLU B 802       4.723   0.633  43.243  1.00  0.00           C  
ATOM   1494  C   GLU B 802       6.005  -0.082  43.659  1.00  0.00           C  
ATOM   1495  O   GLU B 802       6.566   0.194  44.708  1.00  0.00           O  
ATOM   1496  CB  GLU B 802       3.475   0.214  44.042  1.00  0.00           C  
ATOM   1497  CG  GLU B 802       2.852  -1.093  43.767  1.00  0.00           C  
ATOM   1498  CD  GLU B 802       1.323  -0.966  43.833  1.00  0.00           C  
ATOM   1499  OE1 GLU B 802       0.867   0.198  43.846  1.00  0.00           O  
ATOM   1500  OE2 GLU B 802       0.595  -1.993  43.838  1.00  0.00           O  
ATOM   1501  N   ARG B 803       6.480  -0.983  42.816  1.00  0.00           N  
ATOM   1502  CA  ARG B 803       7.774  -1.600  43.022  1.00  0.00           C  
ATOM   1503  C   ARG B 803       8.879  -0.598  42.640  1.00  0.00           C  
ATOM   1504  O   ARG B 803      10.023  -0.743  43.039  1.00  0.00           O  
ATOM   1505  CB  ARG B 803       7.866  -2.895  42.202  1.00  0.00           C  
ATOM   1506  CG  ARG B 803       6.610  -3.751  42.288  1.00  0.00           C  
ATOM   1507  CD  ARG B 803       6.747  -5.028  41.474  1.00  0.00           C  
ATOM   1508  NE  ARG B 803       8.098  -5.569  41.662  1.00  0.00           N  
ATOM   1509  CZ  ARG B 803       8.601  -6.567  40.957  1.00  0.00           C  
ATOM   1510  NH1 ARG B 803       7.874  -7.176  40.025  1.00  0.00           N  
ATOM   1511  NH2 ARG B 803       9.814  -6.977  41.211  1.00  0.00           N  
ATOM   1512  N   CYS B 807       8.515   0.412  41.854  1.00  0.00           N  
ATOM   1513  CA  CYS B 807       9.379   1.546  41.551  1.00  0.00           C  
ATOM   1514  C   CYS B 807       9.377   2.600  42.635  1.00  0.00           C  
ATOM   1515  O   CYS B 807      10.060   3.612  42.507  1.00  0.00           O  
ATOM   1516  CB  CYS B 807       9.032   2.172  40.207  1.00  0.00           C  
ATOM   1517  SG  CYS B 807       9.404   1.067  38.887  1.00  0.00           S  
ATOM   1518  N   GLY B 808       8.604   2.345  43.685  1.00  0.00           N  
ATOM   1519  CA  GLY B 808       8.530   3.183  44.863  1.00  0.00           C  
ATOM   1520  C   GLY B 808       8.039   4.563  44.510  1.00  0.00           C  
ATOM   1521  O   GLY B 808       8.501   5.555  45.068  1.00  0.00           O  
ATOM   1522  N   LEU B1153       7.114   4.635  43.565  1.00  0.00           N  
ATOM   1523  CA  LEU B1153       6.671   5.929  43.064  1.00  0.00           C  
ATOM   1524  C   LEU B1153       5.417   6.453  43.757  1.00  0.00           C  
ATOM   1525  O   LEU B1153       4.473   5.704  44.019  1.00  0.00           O  
ATOM   1526  CB  LEU B1153       6.419   5.872  41.557  1.00  0.00           C  
ATOM   1527  CG  LEU B1153       7.623   5.893  40.600  1.00  0.00           C  
ATOM   1528  CD1 LEU B1153       7.160   5.532  39.238  1.00  0.00           C  
ATOM   1529  CD2 LEU B1153       8.382   7.217  40.581  1.00  0.00           C  
ATOM   1530  N   GLU B1154       5.434   7.753  44.047  1.00  0.00           N  
ATOM   1531  CA  GLU B1154       4.216   8.498  44.214  1.00  0.00           C  
ATOM   1532  C   GLU B1154       3.648   8.771  42.819  1.00  0.00           C  
ATOM   1533  O   GLU B1154       4.231   9.513  42.045  1.00  0.00           O  
ATOM   1534  CB  GLU B1154       4.446   9.816  44.961  1.00  0.00           C  
ATOM   1535  CG  GLU B1154       3.133  10.494  45.340  1.00  0.00           C  
ATOM   1536  CD  GLU B1154       3.303  11.925  45.828  1.00  0.00           C  
ATOM   1537  OE1 GLU B1154       4.448  12.319  46.136  1.00  0.00           O  
ATOM   1538  OE2 GLU B1154       2.281  12.656  45.907  1.00  0.00           O  
ATOM   1539  N   PHE B1155       2.510   8.156  42.513  1.00  0.00           N  
ATOM   1540  CA  PHE B1155       1.923   8.245  41.195  1.00  0.00           C  
ATOM   1541  C   PHE B1155       0.417   8.111  41.319  1.00  0.00           C  
ATOM   1542  O   PHE B1155      -0.085   7.491  42.243  1.00  0.00           O  
ATOM   1543  CB  PHE B1155       2.475   7.149  40.276  1.00  0.00           C  
ATOM   1544  CG  PHE B1155       1.932   5.782  40.577  1.00  0.00           C  
ATOM   1545  CD1 PHE B1155       2.524   4.991  41.548  1.00  0.00           C  
ATOM   1546  CD2 PHE B1155       0.790   5.299  39.920  1.00  0.00           C  
ATOM   1547  CE1 PHE B1155       2.000   3.705  41.858  1.00  0.00           C  
ATOM   1548  CE2 PHE B1155       0.276   4.029  40.227  1.00  0.00           C  
ATOM   1549  CZ  PHE B1155       0.903   3.239  41.189  1.00  0.00           C  
ATOM   1550  N   ARG B1156      -0.293   8.696  40.369  1.00  0.00           N  
ATOM   1551  CA  ARG B1156      -1.712   8.576  40.265  1.00  0.00           C  
ATOM   1552  C   ARG B1156      -1.958   8.039  38.881  1.00  0.00           C  
ATOM   1553  O   ARG B1156      -1.247   8.366  37.953  1.00  0.00           O  
ATOM   1554  CB  ARG B1156      -2.364   9.962  40.333  1.00  0.00           C  
ATOM   1555  CG  ARG B1156      -2.059  10.790  41.541  1.00  0.00           C  
ATOM   1556  CD  ARG B1156      -3.064  11.935  41.624  1.00  0.00           C  
ATOM   1557  NE  ARG B1156      -4.438  11.419  41.710  1.00  0.00           N  
ATOM   1558  CZ  ARG B1156      -5.295  11.698  42.686  1.00  0.00           C  
ATOM   1559  NH1 ARG B1156      -4.949  12.520  43.666  1.00  0.00           N  
ATOM   1560  NH2 ARG B1156      -6.512  11.160  42.663  1.00  0.00           N  
ATOM   1561  N   ALA B1157      -2.974   7.210  38.744  1.00  0.00           N  
ATOM   1562  CA  ALA B1157      -3.562   6.962  37.464  1.00  0.00           C  
ATOM   1563  C   ALA B1157      -4.667   8.014  37.380  1.00  0.00           C  
ATOM   1564  O   ALA B1157      -5.362   8.300  38.383  1.00  0.00           O  
ATOM   1565  CB  ALA B1157      -4.105   5.527  37.374  1.00  0.00           C  
ATOM   1566  N   ILE B1158      -4.791   8.626  36.207  1.00  0.00           N  
ATOM   1567  CA  ILE B1158      -5.671   9.758  36.011  1.00  0.00           C  
ATOM   1568  C   ILE B1158      -6.283   9.609  34.635  1.00  0.00           C  
ATOM   1569  O   ILE B1158      -5.717   8.965  33.776  1.00  0.00           O  
ATOM   1570  CB  ILE B1158      -4.912  11.169  36.106  1.00  0.00           C  
ATOM   1571  CG1 ILE B1158      -3.892  11.353  34.983  1.00  0.00           C  
ATOM   1572  CG2 ILE B1158      -4.163  11.309  37.360  1.00  0.00           C  
ATOM   1573  CD1 ILE B1158      -3.407  12.754  34.803  1.00  0.00           C  
ATOM   1574  N   ILE B1159      -7.438  10.227  34.436  1.00  0.00           N  
ATOM   1575  CA  ILE B1159      -8.072  10.314  33.126  1.00  0.00           C  
ATOM   1576  C   ILE B1159      -7.181  11.068  32.141  1.00  0.00           C  
ATOM   1577  O   ILE B1159      -6.748  12.193  32.379  1.00  0.00           O  
ATOM   1578  CB  ILE B1159      -9.477  10.998  33.193  1.00  0.00           C  
ATOM   1579  CG1 ILE B1159     -10.422  10.218  34.128  1.00  0.00           C  
ATOM   1580  CG2 ILE B1159     -10.058  11.145  31.772  1.00  0.00           C  
ATOM   1581  CD1 ILE B1159     -11.373  11.094  34.971  1.00  0.00           C  
ATOM   1582  N   GLY B1160      -6.916  10.421  31.024  1.00  0.00           N  
ATOM   1583  CA  GLY B1160      -6.119  11.024  29.995  1.00  0.00           C  
ATOM   1584  C   GLY B1160      -6.924  11.334  28.766  1.00  0.00           C  
ATOM   1585  O   GLY B1160      -8.112  11.102  28.705  1.00  0.00           O  
ATOM   1586  N   ASP B1161      -6.246  11.873  27.771  1.00  0.00           N  
ATOM   1587  CA  ASP B1161      -6.898  12.340  26.563  1.00  0.00           C  
ATOM   1588  C   ASP B1161      -7.306  11.106  25.753  1.00  0.00           C  
ATOM   1589  O   ASP B1161      -6.460  10.310  25.409  1.00  0.00           O  
ATOM   1590  CB  ASP B1161      -5.977  13.319  25.807  1.00  0.00           C  
ATOM   1591  CG  ASP B1161      -6.446  13.608  24.424  1.00  0.00           C  
ATOM   1592  OD1 ASP B1161      -7.666  13.542  24.199  1.00  0.00           O  
ATOM   1593  OD2 ASP B1161      -5.611  13.898  23.542  1.00  0.00           O  
ATOM   1594  N   GLY B1162      -8.611  10.979  25.483  1.00  0.00           N  
ATOM   1595  CA  GLY B1162      -9.208   9.823  24.817  1.00  0.00           C  
ATOM   1596  C   GLY B1162      -9.261   9.955  23.320  1.00  0.00           C  
ATOM   1597  O   GLY B1162      -9.656   9.009  22.608  1.00  0.00           O  
ATOM   1598  N   GLY B1437      -8.827  11.125  22.848  1.00  0.00           N  
ATOM   1599  CA  GLY B1437      -8.854  11.464  21.432  1.00  0.00           C  
ATOM   1600  C   GLY B1437     -10.265  11.839  21.032  1.00  0.00           C  
ATOM   1601  O   GLY B1437     -11.090  12.194  21.881  1.00  0.00           O  
ATOM   1602  N   ALA B1438     -10.557  11.728  19.739  1.00  0.00           N  
ATOM   1603  CA  ALA B1438     -11.776  12.281  19.189  1.00  0.00           C  
ATOM   1604  C   ALA B1438     -12.970  11.346  19.316  1.00  0.00           C  
ATOM   1605  O   ALA B1438     -12.850  10.237  19.872  1.00  0.00           O  
ATOM   1606  CB  ALA B1438     -11.545  12.693  17.755  1.00  0.00           C  
ATOM   1607  N   MET B1443     -14.128  11.811  18.820  1.00  0.00           N  
ATOM   1608  CA  MET B1443     -15.370  11.010  18.764  1.00  0.00           C  
ATOM   1609  C   MET B1443     -15.884  10.598  20.160  1.00  0.00           C  
ATOM   1610  O   MET B1443     -16.354   9.476  20.365  1.00  0.00           O  
ATOM   1611  CB  MET B1443     -15.177   9.770  17.873  1.00  0.00           C  
ATOM   1612  CG  MET B1443     -14.846  10.042  16.398  1.00  0.00           C  
ATOM   1613  SD  MET B1443     -16.290  10.563  15.426  1.00  0.00           S  
ATOM   1614  CE  MET B1443     -16.000  12.328  15.191  1.00  0.00           C  
ATOM   1615  N   GLY B1444     -15.793  11.508  21.119  1.00  0.00           N  
ATOM   1616  CA  GLY B1444     -16.262  11.231  22.479  1.00  0.00           C  
ATOM   1617  C   GLY B1444     -15.220  10.525  23.340  1.00  0.00           C  
ATOM   1618  O   GLY B1444     -15.433  10.334  24.553  1.00  0.00           O  
ATOM   1619  N   GLY B1448     -14.107  10.130  22.702  1.00  0.00           N  
ATOM   1620  CA  GLY B1448     -12.950   9.553  23.375  1.00  0.00           C  
ATOM   1621  C   GLY B1448     -13.030   8.065  23.650  1.00  0.00           C  
ATOM   1622  O   GLY B1448     -14.132   7.494  23.720  1.00  0.00           O  
ATOM   1623  N   LYS B1456     -11.863   7.439  23.818  1.00  0.00           N  
ATOM   1624  CA  LYS B1456     -11.779   6.052  24.278  1.00  0.00           C  
ATOM   1625  C   LYS B1456     -11.136   6.047  25.653  1.00  0.00           C  
ATOM   1626  O   LYS B1456     -10.541   7.043  26.041  1.00  0.00           O  
ATOM   1627  CB  LYS B1456     -11.013   5.183  23.279  1.00  0.00           C  
ATOM   1628  CG  LYS B1456     -11.495   5.359  21.818  1.00  0.00           C  
ATOM   1629  CD  LYS B1456     -11.680   4.025  21.099  1.00  0.00           C  
ATOM   1630  CE  LYS B1456     -12.447   4.182  19.795  1.00  0.00           C  
ATOM   1631  NZ  LYS B1456     -11.702   5.072  18.825  1.00  0.00           N  
ATOM   1632  N   ASP B1457     -11.276   4.957  26.408  1.00  0.00           N  
ATOM   1633  CA  ASP B1457     -10.654   4.884  27.734  1.00  0.00           C  
ATOM   1634  C   ASP B1457      -9.151   5.105  27.590  1.00  0.00           C  
ATOM   1635  O   ASP B1457      -8.475   4.446  26.760  1.00  0.00           O  
ATOM   1636  CB  ASP B1457     -10.906   3.541  28.439  1.00  0.00           C  
ATOM   1637  CG  ASP B1457     -12.376   3.291  28.792  1.00  0.00           C  
ATOM   1638  OD1 ASP B1457     -13.280   4.133  28.546  1.00  0.00           O  
ATOM   1639  OD2 ASP B1457     -12.614   2.203  29.331  1.00  0.00           O  
ATOM   1640  N   SER B1458      -8.656   6.037  28.405  1.00  0.00           N  
ATOM   1641  CA  SER B1458      -7.300   6.582  28.321  1.00  0.00           C  
ATOM   1642  C   SER B1458      -6.887   6.919  29.738  1.00  0.00           C  
ATOM   1643  O   SER B1458      -7.509   7.724  30.413  1.00  0.00           O  
ATOM   1644  CB  SER B1458      -7.322   7.837  27.467  1.00  0.00           C  
ATOM   1645  OG  SER B1458      -6.024   8.210  27.068  1.00  0.00           O  
ATOM   1646  N   LYS B1459      -5.873   6.245  30.229  1.00  0.00           N  
ATOM   1647  CA  LYS B1459      -5.536   6.383  31.617  1.00  0.00           C  
ATOM   1648  C   LYS B1459      -4.055   6.608  31.640  1.00  0.00           C  
ATOM   1649  O   LYS B1459      -3.265   5.751  31.213  1.00  0.00           O  
ATOM   1650  CB  LYS B1459      -5.947   5.136  32.404  1.00  0.00           C  
ATOM   1651  CG  LYS B1459      -5.819   5.187  33.940  1.00  0.00           C  
ATOM   1652  CD  LYS B1459      -6.473   3.886  34.545  1.00  0.00           C  
ATOM   1653  CE  LYS B1459      -7.945   4.092  34.963  1.00  0.00           C  
ATOM   1654  NZ  LYS B1459      -8.910   3.957  33.840  1.00  0.00           N  
ATOM   1655  N   GLU B1460      -3.688   7.807  32.082  1.00  0.00           N  
ATOM   1656  CA  GLU B1460      -2.285   8.163  32.222  1.00  0.00           C  
ATOM   1657  C   GLU B1460      -1.835   7.813  33.623  1.00  0.00           C  
ATOM   1658  O   GLU B1460      -2.611   7.856  34.571  1.00  0.00           O  
ATOM   1659  CB  GLU B1460      -2.089   9.653  31.949  1.00  0.00           C  
ATOM   1660  CG  GLU B1460      -2.095   9.989  30.472  1.00  0.00           C  
ATOM   1661  CD  GLU B1460      -2.136  11.489  30.236  1.00  0.00           C  
ATOM   1662  OE1 GLU B1460      -1.845  11.958  29.105  1.00  0.00           O  
ATOM   1663  OE2 GLU B1460      -2.479  12.189  31.206  1.00  0.00           O  
ATOM   1664  N   PHE B1461      -0.577   7.435  33.748  1.00  0.00           N  
ATOM   1665  CA  PHE B1461      -0.007   7.271  35.064  1.00  0.00           C  
ATOM   1666  C   PHE B1461       0.966   8.374  35.192  1.00  0.00           C  
ATOM   1667  O   PHE B1461       1.747   8.632  34.274  1.00  0.00           O  
ATOM   1668  CB  PHE B1461       0.637   5.901  35.211  1.00  0.00           C  
ATOM   1669  CG  PHE B1461      -0.357   4.789  35.176  1.00  0.00           C  
ATOM   1670  CD1 PHE B1461      -0.690   4.101  36.339  1.00  0.00           C  
ATOM   1671  CD2 PHE B1461      -1.000   4.455  33.983  1.00  0.00           C  
ATOM   1672  CE1 PHE B1461      -1.614   3.077  36.296  1.00  0.00           C  
ATOM   1673  CE2 PHE B1461      -1.949   3.453  33.954  1.00  0.00           C  
ATOM   1674  CZ  PHE B1461      -2.246   2.757  35.105  1.00  0.00           C  
ATOM   1675  N   MET B1462       0.853   9.089  36.302  1.00  0.00           N  
ATOM   1676  CA  MET B1462       1.681  10.242  36.535  1.00  0.00           C  
ATOM   1677  C   MET B1462       2.446  10.059  37.777  1.00  0.00           C  
ATOM   1678  O   MET B1462       1.850   9.811  38.805  1.00  0.00           O  
ATOM   1679  CB  MET B1462       0.818  11.477  36.681  1.00  0.00           C  
ATOM   1680  CG  MET B1462       0.113  11.860  35.423  1.00  0.00           C  
ATOM   1681  SD  MET B1462       1.215  12.678  34.275  1.00  0.00           S  
ATOM   1682  CE  MET B1462       0.103  12.810  32.895  1.00  0.00           C  
ATOM   1683  N   ALA B1463       3.771  10.155  37.687  1.00  0.00           N  
ATOM   1684  CA  ALA B1463       4.620  10.295  38.876  1.00  0.00           C  
ATOM   1685  C   ALA B1463       4.484  11.745  39.332  1.00  0.00           C  
ATOM   1686  O   ALA B1463       4.679  12.674  38.545  1.00  0.00           O  
ATOM   1687  CB  ALA B1463       6.109   9.946  38.561  1.00  0.00           C  
ATOM   1688  N   ILE B1464       4.104  11.948  40.590  1.00  0.00           N  
ATOM   1689  CA  ILE B1464       3.947  13.312  41.063  1.00  0.00           C  
ATOM   1690  C   ILE B1464       5.306  14.004  41.160  1.00  0.00           C  
ATOM   1691  O   ILE B1464       6.255  13.515  41.784  1.00  0.00           O  
ATOM   1692  CB  ILE B1464       3.091  13.406  42.347  1.00  0.00           C  
ATOM   1693  CG1 ILE B1464       1.627  13.047  42.014  1.00  0.00           C  
ATOM   1694  CG2 ILE B1464       3.153  14.837  42.953  1.00  0.00           C  
ATOM   1695  CD1 ILE B1464       1.289  11.633  42.293  1.00  0.00           C  
ATOM   1696  N   SER B1465       5.392  15.140  40.503  1.00  0.00           N  
ATOM   1697  CA  SER B1465       6.637  15.838  40.410  1.00  0.00           C  
ATOM   1698  C   SER B1465       6.380  17.255  40.059  1.00  0.00           C  
ATOM   1699  O   SER B1465       5.716  17.508  39.071  1.00  0.00           O  
ATOM   1700  CB  SER B1465       7.516  15.239  39.312  1.00  0.00           C  
ATOM   1701  OG  SER B1465       8.704  15.999  39.253  1.00  0.00           O  
ATOM   1702  N   GLU B1475       6.952  18.168  40.838  1.00  0.00           N  
ATOM   1703  CA  GLU B1475       6.857  19.614  40.589  1.00  0.00           C  
ATOM   1704  C   GLU B1475       7.448  20.043  39.244  1.00  0.00           C  
ATOM   1705  O   GLU B1475       7.258  21.173  38.811  1.00  0.00           O  
ATOM   1706  CB  GLU B1475       7.567  20.396  41.710  1.00  0.00           C  
ATOM   1707  CG  GLU B1475       6.849  20.345  43.050  1.00  0.00           C  
ATOM   1708  CD  GLU B1475       7.733  20.730  44.252  1.00  0.00           C  
ATOM   1709  OE1 GLU B1475       9.007  20.679  44.168  1.00  0.00           O  
ATOM   1710  OE2 GLU B1475       7.128  21.070  45.299  1.00  0.00           O  
ATOM   1711  N   ILE B1476       8.197  19.157  38.602  1.00  0.00           N  
ATOM   1712  CA  ILE B1476       8.772  19.485  37.312  1.00  0.00           C  
ATOM   1713  C   ILE B1476       8.110  18.696  36.201  1.00  0.00           C  
ATOM   1714  O   ILE B1476       8.478  18.823  35.048  1.00  0.00           O  
ATOM   1715  CB  ILE B1476      10.320  19.410  37.292  1.00  0.00           C  
ATOM   1716  CG1 ILE B1476      10.834  18.022  37.659  1.00  0.00           C  
ATOM   1717  CG2 ILE B1476      10.908  20.527  38.203  1.00  0.00           C  
ATOM   1718  CD1 ILE B1476      10.848  17.048  36.510  1.00  0.00           C  
ATOM   1719  N   GLY B1477       7.110  17.902  36.574  1.00  0.00           N  
ATOM   1720  CA  GLY B1477       6.176  17.321  35.633  1.00  0.00           C  
ATOM   1721  C   GLY B1477       5.687  18.298  34.583  1.00  0.00           C  
ATOM   1722  O   GLY B1477       5.446  19.475  34.874  1.00  0.00           O  
ATOM   1723  N   GLU B1478       5.560  17.814  33.352  1.00  0.00           N  
ATOM   1724  CA  GLU B1478       5.079  18.655  32.269  1.00  0.00           C  
ATOM   1725  C   GLU B1478       3.567  18.618  32.198  1.00  0.00           C  
ATOM   1726  O   GLU B1478       2.953  19.441  31.545  1.00  0.00           O  
ATOM   1727  CB  GLU B1478       5.715  18.268  30.936  1.00  0.00           C  
ATOM   1728  CG  GLU B1478       7.044  18.956  30.721  1.00  0.00           C  
ATOM   1729  CD  GLU B1478       8.025  18.180  29.859  1.00  0.00           C  
ATOM   1730  OE1 GLU B1478       8.747  18.836  29.072  1.00  0.00           O  
ATOM   1731  OE2 GLU B1478       8.124  16.937  29.997  1.00  0.00           O  
ATOM   1732  N   ASP B1479       2.969  17.657  32.880  1.00  0.00           N  
ATOM   1733  CA  ASP B1479       1.527  17.550  32.873  1.00  0.00           C  
ATOM   1734  C   ASP B1479       0.935  18.048  34.168  1.00  0.00           C  
ATOM   1735  O   ASP B1479       1.543  17.964  35.224  1.00  0.00           O  
ATOM   1736  CB  ASP B1479       1.068  16.118  32.568  1.00  0.00           C  
ATOM   1737  CG  ASP B1479       1.345  15.724  31.145  1.00  0.00           C  
ATOM   1738  OD1 ASP B1479       0.384  15.623  30.380  1.00  0.00           O  
ATOM   1739  OD2 ASP B1479       2.528  15.566  30.767  1.00  0.00           O  
ATOM   1740  N   THR B1480      -0.268  18.579  34.048  1.00  0.00           N  
ATOM   1741  CA  THR B1480      -1.027  19.052  35.183  1.00  0.00           C  
ATOM   1742  C   THR B1480      -2.114  18.015  35.420  1.00  0.00           C  
ATOM   1743  O   THR B1480      -2.871  17.669  34.532  1.00  0.00           O  
ATOM   1744  CB  THR B1480      -1.618  20.441  34.903  1.00  0.00           C  
ATOM   1745  OG1 THR B1480      -0.560  21.339  34.551  1.00  0.00           O  
ATOM   1746  CG2 THR B1480      -2.363  20.988  36.111  1.00  0.00           C  
ATOM   1747  N   ILE B1481      -2.109  17.489  36.623  1.00  0.00           N  
ATOM   1748  CA  ILE B1481      -3.158  16.645  37.122  1.00  0.00           C  
ATOM   1749  C   ILE B1481      -4.152  17.559  37.827  1.00  0.00           C  
ATOM   1750  O   ILE B1481      -3.795  18.351  38.720  1.00  0.00           O  
ATOM   1751  CB  ILE B1481      -2.578  15.581  38.083  1.00  0.00           C  
ATOM   1752  CG1 ILE B1481      -1.471  14.804  37.361  1.00  0.00           C  
ATOM   1753  CG2 ILE B1481      -3.674  14.693  38.652  1.00  0.00           C  
ATOM   1754  CD1 ILE B1481      -0.736  13.845  38.245  1.00  0.00           C  
ATOM   1755  N   CYS B1482      -5.383  17.483  37.357  1.00  0.00           N  
ATOM   1756  CA  CYS B1482      -6.496  18.131  38.017  1.00  0.00           C  
ATOM   1757  C   CYS B1482      -7.227  17.091  38.833  1.00  0.00           C  
ATOM   1758  O   CYS B1482      -7.939  16.248  38.278  1.00  0.00           O  
ATOM   1759  CB  CYS B1482      -7.453  18.733  36.995  1.00  0.00           C  
ATOM   1760  SG  CYS B1482      -6.633  19.813  35.851  1.00  0.00           S  
ATOM   1761  N   TYR B1483      -7.061  17.175  40.150  1.00  0.00           N  
ATOM   1762  CA  TYR B1483      -7.698  16.228  41.058  1.00  0.00           C  
ATOM   1763  C   TYR B1483      -8.733  16.880  41.992  1.00  0.00           C  
ATOM   1764  O   TYR B1483      -8.731  18.089  42.198  1.00  0.00           O  
ATOM   1765  CB  TYR B1483      -6.636  15.450  41.842  1.00  0.00           C  
ATOM   1766  CG  TYR B1483      -5.815  16.307  42.754  1.00  0.00           C  
ATOM   1767  CD1 TYR B1483      -6.109  16.387  44.115  1.00  0.00           C  
ATOM   1768  CD2 TYR B1483      -4.750  17.036  42.268  1.00  0.00           C  
ATOM   1769  CE1 TYR B1483      -5.360  17.183  44.967  1.00  0.00           C  
ATOM   1770  CE2 TYR B1483      -4.003  17.834  43.110  1.00  0.00           C  
ATOM   1771  CZ  TYR B1483      -4.302  17.896  44.456  1.00  0.00           C  
ATOM   1772  OH  TYR B1483      -3.546  18.696  45.281  1.00  0.00           O  
ATOM   1773  N   SER B1484      -9.633  16.079  42.545  1.00  0.00           N  
ATOM   1774  CA  SER B1484     -10.574  16.605  43.505  1.00  0.00           C  
ATOM   1775  C   SER B1484      -9.973  16.561  44.898  1.00  0.00           C  
ATOM   1776  O   SER B1484      -9.280  15.590  45.269  1.00  0.00           O  
ATOM   1777  CB  SER B1484     -11.872  15.832  43.504  1.00  0.00           C  
ATOM   1778  OG  SER B1484     -12.657  16.309  44.580  1.00  0.00           O  
ATOM   1779  N   THR B1485     -10.255  17.630  45.649  1.00  0.00           N  
ATOM   1780  CA  THR B1485      -9.863  17.785  47.050  1.00  0.00           C  
ATOM   1781  C   THR B1485     -10.699  16.841  47.909  1.00  0.00           C  
ATOM   1782  O   THR B1485     -10.355  16.573  49.057  1.00  0.00           O  
ATOM   1783  CB  THR B1485     -10.080  19.245  47.553  1.00  0.00           C  
ATOM   1784  OG1 THR B1485     -11.429  19.645  47.272  1.00  0.00           O  
ATOM   1785  CG2 THR B1485      -9.097  20.239  46.875  1.00  0.00           C  
ATOM   1786  N   GLU B1486     -11.793  16.333  47.339  1.00  0.00           N  
ATOM   1787  CA  GLU B1486     -12.787  15.575  48.112  1.00  0.00           C  
ATOM   1788  C   GLU B1486     -13.064  14.179  47.572  1.00  0.00           C  
ATOM   1789  O   GLU B1486     -13.794  13.405  48.183  1.00  0.00           O  
ATOM   1790  CB  GLU B1486     -14.113  16.356  48.239  1.00  0.00           C  
ATOM   1791  CG  GLU B1486     -13.987  17.761  48.823  1.00  0.00           C  
ATOM   1792  CD  GLU B1486     -13.922  17.792  50.341  1.00  0.00           C  
ATOM   1793  OE1 GLU B1486     -13.512  16.776  50.955  1.00  0.00           O  
ATOM   1794  OE2 GLU B1486     -14.279  18.850  50.921  1.00  0.00           O  
ATOM   1795  N   SER B1512     -12.520  13.861  46.412  1.00  0.00           N  
ATOM   1796  CA  SER B1512     -12.612  12.495  45.921  1.00  0.00           C  
ATOM   1797  C   SER B1512     -11.349  12.081  45.180  1.00  0.00           C  
ATOM   1798  O   SER B1512     -10.307  12.758  45.261  1.00  0.00           O  
ATOM   1799  CB  SER B1512     -13.876  12.264  45.084  1.00  0.00           C  
ATOM   1800  OG  SER B1512     -13.987  13.173  44.009  1.00  0.00           O  
ATOM   1801  N   ASP B1513     -11.464  10.949  44.488  1.00  0.00           N  
ATOM   1802  CA  ASP B1513     -10.355  10.295  43.830  1.00  0.00           C  
ATOM   1803  C   ASP B1513     -10.244  10.818  42.402  1.00  0.00           C  
ATOM   1804  O   ASP B1513      -9.272  10.509  41.691  1.00  0.00           O  
ATOM   1805  CB  ASP B1513     -10.574   8.783  43.834  1.00  0.00           C  
ATOM   1806  CG  ASP B1513     -11.834   8.387  43.089  1.00  0.00           C  
ATOM   1807  OD1 ASP B1513     -12.786   9.224  43.044  1.00  0.00           O  
ATOM   1808  OD2 ASP B1513     -11.869   7.256  42.536  1.00  0.00           O  
ATOM   1809  N   TYR B1514     -11.228  11.624  41.999  1.00  0.00           N  
ATOM   1810  CA  TYR B1514     -11.241  12.223  40.672  1.00  0.00           C  
ATOM   1811  C   TYR B1514      -9.907  12.873  40.300  1.00  0.00           C  
ATOM   1812  O   TYR B1514      -9.312  13.601  41.081  1.00  0.00           O  
ATOM   1813  CB  TYR B1514     -12.348  13.246  40.523  1.00  0.00           C  
ATOM   1814  CG  TYR B1514     -12.252  13.971  39.196  1.00  0.00           C  
ATOM   1815  CD1 TYR B1514     -12.743  13.393  38.045  1.00  0.00           C  
ATOM   1816  CD2 TYR B1514     -11.630  15.226  39.092  1.00  0.00           C  
ATOM   1817  CE1 TYR B1514     -12.644  14.040  36.831  1.00  0.00           C  
ATOM   1818  CE2 TYR B1514     -11.521  15.877  37.855  1.00  0.00           C  
ATOM   1819  CZ  TYR B1514     -12.048  15.286  36.748  1.00  0.00           C  
ATOM   1820  OH  TYR B1514     -11.991  15.900  35.517  1.00  0.00           O  
ATOM   1821  N   ALA B1515      -9.449  12.591  39.091  1.00  0.00           N  
ATOM   1822  CA  ALA B1515      -8.146  13.047  38.630  1.00  0.00           C  
ATOM   1823  C   ALA B1515      -8.123  12.865  37.139  1.00  0.00           C  
ATOM   1824  O   ALA B1515      -8.406  11.795  36.628  1.00  0.00           O  
ATOM   1825  CB  ALA B1515      -6.987  12.274  39.312  1.00  0.00           C  
ATOM   1826  N   ALA B1516      -7.828  13.954  36.447  1.00  0.00           N  
ATOM   1827  CA  ALA B1516      -7.746  13.974  35.028  1.00  0.00           C  
ATOM   1828  C   ALA B1516      -6.574  14.867  34.729  1.00  0.00           C  
ATOM   1829  O   ALA B1516      -6.333  15.861  35.429  1.00  0.00           O  
ATOM   1830  CB  ALA B1516      -9.014  14.554  34.450  1.00  0.00           C  
ATOM   1831  N   ASN B1517      -5.823  14.509  33.696  1.00  0.00           N  
ATOM   1832  CA  ASN B1517      -4.903  15.438  33.080  1.00  0.00           C  
ATOM   1833  C   ASN B1517      -5.668  16.738  32.918  1.00  0.00           C  
ATOM   1834  O   ASN B1517      -6.871  16.702  32.616  1.00  0.00           O  
ATOM   1835  CB  ASN B1517      -4.497  14.909  31.713  1.00  0.00           C  
ATOM   1836  CG  ASN B1517      -3.367  15.673  31.115  1.00  0.00           C  
ATOM   1837  OD1 ASN B1517      -3.493  16.843  30.750  1.00  0.00           O  
ATOM   1838  ND2 ASN B1517      -2.240  15.037  31.034  1.00  0.00           N  
ATOM   1839  N   LEU B1518      -4.991  17.871  33.100  1.00  0.00           N  
ATOM   1840  CA  LEU B1518      -5.599  19.183  32.843  1.00  0.00           C  
ATOM   1841  C   LEU B1518      -6.322  19.274  31.502  1.00  0.00           C  
ATOM   1842  O   LEU B1518      -7.375  19.902  31.440  1.00  0.00           O  
ATOM   1843  CB  LEU B1518      -4.599  20.350  33.025  1.00  0.00           C  
ATOM   1844  CG  LEU B1518      -5.043  21.806  32.694  1.00  0.00           C  
ATOM   1845  CD1 LEU B1518      -6.422  22.194  33.217  1.00  0.00           C  
ATOM   1846  CD2 LEU B1518      -3.982  22.852  33.099  1.00  0.00           C  
ATOM   1847  N   GLU B1519      -5.769  18.648  30.459  1.00  0.00           N  
ATOM   1848  CA  GLU B1519      -6.351  18.580  29.095  1.00  0.00           C  
ATOM   1849  C   GLU B1519      -7.787  18.037  29.062  1.00  0.00           C  
ATOM   1850  O   GLU B1519      -8.598  18.413  28.210  1.00  0.00           O  
ATOM   1851  CB  GLU B1519      -5.531  17.636  28.242  1.00  0.00           C  
ATOM   1852  CG  GLU B1519      -4.044  17.961  28.152  1.00  0.00           C  
ATOM   1853  CD  GLU B1519      -3.286  16.979  27.260  1.00  0.00           C  
ATOM   1854  OE1 GLU B1519      -3.688  15.806  27.161  1.00  0.00           O  
ATOM   1855  OE2 GLU B1519      -2.272  17.362  26.664  1.00  0.00           O  
ATOM   1856  N   MET B1520      -8.082  17.120  29.985  1.00  0.00           N  
ATOM   1857  CA  MET B1520      -9.353  16.420  29.979  1.00  0.00           C  
ATOM   1858  C   MET B1520     -10.190  16.816  31.167  1.00  0.00           C  
ATOM   1859  O   MET B1520     -11.405  16.585  31.179  1.00  0.00           O  
ATOM   1860  CB  MET B1520      -9.141  14.896  29.954  1.00  0.00           C  
ATOM   1861  CG  MET B1520      -8.518  14.389  28.676  1.00  0.00           C  
ATOM   1862  SD  MET B1520      -9.443  14.875  27.216  1.00  0.00           S  
ATOM   1863  CE  MET B1520     -10.380  13.425  26.857  1.00  0.00           C  
ATOM   1864  N   ALA B1521      -9.549  17.403  32.166  1.00  0.00           N  
ATOM   1865  CA  ALA B1521     -10.254  17.844  33.348  1.00  0.00           C  
ATOM   1866  C   ALA B1521     -11.506  18.627  32.978  1.00  0.00           C  
ATOM   1867  O   ALA B1521     -11.520  19.443  32.038  1.00  0.00           O  
ATOM   1868  CB  ALA B1521      -9.352  18.662  34.240  1.00  0.00           C  
ATOM   1869  N   THR B1522     -12.578  18.329  33.701  1.00  0.00           N  
ATOM   1870  CA  THR B1522     -13.855  19.009  33.526  1.00  0.00           C  
ATOM   1871  C   THR B1522     -14.298  19.401  34.921  1.00  0.00           C  
ATOM   1872  O   THR B1522     -13.742  18.927  35.913  1.00  0.00           O  
ATOM   1873  CB  THR B1522     -14.923  18.136  32.845  1.00  0.00           C  
ATOM   1874  OG1 THR B1522     -15.252  17.022  33.687  1.00  0.00           O  
ATOM   1875  CG2 THR B1522     -14.467  17.647  31.493  1.00  0.00           C  
ATOM   1876  N   SER B1523     -15.257  20.307  35.001  1.00  0.00           N  
ATOM   1877  CA  SER B1523     -15.826  20.682  36.286  1.00  0.00           C  
ATOM   1878  C   SER B1523     -17.339  20.583  36.163  1.00  0.00           C  
ATOM   1879  O   SER B1523     -17.878  20.455  35.071  1.00  0.00           O  
ATOM   1880  CB  SER B1523     -15.370  22.092  36.711  1.00  0.00           C  
ATOM   1881  OG  SER B1523     -15.595  23.038  35.682  1.00  0.00           O  
ATOM   1882  N   LEU B1524     -18.019  20.601  37.292  1.00  0.00           N  
ATOM   1883  CA  LEU B1524     -19.462  20.645  37.278  1.00  0.00           C  
ATOM   1884  C   LEU B1524     -19.874  21.917  36.545  1.00  0.00           C  
ATOM   1885  O   LEU B1524     -19.477  23.026  36.924  1.00  0.00           O  
ATOM   1886  CB  LEU B1524     -19.994  20.612  38.712  1.00  0.00           C  
ATOM   1887  CG  LEU B1524     -21.438  20.178  38.952  1.00  0.00           C  
ATOM   1888  CD1 LEU B1524     -21.903  19.059  37.984  1.00  0.00           C  
ATOM   1889  CD2 LEU B1524     -21.562  19.755  40.402  1.00  0.00           C  
ATOM   1890  N   TYR B1525     -20.588  21.744  35.440  1.00  0.00           N  
ATOM   1891  CA  TYR B1525     -21.210  22.867  34.759  1.00  0.00           C  
ATOM   1892  C   TYR B1525     -22.667  22.976  35.225  1.00  0.00           C  
ATOM   1893  O   TYR B1525     -23.406  21.973  35.242  1.00  0.00           O  
ATOM   1894  CB  TYR B1525     -21.139  22.724  33.234  1.00  0.00           C  
ATOM   1895  CG  TYR B1525     -21.931  23.788  32.467  1.00  0.00           C  
ATOM   1896  CD1 TYR B1525     -21.625  25.159  32.589  1.00  0.00           C  
ATOM   1897  CD2 TYR B1525     -22.983  23.424  31.622  1.00  0.00           C  
ATOM   1898  CE1 TYR B1525     -22.353  26.142  31.883  1.00  0.00           C  
ATOM   1899  CE2 TYR B1525     -23.710  24.390  30.909  1.00  0.00           C  
ATOM   1900  CZ  TYR B1525     -23.390  25.744  31.038  1.00  0.00           C  
ATOM   1901  OH  TYR B1525     -24.124  26.682  30.333  1.00  0.00           O  
ATOM   1902  N   THR B1526     -23.054  24.191  35.620  1.00  0.00           N  
ATOM   1903  CA  THR B1526     -24.452  24.512  35.891  1.00  0.00           C  
ATOM   1904  C   THR B1526     -24.896  25.731  35.076  1.00  0.00           C  
ATOM   1905  O   THR B1526     -24.353  26.826  35.252  1.00  0.00           O  
ATOM   1906  CB  THR B1526     -24.708  24.780  37.392  1.00  0.00           C  
ATOM   1907  OG1 THR B1526     -23.643  24.216  38.175  1.00  0.00           O  
ATOM   1908  CG2 THR B1526     -26.053  24.165  37.808  1.00  0.00           C  
ATOM   1909  N   PRO B1527     -25.852  25.529  34.147  1.00  0.00           N  
ATOM   1910  CA  PRO B1527     -26.602  26.604  33.482  1.00  0.00           C  
ATOM   1911  C   PRO B1527     -27.115  27.722  34.415  1.00  0.00           C  
ATOM   1912  O   PRO B1527     -28.193  27.609  35.000  1.00  0.00           O  
ATOM   1913  CB  PRO B1527     -27.768  25.847  32.838  1.00  0.00           C  
ATOM   1914  CG  PRO B1527     -27.152  24.542  32.465  1.00  0.00           C  
ATOM   1915  CD  PRO B1527     -26.233  24.204  33.619  1.00  0.00           C  
ATOM   1916  N   LYS B1528     -26.323  28.784  34.550  1.00  0.00           N  
ATOM   1917  CA  LYS B1528     -26.742  30.018  35.227  1.00  0.00           C  
ATOM   1918  C   LYS B1528     -27.065  31.081  34.173  1.00  0.00           C  
ATOM   1919  O   LYS B1528     -26.368  32.099  34.081  1.00  0.00           O  
ATOM   1920  CB  LYS B1528     -25.633  30.539  36.154  1.00  0.00           C  
ATOM   1921  CG  LYS B1528     -25.090  29.523  37.137  1.00  0.00           C  
ATOM   1922  CD  LYS B1528     -23.583  29.686  37.312  1.00  0.00           C  
ATOM   1923  CE  LYS B1528     -22.988  28.487  38.056  1.00  0.00           C  
ATOM   1924  NZ  LYS B1528     -21.497  28.548  38.150  1.00  0.00           N  
ATOM   1925  N   LYS B1529     -28.110  30.833  33.377  1.00  0.00           N  
ATOM   1926  CA  LYS B1529     -28.493  31.718  32.259  1.00  0.00           C  
ATOM   1927  C   LYS B1529     -28.854  33.108  32.781  1.00  0.00           C  
ATOM   1928  O   LYS B1529     -29.955  33.309  33.306  1.00  0.00           O  
ATOM   1929  CB  LYS B1529     -29.661  31.123  31.446  1.00  0.00           C  
ATOM   1930  CG  LYS B1529     -29.448  29.666  30.976  1.00  0.00           C  
ATOM   1931  CD  LYS B1529     -30.713  29.056  30.375  1.00  0.00           C  
ATOM   1932  CE  LYS B1529     -30.502  27.576  30.014  1.00  0.00           C  
ATOM   1933  NZ  LYS B1529     -31.655  26.955  29.280  1.00  0.00           N  
ATOM   1934  N   SER B1530     -27.906  34.043  32.654  1.00  0.00           N  
ATOM   1935  CA  SER B1530     -28.018  35.401  33.212  1.00  0.00           C  
ATOM   1936  C   SER B1530     -29.354  36.049  32.855  1.00  0.00           C  
ATOM   1937  O   SER B1530     -29.645  36.291  31.675  1.00  0.00           O  
ATOM   1938  CB  SER B1530     -26.837  36.279  32.754  1.00  0.00           C  
ATOM   1939  OG  SER B1530     -26.931  37.613  33.243  1.00  0.00           O  
ATOM   1940  N   HIS B1531     -30.160  36.311  33.887  1.00  0.00           N  
ATOM   1941  CA  HIS B1531     -31.507  36.883  33.731  1.00  0.00           C  
ATOM   1942  C   HIS B1531     -31.456  38.414  33.569  1.00  0.00           C  
ATOM   1943  O   HIS B1531     -32.474  39.102  33.738  1.00  0.00           O  
ATOM   1944  CB  HIS B1531     -32.403  36.481  34.914  1.00  0.00           C  
ATOM   1945  CG  HIS B1531     -32.067  37.187  36.195  1.00  0.00           C  
ATOM   1946  ND1 HIS B1531     -30.965  36.864  36.960  1.00  0.00           N  
ATOM   1947  CD2 HIS B1531     -32.684  38.208  36.840  1.00  0.00           C  
ATOM   1948  CE1 HIS B1531     -30.921  37.651  38.021  1.00  0.00           C  
ATOM   1949  NE2 HIS B1531     -31.952  38.477  37.971  1.00  0.00           N  
ATOM   1950  N   GLU B1532     -30.264  38.922  33.242  1.00  0.00           N  
ATOM   1951  CA  GLU B1532     -30.014  40.336  32.976  1.00  0.00           C  
ATOM   1952  C   GLU B1532     -30.703  40.789  31.674  1.00  0.00           C  
ATOM   1953  O   GLU B1532     -30.814  40.017  30.717  1.00  0.00           O  
ATOM   1954  CB  GLU B1532     -28.502  40.573  32.914  1.00  0.00           C  
ATOM   1955  CG  GLU B1532     -28.061  42.026  32.847  1.00  0.00           C  
ATOM   1956  CD  GLU B1532     -26.549  42.173  32.822  1.00  0.00           C  
ATOM   1957  OE1 GLU B1532     -26.020  42.723  31.825  1.00  0.00           O  
ATOM   1958  OE2 GLU B1532     -25.891  41.736  33.798  1.00  0.00           O  
ATOM   1959  N   THR B1533     -31.173  42.039  31.657  1.00  0.00           N  
ATOM   1960  CA  THR B1533     -31.922  42.589  30.519  1.00  0.00           C  
ATOM   1961  C   THR B1533     -30.980  42.839  29.348  1.00  0.00           C  
ATOM   1962  O   THR B1533     -29.944  43.493  29.513  1.00  0.00           O  
ATOM   1963  CB  THR B1533     -32.686  43.901  30.904  1.00  0.00           C  
ATOM   1964  OG1 THR B1533     -33.704  43.602  31.870  1.00  0.00           O  
ATOM   1965  CG2 THR B1533     -33.339  44.557  29.677  1.00  0.00           C  
ATOM   1966  N   GLN B1534     -31.349  42.309  28.180  1.00  0.00           N  
ATOM   1967  CA  GLN B1534     -30.554  42.436  26.972  1.00  0.00           C  
ATOM   1968  C   GLN B1534     -30.519  43.879  26.474  1.00  0.00           C  
ATOM   1969  O   GLN B1534     -31.482  44.357  25.882  1.00  0.00           O  
ATOM   1970  CB  GLN B1534     -31.088  41.514  25.863  1.00  0.00           C  
ATOM   1971  CG  GLN B1534     -30.771  40.020  26.018  1.00  0.00           C  
ATOM   1972  CD  GLN B1534     -30.892  39.250  24.696  1.00  0.00           C  
ATOM   1973  OE1 GLN B1534     -31.202  39.828  23.651  1.00  0.00           O  
ATOM   1974  NE2 GLN B1534     -30.640  37.947  24.739  1.00  0.00           N  
ATOM   1975  N   LEU B1535     -29.406  44.566  26.727  1.00  0.00           N  
ATOM   1976  CA  LEU B1535     -29.165  45.904  26.194  1.00  0.00           C  
ATOM   1977  C   LEU B1535     -28.707  45.846  24.733  1.00  0.00           C  
ATOM   1978  O   LEU B1535     -28.331  44.789  24.230  1.00  0.00           O  
ATOM   1979  CB  LEU B1535     -28.137  46.655  27.046  1.00  0.00           C  
ATOM   1980  CG  LEU B1535     -28.348  46.860  28.548  1.00  0.00           C  
ATOM   1981  CD1 LEU B1535     -27.183  47.630  29.098  1.00  0.00           C  
ATOM   1982  CD2 LEU B1535     -29.646  47.578  28.840  1.00  0.00           C  
ATOM   1983  N   ASP B1536     -28.741  46.984  24.049  1.00  0.00           N  
ATOM   1984  CA  ASP B1536     -28.513  46.986  22.609  1.00  0.00           C  
ATOM   1985  C   ASP B1536     -27.031  46.858  22.309  1.00  0.00           C  
ATOM   1986  O   ASP B1536     -26.206  47.520  22.943  1.00  0.00           O  
ATOM   1987  CB  ASP B1536     -29.098  48.244  21.944  1.00  0.00           C  
ATOM   1988  CG  ASP B1536     -30.631  48.226  21.851  1.00  0.00           C  
ATOM   1989  OD1 ASP B1536     -31.191  49.252  21.388  1.00  0.00           O  
ATOM   1990  OD2 ASP B1536     -31.276  47.212  22.236  1.00  0.00           O  
ATOM   1991  N   LEU B1537     -26.699  45.998  21.347  1.00  0.00           N  
ATOM   1992  CA  LEU B1537     -25.322  45.870  20.877  1.00  0.00           C  
ATOM   1993  C   LEU B1537     -24.860  47.210  20.318  1.00  0.00           C  
ATOM   1994  O   LEU B1537     -25.589  47.864  19.565  1.00  0.00           O  
ATOM   1995  CB  LEU B1537     -25.196  44.760  19.819  1.00  0.00           C  
ATOM   1996  CG  LEU B1537     -23.811  44.377  19.270  1.00  0.00           C  
ATOM   1997  CD1 LEU B1537     -23.790  42.926  18.830  1.00  0.00           C  
ATOM   1998  CD2 LEU B1537     -23.377  45.270  18.113  1.00  0.00           C  
ATOM   1999  N   GLU B1538     -23.662  47.623  20.711  1.00  0.00           N  
ATOM   2000  CA  GLU B1538     -23.065  48.857  20.211  1.00  0.00           C  
ATOM   2001  C   GLU B1538     -21.609  48.659  19.843  1.00  0.00           C  
ATOM   2002  O   GLU B1538     -20.902  47.893  20.481  1.00  0.00           O  
ATOM   2003  CB  GLU B1538     -23.221  50.019  21.211  1.00  0.00           C  
ATOM   2004  CG  GLU B1538     -23.710  49.642  22.621  1.00  0.00           C  
ATOM   2005  CD  GLU B1538     -24.665  50.683  23.224  1.00  0.00           C  
ATOM   2006  OE1 GLU B1538     -24.566  51.879  22.857  1.00  0.00           O  
ATOM   2007  OE2 GLU B1538     -25.520  50.299  24.061  1.00  0.00           O  
ATOM   2008  N   LYS B1539     -21.168  49.344  18.800  1.00  0.00           N  
ATOM   2009  CA  LYS B1539     -19.764  49.304  18.424  1.00  0.00           C  
ATOM   2010  C   LYS B1539     -19.023  50.468  19.058  1.00  0.00           C  
ATOM   2011  O   LYS B1539     -19.228  51.645  18.710  1.00  0.00           O  
ATOM   2012  CB  LYS B1539     -19.552  49.266  16.905  1.00  0.00           C  
ATOM   2013  CG  LYS B1539     -18.087  49.158  16.553  1.00  0.00           C  
ATOM   2014  CD  LYS B1539     -17.853  48.571  15.184  1.00  0.00           C  
ATOM   2015  CE  LYS B1539     -17.779  49.616  14.096  1.00  0.00           C  
ATOM   2016  NZ  LYS B1539     -17.252  48.952  12.890  1.00  0.00           N  
ATOM   2017  N   ILE B1540     -18.152  50.116  19.996  1.00  0.00           N  
ATOM   2018  CA  ILE B1540     -17.480  51.101  20.822  1.00  0.00           C  
ATOM   2019  C   ILE B1540     -15.993  51.152  20.481  1.00  0.00           C  
ATOM   2020  O   ILE B1540     -15.325  50.108  20.438  1.00  0.00           O  
ATOM   2021  CB  ILE B1540     -17.781  50.867  22.328  1.00  0.00           C  
ATOM   2022  CG1 ILE B1540     -19.289  50.601  22.502  1.00  0.00           C  
ATOM   2023  CG2 ILE B1540     -17.271  52.051  23.172  1.00  0.00           C  
ATOM   2024  CD1 ILE B1540     -19.854  50.810  23.889  1.00  0.00           C  
ATOM   2025  N   ALA B1541     -15.499  52.362  20.191  1.00  0.00           N  
ATOM   2026  CA  ALA B1541     -14.079  52.556  19.861  1.00  0.00           C  
ATOM   2027  C   ALA B1541     -13.202  52.213  21.056  1.00  0.00           C  
ATOM   2028  O   ALA B1541     -13.395  52.707  22.170  1.00  0.00           O  
ATOM   2029  CB  ALA B1541     -13.799  53.971  19.372  1.00  0.00           C  
ATOM   2030  N   THR B1542     -12.246  51.329  20.818  1.00  0.00           N  
ATOM   2031  CA  THR B1542     -11.360  50.876  21.875  1.00  0.00           C  
ATOM   2032  C   THR B1542      -9.935  50.949  21.353  1.00  0.00           C  
ATOM   2033  O   THR B1542      -9.271  49.931  21.223  1.00  0.00           O  
ATOM   2034  CB  THR B1542     -11.710  49.438  22.329  1.00  0.00           C  
ATOM   2035  OG1 THR B1542     -11.634  48.553  21.210  1.00  0.00           O  
ATOM   2036  CG2 THR B1542     -13.095  49.373  22.920  1.00  0.00           C  
ATOM   2037  N   PRO B1543      -9.454  52.168  21.054  1.00  0.00           N  
ATOM   2038  CA  PRO B1543      -8.099  52.280  20.520  1.00  0.00           C  
ATOM   2039  C   PRO B1543      -7.078  51.657  21.478  1.00  0.00           C  
ATOM   2040  O   PRO B1543      -7.150  51.862  22.701  1.00  0.00           O  
ATOM   2041  CB  PRO B1543      -7.885  53.801  20.427  1.00  0.00           C  
ATOM   2042  CG  PRO B1543      -8.892  54.389  21.391  1.00  0.00           C  
ATOM   2043  CD  PRO B1543     -10.077  53.497  21.229  1.00  0.00           C  
ATOM   2044  N   GLU B1544      -6.162  50.880  20.904  1.00  0.00           N  
ATOM   2045  CA  GLU B1544      -5.110  50.174  21.636  1.00  0.00           C  
ATOM   2046  C   GLU B1544      -5.638  49.122  22.659  1.00  0.00           C  
ATOM   2047  O   GLU B1544      -4.866  48.555  23.432  1.00  0.00           O  
ATOM   2048  CB  GLU B1544      -4.126  51.181  22.266  1.00  0.00           C  
ATOM   2049  CG  GLU B1544      -3.462  52.157  21.256  1.00  0.00           C  
ATOM   2050  CD  GLU B1544      -2.340  51.513  20.433  1.00  0.00           C  
ATOM   2051  OE1 GLU B1544      -1.221  51.345  20.972  1.00  0.00           O  
ATOM   2052  OE2 GLU B1544      -2.563  51.181  19.244  1.00  0.00           O  
ATOM   2053  N   VAL B1545      -6.941  48.845  22.637  1.00  0.00           N  
ATOM   2054  CA  VAL B1545      -7.523  47.856  23.552  1.00  0.00           C  
ATOM   2055  C   VAL B1545      -7.660  46.479  22.914  1.00  0.00           C  
ATOM   2056  O   VAL B1545      -8.613  46.203  22.165  1.00  0.00           O  
ATOM   2057  CB  VAL B1545      -8.859  48.326  24.170  1.00  0.00           C  
ATOM   2058  CG1 VAL B1545      -9.537  47.188  24.885  1.00  0.00           C  
ATOM   2059  CG2 VAL B1545      -8.609  49.485  25.135  1.00  0.00           C  
ATOM   2060  N   GLY B1546      -6.683  45.624  23.220  1.00  0.00           N  
ATOM   2061  CA  GLY B1546      -6.618  44.282  22.674  1.00  0.00           C  
ATOM   2062  C   GLY B1546      -7.077  43.254  23.684  1.00  0.00           C  
ATOM   2063  O   GLY B1546      -8.248  42.829  23.659  1.00  0.00           O  
ATOM   2064  N   THR B1547      -6.159  42.870  24.570  1.00  0.00           N  
ATOM   2065  CA  THR B1547      -6.366  41.852  25.622  1.00  0.00           C  
ATOM   2066  C   THR B1547      -7.685  41.923  26.427  1.00  0.00           C  
ATOM   2067  O   THR B1547      -8.355  42.954  26.465  1.00  0.00           O  
ATOM   2068  CB  THR B1547      -5.179  41.840  26.603  1.00  0.00           C  
ATOM   2069  OG1 THR B1547      -5.314  42.921  27.541  1.00  0.00           O  
ATOM   2070  CG2 THR B1547      -3.863  41.998  25.828  1.00  0.00           C  
ATOM   2071  N   ILE B1548      -8.034  40.802  27.054  1.00  0.00           N  
ATOM   2072  CA  ILE B1548      -9.158  40.712  27.965  1.00  0.00           C  
ATOM   2073  C   ILE B1548      -9.041  41.691  29.127  1.00  0.00           C  
ATOM   2074  O   ILE B1548     -10.040  42.282  29.533  1.00  0.00           O  
ATOM   2075  CB  ILE B1548      -9.322  39.251  28.524  1.00  0.00           C  
ATOM   2076  CG1 ILE B1548      -9.713  38.271  27.401  1.00  0.00           C  
ATOM   2077  CG2 ILE B1548     -10.297  39.217  29.701  1.00  0.00           C  
ATOM   2078  CD1 ILE B1548     -10.896  38.720  26.540  1.00  0.00           C  
ATOM   2079  N   ALA B1549      -7.820  41.819  29.659  1.00  0.00           N  
ATOM   2080  CA  ALA B1549      -7.497  42.683  30.795  1.00  0.00           C  
ATOM   2081  C   ALA B1549      -7.670  44.170  30.442  1.00  0.00           C  
ATOM   2082  O   ALA B1549      -8.176  44.955  31.270  1.00  0.00           O  
ATOM   2083  CB  ALA B1549      -6.073  42.423  31.279  1.00  0.00           C  
ATOM   2084  N   GLU B1550      -7.241  44.541  29.231  1.00  0.00           N  
ATOM   2085  CA  GLU B1550      -7.369  45.909  28.744  1.00  0.00           C  
ATOM   2086  C   GLU B1550      -8.825  46.246  28.489  1.00  0.00           C  
ATOM   2087  O   GLU B1550      -9.239  47.386  28.695  1.00  0.00           O  
ATOM   2088  CB  GLU B1550      -6.569  46.098  27.455  1.00  0.00           C  
ATOM   2089  CG  GLU B1550      -5.074  46.223  27.671  1.00  0.00           C  
ATOM   2090  CD  GLU B1550      -4.294  45.979  26.408  1.00  0.00           C  
ATOM   2091  OE1 GLU B1550      -4.895  45.745  25.335  1.00  0.00           O  
ATOM   2092  OE2 GLU B1550      -3.057  46.023  26.478  1.00  0.00           O  
ATOM   2093  N   VAL B1551      -9.580  45.252  28.020  1.00  0.00           N  
ATOM   2094  CA  VAL B1551     -11.006  45.365  27.774  1.00  0.00           C  
ATOM   2095  C   VAL B1551     -11.721  45.513  29.111  1.00  0.00           C  
ATOM   2096  O   VAL B1551     -12.651  46.310  29.239  1.00  0.00           O  
ATOM   2097  CB  VAL B1551     -11.551  44.114  27.013  1.00  0.00           C  
ATOM   2098  CG1 VAL B1551     -13.105  44.096  26.955  1.00  0.00           C  
ATOM   2099  CG2 VAL B1551     -10.989  44.049  25.645  1.00  0.00           C  
ATOM   2100  N   ALA B1552     -11.280  44.734  30.095  1.00  0.00           N  
ATOM   2101  CA  ALA B1552     -11.742  44.855  31.471  1.00  0.00           C  
ATOM   2102  C   ALA B1552     -11.558  46.294  32.013  1.00  0.00           C  
ATOM   2103  O   ALA B1552     -12.505  46.906  32.478  1.00  0.00           O  
ATOM   2104  CB  ALA B1552     -11.023  43.844  32.345  1.00  0.00           C  
ATOM   2105  N   ASN B1553     -10.344  46.824  31.918  1.00  0.00           N  
ATOM   2106  CA  ASN B1553     -10.060  48.212  32.251  1.00  0.00           C  
ATOM   2107  C   ASN B1553     -10.909  49.213  31.437  1.00  0.00           C  
ATOM   2108  O   ASN B1553     -11.421  50.187  31.993  1.00  0.00           O  
ATOM   2109  CB  ASN B1553      -8.553  48.517  32.098  1.00  0.00           C  
ATOM   2110  CG  ASN B1553      -7.683  47.852  33.187  1.00  0.00           C  
ATOM   2111  OD1 ASN B1553      -8.176  47.503  34.257  1.00  0.00           O  
ATOM   2112  ND2 ASN B1553      -6.381  47.689  32.911  1.00  0.00           N  
ATOM   2113  N   PHE B1554     -11.068  48.962  30.130  1.00  0.00           N  
ATOM   2114  CA  PHE B1554     -11.752  49.909  29.258  1.00  0.00           C  
ATOM   2115  C   PHE B1554     -13.226  50.109  29.619  1.00  0.00           C  
ATOM   2116  O   PHE B1554     -13.760  51.242  29.633  1.00  0.00           O  
ATOM   2117  CB  PHE B1554     -11.598  49.542  27.774  1.00  0.00           C  
ATOM   2118  CG  PHE B1554     -11.948  50.682  26.849  1.00  0.00           C  
ATOM   2119  CD1 PHE B1554     -10.951  51.533  26.363  1.00  0.00           C  
ATOM   2120  CD2 PHE B1554     -13.281  50.943  26.513  1.00  0.00           C  
ATOM   2121  CE1 PHE B1554     -11.271  52.608  25.530  1.00  0.00           C  
ATOM   2122  CE2 PHE B1554     -13.627  52.012  25.688  1.00  0.00           C  
ATOM   2123  CZ  PHE B1554     -12.619  52.852  25.191  1.00  0.00           C  
ATOM   2124  N   PHE B1555     -13.892  49.001  29.901  1.00  0.00           N  
ATOM   2125  CA  PHE B1555     -15.321  49.030  30.149  1.00  0.00           C  
ATOM   2126  C   PHE B1555     -15.593  48.961  31.626  1.00  0.00           C  
ATOM   2127  O   PHE B1555     -16.739  49.044  32.053  1.00  0.00           O  
ATOM   2128  CB  PHE B1555     -16.000  47.913  29.355  1.00  0.00           C  
ATOM   2129  CG  PHE B1555     -15.895  48.121  27.850  1.00  0.00           C  
ATOM   2130  CD1 PHE B1555     -16.738  49.031  27.203  1.00  0.00           C  
ATOM   2131  CD2 PHE B1555     -14.917  47.467  27.110  1.00  0.00           C  
ATOM   2132  CE1 PHE B1555     -16.633  49.249  25.852  1.00  0.00           C  
ATOM   2133  CE2 PHE B1555     -14.802  47.676  25.761  1.00  0.00           C  
ATOM   2134  CZ  PHE B1555     -15.665  48.565  25.119  1.00  0.00           C  
ATOM   2135  N   GLU B1556     -14.510  48.874  32.398  1.00  0.00           N  
ATOM   2136  CA  GLU B1556     -14.562  48.682  33.855  1.00  0.00           C  
ATOM   2137  C   GLU B1556     -15.591  47.590  34.207  1.00  0.00           C  
ATOM   2138  O   GLU B1556     -16.590  47.820  34.905  1.00  0.00           O  
ATOM   2139  CB  GLU B1556     -14.794  50.006  34.597  1.00  0.00           C  
ATOM   2140  CG  GLU B1556     -13.740  51.071  34.291  1.00  0.00           C  
ATOM   2141  CD  GLU B1556     -14.256  52.468  34.542  1.00  0.00           C  
ATOM   2142  OE1 GLU B1556     -14.641  53.150  33.561  1.00  0.00           O  
ATOM   2143  OE2 GLU B1556     -14.302  52.882  35.723  1.00  0.00           O  
ATOM   2144  N   VAL B1557     -15.321  46.410  33.646  1.00  0.00           N  
ATOM   2145  CA  VAL B1557     -16.112  45.201  33.824  1.00  0.00           C  
ATOM   2146  C   VAL B1557     -15.193  44.085  34.302  1.00  0.00           C  
ATOM   2147  O   VAL B1557     -13.964  44.226  34.283  1.00  0.00           O  
ATOM   2148  CB  VAL B1557     -16.816  44.774  32.511  1.00  0.00           C  
ATOM   2149  CG1 VAL B1557     -17.975  45.693  32.225  1.00  0.00           C  
ATOM   2150  CG2 VAL B1557     -15.814  44.742  31.321  1.00  0.00           C  
ATOM   2151  N   GLU B1558     -15.800  42.995  34.755  1.00  0.00           N  
ATOM   2152  CA  GLU B1558     -15.077  41.787  35.135  1.00  0.00           C  
ATOM   2153  C   GLU B1558     -14.780  41.028  33.853  1.00  0.00           C  
ATOM   2154  O   GLU B1558     -15.591  41.090  32.921  1.00  0.00           O  
ATOM   2155  CB  GLU B1558     -15.950  40.928  36.045  1.00  0.00           C  
ATOM   2156  CG  GLU B1558     -16.700  41.683  37.130  1.00  0.00           C  
ATOM   2157  CD  GLU B1558     -15.781  42.440  38.058  1.00  0.00           C  
ATOM   2158  OE1 GLU B1558     -14.666  41.931  38.301  1.00  0.00           O  
ATOM   2159  OE2 GLU B1558     -16.163  43.545  38.540  1.00  0.00           O  
ATOM   2160  N   PRO B1559     -13.621  40.329  33.784  1.00  0.00           N  
ATOM   2161  CA  PRO B1559     -13.312  39.466  32.633  1.00  0.00           C  
ATOM   2162  C   PRO B1559     -14.430  38.467  32.323  1.00  0.00           C  
ATOM   2163  O   PRO B1559     -14.585  38.088  31.181  1.00  0.00           O  
ATOM   2164  CB  PRO B1559     -12.037  38.741  33.068  1.00  0.00           C  
ATOM   2165  CG  PRO B1559     -11.380  39.670  33.995  1.00  0.00           C  
ATOM   2166  CD  PRO B1559     -12.515  40.313  34.762  1.00  0.00           C  
ATOM   2167  N   GLN B1560     -15.204  38.076  33.338  1.00  0.00           N  
ATOM   2168  CA  GLN B1560     -16.381  37.203  33.185  1.00  0.00           C  
ATOM   2169  C   GLN B1560     -17.468  37.774  32.294  1.00  0.00           C  
ATOM   2170  O   GLN B1560     -18.302  37.031  31.801  1.00  0.00           O  
ATOM   2171  CB  GLN B1560     -17.002  36.871  34.544  1.00  0.00           C  
ATOM   2172  CG  GLN B1560     -16.138  35.971  35.444  1.00  0.00           C  
ATOM   2173  CD  GLN B1560     -14.898  36.659  36.016  1.00  0.00           C  
ATOM   2174  OE1 GLN B1560     -14.832  37.887  36.123  1.00  0.00           O  
ATOM   2175  NE2 GLN B1560     -13.925  35.860  36.417  1.00  0.00           N  
ATOM   2176  N   ARG B1561     -17.479  39.092  32.116  1.00  0.00           N  
ATOM   2177  CA  ARG B1561     -18.463  39.756  31.246  1.00  0.00           C  
ATOM   2178  C   ARG B1561     -17.985  39.772  29.796  1.00  0.00           C  
ATOM   2179  O   ARG B1561     -18.751  40.040  28.880  1.00  0.00           O  
ATOM   2180  CB  ARG B1561     -18.765  41.185  31.752  1.00  0.00           C  
ATOM   2181  CG  ARG B1561     -19.598  42.047  30.792  1.00  0.00           C  
ATOM   2182  CD  ARG B1561     -20.268  43.253  31.465  1.00  0.00           C  
ATOM   2183  NE  ARG B1561     -20.999  42.918  32.693  1.00  0.00           N  
ATOM   2184  CZ  ARG B1561     -22.243  42.439  32.736  1.00  0.00           C  
ATOM   2185  NH1 ARG B1561     -22.918  42.200  31.616  1.00  0.00           N  
ATOM   2186  NH2 ARG B1561     -22.806  42.176  33.914  1.00  0.00           N  
ATOM   2187  N   ILE B1562     -16.716  39.455  29.594  1.00  0.00           N  
ATOM   2188  CA  ILE B1562     -16.098  39.559  28.299  1.00  0.00           C  
ATOM   2189  C   ILE B1562     -16.100  38.177  27.635  1.00  0.00           C  
ATOM   2190  O   ILE B1562     -16.181  37.154  28.304  1.00  0.00           O  
ATOM   2191  CB  ILE B1562     -14.679  40.156  28.450  1.00  0.00           C  
ATOM   2192  CG1 ILE B1562     -14.751  41.426  29.311  1.00  0.00           C  
ATOM   2193  CG2 ILE B1562     -14.053  40.492  27.082  1.00  0.00           C  
ATOM   2194  CD1 ILE B1562     -13.445  41.949  29.754  1.00  0.00           C  
ATOM   2195  N   ILE B1563     -16.050  38.161  26.313  1.00  0.00           N  
ATOM   2196  CA  ILE B1563     -15.879  36.941  25.563  1.00  0.00           C  
ATOM   2197  C   ILE B1563     -14.527  37.025  24.889  1.00  0.00           C  
ATOM   2198  O   ILE B1563     -14.186  38.021  24.238  1.00  0.00           O  
ATOM   2199  CB  ILE B1563     -17.032  36.669  24.544  1.00  0.00           C  
ATOM   2200  CG1 ILE B1563     -18.233  36.081  25.266  1.00  0.00           C  
ATOM   2201  CG2 ILE B1563     -16.606  35.701  23.444  1.00  0.00           C  
ATOM   2202  CD1 ILE B1563     -19.537  36.394  24.600  1.00  0.00           C  
ATOM   2203  N   LYS B1564     -13.747  35.972  25.115  1.00  0.00           N  
ATOM   2204  CA  LYS B1564     -12.514  35.769  24.423  1.00  0.00           C  
ATOM   2205  C   LYS B1564     -12.833  34.929  23.181  1.00  0.00           C  
ATOM   2206  O   LYS B1564     -13.342  33.797  23.286  1.00  0.00           O  
ATOM   2207  CB  LYS B1564     -11.518  35.058  25.329  1.00  0.00           C  
ATOM   2208  CG  LYS B1564     -10.145  34.881  24.696  1.00  0.00           C  
ATOM   2209  CD  LYS B1564      -9.243  33.980  25.530  1.00  0.00           C  
ATOM   2210  CE  LYS B1564      -9.012  34.562  26.875  1.00  0.00           C  
ATOM   2211  NZ  LYS B1564      -8.174  33.655  27.715  1.00  0.00           N  
ATOM   2212  N   SER B1565     -12.530  35.518  22.026  1.00  0.00           N  
ATOM   2213  CA  SER B1565     -12.657  34.895  20.714  1.00  0.00           C  
ATOM   2214  C   SER B1565     -11.275  34.487  20.223  1.00  0.00           C  
ATOM   2215  O   SER B1565     -10.391  35.325  20.011  1.00  0.00           O  
ATOM   2216  CB  SER B1565     -13.315  35.866  19.722  1.00  0.00           C  
ATOM   2217  OG  SER B1565     -14.513  36.387  20.278  1.00  0.00           O  
ATOM   2218  N   VAL B1566     -11.080  33.183  20.061  1.00  0.00           N  
ATOM   2219  CA  VAL B1566      -9.774  32.666  19.679  1.00  0.00           C  
ATOM   2220  C   VAL B1566      -9.925  31.959  18.344  1.00  0.00           C  
ATOM   2221  O   VAL B1566     -10.757  31.097  18.193  1.00  0.00           O  
ATOM   2222  CB  VAL B1566      -9.188  31.719  20.749  1.00  0.00           C  
ATOM   2223  CG1 VAL B1566      -7.672  31.484  20.495  1.00  0.00           C  
ATOM   2224  CG2 VAL B1566      -9.435  32.262  22.142  1.00  0.00           C  
ATOM   2225  N   LEU B1567      -9.151  32.392  17.365  1.00  0.00           N  
ATOM   2226  CA  LEU B1567      -9.210  31.856  16.029  1.00  0.00           C  
ATOM   2227  C   LEU B1567      -8.191  30.752  15.938  1.00  0.00           C  
ATOM   2228  O   LEU B1567      -7.046  30.917  16.353  1.00  0.00           O  
ATOM   2229  CB  LEU B1567      -8.913  32.940  14.978  1.00  0.00           C  
ATOM   2230  CG  LEU B1567      -9.029  32.496  13.508  1.00  0.00           C  
ATOM   2231  CD1 LEU B1567     -10.440  32.044  13.190  1.00  0.00           C  
ATOM   2232  CD2 LEU B1567      -8.556  33.589  12.541  1.00  0.00           C  
ATOM   2233  N   PHE B1568      -8.639  29.616  15.414  1.00  0.00           N  
ATOM   2234  CA  PHE B1568      -7.787  28.462  15.188  1.00  0.00           C  
ATOM   2235  C   PHE B1568      -7.810  28.112  13.729  1.00  0.00           C  
ATOM   2236  O   PHE B1568      -8.766  28.404  13.032  1.00  0.00           O  
ATOM   2237  CB  PHE B1568      -8.286  27.264  15.992  1.00  0.00           C  
ATOM   2238  CG  PHE B1568      -8.040  27.373  17.443  1.00  0.00           C  
ATOM   2239  CD1 PHE B1568      -8.936  28.037  18.257  1.00  0.00           C  
ATOM   2240  CD2 PHE B1568      -6.892  26.817  18.003  1.00  0.00           C  
ATOM   2241  CE1 PHE B1568      -8.712  28.152  19.624  1.00  0.00           C  
ATOM   2242  CE2 PHE B1568      -6.643  26.916  19.373  1.00  0.00           C  
ATOM   2243  CZ  PHE B1568      -7.565  27.592  20.191  1.00  0.00           C  
ATOM   2244  N   ILE B1569      -6.747  27.483  13.266  1.00  0.00           N  
ATOM   2245  CA  ILE B1569      -6.772  26.808  11.985  1.00  0.00           C  
ATOM   2246  C   ILE B1569      -6.917  25.307  12.283  1.00  0.00           C  
ATOM   2247  O   ILE B1569      -6.093  24.698  12.929  1.00  0.00           O  
ATOM   2248  CB  ILE B1569      -5.532  27.185  11.129  1.00  0.00           C  
ATOM   2249  CG1 ILE B1569      -5.427  28.716  10.976  1.00  0.00           C  
ATOM   2250  CG2 ILE B1569      -5.589  26.543   9.780  1.00  0.00           C  
ATOM   2251  CD1 ILE B1569      -6.688  29.426  10.405  1.00  0.00           C  
ATOM   2252  N   ALA B1572      -8.034  24.735  11.878  1.00  0.00           N  
ATOM   2253  CA  ALA B1572      -8.254  23.313  12.081  1.00  0.00           C  
ATOM   2254  C   ALA B1572      -8.419  22.722  10.701  1.00  0.00           C  
ATOM   2255  O   ALA B1572      -9.401  23.005   9.997  1.00  0.00           O  
ATOM   2256  CB  ALA B1572      -9.488  23.052  12.948  1.00  0.00           C  
ATOM   2257  N   ASP B1573      -7.435  21.920  10.314  1.00  0.00           N  
ATOM   2258  CA  ASP B1573      -7.419  21.294   9.009  1.00  0.00           C  
ATOM   2259  C   ASP B1573      -7.664  22.367   7.964  1.00  0.00           C  
ATOM   2260  O   ASP B1573      -8.574  22.265   7.131  1.00  0.00           O  
ATOM   2261  CB  ASP B1573      -8.425  20.140   8.947  1.00  0.00           C  
ATOM   2262  CG  ASP B1573      -8.099  19.064   9.941  1.00  0.00           C  
ATOM   2263  OD1 ASP B1573      -6.898  18.856  10.202  1.00  0.00           O  
ATOM   2264  OD2 ASP B1573      -9.035  18.442  10.475  1.00  0.00           O  
ATOM   2265  N   GLU B1574      -6.840  23.414   8.061  1.00  0.00           N  
ATOM   2266  CA  GLU B1574      -6.789  24.500   7.084  1.00  0.00           C  
ATOM   2267  C   GLU B1574      -8.096  25.306   7.015  1.00  0.00           C  
ATOM   2268  O   GLU B1574      -8.413  25.921   5.979  1.00  0.00           O  
ATOM   2269  CB  GLU B1574      -6.362  23.956   5.702  1.00  0.00           C  
ATOM   2270  CG  GLU B1574      -4.981  23.225   5.688  1.00  0.00           C  
ATOM   2271  CD  GLU B1574      -4.543  22.822   4.276  1.00  0.00           C  
ATOM   2272  OE1 GLU B1574      -5.360  23.000   3.332  1.00  0.00           O  
ATOM   2273  OE2 GLU B1574      -3.386  22.339   4.100  1.00  0.00           O  
ATOM   2274  N   GLU B1575      -8.838  25.308   8.122  1.00  0.00           N  
ATOM   2275  CA  GLU B1575     -10.100  26.019   8.224  1.00  0.00           C  
ATOM   2276  C   GLU B1575     -10.203  26.792   9.515  1.00  0.00           C  
ATOM   2277  O   GLU B1575      -9.934  26.232  10.584  1.00  0.00           O  
ATOM   2278  CB  GLU B1575     -11.287  25.060   8.146  1.00  0.00           C  
ATOM   2279  CG  GLU B1575     -11.958  25.049   6.802  1.00  0.00           C  
ATOM   2280  CD  GLU B1575     -12.503  23.690   6.441  1.00  0.00           C  
ATOM   2281  OE1 GLU B1575     -13.351  23.158   7.210  1.00  0.00           O  
ATOM   2282  OE2 GLU B1575     -12.085  23.168   5.376  1.00  0.00           O  
ATOM   2283  N   PRO B1576     -10.603  28.080   9.413  1.00  0.00           N  
ATOM   2284  CA  PRO B1576     -10.925  28.976  10.517  1.00  0.00           C  
ATOM   2285  C   PRO B1576     -11.924  28.362  11.486  1.00  0.00           C  
ATOM   2286  O   PRO B1576     -13.091  28.062  11.135  1.00  0.00           O  
ATOM   2287  CB  PRO B1576     -11.546  30.186   9.811  1.00  0.00           C  
ATOM   2288  CG  PRO B1576     -10.843  30.232   8.525  1.00  0.00           C  
ATOM   2289  CD  PRO B1576     -10.763  28.770   8.120  1.00  0.00           C  
ATOM   2290  N   VAL B1577     -11.449  28.134  12.701  1.00  0.00           N  
ATOM   2291  CA  VAL B1577     -12.370  27.793  13.756  1.00  0.00           C  
ATOM   2292  C   VAL B1577     -12.271  28.829  14.846  1.00  0.00           C  
ATOM   2293  O   VAL B1577     -11.202  29.141  15.379  1.00  0.00           O  
ATOM   2294  CB  VAL B1577     -12.174  26.380  14.283  1.00  0.00           C  
ATOM   2295  CG1 VAL B1577     -13.155  26.121  15.416  1.00  0.00           C  
ATOM   2296  CG2 VAL B1577     -12.378  25.373  13.140  1.00  0.00           C  
ATOM   2297  N   MET B1578     -13.395  29.428  15.136  1.00  0.00           N  
ATOM   2298  CA  MET B1578     -13.377  30.371  16.202  1.00  0.00           C  
ATOM   2299  C   MET B1578     -13.950  29.721  17.434  1.00  0.00           C  
ATOM   2300  O   MET B1578     -14.994  29.068  17.387  1.00  0.00           O  
ATOM   2301  CB  MET B1578     -14.139  31.648  15.846  1.00  0.00           C  
ATOM   2302  CG  MET B1578     -14.102  32.637  16.984  1.00  0.00           C  
ATOM   2303  SD  MET B1578     -15.062  34.108  16.712  1.00  0.00           S  
ATOM   2304  CE  MET B1578     -13.960  35.020  15.660  1.00  0.00           C  
ATOM   2305  N   VAL B1579     -13.250  29.905  18.534  1.00  0.00           N  
ATOM   2306  CA  VAL B1579     -13.757  29.457  19.809  1.00  0.00           C  
ATOM   2307  C   VAL B1579     -13.941  30.629  20.744  1.00  0.00           C  
ATOM   2308  O   VAL B1579     -13.100  31.525  20.831  1.00  0.00           O  
ATOM   2309  CB  VAL B1579     -12.902  28.328  20.462  1.00  0.00           C  
ATOM   2310  CG1 VAL B1579     -13.592  27.802  21.710  1.00  0.00           C  
ATOM   2311  CG2 VAL B1579     -12.694  27.218  19.488  1.00  0.00           C  
ATOM   2312  N   LEU B1580     -15.081  30.604  21.417  1.00  0.00           N  
ATOM   2313  CA  LEU B1580     -15.438  31.597  22.368  1.00  0.00           C  
ATOM   2314  C   LEU B1580     -15.345  31.025  23.755  1.00  0.00           C  
ATOM   2315  O   LEU B1580     -15.889  29.962  24.036  1.00  0.00           O  
ATOM   2316  CB  LEU B1580     -16.854  32.058  22.104  1.00  0.00           C  
ATOM   2317  CG  LEU B1580     -17.202  32.501  20.687  1.00  0.00           C  
ATOM   2318  CD1 LEU B1580     -18.640  32.957  20.794  1.00  0.00           C  
ATOM   2319  CD2 LEU B1580     -16.298  33.620  20.131  1.00  0.00           C  
ATOM   2320  N   VAL B1581     -14.647  31.727  24.634  1.00  0.00           N  
ATOM   2321  CA  VAL B1581     -14.697  31.387  26.045  1.00  0.00           C  
ATOM   2322  C   VAL B1581     -14.993  32.676  26.808  1.00  0.00           C  
ATOM   2323  O   VAL B1581     -14.937  33.769  26.241  1.00  0.00           O  
ATOM   2324  CB  VAL B1581     -13.421  30.602  26.505  1.00  0.00           C  
ATOM   2325  CG1 VAL B1581     -13.291  29.266  25.700  1.00  0.00           C  
ATOM   2326  CG2 VAL B1581     -12.141  31.456  26.382  1.00  0.00           C  
ATOM   2327  N   ARG B1582     -15.383  32.555  28.065  1.00  0.00           N  
ATOM   2328  CA  ARG B1582     -15.588  33.723  28.908  1.00  0.00           C  
ATOM   2329  C   ARG B1582     -14.199  34.308  29.133  1.00  0.00           C  
ATOM   2330  O   ARG B1582     -13.230  33.552  29.207  1.00  0.00           O  
ATOM   2331  CB  ARG B1582     -16.187  33.262  30.216  1.00  0.00           C  
ATOM   2332  CG  ARG B1582     -17.268  34.138  30.786  1.00  0.00           C  
ATOM   2333  CD  ARG B1582     -17.136  34.082  32.291  1.00  0.00           C  
ATOM   2334  NE  ARG B1582     -17.754  32.917  32.888  1.00  0.00           N  
ATOM   2335  CZ  ARG B1582     -17.484  32.444  34.100  1.00  0.00           C  
ATOM   2336  NH1 ARG B1582     -16.579  33.016  34.877  1.00  0.00           N  
ATOM   2337  NH2 ARG B1582     -18.128  31.380  34.538  1.00  0.00           N  
ATOM   2338  N   GLY B1583     -14.080  35.636  29.228  1.00  0.00           N  
ATOM   2339  CA  GLY B1583     -12.761  36.281  29.219  1.00  0.00           C  
ATOM   2340  C   GLY B1583     -11.742  35.779  30.219  1.00  0.00           C  
ATOM   2341  O   GLY B1583     -10.529  35.869  29.985  1.00  0.00           O  
ATOM   2342  N   ASP B1584     -12.243  35.221  31.323  1.00  0.00           N  
ATOM   2343  CA  ASP B1584     -11.429  34.714  32.410  1.00  0.00           C  
ATOM   2344  C   ASP B1584     -11.040  33.237  32.204  1.00  0.00           C  
ATOM   2345  O   ASP B1584     -10.367  32.615  33.055  1.00  0.00           O  
ATOM   2346  CB  ASP B1584     -12.203  34.867  33.712  1.00  0.00           C  
ATOM   2347  CG  ASP B1584     -13.523  34.119  33.694  1.00  0.00           C  
ATOM   2348  OD1 ASP B1584     -14.241  34.201  32.681  1.00  0.00           O  
ATOM   2349  OD2 ASP B1584     -13.848  33.451  34.696  1.00  0.00           O  
ATOM   2350  N   HIS B1585     -11.487  32.677  31.077  1.00  0.00           N  
ATOM   2351  CA  HIS B1585     -11.204  31.289  30.756  1.00  0.00           C  
ATOM   2352  C   HIS B1585     -10.249  31.189  29.571  1.00  0.00           C  
ATOM   2353  O   HIS B1585      -9.931  32.192  28.914  1.00  0.00           O  
ATOM   2354  CB  HIS B1585     -12.503  30.521  30.494  1.00  0.00           C  
ATOM   2355  CG  HIS B1585     -13.363  30.359  31.714  1.00  0.00           C  
ATOM   2356  ND1 HIS B1585     -14.728  30.183  31.648  1.00  0.00           N  
ATOM   2357  CD2 HIS B1585     -13.048  30.334  33.030  1.00  0.00           C  
ATOM   2358  CE1 HIS B1585     -15.212  30.070  32.871  1.00  0.00           C  
ATOM   2359  NE2 HIS B1585     -14.216  30.168  33.727  1.00  0.00           N  
ATOM   2360  N   ASP B1586      -9.786  29.967  29.321  1.00  0.00           N  
ATOM   2361  CA  ASP B1586      -8.859  29.692  28.224  1.00  0.00           C  
ATOM   2362  C   ASP B1586      -9.392  28.548  27.427  1.00  0.00           C  
ATOM   2363  O   ASP B1586      -9.869  27.573  27.986  1.00  0.00           O  
ATOM   2364  CB  ASP B1586      -7.492  29.278  28.761  1.00  0.00           C  
ATOM   2365  CG  ASP B1586      -6.901  30.299  29.654  1.00  0.00           C  
ATOM   2366  OD1 ASP B1586      -6.628  31.405  29.182  1.00  0.00           O  
ATOM   2367  OD2 ASP B1586      -6.709  30.001  30.840  1.00  0.00           O  
ATOM   2368  N   VAL B1587      -9.261  28.656  26.114  1.00  0.00           N  
ATOM   2369  CA  VAL B1587      -9.581  27.560  25.225  1.00  0.00           C  
ATOM   2370  C   VAL B1587      -8.676  26.356  25.541  1.00  0.00           C  
ATOM   2371  O   VAL B1587      -7.443  26.464  25.618  1.00  0.00           O  
ATOM   2372  CB  VAL B1587      -9.425  27.965  23.766  1.00  0.00           C  
ATOM   2373  CG1 VAL B1587      -9.708  26.752  22.825  1.00  0.00           C  
ATOM   2374  CG2 VAL B1587     -10.325  29.186  23.453  1.00  0.00           C  
ATOM   2375  N   ASN B1588      -9.309  25.206  25.745  1.00  0.00           N  
ATOM   2376  CA  ASN B1588      -8.570  23.983  25.883  1.00  0.00           C  
ATOM   2377  C   ASN B1588      -8.467  23.391  24.498  1.00  0.00           C  
ATOM   2378  O   ASN B1588      -9.455  22.833  23.994  1.00  0.00           O  
ATOM   2379  CB  ASN B1588      -9.289  23.072  26.863  1.00  0.00           C  
ATOM   2380  CG  ASN B1588      -8.626  21.751  27.026  1.00  0.00           C  
ATOM   2381  OD1 ASN B1588      -7.905  21.277  26.147  1.00  0.00           O  
ATOM   2382  ND2 ASN B1588      -8.881  21.127  28.145  1.00  0.00           N  
ATOM   2383  N   ASP B1589      -7.283  23.572  23.894  1.00  0.00           N  
ATOM   2384  CA  ASP B1589      -6.903  23.086  22.568  1.00  0.00           C  
ATOM   2385  C   ASP B1589      -7.050  21.554  22.373  1.00  0.00           C  
ATOM   2386  O   ASP B1589      -7.424  21.094  21.293  1.00  0.00           O  
ATOM   2387  CB  ASP B1589      -5.444  23.506  22.249  1.00  0.00           C  
ATOM   2388  CG  ASP B1589      -4.428  22.912  23.241  1.00  0.00           C  
ATOM   2389  OD1 ASP B1589      -4.456  23.296  24.434  1.00  0.00           O  
ATOM   2390  OD2 ASP B1589      -3.613  22.041  22.864  1.00  0.00           O  
ATOM   2391  N   VAL B1590      -6.777  20.777  23.422  1.00  0.00           N  
ATOM   2392  CA  VAL B1590      -6.983  19.318  23.377  1.00  0.00           C  
ATOM   2393  C   VAL B1590      -8.481  18.944  23.293  1.00  0.00           C  
ATOM   2394  O   VAL B1590      -8.870  18.145  22.439  1.00  0.00           O  
ATOM   2395  CB  VAL B1590      -6.258  18.603  24.528  1.00  0.00           C  
ATOM   2396  CG1 VAL B1590      -6.573  17.075  24.527  1.00  0.00           C  
ATOM   2397  CG2 VAL B1590      -4.745  18.862  24.417  1.00  0.00           C  
ATOM   2398  N   LYS B1591      -9.312  19.558  24.140  1.00  0.00           N  
ATOM   2399  CA  LYS B1591     -10.774  19.455  23.989  1.00  0.00           C  
ATOM   2400  C   LYS B1591     -11.247  19.899  22.631  1.00  0.00           C  
ATOM   2401  O   LYS B1591     -12.071  19.248  22.023  1.00  0.00           O  
ATOM   2402  CB  LYS B1591     -11.517  20.251  25.062  1.00  0.00           C  
ATOM   2403  CG  LYS B1591     -11.536  19.567  26.359  1.00  0.00           C  
ATOM   2404  CD  LYS B1591     -12.109  20.454  27.432  1.00  0.00           C  
ATOM   2405  CE  LYS B1591     -11.963  19.787  28.770  1.00  0.00           C  
ATOM   2406  NZ  LYS B1591     -12.474  20.623  29.873  1.00  0.00           N  
ATOM   2407  N   LEU B1592     -10.731  21.014  22.156  1.00  0.00           N  
ATOM   2408  CA  LEU B1592     -11.144  21.544  20.868  1.00  0.00           C  
ATOM   2409  C   LEU B1592     -10.796  20.634  19.709  1.00  0.00           C  
ATOM   2410  O   LEU B1592     -11.605  20.453  18.826  1.00  0.00           O  
ATOM   2411  CB  LEU B1592     -10.570  22.935  20.644  1.00  0.00           C  
ATOM   2412  CG  LEU B1592     -10.877  23.498  19.257  1.00  0.00           C  
ATOM   2413  CD1 LEU B1592     -12.392  23.576  19.018  1.00  0.00           C  
ATOM   2414  CD2 LEU B1592     -10.214  24.839  19.084  1.00  0.00           C  
ATOM   2415  N   LYS B1593      -9.576  20.101  19.704  1.00  0.00           N  
ATOM   2416  CA  LYS B1593      -9.106  19.181  18.684  1.00  0.00           C  
ATOM   2417  C   LYS B1593      -9.946  17.911  18.661  1.00  0.00           C  
ATOM   2418  O   LYS B1593     -10.255  17.389  17.598  1.00  0.00           O  
ATOM   2419  CB  LYS B1593      -7.645  18.822  18.970  1.00  0.00           C  
ATOM   2420  CG  LYS B1593      -7.015  17.908  17.962  1.00  0.00           C  
ATOM   2421  CD  LYS B1593      -5.711  17.405  18.521  1.00  0.00           C  
ATOM   2422  CE  LYS B1593      -4.580  17.396  17.461  1.00  0.00           C  
ATOM   2423  NZ  LYS B1593      -4.722  16.332  16.426  1.00  0.00           N  
ATOM   2424  N   ASN B1594     -10.297  17.419  19.851  1.00  0.00           N  
ATOM   2425  CA  ASN B1594     -11.077  16.178  19.987  1.00  0.00           C  
ATOM   2426  C   ASN B1594     -12.470  16.368  19.518  1.00  0.00           C  
ATOM   2427  O   ASN B1594     -12.990  15.571  18.756  1.00  0.00           O  
ATOM   2428  CB  ASN B1594     -11.129  15.738  21.427  1.00  0.00           C  
ATOM   2429  CG  ASN B1594      -9.868  15.171  21.852  1.00  0.00           C  
ATOM   2430  OD1 ASN B1594      -8.991  14.946  21.020  1.00  0.00           O  
ATOM   2431  ND2 ASN B1594      -9.738  14.910  23.146  1.00  0.00           N  
ATOM   2432  N   PHE B1595     -13.065  17.449  19.998  1.00  0.00           N  
ATOM   2433  CA  PHE B1595     -14.383  17.830  19.599  1.00  0.00           C  
ATOM   2434  C   PHE B1595     -14.393  18.046  18.112  1.00  0.00           C  
ATOM   2435  O   PHE B1595     -15.302  17.583  17.430  1.00  0.00           O  
ATOM   2436  CB  PHE B1595     -14.821  19.097  20.302  1.00  0.00           C  
ATOM   2437  CG  PHE B1595     -16.048  19.696  19.698  1.00  0.00           C  
ATOM   2438  CD1 PHE B1595     -17.303  19.181  19.994  1.00  0.00           C  
ATOM   2439  CD2 PHE B1595     -15.949  20.755  18.800  1.00  0.00           C  
ATOM   2440  CE1 PHE B1595     -18.450  19.733  19.407  1.00  0.00           C  
ATOM   2441  CE2 PHE B1595     -17.074  21.306  18.247  1.00  0.00           C  
ATOM   2442  CZ  PHE B1595     -18.325  20.795  18.536  1.00  0.00           C  
ATOM   2443  N   LEU B1596     -13.384  18.740  17.611  1.00  0.00           N  
ATOM   2444  CA  LEU B1596     -13.304  19.023  16.181  1.00  0.00           C  
ATOM   2445  C   LEU B1596     -13.067  17.794  15.290  1.00  0.00           C  
ATOM   2446  O   LEU B1596     -13.552  17.760  14.154  1.00  0.00           O  
ATOM   2447  CB  LEU B1596     -12.241  20.080  15.894  1.00  0.00           C  
ATOM   2448  CG  LEU B1596     -12.612  21.554  16.105  1.00  0.00           C  
ATOM   2449  CD1 LEU B1596     -11.455  22.463  15.694  1.00  0.00           C  
ATOM   2450  CD2 LEU B1596     -13.919  21.941  15.403  1.00  0.00           C  
ATOM   2451  N   GLY B1597     -12.328  16.800  15.797  1.00  0.00           N  
ATOM   2452  CA  GLY B1597     -11.888  15.660  14.984  1.00  0.00           C  
ATOM   2453  C   GLY B1597     -10.752  16.060  14.057  1.00  0.00           C  
ATOM   2454  O   GLY B1597     -10.477  15.401  13.059  1.00  0.00           O  
ATOM   2455  N   ALA B1598     -10.101  17.163  14.398  1.00  0.00           N  
ATOM   2456  CA  ALA B1598      -9.033  17.750  13.597  1.00  0.00           C  
ATOM   2457  C   ALA B1598      -7.738  16.965  13.683  1.00  0.00           C  
ATOM   2458  O   ALA B1598      -7.371  16.436  14.722  1.00  0.00           O  
ATOM   2459  CB  ALA B1598      -8.796  19.227  14.031  1.00  0.00           C  
ATOM   2460  N   ASP B1599      -7.032  16.927  12.574  1.00  0.00           N  
ATOM   2461  CA  ASP B1599      -5.692  16.382  12.535  1.00  0.00           C  
ATOM   2462  C   ASP B1599      -4.659  17.427  12.854  1.00  0.00           C  
ATOM   2463  O   ASP B1599      -3.624  17.111  13.458  1.00  0.00           O  
ATOM   2464  CB  ASP B1599      -5.420  15.789  11.156  1.00  0.00           C  
ATOM   2465  CG  ASP B1599      -6.089  14.472  10.982  1.00  0.00           C  
ATOM   2466  OD1 ASP B1599      -6.038  13.676  11.951  1.00  0.00           O  
ATOM   2467  OD2 ASP B1599      -6.676  14.258   9.905  1.00  0.00           O  
ATOM   2468  N   PHE B1600      -4.940  18.662  12.424  1.00  0.00           N  
ATOM   2469  CA  PHE B1600      -4.040  19.776  12.620  1.00  0.00           C  
ATOM   2470  C   PHE B1600      -4.826  20.927  13.174  1.00  0.00           C  
ATOM   2471  O   PHE B1600      -5.723  21.457  12.538  1.00  0.00           O  
ATOM   2472  CB  PHE B1600      -3.325  20.174  11.314  1.00  0.00           C  
ATOM   2473  CG  PHE B1600      -2.668  19.025  10.616  1.00  0.00           C  
ATOM   2474  CD1 PHE B1600      -1.432  18.548  11.046  1.00  0.00           C  
ATOM   2475  CD2 PHE B1600      -3.295  18.400   9.531  1.00  0.00           C  
ATOM   2476  CE1 PHE B1600      -0.827  17.468  10.414  1.00  0.00           C  
ATOM   2477  CE2 PHE B1600      -2.683  17.319   8.887  1.00  0.00           C  
ATOM   2478  CZ  PHE B1600      -1.450  16.854   9.338  1.00  0.00           C  
ATOM   2479  N   LEU B1601      -4.485  21.300  14.391  1.00  0.00           N  
ATOM   2480  CA  LEU B1601      -5.131  22.410  15.051  1.00  0.00           C  
ATOM   2481  C   LEU B1601      -4.018  23.353  15.503  1.00  0.00           C  
ATOM   2482  O   LEU B1601      -3.105  22.965  16.252  1.00  0.00           O  
ATOM   2483  CB  LEU B1601      -5.996  21.914  16.219  1.00  0.00           C  
ATOM   2484  CG  LEU B1601      -6.839  22.949  16.958  1.00  0.00           C  
ATOM   2485  CD1 LEU B1601      -7.928  23.542  16.097  1.00  0.00           C  
ATOM   2486  CD2 LEU B1601      -7.413  22.337  18.207  1.00  0.00           C  
ATOM   2487  N   ASP B1602      -4.074  24.578  14.995  1.00  0.00           N  
ATOM   2488  CA  ASP B1602      -3.124  25.605  15.384  1.00  0.00           C  
ATOM   2489  C   ASP B1602      -3.937  26.804  15.720  1.00  0.00           C  
ATOM   2490  O   ASP B1602      -4.996  26.993  15.133  1.00  0.00           O  
ATOM   2491  CB  ASP B1602      -2.173  25.926  14.231  1.00  0.00           C  
ATOM   2492  CG  ASP B1602      -1.421  24.705  13.750  1.00  0.00           C  
ATOM   2493  OD1 ASP B1602      -0.424  24.338  14.399  1.00  0.00           O  
ATOM   2494  OD2 ASP B1602      -1.833  24.104  12.729  1.00  0.00           O  
ATOM   2495  N   GLU B1603      -3.479  27.601  16.675  1.00  0.00           N  
ATOM   2496  CA  GLU B1603      -4.045  28.931  16.824  1.00  0.00           C  
ATOM   2497  C   GLU B1603      -3.711  29.691  15.561  1.00  0.00           C  
ATOM   2498  O   GLU B1603      -2.582  29.638  15.071  1.00  0.00           O  
ATOM   2499  CB  GLU B1603      -3.475  29.663  18.040  1.00  0.00           C  
ATOM   2500  CG  GLU B1603      -4.190  29.388  19.349  1.00  0.00           C  
ATOM   2501  CD  GLU B1603      -3.531  30.111  20.507  1.00  0.00           C  
ATOM   2502  OE1 GLU B1603      -3.350  29.474  21.583  1.00  0.00           O  
ATOM   2503  OE2 GLU B1603      -3.184  31.315  20.346  1.00  0.00           O  
ATOM   2504  N   ALA B1604      -4.702  30.382  15.016  1.00  0.00           N  
ATOM   2505  CA  ALA B1604      -4.477  31.232  13.867  1.00  0.00           C  
ATOM   2506  C   ALA B1604      -3.452  32.291  14.243  1.00  0.00           C  
ATOM   2507  O   ALA B1604      -3.282  32.600  15.417  1.00  0.00           O  
ATOM   2508  CB  ALA B1604      -5.749  31.847  13.418  1.00  0.00           C  
ATOM   2509  N   THR B1605      -2.722  32.797  13.261  1.00  0.00           N  
ATOM   2510  CA  THR B1605      -1.793  33.905  13.505  1.00  0.00           C  
ATOM   2511  C   THR B1605      -2.546  35.228  13.348  1.00  0.00           C  
ATOM   2512  O   THR B1605      -3.742  35.231  12.993  1.00  0.00           O  
ATOM   2513  CB  THR B1605      -0.642  33.883  12.517  1.00  0.00           C  
ATOM   2514  OG1 THR B1605      -1.166  34.169  11.231  1.00  0.00           O  
ATOM   2515  CG2 THR B1605       0.021  32.523  12.490  1.00  0.00           C  
ATOM   2516  N   GLU B1606      -1.871  36.341  13.625  1.00  0.00           N  
ATOM   2517  CA  GLU B1606      -2.448  37.670  13.402  1.00  0.00           C  
ATOM   2518  C   GLU B1606      -2.841  37.820  11.936  1.00  0.00           C  
ATOM   2519  O   GLU B1606      -3.917  38.347  11.627  1.00  0.00           O  
ATOM   2520  CB  GLU B1606      -1.462  38.783  13.794  1.00  0.00           C  
ATOM   2521  CG  GLU B1606      -1.353  39.070  15.289  1.00  0.00           C  
ATOM   2522  CD  GLU B1606      -2.646  39.597  15.929  1.00  0.00           C  
ATOM   2523  OE1 GLU B1606      -3.476  40.209  15.238  1.00  0.00           O  
ATOM   2524  OE2 GLU B1606      -2.827  39.385  17.147  1.00  0.00           O  
ATOM   2525  N   GLU B1607      -1.963  37.331  11.051  1.00  0.00           N  
ATOM   2526  CA  GLU B1607      -2.218  37.305   9.616  1.00  0.00           C  
ATOM   2527  C   GLU B1607      -3.471  36.483   9.298  1.00  0.00           C  
ATOM   2528  O   GLU B1607      -4.340  36.974   8.590  1.00  0.00           O  
ATOM   2529  CB  GLU B1607      -0.999  36.780   8.856  1.00  0.00           C  
ATOM   2530  CG  GLU B1607      -1.101  36.901   7.346  1.00  0.00           C  
ATOM   2531  CD  GLU B1607       0.197  36.534   6.627  1.00  0.00           C  
ATOM   2532  OE1 GLU B1607       1.133  36.006   7.279  1.00  0.00           O  
ATOM   2533  OE2 GLU B1607       0.283  36.774   5.397  1.00  0.00           O  
ATOM   2534  N   ASP B1608      -3.577  35.255   9.821  1.00  0.00           N  
ATOM   2535  CA  ASP B1608      -4.808  34.456   9.644  1.00  0.00           C  
ATOM   2536  C   ASP B1608      -6.025  35.239  10.087  1.00  0.00           C  
ATOM   2537  O   ASP B1608      -7.013  35.292   9.355  1.00  0.00           O  
ATOM   2538  CB  ASP B1608      -4.796  33.137  10.431  1.00  0.00           C  
ATOM   2539  CG  ASP B1608      -3.753  32.182   9.966  1.00  0.00           C  
ATOM   2540  OD1 ASP B1608      -3.381  32.242   8.774  1.00  0.00           O  
ATOM   2541  OD2 ASP B1608      -3.292  31.359  10.800  1.00  0.00           O  
ATOM   2542  N   ALA B1609      -5.943  35.819  11.291  1.00  0.00           N  
ATOM   2543  CA  ALA B1609      -6.992  36.681  11.846  1.00  0.00           C  
ATOM   2544  C   ALA B1609      -7.333  37.882  10.965  1.00  0.00           C  
ATOM   2545  O   ALA B1609      -8.516  38.136  10.734  1.00  0.00           O  
ATOM   2546  CB  ALA B1609      -6.635  37.140  13.238  1.00  0.00           C  
ATOM   2547  N   ARG B1610      -6.313  38.624  10.505  1.00  0.00           N  
ATOM   2548  CA  ARG B1610      -6.494  39.723   9.534  1.00  0.00           C  
ATOM   2549  C   ARG B1610      -7.264  39.186   8.351  1.00  0.00           C  
ATOM   2550  O   ARG B1610      -8.336  39.698   8.013  1.00  0.00           O  
ATOM   2551  CB  ARG B1610      -5.165  40.256   8.994  1.00  0.00           C  
ATOM   2552  CG  ARG B1610      -4.173  40.749  10.004  1.00  0.00           C  
ATOM   2553  CD  ARG B1610      -4.366  42.191  10.315  1.00  0.00           C  
ATOM   2554  NE  ARG B1610      -3.710  42.504  11.574  1.00  0.00           N  
ATOM   2555  CZ  ARG B1610      -4.077  43.504  12.365  1.00  0.00           C  
ATOM   2556  NH1 ARG B1610      -5.091  44.281  12.012  1.00  0.00           N  
ATOM   2557  NH2 ARG B1610      -3.443  43.724  13.505  1.00  0.00           N  
ATOM   2558  N   ARG B1611      -6.732  38.140   7.731  1.00  0.00           N  
ATOM   2559  CA  ARG B1611      -7.343  37.588   6.523  1.00  0.00           C  
ATOM   2560  C   ARG B1611      -8.760  37.083   6.748  1.00  0.00           C  
ATOM   2561  O   ARG B1611      -9.688  37.556   6.108  1.00  0.00           O  
ATOM   2562  CB  ARG B1611      -6.470  36.493   5.923  1.00  0.00           C  
ATOM   2563  CG  ARG B1611      -7.138  35.697   4.826  1.00  0.00           C  
ATOM   2564  CD  ARG B1611      -6.172  34.666   4.279  1.00  0.00           C  
ATOM   2565  NE  ARG B1611      -6.090  33.494   5.138  1.00  0.00           N  
ATOM   2566  CZ  ARG B1611      -5.108  33.253   6.000  1.00  0.00           C  
ATOM   2567  NH1 ARG B1611      -4.093  34.113   6.118  1.00  0.00           N  
ATOM   2568  NH2 ARG B1611      -5.142  32.137   6.728  1.00  0.00           N  
ATOM   2569  N   VAL B1612      -8.920  36.136   7.669  1.00  0.00           N  
ATOM   2570  CA  VAL B1612     -10.228  35.540   7.941  1.00  0.00           C  
ATOM   2571  C   VAL B1612     -11.279  36.468   8.560  1.00  0.00           C  
ATOM   2572  O   VAL B1612     -12.443  36.387   8.214  1.00  0.00           O  
ATOM   2573  CB  VAL B1612     -10.108  34.247   8.779  1.00  0.00           C  
ATOM   2574  CG1 VAL B1612     -11.483  33.676   9.063  1.00  0.00           C  
ATOM   2575  CG2 VAL B1612      -9.269  33.224   8.045  1.00  0.00           C  
ATOM   2576  N   LEU B1613     -10.874  37.335   9.472  1.00  0.00           N  
ATOM   2577  CA  LEU B1613     -11.836  38.130  10.238  1.00  0.00           C  
ATOM   2578  C   LEU B1613     -11.801  39.648   9.974  1.00  0.00           C  
ATOM   2579  O   LEU B1613     -12.751  40.376  10.318  1.00  0.00           O  
ATOM   2580  CB  LEU B1613     -11.700  37.821  11.740  1.00  0.00           C  
ATOM   2581  CG  LEU B1613     -12.090  36.392  12.148  1.00  0.00           C  
ATOM   2582  CD1 LEU B1613     -11.476  36.051  13.474  1.00  0.00           C  
ATOM   2583  CD2 LEU B1613     -13.594  36.189  12.195  1.00  0.00           C  
ATOM   2584  N   GLY B1614     -10.725  40.126   9.368  1.00  0.00           N  
ATOM   2585  CA  GLY B1614     -10.597  41.556   9.114  1.00  0.00           C  
ATOM   2586  C   GLY B1614     -10.124  42.370  10.315  1.00  0.00           C  
ATOM   2587  O   GLY B1614     -10.210  43.601  10.313  1.00  0.00           O  
ATOM   2588  N   ALA B1615      -9.636  41.674  11.342  1.00  0.00           N  
ATOM   2589  CA  ALA B1615      -9.033  42.302  12.526  1.00  0.00           C  
ATOM   2590  C   ALA B1615      -7.964  41.393  13.146  1.00  0.00           C  
ATOM   2591  O   ALA B1615      -8.001  40.171  12.972  1.00  0.00           O  
ATOM   2592  CB  ALA B1615     -10.095  42.666  13.556  1.00  0.00           C  
ATOM   2593  N   GLY B1616      -7.008  42.010  13.842  1.00  0.00           N  
ATOM   2594  CA  GLY B1616      -6.060  41.300  14.694  1.00  0.00           C  
ATOM   2595  C   GLY B1616      -6.712  40.746  15.960  1.00  0.00           C  
ATOM   2596  O   GLY B1616      -7.829  41.119  16.299  1.00  0.00           O  
ATOM   2597  N   PHE B1617      -5.998  39.870  16.666  1.00  0.00           N  
ATOM   2598  CA  PHE B1617      -6.573  39.102  17.773  1.00  0.00           C  
ATOM   2599  C   PHE B1617      -7.246  39.921  18.891  1.00  0.00           C  
ATOM   2600  O   PHE B1617      -8.086  39.397  19.631  1.00  0.00           O  
ATOM   2601  CB  PHE B1617      -5.528  38.126  18.354  1.00  0.00           C  
ATOM   2602  CG  PHE B1617      -5.619  36.718  17.795  1.00  0.00           C  
ATOM   2603  CD1 PHE B1617      -4.911  36.359  16.652  1.00  0.00           C  
ATOM   2604  CD2 PHE B1617      -6.420  35.751  18.427  1.00  0.00           C  
ATOM   2605  CE1 PHE B1617      -5.005  35.058  16.131  1.00  0.00           C  
ATOM   2606  CE2 PHE B1617      -6.526  34.448  17.929  1.00  0.00           C  
ATOM   2607  CZ  PHE B1617      -5.807  34.088  16.790  1.00  0.00           C  
ATOM   2608  N   GLY B1618      -6.890  41.200  18.999  1.00  0.00           N  
ATOM   2609  CA  GLY B1618      -7.322  42.017  20.116  1.00  0.00           C  
ATOM   2610  C   GLY B1618      -8.675  42.626  19.854  1.00  0.00           C  
ATOM   2611  O   GLY B1618      -9.316  43.169  20.749  1.00  0.00           O  
ATOM   2612  N   SER B1619      -9.124  42.515  18.614  1.00  0.00           N  
ATOM   2613  CA  SER B1619     -10.348  43.158  18.221  1.00  0.00           C  
ATOM   2614  C   SER B1619     -11.275  42.234  17.442  1.00  0.00           C  
ATOM   2615  O   SER B1619     -12.196  42.708  16.789  1.00  0.00           O  
ATOM   2616  CB  SER B1619     -10.015  44.422  17.412  1.00  0.00           C  
ATOM   2617  OG  SER B1619      -9.052  45.236  18.092  1.00  0.00           O  
ATOM   2618  N   ILE B1620     -11.044  40.920  17.517  1.00  0.00           N  
ATOM   2619  CA  ILE B1620     -11.925  39.941  16.837  1.00  0.00           C  
ATOM   2620  C   ILE B1620     -13.052  39.413  17.726  1.00  0.00           C  
ATOM   2621  O   ILE B1620     -12.897  39.290  18.938  1.00  0.00           O  
ATOM   2622  CB  ILE B1620     -11.168  38.729  16.221  1.00  0.00           C  
ATOM   2623  CG1 ILE B1620     -10.585  37.812  17.317  1.00  0.00           C  
ATOM   2624  CG2 ILE B1620     -10.151  39.190  15.179  1.00  0.00           C  
ATOM   2625  CD1 ILE B1620      -9.996  36.486  16.794  1.00  0.00           C  
ATOM   2626  N   GLY B1621     -14.179  39.104  17.107  1.00  0.00           N  
ATOM   2627  CA  GLY B1621     -15.298  38.531  17.813  1.00  0.00           C  
ATOM   2628  C   GLY B1621     -16.169  37.675  16.906  1.00  0.00           C  
ATOM   2629  O   GLY B1621     -15.870  37.501  15.721  1.00  0.00           O  
ATOM   2630  N   PRO B1622     -17.236  37.113  17.471  1.00  0.00           N  
ATOM   2631  CA  PRO B1622     -18.102  36.178  16.775  1.00  0.00           C  
ATOM   2632  C   PRO B1622     -19.215  36.815  15.919  1.00  0.00           C  
ATOM   2633  O   PRO B1622     -19.902  36.103  15.183  1.00  0.00           O  
ATOM   2634  CB  PRO B1622     -18.721  35.391  17.927  1.00  0.00           C  
ATOM   2635  CG  PRO B1622     -18.774  36.353  19.061  1.00  0.00           C  
ATOM   2636  CD  PRO B1622     -17.644  37.307  18.878  1.00  0.00           C  
ATOM   2637  N   VAL B1623     -19.381  38.132  16.017  1.00  0.00           N  
ATOM   2638  CA  VAL B1623     -20.555  38.802  15.483  1.00  0.00           C  
ATOM   2639  C   VAL B1623     -20.375  39.070  13.990  1.00  0.00           C  
ATOM   2640  O   VAL B1623     -19.339  39.609  13.584  1.00  0.00           O  
ATOM   2641  CB  VAL B1623     -20.836  40.130  16.250  1.00  0.00           C  
ATOM   2642  CG1 VAL B1623     -22.094  40.805  15.721  1.00  0.00           C  
ATOM   2643  CG2 VAL B1623     -20.942  39.875  17.759  1.00  0.00           C  
ATOM   2644  N   ASN B1624     -21.393  38.725  13.192  1.00  0.00           N  
ATOM   2645  CA  ASN B1624     -21.297  38.772  11.720  1.00  0.00           C  
ATOM   2646  C   ASN B1624     -19.897  38.388  11.193  1.00  0.00           C  
ATOM   2647  O   ASN B1624     -19.102  39.223  10.738  1.00  0.00           O  
ATOM   2648  CB  ASN B1624     -21.793  40.096  11.115  1.00  0.00           C  
ATOM   2649  CG  ASN B1624     -21.907  40.019   9.589  1.00  0.00           C  
ATOM   2650  OD1 ASN B1624     -21.014  40.481   8.866  1.00  0.00           O  
ATOM   2651  ND2 ASN B1624     -22.983  39.377   9.094  1.00  0.00           N  
ATOM   2652  N   VAL B1625     -19.621  37.099  11.291  1.00  0.00           N  
ATOM   2653  CA  VAL B1625     -18.365  36.525  10.878  1.00  0.00           C  
ATOM   2654  C   VAL B1625     -18.653  35.706   9.624  1.00  0.00           C  
ATOM   2655  O   VAL B1625     -19.749  35.136   9.503  1.00  0.00           O  
ATOM   2656  CB  VAL B1625     -17.840  35.618  12.010  1.00  0.00           C  
ATOM   2657  CG1 VAL B1625     -16.886  34.596  11.499  1.00  0.00           C  
ATOM   2658  CG2 VAL B1625     -17.197  36.442  13.073  1.00  0.00           C  
ATOM   2659  N   SER B1626     -17.691  35.652   8.694  1.00  0.00           N  
ATOM   2660  CA  SER B1626     -17.826  34.802   7.500  1.00  0.00           C  
ATOM   2661  C   SER B1626     -18.519  33.475   7.843  1.00  0.00           C  
ATOM   2662  O   SER B1626     -18.309  32.886   8.916  1.00  0.00           O  
ATOM   2663  CB  SER B1626     -16.470  34.523   6.860  1.00  0.00           C  
ATOM   2664  OG  SER B1626     -15.821  35.728   6.495  1.00  0.00           O  
ATOM   2665  N   GLU B1627     -19.352  33.011   6.927  1.00  0.00           N  
ATOM   2666  CA  GLU B1627     -20.118  31.797   7.130  1.00  0.00           C  
ATOM   2667  C   GLU B1627     -19.181  30.577   7.177  1.00  0.00           C  
ATOM   2668  O   GLU B1627     -19.540  29.524   7.726  1.00  0.00           O  
ATOM   2669  CB  GLU B1627     -21.159  31.693   6.019  1.00  0.00           C  
ATOM   2670  CG  GLU B1627     -21.559  33.077   5.473  1.00  0.00           C  
ATOM   2671  CD  GLU B1627     -22.829  33.060   4.648  1.00  0.00           C  
ATOM   2672  OE1 GLU B1627     -23.810  32.430   5.095  1.00  0.00           O  
ATOM   2673  OE2 GLU B1627     -22.854  33.692   3.564  1.00  0.00           O  
ATOM   2674  N   ASP B1628     -17.968  30.760   6.643  1.00  0.00           N  
ATOM   2675  CA  ASP B1628     -16.916  29.733   6.634  1.00  0.00           C  
ATOM   2676  C   ASP B1628     -16.052  29.670   7.913  1.00  0.00           C  
ATOM   2677  O   ASP B1628     -15.178  28.797   8.049  1.00  0.00           O  
ATOM   2678  CB  ASP B1628     -16.025  29.880   5.384  1.00  0.00           C  
ATOM   2679  CG  ASP B1628     -15.280  31.215   5.330  1.00  0.00           C  
ATOM   2680  OD1 ASP B1628     -14.184  31.332   5.938  1.00  0.00           O  
ATOM   2681  OD2 ASP B1628     -15.777  32.134   4.636  1.00  0.00           O  
ATOM   2682  N   VAL B1629     -16.290  30.593   8.841  1.00  0.00           N  
ATOM   2683  CA  VAL B1629     -15.643  30.545  10.133  1.00  0.00           C  
ATOM   2684  C   VAL B1629     -16.546  29.773  11.102  1.00  0.00           C  
ATOM   2685  O   VAL B1629     -17.605  30.246  11.509  1.00  0.00           O  
ATOM   2686  CB  VAL B1629     -15.300  31.957  10.650  1.00  0.00           C  
ATOM   2687  CG1 VAL B1629     -14.491  31.894  11.959  1.00  0.00           C  
ATOM   2688  CG2 VAL B1629     -14.547  32.752   9.578  1.00  0.00           C  
ATOM   2689  N   LYS B1630     -16.122  28.560  11.438  1.00  0.00           N  
ATOM   2690  CA  LYS B1630     -16.865  27.719  12.347  1.00  0.00           C  
ATOM   2691  C   LYS B1630     -16.666  28.242  13.766  1.00  0.00           C  
ATOM   2692  O   LYS B1630     -15.527  28.374  14.241  1.00  0.00           O  
ATOM   2693  CB  LYS B1630     -16.454  26.257  12.171  1.00  0.00           C  
ATOM   2694  CG  LYS B1630     -16.788  25.735  10.757  1.00  0.00           C  
ATOM   2695  CD  LYS B1630     -16.489  24.253  10.518  1.00  0.00           C  
ATOM   2696  CE  LYS B1630     -16.590  23.991   8.997  1.00  0.00           C  
ATOM   2697  NZ  LYS B1630     -17.407  22.793   8.595  1.00  0.00           N  
ATOM   2698  N   ILE B1631     -17.774  28.604  14.414  1.00  0.00           N  
ATOM   2699  CA  ILE B1631     -17.705  29.238  15.713  1.00  0.00           C  
ATOM   2700  C   ILE B1631     -18.272  28.347  16.794  1.00  0.00           C  
ATOM   2701  O   ILE B1631     -19.454  28.015  16.787  1.00  0.00           O  
ATOM   2702  CB  ILE B1631     -18.408  30.634  15.738  1.00  0.00           C  
ATOM   2703  CG1 ILE B1631     -17.701  31.592  14.760  1.00  0.00           C  
ATOM   2704  CG2 ILE B1631     -18.484  31.180  17.181  1.00  0.00           C  
ATOM   2705  CD1 ILE B1631     -18.244  32.995  14.737  1.00  0.00           C  
ATOM   2706  N   TYR B1632     -17.423  27.978  17.736  1.00  0.00           N  
ATOM   2707  CA  TYR B1632     -17.879  27.218  18.880  1.00  0.00           C  
ATOM   2708  C   TYR B1632     -17.645  28.018  20.111  1.00  0.00           C  
ATOM   2709  O   TYR B1632     -16.726  28.820  20.185  1.00  0.00           O  
ATOM   2710  CB  TYR B1632     -17.148  25.875  18.982  1.00  0.00           C  
ATOM   2711  CG  TYR B1632     -17.413  25.029  17.787  1.00  0.00           C  
ATOM   2712  CD1 TYR B1632     -16.521  25.011  16.704  1.00  0.00           C  
ATOM   2713  CD2 TYR B1632     -18.578  24.285  17.709  1.00  0.00           C  
ATOM   2714  CE1 TYR B1632     -16.798  24.246  15.571  1.00  0.00           C  
ATOM   2715  CE2 TYR B1632     -18.852  23.516  16.597  1.00  0.00           C  
ATOM   2716  CZ  TYR B1632     -17.976  23.500  15.538  1.00  0.00           C  
ATOM   2717  OH  TYR B1632     -18.277  22.715  14.463  1.00  0.00           O  
ATOM   2718  N   ALA B1633     -18.495  27.815  21.092  1.00  0.00           N  
ATOM   2719  CA  ALA B1633     -18.358  28.576  22.287  1.00  0.00           C  
ATOM   2720  C   ALA B1633     -18.238  27.592  23.403  1.00  0.00           C  
ATOM   2721  O   ALA B1633     -18.800  26.493  23.331  1.00  0.00           O  
ATOM   2722  CB  ALA B1633     -19.559  29.485  22.488  1.00  0.00           C  
ATOM   2723  N   ASP B1634     -17.481  27.974  24.423  1.00  0.00           N  
ATOM   2724  CA  ASP B1634     -17.474  27.215  25.634  1.00  0.00           C  
ATOM   2725  C   ASP B1634     -18.835  27.309  26.320  1.00  0.00           C  
ATOM   2726  O   ASP B1634     -19.505  28.341  26.267  1.00  0.00           O  
ATOM   2727  CB  ASP B1634     -16.376  27.674  26.580  1.00  0.00           C  
ATOM   2728  CG  ASP B1634     -16.381  26.886  27.854  1.00  0.00           C  
ATOM   2729  OD1 ASP B1634     -16.819  27.455  28.879  1.00  0.00           O  
ATOM   2730  OD2 ASP B1634     -16.021  25.678  27.806  1.00  0.00           O  
ATOM   2731  N   LEU B1635     -19.232  26.213  26.960  1.00  0.00           N  
ATOM   2732  CA  LEU B1635     -20.439  26.178  27.782  1.00  0.00           C  
ATOM   2733  C   LEU B1635     -20.738  27.486  28.537  1.00  0.00           C  
ATOM   2734  O   LEU B1635     -21.837  28.017  28.390  1.00  0.00           O  
ATOM   2735  CB  LEU B1635     -20.418  24.963  28.721  1.00  0.00           C  
ATOM   2736  CG  LEU B1635     -20.521  23.620  28.000  1.00  0.00           C  
ATOM   2737  CD1 LEU B1635     -20.377  22.497  28.973  1.00  0.00           C  
ATOM   2738  CD2 LEU B1635     -21.802  23.473  27.191  1.00  0.00           C  
ATOM   2739  N   ALA B1636     -19.776  28.001  29.309  1.00  0.00           N  
ATOM   2740  CA  ALA B1636     -19.918  29.249  30.103  1.00  0.00           C  
ATOM   2741  C   ALA B1636     -20.349  30.541  29.372  1.00  0.00           C  
ATOM   2742  O   ALA B1636     -20.823  31.499  30.024  1.00  0.00           O  
ATOM   2743  CB  ALA B1636     -18.642  29.521  30.898  1.00  0.00           C  
ATOM   2744  N   VAL B1637     -20.175  30.559  28.047  1.00  0.00           N  
ATOM   2745  CA  VAL B1637     -20.511  31.688  27.155  1.00  0.00           C  
ATOM   2746  C   VAL B1637     -22.030  31.808  26.929  1.00  0.00           C  
ATOM   2747  O   VAL B1637     -22.571  32.897  26.657  1.00  0.00           O  
ATOM   2748  CB  VAL B1637     -19.800  31.508  25.791  1.00  0.00           C  
ATOM   2749  CG1 VAL B1637     -20.221  32.553  24.776  1.00  0.00           C  
ATOM   2750  CG2 VAL B1637     -18.328  31.539  25.987  1.00  0.00           C  
ATOM   2751  N   GLN B1638     -22.699  30.666  27.068  1.00  0.00           N  
ATOM   2752  CA  GLN B1638     -24.131  30.524  26.901  1.00  0.00           C  
ATOM   2753  C   GLN B1638     -24.847  31.451  27.848  1.00  0.00           C  
ATOM   2754  O   GLN B1638     -25.789  32.125  27.467  1.00  0.00           O  
ATOM   2755  CB  GLN B1638     -24.491  29.106  27.287  1.00  0.00           C  
ATOM   2756  CG  GLN B1638     -25.511  28.429  26.457  1.00  0.00           C  
ATOM   2757  CD  GLN B1638     -25.353  26.934  26.584  1.00  0.00           C  
ATOM   2758  OE1 GLN B1638     -24.712  26.448  27.527  1.00  0.00           O  
ATOM   2759  NE2 GLN B1638     -25.910  26.191  25.638  1.00  0.00           N  
ATOM   2760  N   ASP B1639     -24.368  31.475  29.085  1.00  0.00           N  
ATOM   2761  CA  ASP B1639     -25.041  32.116  30.196  1.00  0.00           C  
ATOM   2762  C   ASP B1639     -24.663  33.569  30.358  1.00  0.00           C  
ATOM   2763  O   ASP B1639     -24.896  34.178  31.416  1.00  0.00           O  
ATOM   2764  CB  ASP B1639     -24.681  31.382  31.471  1.00  0.00           C  
ATOM   2765  CG  ASP B1639     -25.009  29.912  31.396  1.00  0.00           C  
ATOM   2766  OD1 ASP B1639     -25.972  29.544  30.674  1.00  0.00           O  
ATOM   2767  OD2 ASP B1639     -24.303  29.138  32.072  1.00  0.00           O  
ATOM   2768  N   LEU B1640     -24.076  34.116  29.311  1.00  0.00           N  
ATOM   2769  CA  LEU B1640     -23.599  35.481  29.332  1.00  0.00           C  
ATOM   2770  C   LEU B1640     -24.663  36.437  28.846  1.00  0.00           C  
ATOM   2771  O   LEU B1640     -25.338  36.169  27.867  1.00  0.00           O  
ATOM   2772  CB  LEU B1640     -22.331  35.632  28.464  1.00  0.00           C  
ATOM   2773  CG  LEU B1640     -21.018  35.060  28.972  1.00  0.00           C  
ATOM   2774  CD1 LEU B1640     -19.950  35.652  28.140  1.00  0.00           C  
ATOM   2775  CD2 LEU B1640     -20.806  35.393  30.421  1.00  0.00           C  
ATOM   2776  N   ALA B1641     -24.790  37.556  29.541  1.00  0.00           N  
ATOM   2777  CA  ALA B1641     -25.659  38.634  29.106  1.00  0.00           C  
ATOM   2778  C   ALA B1641     -24.796  39.843  28.868  1.00  0.00           C  
ATOM   2779  O   ALA B1641     -23.873  40.110  29.657  1.00  0.00           O  
ATOM   2780  CB  ALA B1641     -26.726  38.939  30.155  1.00  0.00           C  
ATOM   2781  N   ASN B1642     -25.090  40.570  27.787  1.00  0.00           N  
ATOM   2782  CA  ASN B1642     -24.416  41.824  27.490  1.00  0.00           C  
ATOM   2783  C   ASN B1642     -22.905  41.723  27.711  1.00  0.00           C  
ATOM   2784  O   ASN B1642     -22.304  42.451  28.527  1.00  0.00           O  
ATOM   2785  CB  ASN B1642     -25.026  42.957  28.311  1.00  0.00           C  
ATOM   2786  CG  ASN B1642     -26.520  42.990  28.207  1.00  0.00           C  
ATOM   2787  OD1 ASN B1642     -27.070  43.007  27.110  1.00  0.00           O  
ATOM   2788  ND2 ASN B1642     -27.194  42.962  29.345  1.00  0.00           N  
ATOM   2789  N   ALA B1643     -22.313  40.789  26.965  1.00  0.00           N  
ATOM   2790  CA  ALA B1643     -20.904  40.478  27.058  1.00  0.00           C  
ATOM   2791  C   ALA B1643     -20.192  41.426  26.124  1.00  0.00           C  
ATOM   2792  O   ALA B1643     -20.842  42.255  25.486  1.00  0.00           O  
ATOM   2793  CB  ALA B1643     -20.672  39.062  26.681  1.00  0.00           C  
ATOM   2794  N   ILE B1644     -18.866  41.335  26.070  1.00  0.00           N  
ATOM   2795  CA  ILE B1644     -18.066  42.219  25.252  1.00  0.00           C  
ATOM   2796  C   ILE B1644     -17.240  41.351  24.345  1.00  0.00           C  
ATOM   2797  O   ILE B1644     -16.660  40.385  24.791  1.00  0.00           O  
ATOM   2798  CB  ILE B1644     -17.141  43.127  26.120  1.00  0.00           C  
ATOM   2799  CG1 ILE B1644     -17.961  44.226  26.807  1.00  0.00           C  
ATOM   2800  CG2 ILE B1644     -16.055  43.772  25.266  1.00  0.00           C  
ATOM   2801  CD1 ILE B1644     -17.366  44.713  28.058  1.00  0.00           C  
ATOM   2802  N   VAL B1645     -17.224  41.674  23.063  1.00  0.00           N  
ATOM   2803  CA  VAL B1645     -16.423  40.939  22.098  1.00  0.00           C  
ATOM   2804  C   VAL B1645     -15.628  41.928  21.260  1.00  0.00           C  
ATOM   2805  O   VAL B1645     -15.858  43.131  21.344  1.00  0.00           O  
ATOM   2806  CB  VAL B1645     -17.290  40.002  21.185  1.00  0.00           C  
ATOM   2807  CG1 VAL B1645     -18.198  39.105  22.033  1.00  0.00           C  
ATOM   2808  CG2 VAL B1645     -18.097  40.809  20.132  1.00  0.00           C  
ATOM   2809  N   GLY B1646     -14.681  41.450  20.468  1.00  0.00           N  
ATOM   2810  CA  GLY B1646     -14.068  42.321  19.487  1.00  0.00           C  
ATOM   2811  C   GLY B1646     -15.078  42.503  18.377  1.00  0.00           C  
ATOM   2812  O   GLY B1646     -15.929  41.644  18.182  1.00  0.00           O  
ATOM   2813  N   ALA B1647     -14.977  43.603  17.640  1.00  0.00           N  
ATOM   2814  CA  ALA B1647     -15.942  43.939  16.587  1.00  0.00           C  
ATOM   2815  C   ALA B1647     -15.532  43.405  15.210  1.00  0.00           C  
ATOM   2816  O   ALA B1647     -16.244  43.592  14.225  1.00  0.00           O  
ATOM   2817  CB  ALA B1647     -16.157  45.459  16.536  1.00  0.00           C  
ATOM   2818  N   ASN B1648     -14.401  42.697  15.180  1.00  0.00           N  
ATOM   2819  CA  ASN B1648     -13.696  42.281  13.950  1.00  0.00           C  
ATOM   2820  C   ASN B1648     -13.212  43.477  13.164  1.00  0.00           C  
ATOM   2821  O   ASN B1648     -12.972  43.408  11.965  1.00  0.00           O  
ATOM   2822  CB  ASN B1648     -14.519  41.315  13.096  1.00  0.00           C  
ATOM   2823  CG  ASN B1648     -14.730  39.995  13.779  1.00  0.00           C  
ATOM   2824  OD1 ASN B1648     -13.798  39.460  14.370  1.00  0.00           O  
ATOM   2825  ND2 ASN B1648     -15.960  39.460  13.713  1.00  0.00           N  
ATOM   2826  N   GLU B1649     -13.063  44.580  13.882  1.00  0.00           N  
ATOM   2827  CA  GLU B1649     -12.406  45.750  13.354  1.00  0.00           C  
ATOM   2828  C   GLU B1649     -11.421  46.185  14.423  1.00  0.00           C  
ATOM   2829  O   GLU B1649     -11.805  46.300  15.586  1.00  0.00           O  
ATOM   2830  CB  GLU B1649     -13.435  46.855  13.022  1.00  0.00           C  
ATOM   2831  CG  GLU B1649     -12.819  48.021  12.224  1.00  0.00           C  
ATOM   2832  CD  GLU B1649     -13.811  49.110  11.873  1.00  0.00           C  
ATOM   2833  OE1 GLU B1649     -15.038  48.886  12.003  1.00  0.00           O  
ATOM   2834  OE2 GLU B1649     -13.358  50.203  11.459  1.00  0.00           O  
ATOM   2835  N   ASP B1650     -10.163  46.397  14.034  1.00  0.00           N  
ATOM   2836  CA  ASP B1650      -9.106  46.895  14.920  1.00  0.00           C  
ATOM   2837  C   ASP B1650      -9.505  48.166  15.683  1.00  0.00           C  
ATOM   2838  O   ASP B1650     -10.129  49.071  15.119  1.00  0.00           O  
ATOM   2839  CB  ASP B1650      -7.822  47.172  14.125  1.00  0.00           C  
ATOM   2840  CG  ASP B1650      -7.053  45.901  13.739  1.00  0.00           C  
ATOM   2841  OD1 ASP B1650      -7.435  44.779  14.128  1.00  0.00           O  
ATOM   2842  OD2 ASP B1650      -6.024  46.038  13.039  1.00  0.00           O  
ATOM   2843  N   GLY B1651      -9.136  48.230  16.962  1.00  0.00           N  
ATOM   2844  CA  GLY B1651      -9.506  49.342  17.826  1.00  0.00           C  
ATOM   2845  C   GLY B1651     -10.996  49.440  18.117  1.00  0.00           C  
ATOM   2846  O   GLY B1651     -11.474  50.503  18.541  1.00  0.00           O  
ATOM   2847  N   TYR B1652     -11.749  48.360  17.890  1.00  0.00           N  
ATOM   2848  CA  TYR B1652     -13.203  48.374  18.163  1.00  0.00           C  
ATOM   2849  C   TYR B1652     -13.726  47.089  18.781  1.00  0.00           C  
ATOM   2850  O   TYR B1652     -13.301  45.999  18.433  1.00  0.00           O  
ATOM   2851  CB  TYR B1652     -14.035  48.669  16.903  1.00  0.00           C  
ATOM   2852  CG  TYR B1652     -13.855  50.033  16.268  1.00  0.00           C  
ATOM   2853  CD1 TYR B1652     -12.812  50.268  15.370  1.00  0.00           C  
ATOM   2854  CD2 TYR B1652     -14.763  51.069  16.516  1.00  0.00           C  
ATOM   2855  CE1 TYR B1652     -12.650  51.487  14.762  1.00  0.00           C  
ATOM   2856  CE2 TYR B1652     -14.615  52.304  15.905  1.00  0.00           C  
ATOM   2857  CZ  TYR B1652     -13.549  52.508  15.024  1.00  0.00           C  
ATOM   2858  OH  TYR B1652     -13.364  53.733  14.402  1.00  0.00           O  
ATOM   2859  N   HIS B1653     -14.703  47.248  19.663  1.00  0.00           N  
ATOM   2860  CA  HIS B1653     -15.292  46.157  20.423  1.00  0.00           C  
ATOM   2861  C   HIS B1653     -16.785  46.304  20.452  1.00  0.00           C  
ATOM   2862  O   HIS B1653     -17.291  47.426  20.488  1.00  0.00           O  
ATOM   2863  CB  HIS B1653     -14.767  46.151  21.855  1.00  0.00           C  
ATOM   2864  CG  HIS B1653     -13.459  45.447  21.993  1.00  0.00           C  
ATOM   2865  ND1 HIS B1653     -13.345  44.194  22.557  1.00  0.00           N  
ATOM   2866  CD2 HIS B1653     -12.219  45.790  21.580  1.00  0.00           C  
ATOM   2867  CE1 HIS B1653     -12.081  43.817  22.520  1.00  0.00           C  
ATOM   2868  NE2 HIS B1653     -11.378  44.768  21.934  1.00  0.00           N  
ATOM   2869  N   LEU B1654     -17.487  45.171  20.430  1.00  0.00           N  
ATOM   2870  CA  LEU B1654     -18.928  45.200  20.575  1.00  0.00           C  
ATOM   2871  C   LEU B1654     -19.293  45.007  22.041  1.00  0.00           C  
ATOM   2872  O   LEU B1654     -18.650  44.262  22.782  1.00  0.00           O  
ATOM   2873  CB  LEU B1654     -19.633  44.210  19.652  1.00  0.00           C  
ATOM   2874  CG  LEU B1654     -19.223  44.270  18.188  1.00  0.00           C  
ATOM   2875  CD1 LEU B1654     -20.091  43.373  17.331  1.00  0.00           C  
ATOM   2876  CD2 LEU B1654     -19.284  45.700  17.683  1.00  0.00           C  
ATOM   2877  N   THR B1655     -20.307  45.751  22.447  1.00  0.00           N  
ATOM   2878  CA  THR B1655     -20.747  45.817  23.825  1.00  0.00           C  
ATOM   2879  C   THR B1655     -22.172  45.342  23.786  1.00  0.00           C  
ATOM   2880  O   THR B1655     -22.771  45.291  22.715  1.00  0.00           O  
ATOM   2881  CB  THR B1655     -20.624  47.254  24.376  1.00  0.00           C  
ATOM   2882  OG1 THR B1655     -19.242  47.626  24.352  1.00  0.00           O  
ATOM   2883  CG2 THR B1655     -21.111  47.335  25.810  1.00  0.00           C  
ATOM   2884  N   ASN B1656     -22.690  44.961  24.943  1.00  0.00           N  
ATOM   2885  CA  ASN B1656     -23.989  44.332  25.048  1.00  0.00           C  
ATOM   2886  C   ASN B1656     -24.237  43.299  23.959  1.00  0.00           C  
ATOM   2887  O   ASN B1656     -25.296  43.235  23.335  1.00  0.00           O  
ATOM   2888  CB  ASN B1656     -25.068  45.393  25.173  1.00  0.00           C  
ATOM   2889  CG  ASN B1656     -24.730  46.388  26.259  1.00  0.00           C  
ATOM   2890  OD1 ASN B1656     -24.625  46.023  27.439  1.00  0.00           O  
ATOM   2891  ND2 ASN B1656     -24.498  47.646  25.863  1.00  0.00           N  
ATOM   2892  N   VAL B1657     -23.216  42.488  23.737  1.00  0.00           N  
ATOM   2893  CA  VAL B1657     -23.337  41.340  22.860  1.00  0.00           C  
ATOM   2894  C   VAL B1657     -24.056  40.255  23.639  1.00  0.00           C  
ATOM   2895  O   VAL B1657     -23.676  39.930  24.762  1.00  0.00           O  
ATOM   2896  CB  VAL B1657     -21.961  40.847  22.370  1.00  0.00           C  
ATOM   2897  CG1 VAL B1657     -22.123  39.778  21.292  1.00  0.00           C  
ATOM   2898  CG2 VAL B1657     -21.155  42.003  21.848  1.00  0.00           C  
ATOM   2899  N   ASN B1658     -25.130  39.742  23.050  1.00  0.00           N  
ATOM   2900  CA  ASN B1658     -25.857  38.614  23.605  1.00  0.00           C  
ATOM   2901  C   ASN B1658     -25.871  37.429  22.660  1.00  0.00           C  
ATOM   2902  O   ASN B1658     -26.220  37.583  21.496  1.00  0.00           O  
ATOM   2903  CB  ASN B1658     -27.281  39.013  23.955  1.00  0.00           C  
ATOM   2904  CG  ASN B1658     -27.357  39.807  25.238  1.00  0.00           C  
ATOM   2905  OD1 ASN B1658     -27.584  39.242  26.316  1.00  0.00           O  
ATOM   2906  ND2 ASN B1658     -27.151  41.118  25.139  1.00  0.00           N  
ATOM   2907  N   PRO B1659     -25.477  36.240  23.164  1.00  0.00           N  
ATOM   2908  CA  PRO B1659     -25.521  34.980  22.425  1.00  0.00           C  
ATOM   2909  C   PRO B1659     -26.941  34.693  21.940  1.00  0.00           C  
ATOM   2910  O   PRO B1659     -27.913  35.211  22.520  1.00  0.00           O  
ATOM   2911  CB  PRO B1659     -25.109  33.951  23.482  1.00  0.00           C  
ATOM   2912  CG  PRO B1659     -24.303  34.694  24.451  1.00  0.00           C  
ATOM   2913  CD  PRO B1659     -24.943  36.045  24.530  1.00  0.00           C  
ATOM   2914  N   ASP B1660     -27.051  33.864  20.899  1.00  0.00           N  
ATOM   2915  CA  ASP B1660     -28.326  33.574  20.185  1.00  0.00           C  
ATOM   2916  C   ASP B1660     -28.716  34.757  19.301  1.00  0.00           C  
ATOM   2917  O   ASP B1660     -28.786  34.625  18.080  1.00  0.00           O  
ATOM   2918  CB  ASP B1660     -29.464  33.171  21.141  1.00  0.00           C  
ATOM   2919  CG  ASP B1660     -30.801  32.940  20.415  1.00  0.00           C  
ATOM   2920  OD1 ASP B1660     -31.830  33.571  20.810  1.00  0.00           O  
ATOM   2921  OD2 ASP B1660     -30.821  32.128  19.454  1.00  0.00           O  
ATOM   2922  N   ARG B1661     -28.921  35.913  19.930  1.00  0.00           N  
ATOM   2923  CA  ARG B1661     -29.269  37.169  19.254  1.00  0.00           C  
ATOM   2924  C   ARG B1661     -28.145  37.689  18.344  1.00  0.00           C  
ATOM   2925  O   ARG B1661     -28.352  37.895  17.139  1.00  0.00           O  
ATOM   2926  CB  ARG B1661     -29.631  38.226  20.308  1.00  0.00           C  
ATOM   2927  CG  ARG B1661     -30.022  39.592  19.744  1.00  0.00           C  
ATOM   2928  CD  ARG B1661     -30.160  40.609  20.853  1.00  0.00           C  
ATOM   2929  NE  ARG B1661     -28.911  41.310  21.089  1.00  0.00           N  
ATOM   2930  CZ  ARG B1661     -28.746  42.307  21.958  1.00  0.00           C  
ATOM   2931  NH1 ARG B1661     -29.765  42.711  22.692  1.00  0.00           N  
ATOM   2932  NH2 ARG B1661     -27.543  42.887  22.097  1.00  0.00           N  
ATOM   2933  N   ASP B1662     -26.957  37.886  18.918  1.00  0.00           N  
ATOM   2934  CA  ASP B1662     -25.869  38.565  18.216  1.00  0.00           C  
ATOM   2935  C   ASP B1662     -24.867  37.624  17.535  1.00  0.00           C  
ATOM   2936  O   ASP B1662     -24.210  37.995  16.559  1.00  0.00           O  
ATOM   2937  CB  ASP B1662     -25.188  39.551  19.158  1.00  0.00           C  
ATOM   2938  CG  ASP B1662     -26.151  40.641  19.654  1.00  0.00           C  
ATOM   2939  OD1 ASP B1662     -27.125  40.981  18.931  1.00  0.00           O  
ATOM   2940  OD2 ASP B1662     -25.943  41.157  20.772  1.00  0.00           O  
ATOM   2941  N   PHE B1663     -24.767  36.404  18.059  1.00  0.00           N  
ATOM   2942  CA  PHE B1663     -23.982  35.353  17.434  1.00  0.00           C  
ATOM   2943  C   PHE B1663     -24.578  34.008  17.810  1.00  0.00           C  
ATOM   2944  O   PHE B1663     -25.134  33.833  18.894  1.00  0.00           O  
ATOM   2945  CB  PHE B1663     -22.486  35.440  17.830  1.00  0.00           C  
ATOM   2946  CG  PHE B1663     -22.241  35.311  19.300  1.00  0.00           C  
ATOM   2947  CD1 PHE B1663     -21.935  34.077  19.860  1.00  0.00           C  
ATOM   2948  CD2 PHE B1663     -22.327  36.416  20.138  1.00  0.00           C  
ATOM   2949  CE1 PHE B1663     -21.717  33.938  21.244  1.00  0.00           C  
ATOM   2950  CE2 PHE B1663     -22.109  36.289  21.518  1.00  0.00           C  
ATOM   2951  CZ  PHE B1663     -21.794  35.038  22.059  1.00  0.00           C  
ATOM   2952  N   GLN B1664     -24.484  33.069  16.885  1.00  0.00           N  
ATOM   2953  CA  GLN B1664     -24.834  31.694  17.188  1.00  0.00           C  
ATOM   2954  C   GLN B1664     -23.641  30.805  16.962  1.00  0.00           C  
ATOM   2955  O   GLN B1664     -23.247  30.565  15.816  1.00  0.00           O  
ATOM   2956  CB  GLN B1664     -26.033  31.196  16.371  1.00  0.00           C  
ATOM   2957  CG  GLN B1664     -27.294  32.020  16.528  1.00  0.00           C  
ATOM   2958  CD  GLN B1664     -27.587  32.825  15.285  1.00  0.00           C  
ATOM   2959  OE1 GLN B1664     -27.708  32.255  14.186  1.00  0.00           O  
ATOM   2960  NE2 GLN B1664     -27.689  34.164  15.436  1.00  0.00           N  
ATOM   2961  N   PRO B1665     -23.036  30.330  18.059  1.00  0.00           N  
ATOM   2962  CA  PRO B1665     -22.079  29.262  17.858  1.00  0.00           C  
ATOM   2963  C   PRO B1665     -22.793  28.009  17.344  1.00  0.00           C  
ATOM   2964  O   PRO B1665     -23.945  27.757  17.705  1.00  0.00           O  
ATOM   2965  CB  PRO B1665     -21.481  29.050  19.252  1.00  0.00           C  
ATOM   2966  CG  PRO B1665     -22.475  29.602  20.186  1.00  0.00           C  
ATOM   2967  CD  PRO B1665     -23.153  30.713  19.479  1.00  0.00           C  
ATOM   2968  N   ILE B1666     -22.112  27.273  16.474  1.00  0.00           N  
ATOM   2969  CA  ILE B1666     -22.585  25.992  15.920  1.00  0.00           C  
ATOM   2970  C   ILE B1666     -23.133  25.090  17.031  1.00  0.00           C  
ATOM   2971  O   ILE B1666     -23.987  24.240  16.792  1.00  0.00           O  
ATOM   2972  CB  ILE B1666     -21.434  25.264  15.144  1.00  0.00           C  
ATOM   2973  CG1 ILE B1666     -20.728  26.245  14.188  1.00  0.00           C  
ATOM   2974  CG2 ILE B1666     -21.929  23.977  14.469  1.00  0.00           C  
ATOM   2975  CD1 ILE B1666     -19.792  25.626  13.202  1.00  0.00           C  
ATOM   2976  N   SER B1667     -22.625  25.315  18.240  1.00  0.00           N  
ATOM   2977  CA  SER B1667     -22.938  24.564  19.447  1.00  0.00           C  
ATOM   2978  C   SER B1667     -22.057  25.061  20.601  1.00  0.00           C  
ATOM   2979  O   SER B1667     -20.990  25.642  20.377  1.00  0.00           O  
ATOM   2980  CB  SER B1667     -22.753  23.051  19.236  1.00  0.00           C  
ATOM   2981  OG  SER B1667     -21.421  22.714  18.921  1.00  0.00           O  
ATOM   2982  N   TYR B1668     -22.533  24.862  21.831  1.00  0.00           N  
ATOM   2983  CA  TYR B1668     -21.727  25.103  23.026  1.00  0.00           C  
ATOM   2984  C   TYR B1668     -21.127  23.789  23.470  1.00  0.00           C  
ATOM   2985  O   TYR B1668     -21.765  22.739  23.400  1.00  0.00           O  
ATOM   2986  CB  TYR B1668     -22.522  25.755  24.166  1.00  0.00           C  
ATOM   2987  CG  TYR B1668     -22.991  27.159  23.814  1.00  0.00           C  
ATOM   2988  CD1 TYR B1668     -24.225  27.365  23.175  1.00  0.00           C  
ATOM   2989  CD2 TYR B1668     -22.219  28.269  24.111  1.00  0.00           C  
ATOM   2990  CE1 TYR B1668     -24.661  28.657  22.837  1.00  0.00           C  
ATOM   2991  CE2 TYR B1668     -22.650  29.565  23.768  1.00  0.00           C  
ATOM   2992  CZ  TYR B1668     -23.870  29.746  23.148  1.00  0.00           C  
ATOM   2993  OH  TYR B1668     -24.302  31.004  22.794  1.00  0.00           O  
ATOM   2994  N   GLU B1669     -19.880  23.852  23.897  1.00  0.00           N  
ATOM   2995  CA  GLU B1669     -19.134  22.666  24.191  1.00  0.00           C  
ATOM   2996  C   GLU B1669     -18.304  22.955  25.388  1.00  0.00           C  
ATOM   2997  O   GLU B1669     -18.060  24.117  25.715  1.00  0.00           O  
ATOM   2998  CB  GLU B1669     -18.215  22.338  23.013  1.00  0.00           C  
ATOM   2999  CG  GLU B1669     -18.955  21.982  21.758  1.00  0.00           C  
ATOM   3000  CD  GLU B1669     -19.793  20.699  21.946  1.00  0.00           C  
ATOM   3001  OE1 GLU B1669     -19.358  19.788  22.717  1.00  0.00           O  
ATOM   3002  OE2 GLU B1669     -20.868  20.606  21.307  1.00  0.00           O  
ATOM   3003  N   ASP B1670     -17.890  21.890  26.063  1.00  0.00           N  
ATOM   3004  CA  ASP B1670     -16.805  21.994  26.995  1.00  0.00           C  
ATOM   3005  C   ASP B1670     -15.504  22.265  26.220  1.00  0.00           C  
ATOM   3006  O   ASP B1670     -14.908  21.340  25.674  1.00  0.00           O  
ATOM   3007  CB  ASP B1670     -16.679  20.733  27.818  1.00  0.00           C  
ATOM   3008  CG  ASP B1670     -15.607  20.852  28.839  1.00  0.00           C  
ATOM   3009  OD1 ASP B1670     -15.311  21.993  29.245  1.00  0.00           O  
ATOM   3010  OD2 ASP B1670     -15.051  19.823  29.238  1.00  0.00           O  
ATOM   3011  N   LEU B1671     -15.090  23.537  26.159  1.00  0.00           N  
ATOM   3012  CA  LEU B1671     -13.915  23.896  25.353  1.00  0.00           C  
ATOM   3013  C   LEU B1671     -12.882  24.699  26.095  1.00  0.00           C  
ATOM   3014  O   LEU B1671     -11.981  25.260  25.510  1.00  0.00           O  
ATOM   3015  CB  LEU B1671     -14.306  24.662  24.097  1.00  0.00           C  
ATOM   3016  CG  LEU B1671     -15.020  23.866  23.026  1.00  0.00           C  
ATOM   3017  CD1 LEU B1671     -15.420  24.839  21.965  1.00  0.00           C  
ATOM   3018  CD2 LEU B1671     -14.200  22.703  22.475  1.00  0.00           C  
ATOM   3019  N   ARG B1672     -13.031  24.775  27.398  1.00  0.00           N  
ATOM   3020  CA  ARG B1672     -12.116  25.553  28.170  1.00  0.00           C  
ATOM   3021  C   ARG B1672     -11.323  24.595  29.030  1.00  0.00           C  
ATOM   3022  O   ARG B1672     -11.700  23.406  29.154  1.00  0.00           O  
ATOM   3023  CB  ARG B1672     -12.887  26.561  29.002  1.00  0.00           C  
ATOM   3024  CG  ARG B1672     -13.554  25.982  30.197  1.00  0.00           C  
ATOM   3025  CD  ARG B1672     -13.803  27.055  31.215  1.00  0.00           C  
ATOM   3026  NE  ARG B1672     -14.625  26.565  32.304  1.00  0.00           N  
ATOM   3027  CZ  ARG B1672     -14.222  26.431  33.576  1.00  0.00           C  
ATOM   3028  NH1 ARG B1672     -12.988  26.753  33.956  1.00  0.00           N  
ATOM   3029  NH2 ARG B1672     -15.075  25.977  34.497  1.00  0.00           N  
ATOM   3030  N   PHE B1673     -10.208  25.108  29.567  1.00  0.00           N  
ATOM   3031  CA  PHE B1673      -9.509  24.496  30.669  1.00  0.00           C  
ATOM   3032  C   PHE B1673     -10.254  24.747  31.958  1.00  0.00           C  
ATOM   3033  O   PHE B1673     -10.755  25.837  32.181  1.00  0.00           O  
ATOM   3034  CB  PHE B1673      -8.135  25.104  30.841  1.00  0.00           C  
ATOM   3035  CG  PHE B1673      -7.171  24.687  29.831  1.00  0.00           C  
ATOM   3036  CD1 PHE B1673      -6.804  25.552  28.813  1.00  0.00           C  
ATOM   3037  CD2 PHE B1673      -6.616  23.426  29.874  1.00  0.00           C  
ATOM   3038  CE1 PHE B1673      -5.895  25.158  27.851  1.00  0.00           C  
ATOM   3039  CE2 PHE B1673      -5.721  23.020  28.911  1.00  0.00           C  
ATOM   3040  CZ  PHE B1673      -5.353  23.889  27.906  1.00  0.00           C  
ATOM   3041  N   VAL B1674     -10.305  23.741  32.824  1.00  0.00           N  
ATOM   3042  CA  VAL B1674     -10.728  23.970  34.182  1.00  0.00           C  
ATOM   3043  C   VAL B1674      -9.658  24.793  34.879  1.00  0.00           C  
ATOM   3044  O   VAL B1674      -8.485  24.771  34.482  1.00  0.00           O  
ATOM   3045  CB  VAL B1674     -10.958  22.643  34.949  1.00  0.00           C  
ATOM   3046  CG1 VAL B1674     -11.887  21.729  34.162  1.00  0.00           C  
ATOM   3047  CG2 VAL B1674      -9.656  21.975  35.294  1.00  0.00           C  
ATOM   3048  N   GLN B1675     -10.074  25.536  35.899  1.00  0.00           N  
ATOM   3049  CA  GLN B1675      -9.147  26.269  36.734  1.00  0.00           C  
ATOM   3050  C   GLN B1675      -9.195  25.713  38.142  1.00  0.00           C  
ATOM   3051  O   GLN B1675     -10.145  25.063  38.510  1.00  0.00           O  
ATOM   3052  CB  GLN B1675      -9.466  27.766  36.705  1.00  0.00           C  
ATOM   3053  CG  GLN B1675      -9.270  28.336  35.350  1.00  0.00           C  
ATOM   3054  CD  GLN B1675     -10.043  29.619  35.104  1.00  0.00           C  
ATOM   3055  OE1 GLN B1675     -11.066  29.888  35.750  1.00  0.00           O  
ATOM   3056  NE2 GLN B1675      -9.559  30.415  34.157  1.00  0.00           N  
ATOM   3057  N   GLU B1676      -8.139  25.925  38.910  1.00  0.00           N  
ATOM   3058  CA  GLU B1676      -8.149  25.582  40.315  1.00  0.00           C  
ATOM   3059  C   GLU B1676      -9.312  26.283  41.043  1.00  0.00           C  
ATOM   3060  O   GLU B1676      -9.554  27.490  40.867  1.00  0.00           O  
ATOM   3061  CB  GLU B1676      -6.801  25.924  40.963  1.00  0.00           C  
ATOM   3062  CG  GLU B1676      -5.854  24.754  40.941  1.00  0.00           C  
ATOM   3063  CD  GLU B1676      -4.466  25.046  41.496  1.00  0.00           C  
ATOM   3064  OE1 GLU B1676      -3.826  26.044  41.063  1.00  0.00           O  
ATOM   3065  OE2 GLU B1676      -4.002  24.231  42.344  1.00  0.00           O  
ATOM   3066  N   GLY B1677     -10.042  25.517  41.841  1.00  0.00           N  
ATOM   3067  CA  GLY B1677     -11.102  26.076  42.651  1.00  0.00           C  
ATOM   3068  C   GLY B1677     -12.430  25.778  42.004  1.00  0.00           C  
ATOM   3069  O   GLY B1677     -13.479  26.001  42.608  1.00  0.00           O  
ATOM   3070  N   ASP B1678     -12.372  25.286  40.765  1.00  0.00           N  
ATOM   3071  CA  ASP B1678     -13.559  24.869  40.024  1.00  0.00           C  
ATOM   3072  C   ASP B1678     -14.102  23.613  40.663  1.00  0.00           C  
ATOM   3073  O   ASP B1678     -13.318  22.771  41.166  1.00  0.00           O  
ATOM   3074  CB  ASP B1678     -13.241  24.562  38.560  1.00  0.00           C  
ATOM   3075  CG  ASP B1678     -13.181  25.808  37.690  1.00  0.00           C  
ATOM   3076  OD1 ASP B1678     -13.331  26.957  38.207  1.00  0.00           O  
ATOM   3077  OD2 ASP B1678     -12.975  25.626  36.468  1.00  0.00           O  
ATOM   3078  N   PRO B1679     -15.442  23.460  40.625  1.00  0.00           N  
ATOM   3079  CA  PRO B1679     -16.042  22.285  41.232  1.00  0.00           C  
ATOM   3080  C   PRO B1679     -15.566  21.015  40.538  1.00  0.00           C  
ATOM   3081  O   PRO B1679     -15.539  20.941  39.307  1.00  0.00           O  
ATOM   3082  CB  PRO B1679     -17.550  22.502  41.002  1.00  0.00           C  
ATOM   3083  CG  PRO B1679     -17.625  23.430  39.815  1.00  0.00           C  
ATOM   3084  CD  PRO B1679     -16.456  24.346  40.021  1.00  0.00           C  
ATOM   3085  N   SER B1680     -15.173  20.036  41.342  1.00  0.00           N  
ATOM   3086  CA  SER B1680     -14.969  18.687  40.863  1.00  0.00           C  
ATOM   3087  C   SER B1680     -16.247  18.229  40.139  1.00  0.00           C  
ATOM   3088  O   SER B1680     -17.360  18.416  40.665  1.00  0.00           O  
ATOM   3089  CB  SER B1680     -14.655  17.775  42.040  1.00  0.00           C  
ATOM   3090  OG  SER B1680     -14.517  16.435  41.625  1.00  0.00           O  
ATOM   3091  N   PRO B1681     -16.097  17.643  38.933  1.00  0.00           N  
ATOM   3092  CA  PRO B1681     -17.252  17.269  38.107  1.00  0.00           C  
ATOM   3093  C   PRO B1681     -18.074  16.124  38.696  1.00  0.00           C  
ATOM   3094  O   PRO B1681     -19.174  15.889  38.246  1.00  0.00           O  
ATOM   3095  CB  PRO B1681     -16.614  16.827  36.783  1.00  0.00           C  
ATOM   3096  CG  PRO B1681     -15.273  16.335  37.188  1.00  0.00           C  
ATOM   3097  CD  PRO B1681     -14.826  17.271  38.291  1.00  0.00           C  
ATOM   3098  N   ASP B1682     -17.529  15.409  39.677  1.00  0.00           N  
ATOM   3099  CA  ASP B1682     -18.290  14.388  40.393  1.00  0.00           C  
ATOM   3100  C   ASP B1682     -18.972  15.013  41.618  1.00  0.00           C  
ATOM   3101  O   ASP B1682     -19.138  14.360  42.661  1.00  0.00           O  
ATOM   3102  CB  ASP B1682     -17.407  13.179  40.761  1.00  0.00           C  
ATOM   3103  CG  ASP B1682     -16.253  13.532  41.715  1.00  0.00           C  
ATOM   3104  OD1 ASP B1682     -16.095  14.717  42.099  1.00  0.00           O  
ATOM   3105  OD2 ASP B1682     -15.499  12.605  42.093  1.00  0.00           O  
ATOM   3106  N   GLY B1683     -19.366  16.281  41.469  1.00  0.00           N  
ATOM   3107  CA  GLY B1683     -19.971  17.079  42.539  1.00  0.00           C  
ATOM   3108  C   GLY B1683     -19.220  17.068  43.861  1.00  0.00           C  
ATOM   3109  O   GLY B1683     -19.596  17.773  44.813  1.00  0.00           O  
ATOM   3110  N   ASN B1684     -18.158  16.268  43.917  1.00  0.00           N  
ATOM   3111  CA  ASN B1684     -17.396  16.085  45.146  1.00  0.00           C  
ATOM   3112  C   ASN B1684     -16.162  16.973  45.195  1.00  0.00           C  
ATOM   3113  O   ASN B1684     -15.125  16.592  44.691  1.00  0.00           O  
ATOM   3114  CB  ASN B1684     -16.984  14.618  45.299  1.00  0.00           C  
ATOM   3115  CG  ASN B1684     -18.175  13.689  45.478  1.00  0.00           C  
ATOM   3116  OD1 ASN B1684     -19.084  13.973  46.267  1.00  0.00           O  
ATOM   3117  ND2 ASN B1684     -18.174  12.559  44.748  1.00  0.00           N  
ATOM   3118  N   GLY B1685     -16.274  18.152  45.795  1.00  0.00           N  
ATOM   3119  CA  GLY B1685     -15.112  19.014  46.001  1.00  0.00           C  
ATOM   3120  C   GLY B1685     -14.730  19.989  44.892  1.00  0.00           C  
ATOM   3121  O   GLY B1685     -15.510  20.285  43.999  1.00  0.00           O  
ATOM   3122  N   VAL B1686     -13.491  20.454  44.965  1.00  0.00           N  
ATOM   3123  CA  VAL B1686     -12.955  21.532  44.142  1.00  0.00           C  
ATOM   3124  C   VAL B1686     -11.687  21.001  43.440  1.00  0.00           C  
ATOM   3125  O   VAL B1686     -11.018  20.096  43.960  1.00  0.00           O  
ATOM   3126  CB  VAL B1686     -12.680  22.786  45.061  1.00  0.00           C  
ATOM   3127  CG1 VAL B1686     -11.248  23.251  45.035  1.00  0.00           C  
ATOM   3128  CG2 VAL B1686     -13.655  23.897  44.779  1.00  0.00           C  
ATOM   3129  N   LEU B1687     -11.373  21.536  42.261  1.00  0.00           N  
ATOM   3130  CA  LEU B1687     -10.243  21.004  41.489  1.00  0.00           C  
ATOM   3131  C   LEU B1687      -8.947  21.664  41.867  1.00  0.00           C  
ATOM   3132  O   LEU B1687      -8.855  22.898  41.829  1.00  0.00           O  
ATOM   3133  CB  LEU B1687     -10.482  21.091  39.973  1.00  0.00           C  
ATOM   3134  CG  LEU B1687     -11.555  20.196  39.353  1.00  0.00           C  
ATOM   3135  CD1 LEU B1687     -11.457  20.304  37.881  1.00  0.00           C  
ATOM   3136  CD2 LEU B1687     -11.419  18.742  39.766  1.00  0.00           C  
ATOM   3137  N   ALA B1688      -7.976  20.846  42.290  1.00  0.00           N  
ATOM   3138  CA  ALA B1688      -6.622  21.293  42.582  1.00  0.00           C  
ATOM   3139  C   ALA B1688      -5.657  20.759  41.494  1.00  0.00           C  
ATOM   3140  O   ALA B1688      -6.030  19.850  40.758  1.00  0.00           O  
ATOM   3141  CB  ALA B1688      -6.202  20.829  43.965  1.00  0.00           C  
ATOM   3142  N   PHE B1689      -4.459  21.349  41.382  1.00  0.00           N  
ATOM   3143  CA  PHE B1689      -3.450  20.987  40.353  1.00  0.00           C  
ATOM   3144  C   PHE B1689      -2.161  20.569  41.023  1.00  0.00           C  
ATOM   3145  O   PHE B1689      -1.677  21.255  41.940  1.00  0.00           O  
ATOM   3146  CB  PHE B1689      -3.079  22.131  39.378  1.00  0.00           C  
ATOM   3147  CG  PHE B1689      -4.224  22.659  38.540  1.00  0.00           C  
ATOM   3148  CD1 PHE B1689      -5.407  21.954  38.379  1.00  0.00           C  
ATOM   3149  CD2 PHE B1689      -4.098  23.885  37.885  1.00  0.00           C  
ATOM   3150  CE1 PHE B1689      -6.469  22.477  37.605  1.00  0.00           C  
ATOM   3151  CE2 PHE B1689      -5.156  24.404  37.094  1.00  0.00           C  
ATOM   3152  CZ  PHE B1689      -6.328  23.693  36.963  1.00  0.00           C  
ATOM   3153  N   THR B1690      -1.633  19.423  40.582  1.00  0.00           N  
ATOM   3154  CA  THR B1690      -0.259  19.048  40.841  1.00  0.00           C  
ATOM   3155  C   THR B1690       0.409  18.797  39.486  1.00  0.00           C  
ATOM   3156  O   THR B1690      -0.253  18.568  38.481  1.00  0.00           O  
ATOM   3157  CB  THR B1690      -0.093  17.810  41.800  1.00  0.00           C  
ATOM   3158  OG1 THR B1690      -0.804  16.669  41.291  1.00  0.00           O  
ATOM   3159  CG2 THR B1690      -0.596  18.124  43.207  1.00  0.00           C  
ATOM   3160  N   LYS B1692       1.725  18.884  39.439  1.00  0.00           N  
ATOM   3161  CA  LYS B1692       2.380  18.538  38.206  1.00  0.00           C  
ATOM   3162  C   LYS B1692       2.741  17.061  38.264  1.00  0.00           C  
ATOM   3163  O   LYS B1692       2.940  16.485  39.336  1.00  0.00           O  
ATOM   3164  CB  LYS B1692       3.555  19.461  37.945  1.00  0.00           C  
ATOM   3165  CG  LYS B1692       3.177  20.901  38.163  1.00  0.00           C  
ATOM   3166  CD  LYS B1692       2.865  21.641  36.887  1.00  0.00           C  
ATOM   3167  CE  LYS B1692       3.045  23.160  37.149  1.00  0.00           C  
ATOM   3168  NZ  LYS B1692       3.821  23.875  36.084  1.00  0.00           N  
ATOM   3169  N   GLY B1693       2.729  16.424  37.118  1.00  0.00           N  
ATOM   3170  CA  GLY B1693       3.074  15.031  37.090  1.00  0.00           C  
ATOM   3171  C   GLY B1693       3.884  14.726  35.873  1.00  0.00           C  
ATOM   3172  O   GLY B1693       3.814  15.435  34.866  1.00  0.00           O  
ATOM   3173  N   ILE B1700       4.678  13.672  35.995  1.00  0.00           N  
ATOM   3174  CA  ILE B1700       5.442  13.136  34.895  1.00  0.00           C  
ATOM   3175  C   ILE B1700       4.669  11.937  34.411  1.00  0.00           C  
ATOM   3176  O   ILE B1700       4.340  11.033  35.193  1.00  0.00           O  
ATOM   3177  CB  ILE B1700       6.838  12.637  35.341  1.00  0.00           C  
ATOM   3178  CG1 ILE B1700       7.671  13.773  35.968  1.00  0.00           C  
ATOM   3179  CG2 ILE B1700       7.586  11.958  34.142  1.00  0.00           C  
ATOM   3180  CD1 ILE B1700       8.901  13.245  36.744  1.00  0.00           C  
ATOM   3181  N   GLU B1701       4.380  11.927  33.121  1.00  0.00           N  
ATOM   3182  CA  GLU B1701       3.673  10.812  32.541  1.00  0.00           C  
ATOM   3183  C   GLU B1701       4.567   9.613  32.385  1.00  0.00           C  
ATOM   3184  O   GLU B1701       5.283   9.493  31.399  1.00  0.00           O  
ATOM   3185  CB  GLU B1701       3.094  11.180  31.196  1.00  0.00           C  
ATOM   3186  CG  GLU B1701       1.990  10.256  30.829  1.00  0.00           C  
ATOM   3187  CD  GLU B1701       1.607  10.445  29.460  1.00  0.00           C  
ATOM   3188  OE1 GLU B1701       1.548  11.630  29.075  1.00  0.00           O  
ATOM   3189  OE2 GLU B1701       1.390   9.444  28.752  1.00  0.00           O  
ATOM   3190  N   ILE B1702       4.498   8.726  33.369  1.00  0.00           N  
ATOM   3191  CA  ILE B1702       5.358   7.550  33.428  1.00  0.00           C  
ATOM   3192  C   ILE B1702       4.775   6.376  32.657  1.00  0.00           C  
ATOM   3193  O   ILE B1702       5.480   5.440  32.294  1.00  0.00           O  
ATOM   3194  CB  ILE B1702       5.678   7.143  34.878  1.00  0.00           C  
ATOM   3195  CG1 ILE B1702       4.376   6.955  35.696  1.00  0.00           C  
ATOM   3196  CG2 ILE B1702       6.629   8.133  35.457  1.00  0.00           C  
ATOM   3197  CD1 ILE B1702       4.600   6.598  37.133  1.00  0.00           C  
ATOM   3198  N   GLY B1703       3.482   6.431  32.416  1.00  0.00           N  
ATOM   3199  CA  GLY B1703       2.857   5.436  31.595  1.00  0.00           C  
ATOM   3200  C   GLY B1703       1.521   5.906  31.083  1.00  0.00           C  
ATOM   3201  O   GLY B1703       0.969   6.930  31.512  1.00  0.00           O  
ATOM   3202  N   HIS B1704       0.982   5.122  30.167  1.00  0.00           N  
ATOM   3203  CA  HIS B1704      -0.259   5.474  29.569  1.00  0.00           C  
ATOM   3204  C   HIS B1704      -0.908   4.269  28.884  1.00  0.00           C  
ATOM   3205  O   HIS B1704      -0.344   3.663  27.987  1.00  0.00           O  
ATOM   3206  CB  HIS B1704      -0.035   6.600  28.576  1.00  0.00           C  
ATOM   3207  CG  HIS B1704      -1.306   7.188  28.054  1.00  0.00           C  
ATOM   3208  ND1 HIS B1704      -1.329   8.259  27.194  1.00  0.00           N  
ATOM   3209  CD2 HIS B1704      -2.597   6.872  28.301  1.00  0.00           C  
ATOM   3210  CE1 HIS B1704      -2.581   8.555  26.902  1.00  0.00           C  
ATOM   3211  NE2 HIS B1704      -3.369   7.722  27.553  1.00  0.00           N  
ATOM   3212  N   ILE B1705      -2.115   3.951  29.307  1.00  0.00           N  
ATOM   3213  CA  ILE B1705      -2.883   2.875  28.704  1.00  0.00           C  
ATOM   3214  C   ILE B1705      -4.063   3.480  27.958  1.00  0.00           C  
ATOM   3215  O   ILE B1705      -4.631   4.450  28.377  1.00  0.00           O  
ATOM   3216  CB  ILE B1705      -3.315   1.805  29.747  1.00  0.00           C  
ATOM   3217  CG1 ILE B1705      -4.366   2.378  30.696  1.00  0.00           C  
ATOM   3218  CG2 ILE B1705      -2.080   1.334  30.495  1.00  0.00           C  
ATOM   3219  CD1 ILE B1705      -4.771   1.478  31.847  1.00  0.00           C  
ATOM   3220  N   PHE B1706      -4.420   2.891  26.837  1.00  0.00           N  
ATOM   3221  CA  PHE B1706      -5.349   3.529  25.931  1.00  0.00           C  
ATOM   3222  C   PHE B1706      -6.054   2.414  25.149  1.00  0.00           C  
ATOM   3223  O   PHE B1706      -5.396   1.475  24.668  1.00  0.00           O  
ATOM   3224  CB  PHE B1706      -4.561   4.506  25.045  1.00  0.00           C  
ATOM   3225  CG  PHE B1706      -5.407   5.370  24.195  1.00  0.00           C  
ATOM   3226  CD1 PHE B1706      -6.575   5.943  24.691  1.00  0.00           C  
ATOM   3227  CD2 PHE B1706      -5.050   5.631  22.889  1.00  0.00           C  
ATOM   3228  CE1 PHE B1706      -7.386   6.738  23.877  1.00  0.00           C  
ATOM   3229  CE2 PHE B1706      -5.866   6.427  22.072  1.00  0.00           C  
ATOM   3230  CZ  PHE B1706      -7.021   6.972  22.575  1.00  0.00           C  
ATOM   3231  N   LYS B1707      -7.395   2.482  25.108  1.00  0.00           N  
ATOM   3232  CA  LYS B1707      -8.211   1.651  24.229  1.00  0.00           C  
ATOM   3233  C   LYS B1707      -8.316   2.293  22.854  1.00  0.00           C  
ATOM   3234  O   LYS B1707      -8.779   3.417  22.696  1.00  0.00           O  
ATOM   3235  CB  LYS B1707      -9.606   1.413  24.824  1.00  0.00           C  
ATOM   3236  CG  LYS B1707      -9.587   0.713  26.172  1.00  0.00           C  
ATOM   3237  CD  LYS B1707     -10.959   0.470  26.659  1.00  0.00           C  
ATOM   3238  CE  LYS B1707     -10.863  -0.251  27.955  1.00  0.00           C  
ATOM   3239  NZ  LYS B1707     -12.157  -0.227  28.639  1.00  0.00           N  
ATOM   3240  N   LEU B1708      -7.852   1.555  21.859  1.00  0.00           N  
ATOM   3241  CA  LEU B1708      -7.739   2.027  20.510  1.00  0.00           C  
ATOM   3242  C   LEU B1708      -8.951   1.639  19.701  1.00  0.00           C  
ATOM   3243  O   LEU B1708      -9.130   2.125  18.579  1.00  0.00           O  
ATOM   3244  CB  LEU B1708      -6.511   1.404  19.874  1.00  0.00           C  
ATOM   3245  CG  LEU B1708      -5.178   1.781  20.475  1.00  0.00           C  
ATOM   3246  CD1 LEU B1708      -4.085   0.920  19.814  1.00  0.00           C  
ATOM   3247  CD2 LEU B1708      -4.943   3.324  20.304  1.00  0.00           C  
ATOM   3248  N   GLY B1709      -9.785   0.763  20.251  1.00  0.00           N  
ATOM   3249  CA  GLY B1709     -10.809   0.113  19.454  1.00  0.00           C  
ATOM   3250  C   GLY B1709     -10.210  -0.234  18.117  1.00  0.00           C  
ATOM   3251  O   GLY B1709      -9.109  -0.746  18.030  1.00  0.00           O  
ATOM   3252  N   THR B1710     -10.908   0.109  17.050  1.00  0.00           N  
ATOM   3253  CA  THR B1710     -10.517  -0.387  15.748  1.00  0.00           C  
ATOM   3254  C   THR B1710      -9.827   0.625  14.877  1.00  0.00           C  
ATOM   3255  O   THR B1710      -9.751   0.448  13.674  1.00  0.00           O  
ATOM   3256  CB  THR B1710     -11.716  -1.024  14.993  1.00  0.00           C  
ATOM   3257  OG1 THR B1710     -12.740  -0.044  14.821  1.00  0.00           O  
ATOM   3258  CG2 THR B1710     -12.262  -2.229  15.747  1.00  0.00           C  
ATOM   3259  N   ARG B1711      -9.296   1.669  15.491  1.00  0.00           N  
ATOM   3260  CA  ARG B1711      -8.621   2.757  14.783  1.00  0.00           C  
ATOM   3261  C   ARG B1711      -7.624   2.294  13.723  1.00  0.00           C  
ATOM   3262  O   ARG B1711      -7.702   2.689  12.552  1.00  0.00           O  
ATOM   3263  CB  ARG B1711      -7.875   3.612  15.808  1.00  0.00           C  
ATOM   3264  CG  ARG B1711      -7.624   5.046  15.402  1.00  0.00           C  
ATOM   3265  CD  ARG B1711      -6.534   5.231  14.371  1.00  0.00           C  
ATOM   3266  NE  ARG B1711      -5.840   6.495  14.615  1.00  0.00           N  
ATOM   3267  CZ  ARG B1711      -5.103   7.144  13.719  1.00  0.00           C  
ATOM   3268  NH1 ARG B1711      -4.973   6.655  12.483  1.00  0.00           N  
ATOM   3269  NH2 ARG B1711      -4.509   8.294  14.061  1.00  0.00           N  
ATOM   3270  N   TYR B1712      -6.668   1.481  14.162  1.00  0.00           N  
ATOM   3271  CA  TYR B1712      -5.573   1.047  13.304  1.00  0.00           C  
ATOM   3272  C   TYR B1712      -5.913  -0.184  12.526  1.00  0.00           C  
ATOM   3273  O   TYR B1712      -5.462  -0.348  11.392  1.00  0.00           O  
ATOM   3274  CB  TYR B1712      -4.315   0.834  14.128  1.00  0.00           C  
ATOM   3275  CG  TYR B1712      -3.806   2.121  14.665  1.00  0.00           C  
ATOM   3276  CD1 TYR B1712      -2.973   2.939  13.897  1.00  0.00           C  
ATOM   3277  CD2 TYR B1712      -4.180   2.541  15.935  1.00  0.00           C  
ATOM   3278  CE1 TYR B1712      -2.485   4.158  14.414  1.00  0.00           C  
ATOM   3279  CE2 TYR B1712      -3.730   3.727  16.455  1.00  0.00           C  
ATOM   3280  CZ  TYR B1712      -2.878   4.534  15.698  1.00  0.00           C  
ATOM   3281  OH  TYR B1712      -2.483   5.706  16.257  1.00  0.00           O  
ATOM   3282  N   SER B1726      -6.756  -1.024  13.116  1.00  0.00           N  
ATOM   3283  CA  SER B1726      -7.219  -2.248  12.441  1.00  0.00           C  
ATOM   3284  C   SER B1726      -8.142  -1.914  11.284  1.00  0.00           C  
ATOM   3285  O   SER B1726      -8.080  -2.577  10.239  1.00  0.00           O  
ATOM   3286  CB  SER B1726      -7.873  -3.201  13.444  1.00  0.00           C  
ATOM   3287  OG  SER B1726      -9.003  -2.629  14.088  1.00  0.00           O  
ATOM   3288  N   ASP B1727      -8.980  -0.873  11.461  1.00  0.00           N  
ATOM   3289  CA  ASP B1727      -9.791  -0.306  10.370  1.00  0.00           C  
ATOM   3290  C   ASP B1727      -8.966   0.321   9.283  1.00  0.00           C  
ATOM   3291  O   ASP B1727      -9.169   0.061   8.115  1.00  0.00           O  
ATOM   3292  CB  ASP B1727     -10.783   0.734  10.895  1.00  0.00           C  
ATOM   3293  CG  ASP B1727     -11.906   0.113  11.631  1.00  0.00           C  
ATOM   3294  OD1 ASP B1727     -12.162  -1.094  11.433  1.00  0.00           O  
ATOM   3295  OD2 ASP B1727     -12.541   0.822  12.408  1.00  0.00           O  
ATOM   3296  N   ALA B1728      -8.025   1.163   9.670  1.00  0.00           N  
ATOM   3297  CA  ALA B1728      -7.220   1.872   8.701  1.00  0.00           C  
ATOM   3298  C   ALA B1728      -6.371   0.850   7.982  1.00  0.00           C  
ATOM   3299  O   ALA B1728      -6.189   0.905   6.765  1.00  0.00           O  
ATOM   3300  CB  ALA B1728      -6.377   2.909   9.401  1.00  0.00           C  
ATOM   3301  N   MET B1729      -5.863  -0.126   8.728  1.00  0.00           N  
ATOM   3302  CA  MET B1729      -4.908  -1.049   8.146  1.00  0.00           C  
ATOM   3303  C   MET B1729      -5.433  -2.406   7.654  1.00  0.00           C  
ATOM   3304  O   MET B1729      -4.679  -3.168   7.008  1.00  0.00           O  
ATOM   3305  CB  MET B1729      -3.747  -1.209   9.093  1.00  0.00           C  
ATOM   3306  CG  MET B1729      -3.071   0.127   9.409  1.00  0.00           C  
ATOM   3307  SD  MET B1729      -1.684  -0.130  10.478  1.00  0.00           S  
ATOM   3308  CE  MET B1729      -0.534  -0.900   9.336  1.00  0.00           C  
ATOM   3309  N   GLY B1730      -6.701  -2.718   7.924  1.00  0.00           N  
ATOM   3310  CA  GLY B1730      -7.248  -3.964   7.427  1.00  0.00           C  
ATOM   3311  C   GLY B1730      -6.868  -5.147   8.277  1.00  0.00           C  
ATOM   3312  O   GLY B1730      -6.807  -6.287   7.796  1.00  0.00           O  
ATOM   3313  N   ALA B1731      -6.621  -4.881   9.551  1.00  0.00           N  
ATOM   3314  CA  ALA B1731      -6.415  -5.948  10.511  1.00  0.00           C  
ATOM   3315  C   ALA B1731      -7.764  -6.502  10.954  1.00  0.00           C  
ATOM   3316  O   ALA B1731      -8.449  -5.931  11.800  1.00  0.00           O  
ATOM   3317  CB  ALA B1731      -5.580  -5.476  11.676  1.00  0.00           C  
ATOM   3318  N   THR B1732      -8.142  -7.615  10.333  1.00  0.00           N  
ATOM   3319  CA  THR B1732      -9.425  -8.245  10.575  1.00  0.00           C  
ATOM   3320  C   THR B1732      -9.287  -9.694  11.065  1.00  0.00           C  
ATOM   3321  O   THR B1732      -8.263 -10.363  10.856  1.00  0.00           O  
ATOM   3322  CB  THR B1732     -10.375  -8.187   9.322  1.00  0.00           C  
ATOM   3323  OG1 THR B1732      -9.795  -8.909   8.237  1.00  0.00           O  
ATOM   3324  CG2 THR B1732     -10.675  -6.730   8.859  1.00  0.00           C  
ATOM   3325  N   VAL B1758     -10.332 -10.155  11.751  1.00  0.00           N  
ATOM   3326  CA  VAL B1758     -10.515 -11.559  12.034  1.00  0.00           C  
ATOM   3327  C   VAL B1758     -11.898 -11.983  11.602  1.00  0.00           C  
ATOM   3328  O   VAL B1758     -12.788 -11.163  11.471  1.00  0.00           O  
ATOM   3329  CB  VAL B1758     -10.279 -11.904  13.540  1.00  0.00           C  
ATOM   3330  CG1 VAL B1758      -8.768 -11.881  13.843  1.00  0.00           C  
ATOM   3331  CG2 VAL B1758     -11.116 -11.004  14.522  1.00  0.00           C  
ATOM   3332  N   LEU B1759     -12.083 -13.276  11.370  1.00  0.00           N  
ATOM   3333  CA  LEU B1759     -13.423 -13.838  11.435  1.00  0.00           C  
ATOM   3334  C   LEU B1759     -13.817 -13.910  12.882  1.00  0.00           C  
ATOM   3335  O   LEU B1759     -13.054 -14.402  13.708  1.00  0.00           O  
ATOM   3336  CB  LEU B1759     -13.462 -15.249  10.906  1.00  0.00           C  
ATOM   3337  CG  LEU B1759     -13.660 -15.356   9.425  1.00  0.00           C  
ATOM   3338  CD1 LEU B1759     -13.721 -16.809   9.203  1.00  0.00           C  
ATOM   3339  CD2 LEU B1759     -14.932 -14.708   8.992  1.00  0.00           C  
ATOM   3340  N   ASP B1760     -15.006 -13.427  13.194  1.00  0.00           N  
ATOM   3341  CA  ASP B1760     -15.463 -13.501  14.565  1.00  0.00           C  
ATOM   3342  C   ASP B1760     -16.163 -14.852  14.756  1.00  0.00           C  
ATOM   3343  O   ASP B1760     -16.063 -15.737  13.891  1.00  0.00           O  
ATOM   3344  CB  ASP B1760     -16.289 -12.258  14.951  1.00  0.00           C  
ATOM   3345  CG  ASP B1760     -17.647 -12.205  14.284  1.00  0.00           C  
ATOM   3346  OD1 ASP B1760     -18.309 -11.143  14.404  1.00  0.00           O  
ATOM   3347  OD2 ASP B1760     -18.081 -13.215  13.673  1.00  0.00           O  
ATOM   3348  N   GLU B1764     -16.820 -15.034  15.891  1.00  0.00           N  
ATOM   3349  CA  GLU B1764     -17.440 -16.310  16.221  1.00  0.00           C  
ATOM   3350  C   GLU B1764     -18.655 -16.617  15.371  1.00  0.00           C  
ATOM   3351  O   GLU B1764     -19.107 -17.747  15.290  1.00  0.00           O  
ATOM   3352  CB  GLU B1764     -17.797 -16.367  17.702  1.00  0.00           C  
ATOM   3353  CG  GLU B1764     -18.588 -15.245  18.241  1.00  0.00           C  
ATOM   3354  CD  GLU B1764     -18.968 -15.479  19.688  1.00  0.00           C  
ATOM   3355  OE1 GLU B1764     -18.490 -16.464  20.318  1.00  0.00           O  
ATOM   3356  OE2 GLU B1764     -19.756 -14.679  20.205  1.00  0.00           O  
ATOM   3357  N   ASN B1765     -19.175 -15.586  14.730  1.00  0.00           N  
ATOM   3358  CA  ASN B1765     -20.329 -15.709  13.891  1.00  0.00           C  
ATOM   3359  C   ASN B1765     -19.888 -15.877  12.454  1.00  0.00           C  
ATOM   3360  O   ASN B1765     -20.697 -16.129  11.583  1.00  0.00           O  
ATOM   3361  CB  ASN B1765     -21.216 -14.481  14.093  1.00  0.00           C  
ATOM   3362  CG  ASN B1765     -21.612 -14.305  15.556  1.00  0.00           C  
ATOM   3363  OD1 ASN B1765     -21.303 -13.287  16.191  1.00  0.00           O  
ATOM   3364  ND2 ASN B1765     -22.254 -15.323  16.110  1.00  0.00           N  
ATOM   3365  N   GLY B1767     -18.583 -15.778  12.218  1.00  0.00           N  
ATOM   3366  CA  GLY B1767     -18.047 -15.833  10.876  1.00  0.00           C  
ATOM   3367  C   GLY B1767     -18.180 -14.508  10.132  1.00  0.00           C  
ATOM   3368  O   GLY B1767     -18.210 -14.486   8.901  1.00  0.00           O  
ATOM   3369  N   ARG B1768     -18.261 -13.405  10.866  1.00  0.00           N  
ATOM   3370  CA  ARG B1768     -18.183 -12.075  10.241  1.00  0.00           C  
ATOM   3371  C   ARG B1768     -16.746 -11.588  10.311  1.00  0.00           C  
ATOM   3372  O   ARG B1768     -16.070 -11.769  11.308  1.00  0.00           O  
ATOM   3373  CB  ARG B1768     -19.056 -11.033  10.943  1.00  0.00           C  
ATOM   3374  CG  ARG B1768     -20.520 -11.178  10.732  1.00  0.00           C  
ATOM   3375  CD  ARG B1768     -21.293 -10.179  11.578  1.00  0.00           C  
ATOM   3376  NE  ARG B1768     -21.403  -8.858  10.940  1.00  0.00           N  
ATOM   3377  CZ  ARG B1768     -22.527  -8.126  10.892  1.00  0.00           C  
ATOM   3378  NH1 ARG B1768     -23.690  -8.585  11.421  1.00  0.00           N  
ATOM   3379  NH2 ARG B1768     -22.492  -6.930  10.298  1.00  0.00           N  
ATOM   3380  N   GLU B1770     -16.284 -10.981   9.240  1.00  0.00           N  
ATOM   3381  CA  GLU B1770     -15.027 -10.284   9.258  1.00  0.00           C  
ATOM   3382  C   GLU B1770     -15.169  -9.044  10.120  1.00  0.00           C  
ATOM   3383  O   GLU B1770     -16.106  -8.270   9.981  1.00  0.00           O  
ATOM   3384  CB  GLU B1770     -14.663  -9.891   7.843  1.00  0.00           C  
ATOM   3385  CG  GLU B1770     -13.227  -9.851   7.583  1.00  0.00           C  
ATOM   3386  CD  GLU B1770     -12.956  -9.940   6.093  1.00  0.00           C  
ATOM   3387  OE1 GLU B1770     -12.426 -10.986   5.639  1.00  0.00           O  
ATOM   3388  OE2 GLU B1770     -13.308  -8.969   5.378  1.00  0.00           O  
ATOM   3389  N   LYS B1771     -14.207  -8.867  11.008  1.00  0.00           N  
ATOM   3390  CA  LYS B1771     -14.284  -7.899  12.078  1.00  0.00           C  
ATOM   3391  C   LYS B1771     -12.888  -7.300  12.179  1.00  0.00           C  
ATOM   3392  O   LYS B1771     -11.902  -8.028  12.153  1.00  0.00           O  
ATOM   3393  CB  LYS B1771     -14.611  -8.647  13.374  1.00  0.00           C  
ATOM   3394  CG  LYS B1771     -15.421  -7.927  14.423  1.00  0.00           C  
ATOM   3395  CD  LYS B1771     -15.013  -8.429  15.833  1.00  0.00           C  
ATOM   3396  CE  LYS B1771     -15.600  -7.580  16.962  1.00  0.00           C  
ATOM   3397  NZ  LYS B1771     -17.068  -7.815  17.098  1.00  0.00           N  
ATOM   3398  N   SER B1772     -12.804  -5.976  12.287  1.00  0.00           N  
ATOM   3399  CA  SER B1772     -11.573  -5.309  12.684  1.00  0.00           C  
ATOM   3400  C   SER B1772     -11.173  -5.675  14.102  1.00  0.00           C  
ATOM   3401  O   SER B1772     -11.976  -5.617  15.008  1.00  0.00           O  
ATOM   3402  CB  SER B1772     -11.736  -3.804  12.612  1.00  0.00           C  
ATOM   3403  OG  SER B1772     -11.770  -3.393  11.277  1.00  0.00           O  
ATOM   3404  N   VAL B1773      -9.902  -5.989  14.293  1.00  0.00           N  
ATOM   3405  CA  VAL B1773      -9.453  -6.400  15.577  1.00  0.00           C  
ATOM   3406  C   VAL B1773      -9.519  -5.182  16.488  1.00  0.00           C  
ATOM   3407  O   VAL B1773      -9.160  -4.050  16.087  1.00  0.00           O  
ATOM   3408  CB  VAL B1773      -8.059  -7.028  15.501  1.00  0.00           C  
ATOM   3409  CG1 VAL B1773      -7.630  -7.545  16.874  1.00  0.00           C  
ATOM   3410  CG2 VAL B1773      -8.055  -8.192  14.487  1.00  0.00           C  
ATOM   3411  N   ILE B1774     -10.029  -5.416  17.697  1.00  0.00           N  
ATOM   3412  CA  ILE B1774     -10.201  -4.371  18.690  1.00  0.00           C  
ATOM   3413  C   ILE B1774      -8.875  -4.269  19.430  1.00  0.00           C  
ATOM   3414  O   ILE B1774      -8.274  -5.306  19.776  1.00  0.00           O  
ATOM   3415  CB  ILE B1774     -11.411  -4.680  19.623  1.00  0.00           C  
ATOM   3416  CG1 ILE B1774     -12.718  -4.530  18.823  1.00  0.00           C  
ATOM   3417  CG2 ILE B1774     -11.399  -3.750  20.796  1.00  0.00           C  
ATOM   3418  CD1 ILE B1774     -14.031  -5.013  19.505  1.00  0.00           C  
ATOM   3419  N   MET B1775      -8.396  -3.039  19.653  1.00  0.00           N  
ATOM   3420  CA  MET B1775      -7.061  -2.861  20.216  1.00  0.00           C  
ATOM   3421  C   MET B1775      -6.965  -1.964  21.447  1.00  0.00           C  
ATOM   3422  O   MET B1775      -7.782  -1.078  21.677  1.00  0.00           O  
ATOM   3423  CB  MET B1775      -6.067  -2.402  19.151  1.00  0.00           C  
ATOM   3424  CG  MET B1775      -5.910  -3.364  17.975  1.00  0.00           C  
ATOM   3425  SD  MET B1775      -4.931  -2.693  16.621  1.00  0.00           S  
ATOM   3426  CE  MET B1775      -3.456  -2.241  17.599  1.00  0.00           C  
ATOM   3427  N   GLY B1776      -5.975  -2.259  22.271  1.00  0.00           N  
ATOM   3428  CA  GLY B1776      -5.535  -1.350  23.282  1.00  0.00           C  
ATOM   3429  C   GLY B1776      -4.043  -1.194  23.108  1.00  0.00           C  
ATOM   3430  O   GLY B1776      -3.381  -1.968  22.441  1.00  0.00           O  
ATOM   3431  N   CYS B1777      -3.498  -0.169  23.714  1.00  0.00           N  
ATOM   3432  CA  CYS B1777      -2.065  -0.045  23.732  1.00  0.00           C  
ATOM   3433  C   CYS B1777      -1.698   0.597  25.032  1.00  0.00           C  
ATOM   3434  O   CYS B1777      -2.526   1.251  25.686  1.00  0.00           O  
ATOM   3435  CB  CYS B1777      -1.522   0.691  22.504  1.00  0.00           C  
ATOM   3436  SG  CYS B1777      -1.732   2.460  22.531  1.00  0.00           S  
ATOM   3437  N   TYR B1778      -0.450   0.378  25.420  1.00  0.00           N  
ATOM   3438  CA  TYR B1778      -0.055   0.534  26.776  1.00  0.00           C  
ATOM   3439  C   TYR B1778       1.431   0.825  26.697  1.00  0.00           C  
ATOM   3440  O   TYR B1778       2.227  -0.045  26.294  1.00  0.00           O  
ATOM   3441  CB  TYR B1778      -0.330  -0.781  27.581  1.00  0.00           C  
ATOM   3442  CG  TYR B1778      -1.645  -1.459  27.227  1.00  0.00           C  
ATOM   3443  CD1 TYR B1778      -1.710  -2.407  26.194  1.00  0.00           C  
ATOM   3444  CD2 TYR B1778      -2.833  -1.129  27.903  1.00  0.00           C  
ATOM   3445  CE1 TYR B1778      -2.910  -3.022  25.889  1.00  0.00           C  
ATOM   3446  CE2 TYR B1778      -4.044  -1.717  27.571  1.00  0.00           C  
ATOM   3447  CZ  TYR B1778      -4.075  -2.670  26.574  1.00  0.00           C  
ATOM   3448  OH  TYR B1778      -5.271  -3.264  26.231  1.00  0.00           O  
ATOM   3449  N   GLY B1779       1.809   2.028  27.111  1.00  0.00           N  
ATOM   3450  CA  GLY B1779       3.193   2.427  27.065  1.00  0.00           C  
ATOM   3451  C   GLY B1779       3.669   2.860  28.416  1.00  0.00           C  
ATOM   3452  O   GLY B1779       2.949   3.528  29.140  1.00  0.00           O  
ATOM   3453  N   ILE B1782       4.857   2.409  28.775  1.00  0.00           N  
ATOM   3454  CA  ILE B1782       5.576   2.947  29.911  1.00  0.00           C  
ATOM   3455  C   ILE B1782       6.893   3.441  29.384  1.00  0.00           C  
ATOM   3456  O   ILE B1782       7.632   2.673  28.758  1.00  0.00           O  
ATOM   3457  CB  ILE B1782       5.877   1.896  31.032  1.00  0.00           C  
ATOM   3458  CG1 ILE B1782       4.576   1.363  31.614  1.00  0.00           C  
ATOM   3459  CG2 ILE B1782       6.682   2.571  32.170  1.00  0.00           C  
ATOM   3460  CD1 ILE B1782       4.732   0.277  32.670  1.00  0.00           C  
ATOM   3461  N   GLY B1783       7.179   4.720  29.624  1.00  0.00           N  
ATOM   3462  CA  GLY B1783       8.519   5.267  29.372  1.00  0.00           C  
ATOM   3463  C   GLY B1783       9.504   4.715  30.366  1.00  0.00           C  
ATOM   3464  O   GLY B1783       9.463   5.095  31.504  1.00  0.00           O  
ATOM   3465  N   VAL B1784      10.379   3.805  29.937  1.00  0.00           N  
ATOM   3466  CA  VAL B1784      11.332   3.121  30.843  1.00  0.00           C  
ATOM   3467  C   VAL B1784      12.488   4.014  31.353  1.00  0.00           C  
ATOM   3468  O   VAL B1784      12.829   4.026  32.539  1.00  0.00           O  
ATOM   3469  CB  VAL B1784      11.924   1.837  30.181  1.00  0.00           C  
ATOM   3470  CG1 VAL B1784      12.965   1.171  31.088  1.00  0.00           C  
ATOM   3471  CG2 VAL B1784      10.858   0.893  29.849  1.00  0.00           C  
ATOM   3472  N   SER B1785      13.089   4.745  30.441  1.00  0.00           N  
ATOM   3473  CA  SER B1785      14.130   5.671  30.780  1.00  0.00           C  
ATOM   3474  C   SER B1785      13.564   6.918  31.493  1.00  0.00           C  
ATOM   3475  O   SER B1785      14.234   7.521  32.357  1.00  0.00           O  
ATOM   3476  CB  SER B1785      14.910   6.013  29.495  1.00  0.00           C  
ATOM   3477  OG  SER B1785      14.037   6.220  28.401  1.00  0.00           O  
ATOM   3478  N   ARG B1786      12.337   7.302  31.141  1.00  0.00           N  
ATOM   3479  CA  ARG B1786      11.629   8.378  31.841  1.00  0.00           C  
ATOM   3480  C   ARG B1786      11.282   7.938  33.242  1.00  0.00           C  
ATOM   3481  O   ARG B1786      11.366   8.717  34.179  1.00  0.00           O  
ATOM   3482  CB  ARG B1786      10.368   8.761  31.085  1.00  0.00           C  
ATOM   3483  CG  ARG B1786       9.318   9.493  31.892  1.00  0.00           C  
ATOM   3484  CD  ARG B1786       8.206   9.871  31.013  1.00  0.00           C  
ATOM   3485  NE  ARG B1786       8.540  11.006  30.163  1.00  0.00           N  
ATOM   3486  CZ  ARG B1786       7.641  11.665  29.462  1.00  0.00           C  
ATOM   3487  NH1 ARG B1786       6.372  11.285  29.505  1.00  0.00           N  
ATOM   3488  NH2 ARG B1786       7.999  12.683  28.730  1.00  0.00           N  
ATOM   3489  N   LEU B1787      10.922   6.669  33.375  1.00  0.00           N  
ATOM   3490  CA  LEU B1787      10.646   6.039  34.654  1.00  0.00           C  
ATOM   3491  C   LEU B1787      11.849   6.116  35.541  1.00  0.00           C  
ATOM   3492  O   LEU B1787      11.731   6.400  36.728  1.00  0.00           O  
ATOM   3493  CB  LEU B1787      10.343   4.562  34.446  1.00  0.00           C  
ATOM   3494  CG  LEU B1787       9.259   3.870  35.258  1.00  0.00           C  
ATOM   3495  CD1 LEU B1787       9.659   2.455  35.474  1.00  0.00           C  
ATOM   3496  CD2 LEU B1787       8.809   4.575  36.577  1.00  0.00           C  
ATOM   3497  N   LEU B1788      13.010   5.791  34.980  1.00  0.00           N  
ATOM   3498  CA  LEU B1788      14.271   5.884  35.714  1.00  0.00           C  
ATOM   3499  C   LEU B1788      14.356   7.294  36.308  1.00  0.00           C  
ATOM   3500  O   LEU B1788      14.489   7.455  37.497  1.00  0.00           O  
ATOM   3501  CB  LEU B1788      15.443   5.580  34.781  1.00  0.00           C  
ATOM   3502  CG  LEU B1788      16.862   5.480  35.377  1.00  0.00           C  
ATOM   3503  CD1 LEU B1788      17.756   4.719  34.429  1.00  0.00           C  
ATOM   3504  CD2 LEU B1788      17.418   6.862  35.630  1.00  0.00           C  
ATOM   3505  N   SER B1789      14.194   8.300  35.463  1.00  0.00           N  
ATOM   3506  CA  SER B1789      14.218   9.697  35.857  1.00  0.00           C  
ATOM   3507  C   SER B1789      13.143  10.084  36.857  1.00  0.00           C  
ATOM   3508  O   SER B1789      13.447  10.765  37.831  1.00  0.00           O  
ATOM   3509  CB  SER B1789      14.184  10.598  34.625  1.00  0.00           C  
ATOM   3510  OG  SER B1789      15.521  10.889  34.248  1.00  0.00           O  
ATOM   3511  N   ALA B1790      11.911   9.640  36.629  1.00  0.00           N  
ATOM   3512  CA  ALA B1790      10.807   9.872  37.549  1.00  0.00           C  
ATOM   3513  C   ALA B1790      11.108   9.265  38.914  1.00  0.00           C  
ATOM   3514  O   ALA B1790      10.831   9.876  39.935  1.00  0.00           O  
ATOM   3515  CB  ALA B1790       9.512   9.324  36.988  1.00  0.00           C  
ATOM   3516  N   ILE B1791      11.701   8.078  38.931  1.00  0.00           N  
ATOM   3517  CA  ILE B1791      12.166   7.491  40.185  1.00  0.00           C  
ATOM   3518  C   ILE B1791      13.226   8.345  40.863  1.00  0.00           C  
ATOM   3519  O   ILE B1791      13.150   8.594  42.053  1.00  0.00           O  
ATOM   3520  CB  ILE B1791      12.693   6.040  40.001  1.00  0.00           C  
ATOM   3521  CG1 ILE B1791      11.570   5.116  39.538  1.00  0.00           C  
ATOM   3522  CG2 ILE B1791      13.332   5.546  41.254  1.00  0.00           C  
ATOM   3523  CD1 ILE B1791      12.075   3.901  38.810  1.00  0.00           C  
ATOM   3524  N   VAL B1792      14.239   8.747  40.120  1.00  0.00           N  
ATOM   3525  CA  VAL B1792      15.252   9.676  40.625  1.00  0.00           C  
ATOM   3526  C   VAL B1792      14.666  11.021  41.110  1.00  0.00           C  
ATOM   3527  O   VAL B1792      15.053  11.490  42.163  1.00  0.00           O  
ATOM   3528  CB  VAL B1792      16.353   9.948  39.576  1.00  0.00           C  
ATOM   3529  CG1 VAL B1792      17.293  10.902  40.092  1.00  0.00           C  
ATOM   3530  CG2 VAL B1792      17.086   8.669  39.247  1.00  0.00           C  
ATOM   3531  N   GLU B1793      13.741  11.627  40.367  1.00  0.00           N  
ATOM   3532  CA  GLU B1793      13.178  12.897  40.790  1.00  0.00           C  
ATOM   3533  C   GLU B1793      12.559  12.775  42.132  1.00  0.00           C  
ATOM   3534  O   GLU B1793      12.564  13.739  42.908  1.00  0.00           O  
ATOM   3535  CB  GLU B1793      12.087  13.380  39.857  1.00  0.00           C  
ATOM   3536  CG  GLU B1793      12.600  13.995  38.622  1.00  0.00           C  
ATOM   3537  CD  GLU B1793      13.204  15.345  38.838  1.00  0.00           C  
ATOM   3538  OE1 GLU B1793      14.086  15.678  38.032  1.00  0.00           O  
ATOM   3539  OE2 GLU B1793      12.808  16.079  39.779  1.00  0.00           O  
ATOM   3540  N   GLN B1794      11.995  11.605  42.412  1.00  0.00           N  
ATOM   3541  CA  GLN B1794      11.277  11.445  43.657  1.00  0.00           C  
ATOM   3542  C   GLN B1794      12.166  10.977  44.790  1.00  0.00           C  
ATOM   3543  O   GLN B1794      11.775  11.048  45.936  1.00  0.00           O  
ATOM   3544  CB  GLN B1794      10.067  10.540  43.465  1.00  0.00           C  
ATOM   3545  CG  GLN B1794       8.979  11.187  42.666  1.00  0.00           C  
ATOM   3546  CD  GLN B1794       7.743  10.353  42.609  1.00  0.00           C  
ATOM   3547  OE1 GLN B1794       7.656   9.327  43.266  1.00  0.00           O  
ATOM   3548  NE2 GLN B1794       6.772  10.789  41.832  1.00  0.00           N  
ATOM   3549  N   ASN B1795      13.380  10.547  44.463  1.00  0.00           N  
ATOM   3550  CA  ASN B1795      14.274   9.910  45.427  1.00  0.00           C  
ATOM   3551  C   ASN B1795      15.702  10.397  45.386  1.00  0.00           C  
ATOM   3552  O   ASN B1795      16.603   9.686  45.817  1.00  0.00           O  
ATOM   3553  CB  ASN B1795      14.314   8.384  45.213  1.00  0.00           C  
ATOM   3554  CG  ASN B1795      12.959   7.752  45.305  1.00  0.00           C  
ATOM   3555  OD1 ASN B1795      12.280   7.590  44.312  1.00  0.00           O  
ATOM   3556  ND2 ASN B1795      12.543   7.436  46.498  1.00  0.00           N  
ATOM   3557  N   ALA B1796      15.949  11.566  44.838  1.00  0.00           N  
ATOM   3558  CA  ALA B1796      17.310  12.085  44.910  1.00  0.00           C  
ATOM   3559  C   ALA B1796      17.341  13.313  45.798  1.00  0.00           C  
ATOM   3560  O   ALA B1796      16.380  14.079  45.854  1.00  0.00           O  
ATOM   3561  CB  ALA B1796      17.867  12.393  43.534  1.00  0.00           C  
ATOM   3562  N   ASP B1797      18.438  13.440  46.533  1.00  0.00           N  
ATOM   3563  CA  ASP B1797      18.860  14.701  47.133  1.00  0.00           C  
ATOM   3564  C   ASP B1797      20.159  15.142  46.442  1.00  0.00           C  
ATOM   3565  O   ASP B1797      20.566  14.554  45.430  1.00  0.00           O  
ATOM   3566  CB  ASP B1797      19.006  14.605  48.671  1.00  0.00           C  
ATOM   3567  CG  ASP B1797      19.442  13.223  49.163  1.00  0.00           C  
ATOM   3568  OD1 ASP B1797      18.657  12.570  49.907  1.00  0.00           O  
ATOM   3569  OD2 ASP B1797      20.575  12.802  48.834  1.00  0.00           O  
ATOM   3570  N   GLU B1798      20.788  16.185  46.968  1.00  0.00           N  
ATOM   3571  CA  GLU B1798      22.021  16.702  46.382  1.00  0.00           C  
ATOM   3572  C   GLU B1798      23.220  15.782  46.672  1.00  0.00           C  
ATOM   3573  O   GLU B1798      24.227  15.840  45.983  1.00  0.00           O  
ATOM   3574  CB  GLU B1798      22.292  18.162  46.837  1.00  0.00           C  
ATOM   3575  CG  GLU B1798      22.408  18.377  48.368  1.00  0.00           C  
ATOM   3576  CD  GLU B1798      22.712  19.828  48.751  1.00  0.00           C  
ATOM   3577  OE1 GLU B1798      23.585  20.466  48.118  1.00  0.00           O  
ATOM   3578  OE2 GLU B1798      22.084  20.331  49.709  1.00  0.00           O  
ATOM   3579  N   ARG B1799      23.101  14.920  47.677  1.00  0.00           N  
ATOM   3580  CA  ARG B1799      24.203  14.028  48.028  1.00  0.00           C  
ATOM   3581  C   ARG B1799      24.254  12.760  47.149  1.00  0.00           C  
ATOM   3582  O   ARG B1799      25.285  12.096  47.103  1.00  0.00           O  
ATOM   3583  CB  ARG B1799      24.181  13.674  49.532  1.00  0.00           C  
ATOM   3584  CG  ARG B1799      24.477  14.870  50.492  1.00  0.00           C  
ATOM   3585  CD  ARG B1799      25.998  15.075  50.754  1.00  0.00           C  
ATOM   3586  NE  ARG B1799      26.315  16.411  51.280  1.00  0.00           N  
ATOM   3587  CZ  ARG B1799      26.508  17.501  50.527  1.00  0.00           C  
ATOM   3588  NH1 ARG B1799      26.416  17.441  49.194  1.00  0.00           N  
ATOM   3589  NH2 ARG B1799      26.791  18.666  51.105  1.00  0.00           N  
ATOM   3590  N   GLY B1800      23.155  12.459  46.446  1.00  0.00           N  
ATOM   3591  CA  GLY B1800      23.027  11.241  45.639  1.00  0.00           C  
ATOM   3592  C   GLY B1800      21.619  10.671  45.473  1.00  0.00           C  
ATOM   3593  O   GLY B1800      20.625  11.288  45.889  1.00  0.00           O  
ATOM   3594  N   ILE B1801      21.537   9.486  44.855  1.00  0.00           N  
ATOM   3595  CA  ILE B1801      20.258   8.903  44.450  1.00  0.00           C  
ATOM   3596  C   ILE B1801      19.828   7.848  45.448  1.00  0.00           C  
ATOM   3597  O   ILE B1801      20.552   6.889  45.707  1.00  0.00           O  
ATOM   3598  CB  ILE B1801      20.285   8.250  43.040  1.00  0.00           C  
ATOM   3599  CG1 ILE B1801      20.891   9.185  41.991  1.00  0.00           C  
ATOM   3600  CG2 ILE B1801      18.872   7.817  42.633  1.00  0.00           C  
ATOM   3601  CD1 ILE B1801      21.045   8.571  40.589  1.00  0.00           C  
ATOM   3602  N   ASN B1802      18.630   8.014  45.992  1.00  0.00           N  
ATOM   3603  CA  ASN B1802      18.120   7.082  46.972  1.00  0.00           C  
ATOM   3604  C   ASN B1802      17.177   6.111  46.321  1.00  0.00           C  
ATOM   3605  O   ASN B1802      15.959   6.278  46.357  1.00  0.00           O  
ATOM   3606  CB  ASN B1802      17.455   7.852  48.110  1.00  0.00           C  
ATOM   3607  CG  ASN B1802      18.393   8.864  48.716  1.00  0.00           C  
ATOM   3608  OD1 ASN B1802      19.453   8.499  49.221  1.00  0.00           O  
ATOM   3609  ND2 ASN B1802      18.038  10.148  48.623  1.00  0.00           N  
ATOM   3610  N   TRP B1803      17.748   5.079  45.728  1.00  0.00           N  
ATOM   3611  CA  TRP B1803      16.977   4.221  44.863  1.00  0.00           C  
ATOM   3612  C   TRP B1803      16.001   3.408  45.679  1.00  0.00           C  
ATOM   3613  O   TRP B1803      16.410   2.718  46.617  1.00  0.00           O  
ATOM   3614  CB  TRP B1803      17.878   3.270  44.086  1.00  0.00           C  
ATOM   3615  CG  TRP B1803      18.679   3.892  42.990  1.00  0.00           C  
ATOM   3616  CD1 TRP B1803      20.018   4.042  42.960  1.00  0.00           C  
ATOM   3617  CD2 TRP B1803      18.185   4.399  41.740  1.00  0.00           C  
ATOM   3618  NE1 TRP B1803      20.400   4.623  41.792  1.00  0.00           N  
ATOM   3619  CE2 TRP B1803      19.295   4.866  41.025  1.00  0.00           C  
ATOM   3620  CE3 TRP B1803      16.900   4.532  41.177  1.00  0.00           C  
ATOM   3621  CZ2 TRP B1803      19.181   5.441  39.757  1.00  0.00           C  
ATOM   3622  CZ3 TRP B1803      16.786   5.100  39.955  1.00  0.00           C  
ATOM   3623  CH2 TRP B1803      17.928   5.548  39.240  1.00  0.00           C  
ATOM   3624  N   PRO B1804      14.721   3.410  45.284  1.00  0.00           N  
ATOM   3625  CA  PRO B1804      13.829   2.503  45.994  1.00  0.00           C  
ATOM   3626  C   PRO B1804      14.387   1.083  45.951  1.00  0.00           C  
ATOM   3627  O   PRO B1804      15.274   0.801  45.141  1.00  0.00           O  
ATOM   3628  CB  PRO B1804      12.530   2.616  45.207  1.00  0.00           C  
ATOM   3629  CG  PRO B1804      12.611   4.015  44.592  1.00  0.00           C  
ATOM   3630  CD  PRO B1804      14.032   4.129  44.203  1.00  0.00           C  
ATOM   3631  N   THR B1805      13.907   0.213  46.841  1.00  0.00           N  
ATOM   3632  CA  THR B1805      14.340  -1.196  46.878  1.00  0.00           C  
ATOM   3633  C   THR B1805      14.202  -1.808  45.510  1.00  0.00           C  
ATOM   3634  O   THR B1805      13.141  -1.740  44.919  1.00  0.00           O  
ATOM   3635  CB  THR B1805      13.477  -2.040  47.880  1.00  0.00           C  
ATOM   3636  OG1 THR B1805      13.226  -1.261  49.060  1.00  0.00           O  
ATOM   3637  CG2 THR B1805      14.156  -3.349  48.274  1.00  0.00           C  
ATOM   3638  N   GLY B1806      15.273  -2.407  45.014  1.00  0.00           N  
ATOM   3639  CA  GLY B1806      15.194  -3.235  43.826  1.00  0.00           C  
ATOM   3640  C   GLY B1806      15.465  -2.475  42.555  1.00  0.00           C  
ATOM   3641  O   GLY B1806      15.374  -3.038  41.465  1.00  0.00           O  
ATOM   3642  N   ILE B1807      15.815  -1.198  42.686  1.00  0.00           N  
ATOM   3643  CA  ILE B1807      16.022  -0.334  41.515  1.00  0.00           C  
ATOM   3644  C   ILE B1807      17.429   0.235  41.443  1.00  0.00           C  
ATOM   3645  O   ILE B1807      17.831   0.720  40.390  1.00  0.00           O  
ATOM   3646  CB  ILE B1807      14.880   0.723  41.379  1.00  0.00           C  
ATOM   3647  CG1 ILE B1807      13.634   0.011  40.827  1.00  0.00           C  
ATOM   3648  CG2 ILE B1807      15.236   1.861  40.441  1.00  0.00           C  
ATOM   3649  CD1 ILE B1807      12.509   0.224  41.660  1.00  0.00           C  
ATOM   3650  N   ALA B1808      18.170   0.165  42.553  1.00  0.00           N  
ATOM   3651  CA  ALA B1808      19.579   0.517  42.549  1.00  0.00           C  
ATOM   3652  C   ALA B1808      20.336  -0.433  41.626  1.00  0.00           C  
ATOM   3653  O   ALA B1808      20.000  -1.629  41.530  1.00  0.00           O  
ATOM   3654  CB  ALA B1808      20.183   0.504  43.950  1.00  0.00           C  
ATOM   3655  N   PRO B1809      21.396   0.088  40.979  1.00  0.00           N  
ATOM   3656  CA  PRO B1809      22.127  -0.701  39.999  1.00  0.00           C  
ATOM   3657  C   PRO B1809      22.806  -1.900  40.671  1.00  0.00           C  
ATOM   3658  O   PRO B1809      23.115  -2.895  40.006  1.00  0.00           O  
ATOM   3659  CB  PRO B1809      23.144   0.310  39.454  1.00  0.00           C  
ATOM   3660  CG  PRO B1809      23.326   1.298  40.525  1.00  0.00           C  
ATOM   3661  CD  PRO B1809      22.001   1.420  41.189  1.00  0.00           C  
ATOM   3662  N   PHE B1810      23.014  -1.793  41.983  1.00  0.00           N  
ATOM   3663  CA  PHE B1810      23.634  -2.824  42.820  1.00  0.00           C  
ATOM   3664  C   PHE B1810      22.924  -2.813  44.165  1.00  0.00           C  
ATOM   3665  O   PHE B1810      22.394  -1.814  44.579  1.00  0.00           O  
ATOM   3666  CB  PHE B1810      25.148  -2.571  43.056  1.00  0.00           C  
ATOM   3667  CG  PHE B1810      25.993  -2.701  41.822  1.00  0.00           C  
ATOM   3668  CD1 PHE B1810      26.431  -3.955  41.393  1.00  0.00           C  
ATOM   3669  CD2 PHE B1810      26.326  -1.573  41.065  1.00  0.00           C  
ATOM   3670  CE1 PHE B1810      27.219  -4.083  40.231  1.00  0.00           C  
ATOM   3671  CE2 PHE B1810      27.109  -1.698  39.911  1.00  0.00           C  
ATOM   3672  CZ  PHE B1810      27.542  -2.972  39.481  1.00  0.00           C  
ATOM   3673  N   ASP B1811      22.961  -3.940  44.844  1.00  0.00           N  
ATOM   3674  CA  ASP B1811      22.414  -4.099  46.191  1.00  0.00           C  
ATOM   3675  C   ASP B1811      23.405  -3.595  47.215  1.00  0.00           C  
ATOM   3676  O   ASP B1811      23.076  -2.828  48.126  1.00  0.00           O  
ATOM   3677  CB  ASP B1811      22.213  -5.590  46.447  1.00  0.00           C  
ATOM   3678  CG  ASP B1811      21.276  -6.197  45.481  1.00  0.00           C  
ATOM   3679  OD1 ASP B1811      20.134  -5.734  45.475  1.00  0.00           O  
ATOM   3680  OD2 ASP B1811      21.671  -7.111  44.725  1.00  0.00           O  
ATOM   3681  N   LEU B1812      24.616  -4.128  47.078  1.00  0.00           N  
ATOM   3682  CA  LEU B1812      25.679  -3.880  47.986  1.00  0.00           C  
ATOM   3683  C   LEU B1812      26.804  -3.235  47.247  1.00  0.00           C  
ATOM   3684  O   LEU B1812      27.249  -3.705  46.202  1.00  0.00           O  
ATOM   3685  CB  LEU B1812      26.225  -5.181  48.576  1.00  0.00           C  
ATOM   3686  CG  LEU B1812      25.408  -6.341  49.143  1.00  0.00           C  
ATOM   3687  CD1 LEU B1812      26.388  -7.271  49.771  1.00  0.00           C  
ATOM   3688  CD2 LEU B1812      24.434  -5.900  50.175  1.00  0.00           C  
ATOM   3689  N   HIS B1813      27.289  -2.171  47.856  1.00  0.00           N  
ATOM   3690  CA  HIS B1813      28.481  -1.484  47.450  1.00  0.00           C  
ATOM   3691  C   HIS B1813      29.543  -1.691  48.534  1.00  0.00           C  
ATOM   3692  O   HIS B1813      29.384  -1.211  49.633  1.00  0.00           O  
ATOM   3693  CB  HIS B1813      28.155  -0.013  47.326  1.00  0.00           C  
ATOM   3694  CG  HIS B1813      29.178   0.766  46.573  1.00  0.00           C  
ATOM   3695  ND1 HIS B1813      28.905   1.998  46.024  1.00  0.00           N  
ATOM   3696  CD2 HIS B1813      30.462   0.486  46.257  1.00  0.00           C  
ATOM   3697  CE1 HIS B1813      29.992   2.453  45.422  1.00  0.00           C  
ATOM   3698  NE2 HIS B1813      30.957   1.565  45.568  1.00  0.00           N  
ATOM   3699  N   VAL B1814      30.601  -2.424  48.203  1.00  0.00           N  
ATOM   3700  CA  VAL B1814      31.797  -2.540  49.029  1.00  0.00           C  
ATOM   3701  C   VAL B1814      32.772  -1.393  48.799  1.00  0.00           C  
ATOM   3702  O   VAL B1814      33.295  -1.200  47.685  1.00  0.00           O  
ATOM   3703  CB  VAL B1814      32.520  -3.893  48.808  1.00  0.00           C  
ATOM   3704  CG1 VAL B1814      33.710  -3.985  49.706  1.00  0.00           C  
ATOM   3705  CG2 VAL B1814      31.571  -5.051  49.092  1.00  0.00           C  
ATOM   3706  N   VAL B1815      33.008  -0.621  49.862  1.00  0.00           N  
ATOM   3707  CA  VAL B1815      34.007   0.449  49.815  1.00  0.00           C  
ATOM   3708  C   VAL B1815      35.223  -0.066  50.573  1.00  0.00           C  
ATOM   3709  O   VAL B1815      35.177  -0.337  51.773  1.00  0.00           O  
ATOM   3710  CB  VAL B1815      33.454   1.778  50.377  1.00  0.00           C  
ATOM   3711  CG1 VAL B1815      34.493   2.854  50.359  1.00  0.00           C  
ATOM   3712  CG2 VAL B1815      32.204   2.219  49.610  1.00  0.00           C  
ATOM   3713  N   GLN B1816      36.310  -0.266  49.844  1.00  0.00           N  
ATOM   3714  CA  GLN B1816      37.521  -0.726  50.486  1.00  0.00           C  
ATOM   3715  C   GLN B1816      38.347   0.487  50.783  1.00  0.00           C  
ATOM   3716  O   GLN B1816      38.575   1.317  49.913  1.00  0.00           O  
ATOM   3717  CB  GLN B1816      38.276  -1.685  49.594  1.00  0.00           C  
ATOM   3718  CG  GLN B1816      39.615  -2.103  50.140  1.00  0.00           C  
ATOM   3719  CD  GLN B1816      40.164  -3.259  49.386  1.00  0.00           C  
ATOM   3720  OE1 GLN B1816      39.404  -4.006  48.775  1.00  0.00           O  
ATOM   3721  NE2 GLN B1816      41.482  -3.420  49.398  1.00  0.00           N  
ATOM   3722  N   MET B1817      38.777   0.579  52.032  1.00  0.00           N  
ATOM   3723  CA  MET B1817      39.497   1.728  52.528  1.00  0.00           C  
ATOM   3724  C   MET B1817      40.905   1.853  51.975  1.00  0.00           C  
ATOM   3725  O   MET B1817      41.284   2.943  51.578  1.00  0.00           O  
ATOM   3726  CB  MET B1817      39.508   1.731  54.066  1.00  0.00           C  
ATOM   3727  CG  MET B1817      38.129   1.869  54.669  1.00  0.00           C  
ATOM   3728  SD  MET B1817      37.325   3.393  54.153  1.00  0.00           S  
ATOM   3729  CE  MET B1817      38.482   4.548  54.862  1.00  0.00           C  
ATOM   3730  N   ASN B1818      41.680   0.764  51.985  1.00  0.00           N  
ATOM   3731  CA  ASN B1818      43.042   0.775  51.434  1.00  0.00           C  
ATOM   3732  C   ASN B1818      43.210  -0.350  50.425  1.00  0.00           C  
ATOM   3733  O   ASN B1818      43.178  -1.536  50.758  1.00  0.00           O  
ATOM   3734  CB  ASN B1818      44.124   0.723  52.522  1.00  0.00           C  
ATOM   3735  CG  ASN B1818      45.555   1.066  51.983  1.00  0.00           C  
ATOM   3736  OD1 ASN B1818      45.766   1.293  50.780  1.00  0.00           O  
ATOM   3737  ND2 ASN B1818      46.530   1.112  52.898  1.00  0.00           N  
ATOM   3738  N   VAL B1819      43.380   0.054  49.176  1.00  0.00           N  
ATOM   3739  CA  VAL B1819      43.436  -0.860  48.064  1.00  0.00           C  
ATOM   3740  C   VAL B1819      44.721  -1.676  48.097  1.00  0.00           C  
ATOM   3741  O   VAL B1819      44.810  -2.730  47.463  1.00  0.00           O  
ATOM   3742  CB  VAL B1819      43.266  -0.113  46.733  1.00  0.00           C  
ATOM   3743  CG1 VAL B1819      41.834   0.384  46.629  1.00  0.00           C  
ATOM   3744  CG2 VAL B1819      44.291   1.020  46.592  1.00  0.00           C  
ATOM   3745  N   LYS B1820      45.681  -1.196  48.880  1.00  0.00           N  
ATOM   3746  CA  LYS B1820      46.977  -1.828  49.029  1.00  0.00           C  
ATOM   3747  C   LYS B1820      47.027  -2.727  50.253  1.00  0.00           C  
ATOM   3748  O   LYS B1820      48.025  -3.408  50.466  1.00  0.00           O  
ATOM   3749  CB  LYS B1820      48.098  -0.770  49.062  1.00  0.00           C  
ATOM   3750  CG  LYS B1820      48.496  -0.297  47.670  1.00  0.00           C  
ATOM   3751  CD  LYS B1820      49.192   1.074  47.675  1.00  0.00           C  
ATOM   3752  CE  LYS B1820      49.310   1.652  46.213  1.00  0.00           C  
ATOM   3753  NZ  LYS B1820      50.248   2.837  46.085  1.00  0.00           N  
ATOM   3754  N   ASP B1821      45.961  -2.725  51.050  1.00  0.00           N  
ATOM   3755  CA  ASP B1821      45.859  -3.598  52.206  1.00  0.00           C  
ATOM   3756  C   ASP B1821      45.320  -4.950  51.706  1.00  0.00           C  
ATOM   3757  O   ASP B1821      44.214  -5.034  51.155  1.00  0.00           O  
ATOM   3758  CB  ASP B1821      44.995  -2.938  53.290  1.00  0.00           C  
ATOM   3759  CG  ASP B1821      44.770  -3.823  54.520  1.00  0.00           C  
ATOM   3760  OD1 ASP B1821      44.898  -5.056  54.425  1.00  0.00           O  
ATOM   3761  OD2 ASP B1821      44.395  -3.272  55.588  1.00  0.00           O  
ATOM   3762  N   GLU B1829      46.131  -5.995  51.869  1.00  0.00           N  
ATOM   3763  CA  GLU B1829      45.855  -7.291  51.252  1.00  0.00           C  
ATOM   3764  C   GLU B1829      44.722  -7.994  51.971  1.00  0.00           C  
ATOM   3765  O   GLU B1829      43.916  -8.679  51.343  1.00  0.00           O  
ATOM   3766  CB  GLU B1829      47.123  -8.155  51.163  1.00  0.00           C  
ATOM   3767  CG  GLU B1829      48.058  -7.771  49.974  1.00  0.00           C  
ATOM   3768  CD  GLU B1829      49.576  -8.043  50.230  1.00  0.00           C  
ATOM   3769  OE1 GLU B1829      49.924  -8.874  51.123  1.00  0.00           O  
ATOM   3770  OE2 GLU B1829      50.420  -7.423  49.519  1.00  0.00           O  
ATOM   3771  N   TYR B1830      44.641  -7.788  53.283  1.00  0.00           N  
ATOM   3772  CA  TYR B1830      43.516  -8.251  54.085  1.00  0.00           C  
ATOM   3773  C   TYR B1830      42.187  -7.646  53.607  1.00  0.00           C  
ATOM   3774  O   TYR B1830      41.200  -8.352  53.429  1.00  0.00           O  
ATOM   3775  CB  TYR B1830      43.757  -7.926  55.563  1.00  0.00           C  
ATOM   3776  CG  TYR B1830      44.994  -8.583  56.131  1.00  0.00           C  
ATOM   3777  CD1 TYR B1830      46.178  -7.852  56.299  1.00  0.00           C  
ATOM   3778  CD2 TYR B1830      44.987  -9.939  56.491  1.00  0.00           C  
ATOM   3779  CE1 TYR B1830      47.329  -8.452  56.827  1.00  0.00           C  
ATOM   3780  CE2 TYR B1830      46.133 -10.552  57.014  1.00  0.00           C  
ATOM   3781  CZ  TYR B1830      47.301  -9.804  57.179  1.00  0.00           C  
ATOM   3782  OH  TYR B1830      48.438 -10.404  57.676  1.00  0.00           O  
ATOM   3783  N   GLN B1831      42.183  -6.335  53.405  1.00  0.00           N  
ATOM   3784  CA  GLN B1831      41.029  -5.637  52.871  1.00  0.00           C  
ATOM   3785  C   GLN B1831      40.609  -6.245  51.548  1.00  0.00           C  
ATOM   3786  O   GLN B1831      39.451  -6.682  51.409  1.00  0.00           O  
ATOM   3787  CB  GLN B1831      41.298  -4.129  52.768  1.00  0.00           C  
ATOM   3788  CG  GLN B1831      41.336  -3.460  54.132  1.00  0.00           C  
ATOM   3789  CD  GLN B1831      41.451  -1.936  54.071  1.00  0.00           C  
ATOM   3790  OE1 GLN B1831      40.997  -1.304  53.124  1.00  0.00           O  
ATOM   3791  NE2 GLN B1831      42.065  -1.347  55.096  1.00  0.00           N  
ATOM   3792  N   THR B1832      41.557  -6.317  50.605  1.00  0.00           N  
ATOM   3793  CA  THR B1832      41.297  -6.861  49.266  1.00  0.00           C  
ATOM   3794  C   THR B1832      40.698  -8.245  49.330  1.00  0.00           C  
ATOM   3795  O   THR B1832      39.744  -8.532  48.619  1.00  0.00           O  
ATOM   3796  CB  THR B1832      42.564  -6.861  48.367  1.00  0.00           C  
ATOM   3797  OG1 THR B1832      43.119  -5.540  48.325  1.00  0.00           O  
ATOM   3798  CG2 THR B1832      42.235  -7.316  46.940  1.00  0.00           C  
ATOM   3799  N   LYS B1833      41.245  -9.089  50.197  1.00  0.00           N  
ATOM   3800  CA  LYS B1833      40.765 -10.463  50.384  1.00  0.00           C  
ATOM   3801  C   LYS B1833      39.342 -10.444  50.894  1.00  0.00           C  
ATOM   3802  O   LYS B1833      38.490 -11.186  50.418  1.00  0.00           O  
ATOM   3803  CB  LYS B1833      41.651 -11.211  51.397  1.00  0.00           C  
ATOM   3804  CG  LYS B1833      43.015 -11.738  50.851  1.00  0.00           C  
ATOM   3805  CD  LYS B1833      43.942 -12.283  51.994  1.00  0.00           C  
ATOM   3806  CE  LYS B1833      45.074 -13.180  51.454  1.00  0.00           C  
ATOM   3807  NZ  LYS B1833      45.615 -14.124  52.530  1.00  0.00           N  
ATOM   3808  N   LEU B1834      39.092  -9.609  51.895  1.00  0.00           N  
ATOM   3809  CA  LEU B1834      37.767  -9.528  52.483  1.00  0.00           C  
ATOM   3810  C   LEU B1834      36.736  -8.939  51.513  1.00  0.00           C  
ATOM   3811  O   LEU B1834      35.616  -9.425  51.480  1.00  0.00           O  
ATOM   3812  CB  LEU B1834      37.783  -8.772  53.810  1.00  0.00           C  
ATOM   3813  CG  LEU B1834      36.428  -8.731  54.535  1.00  0.00           C  
ATOM   3814  CD1 LEU B1834      35.819 -10.120  54.712  1.00  0.00           C  
ATOM   3815  CD2 LEU B1834      36.571  -8.056  55.835  1.00  0.00           C  
ATOM   3816  N   SER B1835      37.122  -7.920  50.725  1.00  0.00           N  
ATOM   3817  CA  SER B1835      36.259  -7.343  49.682  1.00  0.00           C  
ATOM   3818  C   SER B1835      35.881  -8.350  48.603  1.00  0.00           C  
ATOM   3819  O   SER B1835      34.733  -8.381  48.165  1.00  0.00           O  
ATOM   3820  CB  SER B1835      36.925  -6.149  49.039  1.00  0.00           C  
ATOM   3821  OG  SER B1835      37.115  -5.152  50.008  1.00  0.00           O  
ATOM   3822  N   GLN B1836      36.856  -9.154  48.177  1.00  0.00           N  
ATOM   3823  CA  GLN B1836      36.614 -10.294  47.289  1.00  0.00           C  
ATOM   3824  C   GLN B1836      35.750 -11.377  47.953  1.00  0.00           C  
ATOM   3825  O   GLN B1836      34.867 -11.914  47.313  1.00  0.00           O  
ATOM   3826  CB  GLN B1836      37.931 -10.929  46.833  1.00  0.00           C  
ATOM   3827  CG  GLN B1836      38.753 -10.158  45.806  1.00  0.00           C  
ATOM   3828  CD  GLN B1836      40.210 -10.617  45.825  1.00  0.00           C  
ATOM   3829  OE1 GLN B1836      40.650 -11.251  46.788  1.00  0.00           O  
ATOM   3830  NE2 GLN B1836      40.959 -10.304  44.770  1.00  0.00           N  
ATOM   3831  N   GLU B1837      36.002 -11.705  49.219  1.00  0.00           N  
ATOM   3832  CA  GLU B1837      35.138 -12.647  49.924  1.00  0.00           C  
ATOM   3833  C   GLU B1837      33.699 -12.142  50.054  1.00  0.00           C  
ATOM   3834  O   GLU B1837      32.763 -12.898  49.874  1.00  0.00           O  
ATOM   3835  CB  GLU B1837      35.706 -13.036  51.299  1.00  0.00           C  
ATOM   3836  CG  GLU B1837      36.919 -13.997  51.217  1.00  0.00           C  
ATOM   3837  CD  GLU B1837      37.670 -14.163  52.553  1.00  0.00           C  
ATOM   3838  OE1 GLU B1837      37.002 -14.141  53.607  1.00  0.00           O  
ATOM   3839  OE2 GLU B1837      38.923 -14.314  52.544  1.00  0.00           O  
ATOM   3840  N   VAL B1838      33.521 -10.863  50.362  1.00  0.00           N  
ATOM   3841  CA  VAL B1838      32.178 -10.285  50.438  1.00  0.00           C  
ATOM   3842  C   VAL B1838      31.486 -10.351  49.084  1.00  0.00           C  
ATOM   3843  O   VAL B1838      30.354 -10.811  48.986  1.00  0.00           O  
ATOM   3844  CB  VAL B1838      32.205  -8.837  50.948  1.00  0.00           C  
ATOM   3845  CG1 VAL B1838      30.810  -8.221  50.875  1.00  0.00           C  
ATOM   3846  CG2 VAL B1838      32.712  -8.808  52.377  1.00  0.00           C  
ATOM   3847  N   GLU B1839      32.191  -9.904  48.046  1.00  0.00           N  
ATOM   3848  CA  GLU B1839      31.676  -9.902  46.676  1.00  0.00           C  
ATOM   3849  C   GLU B1839      31.276 -11.298  46.215  1.00  0.00           C  
ATOM   3850  O   GLU B1839      30.158 -11.507  45.738  1.00  0.00           O  
ATOM   3851  CB  GLU B1839      32.699  -9.268  45.732  1.00  0.00           C  
ATOM   3852  CG  GLU B1839      32.263  -9.136  44.268  1.00  0.00           C  
ATOM   3853  CD  GLU B1839      33.429  -8.693  43.363  1.00  0.00           C  
ATOM   3854  OE1 GLU B1839      34.612  -8.829  43.787  1.00  0.00           O  
ATOM   3855  OE2 GLU B1839      33.164  -8.205  42.232  1.00  0.00           O  
ATOM   3856  N   ALA B1840      32.194 -12.246  46.370  1.00  0.00           N  
ATOM   3857  CA  ALA B1840      31.927 -13.645  46.076  1.00  0.00           C  
ATOM   3858  C   ALA B1840      30.742 -14.156  46.884  1.00  0.00           C  
ATOM   3859  O   ALA B1840      29.746 -14.615  46.328  1.00  0.00           O  
ATOM   3860  CB  ALA B1840      33.168 -14.487  46.335  1.00  0.00           C  
ATOM   3861  N   MET B1841      30.856 -14.023  48.198  1.00  0.00           N  
ATOM   3862  CA  MET B1841      29.906 -14.565  49.158  1.00  0.00           C  
ATOM   3863  C   MET B1841      28.501 -14.035  48.907  1.00  0.00           C  
ATOM   3864  O   MET B1841      27.540 -14.788  48.946  1.00  0.00           O  
ATOM   3865  CB  MET B1841      30.382 -14.181  50.561  1.00  0.00           C  
ATOM   3866  CG  MET B1841      29.531 -14.620  51.731  1.00  0.00           C  
ATOM   3867  SD  MET B1841      30.193 -13.901  53.279  1.00  0.00           S  
ATOM   3868  CE  MET B1841      31.829 -14.696  53.316  1.00  0.00           C  
ATOM   3869  N   MET B1842      28.406 -12.733  48.657  1.00  0.00           N  
ATOM   3870  CA  MET B1842      27.140 -12.056  48.496  1.00  0.00           C  
ATOM   3871  C   MET B1842      26.608 -12.214  47.096  1.00  0.00           C  
ATOM   3872  O   MET B1842      25.413 -12.213  46.902  1.00  0.00           O  
ATOM   3873  CB  MET B1842      27.265 -10.575  48.859  1.00  0.00           C  
ATOM   3874  CG  MET B1842      27.647 -10.324  50.326  1.00  0.00           C  
ATOM   3875  SD  MET B1842      26.511 -10.961  51.595  1.00  0.00           S  
ATOM   3876  CE  MET B1842      27.402 -12.313  52.273  1.00  0.00           C  
ATOM   3877  N   THR B1843      27.485 -12.357  46.114  1.00  0.00           N  
ATOM   3878  CA  THR B1843      27.019 -12.635  44.780  1.00  0.00           C  
ATOM   3879  C   THR B1843      26.374 -14.005  44.742  1.00  0.00           C  
ATOM   3880  O   THR B1843      25.266 -14.130  44.237  1.00  0.00           O  
ATOM   3881  CB  THR B1843      28.096 -12.435  43.729  1.00  0.00           C  
ATOM   3882  OG1 THR B1843      28.440 -11.046  43.713  1.00  0.00           O  
ATOM   3883  CG2 THR B1843      27.598 -12.838  42.339  1.00  0.00           C  
ATOM   3884  N   GLU B1844      27.014 -15.015  45.337  1.00  0.00           N  
ATOM   3885  CA  GLU B1844      26.344 -16.317  45.443  1.00  0.00           C  
ATOM   3886  C   GLU B1844      25.050 -16.260  46.263  1.00  0.00           C  
ATOM   3887  O   GLU B1844      24.043 -16.862  45.853  1.00  0.00           O  
ATOM   3888  CB  GLU B1844      27.278 -17.473  45.839  1.00  0.00           C  
ATOM   3889  CG  GLU B1844      28.011 -17.346  47.145  1.00  0.00           C  
ATOM   3890  CD  GLU B1844      29.188 -18.322  47.237  1.00  0.00           C  
ATOM   3891  OE1 GLU B1844      30.276 -17.920  47.756  1.00  0.00           O  
ATOM   3892  OE2 GLU B1844      29.009 -19.490  46.798  1.00  0.00           O  
ATOM   3893  N   ALA B1845      25.066 -15.490  47.358  1.00  0.00           N  
ATOM   3894  CA  ALA B1845      23.865 -15.144  48.131  1.00  0.00           C  
ATOM   3895  C   ALA B1845      22.762 -14.481  47.310  1.00  0.00           C  
ATOM   3896  O   ALA B1845      21.641 -14.316  47.787  1.00  0.00           O  
ATOM   3897  CB  ALA B1845      24.224 -14.242  49.312  1.00  0.00           C  
ATOM   3898  N   GLY B1847      23.076 -14.079  46.090  1.00  0.00           N  
ATOM   3899  CA  GLY B1847      22.093 -13.435  45.221  1.00  0.00           C  
ATOM   3900  C   GLY B1847      22.099 -11.918  45.245  1.00  0.00           C  
ATOM   3901  O   GLY B1847      21.170 -11.284  44.770  1.00  0.00           O  
ATOM   3902  N   TYR B1848      23.143 -11.340  45.811  1.00  0.00           N  
ATOM   3903  CA  TYR B1848      23.328  -9.881  45.812  1.00  0.00           C  
ATOM   3904  C   TYR B1848      24.186  -9.435  44.625  1.00  0.00           C  
ATOM   3905  O   TYR B1848      25.125 -10.116  44.250  1.00  0.00           O  
ATOM   3906  CB  TYR B1848      24.014  -9.438  47.105  1.00  0.00           C  
ATOM   3907  CG  TYR B1848      23.127  -9.493  48.308  1.00  0.00           C  
ATOM   3908  CD1 TYR B1848      22.203  -8.472  48.573  1.00  0.00           C  
ATOM   3909  CD2 TYR B1848      23.193 -10.565  49.184  1.00  0.00           C  
ATOM   3910  CE1 TYR B1848      21.393  -8.519  49.704  1.00  0.00           C  
ATOM   3911  CE2 TYR B1848      22.394 -10.620  50.302  1.00  0.00           C  
ATOM   3912  CZ  TYR B1848      21.508  -9.587  50.576  1.00  0.00           C  
ATOM   3913  OH  TYR B1848      20.687  -9.687  51.693  1.00  0.00           O  
ATOM   3914  N   GLU B1849      23.847  -8.296  44.048  1.00  0.00           N  
ATOM   3915  CA  GLU B1849      24.702  -7.618  43.079  1.00  0.00           C  
ATOM   3916  C   GLU B1849      25.560  -6.676  43.868  1.00  0.00           C  
ATOM   3917  O   GLU B1849      25.046  -5.886  44.635  1.00  0.00           O  
ATOM   3918  CB  GLU B1849      23.863  -6.805  42.103  1.00  0.00           C  
ATOM   3919  CG  GLU B1849      22.930  -7.646  41.326  1.00  0.00           C  
ATOM   3920  CD  GLU B1849      22.060  -6.857  40.403  1.00  0.00           C  
ATOM   3921  OE1 GLU B1849      22.099  -5.608  40.441  1.00  0.00           O  
ATOM   3922  OE2 GLU B1849      21.341  -7.511  39.624  1.00  0.00           O  
ATOM   3923  N   VAL B1850      26.862  -6.738  43.639  1.00  0.00           N  
ATOM   3924  CA  VAL B1850      27.859  -6.153  44.520  1.00  0.00           C  
ATOM   3925  C   VAL B1850      28.758  -5.280  43.669  1.00  0.00           C  
ATOM   3926  O   VAL B1850      29.324  -5.757  42.692  1.00  0.00           O  
ATOM   3927  CB  VAL B1850      28.729  -7.255  45.211  1.00  0.00           C  
ATOM   3928  CG1 VAL B1850      29.813  -6.646  46.110  1.00  0.00           C  
ATOM   3929  CG2 VAL B1850      27.870  -8.247  45.995  1.00  0.00           C  
ATOM   3930  N   LEU B1851      28.879  -4.015  44.058  1.00  0.00           N  
ATOM   3931  CA  LEU B1851      29.832  -3.118  43.483  1.00  0.00           C  
ATOM   3932  C   LEU B1851      30.965  -3.074  44.492  1.00  0.00           C  
ATOM   3933  O   LEU B1851      30.716  -2.929  45.675  1.00  0.00           O  
ATOM   3934  CB  LEU B1851      29.214  -1.728  43.273  1.00  0.00           C  
ATOM   3935  CG  LEU B1851      30.057  -0.627  42.607  1.00  0.00           C  
ATOM   3936  CD1 LEU B1851      30.727  -1.123  41.341  1.00  0.00           C  
ATOM   3937  CD2 LEU B1851      29.240   0.616  42.319  1.00  0.00           C  
ATOM   3938  N   VAL B1852      32.202  -3.262  44.050  1.00  0.00           N  
ATOM   3939  CA  VAL B1852      33.341  -3.184  44.972  1.00  0.00           C  
ATOM   3940  C   VAL B1852      34.129  -1.998  44.540  1.00  0.00           C  
ATOM   3941  O   VAL B1852      34.555  -1.917  43.388  1.00  0.00           O  
ATOM   3942  CB  VAL B1852      34.248  -4.402  44.922  1.00  0.00           C  
ATOM   3943  CG1 VAL B1852      35.326  -4.287  45.950  1.00  0.00           C  
ATOM   3944  CG2 VAL B1852      33.421  -5.686  45.176  1.00  0.00           C  
ATOM   3945  N   ASP B1853      34.314  -1.063  45.458  1.00  0.00           N  
ATOM   3946  CA  ASP B1853      35.150   0.066  45.170  1.00  0.00           C  
ATOM   3947  C   ASP B1853      36.576  -0.259  45.553  1.00  0.00           C  
ATOM   3948  O   ASP B1853      37.029  -0.062  46.695  1.00  0.00           O  
ATOM   3949  CB  ASP B1853      34.665   1.330  45.826  1.00  0.00           C  
ATOM   3950  CG  ASP B1853      35.244   2.538  45.182  1.00  0.00           C  
ATOM   3951  OD1 ASP B1853      36.200   2.400  44.382  1.00  0.00           O  
ATOM   3952  OD2 ASP B1853      34.745   3.627  45.462  1.00  0.00           O  
ATOM   3953  N   ASP B1854      37.257  -0.776  44.534  1.00  0.00           N  
ATOM   3954  CA  ASP B1854      38.612  -1.233  44.592  1.00  0.00           C  
ATOM   3955  C   ASP B1854      39.470  -0.140  43.981  1.00  0.00           C  
ATOM   3956  O   ASP B1854      40.604  -0.353  43.614  1.00  0.00           O  
ATOM   3957  CB  ASP B1854      38.679  -2.483  43.709  1.00  0.00           C  
ATOM   3958  CG  ASP B1854      38.360  -2.184  42.223  1.00  0.00           C  
ATOM   3959  OD1 ASP B1854      37.628  -1.234  41.922  1.00  0.00           O  
ATOM   3960  OD2 ASP B1854      38.866  -2.877  41.344  1.00  0.00           O  
ATOM   3961  N   ARG B1855      38.916   1.036  43.798  1.00  0.00           N  
ATOM   3962  CA  ARG B1855      39.687   2.096  43.182  1.00  0.00           C  
ATOM   3963  C   ARG B1855      40.768   2.653  44.103  1.00  0.00           C  
ATOM   3964  O   ARG B1855      40.620   2.681  45.338  1.00  0.00           O  
ATOM   3965  CB  ARG B1855      38.771   3.211  42.724  1.00  0.00           C  
ATOM   3966  CG  ARG B1855      37.699   2.791  41.755  1.00  0.00           C  
ATOM   3967  CD  ARG B1855      36.871   4.035  41.453  1.00  0.00           C  
ATOM   3968  NE  ARG B1855      36.194   4.465  42.672  1.00  0.00           N  
ATOM   3969  CZ  ARG B1855      35.711   5.680  42.898  1.00  0.00           C  
ATOM   3970  NH1 ARG B1855      35.843   6.657  42.011  1.00  0.00           N  
ATOM   3971  NH2 ARG B1855      35.121   5.928  44.039  1.00  0.00           N  
ATOM   3972  N   ASN B1857      41.863   3.099  43.498  1.00  0.00           N  
ATOM   3973  CA  ASN B1857      42.904   3.766  44.263  1.00  0.00           C  
ATOM   3974  C   ASN B1857      42.430   5.185  44.434  1.00  0.00           C  
ATOM   3975  O   ASN B1857      42.818   6.104  43.710  1.00  0.00           O  
ATOM   3976  CB  ASN B1857      44.263   3.714  43.580  1.00  0.00           C  
ATOM   3977  CG  ASN B1857      45.336   4.443  44.373  1.00  0.00           C  
ATOM   3978  OD1 ASN B1857      45.295   4.505  45.619  1.00  0.00           O  
ATOM   3979  ND2 ASN B1857      46.315   5.000  43.655  1.00  0.00           N  
ATOM   3980  N   GLU B1859      41.560   5.326  45.424  1.00  0.00           N  
ATOM   3981  CA  GLU B1859      40.820   6.527  45.632  1.00  0.00           C  
ATOM   3982  C   GLU B1859      40.734   6.672  47.147  1.00  0.00           C  
ATOM   3983  O   GLU B1859      40.711   5.675  47.898  1.00  0.00           O  
ATOM   3984  CB  GLU B1859      39.459   6.350  44.961  1.00  0.00           C  
ATOM   3985  CG  GLU B1859      38.863   7.537  44.256  1.00  0.00           C  
ATOM   3986  CD  GLU B1859      39.818   8.269  43.326  1.00  0.00           C  
ATOM   3987  OE1 GLU B1859      39.956   7.880  42.135  1.00  0.00           O  
ATOM   3988  OE2 GLU B1859      40.407   9.275  43.793  1.00  0.00           O  
ATOM   3989  N   ARG B1860      40.770   7.918  47.605  1.00  0.00           N  
ATOM   3990  CA  ARG B1860      40.668   8.192  49.025  1.00  0.00           C  
ATOM   3991  C   ARG B1860      39.237   7.895  49.425  1.00  0.00           C  
ATOM   3992  O   ARG B1860      38.328   8.071  48.620  1.00  0.00           O  
ATOM   3993  CB  ARG B1860      41.072   9.639  49.327  1.00  0.00           C  
ATOM   3994  CG  ARG B1860      40.042  10.679  48.993  1.00  0.00           C  
ATOM   3995  CD  ARG B1860      40.563  12.084  49.234  1.00  0.00           C  
ATOM   3996  NE  ARG B1860      39.451  13.037  49.270  1.00  0.00           N  
ATOM   3997  CZ  ARG B1860      39.275  14.035  48.400  1.00  0.00           C  
ATOM   3998  NH1 ARG B1860      40.139  14.238  47.403  1.00  0.00           N  
ATOM   3999  NH2 ARG B1860      38.223  14.837  48.534  1.00  0.00           N  
ATOM   4000  N   ALA B1861      39.055   7.398  50.649  1.00  0.00           N  
ATOM   4001  CA  ALA B1861      37.762   6.933  51.142  1.00  0.00           C  
ATOM   4002  C   ALA B1861      36.645   7.936  50.939  1.00  0.00           C  
ATOM   4003  O   ALA B1861      35.506   7.567  50.640  1.00  0.00           O  
ATOM   4004  CB  ALA B1861      37.867   6.563  52.612  1.00  0.00           C  
ATOM   4005  N   GLY B1862      36.975   9.202  51.081  1.00  0.00           N  
ATOM   4006  CA  GLY B1862      36.027  10.276  50.950  1.00  0.00           C  
ATOM   4007  C   GLY B1862      35.482  10.436  49.561  1.00  0.00           C  
ATOM   4008  O   GLY B1862      34.301  10.732  49.384  1.00  0.00           O  
ATOM   4009  N   VAL B1863      36.334  10.249  48.556  1.00  0.00           N  
ATOM   4010  CA  VAL B1863      35.822  10.090  47.172  1.00  0.00           C  
ATOM   4011  C   VAL B1863      34.901   8.887  47.038  1.00  0.00           C  
ATOM   4012  O   VAL B1863      33.795   9.010  46.503  1.00  0.00           O  
ATOM   4013  CB  VAL B1863      36.955  10.134  46.088  1.00  0.00           C  
ATOM   4014  CG1 VAL B1863      36.449   9.688  44.742  1.00  0.00           C  
ATOM   4015  CG2 VAL B1863      37.495  11.553  45.963  1.00  0.00           C  
ATOM   4016  N   LYS B1864      35.329   7.742  47.560  1.00  0.00           N  
ATOM   4017  CA  LYS B1864      34.548   6.520  47.476  1.00  0.00           C  
ATOM   4018  C   LYS B1864      33.203   6.655  48.160  1.00  0.00           C  
ATOM   4019  O   LYS B1864      32.191   6.208  47.641  1.00  0.00           O  
ATOM   4020  CB  LYS B1864      35.313   5.332  48.089  1.00  0.00           C  
ATOM   4021  CG  LYS B1864      36.646   5.070  47.493  1.00  0.00           C  
ATOM   4022  CD  LYS B1864      37.177   3.689  47.899  1.00  0.00           C  
ATOM   4023  CE  LYS B1864      38.222   3.244  46.865  1.00  0.00           C  
ATOM   4024  NZ  LYS B1864      38.963   2.016  47.264  1.00  0.00           N  
ATOM   4025  N   PHE B1865      33.195   7.228  49.352  1.00  0.00           N  
ATOM   4026  CA  PHE B1865      31.951   7.460  50.067  1.00  0.00           C  
ATOM   4027  C   PHE B1865      31.022   8.410  49.338  1.00  0.00           C  
ATOM   4028  O   PHE B1865      29.805   8.151  49.254  1.00  0.00           O  
ATOM   4029  CB  PHE B1865      32.211   7.935  51.514  1.00  0.00           C  
ATOM   4030  CG  PHE B1865      32.649   6.846  52.416  1.00  0.00           C  
ATOM   4031  CD1 PHE B1865      31.912   5.652  52.501  1.00  0.00           C  
ATOM   4032  CD2 PHE B1865      33.829   6.942  53.111  1.00  0.00           C  
ATOM   4033  CE1 PHE B1865      32.338   4.611  53.320  1.00  0.00           C  
ATOM   4034  CE2 PHE B1865      34.251   5.899  53.935  1.00  0.00           C  
ATOM   4035  CZ  PHE B1865      33.514   4.738  54.027  1.00  0.00           C  
ATOM   4036  N   ALA B1866      31.570   9.507  48.811  1.00  0.00           N  
ATOM   4037  CA  ALA B1866      30.754  10.464  48.034  1.00  0.00           C  
ATOM   4038  C   ALA B1866      30.221   9.820  46.769  1.00  0.00           C  
ATOM   4039  O   ALA B1866      29.036   9.902  46.459  1.00  0.00           O  
ATOM   4040  CB  ALA B1866      31.577  11.739  47.698  1.00  0.00           C  
ATOM   4041  N   ASP B1867      31.099   9.151  46.037  1.00  0.00           N  
ATOM   4042  CA  ASP B1867      30.679   8.282  44.942  1.00  0.00           C  
ATOM   4043  C   ASP B1867      29.591   7.258  45.302  1.00  0.00           C  
ATOM   4044  O   ASP B1867      28.590   7.168  44.627  1.00  0.00           O  
ATOM   4045  CB  ASP B1867      31.902   7.574  44.382  1.00  0.00           C  
ATOM   4046  CG  ASP B1867      32.691   8.456  43.489  1.00  0.00           C  
ATOM   4047  OD1 ASP B1867      32.240   9.611  43.252  1.00  0.00           O  
ATOM   4048  OD2 ASP B1867      33.766   8.004  43.045  1.00  0.00           O  
ATOM   4049  N   ALA B1878      29.776   6.500  46.372  1.00  0.00           N  
ATOM   4050  CA  ALA B1878      28.765   5.533  46.815  1.00  0.00           C  
ATOM   4051  C   ALA B1878      27.398   6.195  47.081  1.00  0.00           C  
ATOM   4052  O   ALA B1878      26.342   5.612  46.820  1.00  0.00           O  
ATOM   4053  CB  ALA B1878      29.249   4.813  48.041  1.00  0.00           C  
ATOM   4054  N   ASP B1879      27.433   7.403  47.628  1.00  0.00           N  
ATOM   4055  CA  ASP B1879      26.239   8.192  47.875  1.00  0.00           C  
ATOM   4056  C   ASP B1879      25.516   8.556  46.625  1.00  0.00           C  
ATOM   4057  O   ASP B1879      24.287   8.551  46.614  1.00  0.00           O  
ATOM   4058  CB  ASP B1879      26.594   9.502  48.553  1.00  0.00           C  
ATOM   4059  CG  ASP B1879      26.614   9.396  50.051  1.00  0.00           C  
ATOM   4060  OD1 ASP B1879      26.307   8.295  50.603  1.00  0.00           O  
ATOM   4061  OD2 ASP B1879      26.971  10.433  50.655  1.00  0.00           O  
ATOM   4062  N   LEU B1880      26.310   8.931  45.616  1.00  0.00           N  
ATOM   4063  CA  LEU B1880      25.868   9.206  44.258  1.00  0.00           C  
ATOM   4064  C   LEU B1880      25.316   7.967  43.565  1.00  0.00           C  
ATOM   4065  O   LEU B1880      24.301   8.045  42.851  1.00  0.00           O  
ATOM   4066  CB  LEU B1880      27.021   9.822  43.435  1.00  0.00           C  
ATOM   4067  CG  LEU B1880      27.399  11.287  43.712  1.00  0.00           C  
ATOM   4068  CD1 LEU B1880      28.702  11.735  43.024  1.00  0.00           C  
ATOM   4069  CD2 LEU B1880      26.240  12.205  43.366  1.00  0.00           C  
ATOM   4070  N   ILE B1881      25.985   6.832  43.719  1.00  0.00           N  
ATOM   4071  CA  ILE B1881      25.540   5.611  43.043  1.00  0.00           C  
ATOM   4072  C   ILE B1881      24.251   5.061  43.684  1.00  0.00           C  
ATOM   4073  O   ILE B1881      23.369   4.520  43.003  1.00  0.00           O  
ATOM   4074  CB  ILE B1881      26.671   4.572  43.042  1.00  0.00           C  
ATOM   4075  CG1 ILE B1881      27.866   5.121  42.226  1.00  0.00           C  
ATOM   4076  CG2 ILE B1881      26.174   3.191  42.612  1.00  0.00           C  
ATOM   4077  CD1 ILE B1881      29.176   4.384  42.423  1.00  0.00           C  
ATOM   4078  N   GLY B1882      24.161   5.175  45.011  1.00  0.00           N  
ATOM   4079  CA  GLY B1882      22.933   4.887  45.700  1.00  0.00           C  
ATOM   4080  C   GLY B1882      22.569   3.437  45.880  1.00  0.00           C  
ATOM   4081  O   GLY B1882      21.387   3.084  45.843  1.00  0.00           O  
ATOM   4082  N   CYS B1883      23.555   2.587  46.110  1.00  0.00           N  
ATOM   4083  CA  CYS B1883      23.256   1.214  46.509  1.00  0.00           C  
ATOM   4084  C   CYS B1883      22.650   1.247  47.914  1.00  0.00           C  
ATOM   4085  O   CYS B1883      23.059   2.073  48.745  1.00  0.00           O  
ATOM   4086  CB  CYS B1883      24.500   0.348  46.471  1.00  0.00           C  
ATOM   4087  SG  CYS B1883      25.300   0.311  44.880  1.00  0.00           S  
ATOM   4088  N   PRO B1884      21.642   0.387  48.178  1.00  0.00           N  
ATOM   4089  CA  PRO B1884      20.967   0.533  49.462  1.00  0.00           C  
ATOM   4090  C   PRO B1884      21.895   0.167  50.624  1.00  0.00           C  
ATOM   4091  O   PRO B1884      21.822   0.745  51.683  1.00  0.00           O  
ATOM   4092  CB  PRO B1884      19.783  -0.416  49.342  1.00  0.00           C  
ATOM   4093  CG  PRO B1884      20.185  -1.404  48.233  1.00  0.00           C  
ATOM   4094  CD  PRO B1884      21.053  -0.664  47.329  1.00  0.00           C  
ATOM   4095  N   ILE B1885      22.786  -0.777  50.395  1.00  0.00           N  
ATOM   4096  CA  ILE B1885      23.718  -1.210  51.418  1.00  0.00           C  
ATOM   4097  C   ILE B1885      25.164  -0.847  51.077  1.00  0.00           C  
ATOM   4098  O   ILE B1885      25.659  -1.154  50.011  1.00  0.00           O  
ATOM   4099  CB  ILE B1885      23.591  -2.730  51.624  1.00  0.00           C  
ATOM   4100  CG1 ILE B1885      22.101  -3.096  51.785  1.00  0.00           C  
ATOM   4101  CG2 ILE B1885      24.513  -3.190  52.767  1.00  0.00           C  
ATOM   4102  CD1 ILE B1885      21.728  -4.485  51.290  1.00  0.00           C  
ATOM   4103  N   ARG B1886      25.829  -0.203  52.022  1.00  0.00           N  
ATOM   4104  CA  ARG B1886      27.243   0.122  51.903  1.00  0.00           C  
ATOM   4105  C   ARG B1886      27.993  -0.834  52.826  1.00  0.00           C  
ATOM   4106  O   ARG B1886      27.568  -1.083  53.942  1.00  0.00           O  
ATOM   4107  CB  ARG B1886      27.467   1.615  52.240  1.00  0.00           C  
ATOM   4108  CG  ARG B1886      28.870   2.198  51.912  1.00  0.00           C  
ATOM   4109  CD  ARG B1886      28.863   3.760  51.673  1.00  0.00           C  
ATOM   4110  NE  ARG B1886      28.920   4.560  52.899  1.00  0.00           N  
ATOM   4111  CZ  ARG B1886      28.940   5.915  52.932  1.00  0.00           C  
ATOM   4112  NH1 ARG B1886      28.918   6.637  51.803  1.00  0.00           N  
ATOM   4113  NH2 ARG B1886      28.988   6.575  54.098  1.00  0.00           N  
ATOM   4114  N   ILE B1887      29.072  -1.434  52.339  1.00  0.00           N  
ATOM   4115  CA  ILE B1887      29.850  -2.324  53.168  1.00  0.00           C  
ATOM   4116  C   ILE B1887      31.241  -1.807  53.130  1.00  0.00           C  
ATOM   4117  O   ILE B1887      31.863  -1.783  52.077  1.00  0.00           O  
ATOM   4118  CB  ILE B1887      29.876  -3.790  52.666  1.00  0.00           C  
ATOM   4119  CG1 ILE B1887      28.543  -4.490  52.920  1.00  0.00           C  
ATOM   4120  CG2 ILE B1887      31.025  -4.563  53.305  1.00  0.00           C  
ATOM   4121  CD1 ILE B1887      27.611  -4.294  51.779  1.00  0.00           C  
ATOM   4122  N   THR B1888      31.738  -1.407  54.277  1.00  0.00           N  
ATOM   4123  CA  THR B1888      33.041  -0.842  54.317  1.00  0.00           C  
ATOM   4124  C   THR B1888      34.032  -1.862  54.817  1.00  0.00           C  
ATOM   4125  O   THR B1888      33.800  -2.578  55.793  1.00  0.00           O  
ATOM   4126  CB  THR B1888      33.052   0.469  55.113  1.00  0.00           C  
ATOM   4127  OG1 THR B1888      32.054   1.317  54.549  1.00  0.00           O  
ATOM   4128  CG2 THR B1888      34.403   1.139  55.031  1.00  0.00           C  
ATOM   4129  N   VAL B1889      35.115  -1.955  54.066  1.00  0.00           N  
ATOM   4130  CA  VAL B1889      36.205  -2.840  54.370  1.00  0.00           C  
ATOM   4131  C   VAL B1889      37.403  -1.997  54.756  1.00  0.00           C  
ATOM   4132  O   VAL B1889      37.923  -1.225  53.963  1.00  0.00           O  
ATOM   4133  CB  VAL B1889      36.510  -3.768  53.180  1.00  0.00           C  
ATOM   4134  CG1 VAL B1889      37.742  -4.584  53.461  1.00  0.00           C  
ATOM   4135  CG2 VAL B1889      35.292  -4.681  52.905  1.00  0.00           C  
ATOM   4136  N   GLY B1890      37.831  -2.145  56.006  1.00  0.00           N  
ATOM   4137  CA  GLY B1890      38.938  -1.348  56.493  1.00  0.00           C  
ATOM   4138  C   GLY B1890      39.976  -2.121  57.242  1.00  0.00           C  
ATOM   4139  O   GLY B1890      40.169  -3.291  57.006  1.00  0.00           O  
ATOM   4140  N   LYS B1891      40.643  -1.413  58.144  1.00  0.00           N  
ATOM   4141  CA  LYS B1891      41.608  -1.937  59.121  1.00  0.00           C  
ATOM   4142  C   LYS B1891      41.186  -3.291  59.703  1.00  0.00           C  
ATOM   4143  O   LYS B1891      42.017  -4.162  59.919  1.00  0.00           O  
ATOM   4144  CB  LYS B1891      41.818  -0.885  60.238  1.00  0.00           C  
ATOM   4145  CG  LYS B1891      40.727   0.271  60.213  1.00  0.00           C  
ATOM   4146  CD  LYS B1891      40.625   1.124  61.497  1.00  0.00           C  
ATOM   4147  CE  LYS B1891      39.862   0.409  62.605  1.00  0.00           C  
ATOM   4148  NZ  LYS B1891      40.809  -0.323  63.499  1.00  0.00           N  
ATOM   4149  N   LYS B1892      39.884  -3.468  59.903  1.00  0.00           N  
ATOM   4150  CA  LYS B1892      39.328  -4.658  60.511  1.00  0.00           C  
ATOM   4151  C   LYS B1892      39.067  -5.795  59.541  1.00  0.00           C  
ATOM   4152  O   LYS B1892      38.451  -6.782  59.899  1.00  0.00           O  
ATOM   4153  CB  LYS B1892      38.069  -4.285  61.265  1.00  0.00           C  
ATOM   4154  CG  LYS B1892      38.362  -3.394  62.454  1.00  0.00           C  
ATOM   4155  CD  LYS B1892      37.092  -3.035  63.175  1.00  0.00           C  
ATOM   4156  CE  LYS B1892      37.349  -1.979  64.215  1.00  0.00           C  
ATOM   4157  NZ  LYS B1892      36.100  -1.685  64.945  1.00  0.00           N  
ATOM   4158  N   ALA B1893      39.564  -5.676  58.315  1.00  0.00           N  
ATOM   4159  CA  ALA B1893      39.412  -6.742  57.349  1.00  0.00           C  
ATOM   4160  C   ALA B1893      40.213  -7.955  57.777  1.00  0.00           C  
ATOM   4161  O   ALA B1893      39.883  -9.083  57.392  1.00  0.00           O  
ATOM   4162  CB  ALA B1893      39.820  -6.289  55.965  1.00  0.00           C  
ATOM   4163  N   VAL B1894      41.267  -7.718  58.561  1.00  0.00           N  
ATOM   4164  CA  VAL B1894      42.073  -8.809  59.156  1.00  0.00           C  
ATOM   4165  C   VAL B1894      41.226  -9.724  60.078  1.00  0.00           C  
ATOM   4166  O   VAL B1894      41.452 -10.931  60.113  1.00  0.00           O  
ATOM   4167  CB  VAL B1894      43.409  -8.308  59.827  1.00  0.00           C  
ATOM   4168  CG1 VAL B1894      43.147  -7.291  60.943  1.00  0.00           C  
ATOM   4169  CG2 VAL B1894      44.230  -9.482  60.335  1.00  0.00           C  
ATOM   4170  N   ASP B1895      40.230  -9.146  60.768  1.00  0.00           N  
ATOM   4171  CA  ASP B1895      39.336  -9.894  61.660  1.00  0.00           C  
ATOM   4172  C   ASP B1895      38.068 -10.300  60.929  1.00  0.00           C  
ATOM   4173  O   ASP B1895      37.077 -10.648  61.561  1.00  0.00           O  
ATOM   4174  CB  ASP B1895      38.887  -9.054  62.864  1.00  0.00           C  
ATOM   4175  CG  ASP B1895      40.004  -8.239  63.486  1.00  0.00           C  
ATOM   4176  OD1 ASP B1895      41.137  -8.758  63.588  1.00  0.00           O  
ATOM   4177  OD2 ASP B1895      39.712  -7.086  63.902  1.00  0.00           O  
ATOM   4178  N   GLY B1896      38.081 -10.218  59.605  1.00  0.00           N  
ATOM   4179  CA  GLY B1896      36.907 -10.555  58.805  1.00  0.00           C  
ATOM   4180  C   GLY B1896      35.711  -9.714  59.196  1.00  0.00           C  
ATOM   4181  O   GLY B1896      34.572 -10.196  59.199  1.00  0.00           O  
ATOM   4182  N   VAL B1898      35.985  -8.452  59.523  1.00  0.00           N  
ATOM   4183  CA  VAL B1898      34.953  -7.494  59.872  1.00  0.00           C  
ATOM   4184  C   VAL B1898      34.786  -6.450  58.765  1.00  0.00           C  
ATOM   4185  O   VAL B1898      35.763  -5.955  58.179  1.00  0.00           O  
ATOM   4186  CB  VAL B1898      35.246  -6.789  61.238  1.00  0.00           C  
ATOM   4187  CG1 VAL B1898      34.198  -5.761  61.543  1.00  0.00           C  
ATOM   4188  CG2 VAL B1898      35.324  -7.810  62.384  1.00  0.00           C  
ATOM   4189  N   VAL B1899      33.522  -6.104  58.537  1.00  0.00           N  
ATOM   4190  CA  VAL B1899      33.094  -5.111  57.571  1.00  0.00           C  
ATOM   4191  C   VAL B1899      32.096  -4.225  58.284  1.00  0.00           C  
ATOM   4192  O   VAL B1899      31.489  -4.656  59.242  1.00  0.00           O  
ATOM   4193  CB  VAL B1899      32.435  -5.757  56.314  1.00  0.00           C  
ATOM   4194  CG1 VAL B1899      33.361  -6.782  55.666  1.00  0.00           C  
ATOM   4195  CG2 VAL B1899      31.039  -6.361  56.613  1.00  0.00           C  
ATOM   4196  N   GLU B1900      31.961  -2.982  57.845  1.00  0.00           N  
ATOM   4197  CA  GLU B1900      30.991  -2.053  58.408  1.00  0.00           C  
ATOM   4198  C   GLU B1900      29.816  -2.081  57.467  1.00  0.00           C  
ATOM   4199  O   GLU B1900      29.975  -1.765  56.303  1.00  0.00           O  
ATOM   4200  CB  GLU B1900      31.556  -0.613  58.480  1.00  0.00           C  
ATOM   4201  CG  GLU B1900      30.531   0.469  58.972  1.00  0.00           C  
ATOM   4202  CD  GLU B1900      30.583   1.869  58.216  1.00  0.00           C  
ATOM   4203  OE1 GLU B1900      29.508   2.558  58.190  1.00  0.00           O  
ATOM   4204  OE2 GLU B1900      31.666   2.262  57.663  1.00  0.00           O  
ATOM   4205  N   VAL B1901      28.655  -2.486  57.962  1.00  0.00           N  
ATOM   4206  CA  VAL B1901      27.435  -2.442  57.180  1.00  0.00           C  
ATOM   4207  C   VAL B1901      26.718  -1.146  57.480  1.00  0.00           C  
ATOM   4208  O   VAL B1901      26.490  -0.767  58.635  1.00  0.00           O  
ATOM   4209  CB  VAL B1901      26.498  -3.645  57.457  1.00  0.00           C  
ATOM   4210  CG1 VAL B1901      25.159  -3.479  56.761  1.00  0.00           C  
ATOM   4211  CG2 VAL B1901      27.167  -4.935  57.042  1.00  0.00           C  
ATOM   4212  N   LYS B1902      26.398  -0.441  56.418  1.00  0.00           N  
ATOM   4213  CA  LYS B1902      25.551   0.699  56.537  1.00  0.00           C  
ATOM   4214  C   LYS B1902      24.391   0.554  55.537  1.00  0.00           C  
ATOM   4215  O   LYS B1902      24.589   0.398  54.333  1.00  0.00           O  
ATOM   4216  CB  LYS B1902      26.353   1.980  56.378  1.00  0.00           C  
ATOM   4217  CG  LYS B1902      25.498   3.222  56.295  1.00  0.00           C  
ATOM   4218  CD  LYS B1902      26.351   4.460  56.125  1.00  0.00           C  
ATOM   4219  CE  LYS B1902      25.483   5.688  56.217  1.00  0.00           C  
ATOM   4220  NZ  LYS B1902      24.244   5.349  56.973  1.00  0.00           N  
ATOM   4221  N   ILE B1903      23.184   0.521  56.079  1.00  0.00           N  
ATOM   4222  CA  ILE B1903      21.976   0.558  55.257  1.00  0.00           C  
ATOM   4223  C   ILE B1903      21.614   2.034  55.061  1.00  0.00           C  
ATOM   4224  O   ILE B1903      21.202   2.705  55.996  1.00  0.00           O  
ATOM   4225  CB  ILE B1903      20.792  -0.304  55.863  1.00  0.00           C  
ATOM   4226  CG1 ILE B1903      20.900  -1.779  55.443  1.00  0.00           C  
ATOM   4227  CG2 ILE B1903      19.469   0.138  55.310  1.00  0.00           C  
ATOM   4228  CD1 ILE B1903      22.059  -2.543  55.982  1.00  0.00           C  
ATOM   4229  N   LYS B1904      21.817   2.515  53.834  1.00  0.00           N  
ATOM   4230  CA  LYS B1904      21.636   3.912  53.461  1.00  0.00           C  
ATOM   4231  C   LYS B1904      20.270   4.446  53.911  1.00  0.00           C  
ATOM   4232  O   LYS B1904      20.220   5.410  54.668  1.00  0.00           O  
ATOM   4233  CB  LYS B1904      21.863   4.110  51.950  1.00  0.00           C  
ATOM   4234  CG  LYS B1904      21.707   5.562  51.469  1.00  0.00           C  
ATOM   4235  CD  LYS B1904      23.017   6.200  50.948  1.00  0.00           C  
ATOM   4236  CE  LYS B1904      23.146   6.095  49.388  1.00  0.00           C  
ATOM   4237  NZ  LYS B1904      22.491   7.233  48.609  1.00  0.00           N  
ATOM   4238  N   ARG B1905      19.171   3.816  53.495  1.00  0.00           N  
ATOM   4239  CA  ARG B1905      17.843   4.358  53.796  1.00  0.00           C  
ATOM   4240  C   ARG B1905      17.601   4.623  55.292  1.00  0.00           C  
ATOM   4241  O   ARG B1905      17.202   5.733  55.660  1.00  0.00           O  
ATOM   4242  CB  ARG B1905      16.705   3.523  53.181  1.00  0.00           C  
ATOM   4243  CG  ARG B1905      16.618   2.087  53.685  1.00  0.00           C  
ATOM   4244  CD  ARG B1905      15.221   1.448  53.487  1.00  0.00           C  
ATOM   4245  NE  ARG B1905      15.232   0.026  53.879  1.00  0.00           N  
ATOM   4246  CZ  ARG B1905      14.403  -0.907  53.404  1.00  0.00           C  
ATOM   4247  NH1 ARG B1905      13.466  -0.590  52.503  1.00  0.00           N  
ATOM   4248  NH2 ARG B1905      14.509  -2.166  53.830  1.00  0.00           N  
ATOM   4249  N   THR B1906      17.865   3.623  56.135  1.00  0.00           N  
ATOM   4250  CA  THR B1906      17.467   3.636  57.539  1.00  0.00           C  
ATOM   4251  C   THR B1906      18.515   4.235  58.471  1.00  0.00           C  
ATOM   4252  O   THR B1906      18.217   4.586  59.610  1.00  0.00           O  
ATOM   4253  CB  THR B1906      17.194   2.205  58.055  1.00  0.00           C  
ATOM   4254  OG1 THR B1906      18.324   1.375  57.762  1.00  0.00           O  
ATOM   4255  CG2 THR B1906      15.921   1.593  57.442  1.00  0.00           C  
ATOM   4256  N   GLY B1907      19.747   4.331  57.995  1.00  0.00           N  
ATOM   4257  CA  GLY B1907      20.850   4.795  58.822  1.00  0.00           C  
ATOM   4258  C   GLY B1907      21.445   3.747  59.753  1.00  0.00           C  
ATOM   4259  O   GLY B1907      22.342   4.051  60.524  1.00  0.00           O  
ATOM   4260  N   GLU B1909      20.969   2.511  59.673  1.00  0.00           N  
ATOM   4261  CA  GLU B1909      21.555   1.409  60.434  1.00  0.00           C  
ATOM   4262  C   GLU B1909      23.019   1.181  60.053  1.00  0.00           C  
ATOM   4263  O   GLU B1909      23.381   1.087  58.878  1.00  0.00           O  
ATOM   4264  CB  GLU B1909      20.730   0.142  60.279  1.00  0.00           C  
ATOM   4265  CG  GLU B1909      19.238   0.383  60.535  1.00  0.00           C  
ATOM   4266  CD  GLU B1909      18.356  -0.709  59.939  1.00  0.00           C  
ATOM   4267  OE1 GLU B1909      18.423  -0.941  58.711  1.00  0.00           O  
ATOM   4268  OE2 GLU B1909      17.591  -1.337  60.703  1.00  0.00           O  
ATOM   4269  N   MET B1910      23.855   1.140  61.078  1.00  0.00           N  
ATOM   4270  CA  MET B1910      25.278   0.963  60.913  1.00  0.00           C  
ATOM   4271  C   MET B1910      25.665  -0.055  61.940  1.00  0.00           C  
ATOM   4272  O   MET B1910      25.412   0.127  63.127  1.00  0.00           O  
ATOM   4273  CB  MET B1910      26.036   2.256  61.170  1.00  0.00           C  
ATOM   4274  CG  MET B1910      25.692   3.407  60.220  1.00  0.00           C  
ATOM   4275  SD  MET B1910      26.225   5.026  60.855  1.00  0.00           S  
ATOM   4276  CE  MET B1910      25.693   4.934  62.574  1.00  0.00           C  
ATOM   4277  N   LEU B1913      26.229  -1.158  61.480  1.00  0.00           N  
ATOM   4278  CA  LEU B1913      26.845  -2.096  62.389  1.00  0.00           C  
ATOM   4279  C   LEU B1913      28.024  -2.758  61.721  1.00  0.00           C  
ATOM   4280  O   LEU B1913      28.026  -2.955  60.517  1.00  0.00           O  
ATOM   4281  CB  LEU B1913      25.843  -3.139  62.922  1.00  0.00           C  
ATOM   4282  CG  LEU B1913      25.185  -4.070  61.909  1.00  0.00           C  
ATOM   4283  CD1 LEU B1913      24.775  -5.381  62.559  1.00  0.00           C  
ATOM   4284  CD2 LEU B1913      24.004  -3.380  61.290  1.00  0.00           C  
ATOM   4285  N   GLU B1914      29.028  -3.089  62.523  1.00  0.00           N  
ATOM   4286  CA  GLU B1914      30.072  -3.986  62.095  1.00  0.00           C  
ATOM   4287  C   GLU B1914      29.510  -5.365  62.143  1.00  0.00           C  
ATOM   4288  O   GLU B1914      28.660  -5.666  62.971  1.00  0.00           O  
ATOM   4289  CB  GLU B1914      31.270  -3.944  63.000  1.00  0.00           C  
ATOM   4290  CG  GLU B1914      31.858  -2.596  63.177  1.00  0.00           C  
ATOM   4291  CD  GLU B1914      33.334  -2.687  63.311  1.00  0.00           C  
ATOM   4292  OE1 GLU B1914      33.801  -3.586  64.064  1.00  0.00           O  
ATOM   4293  OE2 GLU B1914      34.014  -1.874  62.637  1.00  0.00           O  
ATOM   4294  N   VAL B1915      30.002  -6.195  61.237  1.00  0.00           N  
ATOM   4295  CA  VAL B1915      29.533  -7.539  61.077  1.00  0.00           C  
ATOM   4296  C   VAL B1915      30.770  -8.329  60.678  1.00  0.00           C  
ATOM   4297  O   VAL B1915      31.514  -7.936  59.772  1.00  0.00           O  
ATOM   4298  CB  VAL B1915      28.432  -7.616  59.970  1.00  0.00           C  
ATOM   4299  CG1 VAL B1915      27.778  -8.976  59.920  1.00  0.00           C  
ATOM   4300  CG2 VAL B1915      27.371  -6.571  60.187  1.00  0.00           C  
ATOM   4301  N   ARG B1916      31.006  -9.429  61.382  1.00  0.00           N  
ATOM   4302  CA  ARG B1916      31.897 -10.482  60.901  1.00  0.00           C  
ATOM   4303  C   ARG B1916      31.283 -10.974  59.596  1.00  0.00           C  
ATOM   4304  O   ARG B1916      30.069 -10.974  59.458  1.00  0.00           O  
ATOM   4305  CB  ARG B1916      31.942 -11.653  61.895  1.00  0.00           C  
ATOM   4306  CG  ARG B1916      32.309 -11.309  63.319  1.00  0.00           C  
ATOM   4307  CD  ARG B1916      33.763 -11.622  63.642  1.00  0.00           C  
ATOM   4308  NE  ARG B1916      34.359 -10.513  64.399  1.00  0.00           N  
ATOM   4309  CZ  ARG B1916      35.603 -10.483  64.875  1.00  0.00           C  
ATOM   4310  NH1 ARG B1916      36.431 -11.510  64.696  1.00  0.00           N  
ATOM   4311  NH2 ARG B1916      36.014  -9.411  65.541  1.00  0.00           N  
ATOM   4312  N   LYS B1917      32.110 -11.391  58.644  1.00  0.00           N  
ATOM   4313  CA  LYS B1917      31.618 -11.912  57.369  1.00  0.00           C  
ATOM   4314  C   LYS B1917      30.758 -13.183  57.521  1.00  0.00           C  
ATOM   4315  O   LYS B1917      29.851 -13.430  56.723  1.00  0.00           O  
ATOM   4316  CB  LYS B1917      32.780 -12.161  56.403  1.00  0.00           C  
ATOM   4317  CG  LYS B1917      34.006 -12.813  57.044  1.00  0.00           C  
ATOM   4318  CD  LYS B1917      34.772 -13.689  56.063  1.00  0.00           C  
ATOM   4319  CE  LYS B1917      36.111 -14.160  56.659  1.00  0.00           C  
ATOM   4320  NZ  LYS B1917      36.629 -15.355  55.949  1.00  0.00           N  
ATOM   4321  N   GLU B1918      31.041 -13.964  58.561  1.00  0.00           N  
ATOM   4322  CA  GLU B1918      30.357 -15.235  58.840  1.00  0.00           C  
ATOM   4323  C   GLU B1918      28.904 -14.932  59.130  1.00  0.00           C  
ATOM   4324  O   GLU B1918      27.999 -15.727  58.813  1.00  0.00           O  
ATOM   4325  CB  GLU B1918      30.952 -15.913  60.085  1.00  0.00           C  
ATOM   4326  CG  GLU B1918      32.229 -15.268  60.622  1.00  0.00           C  
ATOM   4327  CD  GLU B1918      33.445 -15.656  59.824  1.00  0.00           C  
ATOM   4328  OE1 GLU B1918      33.393 -16.692  59.124  1.00  0.00           O  
ATOM   4329  OE2 GLU B1918      34.455 -14.926  59.898  1.00  0.00           O  
ATOM   4330  N   GLU B1929      28.717 -13.773  59.752  1.00  0.00           N  
ATOM   4331  CA  GLU B1929      27.431 -13.253  60.144  1.00  0.00           C  
ATOM   4332  C   GLU B1929      26.794 -12.353  59.074  1.00  0.00           C  
ATOM   4333  O   GLU B1929      25.692 -11.868  59.265  1.00  0.00           O  
ATOM   4334  CB  GLU B1929      27.599 -12.463  61.448  1.00  0.00           C  
ATOM   4335  CG  GLU B1929      27.781 -13.307  62.701  1.00  0.00           C  
ATOM   4336  CD  GLU B1929      26.470 -13.562  63.438  1.00  0.00           C  
ATOM   4337  OE1 GLU B1929      25.380 -13.420  62.811  1.00  0.00           O  
ATOM   4338  OE2 GLU B1929      26.539 -13.904  64.653  1.00  0.00           O  
ATOM   4339  N   LEU B1930      27.472 -12.143  57.949  1.00  0.00           N  
ATOM   4340  CA  LEU B1930      27.079 -11.100  56.991  1.00  0.00           C  
ATOM   4341  C   LEU B1930      25.820 -11.379  56.168  1.00  0.00           C  
ATOM   4342  O   LEU B1930      24.931 -10.545  56.091  1.00  0.00           O  
ATOM   4343  CB  LEU B1930      28.259 -10.743  56.075  1.00  0.00           C  
ATOM   4344  CG  LEU B1930      28.183  -9.555  55.106  1.00  0.00           C  
ATOM   4345  CD1 LEU B1930      27.586  -8.288  55.745  1.00  0.00           C  
ATOM   4346  CD2 LEU B1930      29.572  -9.319  54.527  1.00  0.00           C  
ATOM   4347  N   GLU B1931      25.756 -12.540  55.533  1.00  0.00           N  
ATOM   4348  CA  GLU B1931      24.567 -12.912  54.799  1.00  0.00           C  
ATOM   4349  C   GLU B1931      23.280 -12.872  55.662  1.00  0.00           C  
ATOM   4350  O   GLU B1931      22.308 -12.211  55.282  1.00  0.00           O  
ATOM   4351  CB  GLU B1931      24.778 -14.257  54.132  1.00  0.00           C  
ATOM   4352  CG  GLU B1931      23.809 -14.541  53.020  1.00  0.00           C  
ATOM   4353  CD  GLU B1931      24.069 -15.896  52.410  1.00  0.00           C  
ATOM   4354  OE1 GLU B1931      25.284 -16.277  52.311  1.00  0.00           O  
ATOM   4355  OE2 GLU B1931      23.067 -16.557  52.032  1.00  0.00           O  
ATOM   4356  N   SER B1932      23.284 -13.533  56.822  1.00  0.00           N  
ATOM   4357  CA  SER B1932      22.145 -13.439  57.750  1.00  0.00           C  
ATOM   4358  C   SER B1932      21.823 -12.020  58.264  1.00  0.00           C  
ATOM   4359  O   SER B1932      20.659 -11.676  58.431  1.00  0.00           O  
ATOM   4360  CB  SER B1932      22.273 -14.434  58.917  1.00  0.00           C  
ATOM   4361  OG  SER B1932      23.611 -14.570  59.349  1.00  0.00           O  
ATOM   4362  N   THR B1933      22.856 -11.215  58.504  1.00  0.00           N  
ATOM   4363  CA  THR B1933      22.713  -9.836  58.952  1.00  0.00           C  
ATOM   4364  C   THR B1933      22.005  -8.996  57.926  1.00  0.00           C  
ATOM   4365  O   THR B1933      21.087  -8.239  58.250  1.00  0.00           O  
ATOM   4366  CB  THR B1933      24.086  -9.169  59.148  1.00  0.00           C  
ATOM   4367  OG1 THR B1933      24.821  -9.885  60.130  1.00  0.00           O  
ATOM   4368  CG2 THR B1933      23.940  -7.713  59.581  1.00  0.00           C  
ATOM   4369  N   LEU B1934      22.462  -9.108  56.684  1.00  0.00           N  
ATOM   4370  CA  LEU B1934      21.882  -8.373  55.581  1.00  0.00           C  
ATOM   4371  C   LEU B1934      20.457  -8.794  55.330  1.00  0.00           C  
ATOM   4372  O   LEU B1934      19.594  -7.961  55.102  1.00  0.00           O  
ATOM   4373  CB  LEU B1934      22.736  -8.546  54.322  1.00  0.00           C  
ATOM   4374  CG  LEU B1934      24.032  -7.746  54.390  1.00  0.00           C  
ATOM   4375  CD1 LEU B1934      24.911  -7.986  53.135  1.00  0.00           C  
ATOM   4376  CD2 LEU B1934      23.737  -6.250  54.667  1.00  0.00           C  
ATOM   4377  N   SER B1950      20.215 -10.095  55.377  1.00  0.00           N  
ATOM   4378  CA  SER B1950      18.875 -10.636  55.216  1.00  0.00           C  
ATOM   4379  C   SER B1950      17.931 -10.042  56.250  1.00  0.00           C  
ATOM   4380  O   SER B1950      16.785  -9.704  55.943  1.00  0.00           O  
ATOM   4381  CB  SER B1950      18.898 -12.156  55.336  1.00  0.00           C  
ATOM   4382  OG  SER B1950      17.584 -12.628  55.602  1.00  0.00           O  
ATOM   4383  N   ILE B1951      18.410  -9.891  57.481  1.00  0.00           N  
ATOM   4384  CA  ILE B1951      17.561  -9.323  58.524  1.00  0.00           C  
ATOM   4385  C   ILE B1951      17.359  -7.835  58.290  1.00  0.00           C  
ATOM   4386  O   ILE B1951      16.244  -7.333  58.412  1.00  0.00           O  
ATOM   4387  CB  ILE B1951      18.146  -9.552  59.938  1.00  0.00           C  
ATOM   4388  CG1 ILE B1951      18.175 -11.043  60.269  1.00  0.00           C  
ATOM   4389  CG2 ILE B1951      17.392  -8.707  60.988  1.00  0.00           C  
ATOM   4390  CD1 ILE B1951      19.351 -11.426  61.105  1.00  0.00           C  
ATOM   4391  N   LEU B1955      18.436  -7.128  57.955  1.00  0.00           N  
ATOM   4392  CA  LEU B1955      18.390  -5.658  57.930  1.00  0.00           C  
ATOM   4393  C   LEU B1955      17.478  -5.060  56.855  1.00  0.00           C  
ATOM   4394  O   LEU B1955      17.136  -3.874  56.916  1.00  0.00           O  
ATOM   4395  CB  LEU B1955      19.790  -5.093  57.815  1.00  0.00           C  
ATOM   4396  CG  LEU B1955      20.596  -5.055  59.105  1.00  0.00           C  
ATOM   4397  CD1 LEU B1955      22.052  -4.884  58.776  1.00  0.00           C  
ATOM   4398  CD2 LEU B1955      20.137  -3.930  59.972  1.00  0.00           C  
ATOM   4399  N   MET B1956      17.069  -5.916  55.917  1.00  0.00           N  
ATOM   4400  CA  MET B1956      16.302  -5.585  54.716  1.00  0.00           C  
ATOM   4401  C   MET B1956      14.894  -6.184  54.751  1.00  0.00           C  
ATOM   4402  O   MET B1956      14.728  -7.347  55.136  1.00  0.00           O  
ATOM   4403  CB  MET B1956      17.049  -6.114  53.478  1.00  0.00           C  
ATOM   4404  CG  MET B1956      18.482  -5.604  53.356  1.00  0.00           C  
ATOM   4405  SD  MET B1956      18.682  -3.868  52.836  1.00  0.00           S  
ATOM   4406  CE  MET B1956      17.608  -2.922  53.903  1.00  0.00           C  
HETATM 4407  PG  ATP B 701       4.290  13.216  27.050  1.00  0.00           P  
HETATM 4408  O1G ATP B 701       2.869  13.647  27.282  1.00  0.00           O  
HETATM 4409  O2G ATP B 701       4.962  13.786  25.834  1.00  0.00           O  
HETATM 4410  O3G ATP B 701       5.182  13.161  28.247  1.00  0.00           O  
HETATM 4411  PB  ATP B 701       3.277  10.962  25.601  1.00  0.00           P  
HETATM 4412  O1B ATP B 701       3.579  11.467  24.214  1.00  0.00           O  
HETATM 4413  O2B ATP B 701       1.821  11.079  26.004  1.00  0.00           O  
HETATM 4414  O3B ATP B 701       4.207  11.611  26.727  1.00  0.00           O  
HETATM 4415  PA  ATP B 701       2.863   8.264  24.888  1.00  0.00           P  
HETATM 4416  O1A ATP B 701       1.625   7.946  25.673  1.00  0.00           O  
HETATM 4417  O2A ATP B 701       2.790   8.502  23.430  1.00  0.00           O  
HETATM 4418  O3A ATP B 701       3.634   9.430  25.664  1.00  0.00           O  
HETATM 4419  O5' ATP B 701       3.932   7.127  25.229  1.00  0.00           O  
HETATM 4420  C5' ATP B 701       3.676   6.203  26.282  1.00  0.00           C  
HETATM 4421  C4' ATP B 701       4.690   6.450  27.361  1.00  0.00           C  
HETATM 4422  O4' ATP B 701       5.928   6.716  26.705  1.00  0.00           O  
HETATM 4423  C3' ATP B 701       4.391   7.762  28.095  1.00  0.00           C  
HETATM 4424  O3' ATP B 701       3.470   7.592  29.159  1.00  0.00           O  
HETATM 4425  C2' ATP B 701       5.751   8.190  28.562  1.00  0.00           C  
HETATM 4426  O2' ATP B 701       5.973   7.567  29.812  1.00  0.00           O  
HETATM 4427  C1' ATP B 701       6.706   7.598  27.522  1.00  0.00           C  
HETATM 4428  N9  ATP B 701       7.224   8.686  26.662  1.00  0.00           N  
HETATM 4429  C8  ATP B 701       6.537   9.356  25.697  1.00  0.00           C  
HETATM 4430  N7  ATP B 701       7.338  10.299  25.152  1.00  0.00           N  
HETATM 4431  C5  ATP B 701       8.565  10.212  25.753  1.00  0.00           C  
HETATM 4432  C6  ATP B 701       9.898  10.873  25.656  1.00  0.00           C  
HETATM 4433  N6  ATP B 701      10.135  11.856  24.778  1.00  0.00           N  
HETATM 4434  N1  ATP B 701      10.886  10.489  26.505  1.00  0.00           N  
HETATM 4435  C2  ATP B 701      10.696   9.496  27.390  1.00  0.00           C  
HETATM 4436  N3  ATP B 701       9.527   8.843  27.517  1.00  0.00           N  
HETATM 4437  C4  ATP B 701       8.461   9.156  26.752  1.00  0.00           C  
HETATM 4438  CB  PRI B1566       1.687   4.262  24.396  1.00  0.00           C  
HETATM 4439  CG  PRI B1566       2.518   3.016  24.246  1.00  0.00           C  
HETATM 4440  C   PRI B1566       2.438   5.357  22.280  1.00  0.00           C  
HETATM 4441  OT1 PRI B1566       2.156   6.259  21.486  1.00  0.00           O  
HETATM 4442  N   PRI B1566       1.162   3.251  22.391  1.00  0.00           N  
HETATM 4443  CD  PRI B1566       2.038   2.273  23.047  1.00  0.00           C  
HETATM 4444  CA  PRI B1566       1.319   4.573  22.962  1.00  0.00           C  
TER
END
