# Supplementary material for: Backbone Brackets and Arginine Tweezers delineate Class I and Class II aminoacyl tRNA synthetases
Source: PLoS Comput Biol. 2018 Apr 16;14(4):e1006101. doi: 10.1371/journal.pcbi.1006101 (PMC5919687; doi:10.1371/journal.pcbi.1006101)
Supplement: S12 File — All structures of Class II aaRS with residues renumbered according to the MSA. (GZ) [file pcbi.1006101.s024.tar.gz › 2odr_A_renum.pdb]

ATOM      1  N   ARG A 270      25.958  -3.822   3.488  1.00  0.00           N  
ATOM      2  CA  ARG A 270      25.868  -3.824   4.977  1.00  0.00           C  
ATOM      3  C   ARG A 270      24.527  -4.347   5.480  1.00  0.00           C  
ATOM      4  O   ARG A 270      24.465  -5.075   6.469  1.00  0.00           O  
ATOM      5  CB  ARG A 270      26.121  -2.419   5.534  1.00  0.00           C  
ATOM      6  CG  ARG A 270      26.463  -2.413   7.034  1.00  0.00           C  
ATOM      7  CD  ARG A 270      25.365  -1.814   7.898  1.00  0.00           C  
ATOM      8  NE  ARG A 270      25.523  -0.366   8.025  1.00  0.00           N  
ATOM      9  CZ  ARG A 270      24.695   0.433   8.696  1.00  0.00           C  
ATOM     10  NH1 ARG A 270      23.622  -0.057   9.309  1.00  0.00           N  
ATOM     11  NH2 ARG A 270      24.938   1.737   8.749  1.00  0.00           N  
ATOM     12  N   GLU A 271      23.454  -3.960   4.801  1.00  0.00           N  
ATOM     13  CA  GLU A 271      22.126  -4.522   5.065  1.00  0.00           C  
ATOM     14  C   GLU A 271      22.054  -5.980   4.597  1.00  0.00           C  
ATOM     15  O   GLU A 271      21.215  -6.754   5.063  1.00  0.00           O  
ATOM     16  CB  GLU A 271      21.042  -3.696   4.362  1.00  0.00           C  
ATOM     17  CG  GLU A 271      19.724  -3.657   5.106  1.00  0.00           C  
ATOM     18  CD  GLU A 271      19.789  -2.759   6.328  1.00  0.00           C  
ATOM     19  OE1 GLU A 271      19.820  -1.521   6.156  1.00  0.00           O  
ATOM     20  OE2 GLU A 271      19.817  -3.292   7.459  1.00  0.00           O  
ATOM     21  N   GLU A 272      22.934  -6.331   3.660  1.00  0.00           N  
ATOM     22  CA  GLU A 272      23.100  -7.708   3.203  1.00  0.00           C  
ATOM     23  C   GLU A 272      23.647  -8.599   4.310  1.00  0.00           C  
ATOM     24  O   GLU A 272      23.158  -9.712   4.515  1.00  0.00           O  
ATOM     25  CB  GLU A 272      24.065  -7.763   2.019  1.00  0.00           C  
ATOM     26  CG  GLU A 272      23.575  -7.073   0.769  1.00  0.00           C  
ATOM     27  CD  GLU A 272      24.488  -7.328  -0.415  1.00  0.00           C  
ATOM     28  OE1 GLU A 272      25.723  -7.232  -0.259  1.00  0.00           O  
ATOM     29  OE2 GLU A 272      23.973  -7.632  -1.507  1.00  0.00           O  
ATOM     30  N   ILE A 273      24.664  -8.103   5.014  1.00  0.00           N  
ATOM     31  CA  ILE A 273      25.333  -8.878   6.064  1.00  0.00           C  
ATOM     32  C   ILE A 273      24.352  -9.276   7.170  1.00  0.00           C  
ATOM     33  O   ILE A 273      24.401 -10.400   7.680  1.00  0.00           O  
ATOM     34  CB  ILE A 273      26.519  -8.111   6.718  1.00  0.00           C  
ATOM     35  CG1 ILE A 273      27.500  -7.575   5.671  1.00  0.00           C  
ATOM     36  CG2 ILE A 273      27.264  -9.025   7.677  1.00  0.00           C  
ATOM     37  CD1 ILE A 273      28.744  -6.941   6.267  1.00  0.00           C  
ATOM     38  N   ILE A 274      23.461  -8.353   7.527  1.00  0.00           N  
ATOM     39  CA  ILE A 274      22.490  -8.593   8.594  1.00  0.00           C  
ATOM     40  C   ILE A 274      21.499  -9.666   8.163  1.00  0.00           C  
ATOM     41  O   ILE A 274      21.305 -10.655   8.870  1.00  0.00           O  
ATOM     42  CB  ILE A 274      21.703  -7.320   8.972  1.00  0.00           C  
ATOM     43  CG1 ILE A 274      22.652  -6.192   9.386  1.00  0.00           C  
ATOM     44  CG2 ILE A 274      20.731  -7.619  10.104  1.00  0.00           C  
ATOM     45  CD1 ILE A 274      21.964  -4.869   9.577  1.00  0.00           C  
ATOM     46  N   GLU A 275      20.890  -9.465   6.994  1.00  0.00           N  
ATOM     47  CA  GLU A 275      19.892 -10.398   6.462  1.00  0.00           C  
ATOM     48  C   GLU A 275      20.487 -11.760   6.106  1.00  0.00           C  
ATOM     49  O   GLU A 275      19.821 -12.783   6.256  1.00  0.00           O  
ATOM     50  CB  GLU A 275      19.176  -9.808   5.240  1.00  0.00           C  
ATOM     51  CG  GLU A 275      17.944  -8.982   5.580  1.00  0.00           C  
ATOM     52  CD  GLU A 275      17.197  -8.511   4.340  1.00  0.00           C  
ATOM     53  OE1 GLU A 275      17.800  -7.793   3.511  1.00  0.00           O  
ATOM     54  OE2 GLU A 275      16.004  -8.856   4.196  1.00  0.00           O  
ATOM     55  N   MET A 276      21.727 -11.774   5.628  1.00  0.00           N  
ATOM     56  CA  MET A 276      22.421 -13.032   5.375  1.00  0.00           C  
ATOM     57  C   MET A 276      22.664 -13.773   6.688  1.00  0.00           C  
ATOM     58  O   MET A 276      22.568 -14.999   6.736  1.00  0.00           O  
ATOM     59  CB  MET A 276      23.748 -12.785   4.662  1.00  0.00           C  
ATOM     60  CG  MET A 276      24.619 -14.029   4.508  1.00  0.00           C  
ATOM     61  SD  MET A 276      26.075 -13.760   3.476  1.00  0.00           S  
ATOM     62  CE  MET A 276      26.544 -12.069   3.893  1.00  0.00           C  
ATOM     63  N   ALA A 277      22.983 -13.018   7.741  1.00  0.00           N  
ATOM     64  CA  ALA A 277      23.203 -13.579   9.082  1.00  0.00           C  
ATOM     65  C   ALA A 277      21.909 -14.095   9.705  1.00  0.00           C  
ATOM     66  O   ALA A 277      21.925 -15.049  10.486  1.00  0.00           O  
ATOM     67  CB  ALA A 277      23.840 -12.539   9.994  1.00  0.00           C  
ATOM     68  N   ASN A 278      20.796 -13.452   9.364  1.00  0.00           N  
ATOM     69  CA  ASN A 278      19.480 -13.901   9.806  1.00  0.00           C  
ATOM     70  C   ASN A 278      19.078 -15.225   9.140  1.00  0.00           C  
ATOM     71  O   ASN A 278      18.460 -16.076   9.779  1.00  0.00           O  
ATOM     72  CB  ASN A 278      18.422 -12.820   9.541  1.00  0.00           C  
ATOM     73  CG  ASN A 278      18.663 -11.546  10.349  1.00  0.00           C  
ATOM     74  OD1 ASN A 278      19.624 -11.447  11.116  1.00  0.00           O  
ATOM     75  ND2 ASN A 278      17.787 -10.563  10.171  1.00  0.00           N  
ATOM     76  N   LYS A 279      19.433 -15.395   7.866  1.00  0.00           N  
ATOM     77  CA  LYS A 279      19.189 -16.654   7.152  1.00  0.00           C  
ATOM     78  C   LYS A 279      20.047 -17.769   7.747  1.00  0.00           C  
ATOM     79  O   LYS A 279      19.530 -18.702   8.362  1.00  0.00           O  
ATOM     80  CB  LYS A 279      19.480 -16.514   5.648  1.00  0.00           C  
ATOM     81  CG  LYS A 279      18.361 -15.868   4.838  1.00  0.00           C  
ATOM     82  CD  LYS A 279      18.548 -16.097   3.340  1.00  0.00           C  
ATOM     83  CE  LYS A 279      17.342 -15.620   2.548  1.00  0.00           C  
ATOM     84  NZ  LYS A 279      17.297 -16.209   1.184  1.00  0.00           N  
ATOM     85  N   ASP A 281      21.357 -17.659   7.552  1.00  0.00           N  
ATOM     86  CA  ASP A 281      22.317 -18.581   8.140  1.00  0.00           C  
ATOM     87  C   ASP A 281      23.448 -17.750   8.729  1.00  0.00           C  
ATOM     88  O   ASP A 281      24.160 -17.054   8.002  1.00  0.00           O  
ATOM     89  CB  ASP A 281      22.848 -19.554   7.082  1.00  0.00           C  
ATOM     90  CG  ASP A 281      23.917 -20.494   7.620  1.00  0.00           C  
ATOM     91  OD1 ASP A 281      24.194 -20.484   8.838  1.00  0.00           O  
ATOM     92  OD2 ASP A 281      24.487 -21.252   6.811  1.00  0.00           O  
ATOM     93  N   PHE A 282      23.605 -17.828  10.047  1.00  0.00           N  
ATOM     94  CA  PHE A 282      24.599 -17.025  10.749  1.00  0.00           C  
ATOM     95  C   PHE A 282      26.017 -17.422  10.357  1.00  0.00           C  
ATOM     96  O   PHE A 282      26.772 -16.590   9.859  1.00  0.00           O  
ATOM     97  CB  PHE A 282      24.423 -17.151  12.265  1.00  0.00           C  
ATOM     98  CG  PHE A 282      25.344 -16.265  13.056  1.00  0.00           C  
ATOM     99  CD1 PHE A 282      25.085 -14.910  13.175  1.00  0.00           C  
ATOM    100  CD2 PHE A 282      26.473 -16.787  13.674  1.00  0.00           C  
ATOM    101  CE1 PHE A 282      25.933 -14.088  13.899  1.00  0.00           C  
ATOM    102  CE2 PHE A 282      27.326 -15.971  14.398  1.00  0.00           C  
ATOM    103  CZ  PHE A 282      27.055 -14.620  14.509  1.00  0.00           C  
ATOM    104  N   GLU A 283      26.367 -18.689  10.569  1.00  0.00           N  
ATOM    105  CA  GLU A 283      27.756 -19.127  10.423  1.00  0.00           C  
ATOM    106  C   GLU A 283      28.320 -18.936   9.017  1.00  0.00           C  
ATOM    107  O   GLU A 283      29.524 -18.728   8.871  1.00  0.00           O  
ATOM    108  CB  GLU A 283      27.950 -20.576  10.877  1.00  0.00           C  
ATOM    109  CG  GLU A 283      29.408 -21.025  10.800  1.00  0.00           C  
ATOM    110  CD  GLU A 283      29.739 -22.164  11.736  1.00  0.00           C  
ATOM    111  OE1 GLU A 283      28.867 -23.032  11.962  1.00  0.00           O  
ATOM    112  OE2 GLU A 283      30.884 -22.194  12.241  1.00  0.00           O  
ATOM    113  N   LYS A 291      27.480 -18.993   7.986  1.00  0.00           N  
ATOM    114  CA  LYS A 291      27.968 -18.680   6.640  1.00  0.00           C  
ATOM    115  C   LYS A 291      28.201 -17.168   6.520  1.00  0.00           C  
ATOM    116  O   LYS A 291      29.212 -16.737   5.965  1.00  0.00           O  
ATOM    117  CB  LYS A 291      27.048 -19.235   5.535  1.00  0.00           C  
ATOM    118  CG  LYS A 291      25.892 -18.346   5.088  1.00  0.00           C  
ATOM    119  CD  LYS A 291      25.024 -19.082   4.075  1.00  0.00           C  
ATOM    120  CE  LYS A 291      23.821 -18.250   3.648  1.00  0.00           C  
ATOM    121  NZ  LYS A 291      22.738 -19.085   3.055  1.00  0.00           N  
ATOM    122  N   ALA A 292      27.283 -16.376   7.073  1.00  0.00           N  
ATOM    123  CA  ALA A 292      27.464 -14.924   7.166  1.00  0.00           C  
ATOM    124  C   ALA A 292      28.751 -14.574   7.917  1.00  0.00           C  
ATOM    125  O   ALA A 292      29.471 -13.660   7.528  1.00  0.00           O  
ATOM    126  CB  ALA A 292      26.269 -14.278   7.853  1.00  0.00           C  
ATOM    127  N   TRP A 293      29.029 -15.317   8.987  1.00  0.00           N  
ATOM    128  CA  TRP A 293      30.210 -15.097   9.827  1.00  0.00           C  
ATOM    129  C   TRP A 293      31.520 -15.514   9.140  1.00  0.00           C  
ATOM    130  O   TRP A 293      32.533 -14.817   9.256  1.00  0.00           O  
ATOM    131  CB  TRP A 293      30.044 -15.851  11.155  1.00  0.00           C  
ATOM    132  CG  TRP A 293      31.241 -15.790  12.044  1.00  0.00           C  
ATOM    133  CD1 TRP A 293      31.734 -14.689  12.673  1.00  0.00           C  
ATOM    134  CD2 TRP A 293      32.097 -16.880  12.408  1.00  0.00           C  
ATOM    135  NE1 TRP A 293      32.846 -15.021  13.404  1.00  0.00           N  
ATOM    136  CE2 TRP A 293      33.092 -16.360  13.259  1.00  0.00           C  
ATOM    137  CE3 TRP A 293      32.120 -18.245  12.096  1.00  0.00           C  
ATOM    138  CZ2 TRP A 293      34.098 -17.152  13.803  1.00  0.00           C  
ATOM    139  CZ3 TRP A 293      33.120 -19.034  12.637  1.00  0.00           C  
ATOM    140  CH2 TRP A 293      34.096 -18.484  13.481  1.00  0.00           C  
ATOM    141  N   ILE A 296      31.491 -16.645   8.433  1.00  0.00           N  
ATOM    142  CA  ILE A 296      32.676 -17.175   7.753  1.00  0.00           C  
ATOM    143  C   ILE A 296      32.976 -16.423   6.461  1.00  0.00           C  
ATOM    144  O   ILE A 296      34.132 -16.097   6.191  1.00  0.00           O  
ATOM    145  CB  ILE A 296      32.531 -18.678   7.425  1.00  0.00           C  
ATOM    146  CG1 ILE A 296      32.599 -19.517   8.703  1.00  0.00           C  
ATOM    147  CG2 ILE A 296      33.637 -19.127   6.482  1.00  0.00           C  
ATOM    148  CD1 ILE A 296      32.252 -20.984   8.506  1.00  0.00           C  
ATOM    149  N   GLU A 297      31.940 -16.160   5.666  1.00  0.00           N  
ATOM    150  CA  GLU A 297      32.106 -15.468   4.381  1.00  0.00           C  
ATOM    151  C   GLU A 297      32.447 -13.988   4.558  1.00  0.00           C  
ATOM    152  O   GLU A 297      33.024 -13.370   3.664  1.00  0.00           O  
ATOM    153  CB  GLU A 297      30.852 -15.622   3.511  1.00  0.00           C  
ATOM    154  CG  GLU A 297      30.610 -17.053   3.034  1.00  0.00           C  
ATOM    155  CD  GLU A 297      29.289 -17.224   2.306  1.00  0.00           C  
ATOM    156  OE1 GLU A 297      28.842 -16.260   1.652  1.00  0.00           O  
ATOM    157  OE2 GLU A 297      28.701 -18.326   2.383  1.00  0.00           O  
ATOM    158  N   THR A 298      32.086 -13.432   5.711  1.00  0.00           N  
ATOM    159  CA  THR A 298      32.421 -12.050   6.054  1.00  0.00           C  
ATOM    160  C   THR A 298      33.926 -11.822   6.245  1.00  0.00           C  
ATOM    161  O   THR A 298      34.420 -10.728   5.973  1.00  0.00           O  
ATOM    162  CB  THR A 298      31.650 -11.602   7.320  1.00  0.00           C  
ATOM    163  OG1 THR A 298      30.728 -10.570   6.969  1.00  0.00           O  
ATOM    164  CG2 THR A 298      32.584 -11.096   8.404  1.00  0.00           C  
ATOM    165  N   LYS A 303      34.633 -12.856   6.712  1.00  0.00           N  
ATOM    166  CA  LYS A 303      36.085 -12.822   6.944  1.00  0.00           C  
ATOM    167  C   LYS A 303      36.836 -11.798   6.095  1.00  0.00           C  
ATOM    168  O   LYS A 303      37.499 -10.913   6.629  1.00  0.00           O  
ATOM    169  CB  LYS A 303      36.678 -14.215   6.684  1.00  0.00           C  
ATOM    170  CG  LYS A 303      38.187 -14.347   6.949  1.00  0.00           C  
ATOM    171  CD  LYS A 303      38.796 -15.524   6.195  1.00  0.00           C  
ATOM    172  CE  LYS A 303      38.233 -16.852   6.667  1.00  0.00           C  
ATOM    173  NZ  LYS A 303      38.793 -17.986   5.886  1.00  0.00           N  
ATOM    174  N   ASP A 305      36.717 -11.921   4.775  1.00  0.00           N  
ATOM    175  CA  ASP A 305      37.580 -11.190   3.839  1.00  0.00           C  
ATOM    176  C   ASP A 305      37.207  -9.725   3.598  1.00  0.00           C  
ATOM    177  O   ASP A 305      37.906  -9.031   2.861  1.00  0.00           O  
ATOM    178  CB  ASP A 305      37.650 -11.934   2.503  1.00  0.00           C  
ATOM    179  CG  ASP A 305      38.290 -13.299   2.637  1.00  0.00           C  
ATOM    180  OD1 ASP A 305      39.405 -13.383   3.197  1.00  0.00           O  
ATOM    181  OD2 ASP A 305      37.678 -14.288   2.184  1.00  0.00           O  
ATOM    182  N   LEU A 306      36.117  -9.257   4.203  1.00  0.00           N  
ATOM    183  CA  LEU A 306      35.817  -7.819   4.239  1.00  0.00           C  
ATOM    184  C   LEU A 306      36.964  -7.046   4.888  1.00  0.00           C  
ATOM    185  O   LEU A 306      37.441  -6.054   4.334  1.00  0.00           O  
ATOM    186  CB  LEU A 306      34.515  -7.541   4.998  1.00  0.00           C  
ATOM    187  CG  LEU A 306      33.290  -7.296   4.119  1.00  0.00           C  
ATOM    188  CD1 LEU A 306      31.999  -7.628   4.862  1.00  0.00           C  
ATOM    189  CD2 LEU A 306      33.294  -5.849   3.628  1.00  0.00           C  
ATOM    190  N   ILE A 307      37.385  -7.542   6.074  1.00  0.00           N  
ATOM    191  CA  ILE A 307      38.525  -6.940   6.756  1.00  0.00           C  
ATOM    192  C   ILE A 307      39.821  -7.194   5.994  1.00  0.00           C  
ATOM    193  O   ILE A 307      40.428  -8.258   6.119  1.00  0.00           O  
ATOM    194  CB  ILE A 307      38.672  -7.478   8.192  1.00  0.00           C  
ATOM    195  CG1 ILE A 307      37.295  -7.749   8.803  1.00  0.00           C  
ATOM    196  CG2 ILE A 307      39.456  -6.497   9.050  1.00  0.00           C  
ATOM    197  CD1 ILE A 307      37.336  -8.070  10.281  1.00  0.00           C  
ATOM    198  N   LYS A 308      40.244  -6.205   5.209  1.00  0.00           N  
ATOM    199  CA  LYS A 308      41.454  -6.324   4.403  1.00  0.00           C  
ATOM    200  C   LYS A 308      42.700  -6.192   5.280  1.00  0.00           C  
ATOM    201  O   LYS A 308      42.854  -5.201   6.006  1.00  0.00           O  
ATOM    202  CB  LYS A 308      41.478  -5.247   3.310  1.00  0.00           C  
ATOM    203  CG  LYS A 308      40.302  -5.307   2.332  1.00  0.00           C  
ATOM    204  CD  LYS A 308      40.268  -4.072   1.434  1.00  0.00           C  
ATOM    205  CE  LYS A 308      38.955  -3.984   0.650  1.00  0.00           C  
ATOM    206  NZ  LYS A 308      38.861  -2.745  -0.194  1.00  0.00           N  
ATOM    207  N   ALA A 309      43.583  -7.191   5.211  1.00  0.00           N  
ATOM    208  CA  ALA A 309      44.873  -7.132   5.903  1.00  0.00           C  
ATOM    209  C   ALA A 309      45.769  -6.098   5.217  1.00  0.00           C  
ATOM    210  O   ALA A 309      45.609  -5.820   4.021  1.00  0.00           O  
ATOM    211  CB  ALA A 309      45.544  -8.500   5.928  1.00  0.00           C  
ATOM    212  N   LYS A 310      46.703  -5.539   5.984  1.00  0.00           N  
ATOM    213  CA  LYS A 310      47.555  -4.438   5.520  1.00  0.00           C  
ATOM    214  C   LYS A 310      48.649  -4.936   4.565  1.00  0.00           C  
ATOM    215  O   LYS A 310      48.762  -6.134   4.332  1.00  0.00           O  
ATOM    216  CB  LYS A 310      48.186  -3.734   6.728  1.00  0.00           C  
ATOM    217  CG  LYS A 310      47.173  -3.064   7.654  1.00  0.00           C  
ATOM    218  CD  LYS A 310      47.795  -2.610   8.953  1.00  0.00           C  
ATOM    219  CE  LYS A 310      46.836  -1.720   9.724  1.00  0.00           C  
ATOM    220  NZ  LYS A 310      47.460  -1.123  10.926  1.00  0.00           N  
ATOM    221  N   LYS A 311      49.468  -4.037   4.022  1.00  0.00           N  
ATOM    222  CA  LYS A 311      50.561  -4.454   3.122  1.00  0.00           C  
ATOM    223  C   LYS A 311      51.683  -5.162   3.888  1.00  0.00           C  
ATOM    224  O   LYS A 311      51.746  -5.102   5.121  1.00  0.00           O  
ATOM    225  CB  LYS A 311      51.150  -3.261   2.364  1.00  0.00           C  
ATOM    226  CG  LYS A 311      50.159  -2.490   1.493  1.00  0.00           C  
ATOM    227  CD  LYS A 311      50.123  -2.986   0.054  1.00  0.00           C  
ATOM    228  CE  LYS A 311      49.399  -1.993  -0.841  1.00  0.00           C  
ATOM    229  NZ  LYS A 311      49.417  -2.408  -2.270  1.00  0.00           N  
ATOM    230  N   ILE A 312      52.582  -5.804   3.146  1.00  0.00           N  
ATOM    231  CA  ILE A 312      53.635  -6.651   3.729  1.00  0.00           C  
ATOM    232  C   ILE A 312      54.691  -5.881   4.516  1.00  0.00           C  
ATOM    233  O   ILE A 312      55.262  -6.416   5.459  1.00  0.00           O  
ATOM    234  CB  ILE A 312      54.343  -7.488   2.634  1.00  0.00           C  
ATOM    235  CG1 ILE A 312      55.239  -8.574   3.252  1.00  0.00           C  
ATOM    236  CG2 ILE A 312      55.132  -6.571   1.693  1.00  0.00           C  
ATOM    237  CD1 ILE A 312      54.612  -9.344   4.401  1.00  0.00           C  
ATOM    238  N   ASN A 313      54.953  -4.642   4.108  1.00  0.00           N  
ATOM    239  CA  ASN A 313      55.842  -3.740   4.842  1.00  0.00           C  
ATOM    240  C   ASN A 313      55.092  -2.880   5.859  1.00  0.00           C  
ATOM    241  O   ASN A 313      55.655  -1.944   6.426  1.00  0.00           O  
ATOM    242  CB  ASN A 313      56.623  -2.844   3.873  1.00  0.00           C  
ATOM    243  CG  ASN A 313      57.716  -3.591   3.138  1.00  0.00           C  
ATOM    244  OD1 ASN A 313      58.329  -4.510   3.679  1.00  0.00           O  
ATOM    245  ND2 ASN A 313      57.975  -3.193   1.900  1.00  0.00           N  
ATOM    246  N   GLU A 314      53.813  -3.184   6.060  1.00  0.00           N  
ATOM    247  CA  GLU A 314      53.024  -2.593   7.135  1.00  0.00           C  
ATOM    248  C   GLU A 314      52.478  -3.678   8.076  1.00  0.00           C  
ATOM    249  O   GLU A 314      51.919  -3.352   9.128  1.00  0.00           O  
ATOM    250  CB  GLU A 314      51.881  -1.762   6.547  1.00  0.00           C  
ATOM    251  CG  GLU A 314      52.343  -0.543   5.719  1.00  0.00           C  
ATOM    252  CD  GLU A 314      51.577  -0.371   4.394  1.00  0.00           C  
ATOM    253  OE1 GLU A 314      50.337  -0.574   4.362  1.00  0.00           O  
ATOM    254  OE2 GLU A 314      52.227  -0.032   3.376  1.00  0.00           O  
ATOM    255  N   SER A 315      52.647  -4.954   7.703  1.00  0.00           N  
ATOM    256  CA  SER A 315      52.341  -6.087   8.583  1.00  0.00           C  
ATOM    257  C   SER A 315      53.089  -5.953   9.913  1.00  0.00           C  
ATOM    258  O   SER A 315      54.100  -5.261   9.984  1.00  0.00           O  
ATOM    259  CB  SER A 315      52.709  -7.410   7.905  1.00  0.00           C  
ATOM    260  OG  SER A 315      51.875  -7.687   6.790  1.00  0.00           O  
ATOM    261  N   TYR A 316      52.609  -6.641  10.949  1.00  0.00           N  
ATOM    262  CA  TYR A 316      52.918  -6.280  12.358  1.00  0.00           C  
ATOM    263  C   TYR A 316      54.354  -5.849  12.702  1.00  0.00           C  
ATOM    264  O   TYR A 316      54.554  -4.713  13.174  1.00  0.00           O  
ATOM    265  CB  TYR A 316      52.510  -7.383  13.355  1.00  0.00           C  
ATOM    266  CG  TYR A 316      53.291  -7.293  14.666  1.00  0.00           C  
ATOM    267  CD1 TYR A 316      53.150  -6.191  15.510  1.00  0.00           C  
ATOM    268  CD2 TYR A 316      54.193  -8.287  15.034  1.00  0.00           C  
ATOM    269  CE1 TYR A 316      53.868  -6.099  16.691  1.00  0.00           C  
ATOM    270  CE2 TYR A 316      54.917  -8.202  16.209  1.00  0.00           C  
ATOM    271  CZ  TYR A 316      54.753  -7.109  17.038  1.00  0.00           C  
ATOM    272  OH  TYR A 316      55.475  -7.028  18.216  1.00  0.00           O  
ATOM    273  N   PRO A 317      55.345  -6.747  12.503  1.00  0.00           N  
ATOM    274  CA  PRO A 317      56.661  -6.458  13.079  1.00  0.00           C  
ATOM    275  C   PRO A 317      57.184  -5.120  12.584  1.00  0.00           C  
ATOM    276  O   PRO A 317      57.703  -4.339  13.372  1.00  0.00           O  
ATOM    277  CB  PRO A 317      57.533  -7.597  12.566  1.00  0.00           C  
ATOM    278  CG  PRO A 317      56.584  -8.661  12.186  1.00  0.00           C  
ATOM    279  CD  PRO A 317      55.342  -7.997  11.728  1.00  0.00           C  
ATOM    280  N   ARG A 318      56.992  -4.855  11.291  1.00  0.00           N  
ATOM    281  CA  ARG A 318      57.481  -3.629  10.654  1.00  0.00           C  
ATOM    282  C   ARG A 318      56.772  -2.343  11.056  1.00  0.00           C  
ATOM    283  O   ARG A 318      57.271  -1.258  10.756  1.00  0.00           O  
ATOM    284  CB  ARG A 318      57.477  -3.772   9.135  1.00  0.00           C  
ATOM    285  CG  ARG A 318      58.808  -4.213   8.595  1.00  0.00           C  
ATOM    286  CD  ARG A 318      58.672  -5.181   7.467  1.00  0.00           C  
ATOM    287  NE  ARG A 318      58.555  -6.551   7.954  1.00  0.00           N  
ATOM    288  CZ  ARG A 318      57.413  -7.205   8.142  1.00  0.00           C  
ATOM    289  NH1 ARG A 318      56.241  -6.640   7.896  1.00  0.00           N  
ATOM    290  NH2 ARG A 318      57.444  -8.450   8.580  1.00  0.00           N  
ATOM    291  N   ILE A 319      55.636  -2.451  11.735  1.00  0.00           N  
ATOM    292  CA  ILE A 319      55.081  -1.290  12.430  1.00  0.00           C  
ATOM    293  C   ILE A 319      56.007  -0.975  13.589  1.00  0.00           C  
ATOM    294  O   ILE A 319      56.657  -1.873  14.110  1.00  0.00           O  
ATOM    295  CB  ILE A 319      53.697  -1.556  13.035  1.00  0.00           C  
ATOM    296  CG1 ILE A 319      52.712  -2.073  11.981  1.00  0.00           C  
ATOM    297  CG2 ILE A 319      53.166  -0.282  13.679  1.00  0.00           C  
ATOM    298  CD1 ILE A 319      51.418  -2.578  12.579  1.00  0.00           C  
ATOM    299  N   LYS A 320      56.080   0.289  13.986  1.00  0.00           N  
ATOM    300  CA  LYS A 320      56.778   0.657  15.215  1.00  0.00           C  
ATOM    301  C   LYS A 320      55.789   1.396  16.083  1.00  0.00           C  
ATOM    302  O   LYS A 320      55.296   2.450  15.669  1.00  0.00           O  
ATOM    303  CB  LYS A 320      58.018   1.522  14.931  1.00  0.00           C  
ATOM    304  CG  LYS A 320      57.778   3.024  14.561  1.00  0.00           C  
ATOM    305  CD  LYS A 320      59.089   3.689  14.049  1.00  0.00           C  
ATOM    306  CE  LYS A 320      59.131   5.215  14.283  1.00  0.00           C  
ATOM    307  NZ  LYS A 320      60.429   5.827  13.822  1.00  0.00           N  
ATOM    308  N   PRO A 321      55.461   0.840  17.272  1.00  0.00           N  
ATOM    309  CA  PRO A 321      54.543   1.571  18.167  1.00  0.00           C  
ATOM    310  C   PRO A 321      55.132   2.903  18.586  1.00  0.00           C  
ATOM    311  O   PRO A 321      56.351   3.072  18.570  1.00  0.00           O  
ATOM    312  CB  PRO A 321      54.405   0.658  19.396  1.00  0.00           C  
ATOM    313  CG  PRO A 321      54.876  -0.694  18.955  1.00  0.00           C  
ATOM    314  CD  PRO A 321      55.889  -0.447  17.855  1.00  0.00           C  
ATOM    315  N   VAL A 322      54.268   3.843  18.931  1.00  0.00           N  
ATOM    316  CA  VAL A 322      54.712   5.141  19.393  1.00  0.00           C  
ATOM    317  C   VAL A 322      53.895   5.534  20.595  1.00  0.00           C  
ATOM    318  O   VAL A 322      52.678   5.712  20.502  1.00  0.00           O  
ATOM    319  CB  VAL A 322      54.589   6.227  18.309  1.00  0.00           C  
ATOM    320  CG1 VAL A 322      54.288   7.583  18.935  1.00  0.00           C  
ATOM    321  CG2 VAL A 322      55.854   6.294  17.487  1.00  0.00           C  
ATOM    322  N   PHE A 323      54.581   5.646  21.726  1.00  0.00           N  
ATOM    323  CA  PHE A 323      53.991   6.143  22.952  1.00  0.00           C  
ATOM    324  C   PHE A 323      55.004   7.019  23.636  1.00  0.00           C  
ATOM    325  O   PHE A 323      56.195   6.910  23.375  1.00  0.00           O  
ATOM    326  CB  PHE A 323      53.587   4.994  23.867  1.00  0.00           C  
ATOM    327  CG  PHE A 323      54.672   3.981  24.082  1.00  0.00           C  
ATOM    328  CD1 PHE A 323      55.603   4.153  25.081  1.00  0.00           C  
ATOM    329  CD2 PHE A 323      54.756   2.853  23.286  1.00  0.00           C  
ATOM    330  CE1 PHE A 323      56.593   3.221  25.287  1.00  0.00           C  
ATOM    331  CE2 PHE A 323      55.747   1.917  23.494  1.00  0.00           C  
ATOM    332  CZ  PHE A 323      56.663   2.104  24.494  1.00  0.00           C  
ATOM    333  N   GLY A 324      54.521   7.898  24.498  1.00  0.00           N  
ATOM    334  CA  GLY A 324      55.395   8.747  25.280  1.00  0.00           C  
ATOM    335  C   GLY A 324      56.270   7.931  26.208  1.00  0.00           C  
ATOM    336  O   GLY A 324      55.824   6.958  26.808  1.00  0.00           O  
ATOM    337  N   LYS A 325      57.532   8.313  26.311  1.00  0.00           N  
ATOM    338  CA  LYS A 325      58.453   7.623  27.193  1.00  0.00           C  
ATOM    339  C   LYS A 325      58.987   8.627  28.172  1.00  0.00           C  
ATOM    340  O   LYS A 325      58.922   9.825  27.934  1.00  0.00           O  
ATOM    341  CB  LYS A 325      59.564   6.959  26.396  1.00  0.00           C  
ATOM    342  CG  LYS A 325      59.016   6.304  25.160  1.00  0.00           C  
ATOM    343  CD  LYS A 325      59.865   5.226  24.566  1.00  0.00           C  
ATOM    344  CE  LYS A 325      59.164   4.715  23.293  1.00  0.00           C  
ATOM    345  NZ  LYS A 325      59.751   3.435  22.761  1.00  0.00           N  
ATOM    346  N   THR A 332      59.492   8.129  29.292  1.00  0.00           N  
ATOM    347  CA  THR A 332      59.729   8.961  30.457  1.00  0.00           C  
ATOM    348  C   THR A 332      61.138   8.702  30.969  1.00  0.00           C  
ATOM    349  O   THR A 332      61.661   7.597  30.792  1.00  0.00           O  
ATOM    350  CB  THR A 332      58.677   8.654  31.523  1.00  0.00           C  
ATOM    351  OG1 THR A 332      58.790   9.590  32.596  1.00  0.00           O  
ATOM    352  CG2 THR A 332      58.828   7.221  32.032  1.00  0.00           C  
ATOM    353  N   HIS A 333      61.757   9.722  31.577  1.00  0.00           N  
ATOM    354  CA  HIS A 333      63.159   9.625  32.025  1.00  0.00           C  
ATOM    355  C   HIS A 333      63.249   9.160  33.485  1.00  0.00           C  
ATOM    356  O   HIS A 333      62.465   9.609  34.329  1.00  0.00           O  
ATOM    357  CB  HIS A 333      63.882  10.970  31.849  1.00  0.00           C  
ATOM    358  CG  HIS A 333      65.349  10.896  32.120  1.00  0.00           C  
ATOM    359  ND1 HIS A 333      66.269  10.565  31.152  1.00  0.00           N  
ATOM    360  CD2 HIS A 333      66.051  11.058  33.262  1.00  0.00           C  
ATOM    361  CE1 HIS A 333      67.479  10.546  31.683  1.00  0.00           C  
ATOM    362  NE2 HIS A 333      67.373  10.840  32.964  1.00  0.00           N  
ATOM    363  N   PRO A 334      64.190   8.249  33.788  1.00  0.00           N  
ATOM    364  CA  PRO A 334      64.275   7.708  35.148  1.00  0.00           C  
ATOM    365  C   PRO A 334      64.505   8.756  36.241  1.00  0.00           C  
ATOM    366  O   PRO A 334      63.734   8.831  37.199  1.00  0.00           O  
ATOM    367  CB  PRO A 334      65.438   6.711  35.077  1.00  0.00           C  
ATOM    368  CG  PRO A 334      66.147   7.005  33.824  1.00  0.00           C  
ATOM    369  CD  PRO A 334      65.177   7.637  32.888  1.00  0.00           C  
ATOM    370  N   VAL A 335      65.544   9.563  36.107  1.00  0.00           N  
ATOM    371  CA  VAL A 335      65.760  10.661  37.058  1.00  0.00           C  
ATOM    372  C   VAL A 335      64.475  11.458  37.289  1.00  0.00           C  
ATOM    373  O   VAL A 335      64.123  11.768  38.422  1.00  0.00           O  
ATOM    374  CB  VAL A 335      66.914  11.615  36.621  1.00  0.00           C  
ATOM    375  CG1 VAL A 335      66.927  12.879  37.443  1.00  0.00           C  
ATOM    376  CG2 VAL A 335      68.267  10.907  36.724  1.00  0.00           C  
ATOM    377  N   ASN A 336      63.758  11.764  36.222  1.00  0.00           N  
ATOM    378  CA  ASN A 336      62.538  12.546  36.349  1.00  0.00           C  
ATOM    379  C   ASN A 336      61.432  11.781  37.077  1.00  0.00           C  
ATOM    380  O   ASN A 336      60.702  12.343  37.907  1.00  0.00           O  
ATOM    381  CB  ASN A 336      62.062  13.033  34.980  1.00  0.00           C  
ATOM    382  CG  ASN A 336      62.948  14.131  34.419  1.00  0.00           C  
ATOM    383  OD1 ASN A 336      64.149  14.111  34.603  1.00  0.00           O  
ATOM    384  ND2 ASN A 336      62.357  15.090  33.741  1.00  0.00           N  
ATOM    385  N   ASP A 337      61.319  10.494  36.788  1.00  0.00           N  
ATOM    386  CA  ASP A 337      60.326   9.668  37.454  1.00  0.00           C  
ATOM    387  C   ASP A 337      60.601   9.592  38.945  1.00  0.00           C  
ATOM    388  O   ASP A 337      59.674   9.736  39.741  1.00  0.00           O  
ATOM    389  CB  ASP A 337      60.303   8.277  36.830  1.00  0.00           C  
ATOM    390  CG  ASP A 337      59.645   8.274  35.489  1.00  0.00           C  
ATOM    391  OD1 ASP A 337      58.691   9.080  35.310  1.00  0.00           O  
ATOM    392  OD2 ASP A 337      60.078   7.479  34.636  1.00  0.00           O  
ATOM    393  N   THR A 338      61.871   9.387  39.312  1.00  0.00           N  
ATOM    394  CA  THR A 338      62.293   9.397  40.718  1.00  0.00           C  
ATOM    395  C   THR A 338      61.907  10.709  41.398  1.00  0.00           C  
ATOM    396  O   THR A 338      61.330  10.711  42.480  1.00  0.00           O  
ATOM    397  CB  THR A 338      63.809   9.186  40.857  1.00  0.00           C  
ATOM    398  OG1 THR A 338      64.174   7.927  40.266  1.00  0.00           O  
ATOM    399  CG2 THR A 338      64.216   9.210  42.324  1.00  0.00           C  
ATOM    400  N   ILE A 339      62.206  11.826  40.747  1.00  0.00           N  
ATOM    401  CA  ILE A 339      61.875  13.124  41.309  1.00  0.00           C  
ATOM    402  C   ILE A 339      60.382  13.186  41.608  1.00  0.00           C  
ATOM    403  O   ILE A 339      59.965  13.791  42.604  1.00  0.00           O  
ATOM    404  CB  ILE A 339      62.306  14.285  40.388  1.00  0.00           C  
ATOM    405  CG1 ILE A 339      63.837  14.388  40.367  1.00  0.00           C  
ATOM    406  CG2 ILE A 339      61.685  15.598  40.868  1.00  0.00           C  
ATOM    407  CD1 ILE A 339      64.414  15.056  39.158  1.00  0.00           C  
ATOM    408  N   GLU A 340      59.568  12.555  40.766  1.00  0.00           N  
ATOM    409  CA  GLU A 340      58.128  12.595  40.980  1.00  0.00           C  
ATOM    410  C   GLU A 340      57.742  11.659  42.111  1.00  0.00           C  
ATOM    411  O   GLU A 340      56.973  12.010  42.997  1.00  0.00           O  
ATOM    412  CB  GLU A 340      57.382  12.236  39.708  1.00  0.00           C  
ATOM    413  CG  GLU A 340      55.881  12.199  39.866  1.00  0.00           C  
ATOM    414  CD  GLU A 340      55.295  13.533  40.266  1.00  0.00           C  
ATOM    415  OE1 GLU A 340      55.944  14.573  40.005  1.00  0.00           O  
ATOM    416  OE2 GLU A 340      54.173  13.532  40.830  1.00  0.00           O  
ATOM    417  N   ASN A 341      58.291  10.460  42.084  1.00  0.00           N  
ATOM    418  CA  ASN A 341      57.992   9.471  43.117  1.00  0.00           C  
ATOM    419  C   ASN A 341      58.410   9.952  44.496  1.00  0.00           C  
ATOM    420  O   ASN A 341      57.773   9.626  45.490  1.00  0.00           O  
ATOM    421  CB  ASN A 341      58.672   8.138  42.792  1.00  0.00           C  
ATOM    422  CG  ASN A 341      58.168   7.540  41.509  1.00  0.00           C  
ATOM    423  OD1 ASN A 341      57.134   7.951  40.990  1.00  0.00           O  
ATOM    424  ND2 ASN A 341      58.896   6.582  40.978  1.00  0.00           N  
ATOM    425  N   LEU A 342      59.489  10.724  44.549  1.00  0.00           N  
ATOM    426  CA  LEU A 342      59.929  11.319  45.805  1.00  0.00           C  
ATOM    427  C   LEU A 342      58.928  12.367  46.242  1.00  0.00           C  
ATOM    428  O   LEU A 342      58.384  12.294  47.337  1.00  0.00           O  
ATOM    429  CB  LEU A 342      61.349  11.899  45.692  1.00  0.00           C  
ATOM    430  CG  LEU A 342      62.422  10.802  45.686  1.00  0.00           C  
ATOM    431  CD1 LEU A 342      63.738  11.351  45.169  1.00  0.00           C  
ATOM    432  CD2 LEU A 342      62.578  10.194  47.065  1.00  0.00           C  
ATOM    433  N   ARG A 343      58.630  13.313  45.377  1.00  0.00           N  
ATOM    434  CA  ARG A 343      57.676  14.331  45.791  1.00  0.00           C  
ATOM    435  C   ARG A 343      56.303  13.734  46.151  1.00  0.00           C  
ATOM    436  O   ARG A 343      55.517  14.374  46.861  1.00  0.00           O  
ATOM    437  CB  ARG A 343      57.573  15.499  44.791  1.00  0.00           C  
ATOM    438  CG  ARG A 343      57.026  15.185  43.442  1.00  0.00           C  
ATOM    439  CD  ARG A 343      57.308  16.326  42.511  1.00  0.00           C  
ATOM    440  NE  ARG A 343      56.586  17.558  42.851  1.00  0.00           N  
ATOM    441  CZ  ARG A 343      55.363  17.854  42.430  1.00  0.00           C  
ATOM    442  NH1 ARG A 343      54.676  17.013  41.663  1.00  0.00           N  
ATOM    443  NH2 ARG A 343      54.811  18.994  42.779  1.00  0.00           N  
ATOM    444  N   GLN A 344      56.030  12.510  45.702  1.00  0.00           N  
ATOM    445  CA  GLN A 344      54.811  11.831  46.118  1.00  0.00           C  
ATOM    446  C   GLN A 344      54.984  11.181  47.476  1.00  0.00           C  
ATOM    447  O   GLN A 344      54.084  11.236  48.306  1.00  0.00           O  
ATOM    448  CB  GLN A 344      54.368  10.811  45.079  1.00  0.00           C  
ATOM    449  CG  GLN A 344      53.758  11.463  43.881  1.00  0.00           C  
ATOM    450  CD  GLN A 344      52.511  12.243  44.243  1.00  0.00           C  
ATOM    451  OE1 GLN A 344      51.556  11.680  44.800  1.00  0.00           O  
ATOM    452  NE2 GLN A 344      52.513  13.546  43.949  1.00  0.00           N  
ATOM    453  N   ALA A 345      56.147  10.581  47.706  1.00  0.00           N  
ATOM    454  CA  ALA A 345      56.453   9.985  49.001  1.00  0.00           C  
ATOM    455  C   ALA A 345      56.341  11.052  50.095  1.00  0.00           C  
ATOM    456  O   ALA A 345      55.711  10.814  51.121  1.00  0.00           O  
ATOM    457  CB  ALA A 345      57.846   9.350  48.996  1.00  0.00           C  
ATOM    458  N   TYR A 347      56.929  12.226  49.862  1.00  0.00           N  
ATOM    459  CA  TYR A 347      56.825  13.336  50.811  1.00  0.00           C  
ATOM    460  C   TYR A 347      55.393  13.816  50.967  1.00  0.00           C  
ATOM    461  O   TYR A 347      54.956  14.132  52.077  1.00  0.00           O  
ATOM    462  CB  TYR A 347      57.708  14.527  50.400  1.00  0.00           C  
ATOM    463  CG  TYR A 347      59.166  14.362  50.778  1.00  0.00           C  
ATOM    464  CD1 TYR A 347      60.147  14.159  49.812  1.00  0.00           C  
ATOM    465  CD2 TYR A 347      59.560  14.395  52.105  1.00  0.00           C  
ATOM    466  CE1 TYR A 347      61.479  13.996  50.170  1.00  0.00           C  
ATOM    467  CE2 TYR A 347      60.889  14.232  52.464  1.00  0.00           C  
ATOM    468  CZ  TYR A 347      61.839  14.040  51.500  1.00  0.00           C  
ATOM    469  OH  TYR A 347      63.143  13.890  51.886  1.00  0.00           O  
ATOM    470  N   LEU A 348      54.660  13.893  49.865  1.00  0.00           N  
ATOM    471  CA  LEU A 348      53.290  14.411  49.929  1.00  0.00           C  
ATOM    472  C   LEU A 348      52.397  13.539  50.799  1.00  0.00           C  
ATOM    473  O   LEU A 348      51.509  14.041  51.479  1.00  0.00           O  
ATOM    474  CB  LEU A 348      52.693  14.576  48.526  1.00  0.00           C  
ATOM    475  CG  LEU A 348      53.020  15.901  47.822  1.00  0.00           C  
ATOM    476  CD1 LEU A 348      52.526  15.820  46.400  1.00  0.00           C  
ATOM    477  CD2 LEU A 348      52.437  17.118  48.543  1.00  0.00           C  
ATOM    478  N   ARG A 349      52.655  12.241  50.786  1.00  0.00           N  
ATOM    479  CA  ARG A 349      51.896  11.299  51.597  1.00  0.00           C  
ATOM    480  C   ARG A 349      52.294  11.296  53.067  1.00  0.00           C  
ATOM    481  O   ARG A 349      51.538  10.814  53.900  1.00  0.00           O  
ATOM    482  CB  ARG A 349      52.045   9.898  51.032  1.00  0.00           C  
ATOM    483  CG  ARG A 349      51.125   9.676  49.889  1.00  0.00           C  
ATOM    484  CD  ARG A 349      51.590   8.575  48.968  1.00  0.00           C  
ATOM    485  NE  ARG A 349      51.122   8.852  47.616  1.00  0.00           N  
ATOM    486  CZ  ARG A 349      50.992   7.951  46.646  1.00  0.00           C  
ATOM    487  NH1 ARG A 349      51.290   6.659  46.846  1.00  0.00           N  
ATOM    488  NH2 ARG A 349      50.550   8.365  45.455  1.00  0.00           N  
ATOM    489  N   MET A 352      53.482  11.808  53.376  1.00  0.00           N  
ATOM    490  CA  MET A 352      53.905  12.006  54.754  1.00  0.00           C  
ATOM    491  C   MET A 352      53.485  13.389  55.221  1.00  0.00           C  
ATOM    492  O   MET A 352      53.917  13.853  56.270  1.00  0.00           O  
ATOM    493  CB  MET A 352      55.417  11.826  54.886  1.00  0.00           C  
ATOM    494  CG  MET A 352      55.887  10.432  54.486  1.00  0.00           C  
ATOM    495  SD  MET A 352      57.681  10.226  54.435  1.00  0.00           S  
ATOM    496  CE  MET A 352      57.930   9.715  56.126  1.00  0.00           C  
ATOM    497  N   GLY A 361      52.636  14.047  54.441  1.00  0.00           N  
ATOM    498  CA  GLY A 361      52.039  15.304  54.849  1.00  0.00           C  
ATOM    499  C   GLY A 361      52.959  16.501  54.782  1.00  0.00           C  
ATOM    500  O   GLY A 361      52.659  17.532  55.385  1.00  0.00           O  
ATOM    501  N   PHE A 362      54.065  16.386  54.045  1.00  0.00           N  
ATOM    502  CA  PHE A 362      55.035  17.495  53.926  1.00  0.00           C  
ATOM    503  C   PHE A 362      54.514  18.583  52.988  1.00  0.00           C  
ATOM    504  O   PHE A 362      53.616  18.341  52.191  1.00  0.00           O  
ATOM    505  CB  PHE A 362      56.395  16.978  53.434  1.00  0.00           C  
ATOM    506  CG  PHE A 362      57.210  16.304  54.501  1.00  0.00           C  
ATOM    507  CD1 PHE A 362      56.763  15.139  55.108  1.00  0.00           C  
ATOM    508  CD2 PHE A 362      58.427  16.837  54.906  1.00  0.00           C  
ATOM    509  CE1 PHE A 362      57.515  14.520  56.103  1.00  0.00           C  
ATOM    510  CE2 PHE A 362      59.182  16.215  55.897  1.00  0.00           C  
ATOM    511  CZ  PHE A 362      58.721  15.060  56.497  1.00  0.00           C  
ATOM    512  N   GLU A 363      55.079  19.777  53.082  1.00  0.00           N  
ATOM    513  CA  GLU A 363      54.674  20.895  52.235  1.00  0.00           C  
ATOM    514  C   GLU A 363      55.829  21.284  51.327  1.00  0.00           C  
ATOM    515  O   GLU A 363      56.982  21.282  51.755  1.00  0.00           O  
ATOM    516  CB  GLU A 363      54.281  22.073  53.097  1.00  0.00           C  
ATOM    517  CG  GLU A 363      53.153  21.770  54.059  1.00  0.00           C  
ATOM    518  CD  GLU A 363      52.759  22.999  54.891  1.00  0.00           C  
ATOM    519  OE1 GLU A 363      51.544  23.301  55.014  1.00  0.00           O  
ATOM    520  OE2 GLU A 363      53.671  23.677  55.411  1.00  0.00           O  
ATOM    521  N   GLU A 364      55.530  21.631  50.077  1.00  0.00           N  
ATOM    522  CA  GLU A 364      56.575  21.726  49.051  1.00  0.00           C  
ATOM    523  C   GLU A 364      57.148  23.124  48.939  1.00  0.00           C  
ATOM    524  O   GLU A 364      56.408  24.114  49.029  1.00  0.00           O  
ATOM    525  CB  GLU A 364      56.038  21.298  47.691  1.00  0.00           C  
ATOM    526  CG  GLU A 364      57.139  20.965  46.714  1.00  0.00           C  
ATOM    527  CD  GLU A 364      56.613  20.338  45.452  1.00  0.00           C  
ATOM    528  OE1 GLU A 364      57.217  19.361  44.971  1.00  0.00           O  
ATOM    529  OE2 GLU A 364      55.586  20.825  44.941  1.00  0.00           O  
ATOM    530  N   TYR A 365      58.462  23.192  48.714  1.00  0.00           N  
ATOM    531  CA  TYR A 365      59.154  24.470  48.617  1.00  0.00           C  
ATOM    532  C   TYR A 365      60.233  24.525  47.529  1.00  0.00           C  
ATOM    533  O   TYR A 365      60.849  23.510  47.200  1.00  0.00           O  
ATOM    534  CB  TYR A 365      59.760  24.812  49.975  1.00  0.00           C  
ATOM    535  CG  TYR A 365      58.777  25.462  50.908  1.00  0.00           C  
ATOM    536  CD1 TYR A 365      57.971  24.701  51.736  1.00  0.00           C  
ATOM    537  CD2 TYR A 365      58.644  26.832  50.950  1.00  0.00           C  
ATOM    538  CE1 TYR A 365      57.069  25.290  52.584  1.00  0.00           C  
ATOM    539  CE2 TYR A 365      57.746  27.427  51.798  1.00  0.00           C  
ATOM    540  CZ  TYR A 365      56.962  26.652  52.609  1.00  0.00           C  
ATOM    541  OH  TYR A 365      56.066  27.262  53.450  1.00  0.00           O  
ATOM    542  N   ILE A 366      60.431  25.715  46.965  1.00  0.00           N  
ATOM    543  CA  ILE A 366      61.608  26.002  46.152  1.00  0.00           C  
ATOM    544  C   ILE A 366      62.498  26.954  46.990  1.00  0.00           C  
ATOM    545  O   ILE A 366      62.077  28.048  47.366  1.00  0.00           O  
ATOM    546  CB  ILE A 366      61.228  26.655  44.780  1.00  0.00           C  
ATOM    547  CG1 ILE A 366      60.201  25.813  44.023  1.00  0.00           C  
ATOM    548  CG2 ILE A 366      62.461  26.865  43.908  1.00  0.00           C  
ATOM    549  CD1 ILE A 366      59.923  26.297  42.626  1.00  0.00           C  
ATOM    550  N   ASN A 368      63.708  26.507  47.314  1.00  0.00           N  
ATOM    551  CA  ASN A 368      64.674  27.328  48.040  1.00  0.00           C  
ATOM    552  C   ASN A 368      65.697  27.885  47.063  1.00  0.00           C  
ATOM    553  O   ASN A 368      65.908  27.309  45.988  1.00  0.00           O  
ATOM    554  CB  ASN A 368      65.414  26.499  49.092  1.00  0.00           C  
ATOM    555  CG  ASN A 368      64.480  25.737  50.003  1.00  0.00           C  
ATOM    556  OD1 ASN A 368      63.419  26.234  50.374  1.00  0.00           O  
ATOM    557  ND2 ASN A 368      64.871  24.515  50.368  1.00  0.00           N  
ATOM    558  N   PRO A 370      66.355  28.993  47.431  1.00  0.00           N  
ATOM    559  CA  PRO A 370      67.406  29.565  46.601  1.00  0.00           C  
ATOM    560  C   PRO A 370      68.391  28.526  46.056  1.00  0.00           C  
ATOM    561  O   PRO A 370      68.794  27.604  46.778  1.00  0.00           O  
ATOM    562  CB  PRO A 370      68.111  30.519  47.560  1.00  0.00           C  
ATOM    563  CG  PRO A 370      67.033  30.979  48.448  1.00  0.00           C  
ATOM    564  CD  PRO A 370      66.116  29.805  48.633  1.00  0.00           C  
ATOM    565  N   VAL A 371      68.734  28.681  44.774  1.00  0.00           N  
ATOM    566  CA  VAL A 371      69.795  27.908  44.124  1.00  0.00           C  
ATOM    567  C   VAL A 371      71.085  28.739  44.069  1.00  0.00           C  
ATOM    568  O   VAL A 371      72.180  28.189  44.042  1.00  0.00           O  
ATOM    569  CB  VAL A 371      69.414  27.517  42.684  1.00  0.00           C  
ATOM    570  CG1 VAL A 371      70.327  26.419  42.193  1.00  0.00           C  
ATOM    571  CG2 VAL A 371      67.965  27.090  42.610  1.00  0.00           C  
ATOM    572  N   ILE A 372      70.952  30.062  44.026  1.00  0.00           N  
ATOM    573  CA  ILE A 372      72.103  30.949  44.112  1.00  0.00           C  
ATOM    574  C   ILE A 372      72.244  31.432  45.556  1.00  0.00           C  
ATOM    575  O   ILE A 372      71.457  32.253  46.022  1.00  0.00           O  
ATOM    576  CB  ILE A 372      71.962  32.159  43.170  1.00  0.00           C  
ATOM    577  CG1 ILE A 372      71.855  31.690  41.715  1.00  0.00           C  
ATOM    578  CG2 ILE A 372      73.146  33.101  43.349  1.00  0.00           C  
ATOM    579  CD1 ILE A 372      71.481  32.791  40.744  1.00  0.00           C  
ATOM    580  N   VAL A 373      73.245  30.906  46.254  1.00  0.00           N  
ATOM    581  CA  VAL A 373      73.510  31.247  47.649  1.00  0.00           C  
ATOM    582  C   VAL A 373      74.766  32.117  47.733  1.00  0.00           C  
ATOM    583  O   VAL A 373      75.822  31.748  47.228  1.00  0.00           O  
ATOM    584  CB  VAL A 373      73.704  29.977  48.501  1.00  0.00           C  
ATOM    585  CG1 VAL A 373      74.150  30.329  49.914  1.00  0.00           C  
ATOM    586  CG2 VAL A 373      72.425  29.162  48.535  1.00  0.00           C  
ATOM    587  N   ASP A 374      74.629  33.263  48.388  1.00  0.00           N  
ATOM    588  CA  ASP A 374      75.694  34.255  48.518  1.00  0.00           C  
ATOM    589  C   ASP A 374      76.810  33.727  49.407  1.00  0.00           C  
ATOM    590  O   ASP A 374      76.540  33.021  50.376  1.00  0.00           O  
ATOM    591  CB  ASP A 374      75.105  35.522  49.131  1.00  0.00           C  
ATOM    592  CG  ASP A 374      76.036  36.704  49.057  1.00  0.00           C  
ATOM    593  OD1 ASP A 374      77.076  36.697  49.739  1.00  0.00           O  
ATOM    594  OD2 ASP A 374      75.711  37.668  48.337  1.00  0.00           O  
ATOM    595  N   GLU A 375      78.058  34.073  49.082  1.00  0.00           N  
ATOM    596  CA  GLU A 375      79.228  33.619  49.849  1.00  0.00           C  
ATOM    597  C   GLU A 375      79.016  33.807  51.352  1.00  0.00           C  
ATOM    598  O   GLU A 375      79.243  32.885  52.130  1.00  0.00           O  
ATOM    599  CB  GLU A 375      80.490  34.361  49.399  1.00  0.00           C  
ATOM    600  CG  GLU A 375      81.789  33.716  49.854  1.00  0.00           C  
ATOM    601  CD  GLU A 375      83.025  34.508  49.444  1.00  0.00           C  
ATOM    602  OE1 GLU A 375      83.249  35.620  49.976  1.00  0.00           O  
ATOM    603  OE2 GLU A 375      83.791  34.009  48.594  1.00  0.00           O  
ATOM    604  N   ARG A 376      78.559  34.998  51.735  1.00  0.00           N  
ATOM    605  CA  ARG A 376      78.197  35.327  53.122  1.00  0.00           C  
ATOM    606  C   ARG A 376      77.552  34.159  53.859  1.00  0.00           C  
ATOM    607  O   ARG A 376      78.044  33.703  54.886  1.00  0.00           O  
ATOM    608  CB  ARG A 376      77.187  36.483  53.145  1.00  0.00           C  
ATOM    609  CG  ARG A 376      77.748  37.878  52.929  1.00  0.00           C  
ATOM    610  CD  ARG A 376      76.602  38.881  52.741  1.00  0.00           C  
ATOM    611  NE  ARG A 376      77.085  40.261  52.683  1.00  0.00           N  
ATOM    612  CZ  ARG A 376      77.235  41.077  53.736  1.00  0.00           C  
ATOM    613  NH1 ARG A 376      76.937  40.675  54.980  1.00  0.00           N  
ATOM    614  NH2 ARG A 376      77.692  42.320  53.548  1.00  0.00           N  
ATOM    615  N   ASP A 377      76.427  33.698  53.326  1.00  0.00           N  
ATOM    616  CA  ASP A 377      75.597  32.713  54.007  1.00  0.00           C  
ATOM    617  C   ASP A 377      76.328  31.387  54.191  1.00  0.00           C  
ATOM    618  O   ASP A 377      76.162  30.725  55.218  1.00  0.00           O  
ATOM    619  CB  ASP A 377      74.290  32.502  53.241  1.00  0.00           C  
ATOM    620  CG  ASP A 377      73.400  33.729  53.261  1.00  0.00           C  
ATOM    621  OD1 ASP A 377      73.140  34.271  54.357  1.00  0.00           O  
ATOM    622  OD2 ASP A 377      72.954  34.150  52.171  1.00  0.00           O  
ATOM    623  N   ILE A 378      77.141  31.005  53.208  1.00  0.00           N  
ATOM    624  CA  ILE A 378      77.918  29.773  53.307  1.00  0.00           C  
ATOM    625  C   ILE A 378      78.898  29.872  54.471  1.00  0.00           C  
ATOM    626  O   ILE A 378      79.109  28.896  55.192  1.00  0.00           O  
ATOM    627  CB  ILE A 378      78.644  29.434  51.984  1.00  0.00           C  
ATOM    628  CG1 ILE A 378      77.613  29.095  50.910  1.00  0.00           C  
ATOM    629  CG2 ILE A 378      79.595  28.244  52.153  1.00  0.00           C  
ATOM    630  CD1 ILE A 378      78.201  28.526  49.642  1.00  0.00           C  
ATOM    631  N   TYR A 388      79.477  31.054  54.673  1.00  0.00           N  
ATOM    632  CA  TYR A 388      80.369  31.263  55.813  1.00  0.00           C  
ATOM    633  C   TYR A 388      79.610  31.106  57.118  1.00  0.00           C  
ATOM    634  O   TYR A 388      80.024  30.339  57.981  1.00  0.00           O  
ATOM    635  CB  TYR A 388      81.081  32.624  55.751  1.00  0.00           C  
ATOM    636  CG  TYR A 388      82.389  32.567  54.996  1.00  0.00           C  
ATOM    637  CD1 TYR A 388      82.527  33.162  53.750  1.00  0.00           C  
ATOM    638  CD2 TYR A 388      83.483  31.892  55.524  1.00  0.00           C  
ATOM    639  CE1 TYR A 388      83.720  33.097  53.057  1.00  0.00           C  
ATOM    640  CE2 TYR A 388      84.678  31.823  54.838  1.00  0.00           C  
ATOM    641  CZ  TYR A 388      84.790  32.428  53.603  1.00  0.00           C  
ATOM    642  OH  TYR A 388      85.971  32.371  52.904  1.00  0.00           O  
ATOM    643  N   LYS A 389      78.480  31.794  57.247  1.00  0.00           N  
ATOM    644  CA  LYS A 389      77.732  31.776  58.506  1.00  0.00           C  
ATOM    645  C   LYS A 389      77.102  30.404  58.760  1.00  0.00           C  
ATOM    646  O   LYS A 389      76.868  30.033  59.906  1.00  0.00           O  
ATOM    647  CB  LYS A 389      76.696  32.920  58.575  1.00  0.00           C  
ATOM    648  CG  LYS A 389      75.248  32.518  58.351  1.00  0.00           C  
ATOM    649  CD  LYS A 389      74.262  33.499  58.987  1.00  0.00           C  
ATOM    650  CE  LYS A 389      73.904  34.644  58.068  1.00  0.00           C  
ATOM    651  NZ  LYS A 389      72.696  35.365  58.551  1.00  0.00           N  
ATOM    652  N   GLN A 396      76.847  29.650  57.695  1.00  0.00           N  
ATOM    653  CA  GLN A 396      76.280  28.304  57.820  1.00  0.00           C  
ATOM    654  C   GLN A 396      77.304  27.258  58.261  1.00  0.00           C  
ATOM    655  O   GLN A 396      77.095  26.553  59.254  1.00  0.00           O  
ATOM    656  CB  GLN A 396      75.661  27.857  56.498  1.00  0.00           C  
ATOM    657  CG  GLN A 396      74.339  28.533  56.201  1.00  0.00           C  
ATOM    658  CD  GLN A 396      73.926  28.409  54.762  1.00  0.00           C  
ATOM    659  OE1 GLN A 396      74.402  27.533  54.038  1.00  0.00           O  
ATOM    660  NE2 GLN A 396      73.035  29.289  54.332  1.00  0.00           N  
ATOM    661  N   PHE A 397      78.403  27.159  57.516  1.00  0.00           N  
ATOM    662  CA  PHE A 397      79.385  26.089  57.723  1.00  0.00           C  
ATOM    663  C   PHE A 397      80.567  26.478  58.602  1.00  0.00           C  
ATOM    664  O   PHE A 397      81.412  25.634  58.893  1.00  0.00           O  
ATOM    665  CB  PHE A 397      79.881  25.573  56.372  1.00  0.00           C  
ATOM    666  CG  PHE A 397      78.790  25.001  55.527  1.00  0.00           C  
ATOM    667  CD1 PHE A 397      78.132  25.794  54.589  1.00  0.00           C  
ATOM    668  CD2 PHE A 397      78.383  23.685  55.701  1.00  0.00           C  
ATOM    669  CE1 PHE A 397      77.108  25.284  53.821  1.00  0.00           C  
ATOM    670  CE2 PHE A 397      77.355  23.161  54.943  1.00  0.00           C  
ATOM    671  CZ  PHE A 397      76.713  23.965  53.996  1.00  0.00           C  
ATOM    672  N   GLY A 398      80.622  27.742  59.023  1.00  0.00           N  
ATOM    673  CA  GLY A 398      81.646  28.204  59.954  1.00  0.00           C  
ATOM    674  C   GLY A 398      83.044  27.865  59.466  1.00  0.00           C  
ATOM    675  O   GLY A 398      83.438  28.307  58.386  1.00  0.00           O  
ATOM    676  N   PRO A 399      83.801  27.063  60.245  1.00  0.00           N  
ATOM    677  CA  PRO A 399      85.136  26.640  59.814  1.00  0.00           C  
ATOM    678  C   PRO A 399      85.138  25.835  58.513  1.00  0.00           C  
ATOM    679  O   PRO A 399      86.088  25.916  57.728  1.00  0.00           O  
ATOM    680  CB  PRO A 399      85.614  25.756  60.969  1.00  0.00           C  
ATOM    681  CG  PRO A 399      84.778  26.125  62.114  1.00  0.00           C  
ATOM    682  CD  PRO A 399      83.462  26.506  61.565  1.00  0.00           C  
ATOM    683  N   GLU A 400      84.071  25.079  58.286  1.00  0.00           N  
ATOM    684  CA  GLU A 400      83.973  24.232  57.111  1.00  0.00           C  
ATOM    685  C   GLU A 400      83.654  25.028  55.845  1.00  0.00           C  
ATOM    686  O   GLU A 400      83.644  24.466  54.745  1.00  0.00           O  
ATOM    687  CB  GLU A 400      82.922  23.149  57.344  1.00  0.00           C  
ATOM    688  CG  GLU A 400      83.254  22.241  58.523  1.00  0.00           C  
ATOM    689  CD  GLU A 400      82.146  21.268  58.888  1.00  0.00           C  
ATOM    690  OE1 GLU A 400      81.020  21.354  58.348  1.00  0.00           O  
ATOM    691  OE2 GLU A 400      82.412  20.403  59.743  1.00  0.00           O  
ATOM    692  N   ALA A 484      83.393  26.329  55.993  1.00  0.00           N  
ATOM    693  CA  ALA A 484      83.174  27.211  54.844  1.00  0.00           C  
ATOM    694  C   ALA A 484      84.285  27.094  53.805  1.00  0.00           C  
ATOM    695  O   ALA A 484      84.018  27.128  52.613  1.00  0.00           O  
ATOM    696  CB  ALA A 484      83.037  28.650  55.300  1.00  0.00           C  
ATOM    697  N   MET A 485      85.528  26.949  54.254  1.00  0.00           N  
ATOM    698  CA  MET A 485      86.647  26.834  53.320  1.00  0.00           C  
ATOM    699  C   MET A 485      86.530  25.557  52.503  1.00  0.00           C  
ATOM    700  O   MET A 485      86.700  25.585  51.290  1.00  0.00           O  
ATOM    701  CB  MET A 485      88.008  26.918  54.037  1.00  0.00           C  
ATOM    702  CG  MET A 485      88.498  25.655  54.782  1.00  0.00           C  
ATOM    703  SD  MET A 485      90.265  25.804  55.227  1.00  0.00           S  
ATOM    704  CE  MET A 485      90.484  24.375  56.298  1.00  0.00           C  
ATOM    705  N   ALA A 486      86.218  24.447  53.169  1.00  0.00           N  
ATOM    706  CA  ALA A 486      86.074  23.161  52.498  1.00  0.00           C  
ATOM    707  C   ALA A 486      84.938  23.211  51.485  1.00  0.00           C  
ATOM    708  O   ALA A 486      85.072  22.689  50.383  1.00  0.00           O  
ATOM    709  CB  ALA A 486      85.834  22.051  53.518  1.00  0.00           C  
ATOM    710  N   VAL A 487      83.835  23.853  51.859  1.00  0.00           N  
ATOM    711  CA  VAL A 487      82.669  23.944  50.988  1.00  0.00           C  
ATOM    712  C   VAL A 487      82.927  24.868  49.798  1.00  0.00           C  
ATOM    713  O   VAL A 487      82.676  24.495  48.654  1.00  0.00           O  
ATOM    714  CB  VAL A 487      81.415  24.423  51.757  1.00  0.00           C  
ATOM    715  CG1 VAL A 487      80.226  24.546  50.822  1.00  0.00           C  
ATOM    716  CG2 VAL A 487      81.090  23.471  52.900  1.00  0.00           C  
ATOM    717  N   LEU A 488      83.431  26.068  50.064  1.00  0.00           N  
ATOM    718  CA  LEU A 488      83.634  27.064  49.001  1.00  0.00           C  
ATOM    719  C   LEU A 488      84.660  26.601  47.961  1.00  0.00           C  
ATOM    720  O   LEU A 488      84.594  26.988  46.796  1.00  0.00           O  
ATOM    721  CB  LEU A 488      84.028  28.429  49.592  1.00  0.00           C  
ATOM    722  CG  LEU A 488      82.930  29.156  50.378  1.00  0.00           C  
ATOM    723  CD1 LEU A 488      83.509  30.340  51.138  1.00  0.00           C  
ATOM    724  CD2 LEU A 488      81.799  29.591  49.463  1.00  0.00           C  
ATOM    725  N   ASP A 495      85.606  25.768  48.381  1.00  0.00           N  
ATOM    726  CA  ASP A 495      86.574  25.192  47.454  1.00  0.00           C  
ATOM    727  C   ASP A 495      85.861  24.351  46.393  1.00  0.00           C  
ATOM    728  O   ASP A 495      86.256  24.363  45.232  1.00  0.00           O  
ATOM    729  CB  ASP A 495      87.621  24.353  48.200  1.00  0.00           C  
ATOM    730  CG  ASP A 495      88.470  23.512  47.266  1.00  0.00           C  
ATOM    731  OD1 ASP A 495      88.012  22.427  46.855  1.00  0.00           O  
ATOM    732  OD2 ASP A 495      89.594  23.928  46.940  1.00  0.00           O  
ATOM    733  N   ARG A 496      84.817  23.627  46.795  1.00  0.00           N  
ATOM    734  CA  ARG A 496      84.067  22.765  45.877  1.00  0.00           C  
ATOM    735  C   ARG A 496      82.756  23.420  45.436  1.00  0.00           C  
ATOM    736  O   ARG A 496      81.715  22.787  45.399  1.00  0.00           O  
ATOM    737  CB  ARG A 496      83.809  21.396  46.522  1.00  0.00           C  
ATOM    738  CG  ARG A 496      85.001  20.455  46.466  1.00  0.00           C  
ATOM    739  CD  ARG A 496      85.143  19.816  45.086  1.00  0.00           C  
ATOM    740  NE  ARG A 496      86.513  19.391  44.813  1.00  0.00           N  
ATOM    741  CZ  ARG A 496      87.440  20.129  44.199  1.00  0.00           C  
ATOM    742  NH1 ARG A 496      87.170  21.364  43.763  1.00  0.00           N  
ATOM    743  NH2 ARG A 496      88.664  19.618  44.017  1.00  0.00           N  
ATOM    744  N   CYS A 497      82.826  24.697  45.090  1.00  0.00           N  
ATOM    745  CA  CYS A 497      81.662  25.458  44.640  1.00  0.00           C  
ATOM    746  C   CYS A 497      81.830  25.919  43.217  1.00  0.00           C  
ATOM    747  O   CYS A 497      82.929  25.903  42.667  1.00  0.00           O  
ATOM    748  CB  CYS A 497      81.487  26.715  45.486  1.00  0.00           C  
ATOM    749  SG  CYS A 497      80.525  26.486  46.958  1.00  0.00           S  
ATOM    750  N   PHE A 498      80.730  26.352  42.627  1.00  0.00           N  
ATOM    751  CA  PHE A 498      80.801  27.121  41.416  1.00  0.00           C  
ATOM    752  C   PHE A 498      80.475  28.544  41.810  1.00  0.00           C  
ATOM    753  O   PHE A 498      79.413  28.807  42.376  1.00  0.00           O  
ATOM    754  CB  PHE A 498      79.808  26.610  40.377  1.00  0.00           C  
ATOM    755  CG  PHE A 498      80.250  25.369  39.675  1.00  0.00           C  
ATOM    756  CD1 PHE A 498      79.483  24.221  39.715  1.00  0.00           C  
ATOM    757  CD2 PHE A 498      81.435  25.344  38.978  1.00  0.00           C  
ATOM    758  CE1 PHE A 498      79.891  23.075  39.073  1.00  0.00           C  
ATOM    759  CE2 PHE A 498      81.847  24.202  38.337  1.00  0.00           C  
ATOM    760  CZ  PHE A 498      81.073  23.069  38.380  1.00  0.00           C  
ATOM    761  N   TYR A 499      81.400  29.458  41.546  1.00  0.00           N  
ATOM    762  CA  TYR A 499      81.125  30.880  41.705  1.00  0.00           C  
ATOM    763  C   TYR A 499      80.552  31.384  40.398  1.00  0.00           C  
ATOM    764  O   TYR A 499      80.994  30.983  39.337  1.00  0.00           O  
ATOM    765  CB  TYR A 499      82.394  31.645  42.083  1.00  0.00           C  
ATOM    766  CG  TYR A 499      82.728  31.586  43.559  1.00  0.00           C  
ATOM    767  CD1 TYR A 499      83.384  30.489  44.101  1.00  0.00           C  
ATOM    768  CD2 TYR A 499      82.387  32.628  44.411  1.00  0.00           C  
ATOM    769  CE1 TYR A 499      83.692  30.436  45.455  1.00  0.00           C  
ATOM    770  CE2 TYR A 499      82.695  32.585  45.763  1.00  0.00           C  
ATOM    771  CZ  TYR A 499      83.349  31.488  46.282  1.00  0.00           C  
ATOM    772  OH  TYR A 499      83.652  31.435  47.627  1.00  0.00           O  
ATOM    773  N   LEU A 500      79.547  32.243  40.480  1.00  0.00           N  
ATOM    774  CA  LEU A 500      78.919  32.800  39.289  1.00  0.00           C  
ATOM    775  C   LEU A 500      79.699  34.000  38.779  1.00  0.00           C  
ATOM    776  O   LEU A 500      79.793  35.007  39.458  1.00  0.00           O  
ATOM    777  CB  LEU A 500      77.474  33.221  39.582  1.00  0.00           C  
ATOM    778  CG  LEU A 500      76.458  32.135  39.946  1.00  0.00           C  
ATOM    779  CD1 LEU A 500      75.091  32.760  40.106  1.00  0.00           C  
ATOM    780  CD2 LEU A 500      76.420  31.036  38.906  1.00  0.00           C  
ATOM    781  N   ALA A 501      80.256  33.880  37.579  1.00  0.00           N  
ATOM    782  CA  ALA A 501      80.991  34.972  36.954  1.00  0.00           C  
ATOM    783  C   ALA A 501      80.180  35.545  35.806  1.00  0.00           C  
ATOM    784  O   ALA A 501      79.180  34.962  35.388  1.00  0.00           O  
ATOM    785  CB  ALA A 501      82.351  34.497  36.460  1.00  0.00           C  
ATOM    786  N   GLY A 502      80.616  36.697  35.306  1.00  0.00           N  
ATOM    787  CA  GLY A 502      79.933  37.379  34.207  1.00  0.00           C  
ATOM    788  C   GLY A 502      80.842  38.336  33.456  1.00  0.00           C  
ATOM    789  O   GLY A 502      81.757  38.917  34.032  1.00  0.00           O  
ATOM    790  N   LEU A 503      80.582  38.497  32.163  1.00  0.00           N  
ATOM    791  CA  LEU A 503      81.402  39.348  31.317  1.00  0.00           C  
ATOM    792  C   LEU A 503      81.153  40.824  31.610  1.00  0.00           C  
ATOM    793  O   LEU A 503      80.005  41.250  31.715  1.00  0.00           O  
ATOM    794  CB  LEU A 503      81.127  39.072  29.833  1.00  0.00           C  
ATOM    795  CG  LEU A 503      81.501  37.694  29.295  1.00  0.00           C  
ATOM    796  CD1 LEU A 503      81.092  37.588  27.847  1.00  0.00           C  
ATOM    797  CD2 LEU A 503      82.997  37.427  29.459  1.00  0.00           C  
ATOM    798  N   PRO A 504      82.236  41.616  31.727  1.00  0.00           N  
ATOM    799  CA  PRO A 504      82.070  43.045  31.922  1.00  0.00           C  
ATOM    800  C   PRO A 504      81.673  43.736  30.629  1.00  0.00           C  
ATOM    801  O   PRO A 504      81.848  43.171  29.552  1.00  0.00           O  
ATOM    802  CB  PRO A 504      83.460  43.498  32.364  1.00  0.00           C  
ATOM    803  CG  PRO A 504      84.382  42.545  31.721  1.00  0.00           C  
ATOM    804  CD  PRO A 504      83.661  41.234  31.677  1.00  0.00           C  
ATOM    805  N   ARG A 575      81.133  44.946  30.746  1.00  0.00           N  
ATOM    806  CA  ARG A 575      80.770  45.746  29.587  1.00  0.00           C  
ATOM    807  C   ARG A 575      81.056  47.211  29.840  1.00  0.00           C  
ATOM    808  O   ARG A 575      82.050  47.747  29.348  1.00  0.00           O  
ATOM    809  CB  ARG A 575      79.297  45.559  29.233  1.00  0.00           C  
ATOM    810  CG  ARG A 575      78.962  46.102  27.853  1.00  0.00           C  
ATOM    811  CD  ARG A 575      77.711  45.474  27.218  1.00  0.00           C  
ATOM    812  NE  ARG A 575      77.721  45.648  25.754  1.00  0.00           N  
ATOM    813  CZ  ARG A 575      76.892  45.042  24.906  1.00  0.00           C  
ATOM    814  NH1 ARG A 575      75.950  44.204  25.353  1.00  0.00           N  
ATOM    815  NH2 ARG A 575      77.001  45.278  23.602  1.00  0.00           N  
ATOM    816  N   PHE A 576      85.064  45.406  21.851  1.00  0.00           N  
ATOM    817  CA  PHE A 576      86.072  44.738  21.015  1.00  0.00           C  
ATOM    818  C   PHE A 576      86.122  43.217  21.204  1.00  0.00           C  
ATOM    819  O   PHE A 576      87.028  42.563  20.670  1.00  0.00           O  
ATOM    820  CB  PHE A 576      87.471  45.352  21.230  1.00  0.00           C  
ATOM    821  CG  PHE A 576      87.786  45.687  22.672  1.00  0.00           C  
ATOM    822  CD1 PHE A 576      87.424  44.820  23.718  1.00  0.00           C  
ATOM    823  CD2 PHE A 576      88.472  46.867  22.984  1.00  0.00           C  
ATOM    824  CE1 PHE A 576      87.724  45.134  25.044  1.00  0.00           C  
ATOM    825  CE2 PHE A 576      88.780  47.189  24.310  1.00  0.00           C  
ATOM    826  CZ  PHE A 576      88.406  46.320  25.342  1.00  0.00           C  
ATOM    827  N   LYS A 577      85.155  42.667  21.950  1.00  0.00           N  
ATOM    828  CA  LYS A 577      85.062  41.223  22.219  1.00  0.00           C  
ATOM    829  C   LYS A 577      86.309  40.658  22.923  1.00  0.00           C  
ATOM    830  O   LYS A 577      87.217  41.415  23.317  1.00  0.00           O  
ATOM    831  CB  LYS A 577      84.791  40.447  20.924  1.00  0.00           C  
ATOM    832  CG  LYS A 577      83.723  41.061  20.031  1.00  0.00           C  
ATOM    833  CD  LYS A 577      83.047  39.996  19.162  1.00  0.00           C  
ATOM    834  CE  LYS A 577      81.799  40.526  18.462  1.00  0.00           C  
ATOM    835  NZ  LYS A 577      80.802  39.439  18.220  1.00  0.00           N  
ATOM    836  N   ASP A 578      86.337  39.330  23.082  1.00  0.00           N  
ATOM    837  CA  ASP A 578      87.448  38.617  23.736  1.00  0.00           C  
ATOM    838  C   ASP A 578      87.657  39.118  25.163  1.00  0.00           C  
ATOM    839  O   ASP A 578      88.743  39.589  25.530  1.00  0.00           O  
ATOM    840  CB  ASP A 578      88.743  38.712  22.915  1.00  0.00           C  
ATOM    841  CG  ASP A 578      88.659  37.946  21.606  1.00  0.00           C  
ATOM    842  OD1 ASP A 578      87.672  37.194  21.407  1.00  0.00           O  
ATOM    843  OD2 ASP A 578      89.585  38.096  20.778  1.00  0.00           O  
ATOM    844  N   LEU A 648      86.590  39.003  25.951  1.00  0.00           N  
ATOM    845  CA  LEU A 648      86.571  39.471  27.324  1.00  0.00           C  
ATOM    846  C   LEU A 648      86.659  38.293  28.280  1.00  0.00           C  
ATOM    847  O   LEU A 648      86.177  37.203  27.978  1.00  0.00           O  
ATOM    848  CB  LEU A 648      85.279  40.243  27.586  1.00  0.00           C  
ATOM    849  CG  LEU A 648      85.058  41.497  26.742  1.00  0.00           C  
ATOM    850  CD1 LEU A 648      83.639  42.009  26.903  1.00  0.00           C  
ATOM    851  CD2 LEU A 648      86.071  42.567  27.121  1.00  0.00           C  
ATOM    852  N   THR A 649      87.287  38.526  29.429  1.00  0.00           N  
ATOM    853  CA  THR A 649      87.326  37.551  30.515  1.00  0.00           C  
ATOM    854  C   THR A 649      86.130  37.784  31.429  1.00  0.00           C  
ATOM    855  O   THR A 649      85.787  38.927  31.724  1.00  0.00           O  
ATOM    856  CB  THR A 649      88.621  37.690  31.352  1.00  0.00           C  
ATOM    857  OG1 THR A 649      89.764  37.562  30.495  1.00  0.00           O  
ATOM    858  CG2 THR A 649      88.684  36.626  32.445  1.00  0.00           C  
ATOM    859  N   ALA A 650      85.500  36.707  31.882  1.00  0.00           N  
ATOM    860  CA  ALA A 650      84.433  36.827  32.877  1.00  0.00           C  
ATOM    861  C   ALA A 650      85.031  37.116  34.250  1.00  0.00           C  
ATOM    862  O   ALA A 650      86.115  36.625  34.581  1.00  0.00           O  
ATOM    863  CB  ALA A 650      83.583  35.571  32.923  1.00  0.00           C  
ATOM    864  N   VAL A 651      84.324  37.923  35.035  1.00  0.00           N  
ATOM    865  CA  VAL A 651      84.753  38.297  36.380  1.00  0.00           C  
ATOM    866  C   VAL A 651      83.853  37.622  37.415  1.00  0.00           C  
ATOM    867  O   VAL A 651      82.631  37.684  37.308  1.00  0.00           O  
ATOM    868  CB  VAL A 651      84.664  39.811  36.578  1.00  0.00           C  
ATOM    869  CG1 VAL A 651      85.251  40.203  37.921  1.00  0.00           C  
ATOM    870  CG2 VAL A 651      85.367  40.528  35.444  1.00  0.00           C  
ATOM    871  N   SER A 652      84.452  36.990  38.422  1.00  0.00           N  
ATOM    872  CA  SER A 652      83.682  36.284  39.451  1.00  0.00           C  
ATOM    873  C   SER A 652      82.931  37.269  40.329  1.00  0.00           C  
ATOM    874  O   SER A 652      83.175  38.467  40.258  1.00  0.00           O  
ATOM    875  CB  SER A 652      84.589  35.413  40.312  1.00  0.00           C  
ATOM    876  OG  SER A 652      83.818  34.700  41.258  1.00  0.00           O  
ATOM    877  N   SER A 653      82.036  36.766  41.175  1.00  0.00           N  
ATOM    878  CA  SER A 653      81.078  37.645  41.835  1.00  0.00           C  
ATOM    879  C   SER A 653      80.647  37.275  43.254  1.00  0.00           C  
ATOM    880  O   SER A 653      79.585  37.702  43.699  1.00  0.00           O  
ATOM    881  CB  SER A 653      79.831  37.756  40.959  1.00  0.00           C  
ATOM    882  OG  SER A 653      79.013  36.613  41.104  1.00  0.00           O  
ATOM    883  N   LYS A 654      81.450  36.507  43.980  1.00  0.00           N  
ATOM    884  CA  LYS A 654      81.132  36.192  45.388  1.00  0.00           C  
ATOM    885  C   LYS A 654      79.695  35.657  45.557  1.00  0.00           C  
ATOM    886  O   LYS A 654      79.093  35.785  46.619  1.00  0.00           O  
ATOM    887  CB  LYS A 654      81.380  37.426  46.295  1.00  0.00           C  
ATOM    888  CG  LYS A 654      82.758  37.452  47.023  1.00  0.00           C  
ATOM    889  CD  LYS A 654      83.962  37.527  46.056  1.00  0.00           C  
ATOM    890  CE  LYS A 654      85.126  36.641  46.500  1.00  0.00           C  
ATOM    891  NZ  LYS A 654      85.848  36.083  45.324  1.00  0.00           N  
ATOM    892  N   LEU A 655      79.176  35.030  44.503  1.00  0.00           N  
ATOM    893  CA  LEU A 655      77.805  34.544  44.453  1.00  0.00           C  
ATOM    894  C   LEU A 655      77.850  33.080  44.014  1.00  0.00           C  
ATOM    895  O   LEU A 655      78.196  32.779  42.876  1.00  0.00           O  
ATOM    896  CB  LEU A 655      77.009  35.389  43.460  1.00  0.00           C  
ATOM    897  CG  LEU A 655      75.584  35.768  43.834  1.00  0.00           C  
ATOM    898  CD1 LEU A 655      75.533  36.444  45.186  1.00  0.00           C  
ATOM    899  CD2 LEU A 655      75.019  36.676  42.773  1.00  0.00           C  
ATOM    900  N   THR A 656      77.504  32.176  44.927  1.00  0.00           N  
ATOM    901  CA  THR A 656      77.744  30.744  44.754  1.00  0.00           C  
ATOM    902  C   THR A 656      76.527  30.004  44.213  1.00  0.00           C  
ATOM    903  O   THR A 656      75.398  30.442  44.385  1.00  0.00           O  
ATOM    904  CB  THR A 656      78.203  30.124  46.101  1.00  0.00           C  
ATOM    905  OG1 THR A 656      79.624  30.260  46.212  1.00  0.00           O  
ATOM    906  CG2 THR A 656      77.815  28.647  46.229  1.00  0.00           C  
ATOM    907  N   LEU A 657      76.776  28.892  43.529  1.00  0.00           N  
ATOM    908  CA  LEU A 657      75.725  27.938  43.164  1.00  0.00           C  
ATOM    909  C   LEU A 657      75.577  26.887  44.266  1.00  0.00           C  
ATOM    910  O   LEU A 657      76.546  26.221  44.635  1.00  0.00           O  
ATOM    911  CB  LEU A 657      76.050  27.225  41.839  1.00  0.00           C  
ATOM    912  CG  LEU A 657      75.497  27.829  40.548  1.00  0.00           C  
ATOM    913  CD1 LEU A 657      76.001  27.047  39.346  1.00  0.00           C  
ATOM    914  CD2 LEU A 657      73.982  27.843  40.575  1.00  0.00           C  
ATOM    915  N   ARG A 658      74.357  26.738  44.767  1.00  0.00           N  
ATOM    916  CA  ARG A 658      74.047  25.814  45.844  1.00  0.00           C  
ATOM    917  C   ARG A 658      74.500  24.400  45.558  1.00  0.00           C  
ATOM    918  O   ARG A 658      74.006  23.781  44.629  1.00  0.00           O  
ATOM    919  CB  ARG A 658      72.539  25.793  46.061  1.00  0.00           C  
ATOM    920  CG  ARG A 658      72.055  24.697  46.998  1.00  0.00           C  
ATOM    921  CD  ARG A 658      70.554  24.698  47.122  1.00  0.00           C  
ATOM    922  NE  ARG A 658      69.912  24.406  45.843  1.00  0.00           N  
ATOM    923  CZ  ARG A 658      68.605  24.517  45.600  1.00  0.00           C  
ATOM    924  NH1 ARG A 658      67.754  24.906  46.556  1.00  0.00           N  
ATOM    925  NH2 ARG A 658      68.138  24.232  44.388  1.00  0.00           N  
ATOM    926  N   SER A 659      75.422  23.888  46.370  1.00  0.00           N  
ATOM    927  CA  SER A 659      75.833  22.493  46.281  1.00  0.00           C  
ATOM    928  C   SER A 659      75.094  21.657  47.312  1.00  0.00           C  
ATOM    929  O   SER A 659      74.800  20.488  47.054  1.00  0.00           O  
ATOM    930  CB  SER A 659      77.336  22.354  46.490  1.00  0.00           C  
ATOM    931  OG  SER A 659      77.653  22.421  47.864  1.00  0.00           O  
ATOM    932  N   HIS A 660      74.809  22.252  48.473  1.00  0.00           N  
ATOM    933  CA  HIS A 660      74.049  21.582  49.538  1.00  0.00           C  
ATOM    934  C   HIS A 660      72.612  22.089  49.621  1.00  0.00           C  
ATOM    935  O   HIS A 660      72.393  23.287  49.757  1.00  0.00           O  
ATOM    936  CB  HIS A 660      74.710  21.824  50.892  1.00  0.00           C  
ATOM    937  CG  HIS A 660      76.146  21.429  50.948  1.00  0.00           C  
ATOM    938  ND1 HIS A 660      76.571  20.144  50.718  1.00  0.00           N  
ATOM    939  CD2 HIS A 660      77.254  22.144  51.234  1.00  0.00           C  
ATOM    940  CE1 HIS A 660      77.881  20.083  50.853  1.00  0.00           C  
ATOM    941  NE2 HIS A 660      78.321  21.285  51.166  1.00  0.00           N  
ATOM    942  N   MET A 661      71.633  21.188  49.574  1.00  0.00           N  
ATOM    943  CA  MET A 661      70.221  21.591  49.746  1.00  0.00           C  
ATOM    944  C   MET A 661      70.009  22.322  51.074  1.00  0.00           C  
ATOM    945  O   MET A 661      69.210  23.271  51.173  1.00  0.00           O  
ATOM    946  CB  MET A 661      69.280  20.383  49.661  1.00  0.00           C  
ATOM    947  CG  MET A 661      68.908  19.984  48.236  1.00  0.00           C  
ATOM    948  SD  MET A 661      68.075  21.297  47.303  1.00  0.00           S  
ATOM    949  CE  MET A 661      66.533  21.467  48.193  1.00  0.00           C  
ATOM    950  N   THR A 662      70.754  21.874  52.080  1.00  0.00           N  
ATOM    951  CA  THR A 662      70.686  22.429  53.431  1.00  0.00           C  
ATOM    952  C   THR A 662      70.935  23.937  53.446  1.00  0.00           C  
ATOM    953  O   THR A 662      70.229  24.668  54.129  1.00  0.00           O  
ATOM    954  CB  THR A 662      71.612  21.652  54.448  1.00  0.00           C  
ATOM    955  OG1 THR A 662      72.099  22.547  55.449  1.00  0.00           O  
ATOM    956  CG2 THR A 662      72.797  20.993  53.765  1.00  0.00           C  
ATOM    957  N   SER A 663      71.884  24.412  52.652  1.00  0.00           N  
ATOM    958  CA  SER A 663      72.184  25.846  52.628  1.00  0.00           C  
ATOM    959  C   SER A 663      70.988  26.682  52.164  1.00  0.00           C  
ATOM    960  O   SER A 663      70.923  27.872  52.434  1.00  0.00           O  
ATOM    961  CB  SER A 663      73.414  26.146  51.761  1.00  0.00           C  
ATOM    962  OG  SER A 663      73.153  25.899  50.397  1.00  0.00           O  
ATOM    963  N   GLY A 664      70.042  26.065  51.474  1.00  0.00           N  
ATOM    964  CA  GLY A 664      68.807  26.752  51.120  1.00  0.00           C  
ATOM    965  C   GLY A 664      67.774  26.740  52.236  1.00  0.00           C  
ATOM    966  O   GLY A 664      66.965  27.669  52.358  1.00  0.00           O  
ATOM    967  N   TRP A 665      67.788  25.681  53.049  1.00  0.00           N  
ATOM    968  CA  TRP A 665      66.838  25.563  54.158  1.00  0.00           C  
ATOM    969  C   TRP A 665      67.034  26.656  55.204  1.00  0.00           C  
ATOM    970  O   TRP A 665      66.064  27.279  55.640  1.00  0.00           O  
ATOM    971  CB  TRP A 665      66.922  24.187  54.822  1.00  0.00           C  
ATOM    972  CG  TRP A 665      66.322  23.099  54.019  1.00  0.00           C  
ATOM    973  CD1 TRP A 665      66.917  21.931  53.662  1.00  0.00           C  
ATOM    974  CD2 TRP A 665      64.999  23.055  53.482  1.00  0.00           C  
ATOM    975  NE1 TRP A 665      66.049  21.161  52.932  1.00  0.00           N  
ATOM    976  CE2 TRP A 665      64.865  21.833  52.807  1.00  0.00           C  
ATOM    977  CE3 TRP A 665      63.917  23.931  53.501  1.00  0.00           C  
ATOM    978  CZ2 TRP A 665      63.701  21.469  52.158  1.00  0.00           C  
ATOM    979  CZ3 TRP A 665      62.769  23.574  52.851  1.00  0.00           C  
ATOM    980  CH2 TRP A 665      62.665  22.356  52.192  1.00  0.00           C  
ATOM    981  N   PHE A 666      68.284  26.874  55.602  1.00  0.00           N  
ATOM    982  CA  PHE A 666      68.610  27.939  56.541  1.00  0.00           C  
ATOM    983  C   PHE A 666      67.950  29.244  56.100  1.00  0.00           C  
ATOM    984  O   PHE A 666      67.353  29.956  56.906  1.00  0.00           O  
ATOM    985  CB  PHE A 666      70.128  28.123  56.674  1.00  0.00           C  
ATOM    986  CG  PHE A 666      70.772  27.163  57.637  1.00  0.00           C  
ATOM    987  CD1 PHE A 666      71.568  26.116  57.179  1.00  0.00           C  
ATOM    988  CD2 PHE A 666      70.575  27.294  59.003  1.00  0.00           C  
ATOM    989  CE1 PHE A 666      72.165  25.218  58.072  1.00  0.00           C  
ATOM    990  CE2 PHE A 666      71.166  26.403  59.900  1.00  0.00           C  
ATOM    991  CZ  PHE A 666      71.964  25.364  59.431  1.00  0.00           C  
ATOM    992  N   LEU A 667      68.027  29.535  54.812  1.00  0.00           N  
ATOM    993  CA  LEU A 667      67.443  30.755  54.289  1.00  0.00           C  
ATOM    994  C   LEU A 667      65.913  30.742  54.336  1.00  0.00           C  
ATOM    995  O   LEU A 667      65.297  31.691  54.795  1.00  0.00           O  
ATOM    996  CB  LEU A 667      67.948  30.999  52.869  1.00  0.00           C  
ATOM    997  CG  LEU A 667      69.461  31.248  52.757  1.00  0.00           C  
ATOM    998  CD1 LEU A 667      69.962  31.055  51.337  1.00  0.00           C  
ATOM    999  CD2 LEU A 667      69.805  32.645  53.268  1.00  0.00           C  
ATOM   1000  N   THR A 668      65.302  29.660  53.877  1.00  0.00           N  
ATOM   1001  CA  THR A 668      63.837  29.534  53.872  1.00  0.00           C  
ATOM   1002  C   THR A 668      63.237  29.505  55.279  1.00  0.00           C  
ATOM   1003  O   THR A 668      62.304  30.260  55.581  1.00  0.00           O  
ATOM   1004  CB  THR A 668      63.396  28.240  53.168  1.00  0.00           C  
ATOM   1005  OG1 THR A 668      63.841  28.268  51.809  1.00  0.00           O  
ATOM   1006  CG2 THR A 668      61.877  28.081  53.216  1.00  0.00           C  
ATOM   1007  N   VAL A 669      63.762  28.615  56.125  1.00  0.00           N  
ATOM   1008  CA  VAL A 669      63.261  28.475  57.492  1.00  0.00           C  
ATOM   1009  C   VAL A 669      63.427  29.793  58.246  1.00  0.00           C  
ATOM   1010  O   VAL A 669      62.486  30.257  58.882  1.00  0.00           O  
ATOM   1011  CB  VAL A 669      63.935  27.313  58.269  1.00  0.00           C  
ATOM   1012  CG1 VAL A 669      63.378  27.224  59.681  1.00  0.00           C  
ATOM   1013  CG2 VAL A 669      63.723  25.989  57.539  1.00  0.00           C  
ATOM   1014  N   SER A 670      64.596  30.414  58.151  1.00  0.00           N  
ATOM   1015  CA  SER A 670      64.833  31.667  58.862  1.00  0.00           C  
ATOM   1016  C   SER A 670      63.701  32.654  58.605  1.00  0.00           C  
ATOM   1017  O   SER A 670      63.136  33.225  59.538  1.00  0.00           O  
ATOM   1018  CB  SER A 670      66.169  32.292  58.448  1.00  0.00           C  
ATOM   1019  OG  SER A 670      66.405  33.551  59.069  1.00  0.00           O  
ATOM   1020  N   ASP A 671      63.358  32.835  57.336  1.00  0.00           N  
ATOM   1021  CA  ASP A 671      62.340  33.810  56.948  1.00  0.00           C  
ATOM   1022  C   ASP A 671      60.920  33.356  57.289  1.00  0.00           C  
ATOM   1023  O   ASP A 671      60.010  34.174  57.300  1.00  0.00           O  
ATOM   1024  CB  ASP A 671      62.430  34.097  55.448  1.00  0.00           C  
ATOM   1025  CG  ASP A 671      62.446  35.577  55.134  1.00  0.00           C  
ATOM   1026  OD1 ASP A 671      63.573  36.108  54.938  1.00  0.00           O  
ATOM   1027  OD2 ASP A 671      61.345  36.198  55.073  1.00  0.00           O  
ATOM   1028  N   LEU A 672      60.733  32.056  57.537  1.00  0.00           N  
ATOM   1029  CA  LEU A 672      59.433  31.516  57.953  1.00  0.00           C  
ATOM   1030  C   LEU A 672      59.152  31.756  59.438  1.00  0.00           C  
ATOM   1031  O   LEU A 672      57.990  31.868  59.827  1.00  0.00           O  
ATOM   1032  CB  LEU A 672      59.343  30.015  57.662  1.00  0.00           C  
ATOM   1033  CG  LEU A 672      59.130  29.621  56.207  1.00  0.00           C  
ATOM   1034  CD1 LEU A 672      59.419  28.147  56.039  1.00  0.00           C  
ATOM   1035  CD2 LEU A 672      57.715  29.955  55.751  1.00  0.00           C  
ATOM   1036  N   MET A 675      60.197  31.841  60.262  1.00  0.00           N  
ATOM   1037  CA  MET A 675      60.007  31.951  61.707  1.00  0.00           C  
ATOM   1038  C   MET A 675      59.240  33.219  62.043  1.00  0.00           C  
ATOM   1039  O   MET A 675      59.529  34.285  61.506  1.00  0.00           O  
ATOM   1040  CB  MET A 675      61.338  31.952  62.458  1.00  0.00           C  
ATOM   1041  CG  MET A 675      62.194  30.732  62.246  1.00  0.00           C  
ATOM   1042  SD  MET A 675      61.734  29.248  63.193  1.00  0.00           S  
ATOM   1043  CE  MET A 675      59.928  29.285  63.158  1.00  0.00           C  
ATOM   1044  N   ASN A 677      58.248  33.080  62.920  1.00  0.00           N  
ATOM   1045  CA  ASN A 677      57.366  34.181  63.307  1.00  0.00           C  
ATOM   1046  C   ASN A 677      56.470  34.693  62.169  1.00  0.00           C  
ATOM   1047  O   ASN A 677      55.958  35.803  62.225  1.00  0.00           O  
ATOM   1048  CB  ASN A 677      58.179  35.322  63.926  1.00  0.00           C  
ATOM   1049  CG  ASN A 677      59.096  34.843  65.041  1.00  0.00           C  
ATOM   1050  OD1 ASN A 677      58.682  34.072  65.909  1.00  0.00           O  
ATOM   1051  ND2 ASN A 677      60.344  35.304  65.025  1.00  0.00           N  
ATOM   1052  N   LYS A 681      56.292  33.867  61.142  1.00  0.00           N  
ATOM   1053  CA  LYS A 681      55.288  34.081  60.109  1.00  0.00           C  
ATOM   1054  C   LYS A 681      54.405  32.841  60.072  1.00  0.00           C  
ATOM   1055  O   LYS A 681      53.222  32.881  60.414  1.00  0.00           O  
ATOM   1056  CB  LYS A 681      55.947  34.230  58.743  1.00  0.00           C  
ATOM   1057  CG  LYS A 681      56.408  35.614  58.341  1.00  0.00           C  
ATOM   1058  CD  LYS A 681      57.538  35.446  57.321  1.00  0.00           C  
ATOM   1059  CE  LYS A 681      57.580  36.499  56.236  1.00  0.00           C  
ATOM   1060  NZ  LYS A 681      58.485  36.026  55.130  1.00  0.00           N  
ATOM   1061  N   LYS A 683      55.009  31.736  59.654  1.00  0.00           N  
ATOM   1062  CA  LYS A 683      54.323  30.475  59.505  1.00  0.00           C  
ATOM   1063  C   LYS A 683      54.311  29.794  60.866  1.00  0.00           C  
ATOM   1064  O   LYS A 683      55.367  29.619  61.470  1.00  0.00           O  
ATOM   1065  CB  LYS A 683      55.067  29.608  58.488  1.00  0.00           C  
ATOM   1066  CG  LYS A 683      54.361  28.333  58.045  1.00  0.00           C  
ATOM   1067  CD  LYS A 683      55.270  27.542  57.112  1.00  0.00           C  
ATOM   1068  CE  LYS A 683      54.678  26.217  56.730  1.00  0.00           C  
ATOM   1069  NZ  LYS A 683      53.467  26.398  55.905  1.00  0.00           N  
ATOM   1070  N   PRO A 684      53.123  29.415  61.361  1.00  0.00           N  
ATOM   1071  CA  PRO A 684      53.069  28.736  62.643  1.00  0.00           C  
ATOM   1072  C   PRO A 684      53.768  27.382  62.598  1.00  0.00           C  
ATOM   1073  O   PRO A 684      53.639  26.659  61.609  1.00  0.00           O  
ATOM   1074  CB  PRO A 684      51.566  28.561  62.881  1.00  0.00           C  
ATOM   1075  CG  PRO A 684      50.962  28.614  61.538  1.00  0.00           C  
ATOM   1076  CD  PRO A 684      51.783  29.581  60.774  1.00  0.00           C  
ATOM   1077  N   LEU A 685      54.502  27.067  63.665  1.00  0.00           N  
ATOM   1078  CA  LEU A 685      55.214  25.794  63.796  1.00  0.00           C  
ATOM   1079  C   LEU A 685      54.257  24.698  64.268  1.00  0.00           C  
ATOM   1080  O   LEU A 685      53.174  24.995  64.763  1.00  0.00           O  
ATOM   1081  CB  LEU A 685      56.376  25.928  64.784  1.00  0.00           C  
ATOM   1082  CG  LEU A 685      57.525  26.828  64.316  1.00  0.00           C  
ATOM   1083  CD1 LEU A 685      57.321  28.243  64.819  1.00  0.00           C  
ATOM   1084  CD2 LEU A 685      58.872  26.310  64.771  1.00  0.00           C  
ATOM   1085  N   PRO A 686      54.629  23.427  64.081  1.00  0.00           N  
ATOM   1086  CA  PRO A 686      55.830  22.990  63.409  1.00  0.00           C  
ATOM   1087  C   PRO A 686      55.579  23.028  61.925  1.00  0.00           C  
ATOM   1088  O   PRO A 686      54.439  23.228  61.499  1.00  0.00           O  
ATOM   1089  CB  PRO A 686      55.980  21.542  63.875  1.00  0.00           C  
ATOM   1090  CG  PRO A 686      54.587  21.078  64.028  1.00  0.00           C  
ATOM   1091  CD  PRO A 686      53.797  22.283  64.490  1.00  0.00           C  
ATOM   1092  N   PHE A 687      56.626  22.848  61.135  1.00  0.00           N  
ATOM   1093  CA  PHE A 687      56.412  22.630  59.725  1.00  0.00           C  
ATOM   1094  C   PHE A 687      57.303  21.532  59.179  1.00  0.00           C  
ATOM   1095  O   PHE A 687      58.485  21.452  59.517  1.00  0.00           O  
ATOM   1096  CB  PHE A 687      56.518  23.921  58.907  1.00  0.00           C  
ATOM   1097  CG  PHE A 687      57.401  24.981  59.497  1.00  0.00           C  
ATOM   1098  CD1 PHE A 687      58.784  24.851  59.471  1.00  0.00           C  
ATOM   1099  CD2 PHE A 687      56.843  26.149  60.018  1.00  0.00           C  
ATOM   1100  CE1 PHE A 687      59.597  25.857  59.984  1.00  0.00           C  
ATOM   1101  CE2 PHE A 687      57.642  27.162  60.532  1.00  0.00           C  
ATOM   1102  CZ  PHE A 687      59.021  27.021  60.518  1.00  0.00           C  
ATOM   1103  N   LYS A 688      56.683  20.672  58.370  1.00  0.00           N  
ATOM   1104  CA  LYS A 688      57.372  19.661  57.580  1.00  0.00           C  
ATOM   1105  C   LYS A 688      57.489  20.233  56.171  1.00  0.00           C  
ATOM   1106  O   LYS A 688      56.471  20.514  55.539  1.00  0.00           O  
ATOM   1107  CB  LYS A 688      56.558  18.367  57.536  1.00  0.00           C  
ATOM   1108  CG  LYS A 688      56.188  17.787  58.886  1.00  0.00           C  
ATOM   1109  CD  LYS A 688      55.496  16.431  58.717  1.00  0.00           C  
ATOM   1110  CE  LYS A 688      55.379  15.687  60.047  1.00  0.00           C  
ATOM   1111  NZ  LYS A 688      55.192  14.211  59.878  1.00  0.00           N  
ATOM   1112  N   LEU A 689      58.720  20.431  55.697  1.00  0.00           N  
ATOM   1113  CA  LEU A 689      58.975  21.063  54.403  1.00  0.00           C  
ATOM   1114  C   LEU A 689      59.831  20.118  53.585  1.00  0.00           C  
ATOM   1115  O   LEU A 689      60.733  19.491  54.134  1.00  0.00           O  
ATOM   1116  CB  LEU A 689      59.710  22.382  54.590  1.00  0.00           C  
ATOM   1117  CG  LEU A 689      59.109  23.303  55.644  1.00  0.00           C  
ATOM   1118  CD1 LEU A 689      59.820  24.652  55.700  1.00  0.00           C  
ATOM   1119  CD2 LEU A 689      57.648  23.495  55.357  1.00  0.00           C  
ATOM   1120  N   PHE A 690      59.543  19.993  52.289  1.00  0.00           N  
ATOM   1121  CA  PHE A 690      60.371  19.183  51.396  1.00  0.00           C  
ATOM   1122  C   PHE A 690      60.649  19.912  50.100  1.00  0.00           C  
ATOM   1123  O   PHE A 690      59.934  20.867  49.730  1.00  0.00           O  
ATOM   1124  CB  PHE A 690      59.711  17.835  51.110  1.00  0.00           C  
ATOM   1125  CG  PHE A 690      58.672  17.873  50.024  1.00  0.00           C  
ATOM   1126  CD1 PHE A 690      58.946  17.343  48.762  1.00  0.00           C  
ATOM   1127  CD2 PHE A 690      57.417  18.427  50.257  1.00  0.00           C  
ATOM   1128  CE1 PHE A 690      57.989  17.373  47.749  1.00  0.00           C  
ATOM   1129  CE2 PHE A 690      56.457  18.450  49.251  1.00  0.00           C  
ATOM   1130  CZ  PHE A 690      56.747  17.920  47.992  1.00  0.00           C  
ATOM   1131  N   SER A 691      61.692  19.458  49.414  1.00  0.00           N  
ATOM   1132  CA  SER A 691      62.069  20.013  48.122  1.00  0.00           C  
ATOM   1133  C   SER A 691      63.056  19.122  47.404  1.00  0.00           C  
ATOM   1134  O   SER A 691      64.193  18.990  47.847  1.00  0.00           O  
ATOM   1135  CB  SER A 691      62.723  21.363  48.313  1.00  0.00           C  
ATOM   1136  OG  SER A 691      63.421  21.713  47.140  1.00  0.00           O  
ATOM   1137  N   ILE A 692      62.632  18.509  46.302  1.00  0.00           N  
ATOM   1138  CA  ILE A 692      63.564  17.802  45.418  1.00  0.00           C  
ATOM   1139  C   ILE A 692      63.946  18.756  44.289  1.00  0.00           C  
ATOM   1140  O   ILE A 692      63.075  19.292  43.613  1.00  0.00           O  
ATOM   1141  CB  ILE A 692      62.980  16.525  44.826  1.00  0.00           C  
ATOM   1142  CG1 ILE A 692      62.375  15.629  45.920  1.00  0.00           C  
ATOM   1143  CG2 ILE A 692      64.060  15.774  44.095  1.00  0.00           C  
ATOM   1144  CD1 ILE A 692      60.889  15.814  46.147  1.00  0.00           C  
ATOM   1145  N   ASP A 693      65.244  18.987  44.105  1.00  0.00           N  
ATOM   1146  CA  ASP A 693      65.707  20.091  43.261  1.00  0.00           C  
ATOM   1147  C   ASP A 693      67.163  19.913  42.850  1.00  0.00           C  
ATOM   1148  O   ASP A 693      67.851  18.997  43.322  1.00  0.00           O  
ATOM   1149  CB  ASP A 693      65.530  21.415  44.013  1.00  0.00           C  
ATOM   1150  CG  ASP A 693      65.636  22.635  43.108  1.00  0.00           C  
ATOM   1151  OD1 ASP A 693      65.901  22.457  41.898  1.00  0.00           O  
ATOM   1152  OD2 ASP A 693      65.449  23.783  43.606  1.00  0.00           O  
ATOM   1153  N   ARG A 695      67.621  20.802  41.973  1.00  0.00           N  
ATOM   1154  CA  ARG A 695      68.924  20.703  41.340  1.00  0.00           C  
ATOM   1155  C   ARG A 695      70.016  21.354  42.196  1.00  0.00           C  
ATOM   1156  O   ARG A 695      69.760  22.295  42.948  1.00  0.00           O  
ATOM   1157  CB  ARG A 695      68.851  21.357  39.954  1.00  0.00           C  
ATOM   1158  CG  ARG A 695      69.926  20.902  38.971  1.00  0.00           C  
ATOM   1159  CD  ARG A 695      69.409  20.759  37.522  1.00  0.00           C  
ATOM   1160  NE  ARG A 695      70.170  19.723  36.817  1.00  0.00           N  
ATOM   1161  CZ  ARG A 695      69.786  19.106  35.702  1.00  0.00           C  
ATOM   1162  NH1 ARG A 695      68.640  19.420  35.109  1.00  0.00           N  
ATOM   1163  NH2 ARG A 695      70.566  18.155  35.179  1.00  0.00           N  
ATOM   1164  N   CYS A 696      71.228  20.826  42.072  1.00  0.00           N  
ATOM   1165  CA  CYS A 696      72.382  21.286  42.840  1.00  0.00           C  
ATOM   1166  C   CYS A 696      73.670  21.121  42.021  1.00  0.00           C  
ATOM   1167  O   CYS A 696      73.720  20.326  41.081  1.00  0.00           O  
ATOM   1168  CB  CYS A 696      72.483  20.512  44.158  1.00  0.00           C  
ATOM   1169  SG  CYS A 696      71.417  21.175  45.475  1.00  0.00           S  
ATOM   1170  N   PHE A 697      74.703  21.869  42.392  1.00  0.00           N  
ATOM   1171  CA  PHE A 697      75.897  21.980  41.584  1.00  0.00           C  
ATOM   1172  C   PHE A 697      77.139  21.924  42.448  1.00  0.00           C  
ATOM   1173  O   PHE A 697      77.294  22.708  43.383  1.00  0.00           O  
ATOM   1174  CB  PHE A 697      75.892  23.306  40.827  1.00  0.00           C  
ATOM   1175  CG  PHE A 697      74.742  23.466  39.883  1.00  0.00           C  
ATOM   1176  CD1 PHE A 697      73.499  23.868  40.345  1.00  0.00           C  
ATOM   1177  CD2 PHE A 697      74.906  23.223  38.522  1.00  0.00           C  
ATOM   1178  CE1 PHE A 697      72.421  24.015  39.472  1.00  0.00           C  
ATOM   1179  CE2 PHE A 697      73.840  23.372  37.636  1.00  0.00           C  
ATOM   1180  CZ  PHE A 697      72.591  23.770  38.114  1.00  0.00           C  
ATOM   1181  N   ARG A 698      78.036  21.012  42.109  1.00  0.00           N  
ATOM   1182  CA  ARG A 698      79.257  20.842  42.857  1.00  0.00           C  
ATOM   1183  C   ARG A 698      80.426  20.675  41.894  1.00  0.00           C  
ATOM   1184  O   ARG A 698      80.409  19.821  41.004  1.00  0.00           O  
ATOM   1185  CB  ARG A 698      79.151  19.637  43.793  1.00  0.00           C  
ATOM   1186  CG  ARG A 698      80.280  19.563  44.800  1.00  0.00           C  
ATOM   1187  CD  ARG A 698      80.520  18.156  45.315  1.00  0.00           C  
ATOM   1188  NE  ARG A 698      81.920  17.969  45.709  1.00  0.00           N  
ATOM   1189  CZ  ARG A 698      82.422  16.830  46.183  1.00  0.00           C  
ATOM   1190  NH1 ARG A 698      81.636  15.757  46.332  1.00  0.00           N  
ATOM   1191  NH2 ARG A 698      83.715  16.751  46.507  1.00  0.00           N  
ATOM   1192  N   ARG A 699      81.449  21.494  42.093  1.00  0.00           N  
ATOM   1193  CA  ARG A 699      82.608  21.475  41.241  1.00  0.00           C  
ATOM   1194  C   ARG A 699      83.251  20.092  41.349  1.00  0.00           C  
ATOM   1195  O   ARG A 699      83.447  19.581  42.453  1.00  0.00           O  
ATOM   1196  CB  ARG A 699      83.553  22.599  41.651  1.00  0.00           C  
ATOM   1197  CG  ARG A 699      84.730  22.771  40.725  1.00  0.00           C  
ATOM   1198  CD  ARG A 699      85.119  24.234  40.501  1.00  0.00           C  
ATOM   1199  NE  ARG A 699      86.568  24.394  40.580  1.00  0.00           N  
ATOM   1200  CZ  ARG A 699      87.222  24.910  41.615  1.00  0.00           C  
ATOM   1201  NH1 ARG A 699      86.572  25.366  42.681  1.00  0.00           N  
ATOM   1202  NH2 ARG A 699      88.546  24.988  41.577  1.00  0.00           N  
ATOM   1203  N   GLU A 700      83.511  19.463  40.203  1.00  0.00           N  
ATOM   1204  CA  GLU A 700      84.115  18.121  40.161  1.00  0.00           C  
ATOM   1205  C   GLU A 700      85.219  18.064  39.122  1.00  0.00           C  
ATOM   1206  O   GLU A 700      84.978  18.350  37.950  1.00  0.00           O  
ATOM   1207  CB  GLU A 700      83.053  17.064  39.831  1.00  0.00           C  
ATOM   1208  CG  GLU A 700      82.100  16.740  40.988  1.00  0.00           C  
ATOM   1209  CD  GLU A 700      82.682  15.738  41.982  1.00  0.00           C  
ATOM   1210  OE1 GLU A 700      83.880  15.374  41.868  1.00  0.00           O  
ATOM   1211  OE2 GLU A 700      81.926  15.312  42.881  1.00  0.00           O  
ATOM   1212  N   GLN A 703      86.419  17.670  39.548  1.00  0.00           N  
ATOM   1213  CA  GLN A 703      87.586  17.566  38.647  1.00  0.00           C  
ATOM   1214  C   GLN A 703      87.331  16.706  37.425  1.00  0.00           C  
ATOM   1215  O   GLN A 703      87.975  16.885  36.390  1.00  0.00           O  
ATOM   1216  CB  GLN A 703      88.773  16.936  39.359  1.00  0.00           C  
ATOM   1217  CG  GLN A 703      89.475  17.846  40.322  1.00  0.00           C  
ATOM   1218  CD  GLN A 703      90.720  17.191  40.918  1.00  0.00           C  
ATOM   1219  OE1 GLN A 703      90.656  16.077  41.450  1.00  0.00           O  
ATOM   1220  NE2 GLN A 703      91.863  17.874  40.817  1.00  0.00           N  
ATOM   1221  N   LYS A 712      86.424  15.745  37.576  1.00  0.00           N  
ATOM   1222  CA  LYS A 712      86.122  14.792  36.525  1.00  0.00           C  
ATOM   1223  C   LYS A 712      84.849  14.034  36.794  1.00  0.00           C  
ATOM   1224  O   LYS A 712      84.709  13.369  37.829  1.00  0.00           O  
ATOM   1225  CB  LYS A 712      87.239  13.773  36.416  1.00  0.00           C  
ATOM   1226  CG  LYS A 712      87.941  13.837  35.111  1.00  0.00           C  
ATOM   1227  CD  LYS A 712      89.095  12.875  35.097  1.00  0.00           C  
ATOM   1228  CE  LYS A 712      89.772  12.894  33.744  1.00  0.00           C  
ATOM   1229  NZ  LYS A 712      90.768  11.797  33.577  1.00  0.00           N  
ATOM   1230  N   GLU A 713      83.934  14.094  35.841  1.00  0.00           N  
ATOM   1231  CA  GLU A 713      82.740  13.289  35.943  1.00  0.00           C  
ATOM   1232  C   GLU A 713      83.155  11.854  35.618  1.00  0.00           C  
ATOM   1233  O   GLU A 713      84.217  11.618  35.017  1.00  0.00           O  
ATOM   1234  CB  GLU A 713      81.643  13.835  35.027  1.00  0.00           C  
ATOM   1235  CG  GLU A 713      81.142  15.189  35.501  1.00  0.00           C  
ATOM   1236  CD  GLU A 713      80.056  15.752  34.618  1.00  0.00           C  
ATOM   1237  OE1 GLU A 713      79.858  15.201  33.505  1.00  0.00           O  
ATOM   1238  OE2 GLU A 713      79.397  16.747  35.034  1.00  0.00           O  
ATOM   1239  N   ASP A 714      82.347  10.904  36.075  1.00  0.00           N  
ATOM   1240  CA  ASP A 714      82.597   9.493  35.812  1.00  0.00           C  
ATOM   1241  C   ASP A 714      81.286   8.706  35.926  1.00  0.00           C  
ATOM   1242  O   ASP A 714      80.209   9.258  35.653  1.00  0.00           O  
ATOM   1243  CB  ASP A 714      83.703   8.973  36.752  1.00  0.00           C  
ATOM   1244  CG  ASP A 714      83.355   9.132  38.235  1.00  0.00           C  
ATOM   1245  OD1 ASP A 714      82.281   9.658  38.557  1.00  0.00           O  
ATOM   1246  OD2 ASP A 714      84.164   8.720  39.092  1.00  0.00           O  
ATOM   1247  N   LYS A 715      81.387   7.428  36.292  1.00  0.00           N  
ATOM   1248  CA  LYS A 715      80.219   6.598  36.558  1.00  0.00           C  
ATOM   1249  C   LYS A 715      79.484   7.040  37.826  1.00  0.00           C  
ATOM   1250  O   LYS A 715      78.265   6.845  37.951  1.00  0.00           O  
ATOM   1251  CB  LYS A 715      80.635   5.136  36.701  1.00  0.00           C  
ATOM   1252  CG  LYS A 715      81.343   4.846  38.011  1.00  0.00           C  
ATOM   1253  CD  LYS A 715      82.344   3.701  37.899  1.00  0.00           C  
ATOM   1254  CE  LYS A 715      81.719   2.342  38.171  1.00  0.00           C  
ATOM   1255  NZ  LYS A 715      82.781   1.295  38.323  1.00  0.00           N  
ATOM   1256  N   SER A 716      80.224   7.640  38.756  1.00  0.00           N  
ATOM   1257  CA  SER A 716      79.708   7.929  40.088  1.00  0.00           C  
ATOM   1258  C   SER A 716      79.750   9.403  40.498  1.00  0.00           C  
ATOM   1259  O   SER A 716      79.508   9.706  41.660  1.00  0.00           O  
ATOM   1260  CB  SER A 716      80.510   7.104  41.102  1.00  0.00           C  
ATOM   1261  OG  SER A 716      81.882   7.474  41.076  1.00  0.00           O  
ATOM   1262  N   HIS A 718      80.061  10.314  39.576  1.00  0.00           N  
ATOM   1263  CA  HIS A 718      80.174  11.749  39.914  1.00  0.00           C  
ATOM   1264  C   HIS A 718      79.707  12.663  38.798  1.00  0.00           C  
ATOM   1265  O   HIS A 718      80.161  12.540  37.666  1.00  0.00           O  
ATOM   1266  CB  HIS A 718      81.619  12.131  40.247  1.00  0.00           C  
ATOM   1267  CG  HIS A 718      82.218  11.328  41.357  1.00  0.00           C  
ATOM   1268  ND1 HIS A 718      81.566  11.107  42.552  1.00  0.00           N  
ATOM   1269  CD2 HIS A 718      83.415  10.700  41.455  1.00  0.00           C  
ATOM   1270  CE1 HIS A 718      82.329  10.364  43.333  1.00  0.00           C  
ATOM   1271  NE2 HIS A 718      83.459  10.108  42.695  1.00  0.00           N  
ATOM   1272  N   LEU A 723      78.823  13.598  39.126  1.00  0.00           N  
ATOM   1273  CA  LEU A 723      78.352  14.592  38.156  1.00  0.00           C  
ATOM   1274  C   LEU A 723      78.420  16.009  38.725  1.00  0.00           C  
ATOM   1275  O   LEU A 723      78.318  16.210  39.936  1.00  0.00           O  
ATOM   1276  CB  LEU A 723      76.929  14.279  37.717  1.00  0.00           C  
ATOM   1277  CG  LEU A 723      76.790  13.017  36.870  1.00  0.00           C  
ATOM   1278  CD1 LEU A 723      75.327  12.606  36.741  1.00  0.00           C  
ATOM   1279  CD2 LEU A 723      77.429  13.217  35.503  1.00  0.00           C  
ATOM   1280  N   MET A 724      78.602  16.988  37.843  1.00  0.00           N  
ATOM   1281  CA  MET A 724      78.734  18.378  38.262  1.00  0.00           C  
ATOM   1282  C   MET A 724      77.389  18.991  38.602  1.00  0.00           C  
ATOM   1283  O   MET A 724      77.309  19.834  39.484  1.00  0.00           O  
ATOM   1284  CB  MET A 724      79.424  19.210  37.189  1.00  0.00           C  
ATOM   1285  CG  MET A 724      80.894  18.916  37.045  1.00  0.00           C  
ATOM   1286  SD  MET A 724      81.660  20.103  35.951  1.00  0.00           S  
ATOM   1287  CE  MET A 724      83.268  19.345  35.706  1.00  0.00           C  
ATOM   1288  N   THR A 725      76.340  18.601  37.886  1.00  0.00           N  
ATOM   1289  CA  THR A 725      74.976  18.923  38.310  1.00  0.00           C  
ATOM   1290  C   THR A 725      74.348  17.649  38.813  1.00  0.00           C  
ATOM   1291  O   THR A 725      74.826  16.568  38.484  1.00  0.00           O  
ATOM   1292  CB  THR A 725      74.122  19.494  37.182  1.00  0.00           C  
ATOM   1293  OG1 THR A 725      74.907  20.425  36.427  1.00  0.00           O  
ATOM   1294  CG2 THR A 725      72.901  20.214  37.753  1.00  0.00           C  
ATOM   1295  N   TYR A 726      73.311  17.774  39.634  1.00  0.00           N  
ATOM   1296  CA  TYR A 726      72.573  16.617  40.137  1.00  0.00           C  
ATOM   1297  C   TYR A 726      71.325  17.119  40.835  1.00  0.00           C  
ATOM   1298  O   TYR A 726      71.118  18.330  40.965  1.00  0.00           O  
ATOM   1299  CB  TYR A 726      73.423  15.777  41.101  1.00  0.00           C  
ATOM   1300  CG  TYR A 726      74.128  16.620  42.116  1.00  0.00           C  
ATOM   1301  CD1 TYR A 726      73.497  16.991  43.279  1.00  0.00           C  
ATOM   1302  CD2 TYR A 726      75.417  17.078  41.902  1.00  0.00           C  
ATOM   1303  CE1 TYR A 726      74.128  17.793  44.216  1.00  0.00           C  
ATOM   1304  CE2 TYR A 726      76.057  17.877  42.840  1.00  0.00           C  
ATOM   1305  CZ  TYR A 726      75.393  18.231  43.991  1.00  0.00           C  
ATOM   1306  OH  TYR A 726      75.971  19.015  44.943  1.00  0.00           O  
ATOM   1307  N   HIS A 728      70.497  16.182  41.285  1.00  0.00           N  
ATOM   1308  CA  HIS A 728      69.280  16.510  42.000  1.00  0.00           C  
ATOM   1309  C   HIS A 728      69.315  15.871  43.371  1.00  0.00           C  
ATOM   1310  O   HIS A 728      69.788  14.736  43.538  1.00  0.00           O  
ATOM   1311  CB  HIS A 728      68.058  16.005  41.239  1.00  0.00           C  
ATOM   1312  CG  HIS A 728      68.010  16.447  39.810  1.00  0.00           C  
ATOM   1313  ND1 HIS A 728      68.738  15.827  38.817  1.00  0.00           N  
ATOM   1314  CD2 HIS A 728      67.319  17.446  39.208  1.00  0.00           C  
ATOM   1315  CE1 HIS A 728      68.504  16.430  37.666  1.00  0.00           C  
ATOM   1316  NE2 HIS A 728      67.646  17.415  37.875  1.00  0.00           N  
ATOM   1317  N   SER A 730      68.794  16.603  44.345  1.00  0.00           N  
ATOM   1318  CA  SER A 730      68.810  16.169  45.725  1.00  0.00           C  
ATOM   1319  C   SER A 730      67.405  16.275  46.304  1.00  0.00           C  
ATOM   1320  O   SER A 730      66.776  17.337  46.215  1.00  0.00           O  
ATOM   1321  CB  SER A 730      69.781  17.056  46.511  1.00  0.00           C  
ATOM   1322  OG  SER A 730      69.694  16.802  47.909  1.00  0.00           O  
ATOM   1323  N   ALA A 731      66.923  15.177  46.884  1.00  0.00           N  
ATOM   1324  CA  ALA A 731      65.658  15.174  47.616  1.00  0.00           C  
ATOM   1325  C   ALA A 731      65.955  15.601  49.041  1.00  0.00           C  
ATOM   1326  O   ALA A 731      66.888  15.091  49.658  1.00  0.00           O  
ATOM   1327  CB  ALA A 731      65.036  13.794  47.601  1.00  0.00           C  
ATOM   1328  N   SER A 732      65.179  16.532  49.577  1.00  0.00           N  
ATOM   1329  CA  SER A 732      65.525  17.099  50.868  1.00  0.00           C  
ATOM   1330  C   SER A 732      64.310  17.573  51.622  1.00  0.00           C  
ATOM   1331  O   SER A 732      63.347  18.055  51.021  1.00  0.00           O  
ATOM   1332  CB  SER A 732      66.468  18.279  50.678  1.00  0.00           C  
ATOM   1333  OG  SER A 732      67.124  18.575  51.890  1.00  0.00           O  
ATOM   1334  N   CYS A 733      64.366  17.462  52.945  1.00  0.00           N  
ATOM   1335  CA  CYS A 733      63.290  17.965  53.789  1.00  0.00           C  
ATOM   1336  C   CYS A 733      63.813  18.552  55.074  1.00  0.00           C  
ATOM   1337  O   CYS A 733      64.917  18.228  55.500  1.00  0.00           O  
ATOM   1338  CB  CYS A 733      62.294  16.854  54.107  1.00  0.00           C  
ATOM   1339  SG  CYS A 733      62.983  15.443  54.994  1.00  0.00           S  
ATOM   1340  N   ALA A 734      63.002  19.416  55.678  1.00  0.00           N  
ATOM   1341  CA  ALA A 734      63.336  20.080  56.936  1.00  0.00           C  
ATOM   1342  C   ALA A 734      62.110  20.066  57.836  1.00  0.00           C  
ATOM   1343  O   ALA A 734      61.024  20.450  57.405  1.00  0.00           O  
ATOM   1344  CB  ALA A 734      63.775  21.495  56.681  1.00  0.00           C  
ATOM   1345  N   ILE A 735      62.278  19.594  59.070  1.00  0.00           N  
ATOM   1346  CA  ILE A 735      61.223  19.654  60.096  1.00  0.00           C  
ATOM   1347  C   ILE A 735      61.663  20.551  61.260  1.00  0.00           C  
ATOM   1348  O   ILE A 735      62.600  20.221  61.986  1.00  0.00           O  
ATOM   1349  CB  ILE A 735      60.904  18.272  60.679  1.00  0.00           C  
ATOM   1350  CG1 ILE A 735      60.539  17.301  59.576  1.00  0.00           C  
ATOM   1351  CG2 ILE A 735      59.773  18.379  61.683  1.00  0.00           C  
ATOM   1352  CD1 ILE A 735      60.005  16.004  60.106  1.00  0.00           C  
ATOM   1353  N   ALA A 736      60.990  21.678  61.442  1.00  0.00           N  
ATOM   1354  CA  ALA A 736      61.302  22.564  62.557  1.00  0.00           C  
ATOM   1355  C   ALA A 736      60.161  22.537  63.551  1.00  0.00           C  
ATOM   1356  O   ALA A 736      59.000  22.665  63.170  1.00  0.00           O  
ATOM   1357  CB  ALA A 736      61.526  23.963  62.070  1.00  0.00           C  
ATOM   1358  N   GLY A 737      60.489  22.363  64.823  1.00  0.00           N  
ATOM   1359  CA  GLY A 737      59.468  22.373  65.856  1.00  0.00           C  
ATOM   1360  C   GLY A 737      59.991  22.062  67.243  1.00  0.00           C  
ATOM   1361  O   GLY A 737      61.121  21.589  67.402  1.00  0.00           O  
ATOM   1362  N   GLU A 738      59.155  22.324  68.244  1.00  0.00           N  
ATOM   1363  CA  GLU A 738      59.437  21.918  69.609  1.00  0.00           C  
ATOM   1364  C   GLU A 738      59.690  20.420  69.639  1.00  0.00           C  
ATOM   1365  O   GLU A 738      58.921  19.644  69.069  1.00  0.00           O  
ATOM   1366  CB  GLU A 738      58.246  22.224  70.517  1.00  0.00           C  
ATOM   1367  CG  GLU A 738      58.628  22.618  71.923  1.00  0.00           C  
ATOM   1368  CD  GLU A 738      59.017  24.083  72.009  1.00  0.00           C  
ATOM   1369  OE1 GLU A 738      59.470  24.634  70.982  1.00  0.00           O  
ATOM   1370  OE2 GLU A 738      58.862  24.686  73.095  1.00  0.00           O  
ATOM   1371  N   GLY A 739      60.782  20.032  70.290  1.00  0.00           N  
ATOM   1372  CA  GLY A 739      61.072  18.623  70.569  1.00  0.00           C  
ATOM   1373  C   GLY A 739      61.432  17.779  69.370  1.00  0.00           C  
ATOM   1374  O   GLY A 739      61.296  16.561  69.424  1.00  0.00           O  
ATOM   1375  N   VAL A 788      61.887  18.424  68.291  1.00  0.00           N  
ATOM   1376  CA  VAL A 788      62.331  17.707  67.096  1.00  0.00           C  
ATOM   1377  C   VAL A 788      63.747  17.203  67.338  1.00  0.00           C  
ATOM   1378  O   VAL A 788      64.576  17.948  67.879  1.00  0.00           O  
ATOM   1379  CB  VAL A 788      62.339  18.606  65.854  1.00  0.00           C  
ATOM   1380  CG1 VAL A 788      62.704  17.772  64.621  1.00  0.00           C  
ATOM   1381  CG2 VAL A 788      60.993  19.295  65.668  1.00  0.00           C  
ATOM   1382  N   ASP A 789      64.024  15.955  66.958  1.00  0.00           N  
ATOM   1383  CA  ASP A 789      65.310  15.332  67.274  1.00  0.00           C  
ATOM   1384  C   ASP A 789      65.641  14.189  66.312  1.00  0.00           C  
ATOM   1385  O   ASP A 789      64.938  14.002  65.325  1.00  0.00           O  
ATOM   1386  CB  ASP A 789      65.322  14.846  68.744  1.00  0.00           C  
ATOM   1387  CG  ASP A 789      64.439  13.599  68.985  1.00  0.00           C  
ATOM   1388  OD1 ASP A 789      63.585  13.251  68.142  1.00  0.00           O  
ATOM   1389  OD2 ASP A 789      64.604  12.951  70.040  1.00  0.00           O  
ATOM   1390  N   ILE A 790      66.700  13.428  66.605  1.00  0.00           N  
ATOM   1391  CA  ILE A 790      67.123  12.295  65.769  1.00  0.00           C  
ATOM   1392  C   ILE A 790      65.989  11.334  65.414  1.00  0.00           C  
ATOM   1393  O   ILE A 790      65.950  10.799  64.298  1.00  0.00           O  
ATOM   1394  CB  ILE A 790      68.265  11.490  66.442  1.00  0.00           C  
ATOM   1395  CG1 ILE A 790      69.617  12.103  66.100  1.00  0.00           C  
ATOM   1396  CG2 ILE A 790      68.282  10.045  65.987  1.00  0.00           C  
ATOM   1397  CD1 ILE A 790      70.753  11.108  66.211  1.00  0.00           C  
ATOM   1398  N   ASN A 791      65.076  11.105  66.354  1.00  0.00           N  
ATOM   1399  CA  ASN A 791      63.958  10.189  66.113  1.00  0.00           C  
ATOM   1400  C   ASN A 791      63.131  10.591  64.897  1.00  0.00           C  
ATOM   1401  O   ASN A 791      62.697   9.736  64.123  1.00  0.00           O  
ATOM   1402  CB  ASN A 791      63.051  10.103  67.335  1.00  0.00           C  
ATOM   1403  CG  ASN A 791      63.787   9.657  68.569  1.00  0.00           C  
ATOM   1404  OD1 ASN A 791      64.222   8.503  68.669  1.00  0.00           O  
ATOM   1405  ND2 ASN A 791      63.932  10.569  69.525  1.00  0.00           N  
ATOM   1406  N   ASP A 792      62.926  11.893  64.728  1.00  0.00           N  
ATOM   1407  CA  ASP A 792      62.218  12.402  63.565  1.00  0.00           C  
ATOM   1408  C   ASP A 792      62.953  12.054  62.277  1.00  0.00           C  
ATOM   1409  O   ASP A 792      62.321  11.680  61.290  1.00  0.00           O  
ATOM   1410  CB  ASP A 792      62.019  13.910  63.675  1.00  0.00           C  
ATOM   1411  CG  ASP A 792      61.032  14.285  64.766  1.00  0.00           C  
ATOM   1412  OD1 ASP A 792      59.867  13.835  64.655  1.00  0.00           O  
ATOM   1413  OD2 ASP A 792      61.410  15.018  65.719  1.00  0.00           O  
ATOM   1414  N   GLY A 793      64.280  12.156  62.289  1.00  0.00           N  
ATOM   1415  CA  GLY A 793      65.079  11.743  61.138  1.00  0.00           C  
ATOM   1416  C   GLY A 793      64.846  10.285  60.772  1.00  0.00           C  
ATOM   1417  O   GLY A 793      64.642   9.950  59.604  1.00  0.00           O  
ATOM   1418  N   LYS A 794      64.867   9.422  61.782  1.00  0.00           N  
ATOM   1419  CA  LYS A 794      64.708   7.986  61.573  1.00  0.00           C  
ATOM   1420  C   LYS A 794      63.302   7.660  61.091  1.00  0.00           C  
ATOM   1421  O   LYS A 794      63.121   6.782  60.254  1.00  0.00           O  
ATOM   1422  CB  LYS A 794      65.010   7.204  62.866  1.00  0.00           C  
ATOM   1423  CG  LYS A 794      66.456   7.301  63.372  1.00  0.00           C  
ATOM   1424  CD  LYS A 794      66.606   6.659  64.754  1.00  0.00           C  
ATOM   1425  CE  LYS A 794      68.063   6.484  65.146  1.00  0.00           C  
ATOM   1426  NZ  LYS A 794      68.218   5.910  66.504  1.00  0.00           N  
ATOM   1427  N   ALA A 795      62.309   8.364  61.628  1.00  0.00           N  
ATOM   1428  CA  ALA A 795      60.919   8.087  61.290  1.00  0.00           C  
ATOM   1429  C   ALA A 795      60.615   8.463  59.832  1.00  0.00           C  
ATOM   1430  O   ALA A 795      59.920   7.704  59.128  1.00  0.00           O  
ATOM   1431  CB  ALA A 795      59.988   8.801  62.241  1.00  0.00           C  
ATOM   1432  N   ILE A 796      61.150   9.601  59.369  1.00  0.00           N  
ATOM   1433  CA  ILE A 796      61.006  10.011  57.964  1.00  0.00           C  
ATOM   1434  C   ILE A 796      61.854   9.138  57.029  1.00  0.00           C  
ATOM   1435  O   ILE A 796      61.371   8.649  56.003  1.00  0.00           O  
ATOM   1436  CB  ILE A 796      61.418  11.454  57.761  1.00  0.00           C  
ATOM   1437  CG1 ILE A 796      60.480  12.388  58.495  1.00  0.00           C  
ATOM   1438  CG2 ILE A 796      61.382  11.825  56.304  1.00  0.00           C  
ATOM   1439  CD1 ILE A 796      61.005  13.795  58.526  1.00  0.00           C  
ATOM   1440  N   ALA A 797      63.117   8.933  57.394  1.00  0.00           N  
ATOM   1441  CA  ALA A 797      63.989   8.028  56.644  1.00  0.00           C  
ATOM   1442  C   ALA A 797      63.256   6.742  56.305  1.00  0.00           C  
ATOM   1443  O   ALA A 797      63.339   6.261  55.180  1.00  0.00           O  
ATOM   1444  CB  ALA A 797      65.260   7.709  57.434  1.00  0.00           C  
ATOM   1445  N   GLU A 798      62.533   6.201  57.281  1.00  0.00           N  
ATOM   1446  CA  GLU A 798      61.767   4.967  57.082  1.00  0.00           C  
ATOM   1447  C   GLU A 798      60.552   5.220  56.190  1.00  0.00           C  
ATOM   1448  O   GLU A 798      60.363   4.540  55.172  1.00  0.00           O  
ATOM   1449  CB  GLU A 798      61.316   4.369  58.425  1.00  0.00           C  
ATOM   1450  CG  GLU A 798      60.559   3.050  58.293  1.00  0.00           C  
ATOM   1451  CD  GLU A 798      60.244   2.400  59.636  1.00  0.00           C  
ATOM   1452  OE1 GLU A 798      59.670   1.278  59.651  1.00  0.00           O  
ATOM   1453  OE2 GLU A 798      60.573   3.004  60.679  1.00  0.00           O  
ATOM   1454  N   GLY A 799      59.734   6.194  56.573  1.00  0.00           N  
ATOM   1455  CA  GLY A 799      58.510   6.465  55.835  1.00  0.00           C  
ATOM   1456  C   GLY A 799      58.744   6.750  54.359  1.00  0.00           C  
ATOM   1457  O   GLY A 799      57.981   6.280  53.500  1.00  0.00           O  
ATOM   1458  N   LEU A 800      59.811   7.502  54.070  1.00  0.00           N  
ATOM   1459  CA  LEU A 800      60.229   7.787  52.695  1.00  0.00           C  
ATOM   1460  C   LEU A 800      60.721   6.495  52.018  1.00  0.00           C  
ATOM   1461  O   LEU A 800      60.097   5.982  51.087  1.00  0.00           O  
ATOM   1462  CB  LEU A 800      61.341   8.836  52.701  1.00  0.00           C  
ATOM   1463  CG  LEU A 800      61.460   9.711  51.466  1.00  0.00           C  
ATOM   1464  CD1 LEU A 800      60.525  10.941  51.608  1.00  0.00           C  
ATOM   1465  CD2 LEU A 800      62.902  10.172  51.282  1.00  0.00           C  
ATOM   1466  N   LEU A 801      61.818   5.944  52.527  1.00  0.00           N  
ATOM   1467  CA  LEU A 801      62.500   4.842  51.855  1.00  0.00           C  
ATOM   1468  C   LEU A 801      61.689   3.562  51.821  1.00  0.00           C  
ATOM   1469  O   LEU A 801      61.938   2.707  50.974  1.00  0.00           O  
ATOM   1470  CB  LEU A 801      63.861   4.566  52.505  1.00  0.00           C  
ATOM   1471  CG  LEU A 801      64.929   5.654  52.335  1.00  0.00           C  
ATOM   1472  CD1 LEU A 801      66.199   5.271  53.075  1.00  0.00           C  
ATOM   1473  CD2 LEU A 801      65.215   5.912  50.859  1.00  0.00           C  
ATOM   1474  N   SER A 802      60.734   3.402  52.731  1.00  0.00           N  
ATOM   1475  CA  SER A 802      59.913   2.178  52.721  1.00  0.00           C  
ATOM   1476  C   SER A 802      58.910   2.256  51.582  1.00  0.00           C  
ATOM   1477  O   SER A 802      58.489   1.219  51.068  1.00  0.00           O  
ATOM   1478  CB  SER A 802      59.199   1.952  54.057  1.00  0.00           C  
ATOM   1479  OG  SER A 802      58.364   3.052  54.358  1.00  0.00           O  
ATOM   1480  N   GLN A 803      58.552   3.485  51.183  1.00  0.00           N  
ATOM   1481  CA  GLN A 803      57.708   3.700  50.000  1.00  0.00           C  
ATOM   1482  C   GLN A 803      58.440   3.376  48.688  1.00  0.00           C  
ATOM   1483  O   GLN A 803      57.833   3.428  47.625  1.00  0.00           O  
ATOM   1484  CB  GLN A 803      57.150   5.136  49.957  1.00  0.00           C  
ATOM   1485  CG  GLN A 803      56.008   5.382  50.925  1.00  0.00           C  
ATOM   1486  CD  GLN A 803      55.585   6.846  50.982  1.00  0.00           C  
ATOM   1487  OE1 GLN A 803      54.479   7.189  50.565  1.00  0.00           O  
ATOM   1488  NE2 GLN A 803      56.460   7.714  51.496  1.00  0.00           N  
ATOM   1489  N   PHE A 807      59.730   3.046  48.760  1.00  0.00           N  
ATOM   1490  CA  PHE A 807      60.492   2.634  47.587  1.00  0.00           C  
ATOM   1491  C   PHE A 807      60.924   1.181  47.703  1.00  0.00           C  
ATOM   1492  O   PHE A 807      61.937   0.766  47.132  1.00  0.00           O  
ATOM   1493  CB  PHE A 807      61.694   3.553  47.391  1.00  0.00           C  
ATOM   1494  CG  PHE A 807      61.327   4.899  46.895  1.00  0.00           C  
ATOM   1495  CD1 PHE A 807      60.634   5.778  47.701  1.00  0.00           C  
ATOM   1496  CD2 PHE A 807      61.646   5.287  45.608  1.00  0.00           C  
ATOM   1497  CE1 PHE A 807      60.275   7.057  47.239  1.00  0.00           C  
ATOM   1498  CE2 PHE A 807      61.287   6.560  45.129  1.00  0.00           C  
ATOM   1499  CZ  PHE A 807      60.602   7.448  45.946  1.00  0.00           C  
ATOM   1500  N   GLY A 808      60.144   0.403  48.443  1.00  0.00           N  
ATOM   1501  CA  GLY A 808      60.367  -1.034  48.532  1.00  0.00           C  
ATOM   1502  C   GLY A 808      61.544  -1.484  49.374  1.00  0.00           C  
ATOM   1503  O   GLY A 808      61.920  -2.661  49.316  1.00  0.00           O  
ATOM   1504  N   PHE A1141      62.133  -0.569  50.146  1.00  0.00           N  
ATOM   1505  CA  PHE A1141      63.161  -0.946  51.120  1.00  0.00           C  
ATOM   1506  C   PHE A1141      62.465  -1.477  52.368  1.00  0.00           C  
ATOM   1507  O   PHE A1141      61.469  -0.915  52.816  1.00  0.00           O  
ATOM   1508  CB  PHE A1141      64.077   0.227  51.471  1.00  0.00           C  
ATOM   1509  CG  PHE A1141      64.962   0.681  50.333  1.00  0.00           C  
ATOM   1510  CD1 PHE A1141      64.623   1.794  49.569  1.00  0.00           C  
ATOM   1511  CD2 PHE A1141      66.149   0.009  50.046  1.00  0.00           C  
ATOM   1512  CE1 PHE A1141      65.437   2.218  48.538  1.00  0.00           C  
ATOM   1513  CE2 PHE A1141      66.970   0.428  49.012  1.00  0.00           C  
ATOM   1514  CZ  PHE A1141      66.612   1.535  48.256  1.00  0.00           C  
ATOM   1515  N   THR A1153      63.008  -2.552  52.922  1.00  0.00           N  
ATOM   1516  CA  THR A1153      62.337  -3.351  53.935  1.00  0.00           C  
ATOM   1517  C   THR A1153      62.863  -3.132  55.346  1.00  0.00           C  
ATOM   1518  O   THR A1153      62.089  -2.910  56.274  1.00  0.00           O  
ATOM   1519  CB  THR A1153      62.553  -4.794  53.629  1.00  0.00           C  
ATOM   1520  OG1 THR A1153      61.937  -5.082  52.379  1.00  0.00           O  
ATOM   1521  CG2 THR A1153      61.959  -5.647  54.729  1.00  0.00           C  
ATOM   1522  N   ASN A1154      64.181  -3.228  55.502  1.00  0.00           N  
ATOM   1523  CA  ASN A1154      64.840  -2.993  56.775  1.00  0.00           C  
ATOM   1524  C   ASN A1154      65.688  -1.713  56.732  1.00  0.00           C  
ATOM   1525  O   ASN A1154      65.873  -1.126  55.664  1.00  0.00           O  
ATOM   1526  CB  ASN A1154      65.694  -4.202  57.117  1.00  0.00           C  
ATOM   1527  CG  ASN A1154      65.894  -4.382  58.615  1.00  0.00           C  
ATOM   1528  OD1 ASN A1154      65.713  -3.446  59.410  1.00  0.00           O  
ATOM   1529  ND2 ASN A1154      66.283  -5.596  59.010  1.00  0.00           N  
ATOM   1530  N   PHE A1155      66.170  -1.264  57.893  1.00  0.00           N  
ATOM   1531  CA  PHE A1155      66.923  -0.005  57.999  1.00  0.00           C  
ATOM   1532  C   PHE A1155      67.975  -0.035  59.114  1.00  0.00           C  
ATOM   1533  O   PHE A1155      67.740  -0.596  60.181  1.00  0.00           O  
ATOM   1534  CB  PHE A1155      65.964   1.147  58.252  1.00  0.00           C  
ATOM   1535  CG  PHE A1155      64.950   1.325  57.177  1.00  0.00           C  
ATOM   1536  CD1 PHE A1155      63.742   0.644  57.216  1.00  0.00           C  
ATOM   1537  CD2 PHE A1155      65.204   2.175  56.112  1.00  0.00           C  
ATOM   1538  CE1 PHE A1155      62.797   0.817  56.211  1.00  0.00           C  
ATOM   1539  CE2 PHE A1155      64.260   2.366  55.107  1.00  0.00           C  
ATOM   1540  CZ  PHE A1155      63.056   1.688  55.155  1.00  0.00           C  
ATOM   1541  N   LYS A1156      69.134   0.565  58.852  1.00  0.00           N  
ATOM   1542  CA  LYS A1156      70.146   0.801  59.878  1.00  0.00           C  
ATOM   1543  C   LYS A1156      70.496   2.286  59.920  1.00  0.00           C  
ATOM   1544  O   LYS A1156      70.419   2.968  58.905  1.00  0.00           O  
ATOM   1545  CB  LYS A1156      71.379  -0.056  59.611  1.00  0.00           C  
ATOM   1546  CG  LYS A1156      71.120  -1.534  59.882  1.00  0.00           C  
ATOM   1547  CD  LYS A1156      72.373  -2.399  59.795  1.00  0.00           C  
ATOM   1548  CE  LYS A1156      72.085  -3.803  60.314  1.00  0.00           C  
ATOM   1549  NZ  LYS A1156      73.257  -4.730  60.232  1.00  0.00           N  
ATOM   1550  N   PHE A1157      70.856   2.788  61.097  1.00  0.00           N  
ATOM   1551  CA  PHE A1157      71.186   4.201  61.266  1.00  0.00           C  
ATOM   1552  C   PHE A1157      72.584   4.350  61.868  1.00  0.00           C  
ATOM   1553  O   PHE A1157      72.740   4.565  63.065  1.00  0.00           O  
ATOM   1554  CB  PHE A1157      70.142   4.884  62.144  1.00  0.00           C  
ATOM   1555  CG  PHE A1157      68.767   4.910  61.541  1.00  0.00           C  
ATOM   1556  CD1 PHE A1157      67.765   4.094  62.030  1.00  0.00           C  
ATOM   1557  CD2 PHE A1157      68.471   5.752  60.491  1.00  0.00           C  
ATOM   1558  CE1 PHE A1157      66.498   4.116  61.482  1.00  0.00           C  
ATOM   1559  CE2 PHE A1157      67.204   5.772  59.940  1.00  0.00           C  
ATOM   1560  CZ  PHE A1157      66.220   4.952  60.440  1.00  0.00           C  
ATOM   1561  N   ILE A1158      73.595   4.230  61.016  1.00  0.00           N  
ATOM   1562  CA  ILE A1158      74.997   4.355  61.403  1.00  0.00           C  
ATOM   1563  C   ILE A1158      75.376   5.828  61.594  1.00  0.00           C  
ATOM   1564  O   ILE A1158      75.060   6.659  60.737  1.00  0.00           O  
ATOM   1565  CB  ILE A1158      75.885   3.787  60.306  1.00  0.00           C  
ATOM   1566  CG1 ILE A1158      75.642   2.288  60.179  1.00  0.00           C  
ATOM   1567  CG2 ILE A1158      77.340   4.096  60.580  1.00  0.00           C  
ATOM   1568  CD1 ILE A1158      76.118   1.723  58.876  1.00  0.00           C  
ATOM   1569  N   PRO A1159      76.037   6.169  62.719  1.00  0.00           N  
ATOM   1570  CA  PRO A1159      76.503   7.545  62.891  1.00  0.00           C  
ATOM   1571  C   PRO A1159      77.632   7.904  61.926  1.00  0.00           C  
ATOM   1572  O   PRO A1159      78.532   7.100  61.704  1.00  0.00           O  
ATOM   1573  CB  PRO A1159      77.006   7.569  64.337  1.00  0.00           C  
ATOM   1574  CG  PRO A1159      76.461   6.342  64.977  1.00  0.00           C  
ATOM   1575  CD  PRO A1159      76.348   5.343  63.895  1.00  0.00           C  
ATOM   1576  N   ASP A1160      77.569   9.104  61.361  1.00  0.00           N  
ATOM   1577  CA  ASP A1160      78.532   9.547  60.354  1.00  0.00           C  
ATOM   1578  C   ASP A1160      79.816  10.000  61.021  1.00  0.00           C  
ATOM   1579  O   ASP A1160      79.804  10.910  61.846  1.00  0.00           O  
ATOM   1580  CB  ASP A1160      77.948  10.708  59.536  1.00  0.00           C  
ATOM   1581  CG  ASP A1160      78.744  11.008  58.269  1.00  0.00           C  
ATOM   1582  OD1 ASP A1160      79.915  10.580  58.151  1.00  0.00           O  
ATOM   1583  OD2 ASP A1160      78.182  11.688  57.383  1.00  0.00           O  
ATOM   1584  N   GLU A1161      80.926   9.375  60.636  1.00  0.00           N  
ATOM   1585  CA  GLU A1161      82.236   9.692  61.206  1.00  0.00           C  
ATOM   1586  C   GLU A1161      82.639  11.132  60.943  1.00  0.00           C  
ATOM   1587  O   GLU A1161      83.486  11.665  61.646  1.00  0.00           O  
ATOM   1588  CB  GLU A1161      83.320   8.760  60.657  1.00  0.00           C  
ATOM   1589  CG  GLU A1161      83.191   7.311  61.103  1.00  0.00           C  
ATOM   1590  CD  GLU A1161      84.468   6.509  60.865  1.00  0.00           C  
ATOM   1591  OE1 GLU A1161      85.563   7.118  60.823  1.00  0.00           O  
ATOM   1592  OE2 GLU A1161      84.385   5.264  60.730  1.00  0.00           O  
ATOM   1593  N   LYS A1425      82.045  11.755  59.934  1.00  0.00           N  
ATOM   1594  CA  LYS A1425      82.351  13.144  59.609  1.00  0.00           C  
ATOM   1595  C   LYS A1425      82.155  14.071  60.805  1.00  0.00           C  
ATOM   1596  O   LYS A1425      83.079  14.789  61.198  1.00  0.00           O  
ATOM   1597  CB  LYS A1425      81.497  13.631  58.431  1.00  0.00           C  
ATOM   1598  CG  LYS A1425      81.924  13.050  57.097  1.00  0.00           C  
ATOM   1599  CD  LYS A1425      81.069  13.565  55.958  1.00  0.00           C  
ATOM   1600  CE  LYS A1425      81.215  12.679  54.715  1.00  0.00           C  
ATOM   1601  NZ  LYS A1425      80.243  13.036  53.645  1.00  0.00           N  
ATOM   1602  N   LYS A1437      80.956  14.030  61.385  1.00  0.00           N  
ATOM   1603  CA  LYS A1437      80.550  14.963  62.443  1.00  0.00           C  
ATOM   1604  C   LYS A1437      80.618  16.405  61.932  1.00  0.00           C  
ATOM   1605  O   LYS A1437      81.323  17.246  62.485  1.00  0.00           O  
ATOM   1606  CB  LYS A1437      81.377  14.749  63.727  1.00  0.00           C  
ATOM   1607  CG  LYS A1437      81.058  13.432  64.415  1.00  0.00           C  
ATOM   1608  CD  LYS A1437      81.785  13.273  65.728  1.00  0.00           C  
ATOM   1609  CE  LYS A1437      81.423  11.944  66.390  1.00  0.00           C  
ATOM   1610  NZ  LYS A1437      82.424  11.523  67.414  1.00  0.00           N  
ATOM   1611  N   SER A1438      79.892  16.664  60.850  1.00  0.00           N  
ATOM   1612  CA  SER A1438      79.831  17.990  60.249  1.00  0.00           C  
ATOM   1613  C   SER A1438      79.263  18.964  61.259  1.00  0.00           C  
ATOM   1614  O   SER A1438      78.242  18.678  61.879  1.00  0.00           O  
ATOM   1615  CB  SER A1438      78.958  17.985  58.993  1.00  0.00           C  
ATOM   1616  OG  SER A1438      79.421  17.034  58.048  1.00  0.00           O  
ATOM   1617  N   LYS A1443      79.927  20.112  61.409  1.00  0.00           N  
ATOM   1618  CA  LYS A1443      79.699  21.004  62.546  1.00  0.00           C  
ATOM   1619  C   LYS A1443      78.557  21.998  62.351  1.00  0.00           C  
ATOM   1620  O   LYS A1443      78.349  22.876  63.186  1.00  0.00           O  
ATOM   1621  CB  LYS A1443      81.005  21.712  62.925  1.00  0.00           C  
ATOM   1622  CG  LYS A1443      82.125  20.739  63.284  1.00  0.00           C  
ATOM   1623  CD  LYS A1443      83.252  21.425  64.030  1.00  0.00           C  
ATOM   1624  CE  LYS A1443      84.331  20.439  64.445  1.00  0.00           C  
ATOM   1625  NZ  LYS A1443      85.538  21.137  64.970  1.00  0.00           N  
ATOM   1626  N   TYR A1444      77.811  21.854  61.261  1.00  0.00           N  
ATOM   1627  CA  TYR A1444      76.517  22.524  61.135  1.00  0.00           C  
ATOM   1628  C   TYR A1444      75.402  21.573  61.603  1.00  0.00           C  
ATOM   1629  O   TYR A1444      74.221  21.893  61.512  1.00  0.00           O  
ATOM   1630  CB  TYR A1444      76.283  23.043  59.700  1.00  0.00           C  
ATOM   1631  CG  TYR A1444      76.013  21.965  58.680  1.00  0.00           C  
ATOM   1632  CD1 TYR A1444      74.714  21.590  58.370  1.00  0.00           C  
ATOM   1633  CD2 TYR A1444      77.053  21.314  58.037  1.00  0.00           C  
ATOM   1634  CE1 TYR A1444      74.454  20.590  57.452  1.00  0.00           C  
ATOM   1635  CE2 TYR A1444      76.806  20.309  57.119  1.00  0.00           C  
ATOM   1636  CZ  TYR A1444      75.500  19.953  56.828  1.00  0.00           C  
ATOM   1637  OH  TYR A1444      75.236  18.957  55.912  1.00  0.00           O  
ATOM   1638  N   TYR A1446      75.792  20.406  62.104  1.00  0.00           N  
ATOM   1639  CA  TYR A1446      74.875  19.475  62.757  1.00  0.00           C  
ATOM   1640  C   TYR A1446      75.277  19.299  64.218  1.00  0.00           C  
ATOM   1641  O   TYR A1446      76.454  19.151  64.518  1.00  0.00           O  
ATOM   1642  CB  TYR A1446      74.934  18.084  62.094  1.00  0.00           C  
ATOM   1643  CG  TYR A1446      74.140  17.877  60.815  1.00  0.00           C  
ATOM   1644  CD1 TYR A1446      74.640  17.066  59.797  1.00  0.00           C  
ATOM   1645  CD2 TYR A1446      72.890  18.460  60.631  1.00  0.00           C  
ATOM   1646  CE1 TYR A1446      73.920  16.851  58.623  1.00  0.00           C  
ATOM   1647  CE2 TYR A1446      72.165  18.260  59.459  1.00  0.00           C  
ATOM   1648  CZ  TYR A1446      72.685  17.451  58.458  1.00  0.00           C  
ATOM   1649  OH  TYR A1446      71.975  17.239  57.300  1.00  0.00           O  
ATOM   1650  N   THR A1447      74.298  19.274  65.116  1.00  0.00           N  
ATOM   1651  CA  THR A1447      74.527  18.924  66.521  1.00  0.00           C  
ATOM   1652  C   THR A1447      75.410  17.663  66.643  1.00  0.00           C  
ATOM   1653  O   THR A1447      75.209  16.700  65.905  1.00  0.00           O  
ATOM   1654  CB  THR A1447      73.185  18.675  67.233  1.00  0.00           C  
ATOM   1655  OG1 THR A1447      72.427  19.885  67.264  1.00  0.00           O  
ATOM   1656  CG2 THR A1447      73.393  18.185  68.649  1.00  0.00           C  
ATOM   1657  N   PRO A1448      76.401  17.671  67.560  1.00  0.00           N  
ATOM   1658  CA  PRO A1448      77.374  16.587  67.666  1.00  0.00           C  
ATOM   1659  C   PRO A1448      76.844  15.154  67.449  1.00  0.00           C  
ATOM   1660  O   PRO A1448      77.114  14.552  66.401  1.00  0.00           O  
ATOM   1661  CB  PRO A1448      77.935  16.777  69.074  1.00  0.00           C  
ATOM   1662  CG  PRO A1448      77.925  18.232  69.252  1.00  0.00           C  
ATOM   1663  CD  PRO A1448      76.700  18.736  68.537  1.00  0.00           C  
ATOM   1664  N   GLU A1456      76.085  14.616  68.398  1.00  0.00           N  
ATOM   1665  CA  GLU A1456      75.772  13.175  68.387  1.00  0.00           C  
ATOM   1666  C   GLU A1456      74.659  12.843  67.397  1.00  0.00           C  
ATOM   1667  O   GLU A1456      74.233  11.701  67.279  1.00  0.00           O  
ATOM   1668  CB  GLU A1456      75.415  12.692  69.794  1.00  0.00           C  
ATOM   1669  CG  GLU A1456      76.356  13.227  70.877  1.00  0.00           C  
ATOM   1670  CD  GLU A1456      76.223  12.502  72.196  1.00  0.00           C  
ATOM   1671  OE1 GLU A1456      75.585  11.414  72.236  1.00  0.00           O  
ATOM   1672  OE2 GLU A1456      76.773  13.026  73.195  1.00  0.00           O  
ATOM   1673  N   THR A1457      74.194  13.872  66.702  1.00  0.00           N  
ATOM   1674  CA  THR A1457      73.274  13.736  65.595  1.00  0.00           C  
ATOM   1675  C   THR A1457      74.089  13.443  64.319  1.00  0.00           C  
ATOM   1676  O   THR A1457      75.273  13.098  64.401  1.00  0.00           O  
ATOM   1677  CB  THR A1457      72.413  15.021  65.482  1.00  0.00           C  
ATOM   1678  OG1 THR A1457      71.139  14.698  64.930  1.00  0.00           O  
ATOM   1679  CG2 THR A1457      73.090  16.090  64.638  1.00  0.00           C  
ATOM   1680  N   GLN A1458      73.454  13.576  63.158  1.00  0.00           N  
ATOM   1681  CA  GLN A1458      74.045  13.275  61.841  1.00  0.00           C  
ATOM   1682  C   GLN A1458      74.229  11.798  61.648  1.00  0.00           C  
ATOM   1683  O   GLN A1458      75.228  11.217  62.068  1.00  0.00           O  
ATOM   1684  CB  GLN A1458      75.365  14.001  61.514  1.00  0.00           C  
ATOM   1685  CG  GLN A1458      75.810  13.688  60.061  1.00  0.00           C  
ATOM   1686  CD  GLN A1458      77.052  14.418  59.600  1.00  0.00           C  
ATOM   1687  OE1 GLN A1458      78.110  14.298  60.198  1.00  0.00           O  
ATOM   1688  NE2 GLN A1458      76.937  15.145  58.505  1.00  0.00           N  
ATOM   1689  N   THR A1459      73.263  11.214  60.962  1.00  0.00           N  
ATOM   1690  CA  THR A1459      73.233   9.798  60.699  1.00  0.00           C  
ATOM   1691  C   THR A1459      73.297   9.565  59.200  1.00  0.00           C  
ATOM   1692  O   THR A1459      72.836  10.404  58.417  1.00  0.00           O  
ATOM   1693  CB  THR A1459      71.923   9.206  61.225  1.00  0.00           C  
ATOM   1694  OG1 THR A1459      71.664   9.716  62.545  1.00  0.00           O  
ATOM   1695  CG2 THR A1459      71.984   7.677  61.231  1.00  0.00           C  
ATOM   1696  N   GLU A1460      73.878   8.433  58.809  1.00  0.00           N  
ATOM   1697  CA  GLU A1460      73.783   7.958  57.434  1.00  0.00           C  
ATOM   1698  C   GLU A1460      72.874   6.724  57.407  1.00  0.00           C  
ATOM   1699  O   GLU A1460      73.102   5.749  58.112  1.00  0.00           O  
ATOM   1700  CB  GLU A1460      75.166   7.694  56.817  1.00  0.00           C  
ATOM   1701  CG  GLU A1460      76.143   6.935  57.689  1.00  0.00           C  
ATOM   1702  CD  GLU A1460      77.456   6.662  56.987  1.00  0.00           C  
ATOM   1703  OE1 GLU A1460      77.716   7.333  55.960  1.00  0.00           O  
ATOM   1704  OE2 GLU A1460      78.222   5.783  57.463  1.00  0.00           O  
ATOM   1705  N   VAL A1461      71.820   6.804  56.602  1.00  0.00           N  
ATOM   1706  CA  VAL A1461      70.803   5.763  56.537  1.00  0.00           C  
ATOM   1707  C   VAL A1461      71.219   4.663  55.579  1.00  0.00           C  
ATOM   1708  O   VAL A1461      71.626   4.929  54.459  1.00  0.00           O  
ATOM   1709  CB  VAL A1461      69.458   6.327  56.048  1.00  0.00           C  
ATOM   1710  CG1 VAL A1461      68.417   5.237  56.041  1.00  0.00           C  
ATOM   1711  CG2 VAL A1461      69.005   7.479  56.920  1.00  0.00           C  
ATOM   1712  N   TYR A1462      71.117   3.426  56.032  1.00  0.00           N  
ATOM   1713  CA  TYR A1462      71.365   2.256  55.197  1.00  0.00           C  
ATOM   1714  C   TYR A1462      70.071   1.467  55.096  1.00  0.00           C  
ATOM   1715  O   TYR A1462      69.621   0.893  56.076  1.00  0.00           O  
ATOM   1716  CB  TYR A1462      72.462   1.368  55.808  1.00  0.00           C  
ATOM   1717  CG  TYR A1462      73.863   1.870  55.566  1.00  0.00           C  
ATOM   1718  CD1 TYR A1462      74.374   2.940  56.293  1.00  0.00           C  
ATOM   1719  CD2 TYR A1462      74.677   1.287  54.600  1.00  0.00           C  
ATOM   1720  CE1 TYR A1462      75.666   3.422  56.064  1.00  0.00           C  
ATOM   1721  CE2 TYR A1462      75.972   1.754  54.365  1.00  0.00           C  
ATOM   1722  CZ  TYR A1462      76.460   2.821  55.099  1.00  0.00           C  
ATOM   1723  OH  TYR A1462      77.735   3.287  54.868  1.00  0.00           O  
ATOM   1724  N   ALA A1463      69.468   1.443  53.918  1.00  0.00           N  
ATOM   1725  CA  ALA A1463      68.263   0.658  53.701  1.00  0.00           C  
ATOM   1726  C   ALA A1463      68.603  -0.669  53.036  1.00  0.00           C  
ATOM   1727  O   ALA A1463      69.565  -0.761  52.281  1.00  0.00           O  
ATOM   1728  CB  ALA A1463      67.297   1.435  52.852  1.00  0.00           C  
ATOM   1729  N   TYR A1464      67.806  -1.690  53.333  1.00  0.00           N  
ATOM   1730  CA  TYR A1464      67.929  -3.005  52.704  1.00  0.00           C  
ATOM   1731  C   TYR A1464      66.880  -3.143  51.615  1.00  0.00           C  
ATOM   1732  O   TYR A1464      65.725  -2.767  51.830  1.00  0.00           O  
ATOM   1733  CB  TYR A1464      67.697  -4.103  53.728  1.00  0.00           C  
ATOM   1734  CG  TYR A1464      67.757  -5.486  53.142  1.00  0.00           C  
ATOM   1735  CD1 TYR A1464      68.963  -6.170  53.063  1.00  0.00           C  
ATOM   1736  CD2 TYR A1464      66.616  -6.118  52.670  1.00  0.00           C  
ATOM   1737  CE1 TYR A1464      69.034  -7.454  52.530  1.00  0.00           C  
ATOM   1738  CE2 TYR A1464      66.678  -7.402  52.133  1.00  0.00           C  
ATOM   1739  CZ  TYR A1464      67.888  -8.060  52.067  1.00  0.00           C  
ATOM   1740  OH  TYR A1464      67.957  -9.325  51.534  1.00  0.00           O  
ATOM   1741  N   HIS A1465      67.270  -3.668  50.452  1.00  0.00           N  
ATOM   1742  CA  HIS A1465      66.305  -3.916  49.380  1.00  0.00           C  
ATOM   1743  C   HIS A1465      66.316  -5.370  48.980  1.00  0.00           C  
ATOM   1744  O   HIS A1465      67.369  -5.891  48.630  1.00  0.00           O  
ATOM   1745  CB  HIS A1465      66.565  -3.054  48.147  1.00  0.00           C  
ATOM   1746  CG  HIS A1465      65.357  -2.914  47.276  1.00  0.00           C  
ATOM   1747  ND1 HIS A1465      64.634  -1.738  47.165  1.00  0.00           N  
ATOM   1748  CD2 HIS A1465      64.710  -3.829  46.516  1.00  0.00           C  
ATOM   1749  CE1 HIS A1465      63.610  -1.931  46.350  1.00  0.00           C  
ATOM   1750  NE2 HIS A1465      63.632  -3.193  45.945  1.00  0.00           N  
ATOM   1751  N   PRO A1475      65.143  -6.029  49.014  1.00  0.00           N  
ATOM   1752  CA  PRO A1475      65.098  -7.478  48.782  1.00  0.00           C  
ATOM   1753  C   PRO A1475      65.445  -7.876  47.349  1.00  0.00           C  
ATOM   1754  O   PRO A1475      66.209  -8.822  47.144  1.00  0.00           O  
ATOM   1755  CB  PRO A1475      63.643  -7.849  49.114  1.00  0.00           C  
ATOM   1756  CG  PRO A1475      63.089  -6.682  49.839  1.00  0.00           C  
ATOM   1757  CD  PRO A1475      63.799  -5.493  49.276  1.00  0.00           C  
ATOM   1758  N   LYS A1476      64.876  -7.162  46.378  1.00  0.00           N  
ATOM   1759  CA  LYS A1476      65.234  -7.316  44.960  1.00  0.00           C  
ATOM   1760  C   LYS A1476      66.755  -7.343  44.773  1.00  0.00           C  
ATOM   1761  O   LYS A1476      67.295  -8.292  44.199  1.00  0.00           O  
ATOM   1762  CB  LYS A1476      64.620  -6.191  44.085  1.00  0.00           C  
ATOM   1763  CG  LYS A1476      63.071  -6.123  44.074  1.00  0.00           C  
ATOM   1764  CD  LYS A1476      62.505  -6.021  42.632  1.00  0.00           C  
ATOM   1765  CE  LYS A1476      61.051  -5.528  42.595  1.00  0.00           C  
ATOM   1766  NZ  LYS A1476      60.953  -4.050  42.823  1.00  0.00           N  
ATOM   1767  N   LEU A1689      67.432  -6.305  45.269  1.00  0.00           N  
ATOM   1768  CA  LEU A1689      68.895  -6.233  45.216  1.00  0.00           C  
ATOM   1769  C   LEU A1689      69.525  -7.231  46.172  1.00  0.00           C  
ATOM   1770  O   LEU A1689      70.638  -7.679  45.930  1.00  0.00           O  
ATOM   1771  CB  LEU A1689      69.407  -4.831  45.559  1.00  0.00           C  
ATOM   1772  CG  LEU A1689      69.095  -3.672  44.597  1.00  0.00           C  
ATOM   1773  CD1 LEU A1689      69.650  -3.969  43.184  1.00  0.00           C  
ATOM   1774  CD2 LEU A1689      67.591  -3.332  44.556  1.00  0.00           C  
ATOM   1775  N   LYS A1690      68.820  -7.572  47.254  1.00  0.00           N  
ATOM   1776  CA  LYS A1690      69.326  -8.502  48.287  1.00  0.00           C  
ATOM   1777  C   LYS A1690      70.631  -7.969  48.902  1.00  0.00           C  
ATOM   1778  O   LYS A1690      71.658  -8.640  48.928  1.00  0.00           O  
ATOM   1779  CB  LYS A1690      69.476  -9.915  47.706  1.00  0.00           C  
ATOM   1780  CG  LYS A1690      68.430 -10.911  48.198  1.00  0.00           C  
ATOM   1781  CD  LYS A1690      68.964 -11.718  49.379  1.00  0.00           C  
ATOM   1782  CE  LYS A1690      68.101 -12.948  49.678  1.00  0.00           C  
ATOM   1783  NZ  LYS A1690      68.819 -13.966  50.529  1.00  0.00           N  
ATOM   1784  N   GLU A1692      70.551  -6.735  49.397  1.00  0.00           N  
ATOM   1785  CA  GLU A1692      71.728  -5.920  49.698  1.00  0.00           C  
ATOM   1786  C   GLU A1692      71.366  -4.698  50.552  1.00  0.00           C  
ATOM   1787  O   GLU A1692      70.331  -4.061  50.328  1.00  0.00           O  
ATOM   1788  CB  GLU A1692      72.339  -5.418  48.381  1.00  0.00           C  
ATOM   1789  CG  GLU A1692      73.848  -5.258  48.397  1.00  0.00           C  
ATOM   1790  CD  GLU A1692      74.384  -4.624  47.118  1.00  0.00           C  
ATOM   1791  OE1 GLU A1692      73.682  -3.771  46.524  1.00  0.00           O  
ATOM   1792  OE2 GLU A1692      75.510  -4.994  46.706  1.00  0.00           O  
ATOM   1793  N   TRP A1693      72.223  -4.378  51.521  1.00  0.00           N  
ATOM   1794  CA  TRP A1693      72.135  -3.112  52.253  1.00  0.00           C  
ATOM   1795  C   TRP A1693      72.829  -2.016  51.455  1.00  0.00           C  
ATOM   1796  O   TRP A1693      73.918  -2.235  50.920  1.00  0.00           O  
ATOM   1797  CB  TRP A1693      72.801  -3.211  53.625  1.00  0.00           C  
ATOM   1798  CG  TRP A1693      72.038  -4.012  54.625  1.00  0.00           C  
ATOM   1799  CD1 TRP A1693      72.184  -5.323  54.883  1.00  0.00           C  
ATOM   1800  CD2 TRP A1693      71.017  -3.539  55.507  1.00  0.00           C  
ATOM   1801  NE1 TRP A1693      71.318  -5.714  55.864  1.00  0.00           N  
ATOM   1802  CE2 TRP A1693      70.587  -4.636  56.265  1.00  0.00           C  
ATOM   1803  CE3 TRP A1693      70.413  -2.293  55.717  1.00  0.00           C  
ATOM   1804  CZ2 TRP A1693      69.590  -4.535  57.225  1.00  0.00           C  
ATOM   1805  CZ3 TRP A1693      69.416  -2.191  56.674  1.00  0.00           C  
ATOM   1806  CH2 TRP A1693      69.017  -3.304  57.417  1.00  0.00           C  
ATOM   1807  N   LEU A1700      72.208  -0.840  51.386  1.00  0.00           N  
ATOM   1808  CA  LEU A1700      72.756   0.268  50.617  1.00  0.00           C  
ATOM   1809  C   LEU A1700      72.622   1.566  51.388  1.00  0.00           C  
ATOM   1810  O   LEU A1700      71.549   1.875  51.904  1.00  0.00           O  
ATOM   1811  CB  LEU A1700      72.015   0.418  49.291  1.00  0.00           C  
ATOM   1812  CG  LEU A1700      71.843  -0.806  48.409  1.00  0.00           C  
ATOM   1813  CD1 LEU A1700      71.025  -0.439  47.188  1.00  0.00           C  
ATOM   1814  CD2 LEU A1700      73.187  -1.350  48.006  1.00  0.00           C  
ATOM   1815  N   GLU A1701      73.703   2.333  51.453  1.00  0.00           N  
ATOM   1816  CA  GLU A1701      73.597   3.715  51.885  1.00  0.00           C  
ATOM   1817  C   GLU A1701      72.667   4.428  50.891  1.00  0.00           C  
ATOM   1818  O   GLU A1701      72.717   4.193  49.691  1.00  0.00           O  
ATOM   1819  CB  GLU A1701      74.974   4.381  51.967  1.00  0.00           C  
ATOM   1820  CG  GLU A1701      74.913   5.906  52.044  1.00  0.00           C  
ATOM   1821  CD  GLU A1701      76.058   6.514  52.834  1.00  0.00           C  
ATOM   1822  OE1 GLU A1701      77.099   5.829  53.005  1.00  0.00           O  
ATOM   1823  OE2 GLU A1701      75.899   7.687  53.279  1.00  0.00           O  
ATOM   1824  N   VAL A1702      71.792   5.278  51.395  1.00  0.00           N  
ATOM   1825  CA  VAL A1702      70.727   5.793  50.556  1.00  0.00           C  
ATOM   1826  C   VAL A1702      70.279   7.188  50.934  1.00  0.00           C  
ATOM   1827  O   VAL A1702      70.009   8.003  50.044  1.00  0.00           O  
ATOM   1828  CB  VAL A1702      69.517   4.838  50.525  1.00  0.00           C  
ATOM   1829  CG1 VAL A1702      69.183   4.340  51.900  1.00  0.00           C  
ATOM   1830  CG2 VAL A1702      68.313   5.541  49.917  1.00  0.00           C  
ATOM   1831  N   ALA A1703      70.194   7.473  52.231  1.00  0.00           N  
ATOM   1832  CA  ALA A1703      69.949   8.851  52.686  1.00  0.00           C  
ATOM   1833  C   ALA A1703      70.839   9.231  53.872  1.00  0.00           C  
ATOM   1834  O   ALA A1703      71.616   8.411  54.387  1.00  0.00           O  
ATOM   1835  CB  ALA A1703      68.479   9.063  53.023  1.00  0.00           C  
ATOM   1836  N   THR A1704      70.728  10.498  54.263  1.00  0.00           N  
ATOM   1837  CA  THR A1704      71.501  11.058  55.357  1.00  0.00           C  
ATOM   1838  C   THR A1704      70.720  12.156  56.016  1.00  0.00           C  
ATOM   1839  O   THR A1704      70.205  13.024  55.333  1.00  0.00           O  
ATOM   1840  CB  THR A1704      72.801  11.665  54.844  1.00  0.00           C  
ATOM   1841  OG1 THR A1704      73.764  10.613  54.670  1.00  0.00           O  
ATOM   1842  CG2 THR A1704      73.345  12.708  55.827  1.00  0.00           C  
ATOM   1843  N   PHE A1705      70.628  12.114  57.340  1.00  0.00           N  
ATOM   1844  CA  PHE A1705      69.962  13.177  58.089  1.00  0.00           C  
ATOM   1845  C   PHE A1705      70.793  13.625  59.274  1.00  0.00           C  
ATOM   1846  O   PHE A1705      71.662  12.895  59.740  1.00  0.00           O  
ATOM   1847  CB  PHE A1705      68.569  12.741  58.574  1.00  0.00           C  
ATOM   1848  CG  PHE A1705      68.587  11.632  59.604  1.00  0.00           C  
ATOM   1849  CD1 PHE A1705      68.812  11.906  60.942  1.00  0.00           C  
ATOM   1850  CD2 PHE A1705      68.358  10.326  59.236  1.00  0.00           C  
ATOM   1851  CE1 PHE A1705      68.823  10.893  61.886  1.00  0.00           C  
ATOM   1852  CE2 PHE A1705      68.371   9.318  60.176  1.00  0.00           C  
ATOM   1853  CZ  PHE A1705      68.600   9.605  61.504  1.00  0.00           C  
ATOM   1854  N   GLY A1706      70.501  14.827  59.754  1.00  0.00           N  
ATOM   1855  CA  GLY A1706      71.077  15.345  60.986  1.00  0.00           C  
ATOM   1856  C   GLY A1706      70.141  16.377  61.575  1.00  0.00           C  
ATOM   1857  O   GLY A1706      69.121  16.700  60.964  1.00  0.00           O  
ATOM   1858  N   VAL A1707      70.463  16.872  62.769  1.00  0.00           N  
ATOM   1859  CA  VAL A1707      69.723  17.976  63.379  1.00  0.00           C  
ATOM   1860  C   VAL A1707      70.639  19.187  63.411  1.00  0.00           C  
ATOM   1861  O   VAL A1707      71.735  19.109  63.963  1.00  0.00           O  
ATOM   1862  CB  VAL A1707      69.274  17.660  64.805  1.00  0.00           C  
ATOM   1863  CG1 VAL A1707      68.605  18.876  65.401  1.00  0.00           C  
ATOM   1864  CG2 VAL A1707      68.325  16.490  64.824  1.00  0.00           C  
ATOM   1865  N   TYR A1708      70.211  20.298  62.814  1.00  0.00           N  
ATOM   1866  CA  TYR A1708      71.089  21.459  62.685  1.00  0.00           C  
ATOM   1867  C   TYR A1708      71.562  21.930  64.053  1.00  0.00           C  
ATOM   1868  O   TYR A1708      70.799  21.916  65.016  1.00  0.00           O  
ATOM   1869  CB  TYR A1708      70.395  22.617  61.946  1.00  0.00           C  
ATOM   1870  CG  TYR A1708      70.079  22.355  60.486  1.00  0.00           C  
ATOM   1871  CD1 TYR A1708      70.948  21.623  59.675  1.00  0.00           C  
ATOM   1872  CD2 TYR A1708      68.921  22.862  59.907  1.00  0.00           C  
ATOM   1873  CE1 TYR A1708      70.657  21.383  58.332  1.00  0.00           C  
ATOM   1874  CE2 TYR A1708      68.627  22.633  58.561  1.00  0.00           C  
ATOM   1875  CZ  TYR A1708      69.503  21.888  57.785  1.00  0.00           C  
ATOM   1876  OH  TYR A1708      69.245  21.629  56.464  1.00  0.00           O  
ATOM   1877  N   SER A1709      72.823  22.337  64.140  1.00  0.00           N  
ATOM   1878  CA  SER A1709      73.352  22.873  65.379  1.00  0.00           C  
ATOM   1879  C   SER A1709      72.649  24.180  65.741  1.00  0.00           C  
ATOM   1880  O   SER A1709      72.452  25.027  64.874  1.00  0.00           O  
ATOM   1881  CB  SER A1709      74.856  23.127  65.259  1.00  0.00           C  
ATOM   1882  OG  SER A1709      75.398  23.604  66.489  1.00  0.00           O  
ATOM   1883  N   PRO A1710      72.245  24.334  67.018  1.00  0.00           N  
ATOM   1884  CA  PRO A1710      71.811  25.621  67.554  1.00  0.00           C  
ATOM   1885  C   PRO A1710      72.718  26.808  67.196  1.00  0.00           C  
ATOM   1886  O   PRO A1710      72.213  27.920  67.029  1.00  0.00           O  
ATOM   1887  CB  PRO A1710      71.798  25.375  69.065  1.00  0.00           C  
ATOM   1888  CG  PRO A1710      71.451  23.957  69.192  1.00  0.00           C  
ATOM   1889  CD  PRO A1710      72.100  23.263  68.022  1.00  0.00           C  
ATOM   1890  N   VAL A1711      74.026  26.585  67.077  1.00  0.00           N  
ATOM   1891  CA  VAL A1711      74.946  27.661  66.701  1.00  0.00           C  
ATOM   1892  C   VAL A1711      74.576  28.256  65.338  1.00  0.00           C  
ATOM   1893  O   VAL A1711      74.336  29.464  65.219  1.00  0.00           O  
ATOM   1894  CB  VAL A1711      76.416  27.190  66.669  1.00  0.00           C  
ATOM   1895  CG1 VAL A1711      77.329  28.307  66.163  1.00  0.00           C  
ATOM   1896  CG2 VAL A1711      76.858  26.731  68.047  1.00  0.00           C  
ATOM   1897  N   ALA A1742      74.523  27.405  64.316  1.00  0.00           N  
ATOM   1898  CA  ALA A1742      74.170  27.852  62.958  1.00  0.00           C  
ATOM   1899  C   ALA A1742      72.722  28.336  62.897  1.00  0.00           C  
ATOM   1900  O   ALA A1742      72.422  29.307  62.212  1.00  0.00           O  
ATOM   1901  CB  ALA A1742      74.405  26.739  61.943  1.00  0.00           C  
ATOM   1902  N   LEU A1764      71.837  27.656  63.630  1.00  0.00           N  
ATOM   1903  CA  LEU A1764      70.414  28.009  63.683  1.00  0.00           C  
ATOM   1904  C   LEU A1764      70.184  29.399  64.284  1.00  0.00           C  
ATOM   1905  O   LEU A1764      69.438  30.210  63.730  1.00  0.00           O  
ATOM   1906  CB  LEU A1764      69.623  26.959  64.475  1.00  0.00           C  
ATOM   1907  CG  LEU A1764      69.258  25.675  63.717  1.00  0.00           C  
ATOM   1908  CD1 LEU A1764      68.813  24.565  64.679  1.00  0.00           C  
ATOM   1909  CD2 LEU A1764      68.178  25.958  62.673  1.00  0.00           C  
ATOM   1910  N   SER A1765      70.827  29.684  65.410  1.00  0.00           N  
ATOM   1911  CA  SER A1765      70.639  30.974  66.073  1.00  0.00           C  
ATOM   1912  C   SER A1765      71.320  32.105  65.309  1.00  0.00           C  
ATOM   1913  O   SER A1765      70.898  33.251  65.400  1.00  0.00           O  
ATOM   1914  CB  SER A1765      71.102  30.921  67.529  1.00  0.00           C  
ATOM   1915  OG  SER A1765      72.312  30.214  67.657  1.00  0.00           O  
ATOM   1916  N   LYS A1767      72.350  31.786  64.532  1.00  0.00           N  
ATOM   1917  CA  LYS A1767      72.902  32.750  63.571  1.00  0.00           C  
ATOM   1918  C   LYS A1767      71.873  33.138  62.501  1.00  0.00           C  
ATOM   1919  O   LYS A1767      71.997  34.192  61.886  1.00  0.00           O  
ATOM   1920  CB  LYS A1767      74.151  32.187  62.883  1.00  0.00           C  
ATOM   1921  CG  LYS A1767      75.431  32.289  63.697  1.00  0.00           C  
ATOM   1922  CD  LYS A1767      76.650  31.846  62.882  1.00  0.00           C  
ATOM   1923  CE  LYS A1767      77.953  32.169  63.603  1.00  0.00           C  
ATOM   1924  NZ  LYS A1767      79.153  32.021  62.728  1.00  0.00           N  
ATOM   1925  N   TYR A1768      70.884  32.274  62.270  1.00  0.00           N  
ATOM   1926  CA  TYR A1768      69.761  32.573  61.373  1.00  0.00           C  
ATOM   1927  C   TYR A1768      68.459  32.869  62.129  1.00  0.00           C  
ATOM   1928  O   TYR A1768      67.394  32.985  61.515  1.00  0.00           O  
ATOM   1929  CB  TYR A1768      69.541  31.416  60.395  1.00  0.00           C  
ATOM   1930  CG  TYR A1768      70.464  31.461  59.204  1.00  0.00           C  
ATOM   1931  CD1 TYR A1768      71.574  30.641  59.131  1.00  0.00           C  
ATOM   1932  CD2 TYR A1768      70.229  32.341  58.154  1.00  0.00           C  
ATOM   1933  CE1 TYR A1768      72.417  30.682  58.042  1.00  0.00           C  
ATOM   1934  CE2 TYR A1768      71.074  32.396  57.062  1.00  0.00           C  
ATOM   1935  CZ  TYR A1768      72.163  31.567  57.007  1.00  0.00           C  
ATOM   1936  OH  TYR A1768      72.987  31.632  55.910  1.00  0.00           O  
ATOM   1937  N   GLY A1770      68.551  33.005  63.449  1.00  0.00           N  
ATOM   1938  CA  GLY A1770      67.399  33.340  64.270  1.00  0.00           C  
ATOM   1939  C   GLY A1770      66.352  32.244  64.280  1.00  0.00           C  
ATOM   1940  O   GLY A1770      65.156  32.510  64.218  1.00  0.00           O  
ATOM   1941  N   ILE A1771      66.798  31.003  64.352  1.00  0.00           N  
ATOM   1942  CA  ILE A1771      65.882  29.889  64.439  1.00  0.00           C  
ATOM   1943  C   ILE A1771      65.959  29.344  65.853  1.00  0.00           C  
ATOM   1944  O   ILE A1771      66.975  28.770  66.243  1.00  0.00           O  
ATOM   1945  CB  ILE A1771      66.234  28.796  63.415  1.00  0.00           C  
ATOM   1946  CG1 ILE A1771      66.062  29.342  61.986  1.00  0.00           C  
ATOM   1947  CG2 ILE A1771      65.369  27.551  63.635  1.00  0.00           C  
ATOM   1948  CD1 ILE A1771      66.612  28.420  60.892  1.00  0.00           C  
ATOM   1949  N   ASP A1772      64.870  29.518  66.604  1.00  0.00           N  
ATOM   1950  CA  ASP A1772      64.814  29.177  68.029  1.00  0.00           C  
ATOM   1951  C   ASP A1772      64.519  27.708  68.282  1.00  0.00           C  
ATOM   1952  O   ASP A1772      65.060  27.134  69.227  1.00  0.00           O  
ATOM   1953  CB  ASP A1772      63.765  30.033  68.726  1.00  0.00           C  
ATOM   1954  CG  ASP A1772      64.042  31.519  68.574  1.00  0.00           C  
ATOM   1955  OD1 ASP A1772      65.239  31.899  68.549  1.00  0.00           O  
ATOM   1956  OD2 ASP A1772      63.072  32.311  68.468  1.00  0.00           O  
ATOM   1957  N   VAL A1773      63.663  27.100  67.460  1.00  0.00           N  
ATOM   1958  CA  VAL A1773      63.367  25.672  67.592  1.00  0.00           C  
ATOM   1959  C   VAL A1773      64.458  24.875  66.894  1.00  0.00           C  
ATOM   1960  O   VAL A1773      65.161  25.416  66.045  1.00  0.00           O  
ATOM   1961  CB  VAL A1773      61.998  25.300  66.983  1.00  0.00           C  
ATOM   1962  CG1 VAL A1773      60.927  26.255  67.467  1.00  0.00           C  
ATOM   1963  CG2 VAL A1773      62.056  25.310  65.465  1.00  0.00           C  
ATOM   1964  N   PRO A1774      64.616  23.592  67.254  1.00  0.00           N  
ATOM   1965  CA  PRO A1774      65.520  22.736  66.496  1.00  0.00           C  
ATOM   1966  C   PRO A1774      64.915  22.362  65.155  1.00  0.00           C  
ATOM   1967  O   PRO A1774      63.697  22.413  64.986  1.00  0.00           O  
ATOM   1968  CB  PRO A1774      65.648  21.490  67.378  1.00  0.00           C  
ATOM   1969  CG  PRO A1774      64.358  21.418  68.090  1.00  0.00           C  
ATOM   1970  CD  PRO A1774      63.993  22.863  68.373  1.00  0.00           C  
ATOM   1971  N   VAL A1775      65.778  21.984  64.220  1.00  0.00           N  
ATOM   1972  CA  VAL A1775      65.383  21.636  62.859  1.00  0.00           C  
ATOM   1973  C   VAL A1775      66.121  20.371  62.410  1.00  0.00           C  
ATOM   1974  O   VAL A1775      67.355  20.340  62.379  1.00  0.00           O  
ATOM   1975  CB  VAL A1775      65.711  22.794  61.870  1.00  0.00           C  
ATOM   1976  CG1 VAL A1775      65.411  22.376  60.456  1.00  0.00           C  
ATOM   1977  CG2 VAL A1775      64.944  24.046  62.220  1.00  0.00           C  
ATOM   1978  N   MET A1776      65.367  19.330  62.072  1.00  0.00           N  
ATOM   1979  CA  MET A1776      65.944  18.084  61.566  1.00  0.00           C  
ATOM   1980  C   MET A1776      65.880  18.068  60.048  1.00  0.00           C  
ATOM   1981  O   MET A1776      64.868  18.444  59.463  1.00  0.00           O  
ATOM   1982  CB  MET A1776      65.189  16.881  62.122  1.00  0.00           C  
ATOM   1983  CG  MET A1776      65.772  15.518  61.708  1.00  0.00           C  
ATOM   1984  SD  MET A1776      65.356  14.956  60.032  1.00  0.00           S  
ATOM   1985  CE  MET A1776      63.559  14.967  60.077  1.00  0.00           C  
ATOM   1986  N   ASN A1777      66.949  17.597  59.418  1.00  0.00           N  
ATOM   1987  CA  ASN A1777      67.084  17.672  57.972  1.00  0.00           C  
ATOM   1988  C   ASN A1777      67.546  16.359  57.366  1.00  0.00           C  
ATOM   1989  O   ASN A1777      68.652  15.911  57.648  1.00  0.00           O  
ATOM   1990  CB  ASN A1777      68.078  18.777  57.608  1.00  0.00           C  
ATOM   1991  CG  ASN A1777      68.573  18.662  56.188  1.00  0.00           C  
ATOM   1992  OD1 ASN A1777      69.772  18.490  55.945  1.00  0.00           O  
ATOM   1993  ND2 ASN A1777      67.650  18.725  55.237  1.00  0.00           N  
ATOM   1994  N   LEU A1778      66.702  15.769  56.520  1.00  0.00           N  
ATOM   1995  CA  LEU A1778      66.994  14.492  55.848  1.00  0.00           C  
ATOM   1996  C   LEU A1778      67.241  14.778  54.372  1.00  0.00           C  
ATOM   1997  O   LEU A1778      66.611  15.666  53.786  1.00  0.00           O  
ATOM   1998  CB  LEU A1778      65.827  13.514  56.049  1.00  0.00           C  
ATOM   1999  CG  LEU A1778      65.854  12.047  55.595  1.00  0.00           C  
ATOM   2000  CD1 LEU A1778      65.086  11.825  54.310  1.00  0.00           C  
ATOM   2001  CD2 LEU A1778      67.251  11.550  55.453  1.00  0.00           C  
ATOM   2002  N   GLY A1779      68.189  14.049  53.789  1.00  0.00           N  
ATOM   2003  CA  GLY A1779      68.631  14.287  52.416  1.00  0.00           C  
ATOM   2004  C   GLY A1779      68.874  13.001  51.651  1.00  0.00           C  
ATOM   2005  O   GLY A1779      69.351  12.001  52.215  1.00  0.00           O  
ATOM   2006  N   LEU A1782      68.552  13.034  50.358  1.00  0.00           N  
ATOM   2007  CA  LEU A1782      68.502  11.829  49.521  1.00  0.00           C  
ATOM   2008  C   LEU A1782      68.964  12.146  48.102  1.00  0.00           C  
ATOM   2009  O   LEU A1782      68.497  13.100  47.477  1.00  0.00           O  
ATOM   2010  CB  LEU A1782      67.067  11.277  49.499  1.00  0.00           C  
ATOM   2011  CG  LEU A1782      66.802   9.932  48.816  1.00  0.00           C  
ATOM   2012  CD1 LEU A1782      67.689   8.862  49.399  1.00  0.00           C  
ATOM   2013  CD2 LEU A1782      65.357   9.519  48.956  1.00  0.00           C  
ATOM   2014  N   GLY A1783      69.889  11.339  47.601  1.00  0.00           N  
ATOM   2015  CA  GLY A1783      70.400  11.503  46.244  1.00  0.00           C  
ATOM   2016  C   GLY A1783      69.459  10.937  45.202  1.00  0.00           C  
ATOM   2017  O   GLY A1783      69.390   9.718  45.015  1.00  0.00           O  
ATOM   2018  N   VAL A1784      68.725  11.824  44.531  1.00  0.00           N  
ATOM   2019  CA  VAL A1784      67.778  11.416  43.486  1.00  0.00           C  
ATOM   2020  C   VAL A1784      68.454  10.494  42.478  1.00  0.00           C  
ATOM   2021  O   VAL A1784      67.989   9.375  42.229  1.00  0.00           O  
ATOM   2022  CB  VAL A1784      67.196  12.628  42.726  1.00  0.00           C  
ATOM   2023  CG1 VAL A1784      66.346  12.163  41.575  1.00  0.00           C  
ATOM   2024  CG2 VAL A1784      66.379  13.482  43.639  1.00  0.00           C  
ATOM   2025  N   GLU A1785      69.562  10.982  41.923  1.00  0.00           N  
ATOM   2026  CA  GLU A1785      70.334  10.243  40.921  1.00  0.00           C  
ATOM   2027  C   GLU A1785      70.572   8.806  41.380  1.00  0.00           C  
ATOM   2028  O   GLU A1785      70.267   7.860  40.650  1.00  0.00           O  
ATOM   2029  CB  GLU A1785      71.685  10.907  40.621  1.00  0.00           C  
ATOM   2030  CG  GLU A1785      71.741  12.435  40.752  1.00  0.00           C  
ATOM   2031  CD  GLU A1785      70.931  13.173  39.715  1.00  0.00           C  
ATOM   2032  OE1 GLU A1785      71.044  12.840  38.523  1.00  0.00           O  
ATOM   2033  OE2 GLU A1785      70.211  14.116  40.088  1.00  0.00           O  
ATOM   2034  N   ARG A1786      71.080   8.645  42.599  1.00  0.00           N  
ATOM   2035  CA  ARG A1786      71.415   7.314  43.109  1.00  0.00           C  
ATOM   2036  C   ARG A1786      70.212   6.417  43.381  1.00  0.00           C  
ATOM   2037  O   ARG A1786      70.289   5.213  43.189  1.00  0.00           O  
ATOM   2038  CB  ARG A1786      72.221   7.405  44.398  1.00  0.00           C  
ATOM   2039  CG  ARG A1786      72.770   6.061  44.788  1.00  0.00           C  
ATOM   2040  CD  ARG A1786      73.364   6.038  46.148  1.00  0.00           C  
ATOM   2041  NE  ARG A1786      73.859   4.690  46.415  1.00  0.00           N  
ATOM   2042  CZ  ARG A1786      74.518   4.340  47.510  1.00  0.00           C  
ATOM   2043  NH1 ARG A1786      74.748   5.254  48.455  1.00  0.00           N  
ATOM   2044  NH2 ARG A1786      74.938   3.084  47.667  1.00  0.00           N  
ATOM   2045  N   LEU A1787      69.125   6.996  43.878  1.00  0.00           N  
ATOM   2046  CA  LEU A1787      67.918   6.226  44.096  1.00  0.00           C  
ATOM   2047  C   LEU A1787      67.529   5.686  42.731  1.00  0.00           C  
ATOM   2048  O   LEU A1787      67.322   4.479  42.570  1.00  0.00           O  
ATOM   2049  CB  LEU A1787      66.796   7.092  44.677  1.00  0.00           C  
ATOM   2050  CG  LEU A1787      65.871   6.426  45.702  1.00  0.00           C  
ATOM   2051  CD1 LEU A1787      64.550   7.189  45.793  1.00  0.00           C  
ATOM   2052  CD2 LEU A1787      65.619   4.986  45.380  1.00  0.00           C  
ATOM   2053  N   ALA A1788      67.468   6.597  41.750  1.00  0.00           N  
ATOM   2054  CA  ALA A1788      67.155   6.267  40.356  1.00  0.00           C  
ATOM   2055  C   ALA A1788      68.039   5.151  39.812  1.00  0.00           C  
ATOM   2056  O   ALA A1788      67.555   4.264  39.106  1.00  0.00           O  
ATOM   2057  CB  ALA A1788      67.262   7.500  39.485  1.00  0.00           C  
ATOM   2058  N   MET A1789      69.322   5.179  40.161  1.00  0.00           N  
ATOM   2059  CA  MET A1789      70.235   4.096  39.773  1.00  0.00           C  
ATOM   2060  C   MET A1789      69.818   2.759  40.377  1.00  0.00           C  
ATOM   2061  O   MET A1789      69.625   1.786  39.652  1.00  0.00           O  
ATOM   2062  CB  MET A1789      71.673   4.382  40.197  1.00  0.00           C  
ATOM   2063  CG  MET A1789      72.276   5.664  39.637  1.00  0.00           C  
ATOM   2064  SD  MET A1789      74.048   5.571  39.382  1.00  0.00           S  
ATOM   2065  CE  MET A1789      74.607   4.688  40.861  1.00  0.00           C  
ATOM   2066  N   ILE A1790      69.668   2.722  41.701  1.00  0.00           N  
ATOM   2067  CA  ILE A1790      69.351   1.480  42.416  1.00  0.00           C  
ATOM   2068  C   ILE A1790      68.054   0.875  41.895  1.00  0.00           C  
ATOM   2069  O   ILE A1790      68.013  -0.303  41.528  1.00  0.00           O  
ATOM   2070  CB  ILE A1790      69.181   1.683  43.946  1.00  0.00           C  
ATOM   2071  CG1 ILE A1790      70.480   2.142  44.603  1.00  0.00           C  
ATOM   2072  CG2 ILE A1790      68.732   0.378  44.606  1.00  0.00           C  
ATOM   2073  CD1 ILE A1790      70.307   2.543  46.061  1.00  0.00           C  
ATOM   2074  N   SER A1791      66.995   1.681  41.878  1.00  0.00           N  
ATOM   2075  CA  SER A1791      65.702   1.187  41.442  1.00  0.00           C  
ATOM   2076  C   SER A1791      65.716   0.911  39.947  1.00  0.00           C  
ATOM   2077  O   SER A1791      65.092  -0.051  39.508  1.00  0.00           O  
ATOM   2078  CB  SER A1791      64.573   2.139  41.823  1.00  0.00           C  
ATOM   2079  OG  SER A1791      64.801   3.410  41.274  1.00  0.00           O  
ATOM   2080  N   GLY A1792      66.448   1.708  39.169  1.00  0.00           N  
ATOM   2081  CA  GLY A1792      66.533   1.478  37.719  1.00  0.00           C  
ATOM   2082  C   GLY A1792      67.568   0.447  37.292  1.00  0.00           C  
ATOM   2083  O   GLY A1792      67.785   0.218  36.105  1.00  0.00           O  
ATOM   2084  N   ASN A1793      68.185  -0.195  38.267  1.00  0.00           N  
ATOM   2085  CA  ASN A1793      69.381  -1.004  38.050  1.00  0.00           C  
ATOM   2086  C   ASN A1793      70.390  -0.457  37.035  1.00  0.00           C  
ATOM   2087  O   ASN A1793      70.879  -1.187  36.181  1.00  0.00           O  
ATOM   2088  CB  ASN A1793      69.015  -2.445  37.711  1.00  0.00           C  
ATOM   2089  CG  ASN A1793      70.015  -3.421  38.281  1.00  0.00           C  
ATOM   2090  OD1 ASN A1793      70.700  -4.156  37.549  1.00  0.00           O  
ATOM   2091  ND2 ASN A1793      70.136  -3.409  39.613  1.00  0.00           N  
ATOM   2092  N   PHE A1794      70.710   0.829  37.168  1.00  0.00           N  
ATOM   2093  CA  PHE A1794      71.726   1.484  36.343  1.00  0.00           C  
ATOM   2094  C   PHE A1794      73.098   1.422  37.001  1.00  0.00           C  
ATOM   2095  O   PHE A1794      73.250   1.808  38.166  1.00  0.00           O  
ATOM   2096  CB  PHE A1794      71.383   2.954  36.133  1.00  0.00           C  
ATOM   2097  CG  PHE A1794      70.181   3.179  35.270  1.00  0.00           C  
ATOM   2098  CD1 PHE A1794      68.978   3.588  35.819  1.00  0.00           C  
ATOM   2099  CD2 PHE A1794      70.251   2.989  33.903  1.00  0.00           C  
ATOM   2100  CE1 PHE A1794      67.867   3.806  35.020  1.00  0.00           C  
ATOM   2101  CE2 PHE A1794      69.145   3.204  33.103  1.00  0.00           C  
ATOM   2102  CZ  PHE A1794      67.952   3.613  33.664  1.00  0.00           C  
ATOM   2103  N   ALA A1795      74.103   0.988  36.237  1.00  0.00           N  
ATOM   2104  CA  ALA A1795      75.469   0.865  36.751  1.00  0.00           C  
ATOM   2105  C   ALA A1795      76.353   2.099  36.517  1.00  0.00           C  
ATOM   2106  O   ALA A1795      77.554   2.036  36.766  1.00  0.00           O  
ATOM   2107  CB  ALA A1795      76.130  -0.350  36.148  1.00  0.00           C  
ATOM   2108  N   ASP A1796      75.782   3.210  36.056  1.00  0.00           N  
ATOM   2109  CA  ASP A1796      76.582   4.381  35.681  1.00  0.00           C  
ATOM   2110  C   ASP A1796      75.739   5.637  35.520  1.00  0.00           C  
ATOM   2111  O   ASP A1796      74.985   5.743  34.560  1.00  0.00           O  
ATOM   2112  CB  ASP A1796      77.304   4.107  34.364  1.00  0.00           C  
ATOM   2113  CG  ASP A1796      78.140   5.292  33.892  1.00  0.00           C  
ATOM   2114  OD1 ASP A1796      77.685   6.443  34.067  1.00  0.00           O  
ATOM   2115  OD2 ASP A1796      79.249   5.073  33.342  1.00  0.00           O  
ATOM   2116  N   VAL A1797      75.904   6.598  36.429  1.00  0.00           N  
ATOM   2117  CA  VAL A1797      75.069   7.809  36.433  1.00  0.00           C  
ATOM   2118  C   VAL A1797      75.181   8.622  35.161  1.00  0.00           C  
ATOM   2119  O   VAL A1797      74.215   9.260  34.748  1.00  0.00           O  
ATOM   2120  CB  VAL A1797      75.417   8.772  37.578  1.00  0.00           C  
ATOM   2121  CG1 VAL A1797      75.035   8.158  38.918  1.00  0.00           C  
ATOM   2122  CG2 VAL A1797      76.899   9.163  37.523  1.00  0.00           C  
ATOM   2123  N   ARG A1798      76.364   8.617  34.557  1.00  0.00           N  
ATOM   2124  CA  ARG A1798      76.604   9.414  33.357  1.00  0.00           C  
ATOM   2125  C   ARG A1798      75.772   8.941  32.187  1.00  0.00           C  
ATOM   2126  O   ARG A1798      75.209   9.763  31.483  1.00  0.00           O  
ATOM   2127  CB  ARG A1798      78.092   9.438  32.981  1.00  0.00           C  
ATOM   2128  CG  ARG A1798      78.749  10.796  33.222  1.00  0.00           C  
ATOM   2129  CD  ARG A1798      78.320  11.843  32.151  1.00  0.00           C  
ATOM   2130  NE  ARG A1798      79.084  11.677  30.904  1.00  0.00           N  
ATOM   2131  CZ  ARG A1798      78.973  12.446  29.813  1.00  0.00           C  
ATOM   2132  NH1 ARG A1798      78.119  13.475  29.779  1.00  0.00           N  
ATOM   2133  NH2 ARG A1798      79.739  12.173  28.747  1.00  0.00           N  
ATOM   2134  N   GLU A1799      75.698   7.627  31.990  1.00  0.00           N  
ATOM   2135  CA  GLU A1799      74.814   7.043  30.978  1.00  0.00           C  
ATOM   2136  C   GLU A1799      73.333   7.217  31.323  1.00  0.00           C  
ATOM   2137  O   GLU A1799      72.537   7.615  30.479  1.00  0.00           O  
ATOM   2138  CB  GLU A1799      75.090   5.556  30.822  1.00  0.00           C  
ATOM   2139  CG  GLU A1799      76.334   5.251  30.051  1.00  0.00           C  
ATOM   2140  CD  GLU A1799      76.464   3.781  29.733  1.00  0.00           C  
ATOM   2141  OE1 GLU A1799      75.428   3.137  29.447  1.00  0.00           O  
ATOM   2142  OE2 GLU A1799      77.602   3.269  29.766  1.00  0.00           O  
ATOM   2143  N   MET A1800      72.969   6.894  32.561  1.00  0.00           N  
ATOM   2144  CA  MET A1800      71.589   6.964  33.001  1.00  0.00           C  
ATOM   2145  C   MET A1800      71.003   8.367  32.830  1.00  0.00           C  
ATOM   2146  O   MET A1800      69.852   8.513  32.418  1.00  0.00           O  
ATOM   2147  CB  MET A1800      71.479   6.515  34.455  1.00  0.00           C  
ATOM   2148  CG  MET A1800      70.115   6.725  35.064  1.00  0.00           C  
ATOM   2149  SD  MET A1800      70.146   6.501  36.835  1.00  0.00           S  
ATOM   2150  CE  MET A1800      69.218   7.940  37.352  1.00  0.00           C  
ATOM   2151  N   VAL A1801      71.775   9.399  33.144  1.00  0.00           N  
ATOM   2152  CA  VAL A1801      71.257  10.773  33.047  1.00  0.00           C  
ATOM   2153  C   VAL A1801      71.239  11.259  31.603  1.00  0.00           C  
ATOM   2154  O   VAL A1801      70.277  11.888  31.170  1.00  0.00           O  
ATOM   2155  CB  VAL A1801      72.075  11.775  33.893  1.00  0.00           C  
ATOM   2156  CG1 VAL A1801      71.501  13.172  33.794  1.00  0.00           C  
ATOM   2157  CG2 VAL A1801      72.105  11.341  35.340  1.00  0.00           C  
ATOM   2158  N   TYR A1802      72.303  10.966  30.867  1.00  0.00           N  
ATOM   2159  CA  TYR A1802      72.465  11.443  29.494  1.00  0.00           C  
ATOM   2160  C   TYR A1802      72.715  10.277  28.546  1.00  0.00           C  
ATOM   2161  O   TYR A1802      73.804  10.146  27.995  1.00  0.00           O  
ATOM   2162  CB  TYR A1802      73.657  12.400  29.406  1.00  0.00           C  
ATOM   2163  CG  TYR A1802      73.619  13.562  30.355  1.00  0.00           C  
ATOM   2164  CD1 TYR A1802      74.410  13.587  31.498  1.00  0.00           C  
ATOM   2165  CD2 TYR A1802      72.813  14.648  30.098  1.00  0.00           C  
ATOM   2166  CE1 TYR A1802      74.379  14.668  32.371  1.00  0.00           C  
ATOM   2167  CE2 TYR A1802      72.773  15.728  30.955  1.00  0.00           C  
ATOM   2168  CZ  TYR A1802      73.557  15.733  32.091  1.00  0.00           C  
ATOM   2169  OH  TYR A1802      73.499  16.816  32.938  1.00  0.00           O  
ATOM   2170  N   PRO A1803      71.716   9.419  28.341  1.00  0.00           N  
ATOM   2171  CA  PRO A1803      71.936   8.235  27.523  1.00  0.00           C  
ATOM   2172  C   PRO A1803      72.137   8.545  26.049  1.00  0.00           C  
ATOM   2173  O   PRO A1803      72.624   7.684  25.315  1.00  0.00           O  
ATOM   2174  CB  PRO A1803      70.658   7.440  27.730  1.00  0.00           C  
ATOM   2175  CG  PRO A1803      69.661   8.458  27.984  1.00  0.00           C  
ATOM   2176  CD  PRO A1803      70.339   9.475  28.830  1.00  0.00           C  
ATOM   2177  N   GLN A1804      71.767   9.756  25.635  1.00  0.00           N  
ATOM   2178  CA  GLN A1804      71.964  10.231  24.258  1.00  0.00           C  
ATOM   2179  C   GLN A1804      73.393  10.196  23.764  1.00  0.00           C  
ATOM   2180  O   GLN A1804      73.617  10.098  22.558  1.00  0.00           O  
ATOM   2181  CB  GLN A1804      71.465  11.660  24.089  1.00  0.00           C  
ATOM   2182  CG  GLN A1804      72.087  12.665  25.031  1.00  0.00           C  
ATOM   2183  CD  GLN A1804      71.134  13.107  26.104  1.00  0.00           C  
ATOM   2184  OE1 GLN A1804      70.834  14.293  26.222  1.00  0.00           O  
ATOM   2185  NE2 GLN A1804      70.633  12.157  26.882  1.00  0.00           N  
ATOM   2186  N   PHE A1805      74.354  10.300  24.681  1.00  0.00           N  
ATOM   2187  CA  PHE A1805      75.775  10.336  24.313  1.00  0.00           C  
ATOM   2188  C   PHE A1805      76.419   8.968  24.365  1.00  0.00           C  
ATOM   2189  O   PHE A1805      77.629   8.851  24.475  1.00  0.00           O  
ATOM   2190  CB  PHE A1805      76.535  11.302  25.222  1.00  0.00           C  
ATOM   2191  CG  PHE A1805      75.913  12.662  25.300  1.00  0.00           C  
ATOM   2192  CD1 PHE A1805      75.529  13.193  26.509  1.00  0.00           C  
ATOM   2193  CD2 PHE A1805      75.688  13.395  24.153  1.00  0.00           C  
ATOM   2194  CE1 PHE A1805      74.940  14.449  26.570  1.00  0.00           C  
ATOM   2195  CE2 PHE A1805      75.099  14.644  24.203  1.00  0.00           C  
ATOM   2196  CZ  PHE A1805      74.723  15.175  25.411  1.00  0.00           C  
ATOM   2197  N   TYR A1806      75.604   7.933  24.294  1.00  0.00           N  
ATOM   2198  CA  TYR A1806      76.111   6.591  24.273  1.00  0.00           C  
ATOM   2199  C   TYR A1806      75.331   5.826  23.227  1.00  0.00           C  
ATOM   2200  O   TYR A1806      74.376   6.350  22.651  1.00  0.00           O  
ATOM   2201  CB  TYR A1806      75.979   5.968  25.660  1.00  0.00           C  
ATOM   2202  CG  TYR A1806      76.655   6.799  26.728  1.00  0.00           C  
ATOM   2203  CD1 TYR A1806      76.054   7.953  27.218  1.00  0.00           C  
ATOM   2204  CD2 TYR A1806      77.899   6.445  27.237  1.00  0.00           C  
ATOM   2205  CE1 TYR A1806      76.670   8.726  28.180  1.00  0.00           C  
ATOM   2206  CE2 TYR A1806      78.517   7.216  28.207  1.00  0.00           C  
ATOM   2207  CZ  TYR A1806      77.895   8.355  28.667  1.00  0.00           C  
ATOM   2208  OH  TYR A1806      78.488   9.138  29.614  1.00  0.00           O  
ATOM   2209  N   GLU A1807      75.770   4.602  22.972  1.00  0.00           N  
ATOM   2210  CA  GLU A1807      75.187   3.730  21.965  1.00  0.00           C  
ATOM   2211  C   GLU A1807      73.702   3.501  22.174  1.00  0.00           C  
ATOM   2212  O   GLU A1807      73.296   3.020  23.231  1.00  0.00           O  
ATOM   2213  CB  GLU A1807      75.880   2.380  22.010  1.00  0.00           C  
ATOM   2214  CG  GLU A1807      77.260   2.373  21.409  1.00  0.00           C  
ATOM   2215  CD  GLU A1807      77.953   1.038  21.595  1.00  0.00           C  
ATOM   2216  OE1 GLU A1807      77.259   0.054  21.937  1.00  0.00           O  
ATOM   2217  OE2 GLU A1807      79.190   0.973  21.406  1.00  0.00           O  
ATOM   2218  N   HIS A1808      72.903   3.851  21.164  1.00  0.00           N  
ATOM   2219  CA  HIS A1808      71.483   3.534  21.150  1.00  0.00           C  
ATOM   2220  C   HIS A1808      71.387   2.089  20.687  1.00  0.00           C  
ATOM   2221  O   HIS A1808      71.476   1.798  19.496  1.00  0.00           O  
ATOM   2222  CB  HIS A1808      70.720   4.485  20.213  1.00  0.00           C  
ATOM   2223  CG  HIS A1808      69.225   4.345  20.271  1.00  0.00           C  
ATOM   2224  ND1 HIS A1808      68.451   4.983  21.221  1.00  0.00           N  
ATOM   2225  CD2 HIS A1808      68.359   3.670  19.475  1.00  0.00           C  
ATOM   2226  CE1 HIS A1808      67.176   4.693  21.017  1.00  0.00           C  
ATOM   2227  NE2 HIS A1808      67.094   3.898  19.965  1.00  0.00           N  
ATOM   2228  N   LYS A1809      71.250   1.184  21.650  1.00  0.00           N  
ATOM   2229  CA  LYS A1809      71.154  -0.244  21.374  1.00  0.00           C  
ATOM   2230  C   LYS A1809      69.781  -0.571  20.803  1.00  0.00           C  
ATOM   2231  O   LYS A1809      68.783  -0.533  21.525  1.00  0.00           O  
ATOM   2232  CB  LYS A1809      71.375  -1.048  22.657  1.00  0.00           C  
ATOM   2233  CG  LYS A1809      72.800  -1.018  23.173  1.00  0.00           C  
ATOM   2234  CD  LYS A1809      73.703  -1.907  22.328  1.00  0.00           C  
ATOM   2235  CE  LYS A1809      75.032  -2.182  23.021  1.00  0.00           C  
ATOM   2236  NZ  LYS A1809      75.799  -3.254  22.325  1.00  0.00           N  
ATOM   2237  N   LEU A1810      69.726  -0.878  19.508  1.00  0.00           N  
ATOM   2238  CA  LEU A1810      68.468  -1.288  18.880  1.00  0.00           C  
ATOM   2239  C   LEU A1810      68.050  -2.672  19.376  1.00  0.00           C  
ATOM   2240  O   LEU A1810      68.736  -3.668  19.144  1.00  0.00           O  
ATOM   2241  CB  LEU A1810      68.557  -1.278  17.353  1.00  0.00           C  
ATOM   2242  CG  LEU A1810      69.019   0.023  16.692  1.00  0.00           C  
ATOM   2243  CD1 LEU A1810      69.308  -0.220  15.226  1.00  0.00           C  
ATOM   2244  CD2 LEU A1810      67.987   1.120  16.861  1.00  0.00           C  
ATOM   2245  N   ASN A1811      66.927  -2.691  20.086  1.00  0.00           N  
ATOM   2246  CA  ASN A1811      66.264  -3.900  20.554  1.00  0.00           C  
ATOM   2247  C   ASN A1811      66.336  -5.051  19.539  1.00  0.00           C  
ATOM   2248  O   ASN A1811      66.694  -4.855  18.375  1.00  0.00           O  
ATOM   2249  CB  ASN A1811      64.802  -3.534  20.865  1.00  0.00           C  
ATOM   2250  CG  ASN A1811      64.062  -4.601  21.645  1.00  0.00           C  
ATOM   2251  OD1 ASN A1811      64.461  -5.761  21.691  1.00  0.00           O  
ATOM   2252  ND2 ASN A1811      62.958  -4.206  22.257  1.00  0.00           N  
ATOM   2253  N   ASP A1812      66.007  -6.255  19.990  1.00  0.00           N  
ATOM   2254  CA  ASP A1812      65.861  -7.401  19.097  1.00  0.00           C  
ATOM   2255  C   ASP A1812      64.581  -7.258  18.288  1.00  0.00           C  
ATOM   2256  O   ASP A1812      64.556  -7.540  17.096  1.00  0.00           O  
ATOM   2257  CB  ASP A1812      65.817  -8.693  19.906  1.00  0.00           C  
ATOM   2258  CG  ASP A1812      66.579  -9.810  19.249  1.00  0.00           C  
ATOM   2259  OD1 ASP A1812      67.776  -9.621  18.940  1.00  0.00           O  
ATOM   2260  OD2 ASP A1812      65.987 -10.883  19.052  1.00  0.00           O  
ATOM   2261  N   ARG A1813      63.526  -6.802  18.962  1.00  0.00           N  
ATOM   2262  CA  ARG A1813      62.229  -6.498  18.341  1.00  0.00           C  
ATOM   2263  C   ARG A1813      62.298  -5.307  17.385  1.00  0.00           C  
ATOM   2264  O   ARG A1813      61.490  -5.202  16.467  1.00  0.00           O  
ATOM   2265  CB  ARG A1813      61.187  -6.186  19.422  1.00  0.00           C  
ATOM   2266  CG  ARG A1813      59.786  -6.734  19.166  1.00  0.00           C  
ATOM   2267  CD  ARG A1813      59.131  -6.232  17.890  1.00  0.00           C  
ATOM   2268  NE  ARG A1813      58.983  -4.775  17.841  1.00  0.00           N  
ATOM   2269  CZ  ARG A1813      58.211  -4.122  16.974  1.00  0.00           C  
ATOM   2270  NH1 ARG A1813      57.508  -4.775  16.058  1.00  0.00           N  
ATOM   2271  NH2 ARG A1813      58.138  -2.803  17.019  1.00  0.00           N  
ATOM   2272  N   ASN A1814      63.245  -4.404  17.603  1.00  0.00           N  
ATOM   2273  CA  ASN A1814      63.382  -3.241  16.737  1.00  0.00           C  
ATOM   2274  C   ASN A1814      64.106  -3.550  15.432  1.00  0.00           C  
ATOM   2275  O   ASN A1814      63.689  -3.081  14.372  1.00  0.00           O  
ATOM   2276  CB  ASN A1814      64.058  -2.086  17.466  1.00  0.00           C  
ATOM   2277  CG  ASN A1814      63.073  -1.264  18.268  1.00  0.00           C  
ATOM   2278  OD1 ASN A1814      62.049  -1.771  18.723  1.00  0.00           O  
ATOM   2279  ND2 ASN A1814      63.369   0.018  18.430  1.00  0.00           N  
ATOM   2280  N   VAL A1815      65.172  -4.343  15.493  1.00  0.00           N  
ATOM   2281  CA  VAL A1815      65.854  -4.767  14.266  1.00  0.00           C  
ATOM   2282  C   VAL A1815      64.896  -5.603  13.404  1.00  0.00           C  
ATOM   2283  O   VAL A1815      64.931  -5.536  12.173  1.00  0.00           O  
ATOM   2284  CB  VAL A1815      67.144  -5.553  14.562  1.00  0.00           C  
ATOM   2285  CG1 VAL A1815      67.878  -5.868  13.279  1.00  0.00           C  
ATOM   2286  CG2 VAL A1815      68.037  -4.758  15.477  1.00  0.00           C  
ATOM   2287  N   ALA A1816      64.024  -6.364  14.066  1.00  0.00           N  
ATOM   2288  CA  ALA A1816      62.962  -7.111  13.394  1.00  0.00           C  
ATOM   2289  C   ALA A1816      62.063  -6.203  12.557  1.00  0.00           C  
ATOM   2290  O   ALA A1816      61.548  -6.624  11.519  1.00  0.00           O  
ATOM   2291  CB  ALA A1816      62.133  -7.874  14.414  1.00  0.00           C  
ATOM   2292  N   SER A1817      61.882  -4.964  13.003  1.00  0.00           N  
ATOM   2293  CA  SER A1817      61.011  -4.017  12.315  1.00  0.00           C  
ATOM   2294  C   SER A1817      61.726  -3.191  11.257  1.00  0.00           C  
ATOM   2295  O   SER A1817      61.119  -2.304  10.660  1.00  0.00           O  
ATOM   2296  CB  SER A1817      60.374  -3.065  13.320  1.00  0.00           C  
ATOM   2297  OG  SER A1817      61.299  -2.079  13.722  1.00  0.00           O  
ATOM   2298  N   MET A1818      63.008  -3.462  11.041  1.00  0.00           N  
ATOM   2299  CA  MET A1818      63.792  -2.731  10.046  1.00  0.00           C  
ATOM   2300  C   MET A1818      64.263  -3.624   8.900  1.00  0.00           C  
ATOM   2301  O   MET A1818      65.001  -3.166   8.026  1.00  0.00           O  
ATOM   2302  CB  MET A1818      64.991  -2.054  10.718  1.00  0.00           C  
ATOM   2303  CG  MET A1818      64.600  -1.045  11.783  1.00  0.00           C  
ATOM   2304  SD  MET A1818      66.001  -0.270  12.585  1.00  0.00           S  
ATOM   2305  CE  MET A1818      66.137   1.243  11.641  1.00  0.00           C  
ATOM   2306  N   VAL A1819      63.845  -4.890   8.913  1.00  0.00           N  
ATOM   2307  CA  VAL A1819      64.076  -5.793   7.794  1.00  0.00           C  
ATOM   2308  C   VAL A1819      62.814  -5.750   6.943  1.00  0.00           C  
ATOM   2309  O   VAL A1819      61.791  -6.328   7.315  1.00  0.00           O  
ATOM   2310  CB  VAL A1819      64.370  -7.233   8.267  1.00  0.00           C  
ATOM   2311  CG1 VAL A1819      64.642  -8.140   7.085  1.00  0.00           C  
ATOM   2312  CG2 VAL A1819      65.552  -7.249   9.207  1.00  0.00           C  
ATOM   2313  N   LYS A1820      62.896  -5.043   5.815  1.00  0.00           N  
ATOM   2314  CA  LYS A1820      61.744  -4.779   4.945  1.00  0.00           C  
ATOM   2315  C   LYS A1820      61.892  -5.437   3.569  1.00  0.00           C  
ATOM   2316  O   LYS A1820      62.996  -5.837   3.177  1.00  0.00           O  
ATOM   2317  CB  LYS A1820      61.547  -3.266   4.772  1.00  0.00           C  
ATOM   2318  CG  LYS A1820      61.249  -2.521   6.072  1.00  0.00           C  
ATOM   2319  CD  LYS A1820      61.104  -1.013   5.850  1.00  0.00           C  
ATOM   2320  CE  LYS A1820      61.236  -0.220   7.150  1.00  0.00           C  
ATOM   2321  NZ  LYS A1820      61.480   1.231   6.903  1.00  0.00           N  
ATOM   2322  N   LEU A1821      60.769  -5.557   2.852  1.00  0.00           N  
ATOM   2323  CA  LEU A1821      60.778  -6.057   1.477  1.00  0.00           C  
ATOM   2324  C   LEU A1821      61.319  -4.971   0.572  1.00  0.00           C  
ATOM   2325  O   LEU A1821      60.824  -3.847   0.594  1.00  0.00           O  
ATOM   2326  CB  LEU A1821      59.384  -6.491   1.011  1.00  0.00           C  
ATOM   2327  CG  LEU A1821      59.022  -7.957   1.281  1.00  0.00           C  
ATOM   2328  CD1 LEU A1821      57.561  -8.199   1.034  1.00  0.00           C  
ATOM   2329  CD2 LEU A1821      59.829  -8.894   0.412  1.00  0.00           C  
ATOM   2330  N   ASP A1822      62.337  -5.322  -0.215  1.00  0.00           N  
ATOM   2331  CA  ASP A1822      63.078  -4.357  -1.026  1.00  0.00           C  
ATOM   2332  C   ASP A1822      62.167  -3.684  -2.037  1.00  0.00           C  
ATOM   2333  O   ASP A1822      61.904  -2.485  -1.929  1.00  0.00           O  
ATOM   2334  CB  ASP A1822      64.264  -5.032  -1.735  1.00  0.00           C  
ATOM   2335  CG  ASP A1822      65.058  -4.069  -2.624  1.00  0.00           C  
ATOM   2336  OD1 ASP A1822      66.045  -4.523  -3.234  1.00  0.00           O  
ATOM   2337  OD2 ASP A1822      64.714  -2.868  -2.717  1.00  0.00           O  
ATOM   2338  N   LYS A1830      61.683  -4.458  -3.004  1.00  0.00           N  
ATOM   2339  CA  LYS A1830      60.863  -3.911  -4.086  1.00  0.00           C  
ATOM   2340  C   LYS A1830      59.542  -4.661  -4.182  1.00  0.00           C  
ATOM   2341  O   LYS A1830      59.498  -5.889  -4.114  1.00  0.00           O  
ATOM   2342  CB  LYS A1830      61.617  -3.880  -5.434  1.00  0.00           C  
ATOM   2343  CG  LYS A1830      62.537  -5.069  -5.698  1.00  0.00           C  
ATOM   2344  CD  LYS A1830      63.804  -4.682  -6.470  1.00  0.00           C  
ATOM   2345  CE  LYS A1830      65.001  -5.565  -6.057  1.00  0.00           C  
ATOM   2346  NZ  LYS A1830      66.328  -4.998  -6.461  1.00  0.00           N  
ATOM   2347  N   VAL A1831      58.470  -3.885  -4.323  1.00  0.00           N  
ATOM   2348  CA  VAL A1831      57.109  -4.388  -4.330  1.00  0.00           C  
ATOM   2349  C   VAL A1831      56.311  -3.556  -5.323  1.00  0.00           C  
ATOM   2350  O   VAL A1831      56.462  -2.334  -5.354  1.00  0.00           O  
ATOM   2351  CB  VAL A1831      56.480  -4.247  -2.936  1.00  0.00           C  
ATOM   2352  CG1 VAL A1831      54.991  -4.537  -2.980  1.00  0.00           C  
ATOM   2353  CG2 VAL A1831      57.178  -5.160  -1.948  1.00  0.00           C  
ATOM   2354  N   PRO A1832      55.459  -4.205  -6.135  1.00  0.00           N  
ATOM   2355  CA  PRO A1832      54.720  -3.475  -7.156  1.00  0.00           C  
ATOM   2356  C   PRO A1832      53.784  -2.430  -6.571  1.00  0.00           C  
ATOM   2357  O   PRO A1832      53.100  -2.704  -5.591  1.00  0.00           O  
ATOM   2358  CB  PRO A1832      53.913  -4.577  -7.854  1.00  0.00           C  
ATOM   2359  CG  PRO A1832      53.795  -5.638  -6.853  1.00  0.00           C  
ATOM   2360  CD  PRO A1832      55.113  -5.635  -6.160  1.00  0.00           C  
ATOM   2361  N   VAL A1833      53.765  -1.246  -7.176  1.00  0.00           N  
ATOM   2362  CA  VAL A1833      52.934  -0.146  -6.697  1.00  0.00           C  
ATOM   2363  C   VAL A1833      51.461  -0.408  -6.986  1.00  0.00           C  
ATOM   2364  O   VAL A1833      50.594  -0.030  -6.199  1.00  0.00           O  
ATOM   2365  CB  VAL A1833      53.347   1.199  -7.343  1.00  0.00           C  
ATOM   2366  CG1 VAL A1833      52.454   2.336  -6.860  1.00  0.00           C  
ATOM   2367  CG2 VAL A1833      54.806   1.509  -7.041  1.00  0.00           C  
ATOM   2368  N   MET A1834      51.188  -1.087  -8.096  1.00  0.00           N  
ATOM   2369  CA  MET A1834      49.834  -1.175  -8.637  1.00  0.00           C  
ATOM   2370  C   MET A1834      49.102  -2.396  -8.082  1.00  0.00           C  
ATOM   2371  O   MET A1834      49.662  -3.489  -8.022  1.00  0.00           O  
ATOM   2372  CB  MET A1834      49.910  -1.190 -10.164  1.00  0.00           C  
ATOM   2373  CG  MET A1834      50.782  -0.041 -10.683  1.00  0.00           C  
ATOM   2374  SD  MET A1834      50.746   0.281 -12.449  1.00  0.00           S  
ATOM   2375  CE  MET A1834      51.832   1.717 -12.526  1.00  0.00           C  
ATOM   2376  N   ASP A1835      47.849  -2.196  -7.679  1.00  0.00           N  
ATOM   2377  CA  ASP A1835      47.117  -3.182  -6.875  1.00  0.00           C  
ATOM   2378  C   ASP A1835      47.034  -4.560  -7.510  1.00  0.00           C  
ATOM   2379  O   ASP A1835      47.512  -5.534  -6.929  1.00  0.00           O  
ATOM   2380  CB  ASP A1835      45.705  -2.681  -6.568  1.00  0.00           C  
ATOM   2381  CG  ASP A1835      45.705  -1.430  -5.713  1.00  0.00           C  
ATOM   2382  OD1 ASP A1835      46.799  -0.881  -5.464  1.00  0.00           O  
ATOM   2383  OD2 ASP A1835      44.613  -0.993  -5.291  1.00  0.00           O  
ATOM   2384  N   GLU A1836      46.425  -4.643  -8.694  1.00  0.00           N  
ATOM   2385  CA  GLU A1836      46.252  -5.925  -9.387  1.00  0.00           C  
ATOM   2386  C   GLU A1836      47.554  -6.711  -9.481  1.00  0.00           C  
ATOM   2387  O   GLU A1836      47.560  -7.930  -9.292  1.00  0.00           O  
ATOM   2388  CB  GLU A1836      45.676  -5.722 -10.785  1.00  0.00           C  
ATOM   2389  CG  GLU A1836      44.192  -5.401 -10.796  1.00  0.00           C  
ATOM   2390  CD  GLU A1836      43.485  -5.885 -12.060  1.00  0.00           C  
ATOM   2391  OE1 GLU A1836      43.867  -6.957 -12.594  1.00  0.00           O  
ATOM   2392  OE2 GLU A1836      42.534  -5.200 -12.510  1.00  0.00           O  
ATOM   2393  N   ILE A1837      48.651  -6.011  -9.759  1.00  0.00           N  
ATOM   2394  CA  ILE A1837      49.963  -6.648  -9.806  1.00  0.00           C  
ATOM   2395  C   ILE A1837      50.368  -7.103  -8.403  1.00  0.00           C  
ATOM   2396  O   ILE A1837      50.844  -8.219  -8.234  1.00  0.00           O  
ATOM   2397  CB  ILE A1837      51.057  -5.723 -10.389  1.00  0.00           C  
ATOM   2398  CG1 ILE A1837      50.639  -5.159 -11.751  1.00  0.00           C  
ATOM   2399  CG2 ILE A1837      52.373  -6.484 -10.530  1.00  0.00           C  
ATOM   2400  CD1 ILE A1837      51.767  -4.450 -12.486  1.00  0.00           C  
ATOM   2401  N   TYR A1838      50.160  -6.245  -7.405  1.00  0.00           N  
ATOM   2402  CA  TYR A1838      50.455  -6.589  -6.009  1.00  0.00           C  
ATOM   2403  C   TYR A1838      49.687  -7.831  -5.572  1.00  0.00           C  
ATOM   2404  O   TYR A1838      50.271  -8.759  -5.008  1.00  0.00           O  
ATOM   2405  CB  TYR A1838      50.130  -5.415  -5.071  1.00  0.00           C  
ATOM   2406  CG  TYR A1838      50.474  -5.664  -3.609  1.00  0.00           C  
ATOM   2407  CD1 TYR A1838      51.646  -5.153  -3.050  1.00  0.00           C  
ATOM   2408  CD2 TYR A1838      49.625  -6.404  -2.788  1.00  0.00           C  
ATOM   2409  CE1 TYR A1838      51.962  -5.375  -1.718  1.00  0.00           C  
ATOM   2410  CE2 TYR A1838      49.933  -6.633  -1.463  1.00  0.00           C  
ATOM   2411  CZ  TYR A1838      51.104  -6.117  -0.931  1.00  0.00           C  
ATOM   2412  OH  TYR A1838      51.415  -6.344   0.394  1.00  0.00           O  
ATOM   2413  N   ASP A1839      48.384  -7.844  -5.848  1.00  0.00           N  
ATOM   2414  CA  ASP A1839      47.503  -8.938  -5.417  1.00  0.00           C  
ATOM   2415  C   ASP A1839      47.786 -10.280  -6.114  1.00  0.00           C  
ATOM   2416  O   ASP A1839      47.315 -11.327  -5.668  1.00  0.00           O  
ATOM   2417  CB  ASP A1839      46.035  -8.544  -5.603  1.00  0.00           C  
ATOM   2418  CG  ASP A1839      45.649  -7.309  -4.796  1.00  0.00           C  
ATOM   2419  OD1 ASP A1839      46.478  -6.818  -4.007  1.00  0.00           O  
ATOM   2420  OD2 ASP A1839      44.514  -6.813  -4.955  1.00  0.00           O  
ATOM   2421  N   LEU A1840      48.555 -10.253  -7.197  1.00  0.00           N  
ATOM   2422  CA  LEU A1840      49.001 -11.485  -7.835  1.00  0.00           C  
ATOM   2423  C   LEU A1840      50.050 -12.190  -6.960  1.00  0.00           C  
ATOM   2424  O   LEU A1840      50.191 -13.410  -7.019  1.00  0.00           O  
ATOM   2425  CB  LEU A1840      49.588 -11.192  -9.226  1.00  0.00           C  
ATOM   2426  CG  LEU A1840      49.550 -12.263 -10.335  1.00  0.00           C  
ATOM   2427  CD1 LEU A1840      50.881 -12.291 -11.071  1.00  0.00           C  
ATOM   2428  CD2 LEU A1840      49.222 -13.660  -9.838  1.00  0.00           C  
ATOM   2429  N   THR A1841      50.790 -11.430  -6.154  1.00  0.00           N  
ATOM   2430  CA  THR A1841      51.852 -12.011  -5.334  1.00  0.00           C  
ATOM   2431  C   THR A1841      51.298 -13.104  -4.410  1.00  0.00           C  
ATOM   2432  O   THR A1841      51.924 -14.147  -4.231  1.00  0.00           O  
ATOM   2433  CB  THR A1841      52.593 -10.936  -4.500  1.00  0.00           C  
ATOM   2434  OG1 THR A1841      52.762  -9.747  -5.282  1.00  0.00           O  
ATOM   2435  CG2 THR A1841      53.963 -11.444  -4.055  1.00  0.00           C  
ATOM   2436  N   LYS A1842      50.117 -12.867  -3.845  1.00  0.00           N  
ATOM   2437  CA  LYS A1842      49.480 -13.849  -2.971  1.00  0.00           C  
ATOM   2438  C   LYS A1842      49.161 -15.135  -3.709  1.00  0.00           C  
ATOM   2439  O   LYS A1842      49.407 -16.213  -3.190  1.00  0.00           O  
ATOM   2440  CB  LYS A1842      48.198 -13.289  -2.351  1.00  0.00           C  
ATOM   2441  CG  LYS A1842      47.465 -14.276  -1.432  1.00  0.00           C  
ATOM   2442  CD  LYS A1842      46.347 -13.598  -0.654  1.00  0.00           C  
ATOM   2443  CE  LYS A1842      45.521 -14.619   0.113  1.00  0.00           C  
ATOM   2444  NZ  LYS A1842      44.261 -14.044   0.680  1.00  0.00           N  
ATOM   2445  N   GLU A1843      48.591 -15.018  -4.905  1.00  0.00           N  
ATOM   2446  CA  GLU A1843      48.337 -16.191  -5.767  1.00  0.00           C  
ATOM   2447  C   GLU A1843      49.618 -16.976  -6.022  1.00  0.00           C  
ATOM   2448  O   GLU A1843      49.643 -18.199  -5.898  1.00  0.00           O  
ATOM   2449  CB  GLU A1843      47.746 -15.786  -7.125  1.00  0.00           C  
ATOM   2450  CG  GLU A1843      46.223 -15.850  -7.217  1.00  0.00           C  
ATOM   2451  CD  GLU A1843      45.727 -16.063  -8.649  1.00  0.00           C  
ATOM   2452  OE1 GLU A1843      46.203 -17.018  -9.305  1.00  0.00           O  
ATOM   2453  OE2 GLU A1843      44.855 -15.288  -9.114  1.00  0.00           O  
ATOM   2454  N   LEU A1844      50.673 -16.261  -6.398  1.00  0.00           N  
ATOM   2455  CA  LEU A1844      51.969 -16.882  -6.611  1.00  0.00           C  
ATOM   2456  C   LEU A1844      52.388 -17.673  -5.375  1.00  0.00           C  
ATOM   2457  O   LEU A1844      52.639 -18.877  -5.458  1.00  0.00           O  
ATOM   2458  CB  LEU A1844      53.025 -15.828  -6.954  1.00  0.00           C  
ATOM   2459  CG  LEU A1844      53.256 -15.578  -8.447  1.00  0.00           C  
ATOM   2460  CD1 LEU A1844      53.946 -14.231  -8.665  1.00  0.00           C  
ATOM   2461  CD2 LEU A1844      54.057 -16.718  -9.062  1.00  0.00           C  
ATOM   2462  N   ILE A1845      52.424 -16.994  -4.229  1.00  0.00           N  
ATOM   2463  CA  ILE A1845      52.915 -17.586  -2.976  1.00  0.00           C  
ATOM   2464  C   ILE A1845      52.121 -18.836  -2.590  1.00  0.00           C  
ATOM   2465  O   ILE A1845      52.683 -19.925  -2.497  1.00  0.00           O  
ATOM   2466  CB  ILE A1845      52.875 -16.571  -1.799  1.00  0.00           C  
ATOM   2467  CG1 ILE A1845      53.869 -15.431  -2.023  1.00  0.00           C  
ATOM   2468  CG2 ILE A1845      53.207 -17.257  -0.486  1.00  0.00           C  
ATOM   2469  CD1 ILE A1845      53.645 -14.242  -1.114  1.00  0.00           C  
ATOM   2470  N   GLU A1847      50.816 -18.667  -2.382  1.00  0.00           N  
ATOM   2471  CA  GLU A1847      49.943 -19.759  -1.934  1.00  0.00           C  
ATOM   2472  C   GLU A1847      50.062 -20.962  -2.852  1.00  0.00           C  
ATOM   2473  O   GLU A1847      50.019 -22.110  -2.391  1.00  0.00           O  
ATOM   2474  CB  GLU A1847      48.477 -19.301  -1.848  1.00  0.00           C  
ATOM   2475  CG  GLU A1847      48.229 -18.288  -0.737  1.00  0.00           C  
ATOM   2476  CD  GLU A1847      46.758 -17.990  -0.504  1.00  0.00           C  
ATOM   2477  OE1 GLU A1847      45.944 -18.252  -1.412  1.00  0.00           O  
ATOM   2478  OE2 GLU A1847      46.418 -17.488   0.592  1.00  0.00           O  
ATOM   2479  N   SER A1848      50.219 -20.680  -4.148  1.00  0.00           N  
ATOM   2480  CA  SER A1848      50.344 -21.714  -5.171  1.00  0.00           C  
ATOM   2481  C   SER A1848      51.659 -22.477  -5.034  1.00  0.00           C  
ATOM   2482  O   SER A1848      51.677 -23.707  -5.128  1.00  0.00           O  
ATOM   2483  CB  SER A1848      50.235 -21.103  -6.567  1.00  0.00           C  
ATOM   2484  OG  SER A1848      50.416 -22.093  -7.553  1.00  0.00           O  
ATOM   2485  N   CYS A1849      52.750 -21.749  -4.807  1.00  0.00           N  
ATOM   2486  CA  CYS A1849      54.061 -22.369  -4.622  1.00  0.00           C  
ATOM   2487  C   CYS A1849      54.107 -23.237  -3.379  1.00  0.00           C  
ATOM   2488  O   CYS A1849      54.595 -24.363  -3.419  1.00  0.00           O  
ATOM   2489  CB  CYS A1849      55.136 -21.304  -4.521  1.00  0.00           C  
ATOM   2490  SG  CYS A1849      55.214 -20.289  -5.977  1.00  0.00           S  
ATOM   2491  N   VAL A1850      53.589 -22.703  -2.278  1.00  0.00           N  
ATOM   2492  CA  VAL A1850      53.558 -23.428  -1.009  1.00  0.00           C  
ATOM   2493  C   VAL A1850      52.794 -24.751  -1.154  1.00  0.00           C  
ATOM   2494  O   VAL A1850      53.198 -25.765  -0.595  1.00  0.00           O  
ATOM   2495  CB  VAL A1850      52.944 -22.574   0.134  1.00  0.00           C  
ATOM   2496  CG1 VAL A1850      52.961 -23.337   1.448  1.00  0.00           C  
ATOM   2497  CG2 VAL A1850      53.696 -21.267   0.292  1.00  0.00           C  
ATOM   2498  N   LYS A1851      51.710 -24.747  -1.921  1.00  0.00           N  
ATOM   2499  CA  LYS A1851      50.980 -25.983  -2.196  1.00  0.00           C  
ATOM   2500  C   LYS A1851      51.705 -26.882  -3.205  1.00  0.00           C  
ATOM   2501  O   LYS A1851      51.793 -28.088  -2.997  1.00  0.00           O  
ATOM   2502  CB  LYS A1851      49.555 -25.679  -2.665  1.00  0.00           C  
ATOM   2503  CG  LYS A1851      48.679 -25.085  -1.556  1.00  0.00           C  
ATOM   2504  CD  LYS A1851      47.195 -25.049  -1.938  1.00  0.00           C  
ATOM   2505  CE  LYS A1851      46.389 -24.220  -0.947  1.00  0.00           C  
ATOM   2506  NZ  LYS A1851      44.984 -24.056  -1.413  1.00  0.00           N  
ATOM   2507  N   ASN A1852      52.231 -26.296  -4.282  1.00  0.00           N  
ATOM   2508  CA  ASN A1852      52.907 -27.057  -5.348  1.00  0.00           C  
ATOM   2509  C   ASN A1852      54.403 -27.166  -5.111  1.00  0.00           C  
ATOM   2510  O   ASN A1852      55.080 -28.023  -5.673  1.00  0.00           O  
ATOM   2511  CB  ASN A1852      52.682 -26.399  -6.712  1.00  0.00           C  
ATOM   2512  CG  ASN A1852      51.237 -26.467  -7.166  1.00  0.00           C  
ATOM   2513  OD1 ASN A1852      50.697 -27.548  -7.415  1.00  0.00           O  
ATOM   2514  ND2 ASN A1852      50.605 -25.307  -7.293  1.00  0.00           N  
ATOM   2515  N   SER A1853      64.279 -25.708   0.761  1.00  0.00           N  
ATOM   2516  CA  SER A1853      64.013 -24.867   1.942  1.00  0.00           C  
ATOM   2517  C   SER A1853      63.600 -23.414   1.592  1.00  0.00           C  
ATOM   2518  O   SER A1853      64.382 -22.463   1.746  1.00  0.00           O  
ATOM   2519  CB  SER A1853      65.222 -24.879   2.893  1.00  0.00           C  
ATOM   2520  OG  SER A1853      66.249 -24.001   2.464  1.00  0.00           O  
ATOM   2521  N   ILE A1854      62.353 -23.270   1.137  1.00  0.00           N  
ATOM   2522  CA  ILE A1854      61.784 -21.971   0.725  1.00  0.00           C  
ATOM   2523  C   ILE A1854      60.826 -21.365   1.757  1.00  0.00           C  
ATOM   2524  O   ILE A1854      60.524 -20.170   1.700  1.00  0.00           O  
ATOM   2525  CB  ILE A1854      61.006 -22.069  -0.613  1.00  0.00           C  
ATOM   2526  CG1 ILE A1854      60.062 -23.272  -0.600  1.00  0.00           C  
ATOM   2527  CG2 ILE A1854      61.958 -22.147  -1.780  1.00  0.00           C  
ATOM   2528  CD1 ILE A1854      58.822 -23.063  -1.415  1.00  0.00           C  
ATOM   2529  N   LEU A1855      60.335 -22.181   2.683  1.00  0.00           N  
ATOM   2530  CA  LEU A1855      59.461 -21.675   3.735  1.00  0.00           C  
ATOM   2531  C   LEU A1855      60.251 -21.081   4.915  1.00  0.00           C  
ATOM   2532  O   LEU A1855      59.662 -20.713   5.943  1.00  0.00           O  
ATOM   2533  CB  LEU A1855      58.505 -22.775   4.215  1.00  0.00           C  
ATOM   2534  CG  LEU A1855      57.520 -23.337   3.184  1.00  0.00           C  
ATOM   2535  CD1 LEU A1855      56.303 -23.935   3.888  1.00  0.00           C  
ATOM   2536  CD2 LEU A1855      57.089 -22.280   2.176  1.00  0.00           C  
ATOM   2537  N   ASN A1856      61.571 -20.958   4.760  1.00  0.00           N  
ATOM   2538  CA  ASN A1856      62.413 -20.388   5.803  1.00  0.00           C  
ATOM   2539  C   ASN A1856      61.935 -18.999   6.162  1.00  0.00           C  
ATOM   2540  O   ASN A1856      61.878 -18.117   5.309  1.00  0.00           O  
ATOM   2541  CB  ASN A1856      63.867 -20.315   5.357  1.00  0.00           C  
ATOM   2542  CG  ASN A1856      64.535 -21.660   5.353  1.00  0.00           C  
ATOM   2543  OD1 ASN A1856      65.729 -21.769   5.615  1.00  0.00           O  
ATOM   2544  ND2 ASN A1856      63.766 -22.702   5.071  1.00  0.00           N  
ATOM   2545  N   GLU A1857      61.560 -18.826   7.422  1.00  0.00           N  
ATOM   2546  CA  GLU A1857      61.128 -17.536   7.916  1.00  0.00           C  
ATOM   2547  C   GLU A1857      62.333 -16.804   8.463  1.00  0.00           C  
ATOM   2548  O   GLU A1857      63.017 -17.305   9.349  1.00  0.00           O  
ATOM   2549  CB  GLU A1857      60.071 -17.692   9.008  1.00  0.00           C  
ATOM   2550  CG  GLU A1857      59.382 -16.390   9.367  1.00  0.00           C  
ATOM   2551  CD  GLU A1857      58.309 -16.572  10.407  1.00  0.00           C  
ATOM   2552  OE1 GLU A1857      57.746 -15.555  10.863  1.00  0.00           O  
ATOM   2553  OE2 GLU A1857      58.028 -17.731  10.775  1.00  0.00           O  
ATOM   2554  N   ILE A1860      62.593 -15.622   7.917  1.00  0.00           N  
ATOM   2555  CA  ILE A1860      63.573 -14.710   8.486  1.00  0.00           C  
ATOM   2556  C   ILE A1860      63.135 -14.314   9.909  1.00  0.00           C  
ATOM   2557  O   ILE A1860      61.944 -14.252  10.216  1.00  0.00           O  
ATOM   2558  CB  ILE A1860      63.773 -13.496   7.572  1.00  0.00           C  
ATOM   2559  CG1 ILE A1860      65.052 -12.757   7.920  1.00  0.00           C  
ATOM   2560  CG2 ILE A1860      62.602 -12.556   7.672  1.00  0.00           C  
ATOM   2561  CD1 ILE A1860      65.521 -11.883   6.793  1.00  0.00           C  
ATOM   2562  N   TYR A1861      64.113 -14.045  10.762  1.00  0.00           N  
ATOM   2563  CA  TYR A1861      63.947 -14.062  12.216  1.00  0.00           C  
ATOM   2564  C   TYR A1861      65.023 -13.151  12.776  1.00  0.00           C  
ATOM   2565  O   TYR A1861      66.071 -13.009  12.151  1.00  0.00           O  
ATOM   2566  CB  TYR A1861      64.187 -15.487  12.740  1.00  0.00           C  
ATOM   2567  CG  TYR A1861      62.968 -16.240  13.228  1.00  0.00           C  
ATOM   2568  CD1 TYR A1861      62.426 -17.292  12.492  1.00  0.00           C  
ATOM   2569  CD2 TYR A1861      62.378 -15.922  14.442  1.00  0.00           C  
ATOM   2570  CE1 TYR A1861      61.312 -17.992  12.946  1.00  0.00           C  
ATOM   2571  CE2 TYR A1861      61.261 -16.617  14.904  1.00  0.00           C  
ATOM   2572  CZ  TYR A1861      60.737 -17.651  14.151  1.00  0.00           C  
ATOM   2573  OH  TYR A1861      59.640 -18.340  14.599  1.00  0.00           O  
ATOM   2574  N   VAL A1862      64.799 -12.550  13.939  1.00  0.00           N  
ATOM   2575  CA  VAL A1862      65.881 -11.816  14.612  1.00  0.00           C  
ATOM   2576  C   VAL A1862      66.057 -12.342  16.031  1.00  0.00           C  
ATOM   2577  O   VAL A1862      65.090 -12.435  16.779  1.00  0.00           O  
ATOM   2578  CB  VAL A1862      65.652 -10.282  14.632  1.00  0.00           C  
ATOM   2579  CG1 VAL A1862      66.967  -9.551  14.878  1.00  0.00           C  
ATOM   2580  CG2 VAL A1862      65.058  -9.814  13.324  1.00  0.00           C  
ATOM   2581  N   TYR A1863      67.293 -12.691  16.381  1.00  0.00           N  
ATOM   2582  CA  TYR A1863      67.610 -13.253  17.690  1.00  0.00           C  
ATOM   2583  C   TYR A1863      68.966 -12.760  18.181  1.00  0.00           C  
ATOM   2584  O   TYR A1863      69.953 -12.829  17.453  1.00  0.00           O  
ATOM   2585  CB  TYR A1863      67.634 -14.775  17.621  1.00  0.00           C  
ATOM   2586  CG  TYR A1863      68.083 -15.426  18.915  1.00  0.00           C  
ATOM   2587  CD1 TYR A1863      67.269 -15.405  20.044  1.00  0.00           C  
ATOM   2588  CD2 TYR A1863      69.320 -16.064  19.011  1.00  0.00           C  
ATOM   2589  CE1 TYR A1863      67.674 -16.002  21.237  1.00  0.00           C  
ATOM   2590  CE2 TYR A1863      69.732 -16.663  20.200  1.00  0.00           C  
ATOM   2591  CZ  TYR A1863      68.906 -16.627  21.307  1.00  0.00           C  
ATOM   2592  OH  TYR A1863      69.310 -17.217  22.481  1.00  0.00           O  
ATOM   2593  N   ASP A1864      69.009 -12.288  19.424  1.00  0.00           N  
ATOM   2594  CA  ASP A1864      70.234 -11.746  20.021  1.00  0.00           C  
ATOM   2595  C   ASP A1864      71.075 -10.981  18.993  1.00  0.00           C  
ATOM   2596  O   ASP A1864      72.247 -11.293  18.767  1.00  0.00           O  
ATOM   2597  CB  ASP A1864      71.056 -12.860  20.690  1.00  0.00           C  
ATOM   2598  CG  ASP A1864      72.145 -12.322  21.606  1.00  0.00           C  
ATOM   2599  OD1 ASP A1864      71.944 -11.269  22.239  1.00  0.00           O  
ATOM   2600  OD2 ASP A1864      73.205 -12.964  21.695  1.00  0.00           O  
ATOM   2601  N   GLY A1865      70.445  -9.999  18.353  1.00  0.00           N  
ATOM   2602  CA  GLY A1865      71.149  -9.031  17.528  1.00  0.00           C  
ATOM   2603  C   GLY A1865      71.635  -9.510  16.179  1.00  0.00           C  
ATOM   2604  O   GLY A1865      72.401  -8.801  15.524  1.00  0.00           O  
ATOM   2605  N   ASN A1866      71.211 -10.702  15.759  1.00  0.00           N  
ATOM   2606  CA  ASN A1866      71.456 -11.155  14.379  1.00  0.00           C  
ATOM   2607  C   ASN A1866      70.189 -11.657  13.677  1.00  0.00           C  
ATOM   2608  O   ASN A1866      69.305 -12.239  14.312  1.00  0.00           O  
ATOM   2609  CB  ASN A1866      72.612 -12.177  14.265  1.00  0.00           C  
ATOM   2610  CG  ASN A1866      72.888 -12.930  15.552  1.00  0.00           C  
ATOM   2611  OD1 ASN A1866      71.974 -13.398  16.224  1.00  0.00           O  
ATOM   2612  ND2 ASN A1866      74.166 -13.067  15.889  1.00  0.00           N  
ATOM   2613  N   VAL A1867      70.124 -11.410  12.366  1.00  0.00           N  
ATOM   2614  CA  VAL A1867      69.000 -11.818  11.528  1.00  0.00           C  
ATOM   2615  C   VAL A1867      69.394 -13.090  10.788  1.00  0.00           C  
ATOM   2616  O   VAL A1867      70.357 -13.072  10.020  1.00  0.00           O  
ATOM   2617  CB  VAL A1867      68.665 -10.725  10.505  1.00  0.00           C  
ATOM   2618  CG1 VAL A1867      67.382 -11.070   9.764  1.00  0.00           C  
ATOM   2619  CG2 VAL A1867      68.553  -9.368  11.194  1.00  0.00           C  
ATOM   2620  N   ILE A1878      68.672 -14.193  11.006  1.00  0.00           N  
ATOM   2621  CA  ILE A1878      69.184 -15.511  10.569  1.00  0.00           C  
ATOM   2622  C   ILE A1878      68.406 -16.249   9.457  1.00  0.00           C  
ATOM   2623  O   ILE A1878      69.024 -16.775   8.513  1.00  0.00           O  
ATOM   2624  CB  ILE A1878      69.434 -16.479  11.780  1.00  0.00           C  
ATOM   2625  CG1 ILE A1878      68.134 -16.936  12.441  1.00  0.00           C  
ATOM   2626  CG2 ILE A1878      70.328 -15.815  12.827  1.00  0.00           C  
ATOM   2627  CD1 ILE A1878      68.368 -18.016  13.494  1.00  0.00           C  
ATOM   2628  N   GLY A1879      67.079 -16.304   9.557  1.00  0.00           N  
ATOM   2629  CA  GLY A1879      66.299 -17.124   8.627  1.00  0.00           C  
ATOM   2630  C   GLY A1879      66.296 -18.600   8.989  1.00  0.00           C  
ATOM   2631  O   GLY A1879      67.065 -19.385   8.446  1.00  0.00           O  
ATOM   2632  N   ILE A1880      65.399 -18.964   9.900  1.00  0.00           N  
ATOM   2633  CA  ILE A1880      65.283 -20.320  10.423  1.00  0.00           C  
ATOM   2634  C   ILE A1880      64.345 -21.137   9.538  1.00  0.00           C  
ATOM   2635  O   ILE A1880      63.301 -20.636   9.127  1.00  0.00           O  
ATOM   2636  CB  ILE A1880      64.691 -20.307  11.860  1.00  0.00           C  
ATOM   2637  CG1 ILE A1880      65.531 -19.426  12.793  1.00  0.00           C  
ATOM   2638  CG2 ILE A1880      64.579 -21.719  12.424  1.00  0.00           C  
ATOM   2639  CD1 ILE A1880      64.807 -19.019  14.051  1.00  0.00           C  
ATOM   2640  N   PRO A1881      64.702 -22.400   9.245  1.00  0.00           N  
ATOM   2641  CA  PRO A1881      63.790 -23.263   8.510  1.00  0.00           C  
ATOM   2642  C   PRO A1881      62.791 -23.949   9.438  1.00  0.00           C  
ATOM   2643  O   PRO A1881      62.802 -23.722  10.648  1.00  0.00           O  
ATOM   2644  CB  PRO A1881      64.727 -24.277   7.851  1.00  0.00           C  
ATOM   2645  CG  PRO A1881      65.904 -24.342   8.734  1.00  0.00           C  
ATOM   2646  CD  PRO A1881      65.956 -23.096   9.574  1.00  0.00           C  
ATOM   2647  N   GLU A1882      61.933 -24.778   8.855  1.00  0.00           N  
ATOM   2648  CA  GLU A1882      60.861 -25.449   9.580  1.00  0.00           C  
ATOM   2649  C   GLU A1882      61.249 -26.879   9.959  1.00  0.00           C  
ATOM   2650  O   GLU A1882      62.202 -27.446   9.420  1.00  0.00           O  
ATOM   2651  CB  GLU A1882      59.606 -25.456   8.710  1.00  0.00           C  
ATOM   2652  CG  GLU A1882      58.355 -25.999   9.378  1.00  0.00           C  
ATOM   2653  CD  GLU A1882      57.242 -26.261   8.381  1.00  0.00           C  
ATOM   2654  OE1 GLU A1882      56.620 -27.348   8.455  1.00  0.00           O  
ATOM   2655  OE2 GLU A1882      56.997 -25.382   7.519  1.00  0.00           O  
ATOM   2656  N   PHE A1883      74.965 -27.038  14.704  1.00  0.00           N  
ATOM   2657  CA  PHE A1883      74.344 -25.729  14.455  1.00  0.00           C  
ATOM   2658  C   PHE A1883      72.817 -25.702  14.714  1.00  0.00           C  
ATOM   2659  O   PHE A1883      72.138 -24.759  14.298  1.00  0.00           O  
ATOM   2660  CB  PHE A1883      74.646 -25.254  13.016  1.00  0.00           C  
ATOM   2661  CG  PHE A1883      74.598 -23.747  12.843  1.00  0.00           C  
ATOM   2662  CD1 PHE A1883      75.694 -22.959  13.197  1.00  0.00           C  
ATOM   2663  CD2 PHE A1883      73.456 -23.116  12.333  1.00  0.00           C  
ATOM   2664  CE1 PHE A1883      75.657 -21.565  13.049  1.00  0.00           C  
ATOM   2665  CE2 PHE A1883      73.409 -21.723  12.181  1.00  0.00           C  
ATOM   2666  CZ  PHE A1883      74.515 -20.948  12.537  1.00  0.00           C  
ATOM   2667  N   LYS A1884      72.283 -26.710  15.413  1.00  0.00           N  
ATOM   2668  CA  LYS A1884      70.832 -26.795  15.684  1.00  0.00           C  
ATOM   2669  C   LYS A1884      70.394 -25.984  16.900  1.00  0.00           C  
ATOM   2670  O   LYS A1884      69.273 -25.477  16.932  1.00  0.00           O  
ATOM   2671  CB  LYS A1884      70.386 -28.247  15.874  1.00  0.00           C  
ATOM   2672  CG  LYS A1884      70.117 -28.977  14.576  1.00  0.00           C  
ATOM   2673  CD  LYS A1884      70.082 -30.479  14.785  1.00  0.00           C  
ATOM   2674  CE  LYS A1884      69.955 -31.233  13.471  1.00  0.00           C  
ATOM   2675  NZ  LYS A1884      70.548 -32.596  13.557  1.00  0.00           N  
ATOM   2676  N   ASP A1885      71.269 -25.873  17.898  1.00  0.00           N  
ATOM   2677  CA  ASP A1885      70.943 -25.145  19.125  1.00  0.00           C  
ATOM   2678  C   ASP A1885      70.748 -23.648  18.875  1.00  0.00           C  
ATOM   2679  O   ASP A1885      69.869 -23.017  19.473  1.00  0.00           O  
ATOM   2680  CB  ASP A1885      72.032 -25.351  20.180  1.00  0.00           C  
ATOM   2681  CG  ASP A1885      71.752 -24.585  21.468  1.00  0.00           C  
ATOM   2682  OD1 ASP A1885      70.571 -24.504  21.882  1.00  0.00           O  
ATOM   2683  OD2 ASP A1885      72.716 -24.057  22.063  1.00  0.00           O  
ATOM   2684  N   PHE A1886      71.576 -23.083  18.003  1.00  0.00           N  
ATOM   2685  CA  PHE A1886      71.483 -21.666  17.675  1.00  0.00           C  
ATOM   2686  C   PHE A1886      70.151 -21.346  17.010  1.00  0.00           C  
ATOM   2687  O   PHE A1886      69.573 -20.294  17.264  1.00  0.00           O  
ATOM   2688  CB  PHE A1886      72.649 -21.242  16.776  1.00  0.00           C  
ATOM   2689  CG  PHE A1886      72.596 -19.799  16.349  1.00  0.00           C  
ATOM   2690  CD1 PHE A1886      72.388 -18.786  17.279  1.00  0.00           C  
ATOM   2691  CD2 PHE A1886      72.762 -19.454  15.015  1.00  0.00           C  
ATOM   2692  CE1 PHE A1886      72.338 -17.456  16.883  1.00  0.00           C  
ATOM   2693  CE2 PHE A1886      72.715 -18.127  14.611  1.00  0.00           C  
ATOM   2694  CZ  PHE A1886      72.501 -17.125  15.547  1.00  0.00           C  
ATOM   2695  N   LEU A1887      69.667 -22.255  16.167  1.00  0.00           N  
ATOM   2696  CA  LEU A1887      68.377 -22.076  15.507  1.00  0.00           C  
ATOM   2697  C   LEU A1887      67.226 -22.367  16.474  1.00  0.00           C  
ATOM   2698  O   LEU A1887      66.224 -21.650  16.478  1.00  0.00           O  
ATOM   2699  CB  LEU A1887      68.273 -22.963  14.261  1.00  0.00           C  
ATOM   2700  CG  LEU A1887      69.443 -22.920  13.270  1.00  0.00           C  
ATOM   2701  CD1 LEU A1887      68.963 -23.397  11.921  1.00  0.00           C  
ATOM   2702  CD2 LEU A1887      70.068 -21.539  13.137  1.00  0.00           C  
ATOM   2703  N   GLU A1888      67.378 -23.415  17.286  1.00  0.00           N  
ATOM   2704  CA  GLU A1888      66.401 -23.756  18.332  1.00  0.00           C  
ATOM   2705  C   GLU A1888      65.973 -22.518  19.108  1.00  0.00           C  
ATOM   2706  O   GLU A1888      64.793 -22.178  19.136  1.00  0.00           O  
ATOM   2707  CB  GLU A1888      66.978 -24.784  19.313  1.00  0.00           C  
ATOM   2708  CG  GLU A1888      66.793 -26.246  18.913  1.00  0.00           C  
ATOM   2709  CD  GLU A1888      67.383 -27.223  19.939  1.00  0.00           C  
ATOM   2710  OE1 GLU A1888      68.270 -26.821  20.730  1.00  0.00           O  
ATOM   2711  OE2 GLU A1888      66.955 -28.400  19.957  1.00  0.00           O  
ATOM   2712  N   LYS A1889      66.942 -21.851  19.730  1.00  0.00           N  
ATOM   2713  CA  LYS A1889      66.678 -20.628  20.488  1.00  0.00           C  
ATOM   2714  C   LYS A1889      66.146 -19.517  19.582  1.00  0.00           C  
ATOM   2715  O   LYS A1889      65.113 -18.909  19.869  1.00  0.00           O  
ATOM   2716  CB  LYS A1889      67.942 -20.146  21.205  1.00  0.00           C  
ATOM   2717  CG  LYS A1889      68.375 -21.031  22.355  1.00  0.00           C  
ATOM   2718  CD  LYS A1889      69.579 -20.453  23.074  1.00  0.00           C  
ATOM   2719  CE  LYS A1889      70.116 -21.432  24.100  1.00  0.00           C  
ATOM   2720  NZ  LYS A1889      71.455 -21.035  24.610  1.00  0.00           N  
ATOM   2721  N   GLY A1890      66.858 -19.269  18.484  1.00  0.00           N  
ATOM   2722  CA  GLY A1890      66.459 -18.270  17.496  1.00  0.00           C  
ATOM   2723  C   GLY A1890      64.979 -18.315  17.184  1.00  0.00           C  
ATOM   2724  O   GLY A1890      64.329 -17.277  17.079  1.00  0.00           O  
ATOM   2725  N   LYS A1891      64.449 -19.528  17.052  1.00  0.00           N  
ATOM   2726  CA  LYS A1891      63.028 -19.734  16.789  1.00  0.00           C  
ATOM   2727  C   LYS A1891      62.202 -19.465  18.050  1.00  0.00           C  
ATOM   2728  O   LYS A1891      61.261 -18.665  18.021  1.00  0.00           O  
ATOM   2729  CB  LYS A1891      62.783 -21.163  16.291  1.00  0.00           C  
ATOM   2730  CG  LYS A1891      61.563 -21.333  15.403  1.00  0.00           C  
ATOM   2731  CD  LYS A1891      61.338 -22.808  15.094  1.00  0.00           C  
ATOM   2732  CE  LYS A1891      60.895 -23.053  13.651  1.00  0.00           C  
ATOM   2733  NZ  LYS A1891      60.978 -24.500  13.272  1.00  0.00           N  
ATOM   2734  N   SER A1892      62.571 -20.116  19.154  1.00  0.00           N  
ATOM   2735  CA  SER A1892      61.774 -20.075  20.384  1.00  0.00           C  
ATOM   2736  C   SER A1892      61.895 -18.765  21.181  1.00  0.00           C  
ATOM   2737  O   SER A1892      61.046 -18.479  22.026  1.00  0.00           O  
ATOM   2738  CB  SER A1892      62.134 -21.263  21.285  1.00  0.00           C  
ATOM   2739  OG  SER A1892      63.434 -21.123  21.833  1.00  0.00           O  
ATOM   2740  N   GLU A1893      62.939 -17.981  20.918  1.00  0.00           N  
ATOM   2741  CA  GLU A1893      63.201 -16.751  21.683  1.00  0.00           C  
ATOM   2742  C   GLU A1893      63.311 -15.471  20.837  1.00  0.00           C  
ATOM   2743  O   GLU A1893      63.069 -14.369  21.346  1.00  0.00           O  
ATOM   2744  CB  GLU A1893      64.476 -16.920  22.509  1.00  0.00           C  
ATOM   2745  CG  GLU A1893      64.338 -17.864  23.692  1.00  0.00           C  
ATOM   2746  CD  GLU A1893      65.678 -18.244  24.289  1.00  0.00           C  
ATOM   2747  OE1 GLU A1893      66.685 -17.550  24.025  1.00  0.00           O  
ATOM   2748  OE2 GLU A1893      65.725 -19.246  25.026  1.00  0.00           O  
ATOM   2749  N   GLY A1894      63.687 -15.604  19.567  1.00  0.00           N  
ATOM   2750  CA  GLY A1894      63.816 -14.447  18.684  1.00  0.00           C  
ATOM   2751  C   GLY A1894      62.478 -13.891  18.225  1.00  0.00           C  
ATOM   2752  O   GLY A1894      61.425 -14.493  18.456  1.00  0.00           O  
ATOM   2753  N   VAL A1895      62.528 -12.740  17.559  1.00  0.00           N  
ATOM   2754  CA  VAL A1895      61.336 -12.104  17.014  1.00  0.00           C  
ATOM   2755  C   VAL A1895      61.086 -12.593  15.589  1.00  0.00           C  
ATOM   2756  O   VAL A1895      61.899 -12.349  14.701  1.00  0.00           O  
ATOM   2757  CB  VAL A1895      61.483 -10.572  16.998  1.00  0.00           C  
ATOM   2758  CG1 VAL A1895      60.178  -9.917  16.575  1.00  0.00           C  
ATOM   2759  CG2 VAL A1895      61.919 -10.062  18.363  1.00  0.00           C  
ATOM   2760  N   ALA A1896      59.966 -13.283  15.376  1.00  0.00           N  
ATOM   2761  CA  ALA A1896      59.596 -13.786  14.052  1.00  0.00           C  
ATOM   2762  C   ALA A1896      59.134 -12.634  13.161  1.00  0.00           C  
ATOM   2763  O   ALA A1896      58.322 -11.808  13.576  1.00  0.00           O  
ATOM   2764  CB  ALA A1896      58.505 -14.840  14.165  1.00  0.00           C  
ATOM   2765  N   THR A1898      59.656 -12.583  11.937  1.00  0.00           N  
ATOM   2766  CA  THR A1898      59.372 -11.475  11.030  1.00  0.00           C  
ATOM   2767  C   THR A1898      58.096 -11.683  10.251  1.00  0.00           C  
ATOM   2768  O   THR A1898      57.445 -10.722   9.897  1.00  0.00           O  
ATOM   2769  CB  THR A1898      60.488 -11.257   9.994  1.00  0.00           C  
ATOM   2770  OG1 THR A1898      61.702 -11.858  10.449  1.00  0.00           O  
ATOM   2771  CG2 THR A1898      60.702  -9.760   9.754  1.00  0.00           C  
ATOM   2772  N   GLY A1899      57.751 -12.928   9.948  1.00  0.00           N  
ATOM   2773  CA  GLY A1899      56.591 -13.203   9.100  1.00  0.00           C  
ATOM   2774  C   GLY A1899      56.911 -13.156   7.613  1.00  0.00           C  
ATOM   2775  O   GLY A1899      56.052 -13.465   6.787  1.00  0.00           O  
ATOM   2776  N   ILE A1900      58.139 -12.752   7.272  1.00  0.00           N  
ATOM   2777  CA  ILE A1900      58.656 -12.863   5.909  1.00  0.00           C  
ATOM   2778  C   ILE A1900      59.350 -14.208   5.738  1.00  0.00           C  
ATOM   2779  O   ILE A1900      60.282 -14.534   6.473  1.00  0.00           O  
ATOM   2780  CB  ILE A1900      59.679 -11.762   5.577  1.00  0.00           C  
ATOM   2781  CG1 ILE A1900      59.033 -10.386   5.677  1.00  0.00           C  
ATOM   2782  CG2 ILE A1900      60.229 -11.969   4.172  1.00  0.00           C  
ATOM   2783  CD1 ILE A1900      59.953  -9.256   5.299  1.00  0.00           C  
ATOM   2784  N   ARG A1901      58.883 -14.987   4.772  1.00  0.00           N  
ATOM   2785  CA  ARG A1901      59.563 -16.211   4.392  1.00  0.00           C  
ATOM   2786  C   ARG A1901      60.259 -15.968   3.062  1.00  0.00           C  
ATOM   2787  O   ARG A1901      60.058 -14.923   2.434  1.00  0.00           O  
ATOM   2788  CB  ARG A1901      58.569 -17.360   4.296  1.00  0.00           C  
ATOM   2789  CG  ARG A1901      57.867 -17.651   5.603  1.00  0.00           C  
ATOM   2790  CD  ARG A1901      56.807 -18.707   5.425  1.00  0.00           C  
ATOM   2791  NE  ARG A1901      55.783 -18.281   4.479  1.00  0.00           N  
ATOM   2792  CZ  ARG A1901      54.832 -19.073   3.997  1.00  0.00           C  
ATOM   2793  NH1 ARG A1901      54.750 -20.351   4.371  1.00  0.00           N  
ATOM   2794  NH2 ARG A1901      53.956 -18.584   3.132  1.00  0.00           N  
ATOM   2795  N   TYR A1902      61.076 -16.920   2.627  1.00  0.00           N  
ATOM   2796  CA  TYR A1902      61.852 -16.716   1.411  1.00  0.00           C  
ATOM   2797  C   TYR A1902      60.913 -16.534   0.212  1.00  0.00           C  
ATOM   2798  O   TYR A1902      60.986 -15.512  -0.477  1.00  0.00           O  
ATOM   2799  CB  TYR A1902      62.852 -17.860   1.185  1.00  0.00           C  
ATOM   2800  CG  TYR A1902      63.993 -17.944   2.191  1.00  0.00           C  
ATOM   2801  CD1 TYR A1902      65.109 -18.725   1.931  1.00  0.00           C  
ATOM   2802  CD2 TYR A1902      63.964 -17.237   3.393  1.00  0.00           C  
ATOM   2803  CE1 TYR A1902      66.156 -18.813   2.848  1.00  0.00           C  
ATOM   2804  CE2 TYR A1902      65.008 -17.319   4.306  1.00  0.00           C  
ATOM   2805  CZ  TYR A1902      66.094 -18.103   4.032  1.00  0.00           C  
ATOM   2806  OH  TYR A1902      67.106 -18.170   4.954  1.00  0.00           O  
ATOM   2807  N   ILE A1903      60.028 -17.510  -0.009  1.00  0.00           N  
ATOM   2808  CA  ILE A1903      59.015 -17.441  -1.091  1.00  0.00           C  
ATOM   2809  C   ILE A1903      58.216 -16.145  -1.115  1.00  0.00           C  
ATOM   2810  O   ILE A1903      57.907 -15.623  -2.189  1.00  0.00           O  
ATOM   2811  CB  ILE A1903      57.956 -18.585  -1.036  1.00  0.00           C  
ATOM   2812  CG1 ILE A1903      57.649 -18.979   0.416  1.00  0.00           C  
ATOM   2813  CG2 ILE A1903      58.401 -19.778  -1.870  1.00  0.00           C  
ATOM   2814  CD1 ILE A1903      56.223 -19.405   0.646  1.00  0.00           C  
ATOM   2815  N   ASP A1904      57.865 -15.642   0.064  1.00  0.00           N  
ATOM   2816  CA  ASP A1904      57.059 -14.433   0.162  1.00  0.00           C  
ATOM   2817  C   ASP A1904      57.787 -13.297  -0.529  1.00  0.00           C  
ATOM   2818  O   ASP A1904      57.209 -12.602  -1.350  1.00  0.00           O  
ATOM   2819  CB  ASP A1904      56.784 -14.078   1.625  1.00  0.00           C  
ATOM   2820  CG  ASP A1904      56.026 -15.180   2.368  1.00  0.00           C  
ATOM   2821  OD1 ASP A1904      55.906 -16.302   1.831  1.00  0.00           O  
ATOM   2822  OD2 ASP A1904      55.555 -14.934   3.499  1.00  0.00           O  
ATOM   2823  N   ALA A1905      59.074 -13.147  -0.213  1.00  0.00           N  
ATOM   2824  CA  ALA A1905      59.910 -12.079  -0.763  1.00  0.00           C  
ATOM   2825  C   ALA A1905      60.261 -12.332  -2.220  1.00  0.00           C  
ATOM   2826  O   ALA A1905      60.271 -11.402  -3.025  1.00  0.00           O  
ATOM   2827  CB  ALA A1905      61.174 -11.935   0.064  1.00  0.00           C  
ATOM   2828  N   LEU A1906      60.552 -13.590  -2.546  1.00  0.00           N  
ATOM   2829  CA  LEU A1906      60.852 -13.996  -3.923  1.00  0.00           C  
ATOM   2830  C   LEU A1906      59.687 -13.703  -4.870  1.00  0.00           C  
ATOM   2831  O   LEU A1906      59.898 -13.182  -5.964  1.00  0.00           O  
ATOM   2832  CB  LEU A1906      61.228 -15.483  -3.975  1.00  0.00           C  
ATOM   2833  CG  LEU A1906      62.625 -15.818  -3.439  1.00  0.00           C  
ATOM   2834  CD1 LEU A1906      62.731 -17.272  -2.997  1.00  0.00           C  
ATOM   2835  CD2 LEU A1906      63.668 -15.490  -4.492  1.00  0.00           C  
ATOM   2836  N   CYS A1907      58.465 -14.023  -4.446  1.00  0.00           N  
ATOM   2837  CA  CYS A1907      57.270 -13.727  -5.245  1.00  0.00           C  
ATOM   2838  C   CYS A1907      57.046 -12.238  -5.441  1.00  0.00           C  
ATOM   2839  O   CYS A1907      56.475 -11.819  -6.439  1.00  0.00           O  
ATOM   2840  CB  CYS A1907      56.025 -14.325  -4.605  1.00  0.00           C  
ATOM   2841  SG  CYS A1907      55.994 -16.093  -4.686  1.00  0.00           S  
ATOM   2842  N   PHE A1909      57.470 -11.435  -4.480  1.00  0.00           N  
ATOM   2843  CA  PHE A1909      57.333  -9.996  -4.622  1.00  0.00           C  
ATOM   2844  C   PHE A1909      58.341  -9.460  -5.619  1.00  0.00           C  
ATOM   2845  O   PHE A1909      58.062  -8.475  -6.295  1.00  0.00           O  
ATOM   2846  CB  PHE A1909      57.432  -9.287  -3.266  1.00  0.00           C  
ATOM   2847  CG  PHE A1909      56.098  -9.058  -2.631  1.00  0.00           C  
ATOM   2848  CD1 PHE A1909      55.643  -9.864  -1.610  1.00  0.00           C  
ATOM   2849  CD2 PHE A1909      55.274  -8.055  -3.100  1.00  0.00           C  
ATOM   2850  CE1 PHE A1909      54.397  -9.652  -1.045  1.00  0.00           C  
ATOM   2851  CE2 PHE A1909      54.030  -7.835  -2.543  1.00  0.00           C  
ATOM   2852  CZ  PHE A1909      53.588  -8.632  -1.512  1.00  0.00           C  
ATOM   2853  N   LYS A1910      59.498 -10.115  -5.713  1.00  0.00           N  
ATOM   2854  CA  LYS A1910      60.459  -9.821  -6.768  1.00  0.00           C  
ATOM   2855  C   LYS A1910      59.846 -10.102  -8.139  1.00  0.00           C  
ATOM   2856  O   LYS A1910      59.994  -9.297  -9.063  1.00  0.00           O  
ATOM   2857  CB  LYS A1910      61.734 -10.650  -6.602  1.00  0.00           C  
ATOM   2858  CG  LYS A1910      62.814 -10.309  -7.625  1.00  0.00           C  
ATOM   2859  CD  LYS A1910      63.410  -8.909  -7.399  1.00  0.00           C  
ATOM   2860  CE  LYS A1910      63.219  -7.993  -8.605  1.00  0.00           C  
ATOM   2861  NZ  LYS A1910      64.294  -6.978  -8.755  1.00  0.00           N  
ATOM   2862  N   ILE A1913      59.164 -11.243  -8.261  1.00  0.00           N  
ATOM   2863  CA  ILE A1913      58.497 -11.636  -9.510  1.00  0.00           C  
ATOM   2864  C   ILE A1913      57.420 -10.626  -9.885  1.00  0.00           C  
ATOM   2865  O   ILE A1913      57.397 -10.112 -10.999  1.00  0.00           O  
ATOM   2866  CB  ILE A1913      57.816 -13.013  -9.389  1.00  0.00           C  
ATOM   2867  CG1 ILE A1913      58.847 -14.128  -9.243  1.00  0.00           C  
ATOM   2868  CG2 ILE A1913      56.956 -13.277 -10.597  1.00  0.00           C  
ATOM   2869  CD1 ILE A1913      58.233 -15.431  -8.802  1.00  0.00           C  
ATOM   2870  N   THR A1914      56.536 -10.346  -8.935  1.00  0.00           N  
ATOM   2871  CA  THR A1914      55.415  -9.442  -9.150  1.00  0.00           C  
ATOM   2872  C   THR A1914      55.856  -7.980  -9.319  1.00  0.00           C  
ATOM   2873  O   THR A1914      55.154  -7.183  -9.951  1.00  0.00           O  
ATOM   2874  CB  THR A1914      54.400  -9.554  -7.994  1.00  0.00           C  
ATOM   2875  OG1 THR A1914      54.035 -10.931  -7.791  1.00  0.00           O  
ATOM   2876  CG2 THR A1914      53.164  -8.765  -8.310  1.00  0.00           C  
ATOM   2877  N   SER A1915      57.010  -7.624  -8.752  1.00  0.00           N  
ATOM   2878  CA  SER A1915      57.613  -6.307  -9.005  1.00  0.00           C  
ATOM   2879  C   SER A1915      58.172  -6.253 -10.422  1.00  0.00           C  
ATOM   2880  O   SER A1915      58.025  -5.247 -11.104  1.00  0.00           O  
ATOM   2881  CB  SER A1915      58.722  -5.982  -7.996  1.00  0.00           C  
ATOM   2882  OG  SER A1915      59.840  -6.839  -8.157  1.00  0.00           O  
ATOM   2883  N   LYS A1916      58.803  -7.340 -10.867  1.00  0.00           N  
ATOM   2884  CA  LYS A1916      59.358  -7.392 -12.224  1.00  0.00           C  
ATOM   2885  C   LYS A1916      58.278  -7.317 -13.317  1.00  0.00           C  
ATOM   2886  O   LYS A1916      58.589  -7.051 -14.479  1.00  0.00           O  
ATOM   2887  CB  LYS A1916      60.249  -8.627 -12.423  1.00  0.00           C  
ATOM   2888  CG  LYS A1916      61.658  -8.460 -11.863  1.00  0.00           C  
ATOM   2889  CD  LYS A1916      62.656  -9.436 -12.486  1.00  0.00           C  
ATOM   2890  CE  LYS A1916      64.073  -9.211 -11.957  1.00  0.00           C  
ATOM   2891  NZ  LYS A1916      65.128  -9.811 -12.828  1.00  0.00           N  
ATOM   2892  N   LEU A1917      57.021  -7.570 -12.954  1.00  0.00           N  
ATOM   2893  CA  LEU A1917      55.907  -7.297 -13.858  1.00  0.00           C  
ATOM   2894  C   LEU A1917      55.704  -5.798 -14.040  1.00  0.00           C  
ATOM   2895  O   LEU A1917      55.319  -5.363 -15.120  1.00  0.00           O  
ATOM   2896  CB  LEU A1917      54.609  -7.939 -13.367  1.00  0.00           C  
ATOM   2897  CG  LEU A1917      54.251  -9.282 -13.997  1.00  0.00           C  
ATOM   2898  CD1 LEU A1917      52.997  -9.840 -13.336  1.00  0.00           C  
ATOM   2899  CD2 LEU A1917      54.051  -9.130 -15.495  1.00  0.00           C  
ATOM   2900  N   GLU A1918      55.942  -5.014 -12.991  1.00  0.00           N  
ATOM   2901  CA  GLU A1918      55.976  -3.554 -13.125  1.00  0.00           C  
ATOM   2902  C   GLU A1918      57.144  -3.152 -14.029  1.00  0.00           C  
ATOM   2903  O   GLU A1918      56.994  -2.296 -14.902  1.00  0.00           O  
ATOM   2904  CB  GLU A1918      56.140  -2.869 -11.764  1.00  0.00           C  
ATOM   2905  CG  GLU A1918      55.026  -3.135 -10.752  1.00  0.00           C  
ATOM   2906  CD  GLU A1918      53.942  -2.073 -10.773  1.00  0.00           C  
ATOM   2907  OE1 GLU A1918      53.392  -1.827 -11.861  1.00  0.00           O  
ATOM   2908  OE2 GLU A1918      53.641  -1.491  -9.710  1.00  0.00           O  
ATOM   2909  N   GLU A1929      58.302  -3.776 -13.798  1.00  0.00           N  
ATOM   2910  CA  GLU A1929      59.499  -3.608 -14.643  1.00  0.00           C  
ATOM   2911  C   GLU A1929      59.210  -3.924 -16.122  1.00  0.00           C  
ATOM   2912  O   GLU A1929      59.663  -3.205 -17.021  1.00  0.00           O  
ATOM   2913  CB  GLU A1929      60.632  -4.526 -14.132  1.00  0.00           C  
ATOM   2914  CG  GLU A1929      61.904  -4.605 -15.018  1.00  0.00           C  
ATOM   2915  CD  GLU A1929      62.254  -6.040 -15.438  1.00  0.00           C  
ATOM   2916  OE1 GLU A1929      61.367  -6.746 -15.972  1.00  0.00           O  
ATOM   2917  OE2 GLU A1929      63.417  -6.459 -15.242  1.00  0.00           O  
ATOM   2918  N   ALA A1930      58.461  -5.003 -16.349  1.00  0.00           N  
ATOM   2919  CA  ALA A1930      58.213  -5.534 -17.687  1.00  0.00           C  
ATOM   2920  C   ALA A1930      57.163  -4.725 -18.435  1.00  0.00           C  
ATOM   2921  O   ALA A1930      57.450  -4.073 -19.434  1.00  0.00           O  
ATOM   2922  CB  ALA A1930      57.774  -6.991 -17.586  1.00  0.00           C  
ATOM   2923  N   ILE A1932      67.167 -12.095  -2.026  1.00  0.00           N  
ATOM   2924  CA  ILE A1932      65.860 -12.572  -1.578  1.00  0.00           C  
ATOM   2925  C   ILE A1932      64.819 -11.449  -1.608  1.00  0.00           C  
ATOM   2926  O   ILE A1932      63.692 -11.627  -1.174  1.00  0.00           O  
ATOM   2927  CB  ILE A1932      65.963 -13.147  -0.139  1.00  0.00           C  
ATOM   2928  CG1 ILE A1932      64.909 -14.222   0.120  1.00  0.00           C  
ATOM   2929  CG2 ILE A1932      65.855 -12.039   0.907  1.00  0.00           C  
ATOM   2930  CD1 ILE A1932      65.268 -15.123   1.285  1.00  0.00           C  
ATOM   2931  N   ASN A1933      65.206 -10.297  -2.141  1.00  0.00           N  
ATOM   2932  CA  ASN A1933      64.377  -9.100  -2.139  1.00  0.00           C  
ATOM   2933  C   ASN A1933      64.108  -8.519  -0.745  1.00  0.00           C  
ATOM   2934  O   ASN A1933      63.086  -7.872  -0.519  1.00  0.00           O  
ATOM   2935  CB  ASN A1933      63.058  -9.345  -2.882  1.00  0.00           C  
ATOM   2936  CG  ASN A1933      62.581  -8.113  -3.626  1.00  0.00           C  
ATOM   2937  OD1 ASN A1933      63.380  -7.407  -4.233  1.00  0.00           O  
ATOM   2938  ND2 ASN A1933      61.281  -7.851  -3.587  1.00  0.00           N  
ATOM   2939  N   LEU A1934      65.038  -8.726   0.179  1.00  0.00           N  
ATOM   2940  CA  LEU A1934      64.949  -8.118   1.497  1.00  0.00           C  
ATOM   2941  C   LEU A1934      66.021  -7.053   1.638  1.00  0.00           C  
ATOM   2942  O   LEU A1934      66.869  -6.895   0.763  1.00  0.00           O  
ATOM   2943  CB  LEU A1934      65.082  -9.180   2.580  1.00  0.00           C  
ATOM   2944  CG  LEU A1934      63.868 -10.097   2.691  1.00  0.00           C  
ATOM   2945  CD1 LEU A1934      64.139 -11.220   3.693  1.00  0.00           C  
ATOM   2946  CD2 LEU A1934      62.643  -9.291   3.073  1.00  0.00           C  
ATOM   2947  N   LYS A1941      65.984  -6.332   2.752  1.00  0.00           N  
ATOM   2948  CA  LYS A1941      66.720  -5.087   2.890  1.00  0.00           C  
ATOM   2949  C   LYS A1941      66.651  -4.627   4.347  1.00  0.00           C  
ATOM   2950  O   LYS A1941      65.559  -4.531   4.899  1.00  0.00           O  
ATOM   2951  CB  LYS A1941      66.081  -4.072   1.939  1.00  0.00           C  
ATOM   2952  CG  LYS A1941      66.170  -2.600   2.296  1.00  0.00           C  
ATOM   2953  CD  LYS A1941      64.939  -1.887   1.746  1.00  0.00           C  
ATOM   2954  CE  LYS A1941      65.111  -0.381   1.688  1.00  0.00           C  
ATOM   2955  NZ  LYS A1941      63.830   0.275   1.311  1.00  0.00           N  
ATOM   2956  N   ILE A1942      67.808  -4.381   4.971  1.00  0.00           N  
ATOM   2957  CA  ILE A1942      67.861  -3.809   6.321  1.00  0.00           C  
ATOM   2958  C   ILE A1942      68.125  -2.313   6.235  1.00  0.00           C  
ATOM   2959  O   ILE A1942      68.806  -1.843   5.321  1.00  0.00           O  
ATOM   2960  CB  ILE A1942      68.968  -4.436   7.207  1.00  0.00           C  
ATOM   2961  CG1 ILE A1942      68.692  -5.908   7.477  1.00  0.00           C  
ATOM   2962  CG2 ILE A1942      69.032  -3.750   8.551  1.00  0.00           C  
ATOM   2963  CD1 ILE A1942      69.381  -6.424   8.730  1.00  0.00           C  
ATOM   2964  N   ASP A1943      67.577  -1.572   7.194  1.00  0.00           N  
ATOM   2965  CA  ASP A1943      67.921  -0.167   7.367  1.00  0.00           C  
ATOM   2966  C   ASP A1943      69.335  -0.075   7.915  1.00  0.00           C  
ATOM   2967  O   ASP A1943      69.757  -0.922   8.695  1.00  0.00           O  
ATOM   2968  CB  ASP A1943      66.936   0.522   8.310  1.00  0.00           C  
ATOM   2969  CG  ASP A1943      65.526   0.558   7.752  1.00  0.00           C  
ATOM   2970  OD1 ASP A1943      65.268  -0.085   6.708  1.00  0.00           O  
ATOM   2971  OD2 ASP A1943      64.671   1.232   8.361  1.00  0.00           O  
ATOM   2972  N   ASP A1945      70.057   0.962   7.505  1.00  0.00           N  
ATOM   2973  CA  ASP A1945      71.486   1.094   7.820  1.00  0.00           C  
ATOM   2974  C   ASP A1945      71.777   1.188   9.319  1.00  0.00           C  
ATOM   2975  O   ASP A1945      72.747   0.602   9.795  1.00  0.00           O  
ATOM   2976  CB  ASP A1945      72.082   2.304   7.093  1.00  0.00           C  
ATOM   2977  CG  ASP A1945      72.016   2.166   5.578  1.00  0.00           C  
ATOM   2978  OD1 ASP A1945      71.625   1.084   5.091  1.00  0.00           O  
ATOM   2979  OD2 ASP A1945      72.355   3.141   4.875  1.00  0.00           O  
ATOM   2980  N   ILE A1946      70.929   1.907  10.052  1.00  0.00           N  
ATOM   2981  CA  ILE A1946      71.037   1.984  11.514  1.00  0.00           C  
ATOM   2982  C   ILE A1946      71.038   0.588  12.138  1.00  0.00           C  
ATOM   2983  O   ILE A1946      71.811   0.319  13.055  1.00  0.00           O  
ATOM   2984  CB  ILE A1946      69.908   2.861  12.140  1.00  0.00           C  
ATOM   2985  CG1 ILE A1946      70.306   4.340  12.106  1.00  0.00           C  
ATOM   2986  CG2 ILE A1946      69.637   2.465  13.579  1.00  0.00           C  
ATOM   2987  CD1 ILE A1946      69.267   5.275  12.692  1.00  0.00           C  
ATOM   2988  N   ALA A1947      70.177  -0.292  11.630  1.00  0.00           N  
ATOM   2989  CA  ALA A1947      70.167  -1.694  12.040  1.00  0.00           C  
ATOM   2990  C   ALA A1947      71.406  -2.431  11.534  1.00  0.00           C  
ATOM   2991  O   ALA A1947      71.846  -3.401  12.147  1.00  0.00           O  
ATOM   2992  CB  ALA A1947      68.908  -2.386  11.542  1.00  0.00           C  
ATOM   2993  N   LEU A1950      71.962  -1.978  10.414  1.00  0.00           N  
ATOM   2994  CA  LEU A1950      73.109  -2.647   9.807  1.00  0.00           C  
ATOM   2995  C   LEU A1950      74.396  -2.345  10.571  1.00  0.00           C  
ATOM   2996  O   LEU A1950      75.181  -3.253  10.847  1.00  0.00           O  
ATOM   2997  CB  LEU A1950      73.236  -2.261   8.328  1.00  0.00           C  
ATOM   2998  CG  LEU A1950      73.958  -3.272   7.423  1.00  0.00           C  
ATOM   2999  CD1 LEU A1950      73.271  -3.387   6.065  1.00  0.00           C  
ATOM   3000  CD2 LEU A1950      75.423  -2.919   7.253  1.00  0.00           C  
ATOM   3001  N   LYS A1951      74.600  -1.078  10.929  1.00  0.00           N  
ATOM   3002  CA  LYS A1951      75.791  -0.669  11.692  1.00  0.00           C  
ATOM   3003  C   LYS A1951      75.931  -1.480  12.979  1.00  0.00           C  
ATOM   3004  O   LYS A1951      77.009  -1.976  13.288  1.00  0.00           O  
ATOM   3005  CB  LYS A1951      75.741   0.820  12.055  1.00  0.00           C  
ATOM   3006  CG  LYS A1951      75.828   1.782  10.876  1.00  0.00           C  
ATOM   3007  CD  LYS A1951      75.573   3.227  11.324  1.00  0.00           C  
ATOM   3008  CE  LYS A1951      75.046   4.102  10.182  1.00  0.00           C  
ATOM   3009  NZ  LYS A1951      75.961   4.172   9.006  1.00  0.00           N  
ATOM   3010  N   GLN A1952      74.836  -1.605  13.724  1.00  0.00           N  
ATOM   3011  CA  GLN A1952      74.842  -2.343  14.980  1.00  0.00           C  
ATOM   3012  C   GLN A1952      75.270  -3.780  14.748  1.00  0.00           C  
ATOM   3013  O   GLN A1952      76.143  -4.286  15.445  1.00  0.00           O  
ATOM   3014  CB  GLN A1952      73.467  -2.315  15.642  1.00  0.00           C  
ATOM   3015  CG  GLN A1952      73.506  -2.783  17.076  1.00  0.00           C  
ATOM   3016  CD  GLN A1952      72.158  -2.771  17.752  1.00  0.00           C  
ATOM   3017  OE1 GLN A1952      71.129  -2.904  17.107  1.00  0.00           O  
ATOM   3018  NE2 GLN A1952      72.163  -2.629  19.072  1.00  0.00           N  
ATOM   3019  N   ILE A1953      74.653  -4.423  13.759  1.00  0.00           N  
ATOM   3020  CA  ILE A1953      74.988  -5.802  13.377  1.00  0.00           C  
ATOM   3021  C   ILE A1953      76.481  -5.960  13.065  1.00  0.00           C  
ATOM   3022  O   ILE A1953      77.117  -6.915  13.519  1.00  0.00           O  
ATOM   3023  CB  ILE A1953      74.150  -6.272  12.158  1.00  0.00           C  
ATOM   3024  CG1 ILE A1953      72.695  -6.509  12.568  1.00  0.00           C  
ATOM   3025  CG2 ILE A1953      74.720  -7.550  11.577  1.00  0.00           C  
ATOM   3026  CD1 ILE A1953      71.738  -6.568  11.402  1.00  0.00           C  
ATOM   3027  N   MET A1954      77.034  -5.018  12.305  1.00  0.00           N  
ATOM   3028  CA  MET A1954      78.457  -5.038  11.972  1.00  0.00           C  
ATOM   3029  C   MET A1954      79.330  -4.683  13.171  1.00  0.00           C  
ATOM   3030  O   MET A1954      80.336  -5.348  13.424  1.00  0.00           O  
ATOM   3031  CB  MET A1954      78.754  -4.071  10.829  1.00  0.00           C  
ATOM   3032  CG  MET A1954      78.071  -4.438   9.530  1.00  0.00           C  
ATOM   3033  SD  MET A1954      78.898  -3.755   8.074  1.00  0.00           S  
ATOM   3034  CE  MET A1954      78.172  -4.784   6.786  1.00  0.00           C  
ATOM   3035  N   SER A1955      78.935  -3.638  13.897  1.00  0.00           N  
ATOM   3036  CA  SER A1955      79.692  -3.132  15.045  1.00  0.00           C  
ATOM   3037  C   SER A1955      79.674  -4.053  16.260  1.00  0.00           C  
ATOM   3038  O   SER A1955      80.619  -4.048  17.052  1.00  0.00           O  
ATOM   3039  CB  SER A1955      79.159  -1.763  15.464  1.00  0.00           C  
ATOM   3040  OG  SER A1955      79.289  -0.835  14.405  1.00  0.00           O  
ATOM   3041  N   LYS A1956      78.610  -4.834  16.415  1.00  0.00           N  
ATOM   3042  CA  LYS A1956      78.478  -5.707  17.580  1.00  0.00           C  
ATOM   3043  C   LYS A1956      78.744  -7.185  17.284  1.00  0.00           C  
ATOM   3044  O   LYS A1956      78.227  -8.051  17.986  1.00  0.00           O  
ATOM   3045  CB  LYS A1956      77.103  -5.502  18.236  1.00  0.00           C  
ATOM   3046  CG  LYS A1956      76.853  -4.062  18.679  1.00  0.00           C  
ATOM   3047  CD  LYS A1956      77.791  -3.652  19.809  1.00  0.00           C  
ATOM   3048  CE  LYS A1956      78.037  -2.154  19.841  1.00  0.00           C  
ATOM   3049  NZ  LYS A1956      79.214  -1.818  20.705  1.00  0.00           N  
ATOM   3050  N   ASN A1957      79.567  -7.460  16.267  1.00  0.00           N  
ATOM   3051  CA  ASN A1957      80.104  -8.806  15.992  1.00  0.00           C  
ATOM   3052  C   ASN A1957      79.095  -9.852  15.521  1.00  0.00           C  
ATOM   3053  O   ASN A1957      79.357 -11.050  15.651  1.00  0.00           O  
ATOM   3054  CB  ASN A1957      80.825  -9.357  17.231  1.00  0.00           C  
ATOM   3055  CG  ASN A1957      82.051  -8.551  17.600  1.00  0.00           C  
ATOM   3056  OD1 ASN A1957      83.095  -8.662  16.951  1.00  0.00           O  
ATOM   3057  ND2 ASN A1957      81.941  -7.741  18.658  1.00  0.00           N  
ATOM   3058  N   LYS A1958      77.964  -9.423  14.959  1.00  0.00           N  
ATOM   3059  CA  LYS A1958      76.846 -10.345  14.712  1.00  0.00           C  
ATOM   3060  C   LYS A1958      76.646 -10.716  13.243  1.00  0.00           C  
ATOM   3061  O   LYS A1958      77.202 -10.078  12.346  1.00  0.00           O  
ATOM   3062  CB  LYS A1958      75.559  -9.791  15.321  1.00  0.00           C  
ATOM   3063  CG  LYS A1958      75.764  -9.316  16.752  1.00  0.00           C  
ATOM   3064  CD  LYS A1958      74.866 -10.010  17.744  1.00  0.00           C  
ATOM   3065  CE  LYS A1958      75.264  -9.662  19.173  1.00  0.00           C  
ATOM   3066  NZ  LYS A1958      74.435 -10.395  20.183  1.00  0.00           N  
ATOM   3067  N   VAL A1959      75.846 -11.762  13.031  1.00  0.00           N  
ATOM   3068  CA  VAL A1959      75.705 -12.453  11.740  1.00  0.00           C  
ATOM   3069  C   VAL A1959      74.517 -11.950  10.924  1.00  0.00           C  
ATOM   3070  O   VAL A1959      73.661 -11.246  11.448  1.00  0.00           O  
ATOM   3071  CB  VAL A1959      75.502 -13.976  11.978  1.00  0.00           C  
ATOM   3072  CG1 VAL A1959      75.641 -14.759  10.681  1.00  0.00           C  
ATOM   3073  CG2 VAL A1959      76.493 -14.501  13.010  1.00  0.00           C  
ATOM   3074  N   ILE A1960      74.481 -12.301   9.637  1.00  0.00           N  
ATOM   3075  CA  ILE A1960      73.249 -12.206   8.831  1.00  0.00           C  
ATOM   3076  C   ILE A1960      72.988 -13.499   8.036  1.00  0.00           C  
ATOM   3077  O   ILE A1960      73.680 -13.809   7.065  1.00  0.00           O  
ATOM   3078  CB  ILE A1960      73.258 -10.981   7.883  1.00  0.00           C  
ATOM   3079  CG1 ILE A1960      73.038  -9.694   8.673  1.00  0.00           C  
ATOM   3080  CG2 ILE A1960      72.175 -11.100   6.835  1.00  0.00           C  
ATOM   3081  CD1 ILE A1960      72.697  -8.508   7.808  1.00  0.00           C  
TER
END
