# Supplementary material for: Backbone Brackets and Arginine Tweezers delineate Class I and Class II aminoacyl tRNA synthetases
Source: PLoS Comput Biol. 2018 Apr 16;14(4):e1006101. doi: 10.1371/journal.pcbi.1006101 (PMC5919687; doi:10.1371/journal.pcbi.1006101)
Supplement: S12 File — All structures of Class II aaRS with residues renumbered according to the MSA. (GZ) [file pcbi.1006101.s024.tar.gz › 2odr_B_renum.pdb]

ATOM      1  N   ILE B 312      37.678  21.264  74.401  1.00  0.00           N  
ATOM      2  CA  ILE B 312      37.006  22.412  73.712  1.00  0.00           C  
ATOM      3  C   ILE B 312      37.967  23.137  72.794  1.00  0.00           C  
ATOM      4  O   ILE B 312      37.604  23.482  71.673  1.00  0.00           O  
ATOM      5  CB  ILE B 312      36.374  23.454  74.703  1.00  0.00           C  
ATOM      6  CG1 ILE B 312      35.702  24.612  73.944  1.00  0.00           C  
ATOM      7  CG2 ILE B 312      37.416  24.034  75.665  1.00  0.00           C  
ATOM      8  CD1 ILE B 312      34.839  24.182  72.763  1.00  0.00           C  
ATOM      9  N   ASN B 313      39.185  23.376  73.276  1.00  0.00           N  
ATOM     10  CA  ASN B 313      40.207  24.049  72.480  1.00  0.00           C  
ATOM     11  C   ASN B 313      40.742  23.126  71.404  1.00  0.00           C  
ATOM     12  O   ASN B 313      41.483  23.570  70.532  1.00  0.00           O  
ATOM     13  CB  ASN B 313      41.357  24.581  73.351  1.00  0.00           C  
ATOM     14  CG  ASN B 313      41.103  25.998  73.873  1.00  0.00           C  
ATOM     15  OD1 ASN B 313      40.041  26.579  73.655  1.00  0.00           O  
ATOM     16  ND2 ASN B 313      42.088  26.557  74.563  1.00  0.00           N  
ATOM     17  N   GLU B 314      40.374  21.846  71.479  1.00  0.00           N  
ATOM     18  CA  GLU B 314      40.633  20.888  70.409  1.00  0.00           C  
ATOM     19  C   GLU B 314      39.340  20.331  69.792  1.00  0.00           C  
ATOM     20  O   GLU B 314      39.365  19.323  69.091  1.00  0.00           O  
ATOM     21  CB  GLU B 314      41.522  19.764  70.927  1.00  0.00           C  
ATOM     22  CG  GLU B 314      42.910  20.237  71.367  1.00  0.00           C  
ATOM     23  CD  GLU B 314      42.975  20.622  72.834  1.00  0.00           C  
ATOM     24  OE1 GLU B 314      42.428  19.870  73.673  1.00  0.00           O  
ATOM     25  OE2 GLU B 314      43.587  21.668  73.148  1.00  0.00           O  
ATOM     26  N   SER B 315      38.215  20.993  70.053  1.00  0.00           N  
ATOM     27  CA  SER B 315      36.995  20.785  69.275  1.00  0.00           C  
ATOM     28  C   SER B 315      37.172  21.518  67.943  1.00  0.00           C  
ATOM     29  O   SER B 315      37.994  22.432  67.844  1.00  0.00           O  
ATOM     30  CB  SER B 315      35.779  21.314  70.031  1.00  0.00           C  
ATOM     31  OG  SER B 315      35.743  20.792  71.346  1.00  0.00           O  
ATOM     32  N   TYR B 316      36.388  21.143  66.934  1.00  0.00           N  
ATOM     33  CA  TYR B 316      36.776  21.400  65.540  1.00  0.00           C  
ATOM     34  C   TYR B 316      37.480  22.741  65.283  1.00  0.00           C  
ATOM     35  O   TYR B 316      38.700  22.767  65.338  1.00  0.00           O  
ATOM     36  CB  TYR B 316      35.646  21.116  64.527  1.00  0.00           C  
ATOM     37  CG  TYR B 316      35.936  21.641  63.126  1.00  0.00           C  
ATOM     38  CD1 TYR B 316      36.997  21.141  62.361  1.00  0.00           C  
ATOM     39  CD2 TYR B 316      35.161  22.660  62.580  1.00  0.00           C  
ATOM     40  CE1 TYR B 316      37.259  21.645  61.087  1.00  0.00           C  
ATOM     41  CE2 TYR B 316      35.419  23.166  61.322  1.00  0.00           C  
ATOM     42  CZ  TYR B 316      36.455  22.661  60.579  1.00  0.00           C  
ATOM     43  OH  TYR B 316      36.648  23.208  59.336  1.00  0.00           O  
ATOM     44  N   PRO B 317      36.752  23.853  65.050  1.00  0.00           N  
ATOM     45  CA  PRO B 317      37.400  24.969  64.325  1.00  0.00           C  
ATOM     46  C   PRO B 317      38.872  25.209  64.678  1.00  0.00           C  
ATOM     47  O   PRO B 317      39.686  25.475  63.783  1.00  0.00           O  
ATOM     48  CB  PRO B 317      36.540  26.163  64.706  1.00  0.00           C  
ATOM     49  CG  PRO B 317      35.190  25.563  64.789  1.00  0.00           C  
ATOM     50  CD  PRO B 317      35.392  24.221  65.469  1.00  0.00           C  
ATOM     51  N   ARG B 318      39.202  25.092  65.966  1.00  0.00           N  
ATOM     52  CA  ARG B 318      40.591  25.183  66.449  1.00  0.00           C  
ATOM     53  C   ARG B 318      41.550  24.085  65.943  1.00  0.00           C  
ATOM     54  O   ARG B 318      42.756  24.310  65.881  1.00  0.00           O  
ATOM     55  CB  ARG B 318      40.599  25.241  67.980  1.00  0.00           C  
ATOM     56  CG  ARG B 318      40.343  26.644  68.515  1.00  0.00           C  
ATOM     57  CD  ARG B 318      39.443  26.690  69.736  1.00  0.00           C  
ATOM     58  NE  ARG B 318      38.067  27.044  69.391  1.00  0.00           N  
ATOM     59  CZ  ARG B 318      37.075  26.176  69.217  1.00  0.00           C  
ATOM     60  NH1 ARG B 318      37.271  24.872  69.350  1.00  0.00           N  
ATOM     61  NH2 ARG B 318      35.868  26.617  68.908  1.00  0.00           N  
ATOM     62  N   ILE B 319      41.020  22.910  65.598  1.00  0.00           N  
ATOM     63  CA  ILE B 319      41.794  21.857  64.932  1.00  0.00           C  
ATOM     64  C   ILE B 319      42.358  22.342  63.613  1.00  0.00           C  
ATOM     65  O   ILE B 319      41.629  22.890  62.783  1.00  0.00           O  
ATOM     66  CB  ILE B 319      40.930  20.631  64.574  1.00  0.00           C  
ATOM     67  CG1 ILE B 319      40.545  19.853  65.834  1.00  0.00           C  
ATOM     68  CG2 ILE B 319      41.670  19.718  63.587  1.00  0.00           C  
ATOM     69  CD1 ILE B 319      39.519  18.734  65.582  1.00  0.00           C  
ATOM     70  N   LYS B 320      43.657  22.131  63.435  1.00  0.00           N  
ATOM     71  CA  LYS B 320      44.316  22.311  62.150  1.00  0.00           C  
ATOM     72  C   LYS B 320      44.544  20.913  61.555  1.00  0.00           C  
ATOM     73  O   LYS B 320      45.257  20.089  62.143  1.00  0.00           O  
ATOM     74  CB  LYS B 320      45.653  23.058  62.302  1.00  0.00           C  
ATOM     75  CG  LYS B 320      46.655  22.451  63.336  1.00  0.00           C  
ATOM     76  CD  LYS B 320      48.093  22.316  62.781  1.00  0.00           C  
ATOM     77  CE  LYS B 320      48.715  20.944  63.130  1.00  0.00           C  
ATOM     78  NZ  LYS B 320      50.121  20.775  62.611  1.00  0.00           N  
ATOM     79  N   PRO B 321      43.907  20.620  60.410  1.00  0.00           N  
ATOM     80  CA  PRO B 321      44.185  19.438  59.576  1.00  0.00           C  
ATOM     81  C   PRO B 321      45.630  19.450  59.088  1.00  0.00           C  
ATOM     82  O   PRO B 321      46.267  20.510  59.052  1.00  0.00           O  
ATOM     83  CB  PRO B 321      43.231  19.607  58.386  1.00  0.00           C  
ATOM     84  CG  PRO B 321      42.187  20.572  58.840  1.00  0.00           C  
ATOM     85  CD  PRO B 321      42.839  21.457  59.849  1.00  0.00           C  
ATOM     86  N   VAL B 322      46.144  18.281  58.733  1.00  0.00           N  
ATOM     87  CA  VAL B 322      47.478  18.182  58.175  1.00  0.00           C  
ATOM     88  C   VAL B 322      47.437  17.243  57.004  1.00  0.00           C  
ATOM     89  O   VAL B 322      47.118  16.069  57.148  1.00  0.00           O  
ATOM     90  CB  VAL B 322      48.511  17.696  59.209  1.00  0.00           C  
ATOM     91  CG1 VAL B 322      49.608  16.827  58.550  1.00  0.00           C  
ATOM     92  CG2 VAL B 322      49.117  18.900  59.946  1.00  0.00           C  
ATOM     93  N   PHE B 323      47.749  17.790  55.841  1.00  0.00           N  
ATOM     94  CA  PHE B 323      47.919  17.018  54.625  1.00  0.00           C  
ATOM     95  C   PHE B 323      49.060  17.604  53.820  1.00  0.00           C  
ATOM     96  O   PHE B 323      49.393  18.788  53.953  1.00  0.00           O  
ATOM     97  CB  PHE B 323      46.651  17.049  53.784  1.00  0.00           C  
ATOM     98  CG  PHE B 323      46.117  18.438  53.542  1.00  0.00           C  
ATOM     99  CD1 PHE B 323      46.575  19.200  52.483  1.00  0.00           C  
ATOM    100  CD2 PHE B 323      45.154  18.977  54.383  1.00  0.00           C  
ATOM    101  CE1 PHE B 323      46.089  20.452  52.273  1.00  0.00           C  
ATOM    102  CE2 PHE B 323      44.658  20.240  54.169  1.00  0.00           C  
ATOM    103  CZ  PHE B 323      45.128  20.977  53.119  1.00  0.00           C  
ATOM    104  N   GLY B 324      49.649  16.777  52.972  1.00  0.00           N  
ATOM    105  CA  GLY B 324      50.723  17.238  52.114  1.00  0.00           C  
ATOM    106  C   GLY B 324      50.249  18.340  51.187  1.00  0.00           C  
ATOM    107  O   GLY B 324      49.152  18.279  50.638  1.00  0.00           O  
ATOM    108  N   LYS B 325      51.075  19.359  51.014  1.00  0.00           N  
ATOM    109  CA  LYS B 325      50.748  20.442  50.099  1.00  0.00           C  
ATOM    110  C   LYS B 325      51.815  20.500  49.042  1.00  0.00           C  
ATOM    111  O   LYS B 325      52.894  19.965  49.222  1.00  0.00           O  
ATOM    112  CB  LYS B 325      50.600  21.757  50.855  1.00  0.00           C  
ATOM    113  CG  LYS B 325      49.844  21.527  52.151  1.00  0.00           C  
ATOM    114  CD  LYS B 325      49.196  22.745  52.751  1.00  0.00           C  
ATOM    115  CE  LYS B 325      48.538  22.319  54.083  1.00  0.00           C  
ATOM    116  NZ  LYS B 325      47.596  23.356  54.625  1.00  0.00           N  
ATOM    117  N   THR B 332      51.499  21.133  47.926  1.00  0.00           N  
ATOM    118  CA  THR B 332      52.294  20.997  46.722  1.00  0.00           C  
ATOM    119  C   THR B 332      52.542  22.358  46.121  1.00  0.00           C  
ATOM    120  O   THR B 332      51.717  23.252  46.265  1.00  0.00           O  
ATOM    121  CB  THR B 332      51.545  20.138  45.732  1.00  0.00           C  
ATOM    122  OG1 THR B 332      52.383  19.875  44.611  1.00  0.00           O  
ATOM    123  CG2 THR B 332      50.249  20.836  45.284  1.00  0.00           C  
ATOM    124  N   HIS B 333      53.679  22.530  45.458  1.00  0.00           N  
ATOM    125  CA  HIS B 333      54.089  23.865  44.962  1.00  0.00           C  
ATOM    126  C   HIS B 333      53.600  24.094  43.522  1.00  0.00           C  
ATOM    127  O   HIS B 333      53.656  23.171  42.686  1.00  0.00           O  
ATOM    128  CB  HIS B 333      55.618  24.045  45.051  1.00  0.00           C  
ATOM    129  CG  HIS B 333      56.078  25.426  44.707  1.00  0.00           C  
ATOM    130  ND1 HIS B 333      56.185  26.432  45.643  1.00  0.00           N  
ATOM    131  CD2 HIS B 333      56.422  25.981  43.522  1.00  0.00           C  
ATOM    132  CE1 HIS B 333      56.593  27.544  45.051  1.00  0.00           C  
ATOM    133  NE2 HIS B 333      56.740  27.298  43.762  1.00  0.00           N  
ATOM    134  N   PRO B 334      53.106  25.311  43.221  1.00  0.00           N  
ATOM    135  CA  PRO B 334      52.558  25.556  41.883  1.00  0.00           C  
ATOM    136  C   PRO B 334      53.555  25.303  40.752  1.00  0.00           C  
ATOM    137  O   PRO B 334      53.288  24.463  39.889  1.00  0.00           O  
ATOM    138  CB  PRO B 334      52.103  27.019  41.928  1.00  0.00           C  
ATOM    139  CG  PRO B 334      52.716  27.595  43.133  1.00  0.00           C  
ATOM    140  CD  PRO B 334      52.982  26.484  44.092  1.00  0.00           C  
ATOM    141  N   VAL B 335      54.695  25.990  40.762  1.00  0.00           N  
ATOM    142  CA  VAL B 335      55.734  25.744  39.752  1.00  0.00           C  
ATOM    143  C   VAL B 335      55.979  24.235  39.546  1.00  0.00           C  
ATOM    144  O   VAL B 335      56.093  23.760  38.423  1.00  0.00           O  
ATOM    145  CB  VAL B 335      57.073  26.463  40.094  1.00  0.00           C  
ATOM    146  CG1 VAL B 335      58.191  25.985  39.191  1.00  0.00           C  
ATOM    147  CG2 VAL B 335      56.927  27.965  39.980  1.00  0.00           C  
ATOM    148  N   ASN B 336      56.037  23.488  40.636  1.00  0.00           N  
ATOM    149  CA  ASN B 336      56.285  22.067  40.553  1.00  0.00           C  
ATOM    150  C   ASN B 336      55.114  21.318  39.926  1.00  0.00           C  
ATOM    151  O   ASN B 336      55.297  20.369  39.155  1.00  0.00           O  
ATOM    152  CB  ASN B 336      56.624  21.489  41.931  1.00  0.00           C  
ATOM    153  CG  ASN B 336      57.969  21.919  42.416  1.00  0.00           C  
ATOM    154  OD1 ASN B 336      58.354  23.056  42.233  1.00  0.00           O  
ATOM    155  ND2 ASN B 336      58.702  21.008  43.027  1.00  0.00           N  
ATOM    156  N   ASP B 337      53.906  21.734  40.261  1.00  0.00           N  
ATOM    157  CA  ASP B 337      52.727  21.103  39.683  1.00  0.00           C  
ATOM    158  C   ASP B 337      52.666  21.341  38.171  1.00  0.00           C  
ATOM    159  O   ASP B 337      52.399  20.408  37.398  1.00  0.00           O  
ATOM    160  CB  ASP B 337      51.460  21.608  40.376  1.00  0.00           C  
ATOM    161  CG  ASP B 337      51.266  20.991  41.746  1.00  0.00           C  
ATOM    162  OD1 ASP B 337      51.597  19.793  41.922  1.00  0.00           O  
ATOM    163  OD2 ASP B 337      50.774  21.701  42.642  1.00  0.00           O  
ATOM    164  N   THR B 338      52.948  22.579  37.760  1.00  0.00           N  
ATOM    165  CA  THR B 338      53.053  22.921  36.340  1.00  0.00           C  
ATOM    166  C   THR B 338      54.086  22.048  35.617  1.00  0.00           C  
ATOM    167  O   THR B 338      53.805  21.481  34.569  1.00  0.00           O  
ATOM    168  CB  THR B 338      53.428  24.385  36.144  1.00  0.00           C  
ATOM    169  OG1 THR B 338      52.453  25.219  36.779  1.00  0.00           O  
ATOM    170  CG2 THR B 338      53.494  24.714  34.668  1.00  0.00           C  
ATOM    171  N   ILE B 339      55.272  21.915  36.196  1.00  0.00           N  
ATOM    172  CA  ILE B 339      56.305  21.071  35.609  1.00  0.00           C  
ATOM    173  C   ILE B 339      55.780  19.653  35.380  1.00  0.00           C  
ATOM    174  O   ILE B 339      56.126  19.005  34.385  1.00  0.00           O  
ATOM    175  CB  ILE B 339      57.586  21.053  36.479  1.00  0.00           C  
ATOM    176  CG1 ILE B 339      58.267  22.423  36.396  1.00  0.00           C  
ATOM    177  CG2 ILE B 339      58.544  19.978  36.018  1.00  0.00           C  
ATOM    178  CD1 ILE B 339      59.192  22.744  37.534  1.00  0.00           C  
ATOM    179  N   GLU B 340      54.934  19.168  36.283  1.00  0.00           N  
ATOM    180  CA  GLU B 340      54.406  17.811  36.144  1.00  0.00           C  
ATOM    181  C   GLU B 340      53.306  17.759  35.108  1.00  0.00           C  
ATOM    182  O   GLU B 340      53.240  16.835  34.302  1.00  0.00           O  
ATOM    183  CB  GLU B 340      53.865  17.300  37.467  1.00  0.00           C  
ATOM    184  CG  GLU B 340      53.238  15.916  37.385  1.00  0.00           C  
ATOM    185  CD  GLU B 340      54.221  14.852  37.004  1.00  0.00           C  
ATOM    186  OE1 GLU B 340      55.430  15.073  37.219  1.00  0.00           O  
ATOM    187  OE2 GLU B 340      53.788  13.787  36.521  1.00  0.00           O  
ATOM    188  N   ASN B 341      52.429  18.750  35.146  1.00  0.00           N  
ATOM    189  CA  ASN B 341      51.346  18.827  34.175  1.00  0.00           C  
ATOM    190  C   ASN B 341      51.865  18.975  32.739  1.00  0.00           C  
ATOM    191  O   ASN B 341      51.287  18.428  31.795  1.00  0.00           O  
ATOM    192  CB  ASN B 341      50.389  19.971  34.536  1.00  0.00           C  
ATOM    193  CG  ASN B 341      49.700  19.751  35.867  1.00  0.00           C  
ATOM    194  OD1 ASN B 341      49.708  18.655  36.405  1.00  0.00           O  
ATOM    195  ND2 ASN B 341      49.117  20.796  36.407  1.00  0.00           N  
ATOM    196  N   LEU B 342      52.961  19.709  32.584  1.00  0.00           N  
ATOM    197  CA  LEU B 342      53.609  19.845  31.284  1.00  0.00           C  
ATOM    198  C   LEU B 342      54.187  18.503  30.848  1.00  0.00           C  
ATOM    199  O   LEU B 342      53.873  18.010  29.764  1.00  0.00           O  
ATOM    200  CB  LEU B 342      54.693  20.928  31.317  1.00  0.00           C  
ATOM    201  CG  LEU B 342      54.094  22.338  31.324  1.00  0.00           C  
ATOM    202  CD1 LEU B 342      55.119  23.362  31.748  1.00  0.00           C  
ATOM    203  CD2 LEU B 342      53.522  22.679  29.967  1.00  0.00           C  
ATOM    204  N   ARG B 343      54.995  17.879  31.693  1.00  0.00           N  
ATOM    205  CA  ARG B 343      55.550  16.600  31.290  1.00  0.00           C  
ATOM    206  C   ARG B 343      54.461  15.553  31.018  1.00  0.00           C  
ATOM    207  O   ARG B 343      54.710  14.574  30.317  1.00  0.00           O  
ATOM    208  CB  ARG B 343      56.648  16.095  32.248  1.00  0.00           C  
ATOM    209  CG  ARG B 343      56.237  15.756  33.634  1.00  0.00           C  
ATOM    210  CD  ARG B 343      57.459  15.599  34.517  1.00  0.00           C  
ATOM    211  NE  ARG B 343      58.290  14.440  34.178  1.00  0.00           N  
ATOM    212  CZ  ARG B 343      58.121  13.210  34.658  1.00  0.00           C  
ATOM    213  NH1 ARG B 343      57.135  12.923  35.493  1.00  0.00           N  
ATOM    214  NH2 ARG B 343      58.942  12.243  34.292  1.00  0.00           N  
ATOM    215  N   GLN B 344      53.257  15.769  31.536  1.00  0.00           N  
ATOM    216  CA  GLN B 344      52.145  14.876  31.220  1.00  0.00           C  
ATOM    217  C   GLN B 344      51.512  15.236  29.892  1.00  0.00           C  
ATOM    218  O   GLN B 344      51.114  14.342  29.139  1.00  0.00           O  
ATOM    219  CB  GLN B 344      51.098  14.889  32.327  1.00  0.00           C  
ATOM    220  CG  GLN B 344      51.535  14.129  33.523  1.00  0.00           C  
ATOM    221  CD  GLN B 344      51.772  12.681  33.195  1.00  0.00           C  
ATOM    222  OE1 GLN B 344      50.873  11.988  32.720  1.00  0.00           O  
ATOM    223  NE2 GLN B 344      52.988  12.212  33.428  1.00  0.00           N  
ATOM    224  N   ALA B 345      51.401  16.541  29.617  1.00  0.00           N  
ATOM    225  CA  ALA B 345      50.871  17.012  28.335  1.00  0.00           C  
ATOM    226  C   ALA B 345      51.750  16.474  27.211  1.00  0.00           C  
ATOM    227  O   ALA B 345      51.228  15.927  26.237  1.00  0.00           O  
ATOM    228  CB  ALA B 345      50.791  18.523  28.289  1.00  0.00           C  
ATOM    229  N   TYR B 347      53.075  16.591  27.364  1.00  0.00           N  
ATOM    230  CA  TYR B 347      54.014  16.049  26.376  1.00  0.00           C  
ATOM    231  C   TYR B 347      53.908  14.531  26.258  1.00  0.00           C  
ATOM    232  O   TYR B 347      53.927  13.990  25.155  1.00  0.00           O  
ATOM    233  CB  TYR B 347      55.464  16.431  26.699  1.00  0.00           C  
ATOM    234  CG  TYR B 347      55.853  17.813  26.253  1.00  0.00           C  
ATOM    235  CD1 TYR B 347      56.104  18.818  27.173  1.00  0.00           C  
ATOM    236  CD2 TYR B 347      55.969  18.120  24.904  1.00  0.00           C  
ATOM    237  CE1 TYR B 347      56.462  20.103  26.757  1.00  0.00           C  
ATOM    238  CE2 TYR B 347      56.320  19.399  24.481  1.00  0.00           C  
ATOM    239  CZ  TYR B 347      56.567  20.381  25.410  1.00  0.00           C  
ATOM    240  OH  TYR B 347      56.915  21.638  24.998  1.00  0.00           O  
ATOM    241  N   LEU B 348      53.798  13.842  27.389  1.00  0.00           N  
ATOM    242  CA  LEU B 348      53.734  12.379  27.374  1.00  0.00           C  
ATOM    243  C   LEU B 348      52.522  11.853  26.604  1.00  0.00           C  
ATOM    244  O   LEU B 348      52.589  10.796  25.988  1.00  0.00           O  
ATOM    245  CB  LEU B 348      53.736  11.813  28.798  1.00  0.00           C  
ATOM    246  CG  LEU B 348      55.107  11.625  29.449  1.00  0.00           C  
ATOM    247  CD1 LEU B 348      54.893  11.210  30.884  1.00  0.00           C  
ATOM    248  CD2 LEU B 348      55.978  10.605  28.723  1.00  0.00           C  
ATOM    249  N   ARG B 349      51.424  12.598  26.649  1.00  0.00           N  
ATOM    250  CA  ARG B 349      50.206  12.235  25.926  1.00  0.00           C  
ATOM    251  C   ARG B 349      50.257  12.552  24.438  1.00  0.00           C  
ATOM    252  O   ARG B 349      49.491  11.983  23.663  1.00  0.00           O  
ATOM    253  CB  ARG B 349      49.004  12.928  26.549  1.00  0.00           C  
ATOM    254  CG  ARG B 349      48.505  12.192  27.744  1.00  0.00           C  
ATOM    255  CD  ARG B 349      47.719  13.067  28.687  1.00  0.00           C  
ATOM    256  NE  ARG B 349      47.870  12.563  30.044  1.00  0.00           N  
ATOM    257  CZ  ARG B 349      47.054  12.828  31.058  1.00  0.00           C  
ATOM    258  NH1 ARG B 349      45.979  13.601  30.906  1.00  0.00           N  
ATOM    259  NH2 ARG B 349      47.326  12.293  32.244  1.00  0.00           N  
ATOM    260  N   MET B 352      51.147  13.464  24.051  1.00  0.00           N  
ATOM    261  CA  MET B 352      51.405  13.733  22.648  1.00  0.00           C  
ATOM    262  C   MET B 352      52.477  12.775  22.112  1.00  0.00           C  
ATOM    263  O   MET B 352      52.970  12.942  20.996  1.00  0.00           O  
ATOM    264  CB  MET B 352      51.814  15.193  22.460  1.00  0.00           C  
ATOM    265  CG  MET B 352      50.748  16.172  22.894  1.00  0.00           C  
ATOM    266  SD  MET B 352      51.259  17.904  22.810  1.00  0.00           S  
ATOM    267  CE  MET B 352      50.766  18.248  21.133  1.00  0.00           C  
ATOM    268  N   GLY B 361      52.838  11.773  22.911  1.00  0.00           N  
ATOM    269  CA  GLY B 361      53.776  10.741  22.487  1.00  0.00           C  
ATOM    270  C   GLY B 361      55.248  11.132  22.460  1.00  0.00           C  
ATOM    271  O   GLY B 361      56.053  10.442  21.830  1.00  0.00           O  
ATOM    272  N   PHE B 362      55.603  12.218  23.153  1.00  0.00           N  
ATOM    273  CA  PHE B 362      56.988  12.703  23.191  1.00  0.00           C  
ATOM    274  C   PHE B 362      57.831  11.852  24.123  1.00  0.00           C  
ATOM    275  O   PHE B 362      57.300  11.159  24.973  1.00  0.00           O  
ATOM    276  CB  PHE B 362      57.047  14.165  23.628  1.00  0.00           C  
ATOM    277  CG  PHE B 362      56.675  15.142  22.539  1.00  0.00           C  
ATOM    278  CD1 PHE B 362      55.395  15.161  22.009  1.00  0.00           C  
ATOM    279  CD2 PHE B 362      57.606  16.055  22.057  1.00  0.00           C  
ATOM    280  CE1 PHE B 362      55.052  16.056  21.019  1.00  0.00           C  
ATOM    281  CE2 PHE B 362      57.267  16.958  21.068  1.00  0.00           C  
ATOM    282  CZ  PHE B 362      55.989  16.955  20.549  1.00  0.00           C  
ATOM    283  N   GLU B 363      59.146  11.903  23.947  1.00  0.00           N  
ATOM    284  CA  GLU B 363      60.084  11.123  24.754  1.00  0.00           C  
ATOM    285  C   GLU B 363      60.947  12.073  25.584  1.00  0.00           C  
ATOM    286  O   GLU B 363      61.342  13.139  25.110  1.00  0.00           O  
ATOM    287  CB  GLU B 363      60.953  10.266  23.854  1.00  0.00           C  
ATOM    288  CG  GLU B 363      60.163   9.319  22.979  1.00  0.00           C  
ATOM    289  CD  GLU B 363      61.046   8.467  22.085  1.00  0.00           C  
ATOM    290  OE1 GLU B 363      60.843   7.230  22.043  1.00  0.00           O  
ATOM    291  OE2 GLU B 363      61.941   9.042  21.423  1.00  0.00           O  
ATOM    292  N   GLU B 364      61.234  11.693  26.824  1.00  0.00           N  
ATOM    293  CA  GLU B 364      61.780  12.643  27.786  1.00  0.00           C  
ATOM    294  C   GLU B 364      63.291  12.662  27.802  1.00  0.00           C  
ATOM    295  O   GLU B 364      63.927  11.615  27.683  1.00  0.00           O  
ATOM    296  CB  GLU B 364      61.280  12.341  29.193  1.00  0.00           C  
ATOM    297  CG  GLU B 364      61.472  13.517  30.126  1.00  0.00           C  
ATOM    298  CD  GLU B 364      60.807  13.311  31.443  1.00  0.00           C  
ATOM    299  OE1 GLU B 364      60.149  14.280  31.910  1.00  0.00           O  
ATOM    300  OE2 GLU B 364      60.941  12.181  31.986  1.00  0.00           O  
ATOM    301  N   TYR B 365      63.859  13.853  27.984  1.00  0.00           N  
ATOM    302  CA  TYR B 365      65.306  14.017  27.983  1.00  0.00           C  
ATOM    303  C   TYR B 365      65.829  15.037  29.003  1.00  0.00           C  
ATOM    304  O   TYR B 365      65.149  16.001  29.342  1.00  0.00           O  
ATOM    305  CB  TYR B 365      65.768  14.395  26.574  1.00  0.00           C  
ATOM    306  CG  TYR B 365      65.933  13.201  25.663  1.00  0.00           C  
ATOM    307  CD1 TYR B 365      64.873  12.721  24.912  1.00  0.00           C  
ATOM    308  CD2 TYR B 365      67.146  12.545  25.570  1.00  0.00           C  
ATOM    309  CE1 TYR B 365      65.017  11.627  24.090  1.00  0.00           C  
ATOM    310  CE2 TYR B 365      67.297  11.456  24.749  1.00  0.00           C  
ATOM    311  CZ  TYR B 365      66.229  10.999  24.013  1.00  0.00           C  
ATOM    312  OH  TYR B 365      66.392   9.904  23.200  1.00  0.00           O  
ATOM    313  N   ILE B 366      67.039  14.779  29.502  1.00  0.00           N  
ATOM    314  CA  ILE B 366      67.805  15.761  30.258  1.00  0.00           C  
ATOM    315  C   ILE B 366      68.955  16.209  29.361  1.00  0.00           C  
ATOM    316  O   ILE B 366      69.801  15.411  28.995  1.00  0.00           O  
ATOM    317  CB  ILE B 366      68.372  15.181  31.582  1.00  0.00           C  
ATOM    318  CG1 ILE B 366      67.259  14.590  32.450  1.00  0.00           C  
ATOM    319  CG2 ILE B 366      69.090  16.252  32.363  1.00  0.00           C  
ATOM    320  CD1 ILE B 366      67.693  14.218  33.858  1.00  0.00           C  
ATOM    321  N   ASN B 368      68.967  17.481  28.983  1.00  0.00           N  
ATOM    322  CA  ASN B 368      70.055  18.040  28.182  1.00  0.00           C  
ATOM    323  C   ASN B 368      71.044  18.798  29.073  1.00  0.00           C  
ATOM    324  O   ASN B 368      70.683  19.239  30.167  1.00  0.00           O  
ATOM    325  CB  ASN B 368      69.506  18.995  27.116  1.00  0.00           C  
ATOM    326  CG  ASN B 368      68.398  18.374  26.278  1.00  0.00           C  
ATOM    327  OD1 ASN B 368      68.436  17.185  25.940  1.00  0.00           O  
ATOM    328  ND2 ASN B 368      67.406  19.184  25.933  1.00  0.00           N  
ATOM    329  N   PRO B 370      72.296  18.951  28.614  1.00  0.00           N  
ATOM    330  CA  PRO B 370      73.270  19.728  29.358  1.00  0.00           C  
ATOM    331  C   PRO B 370      72.736  21.065  29.881  1.00  0.00           C  
ATOM    332  O   PRO B 370      72.016  21.775  29.169  1.00  0.00           O  
ATOM    333  CB  PRO B 370      74.365  19.969  28.327  1.00  0.00           C  
ATOM    334  CG  PRO B 370      74.331  18.757  27.475  1.00  0.00           C  
ATOM    335  CD  PRO B 370      72.885  18.370  27.395  1.00  0.00           C  
ATOM    336  N   VAL B 371      73.081  21.362  31.136  1.00  0.00           N  
ATOM    337  CA  VAL B 371      72.802  22.651  31.764  1.00  0.00           C  
ATOM    338  C   VAL B 371      74.041  23.523  31.726  1.00  0.00           C  
ATOM    339  O   VAL B 371      73.939  24.746  31.758  1.00  0.00           O  
ATOM    340  CB  VAL B 371      72.386  22.499  33.236  1.00  0.00           C  
ATOM    341  CG1 VAL B 371      71.786  23.812  33.743  1.00  0.00           C  
ATOM    342  CG2 VAL B 371      71.404  21.327  33.403  1.00  0.00           C  
ATOM    343  N   ILE B 372      75.213  22.889  31.702  1.00  0.00           N  
ATOM    344  CA  ILE B 372      76.478  23.603  31.529  1.00  0.00           C  
ATOM    345  C   ILE B 372      76.883  23.513  30.061  1.00  0.00           C  
ATOM    346  O   ILE B 372      77.292  22.457  29.589  1.00  0.00           O  
ATOM    347  CB  ILE B 372      77.605  23.034  32.433  1.00  0.00           C  
ATOM    348  CG1 ILE B 372      77.236  23.182  33.915  1.00  0.00           C  
ATOM    349  CG2 ILE B 372      78.894  23.752  32.161  1.00  0.00           C  
ATOM    350  CD1 ILE B 372      78.169  22.492  34.855  1.00  0.00           C  
ATOM    351  N   VAL B 373      76.744  24.625  29.345  1.00  0.00           N  
ATOM    352  CA  VAL B 373      77.069  24.700  27.920  1.00  0.00           C  
ATOM    353  C   VAL B 373      78.338  25.525  27.730  1.00  0.00           C  
ATOM    354  O   VAL B 373      78.423  26.664  28.184  1.00  0.00           O  
ATOM    355  CB  VAL B 373      75.914  25.341  27.116  1.00  0.00           C  
ATOM    356  CG1 VAL B 373      76.321  25.594  25.672  1.00  0.00           C  
ATOM    357  CG2 VAL B 373      74.677  24.456  27.177  1.00  0.00           C  
ATOM    358  N   ASP B 374      79.311  24.931  27.047  1.00  0.00           N  
ATOM    359  CA  ASP B 374      80.625  25.533  26.824  1.00  0.00           C  
ATOM    360  C   ASP B 374      80.508  26.752  25.912  1.00  0.00           C  
ATOM    361  O   ASP B 374      79.676  26.767  25.005  1.00  0.00           O  
ATOM    362  CB  ASP B 374      81.539  24.482  26.188  1.00  0.00           C  
ATOM    363  CG  ASP B 374      82.990  24.894  26.166  1.00  0.00           C  
ATOM    364  OD1 ASP B 374      83.342  25.830  25.413  1.00  0.00           O  
ATOM    365  OD2 ASP B 374      83.785  24.245  26.880  1.00  0.00           O  
ATOM    366  N   GLU B 375      81.337  27.767  26.153  1.00  0.00           N  
ATOM    367  CA  GLU B 375      81.315  28.998  25.351  1.00  0.00           C  
ATOM    368  C   GLU B 375      81.322  28.681  23.855  1.00  0.00           C  
ATOM    369  O   GLU B 375      80.511  29.227  23.105  1.00  0.00           O  
ATOM    370  CB  GLU B 375      82.501  29.897  25.702  1.00  0.00           C  
ATOM    371  CG  GLU B 375      82.359  31.327  25.217  1.00  0.00           C  
ATOM    372  CD  GLU B 375      83.575  32.183  25.532  1.00  0.00           C  
ATOM    373  OE1 GLU B 375      84.657  31.929  24.959  1.00  0.00           O  
ATOM    374  OE2 GLU B 375      83.454  33.126  26.343  1.00  0.00           O  
ATOM    375  N   ARG B 376      82.228  27.789  23.444  1.00  0.00           N  
ATOM    376  CA  ARG B 376      82.309  27.287  22.066  1.00  0.00           C  
ATOM    377  C   ARG B 376      80.950  27.117  21.404  1.00  0.00           C  
ATOM    378  O   ARG B 376      80.666  27.723  20.370  1.00  0.00           O  
ATOM    379  CB  ARG B 376      82.981  25.909  22.050  1.00  0.00           C  
ATOM    380  CG  ARG B 376      84.481  25.902  22.178  1.00  0.00           C  
ATOM    381  CD  ARG B 376      84.993  24.472  22.370  1.00  0.00           C  
ATOM    382  NE  ARG B 376      86.462  24.406  22.337  1.00  0.00           N  
ATOM    383  CZ  ARG B 376      87.211  24.198  21.242  1.00  0.00           C  
ATOM    384  NH1 ARG B 376      86.660  24.020  20.037  1.00  0.00           N  
ATOM    385  NH2 ARG B 376      88.537  24.161  21.352  1.00  0.00           N  
ATOM    386  N   ASP B 377      80.121  26.272  22.011  1.00  0.00           N  
ATOM    387  CA  ASP B 377      78.857  25.861  21.416  1.00  0.00           C  
ATOM    388  C   ASP B 377      77.900  27.039  21.246  1.00  0.00           C  
ATOM    389  O   ASP B 377      77.180  27.107  20.255  1.00  0.00           O  
ATOM    390  CB  ASP B 377      78.214  24.757  22.262  1.00  0.00           C  
ATOM    391  CG  ASP B 377      79.021  23.467  22.257  1.00  0.00           C  
ATOM    392  OD1 ASP B 377      79.355  22.968  21.167  1.00  0.00           O  
ATOM    393  OD2 ASP B 377      79.314  22.944  23.350  1.00  0.00           O  
ATOM    394  N   ILE B 378      77.909  27.968  22.201  1.00  0.00           N  
ATOM    395  CA  ILE B 378      77.070  29.164  22.116  1.00  0.00           C  
ATOM    396  C   ILE B 378      77.470  30.010  20.914  1.00  0.00           C  
ATOM    397  O   ILE B 378      76.613  30.572  20.235  1.00  0.00           O  
ATOM    398  CB  ILE B 378      77.117  30.004  23.414  1.00  0.00           C  
ATOM    399  CG1 ILE B 378      76.471  29.221  24.559  1.00  0.00           C  
ATOM    400  CG2 ILE B 378      76.386  31.331  23.238  1.00  0.00           C  
ATOM    401  CD1 ILE B 378      76.252  30.034  25.813  1.00  0.00           C  
ATOM    402  N   TYR B 388      78.765  30.079  20.633  1.00  0.00           N  
ATOM    403  CA  TYR B 388      79.229  30.780  19.434  1.00  0.00           C  
ATOM    404  C   TYR B 388      78.719  30.104  18.169  1.00  0.00           C  
ATOM    405  O   TYR B 388      78.143  30.763  17.307  1.00  0.00           O  
ATOM    406  CB  TYR B 388      80.762  30.918  19.398  1.00  0.00           C  
ATOM    407  CG  TYR B 388      81.249  32.168  20.085  1.00  0.00           C  
ATOM    408  CD1 TYR B 388      81.923  32.106  21.295  1.00  0.00           C  
ATOM    409  CD2 TYR B 388      81.001  33.417  19.537  1.00  0.00           C  
ATOM    410  CE1 TYR B 388      82.348  33.255  21.933  1.00  0.00           C  
ATOM    411  CE2 TYR B 388      81.423  34.571  20.165  1.00  0.00           C  
ATOM    412  CZ  TYR B 388      82.095  34.486  21.363  1.00  0.00           C  
ATOM    413  OH  TYR B 388      82.516  35.637  21.992  1.00  0.00           O  
ATOM    414  N   LYS B 389      78.906  28.789  18.070  1.00  0.00           N  
ATOM    415  CA  LYS B 389      78.528  28.066  16.852  1.00  0.00           C  
ATOM    416  C   LYS B 389      77.003  27.998  16.681  1.00  0.00           C  
ATOM    417  O   LYS B 389      76.509  27.871  15.557  1.00  0.00           O  
ATOM    418  CB  LYS B 389      79.182  26.670  16.792  1.00  0.00           C  
ATOM    419  CG  LYS B 389      78.276  25.496  17.114  1.00  0.00           C  
ATOM    420  CD  LYS B 389      78.782  24.198  16.493  1.00  0.00           C  
ATOM    421  CE  LYS B 389      79.749  23.462  17.389  1.00  0.00           C  
ATOM    422  NZ  LYS B 389      79.891  22.047  16.969  1.00  0.00           N  
ATOM    423  N   GLN B 396      76.267  28.087  17.790  1.00  0.00           N  
ATOM    424  CA  GLN B 396      74.802  28.071  17.757  1.00  0.00           C  
ATOM    425  C   GLN B 396      74.213  29.403  17.310  1.00  0.00           C  
ATOM    426  O   GLN B 396      73.443  29.464  16.350  1.00  0.00           O  
ATOM    427  CB  GLN B 396      74.236  27.721  19.131  1.00  0.00           C  
ATOM    428  CG  GLN B 396      74.362  26.250  19.491  1.00  0.00           C  
ATOM    429  CD  GLN B 396      74.174  25.982  20.985  1.00  0.00           C  
ATOM    430  OE1 GLN B 396      73.612  26.804  21.714  1.00  0.00           O  
ATOM    431  NE2 GLN B 396      74.654  24.829  21.445  1.00  0.00           N  
ATOM    432  N   PHE B 397      74.578  30.468  18.010  1.00  0.00           N  
ATOM    433  CA  PHE B 397      73.956  31.778  17.795  1.00  0.00           C  
ATOM    434  C   PHE B 397      74.710  32.693  16.827  1.00  0.00           C  
ATOM    435  O   PHE B 397      74.226  33.775  16.503  1.00  0.00           O  
ATOM    436  CB  PHE B 397      73.754  32.473  19.143  1.00  0.00           C  
ATOM    437  CG  PHE B 397      72.862  31.708  20.070  1.00  0.00           C  
ATOM    438  CD1 PHE B 397      73.399  30.830  21.001  1.00  0.00           C  
ATOM    439  CD2 PHE B 397      71.483  31.834  19.979  1.00  0.00           C  
ATOM    440  CE1 PHE B 397      72.583  30.106  21.832  1.00  0.00           C  
ATOM    441  CE2 PHE B 397      70.656  31.111  20.803  1.00  0.00           C  
ATOM    442  CZ  PHE B 397      71.205  30.242  21.733  1.00  0.00           C  
ATOM    443  N   GLY B 398      75.884  32.261  16.367  1.00  0.00           N  
ATOM    444  CA  GLY B 398      76.646  33.002  15.365  1.00  0.00           C  
ATOM    445  C   GLY B 398      76.888  34.432  15.797  1.00  0.00           C  
ATOM    446  O   GLY B 398      77.521  34.656  16.821  1.00  0.00           O  
ATOM    447  N   PRO B 399      76.381  35.410  15.029  1.00  0.00           N  
ATOM    448  CA  PRO B 399      76.525  36.815  15.410  1.00  0.00           C  
ATOM    449  C   PRO B 399      75.853  37.168  16.732  1.00  0.00           C  
ATOM    450  O   PRO B 399      76.319  38.052  17.452  1.00  0.00           O  
ATOM    451  CB  PRO B 399      75.836  37.566  14.266  1.00  0.00           C  
ATOM    452  CG  PRO B 399      75.792  36.621  13.149  1.00  0.00           C  
ATOM    453  CD  PRO B 399      75.668  35.272  13.751  1.00  0.00           C  
ATOM    454  N   GLU B 400      74.770  36.476  17.051  1.00  0.00           N  
ATOM    455  CA  GLU B 400      74.022  36.752  18.276  1.00  0.00           C  
ATOM    456  C   GLU B 400      74.720  36.200  19.528  1.00  0.00           C  
ATOM    457  O   GLU B 400      74.286  36.462  20.649  1.00  0.00           O  
ATOM    458  CB  GLU B 400      72.601  36.195  18.151  1.00  0.00           C  
ATOM    459  CG  GLU B 400      71.817  36.820  16.998  1.00  0.00           C  
ATOM    460  CD  GLU B 400      70.486  36.153  16.735  1.00  0.00           C  
ATOM    461  OE1 GLU B 400      70.201  35.076  17.315  1.00  0.00           O  
ATOM    462  OE2 GLU B 400      69.726  36.718  15.920  1.00  0.00           O  
ATOM    463  N   ALA B 484      75.803  35.448  19.333  1.00  0.00           N  
ATOM    464  CA  ALA B 484      76.605  34.943  20.437  1.00  0.00           C  
ATOM    465  C   ALA B 484      76.992  36.048  21.409  1.00  0.00           C  
ATOM    466  O   ALA B 484      77.016  35.823  22.611  1.00  0.00           O  
ATOM    467  CB  ALA B 484      77.845  34.254  19.909  1.00  0.00           C  
ATOM    468  N   MET B 485      77.292  37.239  20.903  1.00  0.00           N  
ATOM    469  CA  MET B 485      77.658  38.342  21.790  1.00  0.00           C  
ATOM    470  C   MET B 485      76.474  38.745  22.665  1.00  0.00           C  
ATOM    471  O   MET B 485      76.625  38.932  23.868  1.00  0.00           O  
ATOM    472  CB  MET B 485      78.221  39.549  21.019  1.00  0.00           C  
ATOM    473  CG  MET B 485      77.206  40.459  20.310  1.00  0.00           C  
ATOM    474  SD  MET B 485      77.970  42.028  19.798  1.00  0.00           S  
ATOM    475  CE  MET B 485      76.674  42.697  18.742  1.00  0.00           C  
ATOM    476  N   ALA B 486      75.295  38.857  22.064  1.00  0.00           N  
ATOM    477  CA  ALA B 486      74.098  39.238  22.806  1.00  0.00           C  
ATOM    478  C   ALA B 486      73.775  38.197  23.875  1.00  0.00           C  
ATOM    479  O   ALA B 486      73.419  38.550  24.995  1.00  0.00           O  
ATOM    480  CB  ALA B 486      72.914  39.413  21.857  1.00  0.00           C  
ATOM    481  N   VAL B 487      73.918  36.921  23.529  1.00  0.00           N  
ATOM    482  CA  VAL B 487      73.623  35.837  24.460  1.00  0.00           C  
ATOM    483  C   VAL B 487      74.658  35.771  25.591  1.00  0.00           C  
ATOM    484  O   VAL B 487      74.301  35.722  26.767  1.00  0.00           O  
ATOM    485  CB  VAL B 487      73.550  34.466  23.743  1.00  0.00           C  
ATOM    486  CG1 VAL B 487      73.302  33.342  24.735  1.00  0.00           C  
ATOM    487  CG2 VAL B 487      72.460  34.478  22.693  1.00  0.00           C  
ATOM    488  N   LEU B 488      75.939  35.773  25.239  1.00  0.00           N  
ATOM    489  CA  LEU B 488      76.993  35.606  26.234  1.00  0.00           C  
ATOM    490  C   LEU B 488      77.025  36.751  27.234  1.00  0.00           C  
ATOM    491  O   LEU B 488      77.435  36.559  28.372  1.00  0.00           O  
ATOM    492  CB  LEU B 488      78.357  35.429  25.559  1.00  0.00           C  
ATOM    493  CG  LEU B 488      78.550  34.110  24.806  1.00  0.00           C  
ATOM    494  CD1 LEU B 488      79.805  34.163  23.969  1.00  0.00           C  
ATOM    495  CD2 LEU B 488      78.584  32.931  25.771  1.00  0.00           C  
ATOM    496  N   ASP B 495      76.587  37.937  26.816  1.00  0.00           N  
ATOM    497  CA  ASP B 495      76.477  39.083  27.723  1.00  0.00           C  
ATOM    498  C   ASP B 495      75.486  38.795  28.850  1.00  0.00           C  
ATOM    499  O   ASP B 495      75.716  39.209  29.981  1.00  0.00           O  
ATOM    500  CB  ASP B 495      76.065  40.348  26.964  1.00  0.00           C  
ATOM    501  CG  ASP B 495      75.678  41.495  27.888  1.00  0.00           C  
ATOM    502  OD1 ASP B 495      74.529  41.502  28.373  1.00  0.00           O  
ATOM    503  OD2 ASP B 495      76.502  42.404  28.116  1.00  0.00           O  
ATOM    504  N   ARG B 496      74.397  38.088  28.542  1.00  0.00           N  
ATOM    505  CA  ARG B 496      73.376  37.757  29.536  1.00  0.00           C  
ATOM    506  C   ARG B 496      73.500  36.316  30.028  1.00  0.00           C  
ATOM    507  O   ARG B 496      72.504  35.610  30.161  1.00  0.00           O  
ATOM    508  CB  ARG B 496      71.979  38.016  28.956  1.00  0.00           C  
ATOM    509  CG  ARG B 496      71.562  39.477  28.989  1.00  0.00           C  
ATOM    510  CD  ARG B 496      71.099  39.893  30.388  1.00  0.00           C  
ATOM    511  NE  ARG B 496      71.247  41.328  30.616  1.00  0.00           N  
ATOM    512  CZ  ARG B 496      72.318  41.922  31.155  1.00  0.00           C  
ATOM    513  NH1 ARG B 496      73.382  41.218  31.551  1.00  0.00           N  
ATOM    514  NH2 ARG B 496      72.325  43.249  31.303  1.00  0.00           N  
ATOM    515  N   CYS B 497      74.727  35.894  30.305  1.00  0.00           N  
ATOM    516  CA  CYS B 497      75.008  34.542  30.773  1.00  0.00           C  
ATOM    517  C   CYS B 497      75.566  34.555  32.164  1.00  0.00           C  
ATOM    518  O   CYS B 497      75.969  35.593  32.677  1.00  0.00           O  
ATOM    519  CB  CYS B 497      76.046  33.881  29.886  1.00  0.00           C  
ATOM    520  SG  CYS B 497      75.319  33.122  28.493  1.00  0.00           S  
ATOM    521  N   PHE B 498      75.596  33.384  32.774  1.00  0.00           N  
ATOM    522  CA  PHE B 498      76.413  33.187  33.945  1.00  0.00           C  
ATOM    523  C   PHE B 498      77.578  32.330  33.497  1.00  0.00           C  
ATOM    524  O   PHE B 498      77.381  31.236  32.967  1.00  0.00           O  
ATOM    525  CB  PHE B 498      75.627  32.497  35.068  1.00  0.00           C  
ATOM    526  CG  PHE B 498      74.684  33.410  35.804  1.00  0.00           C  
ATOM    527  CD1 PHE B 498      73.332  33.132  35.861  1.00  0.00           C  
ATOM    528  CD2 PHE B 498      75.148  34.545  36.427  1.00  0.00           C  
ATOM    529  CE1 PHE B 498      72.475  33.970  36.524  1.00  0.00           C  
ATOM    530  CE2 PHE B 498      74.292  35.377  37.090  1.00  0.00           C  
ATOM    531  CZ  PHE B 498      72.960  35.092  37.141  1.00  0.00           C  
ATOM    532  N   TYR B 499      78.787  32.843  33.682  1.00  0.00           N  
ATOM    533  CA  TYR B 499      79.992  32.046  33.490  1.00  0.00           C  
ATOM    534  C   TYR B 499      80.331  31.366  34.808  1.00  0.00           C  
ATOM    535  O   TYR B 499      80.217  31.969  35.867  1.00  0.00           O  
ATOM    536  CB  TYR B 499      81.155  32.924  33.022  1.00  0.00           C  
ATOM    537  CG  TYR B 499      81.136  33.218  31.541  1.00  0.00           C  
ATOM    538  CD1 TYR B 499      80.338  34.229  31.016  1.00  0.00           C  
ATOM    539  CD2 TYR B 499      81.917  32.477  30.662  1.00  0.00           C  
ATOM    540  CE1 TYR B 499      80.320  34.491  29.647  1.00  0.00           C  
ATOM    541  CE2 TYR B 499      81.910  32.733  29.297  1.00  0.00           C  
ATOM    542  CZ  TYR B 499      81.112  33.739  28.794  1.00  0.00           C  
ATOM    543  OH  TYR B 499      81.113  33.979  27.438  1.00  0.00           O  
ATOM    544  N   LEU B 500      80.721  30.100  34.739  1.00  0.00           N  
ATOM    545  CA  LEU B 500      81.072  29.342  35.932  1.00  0.00           C  
ATOM    546  C   LEU B 500      82.517  29.639  36.335  1.00  0.00           C  
ATOM    547  O   LEU B 500      83.450  29.363  35.586  1.00  0.00           O  
ATOM    548  CB  LEU B 500      80.895  27.838  35.697  1.00  0.00           C  
ATOM    549  CG  LEU B 500      79.484  27.308  35.439  1.00  0.00           C  
ATOM    550  CD1 LEU B 500      79.510  25.794  35.318  1.00  0.00           C  
ATOM    551  CD2 LEU B 500      78.521  27.738  36.537  1.00  0.00           C  
ATOM    552  N   ALA B 501      82.692  30.216  37.519  1.00  0.00           N  
ATOM    553  CA  ALA B 501      84.013  30.497  38.055  1.00  0.00           C  
ATOM    554  C   ALA B 501      84.288  29.557  39.216  1.00  0.00           C  
ATOM    555  O   ALA B 501      83.391  28.891  39.718  1.00  0.00           O  
ATOM    556  CB  ALA B 501      84.106  31.946  38.501  1.00  0.00           C  
ATOM    557  N   GLY B 502      85.543  29.514  39.640  1.00  0.00           N  
ATOM    558  CA  GLY B 502      85.968  28.661  40.749  1.00  0.00           C  
ATOM    559  C   GLY B 502      87.240  29.170  41.410  1.00  0.00           C  
ATOM    560  O   GLY B 502      88.090  29.780  40.756  1.00  0.00           O  
ATOM    561  N   LEU B 503      87.364  28.921  42.713  1.00  0.00           N  
ATOM    562  CA  LEU B 503      88.517  29.381  43.484  1.00  0.00           C  
ATOM    563  C   LEU B 503      89.772  28.574  43.156  1.00  0.00           C  
ATOM    564  O   LEU B 503      89.730  27.348  43.124  1.00  0.00           O  
ATOM    565  CB  LEU B 503      88.246  29.278  44.985  1.00  0.00           C  
ATOM    566  CG  LEU B 503      87.144  30.160  45.553  1.00  0.00           C  
ATOM    567  CD1 LEU B 503      86.985  29.874  47.027  1.00  0.00           C  
ATOM    568  CD2 LEU B 503      87.449  31.623  45.314  1.00  0.00           C  
ATOM    569  N   PRO B 504      90.901  29.261  42.933  1.00  0.00           N  
ATOM    570  CA  PRO B 504      92.136  28.548  42.676  1.00  0.00           C  
ATOM    571  C   PRO B 504      92.679  27.936  43.958  1.00  0.00           C  
ATOM    572  O   PRO B 504      92.255  28.316  45.053  1.00  0.00           O  
ATOM    573  CB  PRO B 504      93.071  29.644  42.155  1.00  0.00           C  
ATOM    574  CG  PRO B 504      92.587  30.884  42.792  1.00  0.00           C  
ATOM    575  CD  PRO B 504      91.098  30.722  42.926  1.00  0.00           C  
ATOM    576  N   ARG B 575      93.596  26.983  43.810  1.00  0.00           N  
ATOM    577  CA  ARG B 575      94.274  26.377  44.944  1.00  0.00           C  
ATOM    578  C   ARG B 575      95.732  26.078  44.604  1.00  0.00           C  
ATOM    579  O   ARG B 575      96.642  26.790  45.046  1.00  0.00           O  
ATOM    580  CB  ARG B 575      93.553  25.102  45.393  1.00  0.00           C  
ATOM    581  CG  ARG B 575      94.013  24.626  46.770  1.00  0.00           C  
ATOM    582  CD  ARG B 575      93.005  23.730  47.484  1.00  0.00           C  
ATOM    583  NE  ARG B 575      93.253  23.709  48.931  1.00  0.00           N  
ATOM    584  CZ  ARG B 575      92.420  23.211  49.844  1.00  0.00           C  
ATOM    585  NH1 ARG B 575      91.256  22.663  49.487  1.00  0.00           N  
ATOM    586  NH2 ARG B 575      92.758  23.259  51.130  1.00  0.00           N  
ATOM    587  N   PHE B 576      96.101  30.716  52.474  1.00  0.00           N  
ATOM    588  CA  PHE B 576      95.890  31.920  53.291  1.00  0.00           C  
ATOM    589  C   PHE B 576      94.473  32.531  53.170  1.00  0.00           C  
ATOM    590  O   PHE B 576      94.218  33.616  53.700  1.00  0.00           O  
ATOM    591  CB  PHE B 576      96.968  32.977  52.978  1.00  0.00           C  
ATOM    592  CG  PHE B 576      97.317  33.092  51.509  1.00  0.00           C  
ATOM    593  CD1 PHE B 576      96.321  33.050  50.519  1.00  0.00           C  
ATOM    594  CD2 PHE B 576      98.644  33.265  51.115  1.00  0.00           C  
ATOM    595  CE1 PHE B 576      96.643  33.163  49.170  1.00  0.00           C  
ATOM    596  CE2 PHE B 576      98.978  33.379  49.765  1.00  0.00           C  
ATOM    597  CZ  PHE B 576      97.972  33.328  48.790  1.00  0.00           C  
ATOM    598  N   LYS B 577      93.562  31.835  52.485  1.00  0.00           N  
ATOM    599  CA  LYS B 577      92.186  32.301  52.291  1.00  0.00           C  
ATOM    600  C   LYS B 577      92.095  33.643  51.540  1.00  0.00           C  
ATOM    601  O   LYS B 577      93.107  34.169  51.058  1.00  0.00           O  
ATOM    602  CB  LYS B 577      91.454  32.394  53.641  1.00  0.00           C  
ATOM    603  CG  LYS B 577      91.670  31.198  54.564  1.00  0.00           C  
ATOM    604  CD  LYS B 577      90.474  31.005  55.502  1.00  0.00           C  
ATOM    605  CE  LYS B 577      90.519  29.664  56.230  1.00  0.00           C  
ATOM    606  NZ  LYS B 577      89.131  29.160  56.518  1.00  0.00           N  
ATOM    607  N   ASP B 578      90.872  34.179  51.443  1.00  0.00           N  
ATOM    608  CA  ASP B 578      90.600  35.459  50.767  1.00  0.00           C  
ATOM    609  C   ASP B 578      91.051  35.412  49.304  1.00  0.00           C  
ATOM    610  O   ASP B 578      91.859  36.221  48.842  1.00  0.00           O  
ATOM    611  CB  ASP B 578      91.235  36.640  51.526  1.00  0.00           C  
ATOM    612  CG  ASP B 578      90.582  36.890  52.879  1.00  0.00           C  
ATOM    613  OD1 ASP B 578      89.526  36.265  53.162  1.00  0.00           O  
ATOM    614  OD2 ASP B 578      91.127  37.719  53.649  1.00  0.00           O  
ATOM    615  N   LEU B 648      90.498  34.440  48.587  1.00  0.00           N  
ATOM    616  CA  LEU B 648      90.836  34.200  47.193  1.00  0.00           C  
ATOM    617  C   LEU B 648      89.719  34.687  46.276  1.00  0.00           C  
ATOM    618  O   LEU B 648      88.537  34.644  46.639  1.00  0.00           O  
ATOM    619  CB  LEU B 648      91.051  32.705  46.964  1.00  0.00           C  
ATOM    620  CG  LEU B 648      92.177  32.048  47.765  1.00  0.00           C  
ATOM    621  CD1 LEU B 648      92.112  30.537  47.640  1.00  0.00           C  
ATOM    622  CD2 LEU B 648      93.528  32.568  47.306  1.00  0.00           C  
ATOM    623  N   THR B 649      90.111  35.159  45.093  1.00  0.00           N  
ATOM    624  CA  THR B 649      89.169  35.548  44.052  1.00  0.00           C  
ATOM    625  C   THR B 649      88.874  34.331  43.193  1.00  0.00           C  
ATOM    626  O   THR B 649      89.778  33.565  42.880  1.00  0.00           O  
ATOM    627  CB  THR B 649      89.746  36.666  43.148  1.00  0.00           C  
ATOM    628  OG1 THR B 649      90.127  37.791  43.950  1.00  0.00           O  
ATOM    629  CG2 THR B 649      88.716  37.110  42.105  1.00  0.00           C  
ATOM    630  N   ALA B 650      87.613  34.147  42.816  1.00  0.00           N  
ATOM    631  CA  ALA B 650      87.260  33.084  41.883  1.00  0.00           C  
ATOM    632  C   ALA B 650      87.682  33.485  40.473  1.00  0.00           C  
ATOM    633  O   ALA B 650      87.632  34.663  40.114  1.00  0.00           O  
ATOM    634  CB  ALA B 650      85.779  32.799  41.934  1.00  0.00           C  
ATOM    635  N   VAL B 651      88.107  32.501  39.686  1.00  0.00           N  
ATOM    636  CA  VAL B 651      88.529  32.719  38.304  1.00  0.00           C  
ATOM    637  C   VAL B 651      87.523  32.110  37.331  1.00  0.00           C  
ATOM    638  O   VAL B 651      87.153  30.945  37.472  1.00  0.00           O  
ATOM    639  CB  VAL B 651      89.872  32.050  38.043  1.00  0.00           C  
ATOM    640  CG1 VAL B 651      90.381  32.415  36.657  1.00  0.00           C  
ATOM    641  CG2 VAL B 651      90.864  32.445  39.107  1.00  0.00           C  
ATOM    642  N   SER B 652      87.097  32.887  36.335  1.00  0.00           N  
ATOM    643  CA  SER B 652      86.099  32.419  35.369  1.00  0.00           C  
ATOM    644  C   SER B 652      86.670  31.317  34.487  1.00  0.00           C  
ATOM    645  O   SER B 652      87.879  31.083  34.499  1.00  0.00           O  
ATOM    646  CB  SER B 652      85.598  33.565  34.500  1.00  0.00           C  
ATOM    647  OG  SER B 652      84.627  33.089  33.584  1.00  0.00           O  
ATOM    648  N   SER B 653      85.810  30.652  33.715  1.00  0.00           N  
ATOM    649  CA  SER B 653      86.215  29.409  33.071  1.00  0.00           C  
ATOM    650  C   SER B 653      85.629  29.112  31.698  1.00  0.00           C  
ATOM    651  O   SER B 653      85.600  27.957  31.297  1.00  0.00           O  
ATOM    652  CB  SER B 653      85.885  28.243  34.001  1.00  0.00           C  
ATOM    653  OG  SER B 653      84.509  27.934  33.948  1.00  0.00           O  
ATOM    654  N   LYS B 654      85.180  30.122  30.964  1.00  0.00           N  
ATOM    655  CA  LYS B 654      84.677  29.899  29.592  1.00  0.00           C  
ATOM    656  C   LYS B 654      83.622  28.766  29.515  1.00  0.00           C  
ATOM    657  O   LYS B 654      83.450  28.115  28.484  1.00  0.00           O  
ATOM    658  CB  LYS B 654      85.849  29.637  28.617  1.00  0.00           C  
ATOM    659  CG  LYS B 654      86.335  30.876  27.828  1.00  0.00           C  
ATOM    660  CD  LYS B 654      86.924  31.980  28.730  1.00  0.00           C  
ATOM    661  CE  LYS B 654      86.543  33.383  28.260  1.00  0.00           C  
ATOM    662  NZ  LYS B 654      86.429  34.321  29.415  1.00  0.00           N  
ATOM    663  N   LEU B 655      82.899  28.567  30.614  1.00  0.00           N  
ATOM    664  CA  LEU B 655      81.931  27.488  30.757  1.00  0.00           C  
ATOM    665  C   LEU B 655      80.636  28.123  31.259  1.00  0.00           C  
ATOM    666  O   LEU B 655      80.570  28.602  32.386  1.00  0.00           O  
ATOM    667  CB  LEU B 655      82.462  26.451  31.753  1.00  0.00           C  
ATOM    668  CG  LEU B 655      82.247  24.978  31.436  1.00  0.00           C  
ATOM    669  CD1 LEU B 655      82.769  24.646  30.059  1.00  0.00           C  
ATOM    670  CD2 LEU B 655      82.923  24.124  32.487  1.00  0.00           C  
ATOM    671  N   THR B 656      79.614  28.125  30.408  1.00  0.00           N  
ATOM    672  CA  THR B 656      78.395  28.905  30.629  1.00  0.00           C  
ATOM    673  C   THR B 656      77.281  28.075  31.246  1.00  0.00           C  
ATOM    674  O   THR B 656      77.249  26.856  31.092  1.00  0.00           O  
ATOM    675  CB  THR B 656      77.907  29.531  29.301  1.00  0.00           C  
ATOM    676  OG1 THR B 656      78.515  30.818  29.142  1.00  0.00           O  
ATOM    677  CG2 THR B 656      76.398  29.686  29.266  1.00  0.00           C  
ATOM    678  N   LEU B 657      76.387  28.752  31.969  1.00  0.00           N  
ATOM    679  CA  LEU B 657      75.124  28.159  32.425  1.00  0.00           C  
ATOM    680  C   LEU B 657      74.045  28.384  31.363  1.00  0.00           C  
ATOM    681  O   LEU B 657      73.787  29.509  30.944  1.00  0.00           O  
ATOM    682  CB  LEU B 657      74.668  28.759  33.765  1.00  0.00           C  
ATOM    683  CG  LEU B 657      75.097  28.035  35.040  1.00  0.00           C  
ATOM    684  CD1 LEU B 657      74.627  28.812  36.247  1.00  0.00           C  
ATOM    685  CD2 LEU B 657      74.560  26.614  35.072  1.00  0.00           C  
ATOM    686  N   ARG B 658      73.419  27.298  30.940  1.00  0.00           N  
ATOM    687  CA  ARG B 658      72.372  27.338  29.930  1.00  0.00           C  
ATOM    688  C   ARG B 658      71.266  28.330  30.266  1.00  0.00           C  
ATOM    689  O   ARG B 658      70.571  28.170  31.265  1.00  0.00           O  
ATOM    690  CB  ARG B 658      71.758  25.944  29.788  1.00  0.00           C  
ATOM    691  CG  ARG B 658      70.514  25.884  28.926  1.00  0.00           C  
ATOM    692  CD  ARG B 658      69.948  24.481  28.890  1.00  0.00           C  
ATOM    693  NE  ARG B 658      69.520  24.043  30.210  1.00  0.00           N  
ATOM    694  CZ  ARG B 658      69.145  22.806  30.509  1.00  0.00           C  
ATOM    695  NH1 ARG B 658      69.132  21.854  29.582  1.00  0.00           N  
ATOM    696  NH2 ARG B 658      68.776  22.514  31.748  1.00  0.00           N  
ATOM    697  N   SER B 659      71.097  29.345  29.424  1.00  0.00           N  
ATOM    698  CA  SER B 659      69.956  30.252  29.549  1.00  0.00           C  
ATOM    699  C   SER B 659      68.846  29.846  28.579  1.00  0.00           C  
ATOM    700  O   SER B 659      67.667  29.999  28.893  1.00  0.00           O  
ATOM    701  CB  SER B 659      70.364  31.686  29.291  1.00  0.00           C  
ATOM    702  OG  SER B 659      70.400  31.915  27.910  1.00  0.00           O  
ATOM    703  N   HIS B 660      69.222  29.317  27.414  1.00  0.00           N  
ATOM    704  CA  HIS B 660      68.252  28.830  26.429  1.00  0.00           C  
ATOM    705  C   HIS B 660      68.173  27.301  26.405  1.00  0.00           C  
ATOM    706  O   HIS B 660      69.187  26.638  26.234  1.00  0.00           O  
ATOM    707  CB  HIS B 660      68.645  29.306  25.028  1.00  0.00           C  
ATOM    708  CG  HIS B 660      68.817  30.781  24.912  1.00  0.00           C  
ATOM    709  ND1 HIS B 660      67.804  31.668  25.179  1.00  0.00           N  
ATOM    710  CD2 HIS B 660      69.877  31.525  24.535  1.00  0.00           C  
ATOM    711  CE1 HIS B 660      68.237  32.899  24.985  1.00  0.00           C  
ATOM    712  NE2 HIS B 660      69.494  32.840  24.594  1.00  0.00           N  
ATOM    713  N   MET B 661      66.974  26.741  26.538  1.00  0.00           N  
ATOM    714  CA  MET B 661      66.801  25.283  26.422  1.00  0.00           C  
ATOM    715  C   MET B 661      67.304  24.774  25.078  1.00  0.00           C  
ATOM    716  O   MET B 661      67.828  23.653  24.969  1.00  0.00           O  
ATOM    717  CB  MET B 661      65.332  24.874  26.601  1.00  0.00           C  
ATOM    718  CG  MET B 661      64.904  24.717  28.044  1.00  0.00           C  
ATOM    719  SD  MET B 661      65.858  23.466  28.927  1.00  0.00           S  
ATOM    720  CE  MET B 661      65.341  21.953  28.134  1.00  0.00           C  
ATOM    721  N   THR B 662      67.128  25.612  24.060  1.00  0.00           N  
ATOM    722  CA  THR B 662      67.524  25.287  22.691  1.00  0.00           C  
ATOM    723  C   THR B 662      69.012  24.929  22.583  1.00  0.00           C  
ATOM    724  O   THR B 662      69.378  23.986  21.882  1.00  0.00           O  
ATOM    725  CB  THR B 662      67.091  26.398  21.658  1.00  0.00           C  
ATOM    726  OG1 THR B 662      68.038  26.455  20.583  1.00  0.00           O  
ATOM    727  CG2 THR B 662      66.955  27.773  22.301  1.00  0.00           C  
ATOM    728  N   SER B 663      69.857  25.641  23.316  1.00  0.00           N  
ATOM    729  CA  SER B 663      71.300  25.382  23.260  1.00  0.00           C  
ATOM    730  C   SER B 663      71.662  23.975  23.735  1.00  0.00           C  
ATOM    731  O   SER B 663      72.737  23.472  23.424  1.00  0.00           O  
ATOM    732  CB  SER B 663      72.088  26.440  24.051  1.00  0.00           C  
ATOM    733  OG  SER B 663      71.809  26.369  25.434  1.00  0.00           O  
ATOM    734  N   GLY B 664      70.767  23.349  24.485  1.00  0.00           N  
ATOM    735  CA  GLY B 664      70.942  21.955  24.882  1.00  0.00           C  
ATOM    736  C   GLY B 664      70.450  20.954  23.845  1.00  0.00           C  
ATOM    737  O   GLY B 664      70.962  19.824  23.770  1.00  0.00           O  
ATOM    738  N   TRP B 665      69.444  21.356  23.062  1.00  0.00           N  
ATOM    739  CA  TRP B 665      68.900  20.490  22.012  1.00  0.00           C  
ATOM    740  C   TRP B 665      69.932  20.220  20.920  1.00  0.00           C  
ATOM    741  O   TRP B 665      70.139  19.062  20.522  1.00  0.00           O  
ATOM    742  CB  TRP B 665      67.628  21.085  21.394  1.00  0.00           C  
ATOM    743  CG  TRP B 665      66.434  20.974  22.270  1.00  0.00           C  
ATOM    744  CD1 TRP B 665      65.608  21.981  22.654  1.00  0.00           C  
ATOM    745  CD2 TRP B 665      65.927  19.785  22.881  1.00  0.00           C  
ATOM    746  NE1 TRP B 665      64.611  21.495  23.460  1.00  0.00           N  
ATOM    747  CE2 TRP B 665      64.789  20.150  23.619  1.00  0.00           C  
ATOM    748  CE3 TRP B 665      66.330  18.448  22.884  1.00  0.00           C  
ATOM    749  CZ2 TRP B 665      64.055  19.235  24.348  1.00  0.00           C  
ATOM    750  CZ3 TRP B 665      65.596  17.541  23.600  1.00  0.00           C  
ATOM    751  CH2 TRP B 665      64.471  17.934  24.323  1.00  0.00           C  
ATOM    752  N   PHE B 666      70.579  21.287  20.447  1.00  0.00           N  
ATOM    753  CA  PHE B 666      71.623  21.169  19.435  1.00  0.00           C  
ATOM    754  C   PHE B 666      72.588  20.084  19.840  1.00  0.00           C  
ATOM    755  O   PHE B 666      72.927  19.238  19.032  1.00  0.00           O  
ATOM    756  CB  PHE B 666      72.360  22.493  19.231  1.00  0.00           C  
ATOM    757  CG  PHE B 666      71.661  23.429  18.290  1.00  0.00           C  
ATOM    758  CD1 PHE B 666      71.040  24.574  18.753  1.00  0.00           C  
ATOM    759  CD2 PHE B 666      71.610  23.149  16.933  1.00  0.00           C  
ATOM    760  CE1 PHE B 666      70.385  25.432  17.873  1.00  0.00           C  
ATOM    761  CE2 PHE B 666      70.963  24.004  16.046  1.00  0.00           C  
ATOM    762  CZ  PHE B 666      70.351  25.146  16.514  1.00  0.00           C  
ATOM    763  N   LEU B 667      72.990  20.081  21.103  1.00  0.00           N  
ATOM    764  CA  LEU B 667      73.933  19.081  21.607  1.00  0.00           C  
ATOM    765  C   LEU B 667      73.331  17.665  21.630  1.00  0.00           C  
ATOM    766  O   LEU B 667      73.974  16.710  21.185  1.00  0.00           O  
ATOM    767  CB  LEU B 667      74.439  19.486  23.002  1.00  0.00           C  
ATOM    768  CG  LEU B 667      75.237  20.791  23.039  1.00  0.00           C  
ATOM    769  CD1 LEU B 667      75.322  21.327  24.449  1.00  0.00           C  
ATOM    770  CD2 LEU B 667      76.617  20.589  22.449  1.00  0.00           C  
ATOM    771  N   THR B 668      72.108  17.541  22.147  1.00  0.00           N  
ATOM    772  CA  THR B 668      71.444  16.245  22.261  1.00  0.00           C  
ATOM    773  C   THR B 668      71.097  15.660  20.907  1.00  0.00           C  
ATOM    774  O   THR B 668      71.405  14.496  20.632  1.00  0.00           O  
ATOM    775  CB  THR B 668      70.140  16.355  23.064  1.00  0.00           C  
ATOM    776  OG1 THR B 668      70.431  16.803  24.393  1.00  0.00           O  
ATOM    777  CG2 THR B 668      69.425  15.000  23.126  1.00  0.00           C  
ATOM    778  N   VAL B 669      70.434  16.460  20.075  1.00  0.00           N  
ATOM    779  CA  VAL B 669      70.017  16.001  18.747  1.00  0.00           C  
ATOM    780  C   VAL B 669      71.238  15.608  17.907  1.00  0.00           C  
ATOM    781  O   VAL B 669      71.248  14.532  17.306  1.00  0.00           O  
ATOM    782  CB  VAL B 669      69.152  17.057  17.986  1.00  0.00           C  
ATOM    783  CG1 VAL B 669      68.771  16.556  16.600  1.00  0.00           C  
ATOM    784  CG2 VAL B 669      67.901  17.394  18.771  1.00  0.00           C  
ATOM    785  N   SER B 670      72.269  16.454  17.900  1.00  0.00           N  
ATOM    786  CA  SER B 670      73.489  16.178  17.135  1.00  0.00           C  
ATOM    787  C   SER B 670      74.006  14.770  17.413  1.00  0.00           C  
ATOM    788  O   SER B 670      74.258  14.001  16.489  1.00  0.00           O  
ATOM    789  CB  SER B 670      74.579  17.190  17.462  1.00  0.00           C  
ATOM    790  OG  SER B 670      75.748  16.901  16.738  1.00  0.00           O  
ATOM    791  N   ASP B 671      74.125  14.425  18.690  1.00  0.00           N  
ATOM    792  CA  ASP B 671      74.645  13.124  19.083  1.00  0.00           C  
ATOM    793  C   ASP B 671      73.662  11.985  18.849  1.00  0.00           C  
ATOM    794  O   ASP B 671      74.061  10.837  18.876  1.00  0.00           O  
ATOM    795  CB  ASP B 671      75.052  13.131  20.553  1.00  0.00           C  
ATOM    796  CG  ASP B 671      76.445  12.584  20.768  1.00  0.00           C  
ATOM    797  OD1 ASP B 671      77.397  13.400  20.829  1.00  0.00           O  
ATOM    798  OD2 ASP B 671      76.589  11.342  20.863  1.00  0.00           O  
ATOM    799  N   LEU B 672      72.383  12.298  18.655  1.00  0.00           N  
ATOM    800  CA  LEU B 672      71.376  11.281  18.342  1.00  0.00           C  
ATOM    801  C   LEU B 672      71.386  10.874  16.866  1.00  0.00           C  
ATOM    802  O   LEU B 672      71.005   9.752  16.530  1.00  0.00           O  
ATOM    803  CB  LEU B 672      69.972  11.771  18.718  1.00  0.00           C  
ATOM    804  CG  LEU B 672      69.583  11.754  20.194  1.00  0.00           C  
ATOM    805  CD1 LEU B 672      68.316  12.560  20.389  1.00  0.00           C  
ATOM    806  CD2 LEU B 672      69.390  10.334  20.707  1.00  0.00           C  
ATOM    807  N   MET B 675      71.812  11.778  15.989  1.00  0.00           N  
ATOM    808  CA  MET B 675      71.746  11.519  14.554  1.00  0.00           C  
ATOM    809  C   MET B 675      72.592  10.313  14.207  1.00  0.00           C  
ATOM    810  O   MET B 675      73.708  10.173  14.693  1.00  0.00           O  
ATOM    811  CB  MET B 675      72.217  12.725  13.740  1.00  0.00           C  
ATOM    812  CG  MET B 675      71.429  13.999  13.971  1.00  0.00           C  
ATOM    813  SD  MET B 675      69.869  14.100  13.100  1.00  0.00           S  
ATOM    814  CE  MET B 675      69.196  12.439  13.232  1.00  0.00           C  
ATOM    815  N   ASN B 677      72.038   9.437  13.378  1.00  0.00           N  
ATOM    816  CA  ASN B 677      72.705   8.192  12.977  1.00  0.00           C  
ATOM    817  C   ASN B 677      72.902   7.199  14.131  1.00  0.00           C  
ATOM    818  O   ASN B 677      73.711   6.274  14.020  1.00  0.00           O  
ATOM    819  CB  ASN B 677      74.040   8.477  12.267  1.00  0.00           C  
ATOM    820  CG  ASN B 677      73.896   9.469  11.124  1.00  0.00           C  
ATOM    821  OD1 ASN B 677      72.994   9.350  10.291  1.00  0.00           O  
ATOM    822  ND2 ASN B 677      74.788  10.453  11.079  1.00  0.00           N  
ATOM    823  N   LYS B 681      72.151   7.394  15.217  1.00  0.00           N  
ATOM    824  CA  LYS B 681      72.024   6.413  16.296  1.00  0.00           C  
ATOM    825  C   LYS B 681      70.552   6.052  16.454  1.00  0.00           C  
ATOM    826  O   LYS B 681      70.138   4.915  16.232  1.00  0.00           O  
ATOM    827  CB  LYS B 681      72.494   7.004  17.619  1.00  0.00           C  
ATOM    828  CG  LYS B 681      73.968   6.916  17.934  1.00  0.00           C  
ATOM    829  CD  LYS B 681      74.300   8.051  18.906  1.00  0.00           C  
ATOM    830  CE  LYS B 681      75.343   7.710  19.954  1.00  0.00           C  
ATOM    831  NZ  LYS B 681      75.319   8.709  21.066  1.00  0.00           N  
ATOM    832  N   LYS B 683      69.777   7.050  16.858  1.00  0.00           N  
ATOM    833  CA  LYS B 683      68.360   6.906  17.088  1.00  0.00           C  
ATOM    834  C   LYS B 683      67.665   7.103  15.750  1.00  0.00           C  
ATOM    835  O   LYS B 683      67.906   8.102  15.067  1.00  0.00           O  
ATOM    836  CB  LYS B 683      67.902   7.965  18.096  1.00  0.00           C  
ATOM    837  CG  LYS B 683      66.486   7.809  18.628  1.00  0.00           C  
ATOM    838  CD  LYS B 683      66.155   8.972  19.547  1.00  0.00           C  
ATOM    839  CE  LYS B 683      64.719   8.928  20.010  1.00  0.00           C  
ATOM    840  NZ  LYS B 683      64.471   7.728  20.844  1.00  0.00           N  
ATOM    841  N   PRO B 684      66.814   6.151  15.354  1.00  0.00           N  
ATOM    842  CA  PRO B 684      66.086   6.327  14.107  1.00  0.00           C  
ATOM    843  C   PRO B 684      65.105   7.497  14.166  1.00  0.00           C  
ATOM    844  O   PRO B 684      64.433   7.704  15.188  1.00  0.00           O  
ATOM    845  CB  PRO B 684      65.340   5.003  13.949  1.00  0.00           C  
ATOM    846  CG  PRO B 684      65.238   4.461  15.325  1.00  0.00           C  
ATOM    847  CD  PRO B 684      66.483   4.877  16.011  1.00  0.00           C  
ATOM    848  N   LEU B 685      65.044   8.252  13.069  1.00  0.00           N  
ATOM    849  CA  LEU B 685      64.136   9.387  12.954  1.00  0.00           C  
ATOM    850  C   LEU B 685      62.715   8.898  12.638  1.00  0.00           C  
ATOM    851  O   LEU B 685      62.515   7.736  12.285  1.00  0.00           O  
ATOM    852  CB  LEU B 685      64.640  10.378  11.890  1.00  0.00           C  
ATOM    853  CG  LEU B 685      65.930  11.117  12.277  1.00  0.00           C  
ATOM    854  CD1 LEU B 685      67.130  10.350  11.783  1.00  0.00           C  
ATOM    855  CD2 LEU B 685      65.968  12.542  11.749  1.00  0.00           C  
ATOM    856  N   PRO B 686      61.712   9.759  12.834  1.00  0.00           N  
ATOM    857  CA  PRO B 686      61.813  11.069  13.437  1.00  0.00           C  
ATOM    858  C   PRO B 686      61.827  10.877  14.920  1.00  0.00           C  
ATOM    859  O   PRO B 686      61.587   9.764  15.394  1.00  0.00           O  
ATOM    860  CB  PRO B 686      60.515  11.737  13.023  1.00  0.00           C  
ATOM    861  CG  PRO B 686      59.544  10.626  12.961  1.00  0.00           C  
ATOM    862  CD  PRO B 686      60.322   9.424  12.491  1.00  0.00           C  
ATOM    863  N   PHE B 687      62.101  11.937  15.663  1.00  0.00           N  
ATOM    864  CA  PHE B 687      61.901  11.863  17.098  1.00  0.00           C  
ATOM    865  C   PHE B 687      61.266  13.105  17.675  1.00  0.00           C  
ATOM    866  O   PHE B 687      61.618  14.217  17.316  1.00  0.00           O  
ATOM    867  CB  PHE B 687      63.181  11.480  17.849  1.00  0.00           C  
ATOM    868  CG  PHE B 687      64.468  11.868  17.164  1.00  0.00           C  
ATOM    869  CD1 PHE B 687      64.881  13.184  17.131  1.00  0.00           C  
ATOM    870  CD2 PHE B 687      65.302  10.888  16.621  1.00  0.00           C  
ATOM    871  CE1 PHE B 687      66.084  13.527  16.536  1.00  0.00           C  
ATOM    872  CE2 PHE B 687      66.509  11.223  16.026  1.00  0.00           C  
ATOM    873  CZ  PHE B 687      66.901  12.540  15.981  1.00  0.00           C  
ATOM    874  N   LYS B 688      60.289  12.876  18.544  1.00  0.00           N  
ATOM    875  CA  LYS B 688      59.674  13.917  19.340  1.00  0.00           C  
ATOM    876  C   LYS B 688      60.351  13.842  20.705  1.00  0.00           C  
ATOM    877  O   LYS B 688      60.316  12.807  21.354  1.00  0.00           O  
ATOM    878  CB  LYS B 688      58.162  13.676  19.483  1.00  0.00           C  
ATOM    879  CG  LYS B 688      57.395  13.525  18.178  1.00  0.00           C  
ATOM    880  CD  LYS B 688      55.889  13.405  18.437  1.00  0.00           C  
ATOM    881  CE  LYS B 688      55.081  13.528  17.138  1.00  0.00           C  
ATOM    882  NZ  LYS B 688      53.659  13.919  17.374  1.00  0.00           N  
ATOM    883  N   LEU B 689      60.991  14.927  21.121  1.00  0.00           N  
ATOM    884  CA  LEU B 689      61.738  14.965  22.366  1.00  0.00           C  
ATOM    885  C   LEU B 689      61.262  16.140  23.180  1.00  0.00           C  
ATOM    886  O   LEU B 689      61.018  17.205  22.631  1.00  0.00           O  
ATOM    887  CB  LEU B 689      63.227  15.136  22.075  1.00  0.00           C  
ATOM    888  CG  LEU B 689      63.802  14.200  21.009  1.00  0.00           C  
ATOM    889  CD1 LEU B 689      65.310  14.383  20.874  1.00  0.00           C  
ATOM    890  CD2 LEU B 689      63.458  12.754  21.340  1.00  0.00           C  
ATOM    891  N   PHE B 690      61.120  15.953  24.487  1.00  0.00           N  
ATOM    892  CA  PHE B 690      60.737  17.054  25.372  1.00  0.00           C  
ATOM    893  C   PHE B 690      61.599  17.076  26.619  1.00  0.00           C  
ATOM    894  O   PHE B 690      62.234  16.075  26.975  1.00  0.00           O  
ATOM    895  CB  PHE B 690      59.251  16.975  25.749  1.00  0.00           C  
ATOM    896  CG  PHE B 690      58.949  16.033  26.885  1.00  0.00           C  
ATOM    897  CD1 PHE B 690      58.654  16.523  28.145  1.00  0.00           C  
ATOM    898  CD2 PHE B 690      58.948  14.664  26.689  1.00  0.00           C  
ATOM    899  CE1 PHE B 690      58.378  15.665  29.190  1.00  0.00           C  
ATOM    900  CE2 PHE B 690      58.658  13.803  27.730  1.00  0.00           C  
ATOM    901  CZ  PHE B 690      58.374  14.306  28.985  1.00  0.00           C  
ATOM    902  N   SER B 691      61.611  18.231  27.270  1.00  0.00           N  
ATOM    903  CA  SER B 691      62.341  18.411  28.503  1.00  0.00           C  
ATOM    904  C   SER B 691      61.931  19.693  29.208  1.00  0.00           C  
ATOM    905  O   SER B 691      62.197  20.783  28.704  1.00  0.00           O  
ATOM    906  CB  SER B 691      63.822  18.484  28.205  1.00  0.00           C  
ATOM    907  OG  SER B 691      64.519  19.025  29.313  1.00  0.00           O  
ATOM    908  N   ILE B 692      61.281  19.569  30.365  1.00  0.00           N  
ATOM    909  CA  ILE B 692      61.026  20.731  31.224  1.00  0.00           C  
ATOM    910  C   ILE B 692      62.126  20.745  32.273  1.00  0.00           C  
ATOM    911  O   ILE B 692      62.339  19.747  32.944  1.00  0.00           O  
ATOM    912  CB  ILE B 692      59.650  20.695  31.902  1.00  0.00           C  
ATOM    913  CG1 ILE B 692      58.534  20.423  30.883  1.00  0.00           C  
ATOM    914  CG2 ILE B 692      59.378  22.022  32.585  1.00  0.00           C  
ATOM    915  CD1 ILE B 692      58.135  18.948  30.746  1.00  0.00           C  
ATOM    916  N   ASP B 693      62.837  21.862  32.395  1.00  0.00           N  
ATOM    917  CA  ASP B 693      64.069  21.895  33.175  1.00  0.00           C  
ATOM    918  C   ASP B 693      64.496  23.326  33.498  1.00  0.00           C  
ATOM    919  O   ASP B 693      63.903  24.291  33.014  1.00  0.00           O  
ATOM    920  CB  ASP B 693      65.181  21.185  32.394  1.00  0.00           C  
ATOM    921  CG  ASP B 693      66.410  20.841  33.259  1.00  0.00           C  
ATOM    922  OD1 ASP B 693      66.442  21.263  34.448  1.00  0.00           O  
ATOM    923  OD2 ASP B 693      67.350  20.157  32.735  1.00  0.00           O  
ATOM    924  N   ARG B 695      65.536  23.443  34.319  1.00  0.00           N  
ATOM    925  CA  ARG B 695      65.965  24.710  34.893  1.00  0.00           C  
ATOM    926  C   ARG B 695      66.922  25.453  33.959  1.00  0.00           C  
ATOM    927  O   ARG B 695      67.623  24.854  33.146  1.00  0.00           O  
ATOM    928  CB  ARG B 695      66.624  24.433  36.255  1.00  0.00           C  
ATOM    929  CG  ARG B 695      66.669  25.620  37.200  1.00  0.00           C  
ATOM    930  CD  ARG B 695      66.414  25.218  38.666  1.00  0.00           C  
ATOM    931  NE  ARG B 695      65.781  26.327  39.376  1.00  0.00           N  
ATOM    932  CZ  ARG B 695      65.147  26.242  40.542  1.00  0.00           C  
ATOM    933  NH1 ARG B 695      65.047  25.075  41.174  1.00  0.00           N  
ATOM    934  NH2 ARG B 695      64.597  27.350  41.074  1.00  0.00           N  
ATOM    935  N   CYS B 696      66.932  26.768  34.075  1.00  0.00           N  
ATOM    936  CA  CYS B 696      67.750  27.623  33.220  1.00  0.00           C  
ATOM    937  C   CYS B 696      68.131  28.888  33.977  1.00  0.00           C  
ATOM    938  O   CYS B 696      67.468  29.267  34.946  1.00  0.00           O  
ATOM    939  CB  CYS B 696      66.985  28.015  31.947  1.00  0.00           C  
ATOM    940  SG  CYS B 696      67.018  26.829  30.629  1.00  0.00           S  
ATOM    941  N   PHE B 697      69.188  29.545  33.517  1.00  0.00           N  
ATOM    942  CA  PHE B 697      69.796  30.634  34.265  1.00  0.00           C  
ATOM    943  C   PHE B 697      70.164  31.785  33.346  1.00  0.00           C  
ATOM    944  O   PHE B 697      70.864  31.611  32.354  1.00  0.00           O  
ATOM    945  CB  PHE B 697      71.064  30.151  34.972  1.00  0.00           C  
ATOM    946  CG  PHE B 697      70.835  29.051  35.973  1.00  0.00           C  
ATOM    947  CD1 PHE B 697      70.709  27.730  35.555  1.00  0.00           C  
ATOM    948  CD2 PHE B 697      70.760  29.332  37.331  1.00  0.00           C  
ATOM    949  CE1 PHE B 697      70.491  26.703  36.472  1.00  0.00           C  
ATOM    950  CE2 PHE B 697      70.549  28.323  38.249  1.00  0.00           C  
ATOM    951  CZ  PHE B 697      70.415  27.001  37.818  1.00  0.00           C  
ATOM    952  N   ARG B 698      69.694  32.970  33.683  1.00  0.00           N  
ATOM    953  CA  ARG B 698      69.960  34.134  32.873  1.00  0.00           C  
ATOM    954  C   ARG B 698      70.303  35.283  33.789  1.00  0.00           C  
ATOM    955  O   ARG B 698      69.582  35.587  34.733  1.00  0.00           O  
ATOM    956  CB  ARG B 698      68.753  34.479  32.002  1.00  0.00           C  
ATOM    957  CG  ARG B 698      69.052  35.522  30.942  1.00  0.00           C  
ATOM    958  CD  ARG B 698      67.801  36.250  30.472  1.00  0.00           C  
ATOM    959  NE  ARG B 698      68.129  37.597  30.011  1.00  0.00           N  
ATOM    960  CZ  ARG B 698      67.238  38.480  29.559  1.00  0.00           C  
ATOM    961  NH1 ARG B 698      65.941  38.158  29.495  1.00  0.00           N  
ATOM    962  NH2 ARG B 698      67.640  39.694  29.169  1.00  0.00           N  
ATOM    963  N   ARG B 699      71.420  35.919  33.497  1.00  0.00           N  
ATOM    964  CA  ARG B 699      71.884  37.021  34.290  1.00  0.00           C  
ATOM    965  C   ARG B 699      70.849  38.154  34.235  1.00  0.00           C  
ATOM    966  O   ARG B 699      70.413  38.553  33.160  1.00  0.00           O  
ATOM    967  CB  ARG B 699      73.259  37.457  33.773  1.00  0.00           C  
ATOM    968  CG  ARG B 699      73.929  38.517  34.624  1.00  0.00           C  
ATOM    969  CD  ARG B 699      75.438  38.318  34.764  1.00  0.00           C  
ATOM    970  NE  ARG B 699      76.129  39.588  34.606  1.00  0.00           N  
ATOM    971  CZ  ARG B 699      76.790  39.962  33.519  1.00  0.00           C  
ATOM    972  NH1 ARG B 699      76.904  39.153  32.473  1.00  0.00           N  
ATOM    973  NH2 ARG B 699      77.367  41.159  33.490  1.00  0.00           N  
ATOM    974  N   GLU B 700      70.427  38.639  35.397  1.00  0.00           N  
ATOM    975  CA  GLU B 700      69.432  39.713  35.473  1.00  0.00           C  
ATOM    976  C   GLU B 700      69.849  40.801  36.462  1.00  0.00           C  
ATOM    977  O   GLU B 700      70.067  40.522  37.639  1.00  0.00           O  
ATOM    978  CB  GLU B 700      68.071  39.153  35.889  1.00  0.00           C  
ATOM    979  CG  GLU B 700      67.341  38.367  34.790  1.00  0.00           C  
ATOM    980  CD  GLU B 700      66.569  39.250  33.814  1.00  0.00           C  
ATOM    981  OE1 GLU B 700      66.685  40.507  33.881  1.00  0.00           O  
ATOM    982  OE2 GLU B 700      65.841  38.666  32.974  1.00  0.00           O  
ATOM    983  N   GLN B 703      69.924  42.045  35.983  1.00  0.00           N  
ATOM    984  CA  GLN B 703      70.321  43.192  36.819  1.00  0.00           C  
ATOM    985  C   GLN B 703      69.501  43.308  38.086  1.00  0.00           C  
ATOM    986  O   GLN B 703      69.963  43.848  39.085  1.00  0.00           O  
ATOM    987  CB  GLN B 703      70.156  44.515  36.072  1.00  0.00           C  
ATOM    988  CG  GLN B 703      71.217  44.784  35.047  1.00  0.00           C  
ATOM    989  CD  GLN B 703      71.037  46.142  34.421  1.00  0.00           C  
ATOM    990  OE1 GLN B 703      69.958  46.453  33.922  1.00  0.00           O  
ATOM    991  NE2 GLN B 703      72.087  46.970  34.449  1.00  0.00           N  
ATOM    992  N   LYS B 712      68.264  42.842  38.017  1.00  0.00           N  
ATOM    993  CA  LYS B 712      67.340  42.947  39.129  1.00  0.00           C  
ATOM    994  C   LYS B 712      66.156  42.048  38.951  1.00  0.00           C  
ATOM    995  O   LYS B 712      65.461  42.135  37.937  1.00  0.00           O  
ATOM    996  CB  LYS B 712      66.814  44.354  39.232  1.00  0.00           C  
ATOM    997  CG  LYS B 712      67.215  44.995  40.492  1.00  0.00           C  
ATOM    998  CD  LYS B 712      66.787  46.425  40.505  1.00  0.00           C  
ATOM    999  CE  LYS B 712      67.174  47.077  41.811  1.00  0.00           C  
ATOM   1000  NZ  LYS B 712      66.561  48.402  41.982  1.00  0.00           N  
ATOM   1001  N   GLU B 713      65.907  41.206  39.947  1.00  0.00           N  
ATOM   1002  CA  GLU B 713      64.698  40.410  39.962  1.00  0.00           C  
ATOM   1003  C   GLU B 713      63.535  41.304  40.377  1.00  0.00           C  
ATOM   1004  O   GLU B 713      63.735  42.366  40.988  1.00  0.00           O  
ATOM   1005  CB  GLU B 713      64.853  39.238  40.899  1.00  0.00           C  
ATOM   1006  CG  GLU B 713      65.885  38.237  40.390  1.00  0.00           C  
ATOM   1007  CD  GLU B 713      66.033  37.007  41.291  1.00  0.00           C  
ATOM   1008  OE1 GLU B 713      65.559  37.059  42.448  1.00  0.00           O  
ATOM   1009  OE2 GLU B 713      66.612  35.985  40.844  1.00  0.00           O  
ATOM   1010  N   ASP B 714      62.328  40.926  39.975  1.00  0.00           N  
ATOM   1011  CA  ASP B 714      61.146  41.743  40.261  1.00  0.00           C  
ATOM   1012  C   ASP B 714      59.925  40.834  40.222  1.00  0.00           C  
ATOM   1013  O   ASP B 714      60.048  39.634  40.494  1.00  0.00           O  
ATOM   1014  CB  ASP B 714      61.045  42.966  39.297  1.00  0.00           C  
ATOM   1015  CG  ASP B 714      60.969  42.577  37.814  1.00  0.00           C  
ATOM   1016  OD1 ASP B 714      61.053  41.363  37.461  1.00  0.00           O  
ATOM   1017  OD2 ASP B 714      60.820  43.520  36.996  1.00  0.00           O  
ATOM   1018  N   LYS B 715      58.764  41.411  39.907  1.00  0.00           N  
ATOM   1019  CA  LYS B 715      57.537  40.649  39.723  1.00  0.00           C  
ATOM   1020  C   LYS B 715      57.596  39.767  38.479  1.00  0.00           C  
ATOM   1021  O   LYS B 715      56.957  38.713  38.433  1.00  0.00           O  
ATOM   1022  CB  LYS B 715      56.336  41.595  39.626  1.00  0.00           C  
ATOM   1023  CG  LYS B 715      56.256  42.327  38.300  1.00  0.00           C  
ATOM   1024  CD  LYS B 715      55.587  43.689  38.395  1.00  0.00           C  
ATOM   1025  CE  LYS B 715      54.089  43.612  38.208  1.00  0.00           C  
ATOM   1026  NZ  LYS B 715      53.527  44.980  38.054  1.00  0.00           N  
ATOM   1027  N   SER B 716      58.368  40.196  37.483  1.00  0.00           N  
ATOM   1028  CA  SER B 716      58.357  39.579  36.167  1.00  0.00           C  
ATOM   1029  C   SER B 716      59.714  39.075  35.698  1.00  0.00           C  
ATOM   1030  O   SER B 716      59.845  38.714  34.529  1.00  0.00           O  
ATOM   1031  CB  SER B 716      57.834  40.589  35.147  1.00  0.00           C  
ATOM   1032  OG  SER B 716      58.699  41.703  35.065  1.00  0.00           O  
ATOM   1033  N   HIS B 718      60.718  39.047  36.576  1.00  0.00           N  
ATOM   1034  CA  HIS B 718      62.067  38.594  36.189  1.00  0.00           C  
ATOM   1035  C   HIS B 718      62.792  37.825  37.291  1.00  0.00           C  
ATOM   1036  O   HIS B 718      62.900  38.308  38.420  1.00  0.00           O  
ATOM   1037  CB  HIS B 718      62.951  39.781  35.778  1.00  0.00           C  
ATOM   1038  CG  HIS B 718      62.381  40.614  34.671  1.00  0.00           C  
ATOM   1039  ND1 HIS B 718      61.853  40.060  33.522  1.00  0.00           N  
ATOM   1040  CD2 HIS B 718      62.281  41.955  34.521  1.00  0.00           C  
ATOM   1041  CE1 HIS B 718      61.432  41.027  32.724  1.00  0.00           C  
ATOM   1042  NE2 HIS B 718      61.690  42.188  33.303  1.00  0.00           N  
ATOM   1043  N   LEU B 723      63.306  36.646  36.949  1.00  0.00           N  
ATOM   1044  CA  LEU B 723      64.109  35.850  37.882  1.00  0.00           C  
ATOM   1045  C   LEU B 723      65.429  35.377  37.243  1.00  0.00           C  
ATOM   1046  O   LEU B 723      65.530  35.220  36.024  1.00  0.00           O  
ATOM   1047  CB  LEU B 723      63.298  34.655  38.396  1.00  0.00           C  
ATOM   1048  CG  LEU B 723      62.116  35.031  39.292  1.00  0.00           C  
ATOM   1049  CD1 LEU B 723      61.199  33.834  39.497  1.00  0.00           C  
ATOM   1050  CD2 LEU B 723      62.611  35.584  40.626  1.00  0.00           C  
ATOM   1051  N   MET B 724      66.443  35.163  38.072  1.00  0.00           N  
ATOM   1052  CA  MET B 724      67.744  34.721  37.583  1.00  0.00           C  
ATOM   1053  C   MET B 724      67.750  33.236  37.260  1.00  0.00           C  
ATOM   1054  O   MET B 724      68.409  32.823  36.323  1.00  0.00           O  
ATOM   1055  CB  MET B 724      68.839  35.044  38.598  1.00  0.00           C  
ATOM   1056  CG  MET B 724      69.139  36.526  38.720  1.00  0.00           C  
ATOM   1057  SD  MET B 724      70.549  36.822  39.823  1.00  0.00           S  
ATOM   1058  CE  MET B 724      70.524  38.625  39.925  1.00  0.00           C  
ATOM   1059  N   THR B 725      67.050  32.427  38.048  1.00  0.00           N  
ATOM   1060  CA  THR B 725      66.820  31.031  37.682  1.00  0.00           C  
ATOM   1061  C   THR B 725      65.382  30.950  37.262  1.00  0.00           C  
ATOM   1062  O   THR B 725      64.604  31.855  37.593  1.00  0.00           O  
ATOM   1063  CB  THR B 725      67.059  30.042  38.830  1.00  0.00           C  
ATOM   1064  OG1 THR B 725      68.262  30.383  39.520  1.00  0.00           O  
ATOM   1065  CG2 THR B 725      67.213  28.652  38.287  1.00  0.00           C  
ATOM   1066  N   TYR B 726      65.039  29.901  36.514  1.00  0.00           N  
ATOM   1067  CA  TYR B 726      63.659  29.642  36.100  1.00  0.00           C  
ATOM   1068  C   TYR B 726      63.603  28.311  35.411  1.00  0.00           C  
ATOM   1069  O   TYR B 726      64.632  27.676  35.209  1.00  0.00           O  
ATOM   1070  CB  TYR B 726      63.156  30.710  35.147  1.00  0.00           C  
ATOM   1071  CG  TYR B 726      64.141  31.021  34.054  1.00  0.00           C  
ATOM   1072  CD1 TYR B 726      64.174  30.257  32.900  1.00  0.00           C  
ATOM   1073  CD2 TYR B 726      65.044  32.080  34.169  1.00  0.00           C  
ATOM   1074  CE1 TYR B 726      65.067  30.540  31.888  1.00  0.00           C  
ATOM   1075  CE2 TYR B 726      65.937  32.357  33.163  1.00  0.00           C  
ATOM   1076  CZ  TYR B 726      65.942  31.580  32.027  1.00  0.00           C  
ATOM   1077  OH  TYR B 726      66.819  31.822  31.007  1.00  0.00           O  
ATOM   1078  N   HIS B 728      62.399  27.884  35.052  1.00  0.00           N  
ATOM   1079  CA  HIS B 728      62.193  26.601  34.391  1.00  0.00           C  
ATOM   1080  C   HIS B 728      61.526  26.831  33.057  1.00  0.00           C  
ATOM   1081  O   HIS B 728      60.667  27.707  32.919  1.00  0.00           O  
ATOM   1082  CB  HIS B 728      61.324  25.680  35.232  1.00  0.00           C  
ATOM   1083  CG  HIS B 728      61.802  25.524  36.631  1.00  0.00           C  
ATOM   1084  ND1 HIS B 728      61.588  26.481  37.596  1.00  0.00           N  
ATOM   1085  CD2 HIS B 728      62.477  24.521  37.231  1.00  0.00           C  
ATOM   1086  CE1 HIS B 728      62.118  26.076  38.734  1.00  0.00           C  
ATOM   1087  NE2 HIS B 728      62.661  24.887  38.541  1.00  0.00           N  
ATOM   1088  N   SER B 730      61.935  26.029  32.084  1.00  0.00           N  
ATOM   1089  CA  SER B 730      61.480  26.171  30.725  1.00  0.00           C  
ATOM   1090  C   SER B 730      61.039  24.836  30.198  1.00  0.00           C  
ATOM   1091  O   SER B 730      61.803  23.874  30.260  1.00  0.00           O  
ATOM   1092  CB  SER B 730      62.622  26.684  29.860  1.00  0.00           C  
ATOM   1093  OG  SER B 730      62.273  26.615  28.484  1.00  0.00           O  
ATOM   1094  N   ALA B 731      59.808  24.779  29.688  1.00  0.00           N  
ATOM   1095  CA  ALA B 731      59.279  23.567  29.037  1.00  0.00           C  
ATOM   1096  C   ALA B 731      59.685  23.646  27.591  1.00  0.00           C  
ATOM   1097  O   ALA B 731      59.517  24.692  26.965  1.00  0.00           O  
ATOM   1098  CB  ALA B 731      57.761  23.492  29.152  1.00  0.00           C  
ATOM   1099  N   SER B 732      60.223  22.559  27.053  1.00  0.00           N  
ATOM   1100  CA  SER B 732      60.819  22.620  25.725  1.00  0.00           C  
ATOM   1101  C   SER B 732      60.776  21.300  25.010  1.00  0.00           C  
ATOM   1102  O   SER B 732      60.927  20.252  25.628  1.00  0.00           O  
ATOM   1103  CB  SER B 732      62.277  23.055  25.824  1.00  0.00           C  
ATOM   1104  OG  SER B 732      62.739  23.524  24.573  1.00  0.00           O  
ATOM   1105  N   CYS B 733      60.586  21.354  23.697  1.00  0.00           N  
ATOM   1106  CA  CYS B 733      60.583  20.144  22.885  1.00  0.00           C  
ATOM   1107  C   CYS B 733      61.252  20.379  21.546  1.00  0.00           C  
ATOM   1108  O   CYS B 733      61.395  21.518  21.095  1.00  0.00           O  
ATOM   1109  CB  CYS B 733      59.160  19.616  22.675  1.00  0.00           C  
ATOM   1110  SG  CYS B 733      58.078  20.726  21.771  1.00  0.00           S  
ATOM   1111  N   ALA B 734      61.677  19.277  20.936  1.00  0.00           N  
ATOM   1112  CA  ALA B 734      62.348  19.295  19.648  1.00  0.00           C  
ATOM   1113  C   ALA B 734      61.848  18.124  18.819  1.00  0.00           C  
ATOM   1114  O   ALA B 734      61.868  16.988  19.285  1.00  0.00           O  
ATOM   1115  CB  ALA B 734      63.847  19.201  19.827  1.00  0.00           C  
ATOM   1116  N   ILE B 735      61.388  18.414  17.600  1.00  0.00           N  
ATOM   1117  CA  ILE B 735      60.978  17.392  16.635  1.00  0.00           C  
ATOM   1118  C   ILE B 735      61.889  17.454  15.426  1.00  0.00           C  
ATOM   1119  O   ILE B 735      61.893  18.444  14.710  1.00  0.00           O  
ATOM   1120  CB  ILE B 735      59.539  17.604  16.129  1.00  0.00           C  
ATOM   1121  CG1 ILE B 735      58.549  17.674  17.288  1.00  0.00           C  
ATOM   1122  CG2 ILE B 735      59.157  16.478  15.177  1.00  0.00           C  
ATOM   1123  CD1 ILE B 735      57.122  17.635  16.834  1.00  0.00           C  
ATOM   1124  N   ALA B 736      62.655  16.397  15.201  1.00  0.00           N  
ATOM   1125  CA  ALA B 736      63.522  16.311  14.027  1.00  0.00           C  
ATOM   1126  C   ALA B 736      63.014  15.219  13.100  1.00  0.00           C  
ATOM   1127  O   ALA B 736      62.738  14.097  13.537  1.00  0.00           O  
ATOM   1128  CB  ALA B 736      64.945  16.020  14.434  1.00  0.00           C  
ATOM   1129  N   GLY B 737      62.890  15.545  11.820  1.00  0.00           N  
ATOM   1130  CA  GLY B 737      62.460  14.564  10.845  1.00  0.00           C  
ATOM   1131  C   GLY B 737      62.323  15.135   9.457  1.00  0.00           C  
ATOM   1132  O   GLY B 737      62.384  16.342   9.258  1.00  0.00           O  
ATOM   1133  N   GLU B 738      62.149  14.243   8.495  1.00  0.00           N  
ATOM   1134  CA  GLU B 738      61.810  14.625   7.133  1.00  0.00           C  
ATOM   1135  C   GLU B 738      60.522  15.438   7.131  1.00  0.00           C  
ATOM   1136  O   GLU B 738      59.528  15.048   7.750  1.00  0.00           O  
ATOM   1137  CB  GLU B 738      61.598  13.376   6.273  1.00  0.00           C  
ATOM   1138  CG  GLU B 738      62.029  13.535   4.841  1.00  0.00           C  
ATOM   1139  CD  GLU B 738      63.515  13.342   4.678  1.00  0.00           C  
ATOM   1140  OE1 GLU B 738      64.257  13.591   5.652  1.00  0.00           O  
ATOM   1141  OE2 GLU B 738      63.943  12.936   3.574  1.00  0.00           O  
ATOM   1142  N   GLY B 739      60.549  16.573   6.441  1.00  0.00           N  
ATOM   1143  CA  GLY B 739      59.347  17.367   6.214  1.00  0.00           C  
ATOM   1144  C   GLY B 739      58.779  18.046   7.442  1.00  0.00           C  
ATOM   1145  O   GLY B 739      57.594  18.374   7.467  1.00  0.00           O  
ATOM   1146  N   VAL B 788      59.609  18.254   8.462  1.00  0.00           N  
ATOM   1147  CA  VAL B 788      59.185  18.972   9.660  1.00  0.00           C  
ATOM   1148  C   VAL B 788      59.231  20.465   9.358  1.00  0.00           C  
ATOM   1149  O   VAL B 788      60.178  20.927   8.744  1.00  0.00           O  
ATOM   1150  CB  VAL B 788      60.093  18.661  10.870  1.00  0.00           C  
ATOM   1151  CG1 VAL B 788      59.580  19.369  12.127  1.00  0.00           C  
ATOM   1152  CG2 VAL B 788      60.189  17.155  11.111  1.00  0.00           C  
ATOM   1153  N   ASP B 789      58.211  21.210   9.775  1.00  0.00           N  
ATOM   1154  CA  ASP B 789      58.110  22.636   9.436  1.00  0.00           C  
ATOM   1155  C   ASP B 789      57.257  23.421  10.446  1.00  0.00           C  
ATOM   1156  O   ASP B 789      56.916  22.892  11.508  1.00  0.00           O  
ATOM   1157  CB  ASP B 789      57.576  22.806   7.996  1.00  0.00           C  
ATOM   1158  CG  ASP B 789      56.078  22.486   7.857  1.00  0.00           C  
ATOM   1159  OD1 ASP B 789      55.483  21.807   8.730  1.00  0.00           O  
ATOM   1160  OD2 ASP B 789      55.492  22.918   6.843  1.00  0.00           O  
ATOM   1161  N   ILE B 790      56.926  24.673  10.116  1.00  0.00           N  
ATOM   1162  CA  ILE B 790      56.093  25.515  10.980  1.00  0.00           C  
ATOM   1163  C   ILE B 790      54.801  24.836  11.431  1.00  0.00           C  
ATOM   1164  O   ILE B 790      54.384  25.007  12.575  1.00  0.00           O  
ATOM   1165  CB  ILE B 790      55.745  26.850  10.305  1.00  0.00           C  
ATOM   1166  CG1 ILE B 790      56.843  27.867  10.553  1.00  0.00           C  
ATOM   1167  CG2 ILE B 790      54.466  27.425  10.848  1.00  0.00           C  
ATOM   1168  CD1 ILE B 790      56.367  29.293  10.417  1.00  0.00           C  
ATOM   1169  N   ASN B 791      54.176  24.059  10.551  1.00  0.00           N  
ATOM   1170  CA  ASN B 791      52.920  23.382  10.892  1.00  0.00           C  
ATOM   1171  C   ASN B 791      53.047  22.498  12.133  1.00  0.00           C  
ATOM   1172  O   ASN B 791      52.127  22.426  12.947  1.00  0.00           O  
ATOM   1173  CB  ASN B 791      52.415  22.543   9.718  1.00  0.00           C  
ATOM   1174  CG  ASN B 791      52.198  23.361   8.468  1.00  0.00           C  
ATOM   1175  OD1 ASN B 791      51.295  24.193   8.405  1.00  0.00           O  
ATOM   1176  ND2 ASN B 791      53.026  23.127   7.462  1.00  0.00           N  
ATOM   1177  N   ASP B 792      54.185  21.825  12.270  1.00  0.00           N  
ATOM   1178  CA  ASP B 792      54.448  21.007  13.447  1.00  0.00           C  
ATOM   1179  C   ASP B 792      54.506  21.844  14.719  1.00  0.00           C  
ATOM   1180  O   ASP B 792      54.070  21.416  15.775  1.00  0.00           O  
ATOM   1181  CB  ASP B 792      55.747  20.232  13.269  1.00  0.00           C  
ATOM   1182  CG  ASP B 792      55.635  19.163  12.220  1.00  0.00           C  
ATOM   1183  OD1 ASP B 792      54.841  18.229  12.419  1.00  0.00           O  
ATOM   1184  OD2 ASP B 792      56.327  19.259  11.193  1.00  0.00           O  
ATOM   1185  N   GLY B 793      55.057  23.040  14.614  1.00  0.00           N  
ATOM   1186  CA  GLY B 793      55.058  23.972  15.728  1.00  0.00           C  
ATOM   1187  C   GLY B 793      53.654  24.345  16.163  1.00  0.00           C  
ATOM   1188  O   GLY B 793      53.345  24.348  17.355  1.00  0.00           O  
ATOM   1189  N   LYS B 794      52.799  24.653  15.191  1.00  0.00           N  
ATOM   1190  CA  LYS B 794      51.416  25.060  15.467  1.00  0.00           C  
ATOM   1191  C   LYS B 794      50.586  23.905  16.025  1.00  0.00           C  
ATOM   1192  O   LYS B 794      49.749  24.103  16.900  1.00  0.00           O  
ATOM   1193  CB  LYS B 794      50.742  25.597  14.197  1.00  0.00           C  
ATOM   1194  CG  LYS B 794      51.350  26.871  13.625  1.00  0.00           C  
ATOM   1195  CD  LYS B 794      50.747  27.198  12.273  1.00  0.00           C  
ATOM   1196  CE  LYS B 794      51.127  28.596  11.818  1.00  0.00           C  
ATOM   1197  NZ  LYS B 794      50.563  28.933  10.475  1.00  0.00           N  
ATOM   1198  N   ALA B 795      50.825  22.700  15.516  1.00  0.00           N  
ATOM   1199  CA  ALA B 795      50.087  21.518  15.955  1.00  0.00           C  
ATOM   1200  C   ALA B 795      50.420  21.143  17.407  1.00  0.00           C  
ATOM   1201  O   ALA B 795      49.521  20.808  18.169  1.00  0.00           O  
ATOM   1202  CB  ALA B 795      50.350  20.348  15.025  1.00  0.00           C  
ATOM   1203  N   ILE B 796      51.694  21.217  17.790  1.00  0.00           N  
ATOM   1204  CA  ILE B 796      52.102  20.973  19.175  1.00  0.00           C  
ATOM   1205  C   ILE B 796      51.688  22.108  20.105  1.00  0.00           C  
ATOM   1206  O   ILE B 796      51.189  21.869  21.207  1.00  0.00           O  
ATOM   1207  CB  ILE B 796      53.612  20.807  19.296  1.00  0.00           C  
ATOM   1208  CG1 ILE B 796      54.066  19.558  18.562  1.00  0.00           C  
ATOM   1209  CG2 ILE B 796      54.025  20.689  20.750  1.00  0.00           C  
ATOM   1210  CD1 ILE B 796      55.543  19.496  18.430  1.00  0.00           C  
ATOM   1211  N   ALA B 797      51.921  23.344  19.672  1.00  0.00           N  
ATOM   1212  CA  ALA B 797      51.478  24.515  20.428  1.00  0.00           C  
ATOM   1213  C   ALA B 797      50.028  24.334  20.863  1.00  0.00           C  
ATOM   1214  O   ALA B 797      49.676  24.596  22.011  1.00  0.00           O  
ATOM   1215  CB  ALA B 797      51.643  25.802  19.605  1.00  0.00           C  
ATOM   1216  N   GLU B 798      49.197  23.855  19.945  1.00  0.00           N  
ATOM   1217  CA  GLU B 798      47.784  23.628  20.240  1.00  0.00           C  
ATOM   1218  C   GLU B 798      47.573  22.432  21.175  1.00  0.00           C  
ATOM   1219  O   GLU B 798      46.911  22.545  22.207  1.00  0.00           O  
ATOM   1220  CB  GLU B 798      46.996  23.407  18.949  1.00  0.00           C  
ATOM   1221  CG  GLU B 798      45.505  23.200  19.171  1.00  0.00           C  
ATOM   1222  CD  GLU B 798      44.713  23.115  17.874  1.00  0.00           C  
ATOM   1223  OE1 GLU B 798      43.467  23.027  17.970  1.00  0.00           O  
ATOM   1224  OE2 GLU B 798      45.316  23.137  16.774  1.00  0.00           O  
ATOM   1225  N   GLY B 799      48.137  21.288  20.805  1.00  0.00           N  
ATOM   1226  CA  GLY B 799      47.989  20.070  21.594  1.00  0.00           C  
ATOM   1227  C   GLY B 799      48.452  20.220  23.032  1.00  0.00           C  
ATOM   1228  O   GLY B 799      47.819  19.686  23.943  1.00  0.00           O  
ATOM   1229  N   LEU B 800      49.555  20.945  23.232  1.00  0.00           N  
ATOM   1230  CA  LEU B 800      50.068  21.244  24.569  1.00  0.00           C  
ATOM   1231  C   LEU B 800      49.134  22.221  25.278  1.00  0.00           C  
ATOM   1232  O   LEU B 800      48.518  21.885  26.276  1.00  0.00           O  
ATOM   1233  CB  LEU B 800      51.469  21.852  24.475  1.00  0.00           C  
ATOM   1234  CG  LEU B 800      52.382  21.670  25.686  1.00  0.00           C  
ATOM   1235  CD1 LEU B 800      53.085  20.338  25.541  1.00  0.00           C  
ATOM   1236  CD2 LEU B 800      53.398  22.822  25.813  1.00  0.00           C  
ATOM   1237  N   LEU B 801      49.010  23.425  24.739  1.00  0.00           N  
ATOM   1238  CA  LEU B 801      48.285  24.485  25.427  1.00  0.00           C  
ATOM   1239  C   LEU B 801      46.784  24.209  25.575  1.00  0.00           C  
ATOM   1240  O   LEU B 801      46.140  24.764  26.471  1.00  0.00           O  
ATOM   1241  CB  LEU B 801      48.498  25.830  24.722  1.00  0.00           C  
ATOM   1242  CG  LEU B 801      49.899  26.426  24.797  1.00  0.00           C  
ATOM   1243  CD1 LEU B 801      49.957  27.750  24.012  1.00  0.00           C  
ATOM   1244  CD2 LEU B 801      50.322  26.621  26.247  1.00  0.00           C  
ATOM   1245  N   SER B 802      46.217  23.376  24.707  1.00  0.00           N  
ATOM   1246  CA  SER B 802      44.787  23.088  24.803  1.00  0.00           C  
ATOM   1247  C   SER B 802      44.548  22.169  25.980  1.00  0.00           C  
ATOM   1248  O   SER B 802      43.469  22.186  26.560  1.00  0.00           O  
ATOM   1249  CB  SER B 802      44.230  22.475  23.520  1.00  0.00           C  
ATOM   1250  OG  SER B 802      44.877  21.253  23.237  1.00  0.00           O  
ATOM   1251  N   GLN B 803      45.564  21.388  26.346  1.00  0.00           N  
ATOM   1252  CA  GLN B 803      45.499  20.566  27.562  1.00  0.00           C  
ATOM   1253  C   GLN B 803      45.563  21.403  28.848  1.00  0.00           C  
ATOM   1254  O   GLN B 803      45.477  20.852  29.939  1.00  0.00           O  
ATOM   1255  CB  GLN B 803      46.609  19.503  27.574  1.00  0.00           C  
ATOM   1256  CG  GLN B 803      46.355  18.330  26.657  1.00  0.00           C  
ATOM   1257  CD  GLN B 803      47.540  17.390  26.572  1.00  0.00           C  
ATOM   1258  OE1 GLN B 803      47.453  16.233  26.979  1.00  0.00           O  
ATOM   1259  NE2 GLN B 803      48.655  17.883  26.051  1.00  0.00           N  
ATOM   1260  N   PHE B 807      45.727  22.718  28.726  1.00  0.00           N  
ATOM   1261  CA  PHE B 807      45.708  23.607  29.883  1.00  0.00           C  
ATOM   1262  C   PHE B 807      44.518  24.559  29.823  1.00  0.00           C  
ATOM   1263  O   PHE B 807      44.547  25.665  30.381  1.00  0.00           O  
ATOM   1264  CB  PHE B 807      47.027  24.372  29.980  1.00  0.00           C  
ATOM   1265  CG  PHE B 807      48.159  23.526  30.440  1.00  0.00           C  
ATOM   1266  CD1 PHE B 807      48.664  22.528  29.627  1.00  0.00           C  
ATOM   1267  CD2 PHE B 807      48.706  23.706  31.695  1.00  0.00           C  
ATOM   1268  CE1 PHE B 807      49.707  21.734  30.046  1.00  0.00           C  
ATOM   1269  CE2 PHE B 807      49.751  22.908  32.130  1.00  0.00           C  
ATOM   1270  CZ  PHE B 807      50.256  21.920  31.301  1.00  0.00           C  
ATOM   1271  N   GLY B 808      43.464  24.125  29.145  1.00  0.00           N  
ATOM   1272  CA  GLY B 808      42.223  24.883  29.107  1.00  0.00           C  
ATOM   1273  C   GLY B 808      42.213  26.107  28.221  1.00  0.00           C  
ATOM   1274  O   GLY B 808      41.274  26.900  28.295  1.00  0.00           O  
ATOM   1275  N   PHE B1141      43.240  26.275  27.389  1.00  0.00           N  
ATOM   1276  CA  PHE B1141      43.221  27.330  26.380  1.00  0.00           C  
ATOM   1277  C   PHE B1141      42.371  26.842  25.199  1.00  0.00           C  
ATOM   1278  O   PHE B1141      42.451  25.679  24.797  1.00  0.00           O  
ATOM   1279  CB  PHE B1141      44.636  27.717  25.932  1.00  0.00           C  
ATOM   1280  CG  PHE B1141      45.452  28.399  27.001  1.00  0.00           C  
ATOM   1281  CD1 PHE B1141      46.383  27.682  27.746  1.00  0.00           C  
ATOM   1282  CD2 PHE B1141      45.306  29.766  27.247  1.00  0.00           C  
ATOM   1283  CE1 PHE B1141      47.144  28.306  28.723  1.00  0.00           C  
ATOM   1284  CE2 PHE B1141      46.065  30.399  28.225  1.00  0.00           C  
ATOM   1285  CZ  PHE B1141      46.985  29.667  28.967  1.00  0.00           C  
ATOM   1286  N   THR B1153      41.568  27.750  24.654  1.00  0.00           N  
ATOM   1287  CA  THR B1153      40.518  27.418  23.707  1.00  0.00           C  
ATOM   1288  C   THR B1153      40.870  27.767  22.263  1.00  0.00           C  
ATOM   1289  O   THR B1153      40.753  26.930  21.367  1.00  0.00           O  
ATOM   1290  CB  THR B1153      39.274  28.199  24.079  1.00  0.00           C  
ATOM   1291  OG1 THR B1153      38.844  27.771  25.374  1.00  0.00           O  
ATOM   1292  CG2 THR B1153      38.163  28.001  23.042  1.00  0.00           C  
ATOM   1293  N   ASN B1154      41.270  29.018  22.047  1.00  0.00           N  
ATOM   1294  CA  ASN B1154      41.654  29.502  20.730  1.00  0.00           C  
ATOM   1295  C   ASN B1154      43.154  29.808  20.678  1.00  0.00           C  
ATOM   1296  O   ASN B1154      43.825  29.813  21.712  1.00  0.00           O  
ATOM   1297  CB  ASN B1154      40.830  30.743  20.395  1.00  0.00           C  
ATOM   1298  CG  ASN B1154      40.637  30.939  18.899  1.00  0.00           C  
ATOM   1299  OD1 ASN B1154      41.353  30.351  18.086  1.00  0.00           O  
ATOM   1300  ND2 ASN B1154      39.664  31.769  18.529  1.00  0.00           N  
ATOM   1301  N   PHE B1155      43.681  30.032  19.473  1.00  0.00           N  
ATOM   1302  CA  PHE B1155      45.122  30.242  19.278  1.00  0.00           C  
ATOM   1303  C   PHE B1155      45.441  31.178  18.113  1.00  0.00           C  
ATOM   1304  O   PHE B1155      44.806  31.106  17.070  1.00  0.00           O  
ATOM   1305  CB  PHE B1155      45.808  28.907  19.026  1.00  0.00           C  
ATOM   1306  CG  PHE B1155      45.656  27.931  20.148  1.00  0.00           C  
ATOM   1307  CD1 PHE B1155      44.573  27.070  20.202  1.00  0.00           C  
ATOM   1308  CD2 PHE B1155      46.588  27.874  21.154  1.00  0.00           C  
ATOM   1309  CE1 PHE B1155      44.425  26.160  21.252  1.00  0.00           C  
ATOM   1310  CE2 PHE B1155      46.451  26.965  22.198  1.00  0.00           C  
ATOM   1311  CZ  PHE B1155      45.365  26.109  22.248  1.00  0.00           C  
ATOM   1312  N   LYS B1156      46.432  32.049  18.299  1.00  0.00           N  
ATOM   1313  CA  LYS B1156      46.979  32.874  17.218  1.00  0.00           C  
ATOM   1314  C   LYS B1156      48.490  32.635  17.108  1.00  0.00           C  
ATOM   1315  O   LYS B1156      49.149  32.320  18.101  1.00  0.00           O  
ATOM   1316  CB  LYS B1156      46.663  34.351  17.452  1.00  0.00           C  
ATOM   1317  CG  LYS B1156      45.193  34.662  17.267  1.00  0.00           C  
ATOM   1318  CD  LYS B1156      44.870  36.147  17.327  1.00  0.00           C  
ATOM   1319  CE  LYS B1156      43.421  36.403  16.864  1.00  0.00           C  
ATOM   1320  NZ  LYS B1156      43.011  37.847  16.878  1.00  0.00           N  
ATOM   1321  N   PHE B1157      49.022  32.751  15.891  1.00  0.00           N  
ATOM   1322  CA  PHE B1157      50.435  32.498  15.624  1.00  0.00           C  
ATOM   1323  C   PHE B1157      51.065  33.704  14.934  1.00  0.00           C  
ATOM   1324  O   PHE B1157      51.260  33.724  13.718  1.00  0.00           O  
ATOM   1325  CB  PHE B1157      50.598  31.242  14.775  1.00  0.00           C  
ATOM   1326  CG  PHE B1157      50.124  29.991  15.449  1.00  0.00           C  
ATOM   1327  CD1 PHE B1157      48.958  29.362  15.045  1.00  0.00           C  
ATOM   1328  CD2 PHE B1157      50.843  29.433  16.484  1.00  0.00           C  
ATOM   1329  CE1 PHE B1157      48.520  28.200  15.660  1.00  0.00           C  
ATOM   1330  CE2 PHE B1157      50.406  28.263  17.105  1.00  0.00           C  
ATOM   1331  CZ  PHE B1157      49.244  27.653  16.687  1.00  0.00           C  
ATOM   1332  N   ILE B1158      51.382  34.706  15.744  1.00  0.00           N  
ATOM   1333  CA  ILE B1158      52.018  35.936  15.289  1.00  0.00           C  
ATOM   1334  C   ILE B1158      53.508  35.706  15.011  1.00  0.00           C  
ATOM   1335  O   ILE B1158      54.200  35.118  15.839  1.00  0.00           O  
ATOM   1336  CB  ILE B1158      51.893  37.020  16.369  1.00  0.00           C  
ATOM   1337  CG1 ILE B1158      50.423  37.381  16.577  1.00  0.00           C  
ATOM   1338  CG2 ILE B1158      52.716  38.243  16.010  1.00  0.00           C  
ATOM   1339  CD1 ILE B1158      50.158  38.093  17.882  1.00  0.00           C  
ATOM   1340  N   PRO B1159      54.008  36.158  13.847  1.00  0.00           N  
ATOM   1341  CA  PRO B1159      55.444  36.069  13.591  1.00  0.00           C  
ATOM   1342  C   PRO B1159      56.260  37.012  14.473  1.00  0.00           C  
ATOM   1343  O   PRO B1159      55.893  38.176  14.651  1.00  0.00           O  
ATOM   1344  CB  PRO B1159      55.574  36.483  12.122  1.00  0.00           C  
ATOM   1345  CG  PRO B1159      54.200  36.435  11.571  1.00  0.00           C  
ATOM   1346  CD  PRO B1159      53.292  36.738  12.701  1.00  0.00           C  
ATOM   1347  N   ASP B1160      57.365  36.502  15.008  1.00  0.00           N  
ATOM   1348  CA  ASP B1160      58.199  37.254  15.939  1.00  0.00           C  
ATOM   1349  C   ASP B1160      59.046  38.263  15.179  1.00  0.00           C  
ATOM   1350  O   ASP B1160      59.812  37.891  14.290  1.00  0.00           O  
ATOM   1351  CB  ASP B1160      59.104  36.300  16.728  1.00  0.00           C  
ATOM   1352  CG  ASP B1160      59.760  36.960  17.937  1.00  0.00           C  
ATOM   1353  OD1 ASP B1160      59.855  38.215  17.986  1.00  0.00           O  
ATOM   1354  OD2 ASP B1160      60.184  36.204  18.843  1.00  0.00           O  
ATOM   1355  N   GLU B1161      58.922  39.535  15.544  1.00  0.00           N  
ATOM   1356  CA  GLU B1161      59.695  40.595  14.897  1.00  0.00           C  
ATOM   1357  C   GLU B1161      61.200  40.421  15.072  1.00  0.00           C  
ATOM   1358  O   GLU B1161      61.972  40.982  14.307  1.00  0.00           O  
ATOM   1359  CB  GLU B1161      59.287  41.969  15.431  1.00  0.00           C  
ATOM   1360  CG  GLU B1161      57.876  42.393  15.051  1.00  0.00           C  
ATOM   1361  CD  GLU B1161      57.636  43.896  15.229  1.00  0.00           C  
ATOM   1362  OE1 GLU B1161      58.611  44.684  15.148  1.00  0.00           O  
ATOM   1363  OE2 GLU B1161      56.463  44.295  15.437  1.00  0.00           O  
ATOM   1364  N   LYS B1425      61.612  39.663  16.083  1.00  0.00           N  
ATOM   1365  CA  LYS B1425      63.030  39.426  16.331  1.00  0.00           C  
ATOM   1366  C   LYS B1425      63.737  38.844  15.112  1.00  0.00           C  
ATOM   1367  O   LYS B1425      64.735  39.402  14.647  1.00  0.00           O  
ATOM   1368  CB  LYS B1425      63.226  38.494  17.528  1.00  0.00           C  
ATOM   1369  CG  LYS B1425      62.937  39.157  18.861  1.00  0.00           C  
ATOM   1370  CD  LYS B1425      63.165  38.193  20.018  1.00  0.00           C  
ATOM   1371  CE  LYS B1425      62.476  38.677  21.295  1.00  0.00           C  
ATOM   1372  NZ  LYS B1425      62.502  37.636  22.379  1.00  0.00           N  
ATOM   1373  N   LYS B1437      63.207  37.738  14.596  1.00  0.00           N  
ATOM   1374  CA  LYS B1437      63.847  36.980  13.518  1.00  0.00           C  
ATOM   1375  C   LYS B1437      65.239  36.517  13.955  1.00  0.00           C  
ATOM   1376  O   LYS B1437      66.247  36.823  13.316  1.00  0.00           O  
ATOM   1377  CB  LYS B1437      63.884  37.785  12.206  1.00  0.00           C  
ATOM   1378  CG  LYS B1437      62.509  37.974  11.588  1.00  0.00           C  
ATOM   1379  CD  LYS B1437      62.569  38.668  10.246  1.00  0.00           C  
ATOM   1380  CE  LYS B1437      61.175  38.823   9.649  1.00  0.00           C  
ATOM   1381  NZ  LYS B1437      61.116  39.878   8.582  1.00  0.00           N  
ATOM   1382  N   SER B1438      65.271  35.785  15.066  1.00  0.00           N  
ATOM   1383  CA  SER B1438      66.508  35.226  15.608  1.00  0.00           C  
ATOM   1384  C   SER B1438      67.131  34.288  14.596  1.00  0.00           C  
ATOM   1385  O   SER B1438      66.454  33.421  14.053  1.00  0.00           O  
ATOM   1386  CB  SER B1438      66.237  34.474  16.907  1.00  0.00           C  
ATOM   1387  OG  SER B1438      65.580  35.315  17.841  1.00  0.00           O  
ATOM   1388  N   LYS B1443      68.427  34.464  14.360  1.00  0.00           N  
ATOM   1389  CA  LYS B1443      69.100  33.875  13.201  1.00  0.00           C  
ATOM   1390  C   LYS B1443      69.605  32.444  13.413  1.00  0.00           C  
ATOM   1391  O   LYS B1443      70.296  31.891  12.559  1.00  0.00           O  
ATOM   1392  CB  LYS B1443      70.228  34.802  12.724  1.00  0.00           C  
ATOM   1393  CG  LYS B1443      69.734  36.202  12.350  1.00  0.00           C  
ATOM   1394  CD  LYS B1443      70.753  36.956  11.522  1.00  0.00           C  
ATOM   1395  CE  LYS B1443      70.227  38.316  11.098  1.00  0.00           C  
ATOM   1396  NZ  LYS B1443      71.310  39.148  10.490  1.00  0.00           N  
ATOM   1397  N   TYR B1444      69.247  31.839  14.540  1.00  0.00           N  
ATOM   1398  CA  TYR B1444      69.381  30.390  14.696  1.00  0.00           C  
ATOM   1399  C   TYR B1444      68.055  29.712  14.343  1.00  0.00           C  
ATOM   1400  O   TYR B1444      67.918  28.503  14.503  1.00  0.00           O  
ATOM   1401  CB  TYR B1444      69.846  30.017  16.112  1.00  0.00           C  
ATOM   1402  CG  TYR B1444      68.802  30.214  17.192  1.00  0.00           C  
ATOM   1403  CD1 TYR B1444      67.991  29.163  17.596  1.00  0.00           C  
ATOM   1404  CD2 TYR B1444      68.628  31.452  17.806  1.00  0.00           C  
ATOM   1405  CE1 TYR B1444      67.035  29.337  18.567  1.00  0.00           C  
ATOM   1406  CE2 TYR B1444      67.675  31.633  18.782  1.00  0.00           C  
ATOM   1407  CZ  TYR B1444      66.883  30.571  19.156  1.00  0.00           C  
ATOM   1408  OH  TYR B1444      65.929  30.734  20.121  1.00  0.00           O  
ATOM   1409  N   TYR B1446      67.089  30.509  13.876  1.00  0.00           N  
ATOM   1410  CA  TYR B1446      65.833  30.020  13.297  1.00  0.00           C  
ATOM   1411  C   TYR B1446      65.746  30.426  11.819  1.00  0.00           C  
ATOM   1412  O   TYR B1446      66.056  31.563  11.463  1.00  0.00           O  
ATOM   1413  CB  TYR B1446      64.613  30.627  14.015  1.00  0.00           C  
ATOM   1414  CG  TYR B1446      64.204  30.005  15.335  1.00  0.00           C  
ATOM   1415  CD1 TYR B1446      63.727  30.799  16.369  1.00  0.00           C  
ATOM   1416  CD2 TYR B1446      64.268  28.635  15.545  1.00  0.00           C  
ATOM   1417  CE1 TYR B1446      63.342  30.251  17.577  1.00  0.00           C  
ATOM   1418  CE2 TYR B1446      63.886  28.080  16.751  1.00  0.00           C  
ATOM   1419  CZ  TYR B1446      63.425  28.890  17.760  1.00  0.00           C  
ATOM   1420  OH  TYR B1446      63.042  28.320  18.950  1.00  0.00           O  
ATOM   1421  N   THR B1447      65.295  29.500  10.973  1.00  0.00           N  
ATOM   1422  CA  THR B1447      64.977  29.793   9.573  1.00  0.00           C  
ATOM   1423  C   THR B1447      64.143  31.075   9.447  1.00  0.00           C  
ATOM   1424  O   THR B1447      63.212  31.276  10.206  1.00  0.00           O  
ATOM   1425  CB  THR B1447      64.187  28.626   8.954  1.00  0.00           C  
ATOM   1426  OG1 THR B1447      64.996  27.444   8.948  1.00  0.00           O  
ATOM   1427  CG2 THR B1447      63.744  28.954   7.536  1.00  0.00           C  
ATOM   1428  N   PRO B1448      64.482  31.954   8.496  1.00  0.00           N  
ATOM   1429  CA  PRO B1448      63.836  33.263   8.395  1.00  0.00           C  
ATOM   1430  C   PRO B1448      62.323  33.320   8.693  1.00  0.00           C  
ATOM   1431  O   PRO B1448      61.934  33.813   9.753  1.00  0.00           O  
ATOM   1432  CB  PRO B1448      64.148  33.681   6.955  1.00  0.00           C  
ATOM   1433  CG  PRO B1448      65.487  33.109   6.706  1.00  0.00           C  
ATOM   1434  CD  PRO B1448      65.523  31.794   7.464  1.00  0.00           C  
ATOM   1435  N   GLU B1456      61.481  32.805   7.802  1.00  0.00           N  
ATOM   1436  CA  GLU B1456      60.035  33.067   7.891  1.00  0.00           C  
ATOM   1437  C   GLU B1456      59.360  32.193   8.957  1.00  0.00           C  
ATOM   1438  O   GLU B1456      58.139  32.235   9.155  1.00  0.00           O  
ATOM   1439  CB  GLU B1456      59.369  32.882   6.526  1.00  0.00           C  
ATOM   1440  CG  GLU B1456      60.149  33.524   5.375  1.00  0.00           C  
ATOM   1441  CD  GLU B1456      59.346  33.649   4.099  1.00  0.00           C  
ATOM   1442  OE1 GLU B1456      58.119  33.402   4.138  1.00  0.00           O  
ATOM   1443  OE2 GLU B1456      59.943  33.996   3.054  1.00  0.00           O  
ATOM   1444  N   THR B1457      60.179  31.394   9.632  1.00  0.00           N  
ATOM   1445  CA  THR B1457      59.769  30.635  10.797  1.00  0.00           C  
ATOM   1446  C   THR B1457      59.892  31.540  12.039  1.00  0.00           C  
ATOM   1447  O   THR B1457      60.028  32.765  11.907  1.00  0.00           O  
ATOM   1448  CB  THR B1457      60.626  29.358  10.916  1.00  0.00           C  
ATOM   1449  OG1 THR B1457      59.875  28.347  11.580  1.00  0.00           O  
ATOM   1450  CG2 THR B1457      61.909  29.609  11.675  1.00  0.00           C  
ATOM   1451  N   GLN B1458      59.848  30.938  13.224  1.00  0.00           N  
ATOM   1452  CA  GLN B1458      59.857  31.643  14.523  1.00  0.00           C  
ATOM   1453  C   GLN B1458      58.557  32.387  14.760  1.00  0.00           C  
ATOM   1454  O   GLN B1458      58.361  33.514  14.314  1.00  0.00           O  
ATOM   1455  CB  GLN B1458      61.051  32.586  14.762  1.00  0.00           C  
ATOM   1456  CG  GLN B1458      61.009  33.157  16.203  1.00  0.00           C  
ATOM   1457  CD  GLN B1458      62.167  34.068  16.576  1.00  0.00           C  
ATOM   1458  OE1 GLN B1458      62.424  35.079  15.927  1.00  0.00           O  
ATOM   1459  NE2 GLN B1458      62.841  33.733  17.658  1.00  0.00           N  
ATOM   1460  N   THR B1459      57.690  31.736  15.515  1.00  0.00           N  
ATOM   1461  CA  THR B1459      56.383  32.249  15.844  1.00  0.00           C  
ATOM   1462  C   THR B1459      56.278  32.427  17.353  1.00  0.00           C  
ATOM   1463  O   THR B1459      56.880  31.669  18.124  1.00  0.00           O  
ATOM   1464  CB  THR B1459      55.301  31.250  15.413  1.00  0.00           C  
ATOM   1465  OG1 THR B1459      55.567  30.787  14.081  1.00  0.00           O  
ATOM   1466  CG2 THR B1459      53.928  31.885  15.477  1.00  0.00           C  
ATOM   1467  N   GLU B1460      55.509  33.430  17.764  1.00  0.00           N  
ATOM   1468  CA  GLU B1460      55.115  33.563  19.158  1.00  0.00           C  
ATOM   1469  C   GLU B1460      53.633  33.189  19.283  1.00  0.00           C  
ATOM   1470  O   GLU B1460      52.778  33.767  18.607  1.00  0.00           O  
ATOM   1471  CB  GLU B1460      55.422  34.963  19.717  1.00  0.00           C  
ATOM   1472  CG  GLU B1460      55.042  36.130  18.846  1.00  0.00           C  
ATOM   1473  CD  GLU B1460      55.325  37.465  19.520  1.00  0.00           C  
ATOM   1474  OE1 GLU B1460      56.034  37.484  20.550  1.00  0.00           O  
ATOM   1475  OE2 GLU B1460      54.842  38.506  19.018  1.00  0.00           O  
ATOM   1476  N   VAL B1461      53.354  32.201  20.137  1.00  0.00           N  
ATOM   1477  CA  VAL B1461      52.013  31.671  20.306  1.00  0.00           C  
ATOM   1478  C   VAL B1461      51.206  32.507  21.292  1.00  0.00           C  
ATOM   1479  O   VAL B1461      51.668  32.809  22.383  1.00  0.00           O  
ATOM   1480  CB  VAL B1461      52.063  30.239  20.827  1.00  0.00           C  
ATOM   1481  CG1 VAL B1461      50.649  29.673  20.975  1.00  0.00           C  
ATOM   1482  CG2 VAL B1461      52.904  29.373  19.910  1.00  0.00           C  
ATOM   1483  N   TYR B1462      49.999  32.884  20.891  1.00  0.00           N  
ATOM   1484  CA  TYR B1462      49.058  33.582  21.764  1.00  0.00           C  
ATOM   1485  C   TYR B1462      47.846  32.695  21.959  1.00  0.00           C  
ATOM   1486  O   TYR B1462      47.099  32.478  21.019  1.00  0.00           O  
ATOM   1487  CB  TYR B1462      48.620  34.910  21.144  1.00  0.00           C  
ATOM   1488  CG  TYR B1462      49.634  36.012  21.302  1.00  0.00           C  
ATOM   1489  CD1 TYR B1462      50.769  36.053  20.500  1.00  0.00           C  
ATOM   1490  CD2 TYR B1462      49.468  37.008  22.257  1.00  0.00           C  
ATOM   1491  CE1 TYR B1462      51.712  37.058  20.643  1.00  0.00           C  
ATOM   1492  CE2 TYR B1462      50.401  38.015  22.405  1.00  0.00           C  
ATOM   1493  CZ  TYR B1462      51.519  38.036  21.593  1.00  0.00           C  
ATOM   1494  OH  TYR B1462      52.456  39.031  21.729  1.00  0.00           O  
ATOM   1495  N   ALA B1463      47.656  32.174  23.167  1.00  0.00           N  
ATOM   1496  CA  ALA B1463      46.477  31.356  23.483  1.00  0.00           C  
ATOM   1497  C   ALA B1463      45.429  32.194  24.185  1.00  0.00           C  
ATOM   1498  O   ALA B1463      45.765  33.136  24.900  1.00  0.00           O  
ATOM   1499  CB  ALA B1463      46.853  30.202  24.357  1.00  0.00           C  
ATOM   1500  N   TYR B1464      44.162  31.849  23.968  1.00  0.00           N  
ATOM   1501  CA  TYR B1464      43.033  32.489  24.650  1.00  0.00           C  
ATOM   1502  C   TYR B1464      42.561  31.613  25.802  1.00  0.00           C  
ATOM   1503  O   TYR B1464      42.407  30.404  25.636  1.00  0.00           O  
ATOM   1504  CB  TYR B1464      41.877  32.679  23.682  1.00  0.00           C  
ATOM   1505  CG  TYR B1464      40.658  33.291  24.320  1.00  0.00           C  
ATOM   1506  CD1 TYR B1464      40.488  34.673  24.359  1.00  0.00           C  
ATOM   1507  CD2 TYR B1464      39.669  32.491  24.885  1.00  0.00           C  
ATOM   1508  CE1 TYR B1464      39.370  35.245  24.941  1.00  0.00           C  
ATOM   1509  CE2 TYR B1464      38.541  33.057  25.473  1.00  0.00           C  
ATOM   1510  CZ  TYR B1464      38.403  34.437  25.494  1.00  0.00           C  
ATOM   1511  OH  TYR B1464      37.299  35.010  26.072  1.00  0.00           O  
ATOM   1512  N   HIS B1465      42.322  32.212  26.965  1.00  0.00           N  
ATOM   1513  CA  HIS B1465      41.784  31.453  28.088  1.00  0.00           C  
ATOM   1514  C   HIS B1465      40.461  32.032  28.534  1.00  0.00           C  
ATOM   1515  O   HIS B1465      40.386  33.218  28.834  1.00  0.00           O  
ATOM   1516  CB  HIS B1465      42.744  31.403  29.273  1.00  0.00           C  
ATOM   1517  CG  HIS B1465      42.460  30.265  30.204  1.00  0.00           C  
ATOM   1518  ND1 HIS B1465      43.266  29.146  30.294  1.00  0.00           N  
ATOM   1519  CD2 HIS B1465      41.422  30.049  31.043  1.00  0.00           C  
ATOM   1520  CE1 HIS B1465      42.745  28.301  31.170  1.00  0.00           C  
ATOM   1521  NE2 HIS B1465      41.623  28.825  31.637  1.00  0.00           N  
ATOM   1522  N   PRO B1475      39.412  31.193  28.591  1.00  0.00           N  
ATOM   1523  CA  PRO B1475      38.082  31.710  28.893  1.00  0.00           C  
ATOM   1524  C   PRO B1475      37.944  32.230  30.325  1.00  0.00           C  
ATOM   1525  O   PRO B1475      37.403  33.330  30.525  1.00  0.00           O  
ATOM   1526  CB  PRO B1475      37.169  30.493  28.659  1.00  0.00           C  
ATOM   1527  CG  PRO B1475      37.989  29.514  27.911  1.00  0.00           C  
ATOM   1528  CD  PRO B1475      39.377  29.736  28.377  1.00  0.00           C  
ATOM   1529  N   LYS B1476      38.418  31.445  31.299  1.00  0.00           N  
ATOM   1530  CA  LYS B1476      38.485  31.878  32.704  1.00  0.00           C  
ATOM   1531  C   LYS B1476      39.060  33.289  32.829  1.00  0.00           C  
ATOM   1532  O   LYS B1476      38.425  34.166  33.417  1.00  0.00           O  
ATOM   1533  CB  LYS B1476      39.320  30.916  33.559  1.00  0.00           C  
ATOM   1534  CG  LYS B1476      38.785  29.468  33.632  1.00  0.00           C  
ATOM   1535  CD  LYS B1476      38.760  28.940  35.089  1.00  0.00           C  
ATOM   1536  CE  LYS B1476      38.679  27.413  35.178  1.00  0.00           C  
ATOM   1537  NZ  LYS B1476      40.008  26.742  34.906  1.00  0.00           N  
ATOM   1538  N   LEU B1689      40.245  33.508  32.256  1.00  0.00           N  
ATOM   1539  CA  LEU B1689      40.863  34.845  32.219  1.00  0.00           C  
ATOM   1540  C   LEU B1689      40.117  35.783  31.260  1.00  0.00           C  
ATOM   1541  O   LEU B1689      40.134  36.999  31.456  1.00  0.00           O  
ATOM   1542  CB  LEU B1689      42.336  34.768  31.794  1.00  0.00           C  
ATOM   1543  CG  LEU B1689      43.352  34.051  32.704  1.00  0.00           C  
ATOM   1544  CD1 LEU B1689      43.378  34.729  34.078  1.00  0.00           C  
ATOM   1545  CD2 LEU B1689      43.105  32.523  32.819  1.00  0.00           C  
ATOM   1546  N   LYS B1690      39.477  35.224  30.229  1.00  0.00           N  
ATOM   1547  CA  LYS B1690      38.759  36.012  29.219  1.00  0.00           C  
ATOM   1548  C   LYS B1690      39.719  36.995  28.522  1.00  0.00           C  
ATOM   1549  O   LYS B1690      39.486  38.201  28.472  1.00  0.00           O  
ATOM   1550  CB  LYS B1690      37.548  36.718  29.854  1.00  0.00           C  
ATOM   1551  CG  LYS B1690      36.193  36.130  29.457  1.00  0.00           C  
ATOM   1552  CD  LYS B1690      35.579  36.902  28.293  1.00  0.00           C  
ATOM   1553  CE  LYS B1690      34.111  36.556  28.083  1.00  0.00           C  
ATOM   1554  NZ  LYS B1690      33.414  37.571  27.229  1.00  0.00           N  
ATOM   1555  N   GLU B1692      40.798  36.437  27.978  1.00  0.00           N  
ATOM   1556  CA  GLU B1692      41.971  37.208  27.583  1.00  0.00           C  
ATOM   1557  C   GLU B1692      42.915  36.385  26.704  1.00  0.00           C  
ATOM   1558  O   GLU B1692      43.141  35.204  26.973  1.00  0.00           O  
ATOM   1559  CB  GLU B1692      42.737  37.621  28.844  1.00  0.00           C  
ATOM   1560  CG  GLU B1692      43.459  38.953  28.742  1.00  0.00           C  
ATOM   1561  CD  GLU B1692      44.337  39.245  29.954  1.00  0.00           C  
ATOM   1562  OE1 GLU B1692      44.866  38.284  30.572  1.00  0.00           O  
ATOM   1563  OE2 GLU B1692      44.494  40.447  30.280  1.00  0.00           O  
ATOM   1564  N   TRP B1693      43.474  37.012  25.671  1.00  0.00           N  
ATOM   1565  CA  TRP B1693      44.567  36.413  24.892  1.00  0.00           C  
ATOM   1566  C   TRP B1693      45.882  36.650  25.617  1.00  0.00           C  
ATOM   1567  O   TRP B1693      46.116  37.729  26.147  1.00  0.00           O  
ATOM   1568  CB  TRP B1693      44.653  37.026  23.494  1.00  0.00           C  
ATOM   1569  CG  TRP B1693      43.565  36.608  22.569  1.00  0.00           C  
ATOM   1570  CD1 TRP B1693      42.389  37.246  22.361  1.00  0.00           C  
ATOM   1571  CD2 TRP B1693      43.560  35.466  21.712  1.00  0.00           C  
ATOM   1572  NE1 TRP B1693      41.641  36.571  21.433  1.00  0.00           N  
ATOM   1573  CE2 TRP B1693      42.338  35.472  21.017  1.00  0.00           C  
ATOM   1574  CE3 TRP B1693      44.465  34.429  21.474  1.00  0.00           C  
ATOM   1575  CZ2 TRP B1693      41.996  34.490  20.096  1.00  0.00           C  
ATOM   1576  CZ3 TRP B1693      44.124  33.451  20.558  1.00  0.00           C  
ATOM   1577  CH2 TRP B1693      42.902  33.490  19.880  1.00  0.00           C  
ATOM   1578  N   LEU B1700      46.745  35.646  25.640  1.00  0.00           N  
ATOM   1579  CA  LEU B1700      48.015  35.757  26.343  1.00  0.00           C  
ATOM   1580  C   LEU B1700      49.130  35.107  25.548  1.00  0.00           C  
ATOM   1581  O   LEU B1700      48.986  33.963  25.089  1.00  0.00           O  
ATOM   1582  CB  LEU B1700      47.936  35.060  27.700  1.00  0.00           C  
ATOM   1583  CG  LEU B1700      46.782  35.407  28.635  1.00  0.00           C  
ATOM   1584  CD1 LEU B1700      46.857  34.530  29.866  1.00  0.00           C  
ATOM   1585  CD2 LEU B1700      46.815  36.872  29.008  1.00  0.00           C  
ATOM   1586  N   GLU B1701      50.245  35.821  25.391  1.00  0.00           N  
ATOM   1587  CA  GLU B1701      51.455  35.185  24.888  1.00  0.00           C  
ATOM   1588  C   GLU B1701      51.809  34.095  25.891  1.00  0.00           C  
ATOM   1589  O   GLU B1701      51.682  34.285  27.095  1.00  0.00           O  
ATOM   1590  CB  GLU B1701      52.591  36.194  24.704  1.00  0.00           C  
ATOM   1591  CG  GLU B1701      53.968  35.546  24.564  1.00  0.00           C  
ATOM   1592  CD  GLU B1701      54.923  36.334  23.690  1.00  0.00           C  
ATOM   1593  OE1 GLU B1701      54.693  37.549  23.461  1.00  0.00           O  
ATOM   1594  OE2 GLU B1701      55.914  35.720  23.232  1.00  0.00           O  
ATOM   1595  N   VAL B1702      52.221  32.940  25.397  1.00  0.00           N  
ATOM   1596  CA  VAL B1702      52.346  31.779  26.264  1.00  0.00           C  
ATOM   1597  C   VAL B1702      53.451  30.821  25.843  1.00  0.00           C  
ATOM   1598  O   VAL B1702      54.157  30.292  26.710  1.00  0.00           O  
ATOM   1599  CB  VAL B1702      51.000  31.036  26.391  1.00  0.00           C  
ATOM   1600  CG1 VAL B1702      50.369  30.852  25.042  1.00  0.00           C  
ATOM   1601  CG2 VAL B1702      51.185  29.702  27.061  1.00  0.00           C  
ATOM   1602  N   ALA B1703      53.608  30.586  24.543  1.00  0.00           N  
ATOM   1603  CA  ALA B1703      54.748  29.808  24.043  1.00  0.00           C  
ATOM   1604  C   ALA B1703      55.371  30.445  22.804  1.00  0.00           C  
ATOM   1605  O   ALA B1703      54.857  31.437  22.258  1.00  0.00           O  
ATOM   1606  CB  ALA B1703      54.338  28.372  23.756  1.00  0.00           C  
ATOM   1607  N   THR B1704      56.490  29.862  22.381  1.00  0.00           N  
ATOM   1608  CA  THR B1704      57.236  30.334  21.228  1.00  0.00           C  
ATOM   1609  C   THR B1704      57.902  29.164  20.553  1.00  0.00           C  
ATOM   1610  O   THR B1704      58.522  28.347  21.225  1.00  0.00           O  
ATOM   1611  CB  THR B1704      58.318  31.302  21.656  1.00  0.00           C  
ATOM   1612  OG1 THR B1704      57.733  32.592  21.857  1.00  0.00           O  
ATOM   1613  CG2 THR B1704      59.418  31.385  20.603  1.00  0.00           C  
ATOM   1614  N   PHE B1705      57.760  29.067  19.233  1.00  0.00           N  
ATOM   1615  CA  PHE B1705      58.439  28.019  18.471  1.00  0.00           C  
ATOM   1616  C   PHE B1705      59.094  28.584  17.229  1.00  0.00           C  
ATOM   1617  O   PHE B1705      58.733  29.652  16.764  1.00  0.00           O  
ATOM   1618  CB  PHE B1705      57.480  26.878  18.077  1.00  0.00           C  
ATOM   1619  CG  PHE B1705      56.402  27.283  17.093  1.00  0.00           C  
ATOM   1620  CD1 PHE B1705      56.666  27.342  15.728  1.00  0.00           C  
ATOM   1621  CD2 PHE B1705      55.126  27.584  17.532  1.00  0.00           C  
ATOM   1622  CE1 PHE B1705      55.685  27.712  14.830  1.00  0.00           C  
ATOM   1623  CE2 PHE B1705      54.149  27.948  16.643  1.00  0.00           C  
ATOM   1624  CZ  PHE B1705      54.428  28.015  15.284  1.00  0.00           C  
ATOM   1625  N   GLY B1706      60.057  27.835  16.709  1.00  0.00           N  
ATOM   1626  CA  GLY B1706      60.677  28.117  15.427  1.00  0.00           C  
ATOM   1627  C   GLY B1706      61.259  26.841  14.855  1.00  0.00           C  
ATOM   1628  O   GLY B1706      61.229  25.800  15.509  1.00  0.00           O  
ATOM   1629  N   VAL B1707      61.765  26.915  13.626  1.00  0.00           N  
ATOM   1630  CA  VAL B1707      62.474  25.800  13.000  1.00  0.00           C  
ATOM   1631  C   VAL B1707      63.931  26.196  12.872  1.00  0.00           C  
ATOM   1632  O   VAL B1707      64.239  27.217  12.258  1.00  0.00           O  
ATOM   1633  CB  VAL B1707      61.924  25.468  11.605  1.00  0.00           C  
ATOM   1634  CG1 VAL B1707      62.736  24.367  10.975  1.00  0.00           C  
ATOM   1635  CG2 VAL B1707      60.481  25.053  11.691  1.00  0.00           C  
ATOM   1636  N   TYR B1708      64.827  25.398  13.448  1.00  0.00           N  
ATOM   1637  CA  TYR B1708      66.237  25.757  13.469  1.00  0.00           C  
ATOM   1638  C   TYR B1708      66.763  25.957  12.053  1.00  0.00           C  
ATOM   1639  O   TYR B1708      66.396  25.228  11.135  1.00  0.00           O  
ATOM   1640  CB  TYR B1708      67.079  24.698  14.190  1.00  0.00           C  
ATOM   1641  CG  TYR B1708      66.805  24.551  15.672  1.00  0.00           C  
ATOM   1642  CD1 TYR B1708      66.524  25.657  16.473  1.00  0.00           C  
ATOM   1643  CD2 TYR B1708      66.861  23.306  16.284  1.00  0.00           C  
ATOM   1644  CE1 TYR B1708      66.279  25.518  17.837  1.00  0.00           C  
ATOM   1645  CE2 TYR B1708      66.621  23.161  17.648  1.00  0.00           C  
ATOM   1646  CZ  TYR B1708      66.329  24.272  18.414  1.00  0.00           C  
ATOM   1647  OH  TYR B1708      66.089  24.145  19.753  1.00  0.00           O  
ATOM   1648  N   SER B1709      67.614  26.961  11.881  1.00  0.00           N  
ATOM   1649  CA  SER B1709      68.238  27.218  10.594  1.00  0.00           C  
ATOM   1650  C   SER B1709      69.165  26.067  10.213  1.00  0.00           C  
ATOM   1651  O   SER B1709      69.939  25.595  11.050  1.00  0.00           O  
ATOM   1652  CB  SER B1709      69.042  28.520  10.635  1.00  0.00           C  
ATOM   1653  OG  SER B1709      69.608  28.798   9.367  1.00  0.00           O  
ATOM   1654  N   PRO B1710      69.070  25.589   8.957  1.00  0.00           N  
ATOM   1655  CA  PRO B1710      70.057  24.674   8.387  1.00  0.00           C  
ATOM   1656  C   PRO B1710      71.520  25.063   8.625  1.00  0.00           C  
ATOM   1657  O   PRO B1710      72.359  24.170   8.759  1.00  0.00           O  
ATOM   1658  CB  PRO B1710      69.733  24.706   6.899  1.00  0.00           C  
ATOM   1659  CG  PRO B1710      68.279  24.922   6.857  1.00  0.00           C  
ATOM   1660  CD  PRO B1710      67.962  25.829   8.016  1.00  0.00           C  
ATOM   1661  N   VAL B1711      71.825  26.362   8.686  1.00  0.00           N  
ATOM   1662  CA  VAL B1711      73.191  26.815   8.984  1.00  0.00           C  
ATOM   1663  C   VAL B1711      73.659  26.294  10.347  1.00  0.00           C  
ATOM   1664  O   VAL B1711      74.678  25.608  10.434  1.00  0.00           O  
ATOM   1665  CB  VAL B1711      73.323  28.357   8.959  1.00  0.00           C  
ATOM   1666  CG1 VAL B1711      74.731  28.779   9.358  1.00  0.00           C  
ATOM   1667  CG2 VAL B1711      72.981  28.907   7.586  1.00  0.00           C  
ATOM   1668  N   ALA B1742      72.909  26.608  11.401  1.00  0.00           N  
ATOM   1669  CA  ALA B1742      73.250  26.152  12.744  1.00  0.00           C  
ATOM   1670  C   ALA B1742      73.157  24.635  12.851  1.00  0.00           C  
ATOM   1671  O   ALA B1742      73.976  23.999  13.513  1.00  0.00           O  
ATOM   1672  CB  ALA B1742      72.350  26.802  13.763  1.00  0.00           C  
ATOM   1673  N   LEU B1764      72.158  24.059  12.193  1.00  0.00           N  
ATOM   1674  CA  LEU B1764      71.950  22.611  12.214  1.00  0.00           C  
ATOM   1675  C   LEU B1764      73.111  21.841  11.582  1.00  0.00           C  
ATOM   1676  O   LEU B1764      73.594  20.863  12.155  1.00  0.00           O  
ATOM   1677  CB  LEU B1764      70.634  22.246  11.514  1.00  0.00           C  
ATOM   1678  CG  LEU B1764      69.353  22.396  12.341  1.00  0.00           C  
ATOM   1679  CD1 LEU B1764      68.118  22.332  11.453  1.00  0.00           C  
ATOM   1680  CD2 LEU B1764      69.284  21.328  13.422  1.00  0.00           C  
ATOM   1681  N   SER B1765      73.560  22.278  10.410  1.00  0.00           N  
ATOM   1682  CA  SER B1765      74.642  21.583   9.709  1.00  0.00           C  
ATOM   1683  C   SER B1765      76.001  21.799  10.386  1.00  0.00           C  
ATOM   1684  O   SER B1765      76.896  20.966  10.259  1.00  0.00           O  
ATOM   1685  CB  SER B1765      74.682  21.986   8.233  1.00  0.00           C  
ATOM   1686  OG  SER B1765      74.491  23.377   8.077  1.00  0.00           O  
ATOM   1687  N   LYS B1767      76.145  22.901  11.116  1.00  0.00           N  
ATOM   1688  CA  LYS B1767      77.295  23.079  12.004  1.00  0.00           C  
ATOM   1689  C   LYS B1767      77.327  22.001  13.097  1.00  0.00           C  
ATOM   1690  O   LYS B1767      78.388  21.716  13.653  1.00  0.00           O  
ATOM   1691  CB  LYS B1767      77.289  24.470  12.654  1.00  0.00           C  
ATOM   1692  CG  LYS B1767      77.818  25.585  11.775  1.00  0.00           C  
ATOM   1693  CD  LYS B1767      77.925  26.897  12.536  1.00  0.00           C  
ATOM   1694  CE  LYS B1767      78.681  27.946  11.724  1.00  0.00           C  
ATOM   1695  NZ  LYS B1767      79.077  29.133  12.538  1.00  0.00           N  
ATOM   1696  N   TYR B1768      76.166  21.425  13.415  1.00  0.00           N  
ATOM   1697  CA  TYR B1768      76.074  20.307  14.356  1.00  0.00           C  
ATOM   1698  C   TYR B1768      75.822  18.968  13.658  1.00  0.00           C  
ATOM   1699  O   TYR B1768      75.565  17.952  14.314  1.00  0.00           O  
ATOM   1700  CB  TYR B1768      74.981  20.579  15.391  1.00  0.00           C  
ATOM   1701  CG  TYR B1768      75.443  21.455  16.524  1.00  0.00           C  
ATOM   1702  CD1 TYR B1768      75.117  22.802  16.565  1.00  0.00           C  
ATOM   1703  CD2 TYR B1768      76.212  20.933  17.553  1.00  0.00           C  
ATOM   1704  CE1 TYR B1768      75.532  23.602  17.601  1.00  0.00           C  
ATOM   1705  CE2 TYR B1768      76.639  21.727  18.595  1.00  0.00           C  
ATOM   1706  CZ  TYR B1768      76.296  23.064  18.617  1.00  0.00           C  
ATOM   1707  OH  TYR B1768      76.722  23.860  19.658  1.00  0.00           O  
ATOM   1708  N   GLY B1770      75.904  18.966  12.332  1.00  0.00           N  
ATOM   1709  CA  GLY B1770      75.718  17.753  11.556  1.00  0.00           C  
ATOM   1710  C   GLY B1770      74.317  17.192  11.644  1.00  0.00           C  
ATOM   1711  O   GLY B1770      74.140  15.983  11.754  1.00  0.00           O  
ATOM   1712  N   ILE B1771      73.320  18.072  11.608  1.00  0.00           N  
ATOM   1713  CA  ILE B1771      71.927  17.659  11.616  1.00  0.00           C  
ATOM   1714  C   ILE B1771      71.380  17.889  10.214  1.00  0.00           C  
ATOM   1715  O   ILE B1771      71.255  19.028   9.768  1.00  0.00           O  
ATOM   1716  CB  ILE B1771      71.115  18.446  12.666  1.00  0.00           C  
ATOM   1717  CG1 ILE B1771      71.621  18.125  14.075  1.00  0.00           C  
ATOM   1718  CG2 ILE B1771      69.634  18.114  12.563  1.00  0.00           C  
ATOM   1719  CD1 ILE B1771      71.037  19.005  15.150  1.00  0.00           C  
ATOM   1720  N   ASP B1772      71.065  16.799   9.522  1.00  0.00           N  
ATOM   1721  CA  ASP B1772      70.644  16.846   8.115  1.00  0.00           C  
ATOM   1722  C   ASP B1772      69.154  17.122   7.919  1.00  0.00           C  
ATOM   1723  O   ASP B1772      68.769  17.795   6.964  1.00  0.00           O  
ATOM   1724  CB  ASP B1772      70.997  15.530   7.435  1.00  0.00           C  
ATOM   1725  CG  ASP B1772      72.474  15.232   7.498  1.00  0.00           C  
ATOM   1726  OD1 ASP B1772      73.269  16.199   7.466  1.00  0.00           O  
ATOM   1727  OD2 ASP B1772      72.837  14.036   7.584  1.00  0.00           O  
ATOM   1728  N   VAL B1773      68.321  16.588   8.809  1.00  0.00           N  
ATOM   1729  CA  VAL B1773      66.889  16.861   8.775  1.00  0.00           C  
ATOM   1730  C   VAL B1773      66.617  18.211   9.447  1.00  0.00           C  
ATOM   1731  O   VAL B1773      67.444  18.696  10.226  1.00  0.00           O  
ATOM   1732  CB  VAL B1773      66.071  15.750   9.480  1.00  0.00           C  
ATOM   1733  CG1 VAL B1773      66.500  14.381   8.990  1.00  0.00           C  
ATOM   1734  CG2 VAL B1773      66.218  15.836  10.997  1.00  0.00           C  
ATOM   1735  N   PRO B1774      65.469  18.835   9.136  1.00  0.00           N  
ATOM   1736  CA  PRO B1774      65.068  20.016   9.882  1.00  0.00           C  
ATOM   1737  C   PRO B1774      64.584  19.642  11.279  1.00  0.00           C  
ATOM   1738  O   PRO B1774      64.206  18.496  11.524  1.00  0.00           O  
ATOM   1739  CB  PRO B1774      63.919  20.578   9.051  1.00  0.00           C  
ATOM   1740  CG  PRO B1774      63.331  19.396   8.411  1.00  0.00           C  
ATOM   1741  CD  PRO B1774      64.491  18.502   8.088  1.00  0.00           C  
ATOM   1742  N   VAL B1775      64.613  20.615  12.180  1.00  0.00           N  
ATOM   1743  CA  VAL B1775      64.211  20.419  13.565  1.00  0.00           C  
ATOM   1744  C   VAL B1775      63.356  21.601  14.028  1.00  0.00           C  
ATOM   1745  O   VAL B1775      63.801  22.750  13.980  1.00  0.00           O  
ATOM   1746  CB  VAL B1775      65.440  20.297  14.478  1.00  0.00           C  
ATOM   1747  CG1 VAL B1775      65.020  20.231  15.940  1.00  0.00           C  
ATOM   1748  CG2 VAL B1775      66.256  19.083  14.090  1.00  0.00           C  
ATOM   1749  N   MET B1776      62.130  21.311  14.460  1.00  0.00           N  
ATOM   1750  CA  MET B1776      61.229  22.333  14.986  1.00  0.00           C  
ATOM   1751  C   MET B1776      61.308  22.333  16.495  1.00  0.00           C  
ATOM   1752  O   MET B1776      61.362  21.281  17.104  1.00  0.00           O  
ATOM   1753  CB  MET B1776      59.793  22.063  14.530  1.00  0.00           C  
ATOM   1754  CG  MET B1776      58.782  23.128  14.973  1.00  0.00           C  
ATOM   1755  SD  MET B1776      58.253  22.996  16.702  1.00  0.00           S  
ATOM   1756  CE  MET B1776      57.575  21.342  16.747  1.00  0.00           C  
ATOM   1757  N   ASN B1777      61.293  23.516  17.091  1.00  0.00           N  
ATOM   1758  CA  ASN B1777      61.498  23.659  18.528  1.00  0.00           C  
ATOM   1759  C   ASN B1777      60.484  24.607  19.168  1.00  0.00           C  
ATOM   1760  O   ASN B1777      60.457  25.791  18.850  1.00  0.00           O  
ATOM   1761  CB  ASN B1777      62.916  24.165  18.791  1.00  0.00           C  
ATOM   1762  CG  ASN B1777      63.085  24.715  20.180  1.00  0.00           C  
ATOM   1763  OD1 ASN B1777      63.478  25.867  20.355  1.00  0.00           O  
ATOM   1764  ND2 ASN B1777      62.768  23.899  21.185  1.00  0.00           N  
ATOM   1765  N   LEU B1778      59.671  24.078  20.082  1.00  0.00           N  
ATOM   1766  CA  LEU B1778      58.646  24.853  20.787  1.00  0.00           C  
ATOM   1767  C   LEU B1778      59.080  25.009  22.241  1.00  0.00           C  
ATOM   1768  O   LEU B1778      59.643  24.080  22.829  1.00  0.00           O  
ATOM   1769  CB  LEU B1778      57.290  24.135  20.684  1.00  0.00           C  
ATOM   1770  CG  LEU B1778      55.971  24.739  21.192  1.00  0.00           C  
ATOM   1771  CD1 LEU B1778      55.540  24.141  22.509  1.00  0.00           C  
ATOM   1772  CD2 LEU B1778      56.051  26.243  21.300  1.00  0.00           C  
ATOM   1773  N   GLY B1779      58.832  26.190  22.802  1.00  0.00           N  
ATOM   1774  CA  GLY B1779      59.289  26.541  24.141  1.00  0.00           C  
ATOM   1775  C   GLY B1779      58.214  27.264  24.941  1.00  0.00           C  
ATOM   1776  O   GLY B1779      57.442  28.071  24.400  1.00  0.00           O  
ATOM   1777  N   LEU B1782      58.187  26.988  26.243  1.00  0.00           N  
ATOM   1778  CA  LEU B1782      57.116  27.434  27.130  1.00  0.00           C  
ATOM   1779  C   LEU B1782      57.648  27.771  28.523  1.00  0.00           C  
ATOM   1780  O   LEU B1782      58.342  26.957  29.153  1.00  0.00           O  
ATOM   1781  CB  LEU B1782      56.083  26.318  27.245  1.00  0.00           C  
ATOM   1782  CG  LEU B1782      54.785  26.613  27.989  1.00  0.00           C  
ATOM   1783  CD1 LEU B1782      54.114  27.832  27.421  1.00  0.00           C  
ATOM   1784  CD2 LEU B1782      53.847  25.420  27.902  1.00  0.00           C  
ATOM   1785  N   GLY B1783      57.310  28.964  29.006  1.00  0.00           N  
ATOM   1786  CA  GLY B1783      57.750  29.415  30.331  1.00  0.00           C  
ATOM   1787  C   GLY B1783      56.934  28.810  31.460  1.00  0.00           C  
ATOM   1788  O   GLY B1783      55.838  29.290  31.758  1.00  0.00           O  
ATOM   1789  N   VAL B1784      57.479  27.773  32.096  1.00  0.00           N  
ATOM   1790  CA  VAL B1784      56.805  27.109  33.210  1.00  0.00           C  
ATOM   1791  C   VAL B1784      56.285  28.138  34.220  1.00  0.00           C  
ATOM   1792  O   VAL B1784      55.092  28.183  34.535  1.00  0.00           O  
ATOM   1793  CB  VAL B1784      57.751  26.147  33.948  1.00  0.00           C  
ATOM   1794  CG1 VAL B1784      57.072  25.577  35.175  1.00  0.00           C  
ATOM   1795  CG2 VAL B1784      58.195  25.031  33.035  1.00  0.00           C  
ATOM   1796  N   GLU B1785      57.198  28.969  34.706  1.00  0.00           N  
ATOM   1797  CA  GLU B1785      56.870  29.980  35.697  1.00  0.00           C  
ATOM   1798  C   GLU B1785      55.611  30.710  35.269  1.00  0.00           C  
ATOM   1799  O   GLU B1785      54.664  30.799  36.034  1.00  0.00           O  
ATOM   1800  CB  GLU B1785      58.010  30.988  35.905  1.00  0.00           C  
ATOM   1801  CG  GLU B1785      59.447  30.452  35.717  1.00  0.00           C  
ATOM   1802  CD  GLU B1785      59.856  29.426  36.759  1.00  0.00           C  
ATOM   1803  OE1 GLU B1785      59.670  29.670  37.968  1.00  0.00           O  
ATOM   1804  OE2 GLU B1785      60.388  28.370  36.368  1.00  0.00           O  
ATOM   1805  N   ARG B1786      55.583  31.208  34.039  1.00  0.00           N  
ATOM   1806  CA  ARG B1786      54.455  32.034  33.591  1.00  0.00           C  
ATOM   1807  C   ARG B1786      53.155  31.272  33.426  1.00  0.00           C  
ATOM   1808  O   ARG B1786      52.085  31.815  33.667  1.00  0.00           O  
ATOM   1809  CB  ARG B1786      54.754  32.709  32.264  1.00  0.00           C  
ATOM   1810  CG  ARG B1786      53.695  33.729  31.921  1.00  0.00           C  
ATOM   1811  CD  ARG B1786      53.817  34.245  30.537  1.00  0.00           C  
ATOM   1812  NE  ARG B1786      52.749  35.203  30.294  1.00  0.00           N  
ATOM   1813  CZ  ARG B1786      52.625  35.913  29.181  1.00  0.00           C  
ATOM   1814  NH1 ARG B1786      53.516  35.764  28.193  1.00  0.00           N  
ATOM   1815  NH2 ARG B1786      51.611  36.771  29.049  1.00  0.00           N  
ATOM   1816  N   LEU B1787      53.247  30.030  32.967  1.00  0.00           N  
ATOM   1817  CA  LEU B1787      52.060  29.189  32.852  1.00  0.00           C  
ATOM   1818  C   LEU B1787      51.497  29.080  34.258  1.00  0.00           C  
ATOM   1819  O   LEU B1787      50.327  29.382  34.501  1.00  0.00           O  
ATOM   1820  CB  LEU B1787      52.404  27.803  32.290  1.00  0.00           C  
ATOM   1821  CG  LEU B1787      51.395  27.187  31.325  1.00  0.00           C  
ATOM   1822  CD1 LEU B1787      51.623  25.684  31.242  1.00  0.00           C  
ATOM   1823  CD2 LEU B1787      49.985  27.499  31.744  1.00  0.00           C  
ATOM   1824  N   ALA B1788      52.374  28.698  35.187  1.00  0.00           N  
ATOM   1825  CA  ALA B1788      52.023  28.587  36.601  1.00  0.00           C  
ATOM   1826  C   ALA B1788      51.362  29.856  37.136  1.00  0.00           C  
ATOM   1827  O   ALA B1788      50.399  29.786  37.884  1.00  0.00           O  
ATOM   1828  CB  ALA B1788      53.256  28.212  37.430  1.00  0.00           C  
ATOM   1829  N   MET B1789      51.861  31.013  36.727  1.00  0.00           N  
ATOM   1830  CA  MET B1789      51.242  32.278  37.122  1.00  0.00           C  
ATOM   1831  C   MET B1789      49.816  32.380  36.609  1.00  0.00           C  
ATOM   1832  O   MET B1789      48.903  32.615  37.396  1.00  0.00           O  
ATOM   1833  CB  MET B1789      52.020  33.491  36.602  1.00  0.00           C  
ATOM   1834  CG  MET B1789      53.453  33.602  37.081  1.00  0.00           C  
ATOM   1835  SD  MET B1789      53.915  35.335  37.308  1.00  0.00           S  
ATOM   1836  CE  MET B1789      53.305  36.103  35.797  1.00  0.00           C  
ATOM   1837  N   ILE B1790      49.639  32.203  35.294  1.00  0.00           N  
ATOM   1838  CA  ILE B1790      48.327  32.374  34.641  1.00  0.00           C  
ATOM   1839  C   ILE B1790      47.299  31.431  35.242  1.00  0.00           C  
ATOM   1840  O   ILE B1790      46.218  31.866  35.670  1.00  0.00           O  
ATOM   1841  CB  ILE B1790      48.354  32.101  33.113  1.00  0.00           C  
ATOM   1842  CG1 ILE B1790      49.223  33.119  32.373  1.00  0.00           C  
ATOM   1843  CG2 ILE B1790      46.944  32.163  32.541  1.00  0.00           C  
ATOM   1844  CD1 ILE B1790      49.416  32.782  30.894  1.00  0.00           C  
ATOM   1845  N   SER B1791      47.636  30.145  35.274  1.00  0.00           N  
ATOM   1846  CA  SER B1791      46.715  29.157  35.807  1.00  0.00           C  
ATOM   1847  C   SER B1791      46.555  29.311  37.318  1.00  0.00           C  
ATOM   1848  O   SER B1791      45.465  29.107  37.837  1.00  0.00           O  
ATOM   1849  CB  SER B1791      47.136  27.739  35.435  1.00  0.00           C  
ATOM   1850  OG  SER B1791      48.427  27.460  35.911  1.00  0.00           O  
ATOM   1851  N   GLY B1792      47.609  29.713  38.022  1.00  0.00           N  
ATOM   1852  CA  GLY B1792      47.512  29.921  39.478  1.00  0.00           C  
ATOM   1853  C   GLY B1792      46.989  31.285  39.899  1.00  0.00           C  
ATOM   1854  O   GLY B1792      46.964  31.618  41.080  1.00  0.00           O  
ATOM   1855  N   ASN B1793      46.558  32.068  38.924  1.00  0.00           N  
ATOM   1856  CA  ASN B1793      46.291  33.493  39.112  1.00  0.00           C  
ATOM   1857  C   ASN B1793      47.247  34.244  40.060  1.00  0.00           C  
ATOM   1858  O   ASN B1793      46.801  34.981  40.949  1.00  0.00           O  
ATOM   1859  CB  ASN B1793      44.838  33.733  39.520  1.00  0.00           C  
ATOM   1860  CG  ASN B1793      44.300  35.027  38.937  1.00  0.00           C  
ATOM   1861  OD1 ASN B1793      43.975  35.978  39.659  1.00  0.00           O  
ATOM   1862  ND2 ASN B1793      44.254  35.088  37.607  1.00  0.00           N  
ATOM   1863  N   PHE B1794      48.552  34.059  39.841  1.00  0.00           N  
ATOM   1864  CA  PHE B1794      49.586  34.775  40.584  1.00  0.00           C  
ATOM   1865  C   PHE B1794      50.004  36.041  39.857  1.00  0.00           C  
ATOM   1866  O   PHE B1794      50.292  36.009  38.664  1.00  0.00           O  
ATOM   1867  CB  PHE B1794      50.814  33.903  40.757  1.00  0.00           C  
ATOM   1868  CG  PHE B1794      50.605  32.733  41.665  1.00  0.00           C  
ATOM   1869  CD1 PHE B1794      50.484  31.458  41.159  1.00  0.00           C  
ATOM   1870  CD2 PHE B1794      50.550  32.907  43.031  1.00  0.00           C  
ATOM   1871  CE1 PHE B1794      50.316  30.380  41.996  1.00  0.00           C  
ATOM   1872  CE2 PHE B1794      50.374  31.841  43.866  1.00  0.00           C  
ATOM   1873  CZ  PHE B1794      50.257  30.574  43.347  1.00  0.00           C  
ATOM   1874  N   ALA B1795      50.071  37.152  40.582  1.00  0.00           N  
ATOM   1875  CA  ALA B1795      50.440  38.439  39.990  1.00  0.00           C  
ATOM   1876  C   ALA B1795      51.933  38.769  40.084  1.00  0.00           C  
ATOM   1877  O   ALA B1795      52.332  39.860  39.718  1.00  0.00           O  
ATOM   1878  CB  ALA B1795      49.623  39.555  40.641  1.00  0.00           C  
ATOM   1879  N   ASP B1796      52.760  37.851  40.569  1.00  0.00           N  
ATOM   1880  CA  ASP B1796      54.163  38.170  40.860  1.00  0.00           C  
ATOM   1881  C   ASP B1796      55.021  36.922  41.001  1.00  0.00           C  
ATOM   1882  O   ASP B1796      54.887  36.193  41.988  1.00  0.00           O  
ATOM   1883  CB  ASP B1796      54.248  38.960  42.164  1.00  0.00           C  
ATOM   1884  CG  ASP B1796      55.673  39.280  42.562  1.00  0.00           C  
ATOM   1885  OD1 ASP B1796      56.557  38.431  42.340  1.00  0.00           O  
ATOM   1886  OD2 ASP B1796      55.911  40.385  43.102  1.00  0.00           O  
ATOM   1887  N   VAL B1797      55.918  36.685  40.044  1.00  0.00           N  
ATOM   1888  CA  VAL B1797      56.710  35.449  40.038  1.00  0.00           C  
ATOM   1889  C   VAL B1797      57.553  35.261  41.290  1.00  0.00           C  
ATOM   1890  O   VAL B1797      57.746  34.132  41.761  1.00  0.00           O  
ATOM   1891  CB  VAL B1797      57.660  35.368  38.834  1.00  0.00           C  
ATOM   1892  CG1 VAL B1797      56.881  35.208  37.553  1.00  0.00           C  
ATOM   1893  CG2 VAL B1797      58.564  36.589  38.781  1.00  0.00           C  
ATOM   1894  N   ARG B1798      58.058  36.368  41.822  1.00  0.00           N  
ATOM   1895  CA  ARG B1798      58.956  36.308  42.973  1.00  0.00           C  
ATOM   1896  C   ARG B1798      58.262  35.747  44.196  1.00  0.00           C  
ATOM   1897  O   ARG B1798      58.829  34.885  44.868  1.00  0.00           O  
ATOM   1898  CB  ARG B1798      59.563  37.679  43.279  1.00  0.00           C  
ATOM   1899  CG  ARG B1798      61.058  37.761  42.938  1.00  0.00           C  
ATOM   1900  CD  ARG B1798      61.944  37.036  43.977  1.00  0.00           C  
ATOM   1901  NE  ARG B1798      62.165  37.887  45.158  1.00  0.00           N  
ATOM   1902  CZ  ARG B1798      62.865  37.531  46.228  1.00  0.00           C  
ATOM   1903  NH1 ARG B1798      63.454  36.318  46.284  1.00  0.00           N  
ATOM   1904  NH2 ARG B1798      62.975  38.386  47.246  1.00  0.00           N  
ATOM   1905  N   GLU B1799      57.038  36.211  44.463  1.00  0.00           N  
ATOM   1906  CA  GLU B1799      56.205  35.642  45.532  1.00  0.00           C  
ATOM   1907  C   GLU B1799      55.808  34.200  45.230  1.00  0.00           C  
ATOM   1908  O   GLU B1799      55.943  33.321  46.081  1.00  0.00           O  
ATOM   1909  CB  GLU B1799      54.939  36.463  45.745  1.00  0.00           C  
ATOM   1910  CG  GLU B1799      55.180  37.751  46.463  1.00  0.00           C  
ATOM   1911  CD  GLU B1799      53.903  38.439  46.853  1.00  0.00           C  
ATOM   1912  OE1 GLU B1799      52.963  37.704  47.241  1.00  0.00           O  
ATOM   1913  OE2 GLU B1799      53.842  39.698  46.776  1.00  0.00           O  
ATOM   1914  N   MET B1800      55.299  33.964  44.027  1.00  0.00           N  
ATOM   1915  CA  MET B1800      54.797  32.658  43.670  1.00  0.00           C  
ATOM   1916  C   MET B1800      55.862  31.565  43.827  1.00  0.00           C  
ATOM   1917  O   MET B1800      55.569  30.449  44.312  1.00  0.00           O  
ATOM   1918  CB  MET B1800      54.261  32.686  42.248  1.00  0.00           C  
ATOM   1919  CG  MET B1800      53.912  31.330  41.696  1.00  0.00           C  
ATOM   1920  SD  MET B1800      53.677  31.420  39.930  1.00  0.00           S  
ATOM   1921  CE  MET B1800      54.550  29.960  39.438  1.00  0.00           C  
ATOM   1922  N   VAL B1801      57.095  31.873  43.427  1.00  0.00           N  
ATOM   1923  CA  VAL B1801      58.175  30.868  43.482  1.00  0.00           C  
ATOM   1924  C   VAL B1801      58.685  30.703  44.911  1.00  0.00           C  
ATOM   1925  O   VAL B1801      58.879  29.572  45.377  1.00  0.00           O  
ATOM   1926  CB  VAL B1801      59.364  31.236  42.572  1.00  0.00           C  
ATOM   1927  CG1 VAL B1801      60.417  30.150  42.630  1.00  0.00           C  
ATOM   1928  CG2 VAL B1801      58.898  31.449  41.155  1.00  0.00           C  
ATOM   1929  N   TYR B1802      58.884  31.840  45.589  1.00  0.00           N  
ATOM   1930  CA  TYR B1802      59.456  31.877  46.924  1.00  0.00           C  
ATOM   1931  C   TYR B1802      58.516  32.603  47.879  1.00  0.00           C  
ATOM   1932  O   TYR B1802      58.802  33.720  48.324  1.00  0.00           O  
ATOM   1933  CB  TYR B1802      60.796  32.603  46.905  1.00  0.00           C  
ATOM   1934  CG  TYR B1802      61.800  32.082  45.911  1.00  0.00           C  
ATOM   1935  CD1 TYR B1802      62.063  32.760  44.729  1.00  0.00           C  
ATOM   1936  CD2 TYR B1802      62.506  30.924  46.161  1.00  0.00           C  
ATOM   1937  CE1 TYR B1802      62.997  32.289  43.818  1.00  0.00           C  
ATOM   1938  CE2 TYR B1802      63.440  30.444  45.257  1.00  0.00           C  
ATOM   1939  CZ  TYR B1802      63.680  31.139  44.092  1.00  0.00           C  
ATOM   1940  OH  TYR B1802      64.604  30.658  43.205  1.00  0.00           O  
ATOM   1941  N   PRO B1803      57.380  31.984  48.204  1.00  0.00           N  
ATOM   1942  CA  PRO B1803      56.422  32.664  49.064  1.00  0.00           C  
ATOM   1943  C   PRO B1803      56.887  32.791  50.514  1.00  0.00           C  
ATOM   1944  O   PRO B1803      56.344  33.617  51.261  1.00  0.00           O  
ATOM   1945  CB  PRO B1803      55.189  31.776  48.955  1.00  0.00           C  
ATOM   1946  CG  PRO B1803      55.741  30.453  48.715  1.00  0.00           C  
ATOM   1947  CD  PRO B1803      56.895  30.663  47.799  1.00  0.00           C  
ATOM   1948  N   GLN B1804      57.881  31.983  50.891  1.00  0.00           N  
ATOM   1949  CA  GLN B1804      58.480  32.029  52.231  1.00  0.00           C  
ATOM   1950  C   GLN B1804      59.003  33.395  52.661  1.00  0.00           C  
ATOM   1951  O   GLN B1804      59.026  33.713  53.855  1.00  0.00           O  
ATOM   1952  CB  GLN B1804      59.618  31.022  52.356  1.00  0.00           C  
ATOM   1953  CG  GLN B1804      60.732  31.202  51.339  1.00  0.00           C  
ATOM   1954  CD  GLN B1804      60.712  30.139  50.279  1.00  0.00           C  
ATOM   1955  OE1 GLN B1804      61.684  29.409  50.103  1.00  0.00           O  
ATOM   1956  NE2 GLN B1804      59.589  30.016  49.583  1.00  0.00           N  
ATOM   1957  N   PHE B1805      59.416  34.203  51.694  1.00  0.00           N  
ATOM   1958  CA  PHE B1805      60.018  35.507  51.994  1.00  0.00           C  
ATOM   1959  C   PHE B1805      59.024  36.658  51.990  1.00  0.00           C  
ATOM   1960  O   PHE B1805      59.412  37.794  51.818  1.00  0.00           O  
ATOM   1961  CB  PHE B1805      61.152  35.820  51.000  1.00  0.00           C  
ATOM   1962  CG  PHE B1805      62.175  34.733  50.892  1.00  0.00           C  
ATOM   1963  CD1 PHE B1805      62.449  34.140  49.680  1.00  0.00           C  
ATOM   1964  CD2 PHE B1805      62.842  34.284  52.017  1.00  0.00           C  
ATOM   1965  CE1 PHE B1805      63.374  33.102  49.595  1.00  0.00           C  
ATOM   1966  CE2 PHE B1805      63.768  33.266  51.943  1.00  0.00           C  
ATOM   1967  CZ  PHE B1805      64.033  32.666  50.731  1.00  0.00           C  
ATOM   1968  N   TYR B1806      57.741  36.397  52.182  1.00  0.00           N  
ATOM   1969  CA  TYR B1806      56.769  37.484  52.147  1.00  0.00           C  
ATOM   1970  C   TYR B1806      55.737  37.362  53.256  1.00  0.00           C  
ATOM   1971  O   TYR B1806      55.568  36.291  53.839  1.00  0.00           O  
ATOM   1972  CB  TYR B1806      56.073  37.484  50.799  1.00  0.00           C  
ATOM   1973  CG  TYR B1806      56.982  37.735  49.621  1.00  0.00           C  
ATOM   1974  CD1 TYR B1806      57.892  36.775  49.192  1.00  0.00           C  
ATOM   1975  CD2 TYR B1806      56.903  38.920  48.909  1.00  0.00           C  
ATOM   1976  CE1 TYR B1806      58.714  37.010  48.094  1.00  0.00           C  
ATOM   1977  CE2 TYR B1806      57.707  39.156  47.814  1.00  0.00           C  
ATOM   1978  CZ  TYR B1806      58.607  38.204  47.407  1.00  0.00           C  
ATOM   1979  OH  TYR B1806      59.394  38.460  46.316  1.00  0.00           O  
ATOM   1980  N   GLU B1807      55.027  38.449  53.540  1.00  0.00           N  
ATOM   1981  CA  GLU B1807      54.006  38.384  54.562  1.00  0.00           C  
ATOM   1982  C   GLU B1807      53.273  37.067  54.395  1.00  0.00           C  
ATOM   1983  O   GLU B1807      52.723  36.792  53.329  1.00  0.00           O  
ATOM   1984  CB  GLU B1807      53.008  39.529  54.437  1.00  0.00           C  
ATOM   1985  CG  GLU B1807      53.488  40.852  55.005  1.00  0.00           C  
ATOM   1986  CD  GLU B1807      52.486  41.963  54.788  1.00  0.00           C  
ATOM   1987  OE1 GLU B1807      51.313  41.661  54.481  1.00  0.00           O  
ATOM   1988  OE2 GLU B1807      52.874  43.140  54.921  1.00  0.00           O  
ATOM   1989  N   HIS B1808      53.304  36.246  55.440  1.00  0.00           N  
ATOM   1990  CA  HIS B1808      52.492  35.038  55.502  1.00  0.00           C  
ATOM   1991  C   HIS B1808      51.102  35.464  55.924  1.00  0.00           C  
ATOM   1992  O   HIS B1808      50.847  35.679  57.103  1.00  0.00           O  
ATOM   1993  CB  HIS B1808      53.091  34.041  56.498  1.00  0.00           C  
ATOM   1994  CG  HIS B1808      52.431  32.692  56.501  1.00  0.00           C  
ATOM   1995  ND1 HIS B1808      52.764  31.697  55.608  1.00  0.00           N  
ATOM   1996  CD2 HIS B1808      51.488  32.163  57.314  1.00  0.00           C  
ATOM   1997  CE1 HIS B1808      52.040  30.622  55.858  1.00  0.00           C  
ATOM   1998  NE2 HIS B1808      51.258  30.878  56.889  1.00  0.00           N  
ATOM   1999  N   LYS B1809      50.225  35.628  54.941  1.00  0.00           N  
ATOM   2000  CA  LYS B1809      48.858  36.073  55.178  1.00  0.00           C  
ATOM   2001  C   LYS B1809      48.050  34.947  55.801  1.00  0.00           C  
ATOM   2002  O   LYS B1809      47.735  33.967  55.126  1.00  0.00           O  
ATOM   2003  CB  LYS B1809      48.202  36.508  53.863  1.00  0.00           C  
ATOM   2004  CG  LYS B1809      48.744  37.813  53.295  1.00  0.00           C  
ATOM   2005  CD  LYS B1809      48.220  39.021  54.077  1.00  0.00           C  
ATOM   2006  CE  LYS B1809      48.442  40.325  53.323  1.00  0.00           C  
ATOM   2007  NZ  LYS B1809      47.701  41.453  53.948  1.00  0.00           N  
ATOM   2008  N   LEU B1810      47.729  35.076  57.089  1.00  0.00           N  
ATOM   2009  CA  LEU B1810      46.897  34.084  57.764  1.00  0.00           C  
ATOM   2010  C   LEU B1810      45.466  34.172  57.241  1.00  0.00           C  
ATOM   2011  O   LEU B1810      44.783  35.193  57.405  1.00  0.00           O  
ATOM   2012  CB  LEU B1810      46.914  34.251  59.288  1.00  0.00           C  
ATOM   2013  CG  LEU B1810      48.267  34.250  59.993  1.00  0.00           C  
ATOM   2014  CD1 LEU B1810      48.095  34.710  61.418  1.00  0.00           C  
ATOM   2015  CD2 LEU B1810      48.910  32.872  59.939  1.00  0.00           C  
ATOM   2016  N   ASN B1811      45.053  33.089  56.586  1.00  0.00           N  
ATOM   2017  CA  ASN B1811      43.689  32.869  56.116  1.00  0.00           C  
ATOM   2018  C   ASN B1811      42.623  33.378  57.098  1.00  0.00           C  
ATOM   2019  O   ASN B1811      42.917  33.682  58.253  1.00  0.00           O  
ATOM   2020  CB  ASN B1811      43.522  31.361  55.876  1.00  0.00           C  
ATOM   2021  CG  ASN B1811      42.280  31.011  55.099  1.00  0.00           C  
ATOM   2022  OD1 ASN B1811      41.342  31.801  55.000  1.00  0.00           O  
ATOM   2023  ND2 ASN B1811      42.261  29.805  54.546  1.00  0.00           N  
ATOM   2024  N   ASP B1812      41.387  33.493  56.625  1.00  0.00           N  
ATOM   2025  CA  ASP B1812      40.252  33.821  57.487  1.00  0.00           C  
ATOM   2026  C   ASP B1812      39.920  32.610  58.359  1.00  0.00           C  
ATOM   2027  O   ASP B1812      39.631  32.739  59.541  1.00  0.00           O  
ATOM   2028  CB  ASP B1812      39.044  34.207  56.631  1.00  0.00           C  
ATOM   2029  CG  ASP B1812      38.274  35.371  57.196  1.00  0.00           C  
ATOM   2030  OD1 ASP B1812      38.876  36.435  57.445  1.00  0.00           O  
ATOM   2031  OD2 ASP B1812      37.054  35.227  57.358  1.00  0.00           O  
ATOM   2032  N   ARG B1813      39.975  31.431  57.754  1.00  0.00           N  
ATOM   2033  CA  ARG B1813      39.764  30.160  58.450  1.00  0.00           C  
ATOM   2034  C   ARG B1813      40.878  29.862  59.446  1.00  0.00           C  
ATOM   2035  O   ARG B1813      40.677  29.125  60.399  1.00  0.00           O  
ATOM   2036  CB  ARG B1813      39.703  29.020  57.422  1.00  0.00           C  
ATOM   2037  CG  ARG B1813      38.696  27.913  57.704  1.00  0.00           C  
ATOM   2038  CD  ARG B1813      38.905  27.201  59.022  1.00  0.00           C  
ATOM   2039  NE  ARG B1813      40.206  26.561  59.134  1.00  0.00           N  
ATOM   2040  CZ  ARG B1813      40.529  25.665  60.063  1.00  0.00           C  
ATOM   2041  NH1 ARG B1813      39.655  25.284  60.982  1.00  0.00           N  
ATOM   2042  NH2 ARG B1813      41.746  25.133  60.070  1.00  0.00           N  
ATOM   2043  N   ASN B1814      42.065  30.404  59.205  1.00  0.00           N  
ATOM   2044  CA  ASN B1814      43.201  30.140  60.078  1.00  0.00           C  
ATOM   2045  C   ASN B1814      43.145  30.968  61.334  1.00  0.00           C  
ATOM   2046  O   ASN B1814      43.388  30.445  62.410  1.00  0.00           O  
ATOM   2047  CB  ASN B1814      44.538  30.345  59.353  1.00  0.00           C  
ATOM   2048  CG  ASN B1814      44.981  29.109  58.588  1.00  0.00           C  
ATOM   2049  OD1 ASN B1814      44.155  28.299  58.144  1.00  0.00           O  
ATOM   2050  ND2 ASN B1814      46.293  28.951  58.437  1.00  0.00           N  
ATOM   2051  N   VAL B1815      42.816  32.249  61.210  1.00  0.00           N  
ATOM   2052  CA  VAL B1815      42.656  33.102  62.392  1.00  0.00           C  
ATOM   2053  C   VAL B1815      41.511  32.565  63.268  1.00  0.00           C  
ATOM   2054  O   VAL B1815      41.563  32.648  64.500  1.00  0.00           O  
ATOM   2055  CB  VAL B1815      42.397  34.579  62.021  1.00  0.00           C  
ATOM   2056  CG1 VAL B1815      42.331  35.438  63.275  1.00  0.00           C  
ATOM   2057  CG2 VAL B1815      43.485  35.093  61.095  1.00  0.00           C  
ATOM   2058  N   ALA B1816      40.496  31.992  62.619  1.00  0.00           N  
ATOM   2059  CA  ALA B1816      39.407  31.304  63.311  1.00  0.00           C  
ATOM   2060  C   ALA B1816      39.914  30.173  64.203  1.00  0.00           C  
ATOM   2061  O   ALA B1816      39.314  29.886  65.229  1.00  0.00           O  
ATOM   2062  CB  ALA B1816      38.398  30.761  62.303  1.00  0.00           C  
ATOM   2063  N   SER B1817      41.016  29.540  63.812  1.00  0.00           N  
ATOM   2064  CA  SER B1817      41.570  28.424  64.568  1.00  0.00           C  
ATOM   2065  C   SER B1817      42.584  28.851  65.632  1.00  0.00           C  
ATOM   2066  O   SER B1817      43.161  28.000  66.312  1.00  0.00           O  
ATOM   2067  CB  SER B1817      42.228  27.435  63.611  1.00  0.00           C  
ATOM   2068  OG  SER B1817      43.464  27.944  63.155  1.00  0.00           O  
ATOM   2069  N   MET B1818      42.804  30.159  65.766  1.00  0.00           N  
ATOM   2070  CA  MET B1818      43.753  30.697  66.742  1.00  0.00           C  
ATOM   2071  C   MET B1818      43.074  31.540  67.817  1.00  0.00           C  
ATOM   2072  O   MET B1818      43.749  32.149  68.646  1.00  0.00           O  
ATOM   2073  CB  MET B1818      44.823  31.535  66.042  1.00  0.00           C  
ATOM   2074  CG  MET B1818      45.646  30.768  65.027  1.00  0.00           C  
ATOM   2075  SD  MET B1818      46.841  31.845  64.232  1.00  0.00           S  
ATOM   2076  CE  MET B1818      48.321  31.408  65.142  1.00  0.00           C  
ATOM   2077  N   VAL B1819      41.744  31.580  67.796  1.00  0.00           N  
ATOM   2078  CA  VAL B1819      40.965  32.158  68.888  1.00  0.00           C  
ATOM   2079  C   VAL B1819      40.550  31.008  69.808  1.00  0.00           C  
ATOM   2080  O   VAL B1819      39.643  30.238  69.480  1.00  0.00           O  
ATOM   2081  CB  VAL B1819      39.713  32.898  68.367  1.00  0.00           C  
ATOM   2082  CG1 VAL B1819      38.921  33.460  69.514  1.00  0.00           C  
ATOM   2083  CG2 VAL B1819      40.106  34.008  67.412  1.00  0.00           C  
ATOM   2084  N   LYS B1820      41.231  30.894  70.946  1.00  0.00           N  
ATOM   2085  CA  LYS B1820      41.056  29.766  71.864  1.00  0.00           C  
ATOM   2086  C   LYS B1820      40.486  30.209  73.210  1.00  0.00           C  
ATOM   2087  O   LYS B1820      40.512  31.393  73.545  1.00  0.00           O  
ATOM   2088  CB  LYS B1820      42.393  29.043  72.083  1.00  0.00           C  
ATOM   2089  CG  LYS B1820      42.999  28.422  70.819  1.00  0.00           C  
ATOM   2090  CD  LYS B1820      44.354  27.761  71.092  1.00  0.00           C  
ATOM   2091  CE  LYS B1820      45.152  27.545  69.804  1.00  0.00           C  
ATOM   2092  NZ  LYS B1820      46.595  27.269  70.068  1.00  0.00           N  
ATOM   2093  N   LEU B1821      39.957  29.246  73.965  1.00  0.00           N  
ATOM   2094  CA  LEU B1821      39.480  29.500  75.323  1.00  0.00           C  
ATOM   2095  C   LEU B1821      40.680  29.659  76.245  1.00  0.00           C  
ATOM   2096  O   LEU B1821      41.557  28.795  76.279  1.00  0.00           O  
ATOM   2097  CB  LEU B1821      38.564  28.376  75.825  1.00  0.00           C  
ATOM   2098  CG  LEU B1821      37.078  28.547  75.501  1.00  0.00           C  
ATOM   2099  CD1 LEU B1821      36.325  27.263  75.763  1.00  0.00           C  
ATOM   2100  CD2 LEU B1821      36.486  29.681  76.310  1.00  0.00           C  
ATOM   2101  N   ASP B1822      40.703  30.770  76.983  1.00  0.00           N  
ATOM   2102  CA  ASP B1822      41.858  31.158  77.793  1.00  0.00           C  
ATOM   2103  C   ASP B1822      42.149  30.125  78.864  1.00  0.00           C  
ATOM   2104  O   ASP B1822      43.178  29.451  78.802  1.00  0.00           O  
ATOM   2105  CB  ASP B1822      41.642  32.538  78.430  1.00  0.00           C  
ATOM   2106  CG  ASP B1822      42.791  32.960  79.341  1.00  0.00           C  
ATOM   2107  OD1 ASP B1822      42.741  34.091  79.857  1.00  0.00           O  
ATOM   2108  OD2 ASP B1822      43.744  32.183  79.548  1.00  0.00           O  
ATOM   2109  N   LYS B1830      41.244  29.996  79.830  1.00  0.00           N  
ATOM   2110  CA  LYS B1830      41.448  29.082  80.958  1.00  0.00           C  
ATOM   2111  C   LYS B1830      40.272  28.119  81.091  1.00  0.00           C  
ATOM   2112  O   LYS B1830      39.107  28.505  80.975  1.00  0.00           O  
ATOM   2113  CB  LYS B1830      41.737  29.834  82.272  1.00  0.00           C  
ATOM   2114  CG  LYS B1830      40.960  31.130  82.457  1.00  0.00           C  
ATOM   2115  CD  LYS B1830      41.763  32.209  83.178  1.00  0.00           C  
ATOM   2116  CE  LYS B1830      41.366  33.617  82.699  1.00  0.00           C  
ATOM   2117  NZ  LYS B1830      42.366  34.665  83.079  1.00  0.00           N  
ATOM   2118  N   VAL B1831      40.619  26.851  81.304  1.00  0.00           N  
ATOM   2119  CA  VAL B1831      39.672  25.749  81.349  1.00  0.00           C  
ATOM   2120  C   VAL B1831      40.139  24.744  82.400  1.00  0.00           C  
ATOM   2121  O   VAL B1831      41.323  24.422  82.464  1.00  0.00           O  
ATOM   2122  CB  VAL B1831      39.598  25.050  79.981  1.00  0.00           C  
ATOM   2123  CG1 VAL B1831      38.818  23.751  80.070  1.00  0.00           C  
ATOM   2124  CG2 VAL B1831      38.981  25.982  78.953  1.00  0.00           C  
ATOM   2125  N   PRO B1832      39.215  24.239  83.228  1.00  0.00           N  
ATOM   2126  CA  PRO B1832      39.627  23.341  84.293  1.00  0.00           C  
ATOM   2127  C   PRO B1832      40.279  22.074  83.769  1.00  0.00           C  
ATOM   2128  O   PRO B1832      39.789  21.481  82.817  1.00  0.00           O  
ATOM   2129  CB  PRO B1832      38.304  23.008  84.993  1.00  0.00           C  
ATOM   2130  CG  PRO B1832      37.278  23.233  83.969  1.00  0.00           C  
ATOM   2131  CD  PRO B1832      37.757  24.433  83.232  1.00  0.00           C  
ATOM   2132  N   VAL B1833      41.376  21.669  84.400  1.00  0.00           N  
ATOM   2133  CA  VAL B1833      42.105  20.465  83.995  1.00  0.00           C  
ATOM   2134  C   VAL B1833      41.338  19.185  84.347  1.00  0.00           C  
ATOM   2135  O   VAL B1833      41.413  18.186  83.627  1.00  0.00           O  
ATOM   2136  CB  VAL B1833      43.503  20.405  84.659  1.00  0.00           C  
ATOM   2137  CG1 VAL B1833      44.256  19.150  84.225  1.00  0.00           C  
ATOM   2138  CG2 VAL B1833      44.309  21.649  84.315  1.00  0.00           C  
ATOM   2139  N   MET B1834      40.583  19.234  85.440  1.00  0.00           N  
ATOM   2140  CA  MET B1834      40.016  18.038  86.042  1.00  0.00           C  
ATOM   2141  C   MET B1834      38.629  17.772  85.481  1.00  0.00           C  
ATOM   2142  O   MET B1834      37.827  18.687  85.367  1.00  0.00           O  
ATOM   2143  CB  MET B1834      39.999  18.205  87.561  1.00  0.00           C  
ATOM   2144  CG  MET B1834      41.376  18.643  88.097  1.00  0.00           C  
ATOM   2145  SD  MET B1834      41.609  18.675  89.894  1.00  0.00           S  
ATOM   2146  CE  MET B1834      43.366  19.067  89.977  1.00  0.00           C  
ATOM   2147  N   ASP B1835      38.359  16.515  85.134  1.00  0.00           N  
ATOM   2148  CA  ASP B1835      37.180  16.149  84.340  1.00  0.00           C  
ATOM   2149  C   ASP B1835      35.858  16.585  84.948  1.00  0.00           C  
ATOM   2150  O   ASP B1835      35.120  17.359  84.333  1.00  0.00           O  
ATOM   2151  CB  ASP B1835      37.149  14.647  84.092  1.00  0.00           C  
ATOM   2152  CG  ASP B1835      38.314  14.184  83.260  1.00  0.00           C  
ATOM   2153  OD1 ASP B1835      39.202  15.015  82.970  1.00  0.00           O  
ATOM   2154  OD2 ASP B1835      38.347  12.989  82.903  1.00  0.00           O  
ATOM   2155  N   GLU B1836      35.555  16.092  86.145  1.00  0.00           N  
ATOM   2156  CA  GLU B1836      34.289  16.432  86.801  1.00  0.00           C  
ATOM   2157  C   GLU B1836      34.025  17.939  86.809  1.00  0.00           C  
ATOM   2158  O   GLU B1836      32.894  18.375  86.575  1.00  0.00           O  
ATOM   2159  CB  GLU B1836      34.246  15.891  88.229  1.00  0.00           C  
ATOM   2160  CG  GLU B1836      34.005  14.391  88.301  1.00  0.00           C  
ATOM   2161  CD  GLU B1836      33.270  13.971  89.565  1.00  0.00           C  
ATOM   2162  OE1 GLU B1836      32.407  14.744  90.047  1.00  0.00           O  
ATOM   2163  OE2 GLU B1836      33.552  12.859  90.067  1.00  0.00           O  
ATOM   2164  N   ILE B1837      35.068  18.726  87.064  1.00  0.00           N  
ATOM   2165  CA  ILE B1837      34.944  20.180  87.036  1.00  0.00           C  
ATOM   2166  C   ILE B1837      34.699  20.654  85.603  1.00  0.00           C  
ATOM   2167  O   ILE B1837      33.856  21.509  85.377  1.00  0.00           O  
ATOM   2168  CB  ILE B1837      36.184  20.899  87.604  1.00  0.00           C  
ATOM   2169  CG1 ILE B1837      36.544  20.372  88.994  1.00  0.00           C  
ATOM   2170  CG2 ILE B1837      35.927  22.391  87.687  1.00  0.00           C  
ATOM   2171  CD1 ILE B1837      37.598  21.201  89.700  1.00  0.00           C  
ATOM   2172  N   TYR B1838      35.426  20.089  84.640  1.00  0.00           N  
ATOM   2173  CA  TYR B1838      35.230  20.415  83.222  1.00  0.00           C  
ATOM   2174  C   TYR B1838      33.802  20.118  82.757  1.00  0.00           C  
ATOM   2175  O   TYR B1838      33.168  20.959  82.110  1.00  0.00           O  
ATOM   2176  CB  TYR B1838      36.228  19.646  82.338  1.00  0.00           C  
ATOM   2177  CG  TYR B1838      36.126  19.988  80.861  1.00  0.00           C  
ATOM   2178  CD1 TYR B1838      37.021  20.871  80.265  1.00  0.00           C  
ATOM   2179  CD2 TYR B1838      35.120  19.441  80.064  1.00  0.00           C  
ATOM   2180  CE1 TYR B1838      36.920  21.197  78.916  1.00  0.00           C  
ATOM   2181  CE2 TYR B1838      35.011  19.764  78.719  1.00  0.00           C  
ATOM   2182  CZ  TYR B1838      35.912  20.643  78.151  1.00  0.00           C  
ATOM   2183  OH  TYR B1838      35.796  20.961  76.817  1.00  0.00           O  
ATOM   2184  N   ASP B1839      33.309  18.926  83.092  1.00  0.00           N  
ATOM   2185  CA  ASP B1839      31.973  18.482  82.676  1.00  0.00           C  
ATOM   2186  C   ASP B1839      30.817  19.278  83.318  1.00  0.00           C  
ATOM   2187  O   ASP B1839      29.680  19.204  82.855  1.00  0.00           O  
ATOM   2188  CB  ASP B1839      31.799  16.980  82.958  1.00  0.00           C  
ATOM   2189  CG  ASP B1839      32.800  16.118  82.202  1.00  0.00           C  
ATOM   2190  OD1 ASP B1839      33.547  16.686  81.383  1.00  0.00           O  
ATOM   2191  OD2 ASP B1839      32.844  14.883  82.425  1.00  0.00           O  
ATOM   2192  N   LEU B1840      31.103  20.031  84.376  1.00  0.00           N  
ATOM   2193  CA  LEU B1840      30.109  20.917  84.972  1.00  0.00           C  
ATOM   2194  C   LEU B1840      29.834  22.109  84.044  1.00  0.00           C  
ATOM   2195  O   LEU B1840      28.749  22.694  84.076  1.00  0.00           O  
ATOM   2196  CB  LEU B1840      30.578  21.413  86.352  1.00  0.00           C  
ATOM   2197  CG  LEU B1840      29.557  21.788  87.441  1.00  0.00           C  
ATOM   2198  CD1 LEU B1840      29.972  23.091  88.108  1.00  0.00           C  
ATOM   2199  CD2 LEU B1840      28.135  21.913  86.922  1.00  0.00           C  
ATOM   2200  N   THR B1841      30.811  22.471  83.217  1.00  0.00           N  
ATOM   2201  CA  THR B1841      30.659  23.625  82.324  1.00  0.00           C  
ATOM   2202  C   THR B1841      29.461  23.455  81.383  1.00  0.00           C  
ATOM   2203  O   THR B1841      28.721  24.413  81.134  1.00  0.00           O  
ATOM   2204  CB  THR B1841      31.930  23.892  81.476  1.00  0.00           C  
ATOM   2205  OG1 THR B1841      33.112  23.650  82.255  1.00  0.00           O  
ATOM   2206  CG2 THR B1841      31.932  25.333  80.969  1.00  0.00           C  
ATOM   2207  N   LYS B1842      29.265  22.235  80.880  1.00  0.00           N  
ATOM   2208  CA  LYS B1842      28.122  21.942  80.016  1.00  0.00           C  
ATOM   2209  C   LYS B1842      26.798  22.153  80.745  1.00  0.00           C  
ATOM   2210  O   LYS B1842      25.894  22.779  80.202  1.00  0.00           O  
ATOM   2211  CB  LYS B1842      28.190  20.516  79.477  1.00  0.00           C  
ATOM   2212  CG  LYS B1842      27.018  20.142  78.564  1.00  0.00           C  
ATOM   2213  CD  LYS B1842      27.258  18.810  77.847  1.00  0.00           C  
ATOM   2214  CE  LYS B1842      26.021  18.360  77.075  1.00  0.00           C  
ATOM   2215  NZ  LYS B1842      26.110  16.963  76.562  1.00  0.00           N  
ATOM   2216  N   GLU B1843      26.689  21.625  81.963  1.00  0.00           N  
ATOM   2217  CA  GLU B1843      25.506  21.841  82.793  1.00  0.00           C  
ATOM   2218  C   GLU B1843      25.247  23.321  82.938  1.00  0.00           C  
ATOM   2219  O   GLU B1843      24.128  23.781  82.715  1.00  0.00           O  
ATOM   2220  CB  GLU B1843      25.670  21.235  84.191  1.00  0.00           C  
ATOM   2221  CG  GLU B1843      25.066  19.846  84.373  1.00  0.00           C  
ATOM   2222  CD  GLU B1843      24.711  19.552  85.830  1.00  0.00           C  
ATOM   2223  OE1 GLU B1843      23.974  20.357  86.439  1.00  0.00           O  
ATOM   2224  OE2 GLU B1843      25.154  18.516  86.366  1.00  0.00           O  
ATOM   2225  N   LEU B1844      26.281  24.063  83.321  1.00  0.00           N  
ATOM   2226  CA  LEU B1844      26.155  25.505  83.467  1.00  0.00           C  
ATOM   2227  C   LEU B1844      25.571  26.117  82.197  1.00  0.00           C  
ATOM   2228  O   LEU B1844      24.532  26.786  82.247  1.00  0.00           O  
ATOM   2229  CB  LEU B1844      27.508  26.143  83.793  1.00  0.00           C  
ATOM   2230  CG  LEU B1844      27.812  26.377  85.274  1.00  0.00           C  
ATOM   2231  CD1 LEU B1844      29.310  26.549  85.511  1.00  0.00           C  
ATOM   2232  CD2 LEU B1844      27.041  27.598  85.785  1.00  0.00           C  
ATOM   2233  N   ILE B1845      26.230  25.847  81.067  1.00  0.00           N  
ATOM   2234  CA  ILE B1845      25.872  26.449  79.774  1.00  0.00           C  
ATOM   2235  C   ILE B1845      24.430  26.154  79.358  1.00  0.00           C  
ATOM   2236  O   ILE B1845      23.629  27.077  79.169  1.00  0.00           O  
ATOM   2237  CB  ILE B1845      26.820  25.982  78.647  1.00  0.00           C  
ATOM   2238  CG1 ILE B1845      28.226  26.549  78.856  1.00  0.00           C  
ATOM   2239  CG2 ILE B1845      26.301  26.435  77.295  1.00  0.00           C  
ATOM   2240  CD1 ILE B1845      29.279  25.897  77.992  1.00  0.00           C  
ATOM   2241  N   GLU B1847      24.111  24.868  79.233  1.00  0.00           N  
ATOM   2242  CA  GLU B1847      22.773  24.428  78.818  1.00  0.00           C  
ATOM   2243  C   GLU B1847      21.679  24.999  79.715  1.00  0.00           C  
ATOM   2244  O   GLU B1847      20.586  25.329  79.242  1.00  0.00           O  
ATOM   2245  CB  GLU B1847      22.682  22.900  78.801  1.00  0.00           C  
ATOM   2246  CG  GLU B1847      23.559  22.252  77.729  1.00  0.00           C  
ATOM   2247  CD  GLU B1847      23.326  20.754  77.564  1.00  0.00           C  
ATOM   2248  OE1 GLU B1847      22.810  20.107  78.503  1.00  0.00           O  
ATOM   2249  OE2 GLU B1847      23.665  20.223  76.484  1.00  0.00           O  
ATOM   2250  N   SER B1848      21.987  25.118  81.005  1.00  0.00           N  
ATOM   2251  CA  SER B1848      21.055  25.677  81.980  1.00  0.00           C  
ATOM   2252  C   SER B1848      20.812  27.167  81.747  1.00  0.00           C  
ATOM   2253  O   SER B1848      19.667  27.619  81.788  1.00  0.00           O  
ATOM   2254  CB  SER B1848      21.569  25.451  83.401  1.00  0.00           C  
ATOM   2255  OG  SER B1848      20.710  26.061  84.345  1.00  0.00           O  
ATOM   2256  N   CYS B1849      21.886  27.920  81.505  1.00  0.00           N  
ATOM   2257  CA  CYS B1849      21.785  29.361  81.256  1.00  0.00           C  
ATOM   2258  C   CYS B1849      21.009  29.654  79.993  1.00  0.00           C  
ATOM   2259  O   CYS B1849      20.150  30.531  79.978  1.00  0.00           O  
ATOM   2260  CB  CYS B1849      23.167  29.982  81.118  1.00  0.00           C  
ATOM   2261  SG  CYS B1849      24.199  29.789  82.570  1.00  0.00           S  
ATOM   2262  N   VAL B1850      21.328  28.916  78.932  1.00  0.00           N  
ATOM   2263  CA  VAL B1850      20.654  29.087  77.647  1.00  0.00           C  
ATOM   2264  C   VAL B1850      19.145  28.870  77.790  1.00  0.00           C  
ATOM   2265  O   VAL B1850      18.354  29.595  77.186  1.00  0.00           O  
ATOM   2266  CB  VAL B1850      21.235  28.150  76.561  1.00  0.00           C  
ATOM   2267  CG1 VAL B1850      20.537  28.377  75.227  1.00  0.00           C  
ATOM   2268  CG2 VAL B1850      22.723  28.377  76.414  1.00  0.00           C  
ATOM   2269  N   LYS B1851      18.750  27.891  78.602  1.00  0.00           N  
ATOM   2270  CA  LYS B1851      17.331  27.648  78.864  1.00  0.00           C  
ATOM   2271  C   LYS B1851      16.731  28.687  79.813  1.00  0.00           C  
ATOM   2272  O   LYS B1851      15.629  29.172  79.566  1.00  0.00           O  
ATOM   2273  CB  LYS B1851      17.103  26.228  79.396  1.00  0.00           C  
ATOM   2274  CG  LYS B1851      17.350  25.148  78.337  1.00  0.00           C  
ATOM   2275  CD  LYS B1851      16.861  23.769  78.779  1.00  0.00           C  
ATOM   2276  CE  LYS B1851      17.366  22.674  77.835  1.00  0.00           C  
ATOM   2277  NZ  LYS B1851      17.013  21.313  78.312  1.00  0.00           N  
ATOM   2278  N   ASN B1852      17.459  29.033  80.878  1.00  0.00           N  
ATOM   2279  CA  ASN B1852      16.981  29.992  81.894  1.00  0.00           C  
ATOM   2280  C   ASN B1852      17.413  31.422  81.609  1.00  0.00           C  
ATOM   2281  O   ASN B1852      16.872  32.381  82.159  1.00  0.00           O  
ATOM   2282  CB  ASN B1852      17.495  29.609  83.278  1.00  0.00           C  
ATOM   2283  CG  ASN B1852      16.921  28.307  83.770  1.00  0.00           C  
ATOM   2284  OD1 ASN B1852      15.714  28.187  83.964  1.00  0.00           O  
ATOM   2285  ND2 ASN B1852      17.783  27.320  83.979  1.00  0.00           N  
ATOM   2286  N   SER B1853      22.359  39.776  75.342  1.00  0.00           N  
ATOM   2287  CA  SER B1853      23.082  39.189  74.197  1.00  0.00           C  
ATOM   2288  C   SER B1853      24.285  38.291  74.599  1.00  0.00           C  
ATOM   2289  O   SER B1853      25.453  38.653  74.410  1.00  0.00           O  
ATOM   2290  CB  SER B1853      23.517  40.289  73.201  1.00  0.00           C  
ATOM   2291  OG  SER B1853      24.693  40.978  73.606  1.00  0.00           O  
ATOM   2292  N   ILE B1854      23.971  37.108  75.128  1.00  0.00           N  
ATOM   2293  CA  ILE B1854      24.979  36.139  75.605  1.00  0.00           C  
ATOM   2294  C   ILE B1854      25.229  34.977  74.638  1.00  0.00           C  
ATOM   2295  O   ILE B1854      26.237  34.266  74.761  1.00  0.00           O  
ATOM   2296  CB  ILE B1854      24.584  35.509  76.970  1.00  0.00           C  
ATOM   2297  CG1 ILE B1854      23.118  35.059  76.956  1.00  0.00           C  
ATOM   2298  CG2 ILE B1854      24.848  36.475  78.102  1.00  0.00           C  
ATOM   2299  CD1 ILE B1854      22.837  33.882  77.830  1.00  0.00           C  
ATOM   2300  N   LEU B1855      24.306  34.765  73.702  1.00  0.00           N  
ATOM   2301  CA  LEU B1855      24.471  33.722  72.695  1.00  0.00           C  
ATOM   2302  C   LEU B1855      25.310  34.195  71.500  1.00  0.00           C  
ATOM   2303  O   LEU B1855      25.431  33.480  70.499  1.00  0.00           O  
ATOM   2304  CB  LEU B1855      23.105  33.210  72.225  1.00  0.00           C  
ATOM   2305  CG  LEU B1855      22.231  32.531  73.283  1.00  0.00           C  
ATOM   2306  CD1 LEU B1855      21.258  31.570  72.603  1.00  0.00           C  
ATOM   2307  CD2 LEU B1855      23.064  31.790  74.324  1.00  0.00           C  
ATOM   2308  N   ASN B1856      25.905  35.383  71.612  1.00  0.00           N  
ATOM   2309  CA  ASN B1856      26.749  35.910  70.551  1.00  0.00           C  
ATOM   2310  C   ASN B1856      27.857  34.927  70.261  1.00  0.00           C  
ATOM   2311  O   ASN B1856      28.612  34.561  71.160  1.00  0.00           O  
ATOM   2312  CB  ASN B1856      27.343  37.264  70.932  1.00  0.00           C  
ATOM   2313  CG  ASN B1856      26.331  38.382  70.859  1.00  0.00           C  
ATOM   2314  OD1 ASN B1856      26.661  39.503  70.483  1.00  0.00           O  
ATOM   2315  ND2 ASN B1856      25.083  38.080  71.203  1.00  0.00           N  
ATOM   2316  N   GLU B1857      27.918  34.472  69.013  1.00  0.00           N  
ATOM   2317  CA  GLU B1857      28.979  33.581  68.572  1.00  0.00           C  
ATOM   2318  C   GLU B1857      30.088  34.413  67.977  1.00  0.00           C  
ATOM   2319  O   GLU B1857      29.867  35.182  67.047  1.00  0.00           O  
ATOM   2320  CB  GLU B1857      28.475  32.596  67.528  1.00  0.00           C  
ATOM   2321  CG  GLU B1857      29.445  31.483  67.237  1.00  0.00           C  
ATOM   2322  CD  GLU B1857      28.902  30.502  66.245  1.00  0.00           C  
ATOM   2323  OE1 GLU B1857      29.653  29.593  65.843  1.00  0.00           O  
ATOM   2324  OE2 GLU B1857      27.724  30.634  65.860  1.00  0.00           O  
ATOM   2325  N   ILE B1860      31.278  34.267  68.538  1.00  0.00           N  
ATOM   2326  CA  ILE B1860      32.474  34.839  67.959  1.00  0.00           C  
ATOM   2327  C   ILE B1860      32.691  34.222  66.565  1.00  0.00           C  
ATOM   2328  O   ILE B1860      32.305  33.088  66.302  1.00  0.00           O  
ATOM   2329  CB  ILE B1860      33.674  34.642  68.903  1.00  0.00           C  
ATOM   2330  CG1 ILE B1860      34.823  35.566  68.537  1.00  0.00           C  
ATOM   2331  CG2 ILE B1860      34.148  33.209  68.870  1.00  0.00           C  
ATOM   2332  CD1 ILE B1860      35.777  35.772  69.682  1.00  0.00           C  
ATOM   2333  N   TYR B1861      33.319  34.991  65.687  1.00  0.00           N  
ATOM   2334  CA  TYR B1861      33.276  34.781  64.239  1.00  0.00           C  
ATOM   2335  C   TYR B1861      34.509  35.460  63.653  1.00  0.00           C  
ATOM   2336  O   TYR B1861      34.994  36.439  64.219  1.00  0.00           O  
ATOM   2337  CB  TYR B1861      32.036  35.478  63.662  1.00  0.00           C  
ATOM   2338  CG  TYR B1861      30.913  34.576  63.205  1.00  0.00           C  
ATOM   2339  CD1 TYR B1861      29.730  34.477  63.933  1.00  0.00           C  
ATOM   2340  CD2 TYR B1861      31.015  33.854  62.025  1.00  0.00           C  
ATOM   2341  CE1 TYR B1861      28.693  33.665  63.511  1.00  0.00           C  
ATOM   2342  CE2 TYR B1861      29.980  33.037  61.596  1.00  0.00           C  
ATOM   2343  CZ  TYR B1861      28.824  32.948  62.346  1.00  0.00           C  
ATOM   2344  OH  TYR B1861      27.790  32.145  61.938  1.00  0.00           O  
ATOM   2345  N   VAL B1862      35.022  34.960  62.533  1.00  0.00           N  
ATOM   2346  CA  VAL B1862      36.100  35.665  61.841  1.00  0.00           C  
ATOM   2347  C   VAL B1862      35.681  35.945  60.409  1.00  0.00           C  
ATOM   2348  O   VAL B1862      35.235  35.037  59.710  1.00  0.00           O  
ATOM   2349  CB  VAL B1862      37.423  34.887  61.857  1.00  0.00           C  
ATOM   2350  CG1 VAL B1862      38.583  35.828  61.563  1.00  0.00           C  
ATOM   2351  CG2 VAL B1862      37.627  34.225  63.192  1.00  0.00           C  
ATOM   2352  N   TYR B1863      35.812  37.204  59.988  1.00  0.00           N  
ATOM   2353  CA  TYR B1863      35.411  37.636  58.647  1.00  0.00           C  
ATOM   2354  C   TYR B1863      36.346  38.702  58.100  1.00  0.00           C  
ATOM   2355  O   TYR B1863      36.608  39.693  58.767  1.00  0.00           O  
ATOM   2356  CB  TYR B1863      33.999  38.204  58.670  1.00  0.00           C  
ATOM   2357  CG  TYR B1863      33.568  38.789  57.342  1.00  0.00           C  
ATOM   2358  CD1 TYR B1863      33.301  37.962  56.253  1.00  0.00           C  
ATOM   2359  CD2 TYR B1863      33.416  40.163  57.176  1.00  0.00           C  
ATOM   2360  CE1 TYR B1863      32.900  38.486  55.033  1.00  0.00           C  
ATOM   2361  CE2 TYR B1863      33.012  40.695  55.956  1.00  0.00           C  
ATOM   2362  CZ  TYR B1863      32.758  39.846  54.890  1.00  0.00           C  
ATOM   2363  OH  TYR B1863      32.356  40.351  53.679  1.00  0.00           O  
ATOM   2364  N   ASP B1864      36.822  38.504  56.875  1.00  0.00           N  
ATOM   2365  CA  ASP B1864      37.769  39.423  56.243  1.00  0.00           C  
ATOM   2366  C   ASP B1864      38.772  39.988  57.254  1.00  0.00           C  
ATOM   2367  O   ASP B1864      38.895  41.198  57.422  1.00  0.00           O  
ATOM   2368  CB  ASP B1864      37.026  40.554  55.517  1.00  0.00           C  
ATOM   2369  CG  ASP B1864      37.922  41.328  54.553  1.00  0.00           C  
ATOM   2370  OD1 ASP B1864      38.835  40.718  53.955  1.00  0.00           O  
ATOM   2371  OD2 ASP B1864      37.702  42.548  54.384  1.00  0.00           O  
ATOM   2372  N   GLY B1865      39.458  39.088  57.949  1.00  0.00           N  
ATOM   2373  CA  GLY B1865      40.597  39.452  58.778  1.00  0.00           C  
ATOM   2374  C   GLY B1865      40.296  40.156  60.084  1.00  0.00           C  
ATOM   2375  O   GLY B1865      41.208  40.702  60.706  1.00  0.00           O  
ATOM   2376  N   ASN B1866      39.032  40.168  60.503  1.00  0.00           N  
ATOM   2377  CA  ASN B1866      38.687  40.627  61.858  1.00  0.00           C  
ATOM   2378  C   ASN B1866      37.741  39.682  62.594  1.00  0.00           C  
ATOM   2379  O   ASN B1866      36.873  39.049  61.986  1.00  0.00           O  
ATOM   2380  CB  ASN B1866      38.160  42.082  61.901  1.00  0.00           C  
ATOM   2381  CG  ASN B1866      37.568  42.555  60.589  1.00  0.00           C  
ATOM   2382  OD1 ASN B1866      36.842  41.828  59.923  1.00  0.00           O  
ATOM   2383  ND2 ASN B1866      37.860  43.798  60.225  1.00  0.00           N  
ATOM   2384  N   VAL B1867      37.944  39.587  63.907  1.00  0.00           N  
ATOM   2385  CA  VAL B1867      37.163  38.715  64.774  1.00  0.00           C  
ATOM   2386  C   VAL B1867      36.112  39.562  65.452  1.00  0.00           C  
ATOM   2387  O   VAL B1867      36.467  40.481  66.185  1.00  0.00           O  
ATOM   2388  CB  VAL B1867      38.049  38.075  65.853  1.00  0.00           C  
ATOM   2389  CG1 VAL B1867      37.252  37.044  66.631  1.00  0.00           C  
ATOM   2390  CG2 VAL B1867      39.297  37.443  65.225  1.00  0.00           C  
ATOM   2391  N   ILE B1878      34.830  39.268  65.230  1.00  0.00           N  
ATOM   2392  CA  ILE B1878      33.781  40.227  65.605  1.00  0.00           C  
ATOM   2393  C   ILE B1878      32.807  39.811  66.725  1.00  0.00           C  
ATOM   2394  O   ILE B1878      32.528  40.612  67.625  1.00  0.00           O  
ATOM   2395  CB  ILE B1878      32.994  40.739  64.361  1.00  0.00           C  
ATOM   2396  CG1 ILE B1878      32.120  39.643  63.745  1.00  0.00           C  
ATOM   2397  CG2 ILE B1878      33.954  41.283  63.312  1.00  0.00           C  
ATOM   2398  CD1 ILE B1878      31.227  40.161  62.631  1.00  0.00           C  
ATOM   2399  N   GLY B1879      32.281  38.592  66.681  1.00  0.00           N  
ATOM   2400  CA  GLY B1879      31.229  38.220  67.623  1.00  0.00           C  
ATOM   2401  C   GLY B1879      29.859  38.736  67.217  1.00  0.00           C  
ATOM   2402  O   GLY B1879      29.397  39.766  67.698  1.00  0.00           O  
ATOM   2403  N   ILE B1880      29.205  37.982  66.342  1.00  0.00           N  
ATOM   2404  CA  ILE B1880      27.901  38.337  65.803  1.00  0.00           C  
ATOM   2405  C   ILE B1880      26.793  37.785  66.710  1.00  0.00           C  
ATOM   2406  O   ILE B1880      26.887  36.636  67.173  1.00  0.00           O  
ATOM   2407  CB  ILE B1880      27.711  37.736  64.388  1.00  0.00           C  
ATOM   2408  CG1 ILE B1880      28.856  38.157  63.461  1.00  0.00           C  
ATOM   2409  CG2 ILE B1880      26.352  38.149  63.796  1.00  0.00           C  
ATOM   2410  CD1 ILE B1880      29.006  37.280  62.256  1.00  0.00           C  
ATOM   2411  N   PRO B1881      25.733  38.590  66.952  1.00  0.00           N  
ATOM   2412  CA  PRO B1881      24.577  38.099  67.687  1.00  0.00           C  
ATOM   2413  C   PRO B1881      23.561  37.426  66.765  1.00  0.00           C  
ATOM   2414  O   PRO B1881      23.735  37.409  65.541  1.00  0.00           O  
ATOM   2415  CB  PRO B1881      23.984  39.370  68.291  1.00  0.00           C  
ATOM   2416  CG  PRO B1881      24.351  40.445  67.354  1.00  0.00           C  
ATOM   2417  CD  PRO B1881      25.545  39.995  66.548  1.00  0.00           C  
ATOM   2418  N   GLU B1882      22.502  36.897  67.371  1.00  0.00           N  
ATOM   2419  CA  GLU B1882      21.502  36.096  66.674  1.00  0.00           C  
ATOM   2420  C   GLU B1882      20.309  36.952  66.231  1.00  0.00           C  
ATOM   2421  O   GLU B1882      20.130  38.093  66.675  1.00  0.00           O  
ATOM   2422  CB  GLU B1882      21.046  34.963  67.600  1.00  0.00           C  
ATOM   2423  CG  GLU B1882      20.098  33.945  66.984  1.00  0.00           C  
ATOM   2424  CD  GLU B1882      19.435  33.072  68.043  1.00  0.00           C  
ATOM   2425  OE1 GLU B1882      18.194  32.901  67.988  1.00  0.00           O  
ATOM   2426  OE2 GLU B1882      20.155  32.581  68.942  1.00  0.00           O  
ATOM   2427  N   PHE B1883      25.147  49.563  60.929  1.00  0.00           N  
ATOM   2428  CA  PHE B1883      26.138  48.527  61.245  1.00  0.00           C  
ATOM   2429  C   PHE B1883      25.614  47.083  61.045  1.00  0.00           C  
ATOM   2430  O   PHE B1883      26.241  46.132  61.508  1.00  0.00           O  
ATOM   2431  CB  PHE B1883      26.665  48.711  62.687  1.00  0.00           C  
ATOM   2432  CG  PHE B1883      28.054  48.143  62.912  1.00  0.00           C  
ATOM   2433  CD1 PHE B1883      29.186  48.865  62.533  1.00  0.00           C  
ATOM   2434  CD2 PHE B1883      28.231  46.882  63.496  1.00  0.00           C  
ATOM   2435  CE1 PHE B1883      30.478  48.341  62.726  1.00  0.00           C  
ATOM   2436  CE2 PHE B1883      29.518  46.348  63.697  1.00  0.00           C  
ATOM   2437  CZ  PHE B1883      30.642  47.082  63.312  1.00  0.00           C  
ATOM   2438  N   LYS B1884      24.490  46.912  60.345  1.00  0.00           N  
ATOM   2439  CA  LYS B1884      23.900  45.575  60.142  1.00  0.00           C  
ATOM   2440  C   LYS B1884      24.536  44.817  58.977  1.00  0.00           C  
ATOM   2441  O   LYS B1884      24.645  43.592  59.024  1.00  0.00           O  
ATOM   2442  CB  LYS B1884      22.384  45.664  59.928  1.00  0.00           C  
ATOM   2443  CG  LYS B1884      21.584  45.737  61.217  1.00  0.00           C  
ATOM   2444  CD  LYS B1884      20.167  46.225  60.964  1.00  0.00           C  
ATOM   2445  CE  LYS B1884      19.398  46.432  62.257  1.00  0.00           C  
ATOM   2446  NZ  LYS B1884      18.331  47.465  62.088  1.00  0.00           N  
ATOM   2447  N   ASP B1885      24.945  45.542  57.937  1.00  0.00           N  
ATOM   2448  CA  ASP B1885      25.509  44.917  56.741  1.00  0.00           C  
ATOM   2449  C   ASP B1885      26.825  44.219  57.033  1.00  0.00           C  
ATOM   2450  O   ASP B1885      27.098  43.151  56.483  1.00  0.00           O  
ATOM   2451  CB  ASP B1885      25.723  45.950  55.635  1.00  0.00           C  
ATOM   2452  CG  ASP B1885      26.351  45.348  54.392  1.00  0.00           C  
ATOM   2453  OD1 ASP B1885      25.987  44.207  54.027  1.00  0.00           O  
ATOM   2454  OD2 ASP B1885      27.214  46.014  53.783  1.00  0.00           O  
ATOM   2455  N   PHE B1886      27.640  44.832  57.886  1.00  0.00           N  
ATOM   2456  CA  PHE B1886      28.927  44.252  58.268  1.00  0.00           C  
ATOM   2457  C   PHE B1886      28.744  42.917  58.996  1.00  0.00           C  
ATOM   2458  O   PHE B1886      29.512  41.978  58.780  1.00  0.00           O  
ATOM   2459  CB  PHE B1886      29.729  45.237  59.130  1.00  0.00           C  
ATOM   2460  CG  PHE B1886      31.059  44.700  59.601  1.00  0.00           C  
ATOM   2461  CD1 PHE B1886      31.953  44.122  58.704  1.00  0.00           C  
ATOM   2462  CD2 PHE B1886      31.422  44.792  60.939  1.00  0.00           C  
ATOM   2463  CE1 PHE B1886      33.177  43.630  59.139  1.00  0.00           C  
ATOM   2464  CE2 PHE B1886      32.645  44.308  61.380  1.00  0.00           C  
ATOM   2465  CZ  PHE B1886      33.524  43.725  60.479  1.00  0.00           C  
ATOM   2466  N   LEU B1887      27.717  42.834  59.838  1.00  0.00           N  
ATOM   2467  CA  LEU B1887      27.412  41.602  60.555  1.00  0.00           C  
ATOM   2468  C   LEU B1887      26.739  40.589  59.628  1.00  0.00           C  
ATOM   2469  O   LEU B1887      27.054  39.403  59.686  1.00  0.00           O  
ATOM   2470  CB  LEU B1887      26.531  41.888  61.772  1.00  0.00           C  
ATOM   2471  CG  LEU B1887      26.983  43.026  62.694  1.00  0.00           C  
ATOM   2472  CD1 LEU B1887      26.341  42.873  64.056  1.00  0.00           C  
ATOM   2473  CD2 LEU B1887      28.497  43.089  62.831  1.00  0.00           C  
ATOM   2474  N   GLU B1888      25.822  41.063  58.780  1.00  0.00           N  
ATOM   2475  CA  GLU B1888      25.167  40.223  57.762  1.00  0.00           C  
ATOM   2476  C   GLU B1888      26.174  39.342  57.031  1.00  0.00           C  
ATOM   2477  O   GLU B1888      26.055  38.115  57.032  1.00  0.00           O  
ATOM   2478  CB  GLU B1888      24.431  41.082  56.725  1.00  0.00           C  
ATOM   2479  CG  GLU B1888      22.995  41.441  57.082  1.00  0.00           C  
ATOM   2480  CD  GLU B1888      22.306  42.274  56.003  1.00  0.00           C  
ATOM   2481  OE1 GLU B1888      23.006  42.924  55.191  1.00  0.00           O  
ATOM   2482  OE2 GLU B1888      21.056  42.280  55.974  1.00  0.00           O  
ATOM   2483  N   LYS B1889      27.159  39.980  56.401  1.00  0.00           N  
ATOM   2484  CA  LYS B1889      28.215  39.258  55.686  1.00  0.00           C  
ATOM   2485  C   LYS B1889      29.045  38.413  56.643  1.00  0.00           C  
ATOM   2486  O   LYS B1889      29.243  37.220  56.410  1.00  0.00           O  
ATOM   2487  CB  LYS B1889      29.127  40.229  54.928  1.00  0.00           C  
ATOM   2488  CG  LYS B1889      28.463  40.889  53.734  1.00  0.00           C  
ATOM   2489  CD  LYS B1889      29.437  41.769  52.983  1.00  0.00           C  
ATOM   2490  CE  LYS B1889      28.728  42.574  51.908  1.00  0.00           C  
ATOM   2491  NZ  LYS B1889      29.578  43.670  51.357  1.00  0.00           N  
ATOM   2492  N   GLY B1890      29.515  39.041  57.719  1.00  0.00           N  
ATOM   2493  CA  GLY B1890      30.291  38.358  58.753  1.00  0.00           C  
ATOM   2494  C   GLY B1890      29.717  37.014  59.154  1.00  0.00           C  
ATOM   2495  O   GLY B1890      30.458  36.061  59.385  1.00  0.00           O  
ATOM   2496  N   LYS B1891      28.392  36.943  59.238  1.00  0.00           N  
ATOM   2497  CA  LYS B1891      27.694  35.699  59.552  1.00  0.00           C  
ATOM   2498  C   LYS B1891      27.667  34.771  58.331  1.00  0.00           C  
ATOM   2499  O   LYS B1891      28.076  33.610  58.409  1.00  0.00           O  
ATOM   2500  CB  LYS B1891      26.269  36.007  60.020  1.00  0.00           C  
ATOM   2501  CG  LYS B1891      25.658  34.988  60.958  1.00  0.00           C  
ATOM   2502  CD  LYS B1891      24.190  35.338  61.230  1.00  0.00           C  
ATOM   2503  CE  LYS B1891      23.764  35.097  62.677  1.00  0.00           C  
ATOM   2504  NZ  LYS B1891      22.444  35.747  62.979  1.00  0.00           N  
ATOM   2505  N   SER B1892      27.206  35.299  57.199  1.00  0.00           N  
ATOM   2506  CA  SER B1892      26.971  34.483  56.005  1.00  0.00           C  
ATOM   2507  C   SER B1892      28.243  34.089  55.240  1.00  0.00           C  
ATOM   2508  O   SER B1892      28.213  33.160  54.434  1.00  0.00           O  
ATOM   2509  CB  SER B1892      26.012  35.210  55.057  1.00  0.00           C  
ATOM   2510  OG  SER B1892      26.635  36.344  54.472  1.00  0.00           O  
ATOM   2511  N   GLU B1893      29.345  34.798  55.480  1.00  0.00           N  
ATOM   2512  CA  GLU B1893      30.597  34.570  54.746  1.00  0.00           C  
ATOM   2513  C   GLU B1893      31.824  34.267  55.624  1.00  0.00           C  
ATOM   2514  O   GLU B1893      32.764  33.629  55.161  1.00  0.00           O  
ATOM   2515  CB  GLU B1893      30.903  35.782  53.864  1.00  0.00           C  
ATOM   2516  CG  GLU B1893      29.984  35.940  52.660  1.00  0.00           C  
ATOM   2517  CD  GLU B1893      30.126  37.309  51.982  1.00  0.00           C  
ATOM   2518  OE1 GLU B1893      31.136  38.009  52.236  1.00  0.00           O  
ATOM   2519  OE2 GLU B1893      29.227  37.688  51.192  1.00  0.00           O  
ATOM   2520  N   GLY B1894      31.829  34.732  56.869  1.00  0.00           N  
ATOM   2521  CA  GLY B1894      32.943  34.481  57.777  1.00  0.00           C  
ATOM   2522  C   GLY B1894      32.965  33.063  58.316  1.00  0.00           C  
ATOM   2523  O   GLY B1894      32.023  32.296  58.106  1.00  0.00           O  
ATOM   2524  N   VAL B1895      34.047  32.722  59.015  1.00  0.00           N  
ATOM   2525  CA  VAL B1895      34.211  31.402  59.633  1.00  0.00           C  
ATOM   2526  C   VAL B1895      33.651  31.403  61.061  1.00  0.00           C  
ATOM   2527  O   VAL B1895      34.144  32.129  61.927  1.00  0.00           O  
ATOM   2528  CB  VAL B1895      35.696  30.990  59.690  1.00  0.00           C  
ATOM   2529  CG1 VAL B1895      35.840  29.571  60.218  1.00  0.00           C  
ATOM   2530  CG2 VAL B1895      36.335  31.124  58.323  1.00  0.00           C  
ATOM   2531  N   ALA B1896      32.618  30.596  61.297  1.00  0.00           N  
ATOM   2532  CA  ALA B1896      31.989  30.521  62.610  1.00  0.00           C  
ATOM   2533  C   ALA B1896      32.871  29.728  63.550  1.00  0.00           C  
ATOM   2534  O   ALA B1896      33.333  28.645  63.201  1.00  0.00           O  
ATOM   2535  CB  ALA B1896      30.626  29.881  62.504  1.00  0.00           C  
ATOM   2536  N   THR B1898      33.105  30.262  64.744  1.00  0.00           N  
ATOM   2537  CA  THR B1898      34.032  29.640  65.684  1.00  0.00           C  
ATOM   2538  C   THR B1898      33.366  28.559  66.512  1.00  0.00           C  
ATOM   2539  O   THR B1898      34.014  27.604  66.910  1.00  0.00           O  
ATOM   2540  CB  THR B1898      34.640  30.657  66.660  1.00  0.00           C  
ATOM   2541  OG1 THR B1898      34.530  31.974  66.117  1.00  0.00           O  
ATOM   2542  CG2 THR B1898      36.104  30.330  66.918  1.00  0.00           C  
ATOM   2543  N   GLY B1899      32.082  28.713  66.800  1.00  0.00           N  
ATOM   2544  CA  GLY B1899      31.403  27.783  67.687  1.00  0.00           C  
ATOM   2545  C   GLY B1899      31.507  28.187  69.147  1.00  0.00           C  
ATOM   2546  O   GLY B1899      30.819  27.609  69.994  1.00  0.00           O  
ATOM   2547  N   ILE B1900      32.361  29.167  69.451  1.00  0.00           N  
ATOM   2548  CA  ILE B1900      32.421  29.745  70.790  1.00  0.00           C  
ATOM   2549  C   ILE B1900      31.384  30.855  70.881  1.00  0.00           C  
ATOM   2550  O   ILE B1900      31.368  31.766  70.056  1.00  0.00           O  
ATOM   2551  CB  ILE B1900      33.811  30.322  71.119  1.00  0.00           C  
ATOM   2552  CG1 ILE B1900      34.856  29.213  71.097  1.00  0.00           C  
ATOM   2553  CG2 ILE B1900      33.809  31.007  72.487  1.00  0.00           C  
ATOM   2554  CD1 ILE B1900      36.237  29.675  71.479  1.00  0.00           C  
ATOM   2555  N   ARG B1901      30.498  30.751  71.866  1.00  0.00           N  
ATOM   2556  CA  ARG B1901      29.588  31.832  72.193  1.00  0.00           C  
ATOM   2557  C   ARG B1901      30.019  32.439  73.512  1.00  0.00           C  
ATOM   2558  O   ARG B1901      30.854  31.866  74.210  1.00  0.00           O  
ATOM   2559  CB  ARG B1901      28.169  31.309  72.296  1.00  0.00           C  
ATOM   2560  CG  ARG B1901      27.657  30.694  71.004  1.00  0.00           C  
ATOM   2561  CD  ARG B1901      26.281  30.102  71.187  1.00  0.00           C  
ATOM   2562  NE  ARG B1901      26.304  29.049  72.192  1.00  0.00           N  
ATOM   2563  CZ  ARG B1901      25.223  28.471  72.701  1.00  0.00           C  
ATOM   2564  NH1 ARG B1901      24.007  28.838  72.301  1.00  0.00           N  
ATOM   2565  NH2 ARG B1901      25.362  27.519  73.617  1.00  0.00           N  
ATOM   2566  N   TYR B1902      29.454  33.586  73.867  1.00  0.00           N  
ATOM   2567  CA  TYR B1902      29.923  34.298  75.050  1.00  0.00           C  
ATOM   2568  C   TYR B1902      29.723  33.434  76.290  1.00  0.00           C  
ATOM   2569  O   TYR B1902      30.687  33.168  77.009  1.00  0.00           O  
ATOM   2570  CB  TYR B1902      29.226  35.650  75.205  1.00  0.00           C  
ATOM   2571  CG  TYR B1902      29.575  36.700  74.151  1.00  0.00           C  
ATOM   2572  CD1 TYR B1902      29.247  38.038  74.349  1.00  0.00           C  
ATOM   2573  CD2 TYR B1902      30.233  36.365  72.965  1.00  0.00           C  
ATOM   2574  CE1 TYR B1902      29.547  39.004  73.395  1.00  0.00           C  
ATOM   2575  CE2 TYR B1902      30.537  37.330  72.012  1.00  0.00           C  
ATOM   2576  CZ  TYR B1902      30.189  38.643  72.235  1.00  0.00           C  
ATOM   2577  OH  TYR B1902      30.477  39.603  71.302  1.00  0.00           O  
ATOM   2578  N   ILE B1903      28.489  32.974  76.519  1.00  0.00           N  
ATOM   2579  CA  ILE B1903      28.194  32.048  77.641  1.00  0.00           C  
ATOM   2580  C   ILE B1903      29.125  30.848  77.728  1.00  0.00           C  
ATOM   2581  O   ILE B1903      29.490  30.425  78.819  1.00  0.00           O  
ATOM   2582  CB  ILE B1903      26.765  31.457  77.605  1.00  0.00           C  
ATOM   2583  CG1 ILE B1903      26.300  31.242  76.163  1.00  0.00           C  
ATOM   2584  CG2 ILE B1903      25.812  32.340  78.377  1.00  0.00           C  
ATOM   2585  CD1 ILE B1903      25.391  30.066  76.003  1.00  0.00           C  
ATOM   2586  N   ASP B1904      29.489  30.291  76.581  1.00  0.00           N  
ATOM   2587  CA  ASP B1904      30.334  29.109  76.557  1.00  0.00           C  
ATOM   2588  C   ASP B1904      31.650  29.418  77.251  1.00  0.00           C  
ATOM   2589  O   ASP B1904      32.101  28.667  78.112  1.00  0.00           O  
ATOM   2590  CB  ASP B1904      30.593  28.642  75.117  1.00  0.00           C  
ATOM   2591  CG  ASP B1904      29.317  28.251  74.377  1.00  0.00           C  
ATOM   2592  OD1 ASP B1904      28.201  28.530  74.874  1.00  0.00           O  
ATOM   2593  OD2 ASP B1904      29.434  27.661  73.287  1.00  0.00           O  
ATOM   2594  N   ALA B1905      32.243  30.547  76.885  1.00  0.00           N  
ATOM   2595  CA  ALA B1905      33.528  30.966  77.443  1.00  0.00           C  
ATOM   2596  C   ALA B1905      33.397  31.443  78.886  1.00  0.00           C  
ATOM   2597  O   ALA B1905      34.257  31.155  79.724  1.00  0.00           O  
ATOM   2598  CB  ALA B1905      34.143  32.062  76.582  1.00  0.00           C  
ATOM   2599  N   LEU B1906      32.321  32.173  79.161  1.00  0.00           N  
ATOM   2600  CA  LEU B1906      32.031  32.663  80.506  1.00  0.00           C  
ATOM   2601  C   LEU B1906      31.857  31.524  81.514  1.00  0.00           C  
ATOM   2602  O   LEU B1906      32.377  31.595  82.624  1.00  0.00           O  
ATOM   2603  CB  LEU B1906      30.783  33.550  80.488  1.00  0.00           C  
ATOM   2604  CG  LEU B1906      30.985  34.940  79.871  1.00  0.00           C  
ATOM   2605  CD1 LEU B1906      29.667  35.555  79.420  1.00  0.00           C  
ATOM   2606  CD2 LEU B1906      31.697  35.846  80.850  1.00  0.00           C  
ATOM   2607  N   CYS B1907      31.137  30.476  81.126  1.00  0.00           N  
ATOM   2608  CA  CYS B1907      30.989  29.293  81.976  1.00  0.00           C  
ATOM   2609  C   CYS B1907      32.299  28.569  82.216  1.00  0.00           C  
ATOM   2610  O   CYS B1907      32.479  27.943  83.252  1.00  0.00           O  
ATOM   2611  CB  CYS B1907      30.006  28.310  81.366  1.00  0.00           C  
ATOM   2612  SG  CYS B1907      28.356  28.924  81.371  1.00  0.00           S  
ATOM   2613  N   PHE B1909      33.208  28.629  81.254  1.00  0.00           N  
ATOM   2614  CA  PHE B1909      34.511  28.006  81.441  1.00  0.00           C  
ATOM   2615  C   PHE B1909      35.361  28.801  82.412  1.00  0.00           C  
ATOM   2616  O   PHE B1909      36.162  28.220  83.136  1.00  0.00           O  
ATOM   2617  CB  PHE B1909      35.228  27.771  80.110  1.00  0.00           C  
ATOM   2618  CG  PHE B1909      34.971  26.408  79.543  1.00  0.00           C  
ATOM   2619  CD1 PHE B1909      34.068  26.221  78.512  1.00  0.00           C  
ATOM   2620  CD2 PHE B1909      35.600  25.302  80.087  1.00  0.00           C  
ATOM   2621  CE1 PHE B1909      33.825  24.960  78.012  1.00  0.00           C  
ATOM   2622  CE2 PHE B1909      35.363  24.041  79.597  1.00  0.00           C  
ATOM   2623  CZ  PHE B1909      34.476  23.864  78.555  1.00  0.00           C  
ATOM   2624  N   LYS B1910      35.163  30.117  82.442  1.00  0.00           N  
ATOM   2625  CA  LYS B1910      35.758  30.955  83.478  1.00  0.00           C  
ATOM   2626  C   LYS B1910      35.256  30.554  84.860  1.00  0.00           C  
ATOM   2627  O   LYS B1910      36.041  30.482  85.804  1.00  0.00           O  
ATOM   2628  CB  LYS B1910      35.444  32.430  83.239  1.00  0.00           C  
ATOM   2629  CG  LYS B1910      36.134  33.386  84.209  1.00  0.00           C  
ATOM   2630  CD  LYS B1910      37.660  33.432  84.004  1.00  0.00           C  
ATOM   2631  CE  LYS B1910      38.434  32.931  85.221  1.00  0.00           C  
ATOM   2632  NZ  LYS B1910      39.778  33.554  85.340  1.00  0.00           N  
ATOM   2633  N   ILE B1913      33.950  30.309  84.972  1.00  0.00           N  
ATOM   2634  CA  ILE B1913      33.336  29.894  86.239  1.00  0.00           C  
ATOM   2635  C   ILE B1913      33.903  28.552  86.687  1.00  0.00           C  
ATOM   2636  O   ILE B1913      34.385  28.409  87.816  1.00  0.00           O  
ATOM   2637  CB  ILE B1913      31.803  29.747  86.118  1.00  0.00           C  
ATOM   2638  CG1 ILE B1913      31.139  31.105  85.913  1.00  0.00           C  
ATOM   2639  CG2 ILE B1913      31.229  29.091  87.353  1.00  0.00           C  
ATOM   2640  CD1 ILE B1913      29.700  30.998  85.511  1.00  0.00           C  
ATOM   2641  N   THR B1914      33.851  27.579  85.783  1.00  0.00           N  
ATOM   2642  CA  THR B1914      34.291  26.223  86.074  1.00  0.00           C  
ATOM   2643  C   THR B1914      35.810  26.127  86.262  1.00  0.00           C  
ATOM   2644  O   THR B1914      36.295  25.237  86.963  1.00  0.00           O  
ATOM   2645  CB  THR B1914      33.843  25.261  84.970  1.00  0.00           C  
ATOM   2646  OG1 THR B1914      32.443  25.430  84.725  1.00  0.00           O  
ATOM   2647  CG2 THR B1914      34.080  23.852  85.392  1.00  0.00           C  
ATOM   2648  N   SER B1915      36.560  27.038  85.645  1.00  0.00           N  
ATOM   2649  CA  SER B1915      37.992  27.143  85.921  1.00  0.00           C  
ATOM   2650  C   SER B1915      38.216  27.704  87.323  1.00  0.00           C  
ATOM   2651  O   SER B1915      39.093  27.227  88.045  1.00  0.00           O  
ATOM   2652  CB  SER B1915      38.706  28.025  84.897  1.00  0.00           C  
ATOM   2653  OG  SER B1915      38.332  29.385  85.044  1.00  0.00           O  
ATOM   2654  N   LYS B1916      37.423  28.705  87.710  1.00  0.00           N  
ATOM   2655  CA  LYS B1916      37.552  29.312  89.043  1.00  0.00           C  
ATOM   2656  C   LYS B1916      37.211  28.347  90.185  1.00  0.00           C  
ATOM   2657  O   LYS B1916      37.554  28.603  91.342  1.00  0.00           O  
ATOM   2658  CB  LYS B1916      36.724  30.599  89.161  1.00  0.00           C  
ATOM   2659  CG  LYS B1916      37.401  31.821  88.538  1.00  0.00           C  
ATOM   2660  CD  LYS B1916      36.855  33.136  89.088  1.00  0.00           C  
ATOM   2661  CE  LYS B1916      37.588  34.346  88.503  1.00  0.00           C  
ATOM   2662  NZ  LYS B1916      37.391  35.582  89.308  1.00  0.00           N  
ATOM   2663  N   LEU B1917      36.541  27.243  89.866  1.00  0.00           N  
ATOM   2664  CA  LEU B1917      36.403  26.145  90.815  1.00  0.00           C  
ATOM   2665  C   LEU B1917      37.737  25.433  91.044  1.00  0.00           C  
ATOM   2666  O   LEU B1917      38.004  24.978  92.150  1.00  0.00           O  
ATOM   2667  CB  LEU B1917      35.347  25.138  90.358  1.00  0.00           C  
ATOM   2668  CG  LEU B1917      33.962  25.315  90.961  1.00  0.00           C  
ATOM   2669  CD1 LEU B1917      33.008  24.329  90.342  1.00  0.00           C  
ATOM   2670  CD2 LEU B1917      34.023  25.116  92.452  1.00  0.00           C  
ATOM   2671  N   GLU B1918      38.562  25.319  90.007  1.00  0.00           N  
ATOM   2672  CA  GLU B1918      39.931  24.838  90.184  1.00  0.00           C  
ATOM   2673  C   GLU B1918      40.701  25.827  91.064  1.00  0.00           C  
ATOM   2674  O   GLU B1918      41.407  25.427  91.992  1.00  0.00           O  
ATOM   2675  CB  GLU B1918      40.644  24.691  88.840  1.00  0.00           C  
ATOM   2676  CG  GLU B1918      40.020  23.696  87.890  1.00  0.00           C  
ATOM   2677  CD  GLU B1918      40.630  22.317  88.015  1.00  0.00           C  
ATOM   2678  OE1 GLU B1918      40.662  21.775  89.139  1.00  0.00           O  
ATOM   2679  OE2 GLU B1918      41.079  21.777  86.986  1.00  0.00           O  
ATOM   2680  N   GLU B1929      40.550  27.118  90.757  1.00  0.00           N  
ATOM   2681  CA  GLU B1929      41.122  28.214  91.558  1.00  0.00           C  
ATOM   2682  C   GLU B1929      40.704  28.114  93.035  1.00  0.00           C  
ATOM   2683  O   GLU B1929      41.533  28.275  93.938  1.00  0.00           O  
ATOM   2684  CB  GLU B1929      40.673  29.573  90.977  1.00  0.00           C  
ATOM   2685  CG  GLU B1929      41.043  30.828  91.804  1.00  0.00           C  
ATOM   2686  CD  GLU B1929      39.818  31.675  92.194  1.00  0.00           C  
ATOM   2687  OE1 GLU B1929      38.837  31.106  92.726  1.00  0.00           O  
ATOM   2688  OE2 GLU B1929      39.842  32.908  91.984  1.00  0.00           O  
ATOM   2689  N   ALA B1930      39.420  27.845  93.261  1.00  0.00           N  
ATOM   2690  CA  ALA B1930      38.832  27.880  94.593  1.00  0.00           C  
ATOM   2691  C   ALA B1930      39.206  26.649  95.400  1.00  0.00           C  
ATOM   2692  O   ALA B1930      39.935  26.734  96.383  1.00  0.00           O  
ATOM   2693  CB  ALA B1930      37.324  27.997  94.487  1.00  0.00           C  
ATOM   2694  N   ASP B 502      36.664  40.965  79.916  1.00  0.00           N  
ATOM   2695  CA  ASP B 502      36.896  39.951  78.884  1.00  0.00           C  
ATOM   2696  C   ASP B 502      35.886  38.791  78.974  1.00  0.00           C  
ATOM   2697  O   ASP B 502      34.907  38.846  79.701  1.00  0.00           O  
ATOM   2698  CB  ASP B 502      38.345  39.420  78.949  1.00  0.00           C  
ATOM   2699  CG  ASP B 502      38.996  39.286  77.562  1.00  0.00           C  
ATOM   2700  OD1 ASP B 502      38.571  38.445  76.716  1.00  0.00           O  
ATOM   2701  OD2 ASP B 502      39.959  40.048  77.341  1.00  0.00           O  
ATOM   2702  N   ILE B1932      36.158  37.739  78.223  1.00  0.00           N  
ATOM   2703  CA  ILE B1932      35.201  36.686  77.935  1.00  0.00           C  
ATOM   2704  C   ILE B1932      35.869  35.310  78.037  1.00  0.00           C  
ATOM   2705  O   ILE B1932      35.314  34.301  77.597  1.00  0.00           O  
ATOM   2706  CB  ILE B1932      34.699  36.908  76.501  1.00  0.00           C  
ATOM   2707  CG1 ILE B1932      33.329  36.289  76.266  1.00  0.00           C  
ATOM   2708  CG2 ILE B1932      35.704  36.373  75.494  1.00  0.00           C  
ATOM   2709  CD1 ILE B1932      32.639  36.877  75.044  1.00  0.00           C  
ATOM   2710  N   ASN B1933      37.063  35.284  78.628  1.00  0.00           N  
ATOM   2711  CA  ASN B1933      37.888  34.086  78.705  1.00  0.00           C  
ATOM   2712  C   ASN B1933      38.338  33.555  77.341  1.00  0.00           C  
ATOM   2713  O   ASN B1933      38.519  32.349  77.159  1.00  0.00           O  
ATOM   2714  CB  ASN B1933      37.168  32.987  79.483  1.00  0.00           C  
ATOM   2715  CG  ASN B1933      38.116  32.137  80.281  1.00  0.00           C  
ATOM   2716  OD1 ASN B1933      39.049  32.658  80.888  1.00  0.00           O  
ATOM   2717  ND2 ASN B1933      37.881  30.828  80.303  1.00  0.00           N  
ATOM   2718  N   LEU B1934      38.520  34.465  76.387  1.00  0.00           N  
ATOM   2719  CA  LEU B1934      39.065  34.116  75.083  1.00  0.00           C  
ATOM   2720  C   LEU B1934      40.443  34.754  74.940  1.00  0.00           C  
ATOM   2721  O   LEU B1934      40.875  35.527  75.801  1.00  0.00           O  
ATOM   2722  CB  LEU B1934      38.120  34.558  73.960  1.00  0.00           C  
ATOM   2723  CG  LEU B1934      36.832  33.739  73.854  1.00  0.00           C  
ATOM   2724  CD1 LEU B1934      35.889  34.324  72.814  1.00  0.00           C  
ATOM   2725  CD2 LEU B1934      37.161  32.296  73.527  1.00  0.00           C  
ATOM   2726  N   LYS B1941      41.117  34.425  73.840  1.00  0.00           N  
ATOM   2727  CA  LYS B1941      42.547  34.651  73.698  1.00  0.00           C  
ATOM   2728  C   LYS B1941      42.951  34.344  72.254  1.00  0.00           C  
ATOM   2729  O   LYS B1941      42.636  33.271  71.739  1.00  0.00           O  
ATOM   2730  CB  LYS B1941      43.256  33.731  74.705  1.00  0.00           C  
ATOM   2731  CG  LYS B1941      44.663  33.261  74.385  1.00  0.00           C  
ATOM   2732  CD  LYS B1941      44.872  31.876  75.000  1.00  0.00           C  
ATOM   2733  CE  LYS B1941      46.341  31.481  75.079  1.00  0.00           C  
ATOM   2734  NZ  LYS B1941      46.481  30.043  75.483  1.00  0.00           N  
ATOM   2735  N   ILE B1942      43.610  35.293  71.591  1.00  0.00           N  
ATOM   2736  CA  ILE B1942      44.163  35.053  70.255  1.00  0.00           C  
ATOM   2737  C   ILE B1942      45.650  34.773  70.368  1.00  0.00           C  
ATOM   2738  O   ILE B1942      46.319  35.307  71.258  1.00  0.00           O  
ATOM   2739  CB  ILE B1942      43.981  36.258  69.302  1.00  0.00           C  
ATOM   2740  CG1 ILE B1942      42.510  36.498  68.995  1.00  0.00           C  
ATOM   2741  CG2 ILE B1942      44.684  36.012  67.985  1.00  0.00           C  
ATOM   2742  CD1 ILE B1942      42.276  37.246  67.692  1.00  0.00           C  
ATOM   2743  N   ASP B1943      46.161  33.938  69.462  1.00  0.00           N  
ATOM   2744  CA  ASP B1943      47.601  33.744  69.316  1.00  0.00           C  
ATOM   2745  C   ASP B1943      48.214  35.012  68.716  1.00  0.00           C  
ATOM   2746  O   ASP B1943      47.586  35.695  67.904  1.00  0.00           O  
ATOM   2747  CB  ASP B1943      47.906  32.526  68.435  1.00  0.00           C  
ATOM   2748  CG  ASP B1943      47.435  31.211  69.055  1.00  0.00           C  
ATOM   2749  OD1 ASP B1943      46.731  31.246  70.090  1.00  0.00           O  
ATOM   2750  OD2 ASP B1943      47.768  30.140  68.501  1.00  0.00           O  
ATOM   2751  N   ASP B1945      49.442  35.320  69.121  1.00  0.00           N  
ATOM   2752  CA  ASP B1945      50.080  36.585  68.756  1.00  0.00           C  
ATOM   2753  C   ASP B1945      50.268  36.739  67.249  1.00  0.00           C  
ATOM   2754  O   ASP B1945      50.064  37.831  66.714  1.00  0.00           O  
ATOM   2755  CB  ASP B1945      51.425  36.746  69.481  1.00  0.00           C  
ATOM   2756  CG  ASP B1945      51.276  36.792  71.003  1.00  0.00           C  
ATOM   2757  OD1 ASP B1945      50.128  36.855  71.505  1.00  0.00           O  
ATOM   2758  OD2 ASP B1945      52.316  36.760  71.696  1.00  0.00           O  
ATOM   2759  N   ILE B1946      50.638  35.652  66.571  1.00  0.00           N  
ATOM   2760  CA  ILE B1946      50.767  35.658  65.110  1.00  0.00           C  
ATOM   2761  C   ILE B1946      49.470  36.133  64.444  1.00  0.00           C  
ATOM   2762  O   ILE B1946      49.499  36.919  63.495  1.00  0.00           O  
ATOM   2763  CB  ILE B1946      51.193  34.272  64.563  1.00  0.00           C  
ATOM   2764  CG1 ILE B1946      52.720  34.139  64.609  1.00  0.00           C  
ATOM   2765  CG2 ILE B1946      50.730  34.083  63.135  1.00  0.00           C  
ATOM   2766  CD1 ILE B1946      53.249  32.815  64.073  1.00  0.00           C  
ATOM   2767  N   ALA B1947      48.337  35.672  64.959  1.00  0.00           N  
ATOM   2768  CA  ALA B1947      47.036  36.154  64.504  1.00  0.00           C  
ATOM   2769  C   ALA B1947      46.795  37.610  64.927  1.00  0.00           C  
ATOM   2770  O   ALA B1947      46.093  38.360  64.241  1.00  0.00           O  
ATOM   2771  CB  ALA B1947      45.926  35.248  65.035  1.00  0.00           C  
ATOM   2772  N   LEU B1950      47.384  38.007  66.050  1.00  0.00           N  
ATOM   2773  CA  LEU B1950      47.170  39.341  66.590  1.00  0.00           C  
ATOM   2774  C   LEU B1950      47.930  40.393  65.784  1.00  0.00           C  
ATOM   2775  O   LEU B1950      47.373  41.443  65.463  1.00  0.00           O  
ATOM   2776  CB  LEU B1950      47.556  39.393  68.073  1.00  0.00           C  
ATOM   2777  CG  LEU B1950      46.872  40.475  68.925  1.00  0.00           C  
ATOM   2778  CD1 LEU B1950      46.539  39.938  70.313  1.00  0.00           C  
ATOM   2779  CD2 LEU B1950      47.722  41.735  69.031  1.00  0.00           C  
ATOM   2780  N   LYS B1951      49.188  40.110  65.445  1.00  0.00           N  
ATOM   2781  CA  LYS B1951      50.003  41.043  64.652  1.00  0.00           C  
ATOM   2782  C   LYS B1951      49.322  41.406  63.339  1.00  0.00           C  
ATOM   2783  O   LYS B1951      49.261  42.573  62.967  1.00  0.00           O  
ATOM   2784  CB  LYS B1951      51.375  40.445  64.336  1.00  0.00           C  
ATOM   2785  CG  LYS B1951      52.291  40.236  65.536  1.00  0.00           C  
ATOM   2786  CD  LYS B1951      53.553  39.457  65.137  1.00  0.00           C  
ATOM   2787  CE  LYS B1951      54.164  38.718  66.326  1.00  0.00           C  
ATOM   2788  NZ  LYS B1951      54.520  39.631  67.460  1.00  0.00           N  
ATOM   2789  N   GLN B1952      48.817  40.394  62.639  1.00  0.00           N  
ATOM   2790  CA  GLN B1952      48.143  40.609  61.361  1.00  0.00           C  
ATOM   2791  C   GLN B1952      46.941  41.527  61.530  1.00  0.00           C  
ATOM   2792  O   GLN B1952      46.785  42.498  60.785  1.00  0.00           O  
ATOM   2793  CB  GLN B1952      47.691  39.284  60.751  1.00  0.00           C  
ATOM   2794  CG  GLN B1952      47.292  39.415  59.304  1.00  0.00           C  
ATOM   2795  CD  GLN B1952      46.889  38.106  58.689  1.00  0.00           C  
ATOM   2796  OE1 GLN B1952      46.420  37.203  59.372  1.00  0.00           O  
ATOM   2797  NE2 GLN B1952      47.061  37.996  57.381  1.00  0.00           N  
ATOM   2798  N   ILE B1953      46.104  41.215  62.517  1.00  0.00           N  
ATOM   2799  CA  ILE B1953      44.941  42.042  62.844  1.00  0.00           C  
ATOM   2800  C   ILE B1953      45.345  43.513  63.052  1.00  0.00           C  
ATOM   2801  O   ILE B1953      44.722  44.418  62.488  1.00  0.00           O  
ATOM   2802  CB  ILE B1953      44.200  41.496  64.089  1.00  0.00           C  
ATOM   2803  CG1 ILE B1953      43.462  40.208  63.733  1.00  0.00           C  
ATOM   2804  CG2 ILE B1953      43.209  42.515  64.627  1.00  0.00           C  
ATOM   2805  CD1 ILE B1953      43.040  39.407  64.928  1.00  0.00           C  
ATOM   2806  N   MET B1954      46.399  43.736  63.836  1.00  0.00           N  
ATOM   2807  CA  MET B1954      46.889  45.089  64.115  1.00  0.00           C  
ATOM   2808  C   MET B1954      47.549  45.718  62.891  1.00  0.00           C  
ATOM   2809  O   MET B1954      47.288  46.875  62.561  1.00  0.00           O  
ATOM   2810  CB  MET B1954      47.880  45.068  65.284  1.00  0.00           C  
ATOM   2811  CG  MET B1954      47.257  44.602  66.599  1.00  0.00           C  
ATOM   2812  SD  MET B1954      48.181  45.104  68.066  1.00  0.00           S  
ATOM   2813  CE  MET B1954      46.934  44.912  69.343  1.00  0.00           C  
ATOM   2814  N   SER B1955      48.397  44.937  62.223  1.00  0.00           N  
ATOM   2815  CA  SER B1955      49.156  45.400  61.053  1.00  0.00           C  
ATOM   2816  C   SER B1955      48.293  45.656  59.818  1.00  0.00           C  
ATOM   2817  O   SER B1955      48.641  46.499  58.987  1.00  0.00           O  
ATOM   2818  CB  SER B1955      50.241  44.384  60.683  1.00  0.00           C  
ATOM   2819  OG  SER B1955      51.154  44.205  61.748  1.00  0.00           O  
ATOM   2820  N   LYS B1956      47.180  44.933  59.690  1.00  0.00           N  
ATOM   2821  CA  LYS B1956      46.329  45.063  58.512  1.00  0.00           C  
ATOM   2822  C   LYS B1956      45.034  45.845  58.763  1.00  0.00           C  
ATOM   2823  O   LYS B1956      44.042  45.629  58.069  1.00  0.00           O  
ATOM   2824  CB  LYS B1956      46.045  43.682  57.919  1.00  0.00           C  
ATOM   2825  CG  LYS B1956      47.308  42.923  57.530  1.00  0.00           C  
ATOM   2826  CD  LYS B1956      48.028  43.592  56.374  1.00  0.00           C  
ATOM   2827  CE  LYS B1956      49.506  43.286  56.369  1.00  0.00           C  
ATOM   2828  NZ  LYS B1956      50.246  44.218  55.464  1.00  0.00           N  
ATOM   2829  N   ASN B1957      45.063  46.765  59.731  1.00  0.00           N  
ATOM   2830  CA  ASN B1957      43.993  47.760  59.937  1.00  0.00           C  
ATOM   2831  C   ASN B1957      42.646  47.210  60.420  1.00  0.00           C  
ATOM   2832  O   ASN B1957      41.617  47.870  60.254  1.00  0.00           O  
ATOM   2833  CB  ASN B1957      43.758  48.570  58.652  1.00  0.00           C  
ATOM   2834  CG  ASN B1957      44.957  49.400  58.263  1.00  0.00           C  
ATOM   2835  OD1 ASN B1957      45.216  50.444  58.866  1.00  0.00           O  
ATOM   2836  ND2 ASN B1957      45.698  48.949  57.243  1.00  0.00           N  
ATOM   2837  N   LYS B1958      42.644  46.031  61.039  1.00  0.00           N  
ATOM   2838  CA  LYS B1958      41.386  45.328  61.317  1.00  0.00           C  
ATOM   2839  C   LYS B1958      40.942  45.358  62.780  1.00  0.00           C  
ATOM   2840  O   LYS B1958      41.718  45.677  63.676  1.00  0.00           O  
ATOM   2841  CB  LYS B1958      41.461  43.899  60.781  1.00  0.00           C  
ATOM   2842  CG  LYS B1958      42.000  43.856  59.358  1.00  0.00           C  
ATOM   2843  CD  LYS B1958      41.048  43.228  58.378  1.00  0.00           C  
ATOM   2844  CE  LYS B1958      41.533  43.426  56.952  1.00  0.00           C  
ATOM   2845  NZ  LYS B1958      40.563  42.910  55.951  1.00  0.00           N  
ATOM   2846  N   VAL B1959      39.671  45.018  62.986  1.00  0.00           N  
ATOM   2847  CA  VAL B1959      38.956  45.192  64.259  1.00  0.00           C  
ATOM   2848  C   VAL B1959      38.982  43.938  65.137  1.00  0.00           C  
ATOM   2849  O   VAL B1959      39.312  42.857  64.664  1.00  0.00           O  
ATOM   2850  CB  VAL B1959      37.457  45.523  63.977  1.00  0.00           C  
ATOM   2851  CG1 VAL B1959      36.736  45.968  65.241  1.00  0.00           C  
ATOM   2852  CG2 VAL B1959      37.331  46.591  62.891  1.00  0.00           C  
ATOM   2853  N   ILE B1960      38.643  44.093  66.418  1.00  0.00           N  
ATOM   2854  CA  ILE B1960      38.299  42.952  67.280  1.00  0.00           C  
ATOM   2855  C   ILE B1960      37.008  43.217  68.057  1.00  0.00           C  
ATOM   2856  O   ILE B1960      36.948  44.092  68.918  1.00  0.00           O  
ATOM   2857  CB  ILE B1960      39.446  42.573  68.260  1.00  0.00           C  
ATOM   2858  CG1 ILE B1960      40.588  41.879  67.509  1.00  0.00           C  
ATOM   2859  CG2 ILE B1960      38.937  41.646  69.356  1.00  0.00           C  
ATOM   2860  CD1 ILE B1960      41.595  41.174  68.407  1.00  0.00           C  
TER
END
