# Supplementary material for: Backbone Brackets and Arginine Tweezers delineate Class I and Class II aminoacyl tRNA synthetases
Source: PLoS Comput Biol. 2018 Apr 16;14(4):e1006101. doi: 10.1371/journal.pcbi.1006101 (PMC5919687; doi:10.1371/journal.pcbi.1006101)
Supplement: S12 File — All structures of Class II aaRS with residues renumbered according to the MSA. (GZ) [file pcbi.1006101.s024.tar.gz › 2odr_C_renum.pdb]

ATOM      1  N   ARG C 270      75.524  20.217   2.078  1.00  0.00           N  
ATOM      2  CA  ARG C 270      75.572  20.440   3.554  1.00  0.00           C  
ATOM      3  C   ARG C 270      76.895  21.041   4.017  1.00  0.00           C  
ATOM      4  O   ARG C 270      76.917  21.898   4.899  1.00  0.00           O  
ATOM      5  CB  ARG C 270      75.324  19.129   4.299  1.00  0.00           C  
ATOM      6  CG  ARG C 270      74.958  19.332   5.774  1.00  0.00           C  
ATOM      7  CD  ARG C 270      76.042  18.870   6.740  1.00  0.00           C  
ATOM      8  NE  ARG C 270      75.893  17.452   7.066  1.00  0.00           N  
ATOM      9  CZ  ARG C 270      76.710  16.767   7.864  1.00  0.00           C  
ATOM     10  NH1 ARG C 270      77.763  17.355   8.423  1.00  0.00           N  
ATOM     11  NH2 ARG C 270      76.478  15.480   8.096  1.00  0.00           N  
ATOM     12  N   GLU C 271      77.995  20.573   3.431  1.00  0.00           N  
ATOM     13  CA  GLU C 271      79.310  21.184   3.642  1.00  0.00           C  
ATOM     14  C   GLU C 271      79.373  22.563   2.974  1.00  0.00           C  
ATOM     15  O   GLU C 271      80.190  23.410   3.349  1.00  0.00           O  
ATOM     16  CB  GLU C 271      80.421  20.283   3.089  1.00  0.00           C  
ATOM     17  CG  GLU C 271      81.723  20.373   3.861  1.00  0.00           C  
ATOM     18  CD  GLU C 271      81.648  19.665   5.205  1.00  0.00           C  
ATOM     19  OE1 GLU C 271      81.652  18.414   5.218  1.00  0.00           O  
ATOM     20  OE2 GLU C 271      81.588  20.358   6.247  1.00  0.00           O  
ATOM     21  N   GLU C 272      78.518  22.765   1.971  1.00  0.00           N  
ATOM     22  CA  GLU C 272      78.354  24.058   1.312  1.00  0.00           C  
ATOM     23  C   GLU C 272      77.767  25.094   2.254  1.00  0.00           C  
ATOM     24  O   GLU C 272      78.236  26.234   2.303  1.00  0.00           O  
ATOM     25  CB  GLU C 272      77.426  23.928   0.107  1.00  0.00           C  
ATOM     26  CG  GLU C 272      77.967  23.073  -1.016  1.00  0.00           C  
ATOM     27  CD  GLU C 272      77.092  23.131  -2.250  1.00  0.00           C  
ATOM     28  OE1 GLU C 272      75.854  23.016  -2.116  1.00  0.00           O  
ATOM     29  OE2 GLU C 272      77.644  23.292  -3.357  1.00  0.00           O  
ATOM     30  N   ILE C 273      76.740  24.689   2.997  1.00  0.00           N  
ATOM     31  CA  ILE C 273      76.037  25.596   3.912  1.00  0.00           C  
ATOM     32  C   ILE C 273      76.980  26.157   4.981  1.00  0.00           C  
ATOM     33  O   ILE C 273      76.898  27.338   5.334  1.00  0.00           O  
ATOM     34  CB  ILE C 273      74.844  24.918   4.639  1.00  0.00           C  
ATOM     35  CG1 ILE C 273      73.898  24.230   3.653  1.00  0.00           C  
ATOM     36  CG2 ILE C 273      74.061  25.949   5.433  1.00  0.00           C  
ATOM     37  CD1 ILE C 273      72.651  23.698   4.304  1.00  0.00           C  
ATOM     38  N   ILE C 274      77.875  25.307   5.482  1.00  0.00           N  
ATOM     39  CA  ILE C 274      78.820  25.709   6.523  1.00  0.00           C  
ATOM     40  C   ILE C 274      79.803  26.722   5.966  1.00  0.00           C  
ATOM     41  O   ILE C 274      79.965  27.801   6.529  1.00  0.00           O  
ATOM     42  CB  ILE C 274      79.617  24.518   7.091  1.00  0.00           C  
ATOM     43  CG1 ILE C 274      78.676  23.445   7.643  1.00  0.00           C  
ATOM     44  CG2 ILE C 274      80.549  24.989   8.189  1.00  0.00           C  
ATOM     45  CD1 ILE C 274      79.383  22.167   8.034  1.00  0.00           C  
ATOM     46  N   GLU C 275      80.443  26.368   4.854  1.00  0.00           N  
ATOM     47  CA  GLU C 275      81.443  27.234   4.223  1.00  0.00           C  
ATOM     48  C   GLU C 275      80.842  28.525   3.668  1.00  0.00           C  
ATOM     49  O   GLU C 275      81.485  29.576   3.705  1.00  0.00           O  
ATOM     50  CB  GLU C 275      82.204  26.490   3.120  1.00  0.00           C  
ATOM     51  CG  GLU C 275      83.435  25.750   3.614  1.00  0.00           C  
ATOM     52  CD  GLU C 275      84.209  25.121   2.478  1.00  0.00           C  
ATOM     53  OE1 GLU C 275      83.616  24.285   1.759  1.00  0.00           O  
ATOM     54  OE2 GLU C 275      85.402  25.459   2.301  1.00  0.00           O  
ATOM     55  N   MET C 276      79.617  28.448   3.156  1.00  0.00           N  
ATOM     56  CA  MET C 276      78.913  29.646   2.711  1.00  0.00           C  
ATOM     57  C   MET C 276      78.615  30.565   3.895  1.00  0.00           C  
ATOM     58  O   MET C 276      78.679  31.788   3.765  1.00  0.00           O  
ATOM     59  CB  MET C 276      77.611  29.277   2.010  1.00  0.00           C  
ATOM     60  CG  MET C 276      76.728  30.473   1.676  1.00  0.00           C  
ATOM     61  SD  MET C 276      75.245  30.040   0.742  1.00  0.00           S  
ATOM     62  CE  MET C 276      74.860  28.389   1.329  1.00  0.00           C  
ATOM     63  N   ALA C 277      78.282  29.967   5.039  1.00  0.00           N  
ATOM     64  CA  ALA C 277      78.030  30.719   6.274  1.00  0.00           C  
ATOM     65  C   ALA C 277      79.305  31.334   6.839  1.00  0.00           C  
ATOM     66  O   ALA C 277      79.258  32.391   7.468  1.00  0.00           O  
ATOM     67  CB  ALA C 277      77.384  29.826   7.310  1.00  0.00           C  
ATOM     68  N   ASN C 278      80.435  30.661   6.623  1.00  0.00           N  
ATOM     69  CA  ASN C 278      81.737  31.182   7.033  1.00  0.00           C  
ATOM     70  C   ASN C 278      82.140  32.400   6.200  1.00  0.00           C  
ATOM     71  O   ASN C 278      82.735  33.340   6.728  1.00  0.00           O  
ATOM     72  CB  ASN C 278      82.817  30.094   6.950  1.00  0.00           C  
ATOM     73  CG  ASN C 278      82.581  28.945   7.926  1.00  0.00           C  
ATOM     74  OD1 ASN C 278      81.602  28.931   8.677  1.00  0.00           O  
ATOM     75  ND2 ASN C 278      83.485  27.969   7.913  1.00  0.00           N  
ATOM     76  N   LYS C 279      81.816  32.384   4.906  1.00  0.00           N  
ATOM     77  CA  LYS C 279      82.070  33.534   4.027  1.00  0.00           C  
ATOM     78  C   LYS C 279      81.186  34.710   4.435  1.00  0.00           C  
ATOM     79  O   LYS C 279      81.677  35.728   4.916  1.00  0.00           O  
ATOM     80  CB  LYS C 279      81.823  33.179   2.553  1.00  0.00           C  
ATOM     81  CG  LYS C 279      82.965  32.437   1.876  1.00  0.00           C  
ATOM     82  CD  LYS C 279      82.812  32.441   0.362  1.00  0.00           C  
ATOM     83  CE  LYS C 279      84.044  31.871  -0.319  1.00  0.00           C  
ATOM     84  NZ  LYS C 279      84.126  32.262  -1.752  1.00  0.00           N  
ATOM     85  N   ASP C 281      79.880  34.552   4.234  1.00  0.00           N  
ATOM     86  CA  ASP C 281      78.889  35.533   4.662  1.00  0.00           C  
ATOM     87  C   ASP C 281      77.754  34.775   5.327  1.00  0.00           C  
ATOM     88  O   ASP C 281      77.072  33.974   4.683  1.00  0.00           O  
ATOM     89  CB  ASP C 281      78.368  36.338   3.467  1.00  0.00           C  
ATOM     90  CG  ASP C 281      77.258  37.317   3.843  1.00  0.00           C  
ATOM     91  OD1 ASP C 281      76.945  37.468   5.044  1.00  0.00           O  
ATOM     92  OD2 ASP C 281      76.693  37.946   2.924  1.00  0.00           O  
ATOM     93  N   PHE C 282      77.557  35.036   6.617  1.00  0.00           N  
ATOM     94  CA  PHE C 282      76.553  34.331   7.404  1.00  0.00           C  
ATOM     95  C   PHE C 282      75.144  34.645   6.923  1.00  0.00           C  
ATOM     96  O   PHE C 282      74.415  33.747   6.509  1.00  0.00           O  
ATOM     97  CB  PHE C 282      76.687  34.687   8.887  1.00  0.00           C  
ATOM     98  CG  PHE C 282      75.758  33.916   9.775  1.00  0.00           C  
ATOM     99  CD1 PHE C 282      76.030  32.597  10.097  1.00  0.00           C  
ATOM    100  CD2 PHE C 282      74.606  34.504  10.284  1.00  0.00           C  
ATOM    101  CE1 PHE C 282      75.172  31.878  10.912  1.00  0.00           C  
ATOM    102  CE2 PHE C 282      73.745  33.790  11.097  1.00  0.00           C  
ATOM    103  CZ  PHE C 282      74.028  32.476  11.411  1.00  0.00           C  
ATOM    104  N   GLU C 283      74.774  35.923   6.955  1.00  0.00           N  
ATOM    105  CA  GLU C 283      73.389  36.315   6.707  1.00  0.00           C  
ATOM    106  C   GLU C 283      72.872  35.919   5.323  1.00  0.00           C  
ATOM    107  O   GLU C 283      71.673  35.686   5.169  1.00  0.00           O  
ATOM    108  CB  GLU C 283      73.171  37.813   6.939  1.00  0.00           C  
ATOM    109  CG  GLU C 283      71.713  38.230   6.762  1.00  0.00           C  
ATOM    110  CD  GLU C 283      71.354  39.488   7.516  1.00  0.00           C  
ATOM    111  OE1 GLU C 283      72.217  40.389   7.639  1.00  0.00           O  
ATOM    112  OE2 GLU C 283      70.200  39.575   7.987  1.00  0.00           O  
ATOM    113  N   LYS C 291      73.742  35.843   4.317  1.00  0.00           N  
ATOM    114  CA  LYS C 291      73.292  35.340   3.019  1.00  0.00           C  
ATOM    115  C   LYS C 291      73.083  33.826   3.120  1.00  0.00           C  
ATOM    116  O   LYS C 291      72.090  33.301   2.611  1.00  0.00           O  
ATOM    117  CB  LYS C 291      74.230  35.743   1.867  1.00  0.00           C  
ATOM    118  CG  LYS C 291      75.403  34.820   1.583  1.00  0.00           C  
ATOM    119  CD  LYS C 291      76.288  35.421   0.493  1.00  0.00           C  
ATOM    120  CE  LYS C 291      77.521  34.565   0.208  1.00  0.00           C  
ATOM    121  NZ  LYS C 291      78.614  35.331  -0.482  1.00  0.00           N  
ATOM    122  N   ALA C 292      73.994  33.139   3.808  1.00  0.00           N  
ATOM    123  CA  ALA C 292      73.826  31.713   4.099  1.00  0.00           C  
ATOM    124  C   ALA C 292      72.526  31.449   4.860  1.00  0.00           C  
ATOM    125  O   ALA C 292      71.832  30.471   4.592  1.00  0.00           O  
ATOM    126  CB  ALA C 292      75.010  31.191   4.894  1.00  0.00           C  
ATOM    127  N   TRP C 293      72.206  32.339   5.798  1.00  0.00           N  
ATOM    128  CA  TRP C 293      71.003  32.227   6.628  1.00  0.00           C  
ATOM    129  C   TRP C 293      69.711  32.520   5.855  1.00  0.00           C  
ATOM    130  O   TRP C 293      68.700  31.839   6.054  1.00  0.00           O  
ATOM    131  CB  TRP C 293      71.120  33.168   7.834  1.00  0.00           C  
ATOM    132  CG  TRP C 293      69.904  33.214   8.687  1.00  0.00           C  
ATOM    133  CD1 TRP C 293      69.407  32.204   9.452  1.00  0.00           C  
ATOM    134  CD2 TRP C 293      69.024  34.326   8.869  1.00  0.00           C  
ATOM    135  NE1 TRP C 293      68.271  32.614  10.098  1.00  0.00           N  
ATOM    136  CE2 TRP C 293      68.011  33.915   9.757  1.00  0.00           C  
ATOM    137  CE3 TRP C 293      68.992  35.628   8.368  1.00  0.00           C  
ATOM    138  CZ2 TRP C 293      66.977  34.762  10.157  1.00  0.00           C  
ATOM    139  CZ3 TRP C 293      67.964  36.471   8.765  1.00  0.00           C  
ATOM    140  CH2 TRP C 293      66.971  36.033   9.652  1.00  0.00           C  
ATOM    141  N   ILE C 296      69.750  33.532   4.985  1.00  0.00           N  
ATOM    142  CA  ILE C 296      68.581  33.947   4.200  1.00  0.00           C  
ATOM    143  C   ILE C 296      68.320  33.020   3.021  1.00  0.00           C  
ATOM    144  O   ILE C 296      67.171  32.656   2.762  1.00  0.00           O  
ATOM    145  CB  ILE C 296      68.725  35.388   3.666  1.00  0.00           C  
ATOM    146  CG1 ILE C 296      68.605  36.398   4.806  1.00  0.00           C  
ATOM    147  CG2 ILE C 296      67.644  35.683   2.650  1.00  0.00           C  
ATOM    148  CD1 ILE C 296      68.945  37.811   4.407  1.00  0.00           C  
ATOM    149  N   GLU C 297      69.380  32.648   2.308  1.00  0.00           N  
ATOM    150  CA  GLU C 297      69.256  31.772   1.138  1.00  0.00           C  
ATOM    151  C   GLU C 297      68.930  30.332   1.514  1.00  0.00           C  
ATOM    152  O   GLU C 297      68.393  29.583   0.699  1.00  0.00           O  
ATOM    153  CB  GLU C 297      70.526  31.817   0.284  1.00  0.00           C  
ATOM    154  CG  GLU C 297      70.753  33.172  -0.393  1.00  0.00           C  
ATOM    155  CD  GLU C 297      72.083  33.270  -1.106  1.00  0.00           C  
ATOM    156  OE1 GLU C 297      72.553  32.236  -1.628  1.00  0.00           O  
ATOM    157  OE2 GLU C 297      72.651  34.384  -1.144  1.00  0.00           O  
ATOM    158  N   THR C 298      69.256  29.952   2.744  1.00  0.00           N  
ATOM    159  CA  THR C 298      68.918  28.631   3.272  1.00  0.00           C  
ATOM    160  C   THR C 298      67.401  28.406   3.485  1.00  0.00           C  
ATOM    161  O   THR C 298      66.913  27.270   3.405  1.00  0.00           O  
ATOM    162  CB  THR C 298      69.675  28.378   4.586  1.00  0.00           C  
ATOM    163  OG1 THR C 298      70.625  27.327   4.382  1.00  0.00           O  
ATOM    164  CG2 THR C 298      68.720  28.016   5.718  1.00  0.00           C  
ATOM    165  N   LYS C 303      66.676  29.490   3.763  1.00  0.00           N  
ATOM    166  CA  LYS C 303      65.224  29.466   3.964  1.00  0.00           C  
ATOM    167  C   LYS C 303      64.518  28.313   3.251  1.00  0.00           C  
ATOM    168  O   LYS C 303      63.868  27.496   3.893  1.00  0.00           O  
ATOM    169  CB  LYS C 303      64.621  30.797   3.492  1.00  0.00           C  
ATOM    170  CG  LYS C 303      63.107  30.940   3.693  1.00  0.00           C  
ATOM    171  CD  LYS C 303      62.512  31.989   2.758  1.00  0.00           C  
ATOM    172  CE  LYS C 303      63.052  33.381   3.050  1.00  0.00           C  
ATOM    173  NZ  LYS C 303      62.506  34.396   2.110  1.00  0.00           N  
ATOM    174  N   ASP C 305      64.666  28.249   1.930  1.00  0.00           N  
ATOM    175  CA  ASP C 305      63.832  27.382   1.092  1.00  0.00           C  
ATOM    176  C   ASP C 305      64.227  25.904   1.076  1.00  0.00           C  
ATOM    177  O   ASP C 305      63.550  25.093   0.441  1.00  0.00           O  
ATOM    178  CB  ASP C 305      63.787  27.931  -0.334  1.00  0.00           C  
ATOM    179  CG  ASP C 305      63.125  29.290  -0.402  1.00  0.00           C  
ATOM    180  OD1 ASP C 305      62.003  29.428   0.142  1.00  0.00           O  
ATOM    181  OD2 ASP C 305      63.729  30.216  -0.990  1.00  0.00           O  
ATOM    182  N   LEU C 306      65.310  25.553   1.762  1.00  0.00           N  
ATOM    183  CA  LEU C 306      65.626  24.146   2.002  1.00  0.00           C  
ATOM    184  C   LEU C 306      64.463  23.452   2.712  1.00  0.00           C  
ATOM    185  O   LEU C 306      64.001  22.395   2.272  1.00  0.00           O  
ATOM    186  CB  LEU C 306      66.906  24.000   2.827  1.00  0.00           C  
ATOM    187  CG  LEU C 306      68.153  23.645   2.028  1.00  0.00           C  
ATOM    188  CD1 LEU C 306      69.401  24.086   2.756  1.00  0.00           C  
ATOM    189  CD2 LEU C 306      68.184  22.148   1.759  1.00  0.00           C  
ATOM    190  N   ILE C 307      63.981  24.063   3.794  1.00  0.00           N  
ATOM    191  CA  ILE C 307      62.854  23.509   4.551  1.00  0.00           C  
ATOM    192  C   ILE C 307      61.579  23.679   3.713  1.00  0.00           C  
ATOM    193  O   ILE C 307      60.982  24.762   3.645  1.00  0.00           O  
ATOM    194  CB  ILE C 307      62.661  24.154   5.963  1.00  0.00           C  
ATOM    195  CG1 ILE C 307      63.996  24.466   6.641  1.00  0.00           C  
ATOM    196  CG2 ILE C 307      61.859  23.225   6.867  1.00  0.00           C  
ATOM    197  CD1 ILE C 307      63.836  25.008   8.036  1.00  0.00           C  
ATOM    198  N   LYS C 308      61.186  22.597   3.055  1.00  0.00           N  
ATOM    199  CA  LYS C 308      59.998  22.598   2.214  1.00  0.00           C  
ATOM    200  C   LYS C 308      58.733  22.587   3.080  1.00  0.00           C  
ATOM    201  O   LYS C 308      58.569  21.717   3.949  1.00  0.00           O  
ATOM    202  CB  LYS C 308      60.010  21.380   1.288  1.00  0.00           C  
ATOM    203  CG  LYS C 308      61.211  21.319   0.358  1.00  0.00           C  
ATOM    204  CD  LYS C 308      61.285  19.975  -0.350  1.00  0.00           C  
ATOM    205  CE  LYS C 308      62.618  19.790  -1.088  1.00  0.00           C  
ATOM    206  NZ  LYS C 308      62.744  18.444  -1.758  1.00  0.00           N  
ATOM    207  N   ALA C 309      57.847  23.557   2.850  1.00  0.00           N  
ATOM    208  CA  ALA C 309      56.546  23.576   3.513  1.00  0.00           C  
ATOM    209  C   ALA C 309      55.677  22.446   2.964  1.00  0.00           C  
ATOM    210  O   ALA C 309      55.844  22.018   1.819  1.00  0.00           O  
ATOM    211  CB  ALA C 309      55.861  24.919   3.323  1.00  0.00           C  
ATOM    212  N   LYS C 310      54.750  21.973   3.787  1.00  0.00           N  
ATOM    213  CA  LYS C 310      53.960  20.793   3.468  1.00  0.00           C  
ATOM    214  C   LYS C 310      52.938  21.073   2.383  1.00  0.00           C  
ATOM    215  O   LYS C 310      52.706  22.221   2.001  1.00  0.00           O  
ATOM    216  CB  LYS C 310      53.274  20.268   4.736  1.00  0.00           C  
ATOM    217  CG  LYS C 310      54.257  19.754   5.776  1.00  0.00           C  
ATOM    218  CD  LYS C 310      53.594  19.488   7.108  1.00  0.00           C  
ATOM    219  CE  LYS C 310      54.531  18.738   8.033  1.00  0.00           C  
ATOM    220  NZ  LYS C 310      53.863  18.330   9.297  1.00  0.00           N  
ATOM    221  N   LYS C 311      52.353  19.999   1.873  1.00  0.00           N  
ATOM    222  CA  LYS C 311      51.297  20.120   0.902  1.00  0.00           C  
ATOM    223  C   LYS C 311      50.109  20.802   1.567  1.00  0.00           C  
ATOM    224  O   LYS C 311      49.799  20.543   2.722  1.00  0.00           O  
ATOM    225  CB  LYS C 311      50.923  18.752   0.323  1.00  0.00           C  
ATOM    226  CG  LYS C 311      52.078  18.081  -0.420  1.00  0.00           C  
ATOM    227  CD  LYS C 311      51.711  16.722  -0.994  1.00  0.00           C  
ATOM    228  CE  LYS C 311      52.926  16.066  -1.653  1.00  0.00           C  
ATOM    229  NZ  LYS C 311      52.855  14.574  -1.661  1.00  0.00           N  
ATOM    230  N   ILE C 312      49.453  21.676   0.813  1.00  0.00           N  
ATOM    231  CA  ILE C 312      48.409  22.554   1.336  1.00  0.00           C  
ATOM    232  C   ILE C 312      47.299  21.786   2.051  1.00  0.00           C  
ATOM    233  O   ILE C 312      46.594  22.364   2.869  1.00  0.00           O  
ATOM    234  CB  ILE C 312      47.802  23.449   0.207  1.00  0.00           C  
ATOM    235  CG1 ILE C 312      47.776  24.926   0.629  1.00  0.00           C  
ATOM    236  CG2 ILE C 312      46.426  22.965  -0.196  1.00  0.00           C  
ATOM    237  CD1 ILE C 312      49.157  25.617   0.595  1.00  0.00           C  
ATOM    238  N   ASN C 313      47.145  20.497   1.739  1.00  0.00           N  
ATOM    239  CA  ASN C 313      46.180  19.634   2.433  1.00  0.00           C  
ATOM    240  C   ASN C 313      46.690  19.080   3.765  1.00  0.00           C  
ATOM    241  O   ASN C 313      45.931  18.449   4.507  1.00  0.00           O  
ATOM    242  CB  ASN C 313      45.710  18.485   1.522  1.00  0.00           C  
ATOM    243  CG  ASN C 313      44.274  18.665   1.043  1.00  0.00           C  
ATOM    244  OD1 ASN C 313      43.425  19.176   1.771  1.00  0.00           O  
ATOM    245  ND2 ASN C 313      43.998  18.231  -0.178  1.00  0.00           N  
ATOM    246  N   GLU C 314      47.973  19.294   4.054  1.00  0.00           N  
ATOM    247  CA  GLU C 314      48.514  19.081   5.399  1.00  0.00           C  
ATOM    248  C   GLU C 314      49.105  20.354   5.999  1.00  0.00           C  
ATOM    249  O   GLU C 314      49.644  20.306   7.100  1.00  0.00           O  
ATOM    250  CB  GLU C 314      49.568  17.978   5.401  1.00  0.00           C  
ATOM    251  CG  GLU C 314      49.108  16.695   4.726  1.00  0.00           C  
ATOM    252  CD  GLU C 314      49.473  16.625   3.249  1.00  0.00           C  
ATOM    253  OE1 GLU C 314      50.629  16.960   2.899  1.00  0.00           O  
ATOM    254  OE2 GLU C 314      48.607  16.209   2.445  1.00  0.00           O  
ATOM    255  N   SER C 315      49.016  21.479   5.278  1.00  0.00           N  
ATOM    256  CA  SER C 315      49.285  22.806   5.850  1.00  0.00           C  
ATOM    257  C   SER C 315      48.376  22.964   7.063  1.00  0.00           C  
ATOM    258  O   SER C 315      47.484  22.140   7.250  1.00  0.00           O  
ATOM    259  CB  SER C 315      49.024  23.922   4.826  1.00  0.00           C  
ATOM    260  OG  SER C 315      50.057  23.993   3.856  1.00  0.00           O  
ATOM    261  N   TYR C 316      48.568  24.013   7.867  1.00  0.00           N  
ATOM    262  CA  TYR C 316      48.045  23.996   9.240  1.00  0.00           C  
ATOM    263  C   TYR C 316      46.592  23.538   9.351  1.00  0.00           C  
ATOM    264  O   TYR C 316      46.362  22.341   9.372  1.00  0.00           O  
ATOM    265  CB  TYR C 316      48.299  25.293  10.031  1.00  0.00           C  
ATOM    266  CG  TYR C 316      47.614  25.283  11.396  1.00  0.00           C  
ATOM    267  CD1 TYR C 316      47.653  24.145  12.216  1.00  0.00           C  
ATOM    268  CD2 TYR C 316      46.908  26.394  11.855  1.00  0.00           C  
ATOM    269  CE1 TYR C 316      47.014  24.123  13.450  1.00  0.00           C  
ATOM    270  CE2 TYR C 316      46.265  26.382  13.091  1.00  0.00           C  
ATOM    271  CZ  TYR C 316      46.323  25.248  13.883  1.00  0.00           C  
ATOM    272  OH  TYR C 316      45.686  25.242  15.106  1.00  0.00           O  
ATOM    273  N   PRO C 317      45.605  24.444   9.388  1.00  0.00           N  
ATOM    274  CA  PRO C 317      44.337  24.008   9.997  1.00  0.00           C  
ATOM    275  C   PRO C 317      43.938  22.547   9.721  1.00  0.00           C  
ATOM    276  O   PRO C 317      43.430  21.888  10.616  1.00  0.00           O  
ATOM    277  CB  PRO C 317      43.305  24.973   9.411  1.00  0.00           C  
ATOM    278  CG  PRO C 317      44.061  25.897   8.514  1.00  0.00           C  
ATOM    279  CD  PRO C 317      45.506  25.801   8.849  1.00  0.00           C  
ATOM    280  N   ARG C 318      44.187  22.051   8.508  1.00  0.00           N  
ATOM    281  CA  ARG C 318      43.913  20.647   8.151  1.00  0.00           C  
ATOM    282  C   ARG C 318      44.702  19.582   8.903  1.00  0.00           C  
ATOM    283  O   ARG C 318      44.357  18.405   8.834  1.00  0.00           O  
ATOM    284  CB  ARG C 318      44.129  20.433   6.663  1.00  0.00           C  
ATOM    285  CG  ARG C 318      42.898  20.721   5.852  1.00  0.00           C  
ATOM    286  CD  ARG C 318      43.220  21.394   4.555  1.00  0.00           C  
ATOM    287  NE  ARG C 318      43.237  22.839   4.727  1.00  0.00           N  
ATOM    288  CZ  ARG C 318      44.313  23.565   4.993  1.00  0.00           C  
ATOM    289  NH1 ARG C 318      45.500  23.001   5.124  1.00  0.00           N  
ATOM    290  NH2 ARG C 318      44.203  24.875   5.119  1.00  0.00           N  
ATOM    291  N   ILE C 319      45.778  19.985   9.566  1.00  0.00           N  
ATOM    292  CA  ILE C 319      46.441  19.164  10.574  1.00  0.00           C  
ATOM    293  C   ILE C 319      45.485  18.984  11.751  1.00  0.00           C  
ATOM    294  O   ILE C 319      44.838  19.943  12.177  1.00  0.00           O  
ATOM    295  CB  ILE C 319      47.766  19.839  11.057  1.00  0.00           C  
ATOM    296  CG1 ILE C 319      48.981  19.135  10.438  1.00  0.00           C  
ATOM    297  CG2 ILE C 319      47.868  19.839  12.575  1.00  0.00           C  
ATOM    298  CD1 ILE C 319      50.336  19.726  10.845  1.00  0.00           C  
ATOM    299  N   LYS C 320      45.377  17.759  12.260  1.00  0.00           N  
ATOM    300  CA  LYS C 320      44.599  17.506  13.477  1.00  0.00           C  
ATOM    301  C   LYS C 320      45.508  16.910  14.566  1.00  0.00           C  
ATOM    302  O   LYS C 320      45.983  15.781  14.416  1.00  0.00           O  
ATOM    303  CB  LYS C 320      43.394  16.600  13.179  1.00  0.00           C  
ATOM    304  CG  LYS C 320      43.698  15.118  12.905  1.00  0.00           C  
ATOM    305  CD  LYS C 320      42.440  14.373  12.418  1.00  0.00           C  
ATOM    306  CE  LYS C 320      42.466  12.867  12.763  1.00  0.00           C  
ATOM    307  NZ  LYS C 320      41.265  12.141  12.230  1.00  0.00           N  
ATOM    308  N   PRO C 321      45.765  17.670  15.666  1.00  0.00           N  
ATOM    309  CA  PRO C 321      46.640  17.125  16.708  1.00  0.00           C  
ATOM    310  C   PRO C 321      46.051  15.866  17.306  1.00  0.00           C  
ATOM    311  O   PRO C 321      44.836  15.663  17.261  1.00  0.00           O  
ATOM    312  CB  PRO C 321      46.681  18.229  17.776  1.00  0.00           C  
ATOM    313  CG  PRO C 321      46.207  19.466  17.103  1.00  0.00           C  
ATOM    314  CD  PRO C 321      45.270  19.017  16.021  1.00  0.00           C  
ATOM    315  N   VAL C 322      46.912  15.020  17.848  1.00  0.00           N  
ATOM    316  CA  VAL C 322      46.470  13.815  18.530  1.00  0.00           C  
ATOM    317  C   VAL C 322      47.241  13.670  19.825  1.00  0.00           C  
ATOM    318  O   VAL C 322      48.458  13.543  19.817  1.00  0.00           O  
ATOM    319  CB  VAL C 322      46.654  12.560  17.661  1.00  0.00           C  
ATOM    320  CG1 VAL C 322      46.964  11.342  18.530  1.00  0.00           C  
ATOM    321  CG2 VAL C 322      45.413  12.326  16.817  1.00  0.00           C  
ATOM    322  N   PHE C 323      46.508  13.724  20.928  1.00  0.00           N  
ATOM    323  CA  PHE C 323      47.042  13.452  22.242  1.00  0.00           C  
ATOM    324  C   PHE C 323      46.018  12.667  23.031  1.00  0.00           C  
ATOM    325  O   PHE C 323      44.834  12.698  22.715  1.00  0.00           O  
ATOM    326  CB  PHE C 323      47.377  14.748  22.961  1.00  0.00           C  
ATOM    327  CG  PHE C 323      46.269  15.749  22.960  1.00  0.00           C  
ATOM    328  CD1 PHE C 323      45.297  15.730  23.948  1.00  0.00           C  
ATOM    329  CD2 PHE C 323      46.201  16.723  21.974  1.00  0.00           C  
ATOM    330  CE1 PHE C 323      44.276  16.654  23.951  1.00  0.00           C  
ATOM    331  CE2 PHE C 323      45.178  17.653  21.974  1.00  0.00           C  
ATOM    332  CZ  PHE C 323      44.214  17.619  22.967  1.00  0.00           C  
ATOM    333  N   GLY C 324      46.474  11.956  24.050  1.00  0.00           N  
ATOM    334  CA  GLY C 324      45.574  11.223  24.923  1.00  0.00           C  
ATOM    335  C   GLY C 324      44.674  12.149  25.697  1.00  0.00           C  
ATOM    336  O   GLY C 324      45.122  13.182  26.188  1.00  0.00           O  
ATOM    337  N   LYS C 325      43.398  11.787  25.789  1.00  0.00           N  
ATOM    338  CA  LYS C 325      42.416  12.598  26.504  1.00  0.00           C  
ATOM    339  C   LYS C 325      41.863  11.757  27.631  1.00  0.00           C  
ATOM    340  O   LYS C 325      41.978  10.533  27.618  1.00  0.00           O  
ATOM    341  CB  LYS C 325      41.325  13.100  25.556  1.00  0.00           C  
ATOM    342  CG  LYS C 325      41.918  13.541  24.234  1.00  0.00           C  
ATOM    343  CD  LYS C 325      41.093  14.490  23.434  1.00  0.00           C  
ATOM    344  CE  LYS C 325      41.849  14.791  22.140  1.00  0.00           C  
ATOM    345  NZ  LYS C 325      41.270  15.958  21.407  1.00  0.00           N  
ATOM    346  N   THR C 332      41.286  12.421  28.618  1.00  0.00           N  
ATOM    347  CA  THR C 332      41.004  11.790  29.890  1.00  0.00           C  
ATOM    348  C   THR C 332      39.598  12.114  30.334  1.00  0.00           C  
ATOM    349  O   THR C 332      39.093  13.185  30.031  1.00  0.00           O  
ATOM    350  CB  THR C 332      41.989  12.293  30.923  1.00  0.00           C  
ATOM    351  OG1 THR C 332      41.784  11.581  32.138  1.00  0.00           O  
ATOM    352  CG2 THR C 332      41.830  13.803  31.155  1.00  0.00           C  
ATOM    353  N   HIS C 333      38.960  11.201  31.054  1.00  0.00           N  
ATOM    354  CA  HIS C 333      37.536  11.366  31.412  1.00  0.00           C  
ATOM    355  C   HIS C 333      37.349  12.075  32.763  1.00  0.00           C  
ATOM    356  O   HIS C 333      38.072  11.807  33.721  1.00  0.00           O  
ATOM    357  CB  HIS C 333      36.817  10.015  31.423  1.00  0.00           C  
ATOM    358  CG  HIS C 333      35.338  10.129  31.619  1.00  0.00           C  
ATOM    359  ND1 HIS C 333      34.453  10.262  30.572  1.00  0.00           N  
ATOM    360  CD2 HIS C 333      34.589  10.152  32.744  1.00  0.00           C  
ATOM    361  CE1 HIS C 333      33.222  10.335  31.045  1.00  0.00           C  
ATOM    362  NE2 HIS C 333      33.277  10.272  32.362  1.00  0.00           N  
ATOM    363  N   PRO C 334      36.382  12.994  32.847  1.00  0.00           N  
ATOM    364  CA  PRO C 334      36.244  13.760  34.087  1.00  0.00           C  
ATOM    365  C   PRO C 334      36.003  12.900  35.324  1.00  0.00           C  
ATOM    366  O   PRO C 334      36.773  12.984  36.273  1.00  0.00           O  
ATOM    367  CB  PRO C 334      35.059  14.700  33.812  1.00  0.00           C  
ATOM    368  CG  PRO C 334      34.399  14.181  32.594  1.00  0.00           C  
ATOM    369  CD  PRO C 334      35.420  13.415  31.819  1.00  0.00           C  
ATOM    370  N   VAL C 335      34.960  12.076  35.317  1.00  0.00           N  
ATOM    371  CA  VAL C 335      34.712  11.159  36.440  1.00  0.00           C  
ATOM    372  C   VAL C 335      35.994  10.422  36.865  1.00  0.00           C  
ATOM    373  O   VAL C 335      36.286  10.304  38.052  1.00  0.00           O  
ATOM    374  CB  VAL C 335      33.596  10.133  36.120  1.00  0.00           C  
ATOM    375  CG1 VAL C 335      33.574   9.011  37.153  1.00  0.00           C  
ATOM    376  CG2 VAL C 335      32.258  10.833  36.039  1.00  0.00           C  
ATOM    377  N   ASN C 336      36.765   9.956  35.890  1.00  0.00           N  
ATOM    378  CA  ASN C 336      37.995   9.232  36.177  1.00  0.00           C  
ATOM    379  C   ASN C 336      39.079  10.132  36.779  1.00  0.00           C  
ATOM    380  O   ASN C 336      39.826   9.710  37.663  1.00  0.00           O  
ATOM    381  CB  ASN C 336      38.524   8.541  34.921  1.00  0.00           C  
ATOM    382  CG  ASN C 336      37.651   7.395  34.474  1.00  0.00           C  
ATOM    383  OD1 ASN C 336      36.438   7.454  34.570  1.00  0.00           O  
ATOM    384  ND2 ASN C 336      38.273   6.337  33.976  1.00  0.00           N  
ATOM    385  N   ASP C 337      39.162  11.367  36.303  1.00  0.00           N  
ATOM    386  CA  ASP C 337      40.103  12.317  36.864  1.00  0.00           C  
ATOM    387  C   ASP C 337      39.759  12.672  38.309  1.00  0.00           C  
ATOM    388  O   ASP C 337      40.650  12.757  39.159  1.00  0.00           O  
ATOM    389  CB  ASP C 337      40.151  13.574  36.007  1.00  0.00           C  
ATOM    390  CG  ASP C 337      40.902  13.360  34.717  1.00  0.00           C  
ATOM    391  OD1 ASP C 337      41.861  12.561  34.709  1.00  0.00           O  
ATOM    392  OD2 ASP C 337      40.540  13.996  33.713  1.00  0.00           O  
ATOM    393  N   THR C 338      38.472  12.876  38.582  1.00  0.00           N  
ATOM    394  CA  THR C 338      37.994  13.090  39.949  1.00  0.00           C  
ATOM    395  C   THR C 338      38.348  11.918  40.868  1.00  0.00           C  
ATOM    396  O   THR C 338      38.839  12.124  41.982  1.00  0.00           O  
ATOM    397  CB  THR C 338      36.481  13.298  39.979  1.00  0.00           C  
ATOM    398  OG1 THR C 338      36.152  14.431  39.169  1.00  0.00           O  
ATOM    399  CG2 THR C 338      35.996  13.523  41.401  1.00  0.00           C  
ATOM    400  N   ILE C 339      38.108  10.697  40.402  1.00  0.00           N  
ATOM    401  CA  ILE C 339      38.446   9.518  41.190  1.00  0.00           C  
ATOM    402  C   ILE C 339      39.936   9.526  41.544  1.00  0.00           C  
ATOM    403  O   ILE C 339      40.316   9.127  42.648  1.00  0.00           O  
ATOM    404  CB  ILE C 339      38.058   8.204  40.475  1.00  0.00           C  
ATOM    405  CG1 ILE C 339      36.537   8.065  40.430  1.00  0.00           C  
ATOM    406  CG2 ILE C 339      38.630   7.010  41.193  1.00  0.00           C  
ATOM    407  CD1 ILE C 339      36.018   7.170  39.343  1.00  0.00           C  
ATOM    408  N   GLU C 340      40.780  10.006  40.637  1.00  0.00           N  
ATOM    409  CA  GLU C 340      42.207  10.050  40.912  1.00  0.00           C  
ATOM    410  C   GLU C 340      42.537  11.182  41.879  1.00  0.00           C  
ATOM    411  O   GLU C 340      43.294  11.008  42.833  1.00  0.00           O  
ATOM    412  CB  GLU C 340      42.992  10.216  39.626  1.00  0.00           C  
ATOM    413  CG  GLU C 340      44.475  10.330  39.829  1.00  0.00           C  
ATOM    414  CD  GLU C 340      45.071   9.113  40.449  1.00  0.00           C  
ATOM    415  OE1 GLU C 340      44.481   8.031  40.291  1.00  0.00           O  
ATOM    416  OE2 GLU C 340      46.138   9.230  41.079  1.00  0.00           O  
ATOM    417  N   ASN C 341      41.964  12.350  41.628  1.00  0.00           N  
ATOM    418  CA  ASN C 341      42.195  13.508  42.490  1.00  0.00           C  
ATOM    419  C   ASN C 341      41.725  13.266  43.918  1.00  0.00           C  
ATOM    420  O   ASN C 341      42.345  13.738  44.866  1.00  0.00           O  
ATOM    421  CB  ASN C 341      41.516  14.747  41.904  1.00  0.00           C  
ATOM    422  CG  ASN C 341      42.084  15.120  40.553  1.00  0.00           C  
ATOM    423  OD1 ASN C 341      43.145  14.632  40.157  1.00  0.00           O  
ATOM    424  ND2 ASN C 341      41.378  15.969  39.832  1.00  0.00           N  
ATOM    425  N   LEU C 342      40.636  12.521  44.066  1.00  0.00           N  
ATOM    426  CA  LEU C 342      40.165  12.137  45.385  1.00  0.00           C  
ATOM    427  C   LEU C 342      41.159  11.187  46.058  1.00  0.00           C  
ATOM    428  O   LEU C 342      41.621  11.453  47.177  1.00  0.00           O  
ATOM    429  CB  LEU C 342      38.771  11.516  45.296  1.00  0.00           C  
ATOM    430  CG  LEU C 342      37.681  12.562  45.071  1.00  0.00           C  
ATOM    431  CD1 LEU C 342      36.410  11.899  44.601  1.00  0.00           C  
ATOM    432  CD2 LEU C 342      37.440  13.355  46.343  1.00  0.00           C  
ATOM    433  N   ARG C 343      41.524  10.105  45.377  1.00  0.00           N  
ATOM    434  CA  ARG C 343      42.478   9.190  45.987  1.00  0.00           C  
ATOM    435  C   ARG C 343      43.817   9.868  46.282  1.00  0.00           C  
ATOM    436  O   ARG C 343      44.572   9.392  47.117  1.00  0.00           O  
ATOM    437  CB  ARG C 343      42.642   7.877  45.204  1.00  0.00           C  
ATOM    438  CG  ARG C 343      43.232   7.961  43.850  1.00  0.00           C  
ATOM    439  CD  ARG C 343      42.985   6.673  43.091  1.00  0.00           C  
ATOM    440  NE  ARG C 343      43.709   5.529  43.640  1.00  0.00           N  
ATOM    441  CZ  ARG C 343      44.955   5.185  43.321  1.00  0.00           C  
ATOM    442  NH1 ARG C 343      45.675   5.910  42.462  1.00  0.00           N  
ATOM    443  NH2 ARG C 343      45.502   4.114  43.876  1.00  0.00           N  
ATOM    444  N   GLN C 344      44.098  11.000  45.645  1.00  0.00           N  
ATOM    445  CA  GLN C 344      45.287  11.757  45.993  1.00  0.00           C  
ATOM    446  C   GLN C 344      45.052  12.623  47.207  1.00  0.00           C  
ATOM    447  O   GLN C 344      45.935  12.745  48.047  1.00  0.00           O  
ATOM    448  CB  GLN C 344      45.754  12.595  44.819  1.00  0.00           C  
ATOM    449  CG  GLN C 344      46.423  11.772  43.771  1.00  0.00           C  
ATOM    450  CD  GLN C 344      47.677  11.108  44.286  1.00  0.00           C  
ATOM    451  OE1 GLN C 344      48.594  11.783  44.760  1.00  0.00           O  
ATOM    452  NE2 GLN C 344      47.726   9.784  44.207  1.00  0.00           N  
ATOM    453  N   ALA C 345      43.869  13.226  47.296  1.00  0.00           N  
ATOM    454  CA  ALA C 345      43.506  14.040  48.449  1.00  0.00           C  
ATOM    455  C   ALA C 345      43.579  13.189  49.700  1.00  0.00           C  
ATOM    456  O   ALA C 345      44.175  13.600  50.682  1.00  0.00           O  
ATOM    457  CB  ALA C 345      42.126  14.606  48.287  1.00  0.00           C  
ATOM    458  N   TYR C 347      42.995  11.992  49.655  1.00  0.00           N  
ATOM    459  CA  TYR C 347      43.074  11.061  50.786  1.00  0.00           C  
ATOM    460  C   TYR C 347      44.513  10.666  51.083  1.00  0.00           C  
ATOM    461  O   TYR C 347      44.915  10.641  52.233  1.00  0.00           O  
ATOM    462  CB  TYR C 347      42.229   9.788  50.548  1.00  0.00           C  
ATOM    463  CG  TYR C 347      40.755   9.970  50.831  1.00  0.00           C  
ATOM    464  CD1 TYR C 347      39.820   9.988  49.801  1.00  0.00           C  
ATOM    465  CD2 TYR C 347      40.299  10.150  52.131  1.00  0.00           C  
ATOM    466  CE1 TYR C 347      38.461  10.174  50.065  1.00  0.00           C  
ATOM    467  CE2 TYR C 347      38.949  10.340  52.403  1.00  0.00           C  
ATOM    468  CZ  TYR C 347      38.031  10.348  51.366  1.00  0.00           C  
ATOM    469  OH  TYR C 347      36.690  10.531  51.620  1.00  0.00           O  
ATOM    470  N   LEU C 348      45.290  10.355  50.052  1.00  0.00           N  
ATOM    471  CA  LEU C 348      46.665   9.896  50.264  1.00  0.00           C  
ATOM    472  C   LEU C 348      47.507  10.939  51.011  1.00  0.00           C  
ATOM    473  O   LEU C 348      48.365  10.584  51.813  1.00  0.00           O  
ATOM    474  CB  LEU C 348      47.333   9.521  48.935  1.00  0.00           C  
ATOM    475  CG  LEU C 348      47.079   8.109  48.433  1.00  0.00           C  
ATOM    476  CD1 LEU C 348      47.668   7.947  47.057  1.00  0.00           C  
ATOM    477  CD2 LEU C 348      47.665   7.093  49.369  1.00  0.00           C  
ATOM    478  N   ARG C 349      47.244  12.215  50.748  1.00  0.00           N  
ATOM    479  CA  ARG C 349      47.956  13.306  51.404  1.00  0.00           C  
ATOM    480  C   ARG C 349      47.504  13.565  52.823  1.00  0.00           C  
ATOM    481  O   ARG C 349      48.232  14.194  53.575  1.00  0.00           O  
ATOM    482  CB  ARG C 349      47.804  14.590  50.610  1.00  0.00           C  
ATOM    483  CG  ARG C 349      48.774  14.647  49.482  1.00  0.00           C  
ATOM    484  CD  ARG C 349      48.341  15.576  48.370  1.00  0.00           C  
ATOM    485  NE  ARG C 349      48.873  15.077  47.109  1.00  0.00           N  
ATOM    486  CZ  ARG C 349      49.008  15.788  45.996  1.00  0.00           C  
ATOM    487  NH1 ARG C 349      48.660  17.077  45.948  1.00  0.00           N  
ATOM    488  NH2 ARG C 349      49.510  15.181  44.916  1.00  0.00           N  
ATOM    489  N   MET C 352      46.305  13.101  53.178  1.00  0.00           N  
ATOM    490  CA  MET C 352      45.827  13.131  54.562  1.00  0.00           C  
ATOM    491  C   MET C 352      46.280  11.860  55.305  1.00  0.00           C  
ATOM    492  O   MET C 352      45.854  11.591  56.420  1.00  0.00           O  
ATOM    493  CB  MET C 352      44.303  13.290  54.589  1.00  0.00           C  
ATOM    494  CG  MET C 352      43.831  14.573  53.950  1.00  0.00           C  
ATOM    495  SD  MET C 352      42.044  14.727  53.832  1.00  0.00           S  
ATOM    496  CE  MET C 352      41.716  15.517  55.391  1.00  0.00           C  
ATOM    497  N   GLY C 361      47.145  11.076  54.672  1.00  0.00           N  
ATOM    498  CA  GLY C 361      47.722   9.899  55.300  1.00  0.00           C  
ATOM    499  C   GLY C 361      46.830   8.673  55.372  1.00  0.00           C  
ATOM    500  O   GLY C 361      47.145   7.734  56.098  1.00  0.00           O  
ATOM    501  N   PHE C 362      45.742   8.656  54.607  1.00  0.00           N  
ATOM    502  CA  PHE C 362      44.805   7.534  54.633  1.00  0.00           C  
ATOM    503  C   PHE C 362      45.379   6.325  53.906  1.00  0.00           C  
ATOM    504  O   PHE C 362      46.298   6.457  53.116  1.00  0.00           O  
ATOM    505  CB  PHE C 362      43.467   7.934  54.016  1.00  0.00           C  
ATOM    506  CG  PHE C 362      42.599   8.751  54.931  1.00  0.00           C  
ATOM    507  CD1 PHE C 362      42.999   9.997  55.357  1.00  0.00           C  
ATOM    508  CD2 PHE C 362      41.373   8.273  55.363  1.00  0.00           C  
ATOM    509  CE1 PHE C 362      42.194  10.749  56.193  1.00  0.00           C  
ATOM    510  CE2 PHE C 362      40.573   9.029  56.202  1.00  0.00           C  
ATOM    511  CZ  PHE C 362      40.989  10.262  56.615  1.00  0.00           C  
ATOM    512  N   GLU C 363      44.830   5.147  54.185  1.00  0.00           N  
ATOM    513  CA  GLU C 363      45.279   3.898  53.563  1.00  0.00           C  
ATOM    514  C   GLU C 363      44.164   3.316  52.694  1.00  0.00           C  
ATOM    515  O   GLU C 363      42.986   3.360  53.069  1.00  0.00           O  
ATOM    516  CB  GLU C 363      45.685   2.900  54.636  1.00  0.00           C  
ATOM    517  CG  GLU C 363      46.768   3.419  55.560  1.00  0.00           C  
ATOM    518  CD  GLU C 363      47.166   2.418  56.613  1.00  0.00           C  
ATOM    519  OE1 GLU C 363      48.383   2.188  56.755  1.00  0.00           O  
ATOM    520  OE2 GLU C 363      46.272   1.857  57.293  1.00  0.00           O  
ATOM    521  N   GLU C 364      44.534   2.772  51.533  1.00  0.00           N  
ATOM    522  CA  GLU C 364      43.551   2.474  50.490  1.00  0.00           C  
ATOM    523  C   GLU C 364      43.002   1.071  50.596  1.00  0.00           C  
ATOM    524  O   GLU C 364      43.738   0.145  50.904  1.00  0.00           O  
ATOM    525  CB  GLU C 364      44.145   2.662  49.102  1.00  0.00           C  
ATOM    526  CG  GLU C 364      43.072   2.793  48.042  1.00  0.00           C  
ATOM    527  CD  GLU C 364      43.611   3.196  46.694  1.00  0.00           C  
ATOM    528  OE1 GLU C 364      42.995   4.063  46.044  1.00  0.00           O  
ATOM    529  OE2 GLU C 364      44.649   2.644  46.286  1.00  0.00           O  
ATOM    530  N   TYR C 365      41.705   0.925  50.320  1.00  0.00           N  
ATOM    531  CA  TYR C 365      41.033  -0.364  50.427  1.00  0.00           C  
ATOM    532  C   TYR C 365      40.009  -0.620  49.320  1.00  0.00           C  
ATOM    533  O   TYR C 365      39.409   0.314  48.787  1.00  0.00           O  
ATOM    534  CB  TYR C 365      40.368  -0.468  51.801  1.00  0.00           C  
ATOM    535  CG  TYR C 365      41.327  -0.917  52.868  1.00  0.00           C  
ATOM    536  CD1 TYR C 365      42.090  -0.001  53.583  1.00  0.00           C  
ATOM    537  CD2 TYR C 365      41.492  -2.258  53.146  1.00  0.00           C  
ATOM    538  CE1 TYR C 365      42.975  -0.412  54.554  1.00  0.00           C  
ATOM    539  CE2 TYR C 365      42.376  -2.675  54.114  1.00  0.00           C  
ATOM    540  CZ  TYR C 365      43.112  -1.746  54.810  1.00  0.00           C  
ATOM    541  OH  TYR C 365      43.992  -2.173  55.760  1.00  0.00           O  
ATOM    542  N   ILE C 366      39.841  -1.897  48.970  1.00  0.00           N  
ATOM    543  CA  ILE C 366      38.700  -2.348  48.169  1.00  0.00           C  
ATOM    544  C   ILE C 366      37.790  -3.160  49.098  1.00  0.00           C  
ATOM    545  O   ILE C 366      38.208  -4.161  49.665  1.00  0.00           O  
ATOM    546  CB  ILE C 366      39.127  -3.217  46.963  1.00  0.00           C  
ATOM    547  CG1 ILE C 366      40.171  -2.498  46.100  1.00  0.00           C  
ATOM    548  CG2 ILE C 366      37.912  -3.591  46.123  1.00  0.00           C  
ATOM    549  CD1 ILE C 366      40.508  -3.223  44.814  1.00  0.00           C  
ATOM    550  N   ASN C 368      36.566  -2.686  49.291  1.00  0.00           N  
ATOM    551  CA  ASN C 368      35.581  -3.387  50.109  1.00  0.00           C  
ATOM    552  C   ASN C 368      34.625  -4.159  49.200  1.00  0.00           C  
ATOM    553  O   ASN C 368      34.464  -3.817  48.022  1.00  0.00           O  
ATOM    554  CB  ASN C 368      34.789  -2.400  50.975  1.00  0.00           C  
ATOM    555  CG  ASN C 368      35.681  -1.491  51.780  1.00  0.00           C  
ATOM    556  OD1 ASN C 368      36.722  -1.911  52.264  1.00  0.00           O  
ATOM    557  ND2 ASN C 368      35.283  -0.235  51.924  1.00  0.00           N  
ATOM    558  N   PRO C 370      33.985  -5.210  49.733  1.00  0.00           N  
ATOM    559  CA  PRO C 370      32.971  -5.928  48.973  1.00  0.00           C  
ATOM    560  C   PRO C 370      31.980  -5.018  48.235  1.00  0.00           C  
ATOM    561  O   PRO C 370      31.497  -4.017  48.791  1.00  0.00           O  
ATOM    562  CB  PRO C 370      32.243  -6.719  50.055  1.00  0.00           C  
ATOM    563  CG  PRO C 370      33.301  -6.996  51.071  1.00  0.00           C  
ATOM    564  CD  PRO C 370      34.184  -5.794  51.075  1.00  0.00           C  
ATOM    565  N   VAL C 371      31.702  -5.381  46.985  1.00  0.00           N  
ATOM    566  CA  VAL C 371      30.659  -4.745  46.179  1.00  0.00           C  
ATOM    567  C   VAL C 371      29.386  -5.593  46.206  1.00  0.00           C  
ATOM    568  O   VAL C 371      28.296  -5.062  46.029  1.00  0.00           O  
ATOM    569  CB  VAL C 371      31.091  -4.589  44.709  1.00  0.00           C  
ATOM    570  CG1 VAL C 371      30.179  -3.618  44.006  1.00  0.00           C  
ATOM    571  CG2 VAL C 371      32.537  -4.139  44.617  1.00  0.00           C  
ATOM    572  N   ILE C 372      29.529  -6.907  46.395  1.00  0.00           N  
ATOM    573  CA  ILE C 372      28.381  -7.790  46.584  1.00  0.00           C  
ATOM    574  C   ILE C 372      28.190  -8.023  48.076  1.00  0.00           C  
ATOM    575  O   ILE C 372      28.980  -8.723  48.706  1.00  0.00           O  
ATOM    576  CB  ILE C 372      28.566  -9.135  45.873  1.00  0.00           C  
ATOM    577  CG1 ILE C 372      28.702  -8.928  44.363  1.00  0.00           C  
ATOM    578  CG2 ILE C 372      27.395 -10.038  46.152  1.00  0.00           C  
ATOM    579  CD1 ILE C 372      29.076 -10.194  43.607  1.00  0.00           C  
ATOM    580  N   VAL C 373      27.149  -7.407  48.632  1.00  0.00           N  
ATOM    581  CA  VAL C 373      26.835  -7.498  50.059  1.00  0.00           C  
ATOM    582  C   VAL C 373      25.599  -8.377  50.257  1.00  0.00           C  
ATOM    583  O   VAL C 373      24.556  -8.130  49.656  1.00  0.00           O  
ATOM    584  CB  VAL C 373      26.585  -6.093  50.672  1.00  0.00           C  
ATOM    585  CG1 VAL C 373      26.082  -6.206  52.104  1.00  0.00           C  
ATOM    586  CG2 VAL C 373      27.851  -5.252  50.625  1.00  0.00           C  
ATOM    587  N   ASP C 374      25.734  -9.391  51.107  1.00  0.00           N  
ATOM    588  CA  ASP C 374      24.672 -10.366  51.362  1.00  0.00           C  
ATOM    589  C   ASP C 374      23.498  -9.714  52.097  1.00  0.00           C  
ATOM    590  O   ASP C 374      23.701  -8.831  52.930  1.00  0.00           O  
ATOM    591  CB  ASP C 374      25.248 -11.517  52.190  1.00  0.00           C  
ATOM    592  CG  ASP C 374      24.338 -12.724  52.243  1.00  0.00           C  
ATOM    593  OD1 ASP C 374      23.266 -12.644  52.878  1.00  0.00           O  
ATOM    594  OD2 ASP C 374      24.713 -13.767  51.671  1.00  0.00           O  
ATOM    595  N   GLU C 375      22.276 -10.149  51.786  1.00  0.00           N  
ATOM    596  CA  GLU C 375      21.067  -9.596  52.410  1.00  0.00           C  
ATOM    597  C   GLU C 375      21.206  -9.517  53.928  1.00  0.00           C  
ATOM    598  O   GLU C 375      20.883  -8.490  54.525  1.00  0.00           O  
ATOM    599  CB  GLU C 375      19.838 -10.438  52.045  1.00  0.00           C  
ATOM    600  CG  GLU C 375      18.507  -9.753  52.327  1.00  0.00           C  
ATOM    601  CD  GLU C 375      17.315 -10.637  52.009  1.00  0.00           C  
ATOM    602  OE1 GLU C 375      17.119 -11.658  52.705  1.00  0.00           O  
ATOM    603  OE2 GLU C 375      16.566 -10.302  51.067  1.00  0.00           O  
ATOM    604  N   ARG C 376      21.680 -10.614  54.528  1.00  0.00           N  
ATOM    605  CA  ARG C 376      21.991 -10.706  55.969  1.00  0.00           C  
ATOM    606  C   ARG C 376      22.582  -9.421  56.539  1.00  0.00           C  
ATOM    607  O   ARG C 376      22.033  -8.815  57.466  1.00  0.00           O  
ATOM    608  CB  ARG C 376      23.020 -11.819  56.221  1.00  0.00           C  
ATOM    609  CG  ARG C 376      22.489 -13.236  56.218  1.00  0.00           C  
ATOM    610  CD  ARG C 376      23.648 -14.231  56.261  1.00  0.00           C  
ATOM    611  NE  ARG C 376      23.183 -15.613  56.426  1.00  0.00           N  
ATOM    612  CZ  ARG C 376      23.000 -16.243  57.595  1.00  0.00           C  
ATOM    613  NH1 ARG C 376      23.248 -15.637  58.759  1.00  0.00           N  
ATOM    614  NH2 ARG C 376      22.563 -17.504  57.603  1.00  0.00           N  
ATOM    615  N   ASP C 377      23.720  -9.028  55.974  1.00  0.00           N  
ATOM    616  CA  ASP C 377      24.503  -7.924  56.498  1.00  0.00           C  
ATOM    617  C   ASP C 377      23.750  -6.604  56.416  1.00  0.00           C  
ATOM    618  O   ASP C 377      23.857  -5.787  57.321  1.00  0.00           O  
ATOM    619  CB  ASP C 377      25.833  -7.833  55.756  1.00  0.00           C  
ATOM    620  CG  ASP C 377      26.723  -9.045  56.005  1.00  0.00           C  
ATOM    621  OD1 ASP C 377      26.908  -9.432  57.182  1.00  0.00           O  
ATOM    622  OD2 ASP C 377      27.241  -9.612  55.018  1.00  0.00           O  
ATOM    623  N   ILE C 378      22.976  -6.406  55.351  1.00  0.00           N  
ATOM    624  CA  ILE C 378      22.164  -5.193  55.213  1.00  0.00           C  
ATOM    625  C   ILE C 378      21.117  -5.114  56.325  1.00  0.00           C  
ATOM    626  O   ILE C 378      20.831  -4.029  56.840  1.00  0.00           O  
ATOM    627  CB  ILE C 378      21.487  -5.104  53.825  1.00  0.00           C  
ATOM    628  CG1 ILE C 378      22.552  -4.940  52.740  1.00  0.00           C  
ATOM    629  CG2 ILE C 378      20.503  -3.932  53.765  1.00  0.00           C  
ATOM    630  CD1 ILE C 378      21.996  -4.640  51.365  1.00  0.00           C  
ATOM    631  N   TYR C 388      20.558  -6.260  56.705  1.00  0.00           N  
ATOM    632  CA  TYR C 388      19.628  -6.296  57.828  1.00  0.00           C  
ATOM    633  C   TYR C 388      20.323  -5.906  59.126  1.00  0.00           C  
ATOM    634  O   TYR C 388      19.841  -5.026  59.841  1.00  0.00           O  
ATOM    635  CB  TYR C 388      18.940  -7.664  57.968  1.00  0.00           C  
ATOM    636  CG  TYR C 388      17.660  -7.764  57.170  1.00  0.00           C  
ATOM    637  CD1 TYR C 388      17.582  -8.563  56.040  1.00  0.00           C  
ATOM    638  CD2 TYR C 388      16.531  -7.038  57.539  1.00  0.00           C  
ATOM    639  CE1 TYR C 388      16.409  -8.647  55.304  1.00  0.00           C  
ATOM    640  CE2 TYR C 388      15.357  -7.112  56.808  1.00  0.00           C  
ATOM    641  CZ  TYR C 388      15.302  -7.917  55.693  1.00  0.00           C  
ATOM    642  OH  TYR C 388      14.142  -7.991  54.965  1.00  0.00           O  
ATOM    643  N   LYS C 389      21.460  -6.534  59.419  1.00  0.00           N  
ATOM    644  CA  LYS C 389      22.146  -6.279  60.690  1.00  0.00           C  
ATOM    645  C   LYS C 389      22.751  -4.867  60.737  1.00  0.00           C  
ATOM    646  O   LYS C 389      22.946  -4.306  61.818  1.00  0.00           O  
ATOM    647  CB  LYS C 389      23.196  -7.364  60.997  1.00  0.00           C  
ATOM    648  CG  LYS C 389      24.650  -6.971  60.764  1.00  0.00           C  
ATOM    649  CD  LYS C 389      25.619  -7.813  61.598  1.00  0.00           C  
ATOM    650  CE  LYS C 389      26.034  -9.097  60.899  1.00  0.00           C  
ATOM    651  NZ  LYS C 389      27.232  -9.706  61.546  1.00  0.00           N  
ATOM    652  N   GLN C 396      23.036  -4.298  59.568  1.00  0.00           N  
ATOM    653  CA  GLN C 396      23.576  -2.945  59.484  1.00  0.00           C  
ATOM    654  C   GLN C 396      22.498  -1.897  59.717  1.00  0.00           C  
ATOM    655  O   GLN C 396      22.617  -1.069  60.624  1.00  0.00           O  
ATOM    656  CB  GLN C 396      24.237  -2.705  58.125  1.00  0.00           C  
ATOM    657  CG  GLN C 396      25.589  -3.383  57.981  1.00  0.00           C  
ATOM    658  CD  GLN C 396      26.050  -3.496  56.537  1.00  0.00           C  
ATOM    659  OE1 GLN C 396      25.559  -2.779  55.657  1.00  0.00           O  
ATOM    660  NE2 GLN C 396      26.999  -4.405  56.284  1.00  0.00           N  
ATOM    661  N   PHE C 397      21.449  -1.936  58.900  1.00  0.00           N  
ATOM    662  CA  PHE C 397      20.446  -0.866  58.881  1.00  0.00           C  
ATOM    663  C   PHE C 397      19.237  -1.120  59.783  1.00  0.00           C  
ATOM    664  O   PHE C 397      18.372  -0.254  59.924  1.00  0.00           O  
ATOM    665  CB  PHE C 397      20.007  -0.601  57.440  1.00  0.00           C  
ATOM    666  CG  PHE C 397      21.129  -0.156  56.556  1.00  0.00           C  
ATOM    667  CD1 PHE C 397      21.838  -1.080  55.795  1.00  0.00           C  
ATOM    668  CD2 PHE C 397      21.501   1.181  56.512  1.00  0.00           C  
ATOM    669  CE1 PHE C 397      22.884  -0.681  54.986  1.00  0.00           C  
ATOM    670  CE2 PHE C 397      22.551   1.596  55.708  1.00  0.00           C  
ATOM    671  CZ  PHE C 397      23.248   0.663  54.940  1.00  0.00           C  
ATOM    672  N   GLY C 398      19.183  -2.297  60.397  1.00  0.00           N  
ATOM    673  CA  GLY C 398      18.127  -2.617  61.347  1.00  0.00           C  
ATOM    674  C   GLY C 398      16.744  -2.411  60.754  1.00  0.00           C  
ATOM    675  O   GLY C 398      16.394  -3.074  59.780  1.00  0.00           O  
ATOM    676  N   PRO C 399      15.946  -1.490  61.335  1.00  0.00           N  
ATOM    677  CA  PRO C 399      14.621  -1.178  60.783  1.00  0.00           C  
ATOM    678  C   PRO C 399      14.671  -0.600  59.369  1.00  0.00           C  
ATOM    679  O   PRO C 399      13.759  -0.829  58.575  1.00  0.00           O  
ATOM    680  CB  PRO C 399      14.065  -0.125  61.756  1.00  0.00           C  
ATOM    681  CG  PRO C 399      14.858  -0.270  62.988  1.00  0.00           C  
ATOM    682  CD  PRO C 399      16.218  -0.703  62.552  1.00  0.00           C  
ATOM    683  N   GLU C 400      15.735   0.133  59.058  1.00  0.00           N  
ATOM    684  CA  GLU C 400      15.868   0.772  57.755  1.00  0.00           C  
ATOM    685  C   GLU C 400      16.243  -0.219  56.653  1.00  0.00           C  
ATOM    686  O   GLU C 400      16.260   0.144  55.480  1.00  0.00           O  
ATOM    687  CB  GLU C 400      16.892   1.905  57.833  1.00  0.00           C  
ATOM    688  CG  GLU C 400      16.498   3.001  58.819  1.00  0.00           C  
ATOM    689  CD  GLU C 400      17.580   4.055  59.026  1.00  0.00           C  
ATOM    690  OE1 GLU C 400      18.737   3.864  58.561  1.00  0.00           O  
ATOM    691  OE2 GLU C 400      17.256   5.083  59.671  1.00  0.00           O  
ATOM    692  N   ALA C 484      16.536  -1.464  57.028  1.00  0.00           N  
ATOM    693  CA  ALA C 484      16.823  -2.524  56.061  1.00  0.00           C  
ATOM    694  C   ALA C 484      15.748  -2.636  54.987  1.00  0.00           C  
ATOM    695  O   ALA C 484      16.067  -2.908  53.831  1.00  0.00           O  
ATOM    696  CB  ALA C 484      16.989  -3.853  56.766  1.00  0.00           C  
ATOM    697  N   MET C 485      14.483  -2.427  55.357  1.00  0.00           N  
ATOM    698  CA  MET C 485      13.397  -2.490  54.376  1.00  0.00           C  
ATOM    699  C   MET C 485      13.527  -1.361  53.357  1.00  0.00           C  
ATOM    700  O   MET C 485      13.409  -1.593  52.153  1.00  0.00           O  
ATOM    701  CB  MET C 485      12.009  -2.484  55.038  1.00  0.00           C  
ATOM    702  CG  MET C 485      11.484  -1.129  55.535  1.00  0.00           C  
ATOM    703  SD  MET C 485       9.729  -1.225  55.964  1.00  0.00           S  
ATOM    704  CE  MET C 485       9.460   0.371  56.748  1.00  0.00           C  
ATOM    705  N   ALA C 486      13.796  -0.150  53.839  1.00  0.00           N  
ATOM    706  CA  ALA C 486      13.954   1.004  52.960  1.00  0.00           C  
ATOM    707  C   ALA C 486      15.127   0.803  52.008  1.00  0.00           C  
ATOM    708  O   ALA C 486      15.022   1.107  50.821  1.00  0.00           O  
ATOM    709  CB  ALA C 486      14.146   2.270  53.777  1.00  0.00           C  
ATOM    710  N   VAL C 487      16.229   0.268  52.530  1.00  0.00           N  
ATOM    711  CA  VAL C 487      17.436   0.046  51.734  1.00  0.00           C  
ATOM    712  C   VAL C 487      17.234  -1.079  50.713  1.00  0.00           C  
ATOM    713  O   VAL C 487      17.512  -0.899  49.524  1.00  0.00           O  
ATOM    714  CB  VAL C 487      18.664  -0.271  52.629  1.00  0.00           C  
ATOM    715  CG1 VAL C 487      19.895  -0.537  51.780  1.00  0.00           C  
ATOM    716  CG2 VAL C 487      18.929   0.871  53.597  1.00  0.00           C  
ATOM    717  N   LEU C 488      16.740  -2.227  51.170  1.00  0.00           N  
ATOM    718  CA  LEU C 488      16.598  -3.391  50.297  1.00  0.00           C  
ATOM    719  C   LEU C 488      15.610  -3.144  49.154  1.00  0.00           C  
ATOM    720  O   LEU C 488      15.732  -3.743  48.082  1.00  0.00           O  
ATOM    721  CB  LEU C 488      16.204  -4.635  51.102  1.00  0.00           C  
ATOM    722  CG  LEU C 488      17.292  -5.183  52.033  1.00  0.00           C  
ATOM    723  CD1 LEU C 488      16.721  -6.245  52.952  1.00  0.00           C  
ATOM    724  CD2 LEU C 488      18.476  -5.733  51.244  1.00  0.00           C  
ATOM    725  N   ASP C 495      14.637  -2.264  49.378  1.00  0.00           N  
ATOM    726  CA  ASP C 495      13.704  -1.871  48.320  1.00  0.00           C  
ATOM    727  C   ASP C 495      14.454  -1.208  47.159  1.00  0.00           C  
ATOM    728  O   ASP C 495      14.123  -1.441  45.994  1.00  0.00           O  
ATOM    729  CB  ASP C 495      12.606  -0.944  48.872  1.00  0.00           C  
ATOM    730  CG  ASP C 495      11.768  -0.296  47.776  1.00  0.00           C  
ATOM    731  OD1 ASP C 495      12.241   0.699  47.182  1.00  0.00           O  
ATOM    732  OD2 ASP C 495      10.637  -0.769  47.521  1.00  0.00           O  
ATOM    733  N   ARG C 496      15.466  -0.399  47.479  1.00  0.00           N  
ATOM    734  CA  ARG C 496      16.244   0.316  46.460  1.00  0.00           C  
ATOM    735  C   ARG C 496      17.579  -0.364  46.173  1.00  0.00           C  
ATOM    736  O   ARG C 496      18.602   0.294  46.046  1.00  0.00           O  
ATOM    737  CB  ARG C 496      16.454   1.779  46.876  1.00  0.00           C  
ATOM    738  CG  ARG C 496      15.239   2.671  46.610  1.00  0.00           C  
ATOM    739  CD  ARG C 496      15.132   3.054  45.131  1.00  0.00           C  
ATOM    740  NE  ARG C 496      13.764   3.386  44.735  1.00  0.00           N  
ATOM    741  CZ  ARG C 496      12.876   2.533  44.215  1.00  0.00           C  
ATOM    742  NH1 ARG C 496      13.182   1.253  44.006  1.00  0.00           N  
ATOM    743  NH2 ARG C 496      11.660   2.970  43.895  1.00  0.00           N  
ATOM    744  N   CYS C 497      17.542  -1.686  46.047  1.00  0.00           N  
ATOM    745  CA  CYS C 497      18.726  -2.489  45.782  1.00  0.00           C  
ATOM    746  C   CYS C 497      18.630  -3.190  44.454  1.00  0.00           C  
ATOM    747  O   CYS C 497      17.564  -3.282  43.852  1.00  0.00           O  
ATOM    748  CB  CYS C 497      18.878  -3.565  46.848  1.00  0.00           C  
ATOM    749  SG  CYS C 497      19.672  -2.960  48.315  1.00  0.00           S  
ATOM    750  N   PHE C 498      19.763  -3.704  44.006  1.00  0.00           N  
ATOM    751  CA  PHE C 498      19.767  -4.685  42.950  1.00  0.00           C  
ATOM    752  C   PHE C 498      20.086  -6.008  43.609  1.00  0.00           C  
ATOM    753  O   PHE C 498      21.102  -6.134  44.286  1.00  0.00           O  
ATOM    754  CB  PHE C 498      20.797  -4.331  41.874  1.00  0.00           C  
ATOM    755  CG  PHE C 498      20.352  -3.226  40.954  1.00  0.00           C  
ATOM    756  CD1 PHE C 498      21.098  -2.068  40.827  1.00  0.00           C  
ATOM    757  CD2 PHE C 498      19.174  -3.340  40.225  1.00  0.00           C  
ATOM    758  CE1 PHE C 498      20.685  -1.050  39.980  1.00  0.00           C  
ATOM    759  CE2 PHE C 498      18.765  -2.333  39.381  1.00  0.00           C  
ATOM    760  CZ  PHE C 498      19.522  -1.189  39.255  1.00  0.00           C  
ATOM    761  N   TYR C 499      19.189  -6.971  43.455  1.00  0.00           N  
ATOM    762  CA  TYR C 499      19.476  -8.332  43.863  1.00  0.00           C  
ATOM    763  C   TYR C 499      20.111  -9.037  42.676  1.00  0.00           C  
ATOM    764  O   TYR C 499      19.685  -8.840  41.537  1.00  0.00           O  
ATOM    765  CB  TYR C 499      18.201  -9.051  44.306  1.00  0.00           C  
ATOM    766  CG  TYR C 499      17.799  -8.748  45.730  1.00  0.00           C  
ATOM    767  CD1 TYR C 499      17.101  -7.591  46.048  1.00  0.00           C  
ATOM    768  CD2 TYR C 499      18.121  -9.624  46.761  1.00  0.00           C  
ATOM    769  CE1 TYR C 499      16.733  -7.314  47.360  1.00  0.00           C  
ATOM    770  CE2 TYR C 499      17.758  -9.358  48.075  1.00  0.00           C  
ATOM    771  CZ  TYR C 499      17.065  -8.203  48.370  1.00  0.00           C  
ATOM    772  OH  TYR C 499      16.707  -7.946  49.676  1.00  0.00           O  
ATOM    773  N   LEU C 500      21.136  -9.839  42.941  1.00  0.00           N  
ATOM    774  CA  LEU C 500      21.813 -10.581  41.888  1.00  0.00           C  
ATOM    775  C   LEU C 500      21.041 -11.860  41.557  1.00  0.00           C  
ATOM    776  O   LEU C 500      20.884 -12.734  42.410  1.00  0.00           O  
ATOM    777  CB  LEU C 500      23.248 -10.918  42.307  1.00  0.00           C  
ATOM    778  CG  LEU C 500      24.222  -9.751  42.518  1.00  0.00           C  
ATOM    779  CD1 LEU C 500      25.624 -10.276  42.837  1.00  0.00           C  
ATOM    780  CD2 LEU C 500      24.267  -8.828  41.308  1.00  0.00           C  
ATOM    781  N   ALA C 501      20.553 -11.960  40.324  1.00  0.00           N  
ATOM    782  CA  ALA C 501      19.861 -13.156  39.867  1.00  0.00           C  
ATOM    783  C   ALA C 501      20.718 -13.898  38.859  1.00  0.00           C  
ATOM    784  O   ALA C 501      21.689 -13.352  38.354  1.00  0.00           O  
ATOM    785  CB  ALA C 501      18.535 -12.788  39.252  1.00  0.00           C  
ATOM    786  N   GLY C 502      20.350 -15.142  38.571  1.00  0.00           N  
ATOM    787  CA  GLY C 502      21.090 -15.975  37.627  1.00  0.00           C  
ATOM    788  C   GLY C 502      20.212 -17.044  37.008  1.00  0.00           C  
ATOM    789  O   GLY C 502      19.267 -17.518  37.637  1.00  0.00           O  
ATOM    790  N   LEU C 503      20.526 -17.427  35.774  1.00  0.00           N  
ATOM    791  CA  LEU C 503      19.748 -18.443  35.058  1.00  0.00           C  
ATOM    792  C   LEU C 503      20.011 -19.846  35.596  1.00  0.00           C  
ATOM    793  O   LEU C 503      21.158 -20.228  35.791  1.00  0.00           O  
ATOM    794  CB  LEU C 503      20.081 -18.422  33.564  1.00  0.00           C  
ATOM    795  CG  LEU C 503      19.715 -17.161  32.780  1.00  0.00           C  
ATOM    796  CD1 LEU C 503      20.156 -17.302  31.335  1.00  0.00           C  
ATOM    797  CD2 LEU C 503      18.235 -16.887  32.853  1.00  0.00           C  
ATOM    798  N   PRO C 504      18.952 -20.629  35.813  1.00  0.00           N  
ATOM    799  CA  PRO C 504      19.143 -21.999  36.260  1.00  0.00           C  
ATOM    800  C   PRO C 504      19.605 -22.894  35.123  1.00  0.00           C  
ATOM    801  O   PRO C 504      19.474 -22.523  33.957  1.00  0.00           O  
ATOM    802  CB  PRO C 504      17.748 -22.413  36.719  1.00  0.00           C  
ATOM    803  CG  PRO C 504      16.836 -21.607  35.885  1.00  0.00           C  
ATOM    804  CD  PRO C 504      17.531 -20.298  35.644  1.00  0.00           C  
ATOM    805  N   ARG C 575      20.153 -24.056  35.473  1.00  0.00           N  
ATOM    806  CA  ARG C 575      20.583 -25.040  34.490  1.00  0.00           C  
ATOM    807  C   ARG C 575      20.332 -26.450  35.002  1.00  0.00           C  
ATOM    808  O   ARG C 575      19.375 -27.106  34.601  1.00  0.00           O  
ATOM    809  CB  ARG C 575      22.068 -24.866  34.152  1.00  0.00           C  
ATOM    810  CG  ARG C 575      22.471 -25.632  32.891  1.00  0.00           C  
ATOM    811  CD  ARG C 575      23.738 -25.090  32.222  1.00  0.00           C  
ATOM    812  NE  ARG C 575      23.795 -25.510  30.818  1.00  0.00           N  
ATOM    813  CZ  ARG C 575      24.655 -25.039  29.919  1.00  0.00           C  
ATOM    814  NH1 ARG C 575      25.555 -24.119  30.262  1.00  0.00           N  
ATOM    815  NH2 ARG C 575      24.614 -25.495  28.671  1.00  0.00           N  
ATOM    816  N   PHE C 576      16.624 -26.150  26.631  1.00  0.00           N  
ATOM    817  CA  PHE C 576      15.652 -25.648  25.656  1.00  0.00           C  
ATOM    818  C   PHE C 576      15.576 -24.114  25.587  1.00  0.00           C  
ATOM    819  O   PHE C 576      14.681 -23.580  24.925  1.00  0.00           O  
ATOM    820  CB  PHE C 576      14.256 -26.240  25.921  1.00  0.00           C  
ATOM    821  CG  PHE C 576      13.887 -26.332  27.386  1.00  0.00           C  
ATOM    822  CD1 PHE C 576      14.187 -25.293  28.278  1.00  0.00           C  
ATOM    823  CD2 PHE C 576      13.212 -27.453  27.868  1.00  0.00           C  
ATOM    824  CE1 PHE C 576      13.839 -25.385  29.622  1.00  0.00           C  
ATOM    825  CE2 PHE C 576      12.854 -27.550  29.211  1.00  0.00           C  
ATOM    826  CZ  PHE C 576      13.168 -26.516  30.090  1.00  0.00           C  
ATOM    827  N   LYS C 577      16.504 -23.419  26.260  1.00  0.00           N  
ATOM    828  CA  LYS C 577      16.556 -21.949  26.276  1.00  0.00           C  
ATOM    829  C   LYS C 577      15.268 -21.299  26.818  1.00  0.00           C  
ATOM    830  O   LYS C 577      14.350 -21.996  27.285  1.00  0.00           O  
ATOM    831  CB  LYS C 577      16.864 -21.405  24.876  1.00  0.00           C  
ATOM    832  CG  LYS C 577      17.977 -22.138  24.144  1.00  0.00           C  
ATOM    833  CD  LYS C 577      18.673 -21.220  23.132  1.00  0.00           C  
ATOM    834  CE  LYS C 577      19.958 -21.833  22.581  1.00  0.00           C  
ATOM    835  NZ  LYS C 577      20.945 -20.782  22.192  1.00  0.00           N  
ATOM    836  N   ASP C 578      15.216 -19.963  26.754  1.00  0.00           N  
ATOM    837  CA  ASP C 578      14.065 -19.172  27.226  1.00  0.00           C  
ATOM    838  C   ASP C 578      13.801 -19.413  28.710  1.00  0.00           C  
ATOM    839  O   ASP C 578      12.708 -19.833  29.109  1.00  0.00           O  
ATOM    840  CB  ASP C 578      12.807 -19.448  26.383  1.00  0.00           C  
ATOM    841  CG  ASP C 578      12.934 -18.938  24.958  1.00  0.00           C  
ATOM    842  OD1 ASP C 578      13.910 -18.217  24.652  1.00  0.00           O  
ATOM    843  OD2 ASP C 578      12.048 -19.252  24.141  1.00  0.00           O  
ATOM    844  N   LEU C 648      14.830 -19.146  29.511  1.00  0.00           N  
ATOM    845  CA  LEU C 648      14.792 -19.379  30.944  1.00  0.00           C  
ATOM    846  C   LEU C 648      14.632 -18.056  31.676  1.00  0.00           C  
ATOM    847  O   LEU C 648      15.092 -17.020  31.204  1.00  0.00           O  
ATOM    848  CB  LEU C 648      16.081 -20.072  31.393  1.00  0.00           C  
ATOM    849  CG  LEU C 648      16.360 -21.448  30.784  1.00  0.00           C  
ATOM    850  CD1 LEU C 648      17.774 -21.899  31.102  1.00  0.00           C  
ATOM    851  CD2 LEU C 648      15.347 -22.468  31.276  1.00  0.00           C  
ATOM    852  N   THR C 649      13.966 -18.104  32.827  1.00  0.00           N  
ATOM    853  CA  THR C 649      13.860 -16.956  33.725  1.00  0.00           C  
ATOM    854  C   THR C 649      15.005 -16.990  34.730  1.00  0.00           C  
ATOM    855  O   THR C 649      15.346 -18.055  35.247  1.00  0.00           O  
ATOM    856  CB  THR C 649      12.533 -16.983  34.515  1.00  0.00           C  
ATOM    857  OG1 THR C 649      11.426 -17.054  33.608  1.00  0.00           O  
ATOM    858  CG2 THR C 649      12.402 -15.733  35.383  1.00  0.00           C  
ATOM    859  N   ALA C 650      15.597 -15.834  35.010  1.00  0.00           N  
ATOM    860  CA  ALA C 650      16.627 -15.745  36.043  1.00  0.00           C  
ATOM    861  C   ALA C 650      15.976 -15.816  37.421  1.00  0.00           C  
ATOM    862  O   ALA C 650      14.871 -15.304  37.614  1.00  0.00           O  
ATOM    863  CB  ALA C 650      17.427 -14.463  35.898  1.00  0.00           C  
ATOM    864  N   VAL C 651      16.663 -16.468  38.360  1.00  0.00           N  
ATOM    865  CA  VAL C 651      16.186 -16.624  39.735  1.00  0.00           C  
ATOM    866  C   VAL C 651      17.030 -15.758  40.665  1.00  0.00           C  
ATOM    867  O   VAL C 651      18.255 -15.813  40.611  1.00  0.00           O  
ATOM    868  CB  VAL C 651      16.294 -18.088  40.199  1.00  0.00           C  
ATOM    869  CG1 VAL C 651      15.652 -18.263  41.563  1.00  0.00           C  
ATOM    870  CG2 VAL C 651      15.653 -19.008  39.188  1.00  0.00           C  
ATOM    871  N   SER C 652      16.378 -14.979  41.525  1.00  0.00           N  
ATOM    872  CA  SER C 652      17.085 -14.098  42.458  1.00  0.00           C  
ATOM    873  C   SER C 652      17.811 -14.907  43.525  1.00  0.00           C  
ATOM    874  O   SER C 652      17.576 -16.107  43.655  1.00  0.00           O  
ATOM    875  CB  SER C 652      16.120 -13.117  43.120  1.00  0.00           C  
ATOM    876  OG  SER C 652      16.816 -12.222  43.968  1.00  0.00           O  
ATOM    877  N   SER C 653      18.678 -14.250  44.298  1.00  0.00           N  
ATOM    878  CA  SER C 653      19.623 -14.985  45.136  1.00  0.00           C  
ATOM    879  C   SER C 653      19.978 -14.380  46.496  1.00  0.00           C  
ATOM    880  O   SER C 653      21.015 -14.727  47.056  1.00  0.00           O  
ATOM    881  CB  SER C 653      20.910 -15.210  44.341  1.00  0.00           C  
ATOM    882  OG  SER C 653      21.689 -14.032  44.300  1.00  0.00           O  
ATOM    883  N   LYS C 654      19.139 -13.505  47.043  1.00  0.00           N  
ATOM    884  CA  LYS C 654      19.388 -12.937  48.382  1.00  0.00           C  
ATOM    885  C   LYS C 654      20.809 -12.347  48.516  1.00  0.00           C  
ATOM    886  O   LYS C 654      21.373 -12.284  49.609  1.00  0.00           O  
ATOM    887  CB  LYS C 654      19.120 -14.000  49.473  1.00  0.00           C  
ATOM    888  CG  LYS C 654      17.723 -13.924  50.128  1.00  0.00           C  
ATOM    889  CD  LYS C 654      16.571 -14.191  49.142  1.00  0.00           C  
ATOM    890  CE  LYS C 654      15.370 -13.282  49.393  1.00  0.00           C  
ATOM    891  NZ  LYS C 654      14.672 -12.959  48.119  1.00  0.00           N  
ATOM    892  N   LEU C 655      21.362 -11.899  47.389  1.00  0.00           N  
ATOM    893  CA  LEU C 655      22.731 -11.397  47.302  1.00  0.00           C  
ATOM    894  C   LEU C 655      22.670 -10.033  46.615  1.00  0.00           C  
ATOM    895  O   LEU C 655      22.362  -9.939  45.426  1.00  0.00           O  
ATOM    896  CB  LEU C 655      23.590 -12.379  46.499  1.00  0.00           C  
ATOM    897  CG  LEU C 655      25.003 -12.652  46.989  1.00  0.00           C  
ATOM    898  CD1 LEU C 655      24.992 -13.099  48.444  1.00  0.00           C  
ATOM    899  CD2 LEU C 655      25.648 -13.698  46.105  1.00  0.00           C  
ATOM    900  N   THR C 656      22.958  -8.980  47.375  1.00  0.00           N  
ATOM    901  CA  THR C 656      22.695  -7.608  46.952  1.00  0.00           C  
ATOM    902  C   THR C 656      23.918  -6.933  46.364  1.00  0.00           C  
ATOM    903  O   THR C 656      25.041  -7.295  46.691  1.00  0.00           O  
ATOM    904  CB  THR C 656      22.175  -6.776  48.141  1.00  0.00           C  
ATOM    905  OG1 THR C 656      20.748  -6.893  48.210  1.00  0.00           O  
ATOM    906  CG2 THR C 656      22.563  -5.309  48.016  1.00  0.00           C  
ATOM    907  N   LEU C 657      23.684  -5.961  45.482  1.00  0.00           N  
ATOM    908  CA  LEU C 657      24.736  -5.054  44.998  1.00  0.00           C  
ATOM    909  C   LEU C 657      24.827  -3.828  45.901  1.00  0.00           C  
ATOM    910  O   LEU C 657      23.842  -3.129  46.111  1.00  0.00           O  
ATOM    911  CB  LEU C 657      24.467  -4.590  43.562  1.00  0.00           C  
ATOM    912  CG  LEU C 657      25.097  -5.392  42.426  1.00  0.00           C  
ATOM    913  CD1 LEU C 657      24.620  -4.854  41.084  1.00  0.00           C  
ATOM    914  CD2 LEU C 657      26.620  -5.348  42.514  1.00  0.00           C  
ATOM    915  N   ARG C 658      26.021  -3.577  46.420  1.00  0.00           N  
ATOM    916  CA  ARG C 658      26.275  -2.474  47.337  1.00  0.00           C  
ATOM    917  C   ARG C 658      25.789  -1.148  46.782  1.00  0.00           C  
ATOM    918  O   ARG C 658      26.257  -0.706  45.737  1.00  0.00           O  
ATOM    919  CB  ARG C 658      27.779  -2.383  47.606  1.00  0.00           C  
ATOM    920  CG  ARG C 658      28.208  -1.143  48.356  1.00  0.00           C  
ATOM    921  CD  ARG C 658      29.703  -1.097  48.518  1.00  0.00           C  
ATOM    922  NE  ARG C 658      30.396  -1.012  47.232  1.00  0.00           N  
ATOM    923  CZ  ARG C 658      31.717  -1.108  47.078  1.00  0.00           C  
ATOM    924  NH1 ARG C 658      32.533  -1.300  48.122  1.00  0.00           N  
ATOM    925  NH2 ARG C 658      32.230  -1.020  45.868  1.00  0.00           N  
ATOM    926  N   SER C 659      24.851  -0.519  47.480  1.00  0.00           N  
ATOM    927  CA  SER C 659      24.431   0.841  47.138  1.00  0.00           C  
ATOM    928  C   SER C 659      25.117   1.850  48.043  1.00  0.00           C  
ATOM    929  O   SER C 659      25.407   2.965  47.616  1.00  0.00           O  
ATOM    930  CB  SER C 659      22.916   0.995  47.247  1.00  0.00           C  
ATOM    931  OG  SER C 659      22.528   1.194  48.590  1.00  0.00           O  
ATOM    932  N   HIS C 660      25.367   1.457  49.292  1.00  0.00           N  
ATOM    933  CA  HIS C 660      26.070   2.305  50.256  1.00  0.00           C  
ATOM    934  C   HIS C 660      27.507   1.841  50.477  1.00  0.00           C  
ATOM    935  O   HIS C 660      27.736   0.692  50.840  1.00  0.00           O  
ATOM    936  CB  HIS C 660      25.349   2.283  51.606  1.00  0.00           C  
ATOM    937  CG  HIS C 660      23.904   2.659  51.532  1.00  0.00           C  
ATOM    938  ND1 HIS C 660      23.475   3.881  51.058  1.00  0.00           N  
ATOM    939  CD2 HIS C 660      22.790   1.982  51.894  1.00  0.00           C  
ATOM    940  CE1 HIS C 660      22.156   3.935  51.123  1.00  0.00           C  
ATOM    941  NE2 HIS C 660      21.716   2.795  51.626  1.00  0.00           N  
ATOM    942  N   MET C 661      28.473   2.737  50.301  1.00  0.00           N  
ATOM    943  CA  MET C 661      29.875   2.407  50.601  1.00  0.00           C  
ATOM    944  C   MET C 661      30.043   1.931  52.047  1.00  0.00           C  
ATOM    945  O   MET C 661      30.866   1.048  52.342  1.00  0.00           O  
ATOM    946  CB  MET C 661      30.798   3.612  50.347  1.00  0.00           C  
ATOM    947  CG  MET C 661      31.231   3.769  48.899  1.00  0.00           C  
ATOM    948  SD  MET C 661      32.074   2.290  48.288  1.00  0.00           S  
ATOM    949  CE  MET C 661      33.583   2.327  49.249  1.00  0.00           C  
ATOM    950  N   THR C 662      29.254   2.535  52.934  1.00  0.00           N  
ATOM    951  CA  THR C 662      29.290   2.229  54.359  1.00  0.00           C  
ATOM    952  C   THR C 662      29.054   0.742  54.640  1.00  0.00           C  
ATOM    953  O   THR C 662      29.717   0.165  55.500  1.00  0.00           O  
ATOM    954  CB  THR C 662      28.321   3.148  55.191  1.00  0.00           C  
ATOM    955  OG1 THR C 662      27.842   2.440  56.340  1.00  0.00           O  
ATOM    956  CG2 THR C 662      27.129   3.627  54.373  1.00  0.00           C  
ATOM    957  N   SER C 663      28.149   0.109  53.896  1.00  0.00           N  
ATOM    958  CA  SER C 663      27.857  -1.311  54.110  1.00  0.00           C  
ATOM    959  C   SER C 663      29.081  -2.203  53.860  1.00  0.00           C  
ATOM    960  O   SER C 663      29.139  -3.337  54.345  1.00  0.00           O  
ATOM    961  CB  SER C 663      26.680  -1.776  53.241  1.00  0.00           C  
ATOM    962  OG  SER C 663      27.019  -1.747  51.868  1.00  0.00           O  
ATOM    963  N   GLY C 664      30.050  -1.697  53.102  1.00  0.00           N  
ATOM    964  CA  GLY C 664      31.317  -2.408  52.920  1.00  0.00           C  
ATOM    965  C   GLY C 664      32.311  -2.188  54.060  1.00  0.00           C  
ATOM    966  O   GLY C 664      33.136  -3.069  54.352  1.00  0.00           O  
ATOM    967  N   TRP C 665      32.248  -1.005  54.685  1.00  0.00           N  
ATOM    968  CA  TRP C 665      33.153  -0.664  55.786  1.00  0.00           C  
ATOM    969  C   TRP C 665      32.924  -1.556  56.991  1.00  0.00           C  
ATOM    970  O   TRP C 665      33.874  -2.071  57.569  1.00  0.00           O  
ATOM    971  CB  TRP C 665      33.012   0.804  56.200  1.00  0.00           C  
ATOM    972  CG  TRP C 665      33.630   1.752  55.250  1.00  0.00           C  
ATOM    973  CD1 TRP C 665      33.032   2.823  54.664  1.00  0.00           C  
ATOM    974  CD2 TRP C 665      34.974   1.730  54.760  1.00  0.00           C  
ATOM    975  NE1 TRP C 665      33.919   3.476  53.842  1.00  0.00           N  
ATOM    976  CE2 TRP C 665      35.117   2.822  53.883  1.00  0.00           C  
ATOM    977  CE3 TRP C 665      36.070   0.895  54.975  1.00  0.00           C  
ATOM    978  CZ2 TRP C 665      36.301   3.096  53.226  1.00  0.00           C  
ATOM    979  CZ3 TRP C 665      37.245   1.162  54.315  1.00  0.00           C  
ATOM    980  CH2 TRP C 665      37.353   2.253  53.451  1.00  0.00           C  
ATOM    981  N   PHE C 666      31.661  -1.731  57.367  1.00  0.00           N  
ATOM    982  CA  PHE C 666      31.307  -2.616  58.471  1.00  0.00           C  
ATOM    983  C   PHE C 666      32.035  -3.939  58.307  1.00  0.00           C  
ATOM    984  O   PHE C 666      32.666  -4.429  59.239  1.00  0.00           O  
ATOM    985  CB  PHE C 666      29.782  -2.824  58.553  1.00  0.00           C  
ATOM    986  CG  PHE C 666      29.063  -1.734  59.306  1.00  0.00           C  
ATOM    987  CD1 PHE C 666      28.277  -0.799  58.636  1.00  0.00           C  
ATOM    988  CD2 PHE C 666      29.195  -1.629  60.688  1.00  0.00           C  
ATOM    989  CE1 PHE C 666      27.629   0.222  59.337  1.00  0.00           C  
ATOM    990  CE2 PHE C 666      28.555  -0.616  61.396  1.00  0.00           C  
ATOM    991  CZ  PHE C 666      27.771   0.312  60.720  1.00  0.00           C  
ATOM    992  N   LEU C 667      31.983  -4.480  57.096  1.00  0.00           N  
ATOM    993  CA  LEU C 667      32.604  -5.764  56.798  1.00  0.00           C  
ATOM    994  C   LEU C 667      34.134  -5.694  56.912  1.00  0.00           C  
ATOM    995  O   LEU C 667      34.740  -6.516  57.590  1.00  0.00           O  
ATOM    996  CB  LEU C 667      32.163  -6.257  55.409  1.00  0.00           C  
ATOM    997  CG  LEU C 667      30.659  -6.545  55.272  1.00  0.00           C  
ATOM    998  CD1 LEU C 667      30.240  -6.624  53.817  1.00  0.00           C  
ATOM    999  CD2 LEU C 667      30.310  -7.819  55.986  1.00  0.00           C  
ATOM   1000  N   THR C 668      34.746  -4.701  56.273  1.00  0.00           N  
ATOM   1001  CA  THR C 668      36.207  -4.550  56.296  1.00  0.00           C  
ATOM   1002  C   THR C 668      36.746  -4.266  57.691  1.00  0.00           C  
ATOM   1003  O   THR C 668      37.659  -4.945  58.151  1.00  0.00           O  
ATOM   1004  CB  THR C 668      36.662  -3.407  55.390  1.00  0.00           C  
ATOM   1005  OG1 THR C 668      36.281  -3.698  54.045  1.00  0.00           O  
ATOM   1006  CG2 THR C 668      38.168  -3.220  55.460  1.00  0.00           C  
ATOM   1007  N   VAL C 669      36.181  -3.253  58.351  1.00  0.00           N  
ATOM   1008  CA  VAL C 669      36.629  -2.861  59.695  1.00  0.00           C  
ATOM   1009  C   VAL C 669      36.435  -4.013  60.681  1.00  0.00           C  
ATOM   1010  O   VAL C 669      37.335  -4.308  61.458  1.00  0.00           O  
ATOM   1011  CB  VAL C 669      35.915  -1.592  60.236  1.00  0.00           C  
ATOM   1012  CG1 VAL C 669      36.438  -1.247  61.618  1.00  0.00           C  
ATOM   1013  CG2 VAL C 669      36.126  -0.414  59.312  1.00  0.00           C  
ATOM   1014  N   SER C 670      35.280  -4.675  60.638  1.00  0.00           N  
ATOM   1015  CA  SER C 670      35.028  -5.794  61.539  1.00  0.00           C  
ATOM   1016  C   SER C 670      36.192  -6.770  61.507  1.00  0.00           C  
ATOM   1017  O   SER C 670      36.736  -7.132  62.547  1.00  0.00           O  
ATOM   1018  CB  SER C 670      33.728  -6.520  61.171  1.00  0.00           C  
ATOM   1019  OG  SER C 670      33.487  -7.644  62.012  1.00  0.00           O  
ATOM   1020  N   ASP C 671      36.585  -7.173  60.304  1.00  0.00           N  
ATOM   1021  CA  ASP C 671      37.637  -8.179  60.135  1.00  0.00           C  
ATOM   1022  C   ASP C 671      39.032  -7.641  60.455  1.00  0.00           C  
ATOM   1023  O   ASP C 671      39.950  -8.416  60.647  1.00  0.00           O  
ATOM   1024  CB  ASP C 671      37.616  -8.749  58.713  1.00  0.00           C  
ATOM   1025  CG  ASP C 671      37.632 -10.253  58.700  1.00  0.00           C  
ATOM   1026  OD1 ASP C 671      36.537 -10.850  58.603  1.00  0.00           O  
ATOM   1027  OD2 ASP C 671      38.730 -10.839  58.804  1.00  0.00           O  
ATOM   1028  N   LEU C 672      39.190  -6.320  60.484  1.00  0.00           N  
ATOM   1029  CA  LEU C 672      40.472  -5.700  60.837  1.00  0.00           C  
ATOM   1030  C   LEU C 672      40.702  -5.649  62.343  1.00  0.00           C  
ATOM   1031  O   LEU C 672      41.846  -5.606  62.788  1.00  0.00           O  
ATOM   1032  CB  LEU C 672      40.565  -4.273  60.283  1.00  0.00           C  
ATOM   1033  CG  LEU C 672      40.857  -4.089  58.797  1.00  0.00           C  
ATOM   1034  CD1 LEU C 672      40.603  -2.651  58.406  1.00  0.00           C  
ATOM   1035  CD2 LEU C 672      42.279  -4.469  58.469  1.00  0.00           C  
ATOM   1036  N   MET C 675      39.625  -5.633  63.127  1.00  0.00           N  
ATOM   1037  CA  MET C 675      39.751  -5.475  64.572  1.00  0.00           C  
ATOM   1038  C   MET C 675      40.531  -6.642  65.138  1.00  0.00           C  
ATOM   1039  O   MET C 675      40.298  -7.799  64.766  1.00  0.00           O  
ATOM   1040  CB  MET C 675      38.384  -5.391  65.252  1.00  0.00           C  
ATOM   1041  CG  MET C 675      37.515  -4.238  64.809  1.00  0.00           C  
ATOM   1042  SD  MET C 675      37.916  -2.661  65.598  1.00  0.00           S  
ATOM   1043  CE  MET C 675      39.701  -2.650  65.604  1.00  0.00           C  
ATOM   1044  N   ASN C 677      41.470  -6.333  66.024  1.00  0.00           N  
ATOM   1045  CA  ASN C 677      42.344  -7.352  66.641  1.00  0.00           C  
ATOM   1046  C   ASN C 677      43.327  -8.026  65.657  1.00  0.00           C  
ATOM   1047  O   ASN C 677      43.897  -9.075  65.957  1.00  0.00           O  
ATOM   1048  CB  ASN C 677      41.515  -8.403  67.410  1.00  0.00           C  
ATOM   1049  CG  ASN C 677      40.536  -7.772  68.382  1.00  0.00           C  
ATOM   1050  OD1 ASN C 677      40.892  -6.856  69.130  1.00  0.00           O  
ATOM   1051  ND2 ASN C 677      39.295  -8.247  68.368  1.00  0.00           N  
ATOM   1052  N   LYS C 681      43.514  -7.407  64.494  1.00  0.00           N  
ATOM   1053  CA  LYS C 681      44.560  -7.779  63.552  1.00  0.00           C  
ATOM   1054  C   LYS C 681      45.422  -6.542  63.346  1.00  0.00           C  
ATOM   1055  O   LYS C 681      46.589  -6.505  63.732  1.00  0.00           O  
ATOM   1056  CB  LYS C 681      43.964  -8.167  62.202  1.00  0.00           C  
ATOM   1057  CG  LYS C 681      43.536  -9.588  62.021  1.00  0.00           C  
ATOM   1058  CD  LYS C 681      42.456  -9.626  60.943  1.00  0.00           C  
ATOM   1059  CE  LYS C 681      42.495 -10.856  60.041  1.00  0.00           C  
ATOM   1060  NZ  LYS C 681      41.700 -10.607  58.785  1.00  0.00           N  
ATOM   1061  N   LYS C 683      44.818  -5.530  62.727  1.00  0.00           N  
ATOM   1062  CA  LYS C 683      45.491  -4.288  62.394  1.00  0.00           C  
ATOM   1063  C   LYS C 683      45.436  -3.379  63.616  1.00  0.00           C  
ATOM   1064  O   LYS C 683      44.362  -3.152  64.176  1.00  0.00           O  
ATOM   1065  CB  LYS C 683      44.781  -3.624  61.210  1.00  0.00           C  
ATOM   1066  CG  LYS C 683      45.482  -2.414  60.601  1.00  0.00           C  
ATOM   1067  CD  LYS C 683      44.598  -1.800  59.513  1.00  0.00           C  
ATOM   1068  CE  LYS C 683      45.187  -0.524  58.930  1.00  0.00           C  
ATOM   1069  NZ  LYS C 683      46.461  -0.773  58.222  1.00  0.00           N  
ATOM   1070  N   PRO C 684      46.592  -2.871  64.054  1.00  0.00           N  
ATOM   1071  CA  PRO C 684      46.582  -1.978  65.205  1.00  0.00           C  
ATOM   1072  C   PRO C 684      45.858  -0.666  64.916  1.00  0.00           C  
ATOM   1073  O   PRO C 684      46.003  -0.105  63.832  1.00  0.00           O  
ATOM   1074  CB  PRO C 684      48.069  -1.735  65.474  1.00  0.00           C  
ATOM   1075  CG  PRO C 684      48.731  -2.005  64.187  1.00  0.00           C  
ATOM   1076  CD  PRO C 684      47.955  -3.101  63.552  1.00  0.00           C  
ATOM   1077  N   LEU C 685      45.074  -0.204  65.889  1.00  0.00           N  
ATOM   1078  CA  LEU C 685      44.334   1.047  65.770  1.00  0.00           C  
ATOM   1079  C   LEU C 685      45.279   2.222  66.022  1.00  0.00           C  
ATOM   1080  O   LEU C 685      46.392   2.028  66.506  1.00  0.00           O  
ATOM   1081  CB  LEU C 685      43.141   1.074  66.743  1.00  0.00           C  
ATOM   1082  CG  LEU C 685      42.019   0.095  66.398  1.00  0.00           C  
ATOM   1083  CD1 LEU C 685      42.223  -1.239  67.127  1.00  0.00           C  
ATOM   1084  CD2 LEU C 685      40.668   0.674  66.732  1.00  0.00           C  
ATOM   1085  N   PRO C 686      44.871   3.442  65.628  1.00  0.00           N  
ATOM   1086  CA  PRO C 686      43.677   3.748  64.859  1.00  0.00           C  
ATOM   1087  C   PRO C 686      43.991   3.512  63.420  1.00  0.00           C  
ATOM   1088  O   PRO C 686      45.159   3.342  63.073  1.00  0.00           O  
ATOM   1089  CB  PRO C 686      43.492   5.233  65.079  1.00  0.00           C  
ATOM   1090  CG  PRO C 686      44.852   5.735  65.200  1.00  0.00           C  
ATOM   1091  CD  PRO C 686      45.647   4.659  65.896  1.00  0.00           C  
ATOM   1092  N   PHE C 687      42.972   3.489  62.580  1.00  0.00           N  
ATOM   1093  CA  PHE C 687      43.239   3.446  61.165  1.00  0.00           C  
ATOM   1094  C   PHE C 687      42.363   4.401  60.384  1.00  0.00           C  
ATOM   1095  O   PHE C 687      41.168   4.496  60.631  1.00  0.00           O  
ATOM   1096  CB  PHE C 687      43.192   2.027  60.592  1.00  0.00           C  
ATOM   1097  CG  PHE C 687      42.305   1.061  61.334  1.00  0.00           C  
ATOM   1098  CD1 PHE C 687      40.928   1.144  61.225  1.00  0.00           C  
ATOM   1099  CD2 PHE C 687      42.861   0.006  62.071  1.00  0.00           C  
ATOM   1100  CE1 PHE C 687      40.111   0.212  61.879  1.00  0.00           C  
ATOM   1101  CE2 PHE C 687      42.056  -0.923  62.719  1.00  0.00           C  
ATOM   1102  CZ  PHE C 687      40.682  -0.825  62.626  1.00  0.00           C  
ATOM   1103  N   LYS C 688      43.008   5.125  59.470  1.00  0.00           N  
ATOM   1104  CA  LYS C 688      42.344   5.970  58.499  1.00  0.00           C  
ATOM   1105  C   LYS C 688      42.299   5.178  57.205  1.00  0.00           C  
ATOM   1106  O   LYS C 688      43.344   4.846  56.655  1.00  0.00           O  
ATOM   1107  CB  LYS C 688      43.145   7.248  58.278  1.00  0.00           C  
ATOM   1108  CG  LYS C 688      43.445   8.051  59.525  1.00  0.00           C  
ATOM   1109  CD  LYS C 688      44.120   9.366  59.165  1.00  0.00           C  
ATOM   1110  CE  LYS C 688      44.163  10.329  60.356  1.00  0.00           C  
ATOM   1111  NZ  LYS C 688      44.299  11.778  59.952  1.00  0.00           N  
ATOM   1112  N   LEU C 689      41.096   4.865  56.731  1.00  0.00           N  
ATOM   1113  CA  LEU C 689      40.911   4.012  55.555  1.00  0.00           C  
ATOM   1114  C   LEU C 689      40.078   4.757  54.545  1.00  0.00           C  
ATOM   1115  O   LEU C 689      39.125   5.424  54.925  1.00  0.00           O  
ATOM   1116  CB  LEU C 689      40.184   2.728  55.943  1.00  0.00           C  
ATOM   1117  CG  LEU C 689      40.742   2.021  57.175  1.00  0.00           C  
ATOM   1118  CD1 LEU C 689      39.999   0.730  57.451  1.00  0.00           C  
ATOM   1119  CD2 LEU C 689      42.231   1.761  56.994  1.00  0.00           C  
ATOM   1120  N   PHE C 690      40.429   4.657  53.266  1.00  0.00           N  
ATOM   1121  CA  PHE C 690      39.629   5.285  52.213  1.00  0.00           C  
ATOM   1122  C   PHE C 690      39.403   4.326  51.047  1.00  0.00           C  
ATOM   1123  O   PHE C 690      40.118   3.335  50.884  1.00  0.00           O  
ATOM   1124  CB  PHE C 690      40.270   6.602  51.729  1.00  0.00           C  
ATOM   1125  CG  PHE C 690      41.358   6.412  50.704  1.00  0.00           C  
ATOM   1126  CD1 PHE C 690      41.126   6.686  49.369  1.00  0.00           C  
ATOM   1127  CD2 PHE C 690      42.606   5.940  51.071  1.00  0.00           C  
ATOM   1128  CE1 PHE C 690      42.124   6.495  48.423  1.00  0.00           C  
ATOM   1129  CE2 PHE C 690      43.607   5.763  50.127  1.00  0.00           C  
ATOM   1130  CZ  PHE C 690      43.361   6.039  48.804  1.00  0.00           C  
ATOM   1131  N   SER C 691      38.390   4.644  50.250  1.00  0.00           N  
ATOM   1132  CA  SER C 691      38.056   3.876  49.073  1.00  0.00           C  
ATOM   1133  C   SER C 691      37.078   4.637  48.186  1.00  0.00           C  
ATOM   1134  O   SER C 691      35.930   4.868  48.582  1.00  0.00           O  
ATOM   1135  CB  SER C 691      37.423   2.564  49.487  1.00  0.00           C  
ATOM   1136  OG  SER C 691      36.766   1.968  48.388  1.00  0.00           O  
ATOM   1137  N   ILE C 692      37.535   5.044  47.002  1.00  0.00           N  
ATOM   1138  CA  ILE C 692      36.637   5.585  45.977  1.00  0.00           C  
ATOM   1139  C   ILE C 692      36.321   4.455  45.020  1.00  0.00           C  
ATOM   1140  O   ILE C 692      37.230   3.849  44.474  1.00  0.00           O  
ATOM   1141  CB  ILE C 692      37.249   6.752  45.185  1.00  0.00           C  
ATOM   1142  CG1 ILE C 692      37.804   7.834  46.119  1.00  0.00           C  
ATOM   1143  CG2 ILE C 692      36.197   7.366  44.309  1.00  0.00           C  
ATOM   1144  CD1 ILE C 692      39.274   7.738  46.410  1.00  0.00           C  
ATOM   1145  N   ASP C 693      35.041   4.165  44.824  1.00  0.00           N  
ATOM   1146  CA  ASP C 693      34.635   2.927  44.153  1.00  0.00           C  
ATOM   1147  C   ASP C 693      33.178   2.983  43.669  1.00  0.00           C  
ATOM   1148  O   ASP C 693      32.439   3.931  43.972  1.00  0.00           O  
ATOM   1149  CB  ASP C 693      34.830   1.736  45.107  1.00  0.00           C  
ATOM   1150  CG  ASP C 693      34.769   0.380  44.399  1.00  0.00           C  
ATOM   1151  OD1 ASP C 693      34.520   0.341  43.173  1.00  0.00           O  
ATOM   1152  OD2 ASP C 693      34.947  -0.659  45.084  1.00  0.00           O  
ATOM   1153  N   ARG C 695      32.783   1.950  42.929  1.00  0.00           N  
ATOM   1154  CA  ARG C 695      31.507   1.907  42.242  1.00  0.00           C  
ATOM   1155  C   ARG C 695      30.394   1.391  43.150  1.00  0.00           C  
ATOM   1156  O   ARG C 695      30.631   0.588  44.058  1.00  0.00           O  
ATOM   1157  CB  ARG C 695      31.643   1.025  40.998  1.00  0.00           C  
ATOM   1158  CG  ARG C 695      30.606   1.289  39.906  1.00  0.00           C  
ATOM   1159  CD  ARG C 695      31.205   1.214  38.484  1.00  0.00           C  
ATOM   1160  NE  ARG C 695      30.479   2.102  37.581  1.00  0.00           N  
ATOM   1161  CZ  ARG C 695      30.899   2.506  36.387  1.00  0.00           C  
ATOM   1162  NH1 ARG C 695      32.061   2.115  35.905  1.00  0.00           N  
ATOM   1163  NH2 ARG C 695      30.132   3.328  35.672  1.00  0.00           N  
ATOM   1164  N   CYS C 696      29.179   1.868  42.892  1.00  0.00           N  
ATOM   1165  CA  CYS C 696      28.002   1.515  43.686  1.00  0.00           C  
ATOM   1166  C   CYS C 696      26.773   1.490  42.798  1.00  0.00           C  
ATOM   1167  O   CYS C 696      26.768   2.090  41.729  1.00  0.00           O  
ATOM   1168  CB  CYS C 696      27.801   2.512  44.823  1.00  0.00           C  
ATOM   1169  SG  CYS C 696      28.759   2.176  46.300  1.00  0.00           S  
ATOM   1170  N   PHE C 697      25.736   0.797  43.246  1.00  0.00           N  
ATOM   1171  CA  PHE C 697      24.571   0.542  42.413  1.00  0.00           C  
ATOM   1172  C   PHE C 697      23.300   0.739  43.212  1.00  0.00           C  
ATOM   1173  O   PHE C 697      23.131   0.174  44.280  1.00  0.00           O  
ATOM   1174  CB  PHE C 697      24.609  -0.889  41.882  1.00  0.00           C  
ATOM   1175  CG  PHE C 697      25.795  -1.189  41.029  1.00  0.00           C  
ATOM   1176  CD1 PHE C 697      27.022  -1.491  41.611  1.00  0.00           C  
ATOM   1177  CD2 PHE C 697      25.686  -1.189  39.644  1.00  0.00           C  
ATOM   1178  CE1 PHE C 697      28.132  -1.765  40.824  1.00  0.00           C  
ATOM   1179  CE2 PHE C 697      26.785  -1.472  38.847  1.00  0.00           C  
ATOM   1180  CZ  PHE C 697      28.014  -1.756  39.437  1.00  0.00           C  
ATOM   1181  N   ARG C 698      22.397   1.539  42.681  1.00  0.00           N  
ATOM   1182  CA  ARG C 698      21.134   1.798  43.344  1.00  0.00           C  
ATOM   1183  C   ARG C 698      20.003   1.775  42.323  1.00  0.00           C  
ATOM   1184  O   ARG C 698      20.055   2.447  41.292  1.00  0.00           O  
ATOM   1185  CB  ARG C 698      21.175   3.141  44.067  1.00  0.00           C  
ATOM   1186  CG  ARG C 698      20.002   3.354  45.000  1.00  0.00           C  
ATOM   1187  CD  ARG C 698      19.737   4.824  45.274  1.00  0.00           C  
ATOM   1188  NE  ARG C 698      18.323   5.053  45.583  1.00  0.00           N  
ATOM   1189  CZ  ARG C 698      17.779   6.247  45.823  1.00  0.00           C  
ATOM   1190  NH1 ARG C 698      18.537   7.345  45.810  1.00  0.00           N  
ATOM   1191  NH2 ARG C 698      16.471   6.347  46.083  1.00  0.00           N  
ATOM   1192  N   ARG C 699      18.982   0.987  42.623  1.00  0.00           N  
ATOM   1193  CA  ARG C 699      17.861   0.833  41.728  1.00  0.00           C  
ATOM   1194  C   ARG C 699      17.179   2.185  41.563  1.00  0.00           C  
ATOM   1195  O   ARG C 699      16.887   2.856  42.550  1.00  0.00           O  
ATOM   1196  CB  ARG C 699      16.906  -0.222  42.283  1.00  0.00           C  
ATOM   1197  CG  ARG C 699      15.772  -0.574  41.345  1.00  0.00           C  
ATOM   1198  CD  ARG C 699      15.427  -2.057  41.354  1.00  0.00           C  
ATOM   1199  NE  ARG C 699      13.983  -2.235  41.411  1.00  0.00           N  
ATOM   1200  CZ  ARG C 699      13.301  -2.585  42.498  1.00  0.00           C  
ATOM   1201  NH1 ARG C 699      13.912  -2.842  43.653  1.00  0.00           N  
ATOM   1202  NH2 ARG C 699      11.984  -2.704  42.418  1.00  0.00           N  
ATOM   1203  N   GLU C 700      16.979   2.603  40.314  1.00  0.00           N  
ATOM   1204  CA  GLU C 700      16.351   3.898  40.011  1.00  0.00           C  
ATOM   1205  C   GLU C 700      15.287   3.733  38.934  1.00  0.00           C  
ATOM   1206  O   GLU C 700      15.574   3.237  37.842  1.00  0.00           O  
ATOM   1207  CB  GLU C 700      17.399   4.914  39.543  1.00  0.00           C  
ATOM   1208  CG  GLU C 700      18.289   5.462  40.666  1.00  0.00           C  
ATOM   1209  CD  GLU C 700      17.648   6.608  41.442  1.00  0.00           C  
ATOM   1210  OE1 GLU C 700      16.450   6.892  41.228  1.00  0.00           O  
ATOM   1211  OE2 GLU C 700      18.355   7.225  42.272  1.00  0.00           O  
ATOM   1212  N   GLN C 703      14.066   4.172  39.239  1.00  0.00           N  
ATOM   1213  CA  GLN C 703      12.947   4.097  38.288  1.00  0.00           C  
ATOM   1214  C   GLN C 703      13.245   4.745  36.949  1.00  0.00           C  
ATOM   1215  O   GLN C 703      12.640   4.391  35.928  1.00  0.00           O  
ATOM   1216  CB  GLN C 703      11.724   4.818  38.835  1.00  0.00           C  
ATOM   1217  CG  GLN C 703      10.993   4.068  39.908  1.00  0.00           C  
ATOM   1218  CD  GLN C 703       9.713   4.777  40.333  1.00  0.00           C  
ATOM   1219  OE1 GLN C 703       9.730   5.960  40.677  1.00  0.00           O  
ATOM   1220  NE2 GLN C 703       8.597   4.058  40.301  1.00  0.00           N  
ATOM   1221  N   LYS C 712      14.133   5.734  36.976  1.00  0.00           N  
ATOM   1222  CA  LYS C 712      14.468   6.505  35.798  1.00  0.00           C  
ATOM   1223  C   LYS C 712      15.724   7.315  35.996  1.00  0.00           C  
ATOM   1224  O   LYS C 712      15.816   8.122  36.925  1.00  0.00           O  
ATOM   1225  CB  LYS C 712      13.336   7.466  35.474  1.00  0.00           C  
ATOM   1226  CG  LYS C 712      12.684   7.160  34.172  1.00  0.00           C  
ATOM   1227  CD  LYS C 712      11.534   8.080  33.936  1.00  0.00           C  
ATOM   1228  CE  LYS C 712      10.931   7.817  32.583  1.00  0.00           C  
ATOM   1229  NZ  LYS C 712       9.937   8.859  32.211  1.00  0.00           N  
ATOM   1230  N   GLU C 713      16.677   7.127  35.098  1.00  0.00           N  
ATOM   1231  CA  GLU C 713      17.854   7.970  35.099  1.00  0.00           C  
ATOM   1232  C   GLU C 713      17.436   9.314  34.506  1.00  0.00           C  
ATOM   1233  O   GLU C 713      16.409   9.410  33.814  1.00  0.00           O  
ATOM   1234  CB  GLU C 713      18.996   7.305  34.329  1.00  0.00           C  
ATOM   1235  CG  GLU C 713      19.499   6.061  35.046  1.00  0.00           C  
ATOM   1236  CD  GLU C 713      20.657   5.384  34.337  1.00  0.00           C  
ATOM   1237  OE1 GLU C 713      20.933   5.745  33.168  1.00  0.00           O  
ATOM   1238  OE2 GLU C 713      21.295   4.492  34.952  1.00  0.00           O  
ATOM   1239  N   ASP C 714      18.198  10.353  34.829  1.00  0.00           N  
ATOM   1240  CA  ASP C 714      17.933  11.691  34.308  1.00  0.00           C  
ATOM   1241  C   ASP C 714      19.224  12.519  34.333  1.00  0.00           C  
ATOM   1242  O   ASP C 714      20.326  11.963  34.208  1.00  0.00           O  
ATOM   1243  CB  ASP C 714      16.776  12.351  35.092  1.00  0.00           C  
ATOM   1244  CG  ASP C 714      17.054  12.475  36.589  1.00  0.00           C  
ATOM   1245  OD1 ASP C 714      18.090  11.973  37.058  1.00  0.00           O  
ATOM   1246  OD2 ASP C 714      16.226  13.081  37.303  1.00  0.00           O  
ATOM   1247  N   LYS C 715      19.088  13.837  34.473  1.00  0.00           N  
ATOM   1248  CA  LYS C 715      20.237  14.722  34.650  1.00  0.00           C  
ATOM   1249  C   LYS C 715      20.927  14.514  36.010  1.00  0.00           C  
ATOM   1250  O   LYS C 715      22.137  14.732  36.144  1.00  0.00           O  
ATOM   1251  CB  LYS C 715      19.794  16.179  34.519  1.00  0.00           C  
ATOM   1252  CG  LYS C 715      19.015  16.674  35.728  1.00  0.00           C  
ATOM   1253  CD  LYS C 715      18.002  17.764  35.387  1.00  0.00           C  
ATOM   1254  CE  LYS C 715      18.604  19.156  35.453  1.00  0.00           C  
ATOM   1255  NZ  LYS C 715      17.523  20.170  35.377  1.00  0.00           N  
ATOM   1256  N   SER C 716      20.153  14.083  37.006  1.00  0.00           N  
ATOM   1257  CA  SER C 716      20.609  14.041  38.390  1.00  0.00           C  
ATOM   1258  C   SER C 716      20.551  12.654  39.048  1.00  0.00           C  
ATOM   1259  O   SER C 716      20.729  12.552  40.257  1.00  0.00           O  
ATOM   1260  CB  SER C 716      19.758  15.020  39.202  1.00  0.00           C  
ATOM   1261  OG  SER C 716      18.386  14.648  39.168  1.00  0.00           O  
ATOM   1262  N   HIS C 718      20.298  11.595  38.277  1.00  0.00           N  
ATOM   1263  CA  HIS C 718      20.197  10.238  38.839  1.00  0.00           C  
ATOM   1264  C   HIS C 718      20.739   9.161  37.907  1.00  0.00           C  
ATOM   1265  O   HIS C 718      20.348   9.085  36.736  1.00  0.00           O  
ATOM   1266  CB  HIS C 718      18.744   9.887  39.169  1.00  0.00           C  
ATOM   1267  CG  HIS C 718      18.080  10.858  40.094  1.00  0.00           C  
ATOM   1268  ND1 HIS C 718      18.679  11.312  41.251  1.00  0.00           N  
ATOM   1269  CD2 HIS C 718      16.863  11.451  40.041  1.00  0.00           C  
ATOM   1270  CE1 HIS C 718      17.865  12.152  41.864  1.00  0.00           C  
ATOM   1271  NE2 HIS C 718      16.755  12.252  41.152  1.00  0.00           N  
ATOM   1272  N   LEU C 723      21.617   8.313  38.437  1.00  0.00           N  
ATOM   1273  CA  LEU C 723      22.126   7.181  37.679  1.00  0.00           C  
ATOM   1274  C   LEU C 723      22.006   5.889  38.482  1.00  0.00           C  
ATOM   1275  O   LEU C 723      21.990   5.911  39.711  1.00  0.00           O  
ATOM   1276  CB  LEU C 723      23.569   7.447  37.260  1.00  0.00           C  
ATOM   1277  CG  LEU C 723      23.726   8.568  36.228  1.00  0.00           C  
ATOM   1278  CD1 LEU C 723      25.179   8.968  36.081  1.00  0.00           C  
ATOM   1279  CD2 LEU C 723      23.145   8.134  34.888  1.00  0.00           C  
ATOM   1280  N   MET C 724      21.904   4.766  37.778  1.00  0.00           N  
ATOM   1281  CA  MET C 724      21.804   3.460  38.424  1.00  0.00           C  
ATOM   1282  C   MET C 724      23.170   2.968  38.930  1.00  0.00           C  
ATOM   1283  O   MET C 724      23.251   2.321  39.969  1.00  0.00           O  
ATOM   1284  CB  MET C 724      21.186   2.435  37.471  1.00  0.00           C  
ATOM   1285  CG  MET C 724      19.722   2.684  37.187  1.00  0.00           C  
ATOM   1286  SD  MET C 724      19.022   1.375  36.175  1.00  0.00           S  
ATOM   1287  CE  MET C 724      17.380   1.994  35.844  1.00  0.00           C  
ATOM   1288  N   THR C 725      24.235   3.241  38.187  1.00  0.00           N  
ATOM   1289  CA  THR C 725      25.574   3.028  38.705  1.00  0.00           C  
ATOM   1290  C   THR C 725      26.147   4.396  39.012  1.00  0.00           C  
ATOM   1291  O   THR C 725      25.654   5.405  38.505  1.00  0.00           O  
ATOM   1292  CB  THR C 725      26.493   2.288  37.713  1.00  0.00           C  
ATOM   1293  OG1 THR C 725      25.759   1.238  37.069  1.00  0.00           O  
ATOM   1294  CG2 THR C 725      27.697   1.689  38.448  1.00  0.00           C  
ATOM   1295  N   TYR C 726      27.170   4.428  39.862  1.00  0.00           N  
ATOM   1296  CA  TYR C 726      27.870   5.665  40.199  1.00  0.00           C  
ATOM   1297  C   TYR C 726      29.084   5.306  41.040  1.00  0.00           C  
ATOM   1298  O   TYR C 726      29.285   4.140  41.395  1.00  0.00           O  
ATOM   1299  CB  TYR C 726      26.956   6.639  40.959  1.00  0.00           C  
ATOM   1300  CG  TYR C 726      26.214   5.983  42.085  1.00  0.00           C  
ATOM   1301  CD1 TYR C 726      26.802   5.840  43.332  1.00  0.00           C  
ATOM   1302  CD2 TYR C 726      24.938   5.469  41.901  1.00  0.00           C  
ATOM   1303  CE1 TYR C 726      26.135   5.213  44.373  1.00  0.00           C  
ATOM   1304  CE2 TYR C 726      24.265   4.842  42.936  1.00  0.00           C  
ATOM   1305  CZ  TYR C 726      24.873   4.716  44.169  1.00  0.00           C  
ATOM   1306  OH  TYR C 726      24.226   4.090  45.208  1.00  0.00           O  
ATOM   1307  N   HIS C 728      29.886   6.317  41.353  1.00  0.00           N  
ATOM   1308  CA  HIS C 728      31.078   6.143  42.162  1.00  0.00           C  
ATOM   1309  C   HIS C 728      30.971   7.007  43.399  1.00  0.00           C  
ATOM   1310  O   HIS C 728      30.478   8.139  43.349  1.00  0.00           O  
ATOM   1311  CB  HIS C 728      32.330   6.526  41.383  1.00  0.00           C  
ATOM   1312  CG  HIS C 728      32.442   5.840  40.065  1.00  0.00           C  
ATOM   1313  ND1 HIS C 728      31.744   6.258  38.954  1.00  0.00           N  
ATOM   1314  CD2 HIS C 728      33.157   4.757  39.678  1.00  0.00           C  
ATOM   1315  CE1 HIS C 728      32.026   5.463  37.937  1.00  0.00           C  
ATOM   1316  NE2 HIS C 728      32.881   4.544  38.350  1.00  0.00           N  
ATOM   1317  N   SER C 730      31.457   6.461  44.504  1.00  0.00           N  
ATOM   1318  CA  SER C 730      31.378   7.117  45.787  1.00  0.00           C  
ATOM   1319  C   SER C 730      32.758   7.144  46.424  1.00  0.00           C  
ATOM   1320  O   SER C 730      33.413   6.103  46.533  1.00  0.00           O  
ATOM   1321  CB  SER C 730      30.402   6.353  46.674  1.00  0.00           C  
ATOM   1322  OG  SER C 730      30.443   6.828  48.007  1.00  0.00           O  
ATOM   1323  N   ALA C 731      33.198   8.334  46.826  1.00  0.00           N  
ATOM   1324  CA  ALA C 731      34.427   8.486  47.595  1.00  0.00           C  
ATOM   1325  C   ALA C 731      34.058   8.304  49.053  1.00  0.00           C  
ATOM   1326  O   ALA C 731      33.077   8.892  49.517  1.00  0.00           O  
ATOM   1327  CB  ALA C 731      35.041   9.852  47.371  1.00  0.00           C  
ATOM   1328  N   SER C 732      34.821   7.484  49.773  1.00  0.00           N  
ATOM   1329  CA  SER C 732      34.439   7.124  51.128  1.00  0.00           C  
ATOM   1330  C   SER C 732      35.624   6.816  51.991  1.00  0.00           C  
ATOM   1331  O   SER C 732      36.602   6.273  51.506  1.00  0.00           O  
ATOM   1332  CB  SER C 732      33.536   5.903  51.107  1.00  0.00           C  
ATOM   1333  OG  SER C 732      32.822   5.801  52.326  1.00  0.00           O  
ATOM   1334  N   CYS C 733      35.527   7.161  53.272  1.00  0.00           N  
ATOM   1335  CA  CYS C 733      36.570   6.839  54.234  1.00  0.00           C  
ATOM   1336  C   CYS C 733      36.000   6.474  55.589  1.00  0.00           C  
ATOM   1337  O   CYS C 733      34.879   6.858  55.929  1.00  0.00           O  
ATOM   1338  CB  CYS C 733      37.533   8.007  54.404  1.00  0.00           C  
ATOM   1339  SG  CYS C 733      36.785   9.439  55.159  1.00  0.00           S  
ATOM   1340  N   ALA C 734      36.801   5.744  56.361  1.00  0.00           N  
ATOM   1341  CA  ALA C 734      36.432   5.306  57.695  1.00  0.00           C  
ATOM   1342  C   ALA C 734      37.616   5.518  58.628  1.00  0.00           C  
ATOM   1343  O   ALA C 734      38.730   5.129  58.300  1.00  0.00           O  
ATOM   1344  CB  ALA C 734      36.037   3.851  57.660  1.00  0.00           C  
ATOM   1345  N   ILE C 735      37.373   6.168  59.766  1.00  0.00           N  
ATOM   1346  CA  ILE C 735      38.373   6.312  60.821  1.00  0.00           C  
ATOM   1347  C   ILE C 735      37.883   5.627  62.082  1.00  0.00           C  
ATOM   1348  O   ILE C 735      36.894   6.040  62.658  1.00  0.00           O  
ATOM   1349  CB  ILE C 735      38.633   7.778  61.182  1.00  0.00           C  
ATOM   1350  CG1 ILE C 735      39.041   8.575  59.954  1.00  0.00           C  
ATOM   1351  CG2 ILE C 735      39.721   7.867  62.229  1.00  0.00           C  
ATOM   1352  CD1 ILE C 735      39.547   9.958  60.292  1.00  0.00           C  
ATOM   1353  N   ALA C 736      38.571   4.580  62.509  1.00  0.00           N  
ATOM   1354  CA  ALA C 736      38.228   3.897  63.751  1.00  0.00           C  
ATOM   1355  C   ALA C 736      39.330   4.149  64.759  1.00  0.00           C  
ATOM   1356  O   ALA C 736      40.510   4.015  64.440  1.00  0.00           O  
ATOM   1357  CB  ALA C 736      38.056   2.406  63.519  1.00  0.00           C  
ATOM   1358  N   GLY C 737      38.955   4.518  65.974  1.00  0.00           N  
ATOM   1359  CA  GLY C 737      39.938   4.690  67.028  1.00  0.00           C  
ATOM   1360  C   GLY C 737      39.344   5.196  68.320  1.00  0.00           C  
ATOM   1361  O   GLY C 737      38.184   5.600  68.366  1.00  0.00           O  
ATOM   1362  N   GLU C 738      40.148   5.150  69.374  1.00  0.00           N  
ATOM   1363  CA  GLU C 738      39.791   5.759  70.642  1.00  0.00           C  
ATOM   1364  C   GLU C 738      39.511   7.237  70.429  1.00  0.00           C  
ATOM   1365  O   GLU C 738      40.302   7.930  69.801  1.00  0.00           O  
ATOM   1366  CB  GLU C 738      40.945   5.624  71.636  1.00  0.00           C  
ATOM   1367  CG  GLU C 738      40.506   5.461  73.077  1.00  0.00           C  
ATOM   1368  CD  GLU C 738      40.126   4.041  73.395  1.00  0.00           C  
ATOM   1369  OE1 GLU C 738      39.718   3.314  72.464  1.00  0.00           O  
ATOM   1370  OE2 GLU C 738      40.241   3.653  74.573  1.00  0.00           O  
ATOM   1371  N   GLY C 739      38.382   7.705  70.945  1.00  0.00           N  
ATOM   1372  CA  GLY C 739      38.067   9.129  70.958  1.00  0.00           C  
ATOM   1373  C   GLY C 739      37.748   9.752  69.611  1.00  0.00           C  
ATOM   1374  O   GLY C 739      37.835  10.964  69.455  1.00  0.00           O  
ATOM   1375  N   VAL C 788      37.366   8.933  68.639  1.00  0.00           N  
ATOM   1376  CA  VAL C 788      36.972   9.437  67.332  1.00  0.00           C  
ATOM   1377  C   VAL C 788      35.546   9.941  67.445  1.00  0.00           C  
ATOM   1378  O   VAL C 788      34.708   9.282  68.066  1.00  0.00           O  
ATOM   1379  CB  VAL C 788      37.030   8.339  66.260  1.00  0.00           C  
ATOM   1380  CG1 VAL C 788      36.682   8.916  64.904  1.00  0.00           C  
ATOM   1381  CG2 VAL C 788      38.412   7.675  66.232  1.00  0.00           C  
ATOM   1382  N   ASP C 789      35.259  11.094  66.852  1.00  0.00           N  
ATOM   1383  CA  ASP C 789      33.934  11.718  66.990  1.00  0.00           C  
ATOM   1384  C   ASP C 789      33.604  12.655  65.823  1.00  0.00           C  
ATOM   1385  O   ASP C 789      34.315  12.663  64.828  1.00  0.00           O  
ATOM   1386  CB  ASP C 789      33.830  12.450  68.343  1.00  0.00           C  
ATOM   1387  CG  ASP C 789      34.657  13.734  68.400  1.00  0.00           C  
ATOM   1388  OD1 ASP C 789      35.544  13.942  67.540  1.00  0.00           O  
ATOM   1389  OD2 ASP C 789      34.413  14.538  69.326  1.00  0.00           O  
ATOM   1390  N   ILE C 790      32.526  13.429  65.946  1.00  0.00           N  
ATOM   1391  CA  ILE C 790      32.130  14.392  64.909  1.00  0.00           C  
ATOM   1392  C   ILE C 790      33.272  15.294  64.440  1.00  0.00           C  
ATOM   1393  O   ILE C 790      33.364  15.597  63.252  1.00  0.00           O  
ATOM   1394  CB  ILE C 790      30.943  15.279  65.376  1.00  0.00           C  
ATOM   1395  CG1 ILE C 790      29.612  14.580  65.100  1.00  0.00           C  
ATOM   1396  CG2 ILE C 790      30.936  16.628  64.673  1.00  0.00           C  
ATOM   1397  CD1 ILE C 790      28.440  15.548  65.007  1.00  0.00           C  
ATOM   1398  N   ASN C 791      34.134  15.715  65.360  1.00  0.00           N  
ATOM   1399  CA  ASN C 791      35.244  16.608  65.013  1.00  0.00           C  
ATOM   1400  C   ASN C 791      36.140  16.035  63.925  1.00  0.00           C  
ATOM   1401  O   ASN C 791      36.611  16.763  63.059  1.00  0.00           O  
ATOM   1402  CB  ASN C 791      36.095  16.935  66.237  1.00  0.00           C  
ATOM   1403  CG  ASN C 791      35.298  17.600  67.343  1.00  0.00           C  
ATOM   1404  OD1 ASN C 791      34.870  18.749  67.219  1.00  0.00           O  
ATOM   1405  ND2 ASN C 791      35.099  16.876  68.441  1.00  0.00           N  
ATOM   1406  N   ASP C 792      36.370  14.726  63.975  1.00  0.00           N  
ATOM   1407  CA  ASP C 792      37.141  14.034  62.937  1.00  0.00           C  
ATOM   1408  C   ASP C 792      36.460  14.113  61.572  1.00  0.00           C  
ATOM   1409  O   ASP C 792      37.122  14.263  60.549  1.00  0.00           O  
ATOM   1410  CB  ASP C 792      37.361  12.577  63.327  1.00  0.00           C  
ATOM   1411  CG  ASP C 792      38.308  12.432  64.506  1.00  0.00           C  
ATOM   1412  OD1 ASP C 792      39.474  12.857  64.377  1.00  0.00           O  
ATOM   1413  OD2 ASP C 792      37.891  11.894  65.559  1.00  0.00           O  
ATOM   1414  N   GLY C 793      35.134  14.016  61.564  1.00  0.00           N  
ATOM   1415  CA  GLY C 793      34.359  14.197  60.344  1.00  0.00           C  
ATOM   1416  C   GLY C 793      34.571  15.562  59.739  1.00  0.00           C  
ATOM   1417  O   GLY C 793      34.820  15.667  58.541  1.00  0.00           O  
ATOM   1418  N   LYS C 794      34.492  16.597  60.576  1.00  0.00           N  
ATOM   1419  CA  LYS C 794      34.638  17.989  60.131  1.00  0.00           C  
ATOM   1420  C   LYS C 794      36.055  18.269  59.633  1.00  0.00           C  
ATOM   1421  O   LYS C 794      36.245  18.989  58.653  1.00  0.00           O  
ATOM   1422  CB  LYS C 794      34.284  18.966  61.267  1.00  0.00           C  
ATOM   1423  CG  LYS C 794      32.828  18.931  61.719  1.00  0.00           C  
ATOM   1424  CD  LYS C 794      32.613  19.774  62.969  1.00  0.00           C  
ATOM   1425  CE  LYS C 794      31.139  19.967  63.273  1.00  0.00           C  
ATOM   1426  NZ  LYS C 794      30.933  20.772  64.512  1.00  0.00           N  
ATOM   1427  N   ALA C 795      37.043  17.694  60.316  1.00  0.00           N  
ATOM   1428  CA  ALA C 795      38.442  17.933  59.988  1.00  0.00           C  
ATOM   1429  C   ALA C 795      38.796  17.331  58.629  1.00  0.00           C  
ATOM   1430  O   ALA C 795      39.490  17.962  57.836  1.00  0.00           O  
ATOM   1431  CB  ALA C 795      39.349  17.381  61.086  1.00  0.00           C  
ATOM   1432  N   ILE C 796      38.312  16.120  58.362  1.00  0.00           N  
ATOM   1433  CA  ILE C 796      38.537  15.461  57.072  1.00  0.00           C  
ATOM   1434  C   ILE C 796      37.713  16.085  55.961  1.00  0.00           C  
ATOM   1435  O   ILE C 796      38.214  16.286  54.870  1.00  0.00           O  
ATOM   1436  CB  ILE C 796      38.173  13.979  57.111  1.00  0.00           C  
ATOM   1437  CG1 ILE C 796      39.097  13.224  58.057  1.00  0.00           C  
ATOM   1438  CG2 ILE C 796      38.263  13.370  55.713  1.00  0.00           C  
ATOM   1439  CD1 ILE C 796      38.609  11.859  58.348  1.00  0.00           C  
ATOM   1440  N   ALA C 797      36.442  16.360  56.234  1.00  0.00           N  
ATOM   1441  CA  ALA C 797      35.597  17.097  55.293  1.00  0.00           C  
ATOM   1442  C   ALA C 797      36.322  18.334  54.770  1.00  0.00           C  
ATOM   1443  O   ALA C 797      36.286  18.608  53.573  1.00  0.00           O  
ATOM   1444  CB  ALA C 797      34.277  17.512  55.954  1.00  0.00           C  
ATOM   1445  N   GLU C 798      36.983  19.063  55.672  1.00  0.00           N  
ATOM   1446  CA  GLU C 798      37.737  20.263  55.301  1.00  0.00           C  
ATOM   1447  C   GLU C 798      38.980  19.900  54.524  1.00  0.00           C  
ATOM   1448  O   GLU C 798      39.195  20.410  53.436  1.00  0.00           O  
ATOM   1449  CB  GLU C 798      38.137  21.078  56.535  1.00  0.00           C  
ATOM   1450  CG  GLU C 798      38.891  22.368  56.216  1.00  0.00           C  
ATOM   1451  CD  GLU C 798      39.136  23.247  57.440  1.00  0.00           C  
ATOM   1452  OE1 GLU C 798      39.599  24.390  57.273  1.00  0.00           O  
ATOM   1453  OE2 GLU C 798      38.857  22.817  58.573  1.00  0.00           O  
ATOM   1454  N   GLY C 799      39.803  19.025  55.090  1.00  0.00           N  
ATOM   1455  CA  GLY C 799      41.064  18.641  54.457  1.00  0.00           C  
ATOM   1456  C   GLY C 799      40.904  18.066  53.059  1.00  0.00           C  
ATOM   1457  O   GLY C 799      41.723  18.318  52.187  1.00  0.00           O  
ATOM   1458  N   LEU C 800      39.851  17.288  52.853  1.00  0.00           N  
ATOM   1459  CA  LEU C 800      39.516  16.749  51.539  1.00  0.00           C  
ATOM   1460  C   LEU C 800      39.005  17.850  50.619  1.00  0.00           C  
ATOM   1461  O   LEU C 800      39.598  18.130  49.603  1.00  0.00           O  
ATOM   1462  CB  LEU C 800      38.441  15.669  51.681  1.00  0.00           C  
ATOM   1463  CG  LEU C 800      38.368  14.600  50.601  1.00  0.00           C  
ATOM   1464  CD1 LEU C 800      39.302  13.464  50.968  1.00  0.00           C  
ATOM   1465  CD2 LEU C 800      36.951  14.077  50.442  1.00  0.00           C  
ATOM   1466  N   LEU C 801      37.903  18.484  50.987  1.00  0.00           N  
ATOM   1467  CA  LEU C 801      37.244  19.446  50.101  1.00  0.00           C  
ATOM   1468  C   LEU C 801      38.037  20.737  49.866  1.00  0.00           C  
ATOM   1469  O   LEU C 801      37.821  21.418  48.868  1.00  0.00           O  
ATOM   1470  CB  LEU C 801      35.851  19.798  50.639  1.00  0.00           C  
ATOM   1471  CG  LEU C 801      34.797  18.692  50.620  1.00  0.00           C  
ATOM   1472  CD1 LEU C 801      33.501  19.188  51.216  1.00  0.00           C  
ATOM   1473  CD2 LEU C 801      34.568  18.193  49.209  1.00  0.00           C  
ATOM   1474  N   SER C 802      38.937  21.089  50.782  1.00  0.00           N  
ATOM   1475  CA  SER C 802      39.751  22.293  50.607  1.00  0.00           C  
ATOM   1476  C   SER C 802      40.794  22.034  49.532  1.00  0.00           C  
ATOM   1477  O   SER C 802      41.195  22.949  48.837  1.00  0.00           O  
ATOM   1478  CB  SER C 802      40.409  22.737  51.918  1.00  0.00           C  
ATOM   1479  OG  SER C 802      41.285  21.737  52.416  1.00  0.00           O  
ATOM   1480  N   GLN C 803      41.199  20.778  49.375  1.00  0.00           N  
ATOM   1481  CA  GLN C 803      42.093  20.381  48.281  1.00  0.00           C  
ATOM   1482  C   GLN C 803      41.409  20.419  46.908  1.00  0.00           C  
ATOM   1483  O   GLN C 803      42.034  20.085  45.901  1.00  0.00           O  
ATOM   1484  CB  GLN C 803      42.674  18.975  48.511  1.00  0.00           C  
ATOM   1485  CG  GLN C 803      43.773  18.919  49.555  1.00  0.00           C  
ATOM   1486  CD  GLN C 803      44.206  17.505  49.892  1.00  0.00           C  
ATOM   1487  OE1 GLN C 803      45.334  17.116  49.601  1.00  0.00           O  
ATOM   1488  NE2 GLN C 803      43.312  16.729  50.503  1.00  0.00           N  
ATOM   1489  N   PHE C 807      40.129  20.785  46.869  1.00  0.00           N  
ATOM   1490  CA  PHE C 807      39.406  20.968  45.610  1.00  0.00           C  
ATOM   1491  C   PHE C 807      38.927  22.411  45.494  1.00  0.00           C  
ATOM   1492  O   PHE C 807      37.904  22.703  44.869  1.00  0.00           O  
ATOM   1493  CB  PHE C 807      38.224  19.993  45.522  1.00  0.00           C  
ATOM   1494  CG  PHE C 807      38.637  18.578  45.279  1.00  0.00           C  
ATOM   1495  CD1 PHE C 807      39.307  17.854  46.262  1.00  0.00           C  
ATOM   1496  CD2 PHE C 807      38.374  17.967  44.069  1.00  0.00           C  
ATOM   1497  CE1 PHE C 807      39.706  16.543  46.044  1.00  0.00           C  
ATOM   1498  CE2 PHE C 807      38.774  16.647  43.841  1.00  0.00           C  
ATOM   1499  CZ  PHE C 807      39.442  15.936  44.831  1.00  0.00           C  
ATOM   1500  N   GLY C 808      39.664  23.318  46.115  1.00  0.00           N  
ATOM   1501  CA  GLY C 808      39.402  24.737  45.937  1.00  0.00           C  
ATOM   1502  C   GLY C 808      38.175  25.298  46.626  1.00  0.00           C  
ATOM   1503  O   GLY C 808      37.782  26.442  46.358  1.00  0.00           O  
ATOM   1504  N   PHE C1141      37.571  24.512  47.514  1.00  0.00           N  
ATOM   1505  CA  PHE C1141      36.502  25.028  48.376  1.00  0.00           C  
ATOM   1506  C   PHE C1141      37.145  25.782  49.539  1.00  0.00           C  
ATOM   1507  O   PHE C1141      38.141  25.339  50.110  1.00  0.00           O  
ATOM   1508  CB  PHE C1141      35.594  23.906  48.894  1.00  0.00           C  
ATOM   1509  CG  PHE C1141      34.766  23.238  47.820  1.00  0.00           C  
ATOM   1510  CD1 PHE C1141      35.163  22.026  47.257  1.00  0.00           C  
ATOM   1511  CD2 PHE C1141      33.585  23.818  47.378  1.00  0.00           C  
ATOM   1512  CE1 PHE C1141      34.402  21.410  46.268  1.00  0.00           C  
ATOM   1513  CE2 PHE C1141      32.820  23.203  46.393  1.00  0.00           C  
ATOM   1514  CZ  PHE C1141      33.237  21.995  45.836  1.00  0.00           C  
ATOM   1515  N   THR C1153      36.560  26.916  49.885  1.00  0.00           N  
ATOM   1516  CA  THR C1153      37.182  27.887  50.774  1.00  0.00           C  
ATOM   1517  C   THR C1153      36.604  27.864  52.179  1.00  0.00           C  
ATOM   1518  O   THR C1153      37.343  27.787  53.158  1.00  0.00           O  
ATOM   1519  CB  THR C1153      36.960  29.271  50.212  1.00  0.00           C  
ATOM   1520  OG1 THR C1153      37.638  29.363  48.957  1.00  0.00           O  
ATOM   1521  CG2 THR C1153      37.463  30.342  51.174  1.00  0.00           C  
ATOM   1522  N   ASN C1154      35.278  27.967  52.261  1.00  0.00           N  
ATOM   1523  CA  ASN C1154      34.554  27.948  53.528  1.00  0.00           C  
ATOM   1524  C   ASN C1154      33.713  26.666  53.670  1.00  0.00           C  
ATOM   1525  O   ASN C1154      33.542  25.917  52.702  1.00  0.00           O  
ATOM   1526  CB  ASN C1154      33.673  29.187  53.624  1.00  0.00           C  
ATOM   1527  CG  ASN C1154      33.425  29.612  55.045  1.00  0.00           C  
ATOM   1528  OD1 ASN C1154      33.672  28.861  55.983  1.00  0.00           O  
ATOM   1529  ND2 ASN C1154      32.937  30.831  55.214  1.00  0.00           N  
ATOM   1530  N   PHE C1155      33.212  26.407  54.880  1.00  0.00           N  
ATOM   1531  CA  PHE C1155      32.478  25.169  55.172  1.00  0.00           C  
ATOM   1532  C   PHE C1155      31.393  25.333  56.230  1.00  0.00           C  
ATOM   1533  O   PHE C1155      31.596  26.008  57.230  1.00  0.00           O  
ATOM   1534  CB  PHE C1155      33.444  24.104  55.652  1.00  0.00           C  
ATOM   1535  CG  PHE C1155      34.500  23.764  54.659  1.00  0.00           C  
ATOM   1536  CD1 PHE C1155      35.694  24.466  54.629  1.00  0.00           C  
ATOM   1537  CD2 PHE C1155      34.301  22.748  53.749  1.00  0.00           C  
ATOM   1538  CE1 PHE C1155      36.675  24.154  53.711  1.00  0.00           C  
ATOM   1539  CE2 PHE C1155      35.277  22.424  52.835  1.00  0.00           C  
ATOM   1540  CZ  PHE C1155      36.471  23.122  52.812  1.00  0.00           C  
ATOM   1541  N   LYS C1156      30.244  24.702  56.007  1.00  0.00           N  
ATOM   1542  CA  LYS C1156      29.183  24.629  57.012  1.00  0.00           C  
ATOM   1543  C   LYS C1156      28.834  23.167  57.274  1.00  0.00           C  
ATOM   1544  O   LYS C1156      28.960  22.326  56.385  1.00  0.00           O  
ATOM   1545  CB  LYS C1156      27.955  25.416  56.558  1.00  0.00           C  
ATOM   1546  CG  LYS C1156      28.181  26.932  56.581  1.00  0.00           C  
ATOM   1547  CD  LYS C1156      26.919  27.737  56.297  1.00  0.00           C  
ATOM   1548  CE  LYS C1156      27.162  29.213  56.579  1.00  0.00           C  
ATOM   1549  NZ  LYS C1156      25.974  30.087  56.314  1.00  0.00           N  
ATOM   1550  N   PHE C1157      28.429  22.867  58.506  1.00  0.00           N  
ATOM   1551  CA  PHE C1157      28.127  21.492  58.922  1.00  0.00           C  
ATOM   1552  C   PHE C1157      26.709  21.401  59.497  1.00  0.00           C  
ATOM   1553  O   PHE C1157      26.507  21.352  60.715  1.00  0.00           O  
ATOM   1554  CB  PHE C1157      29.153  21.002  59.946  1.00  0.00           C  
ATOM   1555  CG  PHE C1157      30.550  20.917  59.410  1.00  0.00           C  
ATOM   1556  CD1 PHE C1157      31.514  21.837  59.791  1.00  0.00           C  
ATOM   1557  CD2 PHE C1157      30.904  19.918  58.532  1.00  0.00           C  
ATOM   1558  CE1 PHE C1157      32.802  21.761  59.301  1.00  0.00           C  
ATOM   1559  CE2 PHE C1157      32.199  19.831  58.037  1.00  0.00           C  
ATOM   1560  CZ  PHE C1157      33.146  20.756  58.423  1.00  0.00           C  
ATOM   1561  N   ILE C1158      25.735  21.373  58.592  1.00  0.00           N  
ATOM   1562  CA  ILE C1158      24.320  21.279  58.934  1.00  0.00           C  
ATOM   1563  C   ILE C1158      23.965  19.853  59.367  1.00  0.00           C  
ATOM   1564  O   ILE C1158      24.330  18.900  58.688  1.00  0.00           O  
ATOM   1565  CB  ILE C1158      23.473  21.633  57.713  1.00  0.00           C  
ATOM   1566  CG1 ILE C1158      23.690  23.098  57.343  1.00  0.00           C  
ATOM   1567  CG2 ILE C1158      22.015  21.346  57.968  1.00  0.00           C  
ATOM   1568  CD1 ILE C1158      23.245  23.428  55.945  1.00  0.00           C  
ATOM   1569  N   PRO C1159      23.264  19.692  60.502  1.00  0.00           N  
ATOM   1570  CA  PRO C1159      22.803  18.359  60.889  1.00  0.00           C  
ATOM   1571  C   PRO C1159      21.724  17.826  59.951  1.00  0.00           C  
ATOM   1572  O   PRO C1159      20.822  18.556  59.562  1.00  0.00           O  
ATOM   1573  CB  PRO C1159      22.233  18.569  62.298  1.00  0.00           C  
ATOM   1574  CG  PRO C1159      22.728  19.892  62.740  1.00  0.00           C  
ATOM   1575  CD  PRO C1159      22.886  20.702  61.501  1.00  0.00           C  
ATOM   1576  N   ASP C1160      21.833  16.552  59.595  1.00  0.00           N  
ATOM   1577  CA  ASP C1160      20.920  15.925  58.643  1.00  0.00           C  
ATOM   1578  C   ASP C1160      19.619  15.581  59.335  1.00  0.00           C  
ATOM   1579  O   ASP C1160      19.616  14.851  60.326  1.00  0.00           O  
ATOM   1580  CB  ASP C1160      21.546  14.643  58.070  1.00  0.00           C  
ATOM   1581  CG  ASP C1160      20.789  14.100  56.860  1.00  0.00           C  
ATOM   1582  OD1 ASP C1160      19.609  14.469  56.660  1.00  0.00           O  
ATOM   1583  OD2 ASP C1160      21.388  13.299  56.106  1.00  0.00           O  
ATOM   1584  N   GLU C1161      18.516  16.094  58.796  1.00  0.00           N  
ATOM   1585  CA  GLU C1161      17.183  15.841  59.362  1.00  0.00           C  
ATOM   1586  C   GLU C1161      16.799  14.358  59.344  1.00  0.00           C  
ATOM   1587  O   GLU C1161      15.920  13.933  60.100  1.00  0.00           O  
ATOM   1588  CB  GLU C1161      16.109  16.642  58.619  1.00  0.00           C  
ATOM   1589  CG  GLU C1161      16.196  18.143  58.818  1.00  0.00           C  
ATOM   1590  CD  GLU C1161      14.920  18.862  58.410  1.00  0.00           C  
ATOM   1591  OE1 GLU C1161      13.832  18.243  58.466  1.00  0.00           O  
ATOM   1592  OE2 GLU C1161      14.998  20.055  58.043  1.00  0.00           O  
ATOM   1593  N   LYS C1425      17.447  13.581  58.478  1.00  0.00           N  
ATOM   1594  CA  LYS C1425      17.181  12.143  58.381  1.00  0.00           C  
ATOM   1595  C   LYS C1425      17.332  11.445  59.734  1.00  0.00           C  
ATOM   1596  O   LYS C1425      16.391  10.803  60.219  1.00  0.00           O  
ATOM   1597  CB  LYS C1425      18.108  11.485  57.341  1.00  0.00           C  
ATOM   1598  CG  LYS C1425      17.734  11.823  55.904  1.00  0.00           C  
ATOM   1599  CD  LYS C1425      18.647  11.139  54.907  1.00  0.00           C  
ATOM   1600  CE  LYS C1425      18.540  11.790  53.527  1.00  0.00           C  
ATOM   1601  NZ  LYS C1425      19.565  11.273  52.574  1.00  0.00           N  
ATOM   1602  N   LYS C1437      18.512  11.606  60.338  1.00  0.00           N  
ATOM   1603  CA  LYS C1437      18.885  10.887  61.557  1.00  0.00           C  
ATOM   1604  C   LYS C1437      18.845   9.376  61.296  1.00  0.00           C  
ATOM   1605  O   LYS C1437      18.121   8.621  61.962  1.00  0.00           O  
ATOM   1606  CB  LYS C1437      18.002  11.306  62.750  1.00  0.00           C  
ATOM   1607  CG  LYS C1437      18.271  12.729  63.217  1.00  0.00           C  
ATOM   1608  CD  LYS C1437      17.482  13.085  64.454  1.00  0.00           C  
ATOM   1609  CE  LYS C1437      17.787  14.509  64.903  1.00  0.00           C  
ATOM   1610  NZ  LYS C1437      16.725  15.053  65.812  1.00  0.00           N  
ATOM   1611  N   SER C1438      19.625   8.957  60.299  1.00  0.00           N  
ATOM   1612  CA  SER C1438      19.753   7.545  59.939  1.00  0.00           C  
ATOM   1613  C   SER C1438      20.315   6.763  61.120  1.00  0.00           C  
ATOM   1614  O   SER C1438      21.357   7.129  61.675  1.00  0.00           O  
ATOM   1615  CB  SER C1438      20.681   7.375  58.734  1.00  0.00           C  
ATOM   1616  OG  SER C1438      20.245   8.171  57.640  1.00  0.00           O  
ATOM   1617  N   LYS C1443      19.636   5.671  61.471  1.00  0.00           N  
ATOM   1618  CA  LYS C1443      19.839   4.989  62.758  1.00  0.00           C  
ATOM   1619  C   LYS C1443      20.999   3.981  62.777  1.00  0.00           C  
ATOM   1620  O   LYS C1443      21.177   3.262  63.764  1.00  0.00           O  
ATOM   1621  CB  LYS C1443      18.533   4.326  63.198  1.00  0.00           C  
ATOM   1622  CG  LYS C1443      17.386   5.314  63.323  1.00  0.00           C  
ATOM   1623  CD  LYS C1443      16.232   4.734  64.116  1.00  0.00           C  
ATOM   1624  CE  LYS C1443      15.121   5.752  64.307  1.00  0.00           C  
ATOM   1625  NZ  LYS C1443      13.899   5.124  64.892  1.00  0.00           N  
ATOM   1626  N   TYR C1444      21.787   3.939  61.699  1.00  0.00           N  
ATOM   1627  CA  TYR C1444      23.107   3.297  61.736  1.00  0.00           C  
ATOM   1628  C   TYR C1444      24.193   4.356  62.048  1.00  0.00           C  
ATOM   1629  O   TYR C1444      25.401   4.052  62.023  1.00  0.00           O  
ATOM   1630  CB  TYR C1444      23.418   2.544  60.425  1.00  0.00           C  
ATOM   1631  CG  TYR C1444      23.723   3.441  59.240  1.00  0.00           C  
ATOM   1632  CD1 TYR C1444      25.036   3.771  58.910  1.00  0.00           C  
ATOM   1633  CD2 TYR C1444      22.692   3.970  58.457  1.00  0.00           C  
ATOM   1634  CE1 TYR C1444      25.318   4.603  57.831  1.00  0.00           C  
ATOM   1635  CE2 TYR C1444      22.963   4.802  57.371  1.00  0.00           C  
ATOM   1636  CZ  TYR C1444      24.278   5.113  57.062  1.00  0.00           C  
ATOM   1637  OH  TYR C1444      24.550   5.937  55.988  1.00  0.00           O  
ATOM   1638  N   TYR C1446      23.752   5.590  62.321  1.00  0.00           N  
ATOM   1639  CA  TYR C1446      24.608   6.644  62.852  1.00  0.00           C  
ATOM   1640  C   TYR C1446      24.137   7.042  64.253  1.00  0.00           C  
ATOM   1641  O   TYR C1446      22.941   7.174  64.489  1.00  0.00           O  
ATOM   1642  CB  TYR C1446      24.549   7.888  61.962  1.00  0.00           C  
ATOM   1643  CG  TYR C1446      25.397   7.876  60.706  1.00  0.00           C  
ATOM   1644  CD1 TYR C1446      24.932   8.484  59.538  1.00  0.00           C  
ATOM   1645  CD2 TYR C1446      26.669   7.299  60.686  1.00  0.00           C  
ATOM   1646  CE1 TYR C1446      25.702   8.512  58.378  1.00  0.00           C  
ATOM   1647  CE2 TYR C1446      27.449   7.315  59.531  1.00  0.00           C  
ATOM   1648  CZ  TYR C1446      26.962   7.923  58.379  1.00  0.00           C  
ATOM   1649  OH  TYR C1446      27.740   7.935  57.237  1.00  0.00           O  
ATOM   1650  N   THR C1447      25.079   7.249  65.171  1.00  0.00           N  
ATOM   1651  CA  THR C1447      24.790   7.828  66.490  1.00  0.00           C  
ATOM   1652  C   THR C1447      23.890   9.073  66.365  1.00  0.00           C  
ATOM   1653  O   THR C1447      24.123   9.916  65.501  1.00  0.00           O  
ATOM   1654  CB  THR C1447      26.101   8.222  67.202  1.00  0.00           C  
ATOM   1655  OG1 THR C1447      26.876   7.041  67.463  1.00  0.00           O  
ATOM   1656  CG2 THR C1447      25.828   8.956  68.506  1.00  0.00           C  
ATOM   1657  N   PRO C1448      22.854   9.185  67.221  1.00  0.00           N  
ATOM   1658  CA  PRO C1448      21.856  10.258  67.104  1.00  0.00           C  
ATOM   1659  C   PRO C1448      22.359  11.652  66.670  1.00  0.00           C  
ATOM   1660  O   PRO C1448      22.118  12.057  65.526  1.00  0.00           O  
ATOM   1661  CB  PRO C1448      21.243  10.300  68.506  1.00  0.00           C  
ATOM   1662  CG  PRO C1448      21.276   8.887  68.936  1.00  0.00           C  
ATOM   1663  CD  PRO C1448      22.539   8.292  68.354  1.00  0.00           C  
ATOM   1664  N   GLU C1456      23.068  12.362  67.546  1.00  0.00           N  
ATOM   1665  CA  GLU C1456      23.374  13.780  67.304  1.00  0.00           C  
ATOM   1666  C   GLU C1456      24.531  13.964  66.315  1.00  0.00           C  
ATOM   1667  O   GLU C1456      24.945  15.094  66.023  1.00  0.00           O  
ATOM   1668  CB  GLU C1456      23.671  14.499  68.623  1.00  0.00           C  
ATOM   1669  CG  GLU C1456      22.690  14.145  69.744  1.00  0.00           C  
ATOM   1670  CD  GLU C1456      22.738  15.109  70.919  1.00  0.00           C  
ATOM   1671  OE1 GLU C1456      23.403  16.163  70.809  1.00  0.00           O  
ATOM   1672  OE2 GLU C1456      22.101  14.811  71.956  1.00  0.00           O  
ATOM   1673  N   THR C1457      25.045  12.837  65.821  1.00  0.00           N  
ATOM   1674  CA  THR C1457      26.005  12.802  64.733  1.00  0.00           C  
ATOM   1675  C   THR C1457      25.236  12.834  63.396  1.00  0.00           C  
ATOM   1676  O   THR C1457      24.047  13.148  63.365  1.00  0.00           O  
ATOM   1677  CB  THR C1457      26.899  11.547  64.862  1.00  0.00           C  
ATOM   1678  OG1 THR C1457      28.184  11.810  64.289  1.00  0.00           O  
ATOM   1679  CG2 THR C1457      26.266  10.334  64.189  1.00  0.00           C  
ATOM   1680  N   GLN C1458      25.921  12.519  62.305  1.00  0.00           N  
ATOM   1681  CA  GLN C1458      25.380  12.603  60.936  1.00  0.00           C  
ATOM   1682  C   GLN C1458      25.172  14.038  60.487  1.00  0.00           C  
ATOM   1683  O   GLN C1458      24.154  14.663  60.767  1.00  0.00           O  
ATOM   1684  CB  GLN C1458      24.097  11.801  60.684  1.00  0.00           C  
ATOM   1685  CG  GLN C1458      23.718  11.855  59.186  1.00  0.00           C  
ATOM   1686  CD  GLN C1458      22.504  11.025  58.810  1.00  0.00           C  
ATOM   1687  OE1 GLN C1458      21.404  11.230  59.335  1.00  0.00           O  
ATOM   1688  NE2 GLN C1458      22.690  10.101  57.867  1.00  0.00           N  
ATOM   1689  N   THR C1459      26.156  14.520  59.746  1.00  0.00           N  
ATOM   1690  CA  THR C1459      26.181  15.866  59.246  1.00  0.00           C  
ATOM   1691  C   THR C1459      26.173  15.820  57.725  1.00  0.00           C  
ATOM   1692  O   THR C1459      26.679  14.873  57.121  1.00  0.00           O  
ATOM   1693  CB  THR C1459      27.468  16.560  59.717  1.00  0.00           C  
ATOM   1694  OG1 THR C1459      27.680  16.280  61.109  1.00  0.00           O  
ATOM   1695  CG2 THR C1459      27.385  18.064  59.491  1.00  0.00           C  
ATOM   1696  N   GLU C1460      25.594  16.847  57.115  1.00  0.00           N  
ATOM   1697  CA  GLU C1460      25.753  17.074  55.682  1.00  0.00           C  
ATOM   1698  C   GLU C1460      26.645  18.302  55.466  1.00  0.00           C  
ATOM   1699  O   GLU C1460      26.359  19.386  55.971  1.00  0.00           O  
ATOM   1700  CB  GLU C1460      24.401  17.202  54.973  1.00  0.00           C  
ATOM   1701  CG  GLU C1460      23.375  18.079  55.666  1.00  0.00           C  
ATOM   1702  CD  GLU C1460      22.072  18.198  54.880  1.00  0.00           C  
ATOM   1703  OE1 GLU C1460      21.900  17.426  53.904  1.00  0.00           O  
ATOM   1704  OE2 GLU C1460      21.222  19.060  55.239  1.00  0.00           O  
ATOM   1705  N   VAL C1461      27.741  18.104  54.735  1.00  0.00           N  
ATOM   1706  CA  VAL C1461      28.750  19.139  54.533  1.00  0.00           C  
ATOM   1707  C   VAL C1461      28.359  20.057  53.386  1.00  0.00           C  
ATOM   1708  O   VAL C1461      28.034  19.587  52.298  1.00  0.00           O  
ATOM   1709  CB  VAL C1461      30.131  18.525  54.208  1.00  0.00           C  
ATOM   1710  CG1 VAL C1461      31.173  19.611  54.035  1.00  0.00           C  
ATOM   1711  CG2 VAL C1461      30.564  17.554  55.291  1.00  0.00           C  
ATOM   1712  N   TYR C1462      28.397  21.363  53.639  1.00  0.00           N  
ATOM   1713  CA  TYR C1462      28.180  22.376  52.612  1.00  0.00           C  
ATOM   1714  C   TYR C1462      29.458  23.178  52.436  1.00  0.00           C  
ATOM   1715  O   TYR C1462      29.834  23.935  53.329  1.00  0.00           O  
ATOM   1716  CB  TYR C1462      27.051  23.321  53.016  1.00  0.00           C  
ATOM   1717  CG  TYR C1462      25.679  22.742  52.803  1.00  0.00           C  
ATOM   1718  CD1 TYR C1462      25.157  21.805  53.681  1.00  0.00           C  
ATOM   1719  CD2 TYR C1462      24.904  23.126  51.720  1.00  0.00           C  
ATOM   1720  CE1 TYR C1462      23.896  21.263  53.486  1.00  0.00           C  
ATOM   1721  CE2 TYR C1462      23.639  22.594  51.518  1.00  0.00           C  
ATOM   1722  CZ  TYR C1462      23.142  21.662  52.404  1.00  0.00           C  
ATOM   1723  OH  TYR C1462      21.891  21.130  52.207  1.00  0.00           O  
ATOM   1724  N   ALA C1463      30.125  23.009  51.297  1.00  0.00           N  
ATOM   1725  CA  ALA C1463      31.329  23.773  50.995  1.00  0.00           C  
ATOM   1726  C   ALA C1463      30.995  24.965  50.103  1.00  0.00           C  
ATOM   1727  O   ALA C1463      30.066  24.910  49.300  1.00  0.00           O  
ATOM   1728  CB  ALA C1463      32.345  22.884  50.328  1.00  0.00           C  
ATOM   1729  N   TYR C1464      31.760  26.040  50.257  1.00  0.00           N  
ATOM   1730  CA  TYR C1464      31.651  27.213  49.392  1.00  0.00           C  
ATOM   1731  C   TYR C1464      32.740  27.172  48.323  1.00  0.00           C  
ATOM   1732  O   TYR C1464      33.899  26.845  48.624  1.00  0.00           O  
ATOM   1733  CB  TYR C1464      31.819  28.478  50.214  1.00  0.00           C  
ATOM   1734  CG  TYR C1464      31.756  29.742  49.400  1.00  0.00           C  
ATOM   1735  CD1 TYR C1464      30.541  30.386  49.172  1.00  0.00           C  
ATOM   1736  CD2 TYR C1464      32.907  30.305  48.868  1.00  0.00           C  
ATOM   1737  CE1 TYR C1464      30.471  31.562  48.427  1.00  0.00           C  
ATOM   1738  CE2 TYR C1464      32.850  31.484  48.126  1.00  0.00           C  
ATOM   1739  CZ  TYR C1464      31.630  32.108  47.910  1.00  0.00           C  
ATOM   1740  OH  TYR C1464      31.585  33.263  47.170  1.00  0.00           O  
ATOM   1741  N   HIS C1465      32.382  27.482  47.078  1.00  0.00           N  
ATOM   1742  CA  HIS C1465      33.385  27.567  46.022  1.00  0.00           C  
ATOM   1743  C   HIS C1465      33.371  28.946  45.386  1.00  0.00           C  
ATOM   1744  O   HIS C1465      32.325  29.380  44.911  1.00  0.00           O  
ATOM   1745  CB  HIS C1465      33.186  26.507  44.952  1.00  0.00           C  
ATOM   1746  CG  HIS C1465      34.421  26.252  44.158  1.00  0.00           C  
ATOM   1747  ND1 HIS C1465      35.165  25.094  44.275  1.00  0.00           N  
ATOM   1748  CD2 HIS C1465      35.076  27.032  43.268  1.00  0.00           C  
ATOM   1749  CE1 HIS C1465      36.213  25.164  43.470  1.00  0.00           C  
ATOM   1750  NE2 HIS C1465      36.182  26.331  42.847  1.00  0.00           N  
ATOM   1751  N   PRO C1475      34.536  29.629  45.364  1.00  0.00           N  
ATOM   1752  CA  PRO C1475      34.572  31.008  44.886  1.00  0.00           C  
ATOM   1753  C   PRO C1475      34.294  31.141  43.391  1.00  0.00           C  
ATOM   1754  O   PRO C1475      33.533  32.039  42.998  1.00  0.00           O  
ATOM   1755  CB  PRO C1475      36.003  31.460  45.211  1.00  0.00           C  
ATOM   1756  CG  PRO C1475      36.543  30.449  46.152  1.00  0.00           C  
ATOM   1757  CD  PRO C1475      35.879  29.179  45.772  1.00  0.00           C  
ATOM   1758  N   LYS C1476      34.920  30.278  42.580  1.00  0.00           N  
ATOM   1759  CA  LYS C1476      34.618  30.187  41.144  1.00  0.00           C  
ATOM   1760  C   LYS C1476      33.105  30.133  40.887  1.00  0.00           C  
ATOM   1761  O   LYS C1476      32.563  30.958  40.133  1.00  0.00           O  
ATOM   1762  CB  LYS C1476      35.291  28.973  40.491  1.00  0.00           C  
ATOM   1763  CG  LYS C1476      36.835  28.959  40.558  1.00  0.00           C  
ATOM   1764  CD  LYS C1476      37.472  28.606  39.184  1.00  0.00           C  
ATOM   1765  CE  LYS C1476      38.925  28.139  39.292  1.00  0.00           C  
ATOM   1766  NZ  LYS C1476      39.012  26.725  39.773  1.00  0.00           N  
ATOM   1767  N   LEU C1689      32.426  29.185  41.529  1.00  0.00           N  
ATOM   1768  CA  LEU C1689      30.967  29.087  41.429  1.00  0.00           C  
ATOM   1769  C   LEU C1689      30.268  30.227  42.176  1.00  0.00           C  
ATOM   1770  O   LEU C1689      29.156  30.600  41.820  1.00  0.00           O  
ATOM   1771  CB  LEU C1689      30.466  27.750  41.979  1.00  0.00           C  
ATOM   1772  CG  LEU C1689      30.826  26.445  41.250  1.00  0.00           C  
ATOM   1773  CD1 LEU C1689      30.312  26.470  39.813  1.00  0.00           C  
ATOM   1774  CD2 LEU C1689      32.329  26.148  41.292  1.00  0.00           C  
ATOM   1775  N   LYS C1690      30.922  30.765  43.208  1.00  0.00           N  
ATOM   1776  CA  LYS C1690      30.372  31.841  44.041  1.00  0.00           C  
ATOM   1777  C   LYS C1690      29.059  31.381  44.675  1.00  0.00           C  
ATOM   1778  O   LYS C1690      28.027  32.036  44.557  1.00  0.00           O  
ATOM   1779  CB  LYS C1690      30.217  33.127  43.222  1.00  0.00           C  
ATOM   1780  CG  LYS C1690      31.215  34.224  43.576  1.00  0.00           C  
ATOM   1781  CD  LYS C1690      30.609  35.225  44.568  1.00  0.00           C  
ATOM   1782  CE  LYS C1690      31.445  36.496  44.698  1.00  0.00           C  
ATOM   1783  NZ  LYS C1690      30.684  37.591  45.367  1.00  0.00           N  
ATOM   1784  N   GLU C1692      29.134  30.244  45.365  1.00  0.00           N  
ATOM   1785  CA  GLU C1692      27.955  29.470  45.755  1.00  0.00           C  
ATOM   1786  C   GLU C1692      28.283  28.410  46.810  1.00  0.00           C  
ATOM   1787  O   GLU C1692      29.316  27.735  46.715  1.00  0.00           O  
ATOM   1788  CB  GLU C1692      27.407  28.743  44.525  1.00  0.00           C  
ATOM   1789  CG  GLU C1692      25.898  28.554  44.522  1.00  0.00           C  
ATOM   1790  CD  GLU C1692      25.414  27.687  43.362  1.00  0.00           C  
ATOM   1791  OE1 GLU C1692      26.157  26.787  42.922  1.00  0.00           O  
ATOM   1792  OE2 GLU C1692      24.281  27.911  42.888  1.00  0.00           O  
ATOM   1793  N   TRP C1693      27.399  28.261  47.800  1.00  0.00           N  
ATOM   1794  CA  TRP C1693      27.473  27.142  48.746  1.00  0.00           C  
ATOM   1795  C   TRP C1693      26.835  25.914  48.113  1.00  0.00           C  
ATOM   1796  O   TRP C1693      25.786  26.006  47.485  1.00  0.00           O  
ATOM   1797  CB  TRP C1693      26.748  27.463  50.056  1.00  0.00           C  
ATOM   1798  CG  TRP C1693      27.450  28.443  50.935  1.00  0.00           C  
ATOM   1799  CD1 TRP C1693      27.270  29.781  50.959  1.00  0.00           C  
ATOM   1800  CD2 TRP C1693      28.431  28.150  51.932  1.00  0.00           C  
ATOM   1801  NE1 TRP C1693      28.082  30.353  51.901  1.00  0.00           N  
ATOM   1802  CE2 TRP C1693      28.807  29.372  52.514  1.00  0.00           C  
ATOM   1803  CE3 TRP C1693      29.039  26.973  52.382  1.00  0.00           C  
ATOM   1804  CZ2 TRP C1693      29.758  29.459  53.525  1.00  0.00           C  
ATOM   1805  CZ3 TRP C1693      29.989  27.060  53.389  1.00  0.00           C  
ATOM   1806  CH2 TRP C1693      30.336  28.295  53.951  1.00  0.00           C  
ATOM   1807  N   LEU C1700      27.465  24.762  48.291  1.00  0.00           N  
ATOM   1808  CA  LEU C1700      26.972  23.521  47.702  1.00  0.00           C  
ATOM   1809  C   LEU C1700      27.087  22.368  48.689  1.00  0.00           C  
ATOM   1810  O   LEU C1700      28.145  22.169  49.297  1.00  0.00           O  
ATOM   1811  CB  LEU C1700      27.779  23.167  46.448  1.00  0.00           C  
ATOM   1812  CG  LEU C1700      27.965  24.232  45.373  1.00  0.00           C  
ATOM   1813  CD1 LEU C1700      28.857  23.697  44.270  1.00  0.00           C  
ATOM   1814  CD2 LEU C1700      26.627  24.658  44.824  1.00  0.00           C  
ATOM   1815  N   GLU C1701      26.009  21.604  48.842  1.00  0.00           N  
ATOM   1816  CA  GLU C1701      26.112  20.325  49.516  1.00  0.00           C  
ATOM   1817  C   GLU C1701      27.078  19.471  48.697  1.00  0.00           C  
ATOM   1818  O   GLU C1701      27.046  19.498  47.469  1.00  0.00           O  
ATOM   1819  CB  GLU C1701      24.749  19.650  49.648  1.00  0.00           C  
ATOM   1820  CG  GLU C1701      24.838  18.153  49.988  1.00  0.00           C  
ATOM   1821  CD  GLU C1701      23.686  17.640  50.847  1.00  0.00           C  
ATOM   1822  OE1 GLU C1701      22.618  18.305  50.913  1.00  0.00           O  
ATOM   1823  OE2 GLU C1701      23.872  16.558  51.461  1.00  0.00           O  
ATOM   1824  N   VAL C1702      27.957  18.738  49.368  1.00  0.00           N  
ATOM   1825  CA  VAL C1702      29.064  18.102  48.664  1.00  0.00           C  
ATOM   1826  C   VAL C1702      29.496  16.785  49.291  1.00  0.00           C  
ATOM   1827  O   VAL C1702      29.784  15.835  48.567  1.00  0.00           O  
ATOM   1828  CB  VAL C1702      30.264  19.078  48.520  1.00  0.00           C  
ATOM   1829  CG1 VAL C1702      30.538  19.796  49.834  1.00  0.00           C  
ATOM   1830  CG2 VAL C1702      31.500  18.350  48.028  1.00  0.00           C  
ATOM   1831  N   ALA C1703      29.554  16.724  50.617  1.00  0.00           N  
ATOM   1832  CA  ALA C1703      29.823  15.461  51.308  1.00  0.00           C  
ATOM   1833  C   ALA C1703      28.898  15.271  52.501  1.00  0.00           C  
ATOM   1834  O   ALA C1703      28.099  16.161  52.845  1.00  0.00           O  
ATOM   1835  CB  ALA C1703      31.276  15.379  51.742  1.00  0.00           C  
ATOM   1836  N   THR C1704      29.005  14.091  53.108  1.00  0.00           N  
ATOM   1837  CA  THR C1704      28.185  13.712  54.250  1.00  0.00           C  
ATOM   1838  C   THR C1704      28.961  12.762  55.126  1.00  0.00           C  
ATOM   1839  O   THR C1704      29.529  11.806  54.621  1.00  0.00           O  
ATOM   1840  CB  THR C1704      26.908  13.005  53.800  1.00  0.00           C  
ATOM   1841  OG1 THR C1704      25.937  13.986  53.416  1.00  0.00           O  
ATOM   1842  CG2 THR C1704      26.335  12.161  54.919  1.00  0.00           C  
ATOM   1843  N   PHE C1705      28.993  13.037  56.430  1.00  0.00           N  
ATOM   1844  CA  PHE C1705      29.636  12.145  57.389  1.00  0.00           C  
ATOM   1845  C   PHE C1705      28.752  11.892  58.599  1.00  0.00           C  
ATOM   1846  O   PHE C1705      27.864  12.675  58.899  1.00  0.00           O  
ATOM   1847  CB  PHE C1705      31.002  12.689  57.848  1.00  0.00           C  
ATOM   1848  CG  PHE C1705      30.921  13.952  58.670  1.00  0.00           C  
ATOM   1849  CD1 PHE C1705      30.645  13.901  60.031  1.00  0.00           C  
ATOM   1850  CD2 PHE C1705      31.139  15.187  58.086  1.00  0.00           C  
ATOM   1851  CE1 PHE C1705      30.574  15.057  60.785  1.00  0.00           C  
ATOM   1852  CE2 PHE C1705      31.071  16.341  58.834  1.00  0.00           C  
ATOM   1853  CZ  PHE C1705      30.788  16.276  60.187  1.00  0.00           C  
ATOM   1854  N   GLY C1706      29.027  10.791  59.288  1.00  0.00           N  
ATOM   1855  CA  GLY C1706      28.410  10.478  60.570  1.00  0.00           C  
ATOM   1856  C   GLY C1706      29.326   9.562  61.358  1.00  0.00           C  
ATOM   1857  O   GLY C1706      30.358   9.120  60.842  1.00  0.00           O  
ATOM   1858  N   VAL C1707      28.971   9.296  62.612  1.00  0.00           N  
ATOM   1859  CA  VAL C1707      29.693   8.330  63.434  1.00  0.00           C  
ATOM   1860  C   VAL C1707      28.799   7.123  63.627  1.00  0.00           C  
ATOM   1861  O   VAL C1707      27.691   7.269  64.118  1.00  0.00           O  
ATOM   1862  CB  VAL C1707      30.056   8.905  64.810  1.00  0.00           C  
ATOM   1863  CG1 VAL C1707      30.706   7.833  65.668  1.00  0.00           C  
ATOM   1864  CG2 VAL C1707      30.980  10.098  64.658  1.00  0.00           C  
ATOM   1865  N   TYR C1708      29.271   5.937  63.242  1.00  0.00           N  
ATOM   1866  CA  TYR C1708      28.430   4.744  63.290  1.00  0.00           C  
ATOM   1867  C   TYR C1708      27.943   4.503  64.706  1.00  0.00           C  
ATOM   1868  O   TYR C1708      28.687   4.703  65.675  1.00  0.00           O  
ATOM   1869  CB  TYR C1708      29.166   3.490  62.793  1.00  0.00           C  
ATOM   1870  CG  TYR C1708      29.539   3.484  61.323  1.00  0.00           C  
ATOM   1871  CD1 TYR C1708      28.694   4.027  60.361  1.00  0.00           C  
ATOM   1872  CD2 TYR C1708      30.733   2.911  60.891  1.00  0.00           C  
ATOM   1873  CE1 TYR C1708      29.045   4.021  59.011  1.00  0.00           C  
ATOM   1874  CE2 TYR C1708      31.085   2.897  59.550  1.00  0.00           C  
ATOM   1875  CZ  TYR C1708      30.243   3.448  58.615  1.00  0.00           C  
ATOM   1876  OH  TYR C1708      30.602   3.438  57.283  1.00  0.00           O  
ATOM   1877  N   SER C1709      26.684   4.086  64.815  1.00  0.00           N  
ATOM   1878  CA  SER C1709      26.085   3.759  66.101  1.00  0.00           C  
ATOM   1879  C   SER C1709      26.770   2.537  66.708  1.00  0.00           C  
ATOM   1880  O   SER C1709      26.974   1.539  66.013  1.00  0.00           O  
ATOM   1881  CB  SER C1709      24.592   3.463  65.944  1.00  0.00           C  
ATOM   1882  OG  SER C1709      23.999   3.165  67.199  1.00  0.00           O  
ATOM   1883  N   PRO C1710      27.148   2.621  67.999  1.00  0.00           N  
ATOM   1884  CA  PRO C1710      27.591   1.459  68.763  1.00  0.00           C  
ATOM   1885  C   PRO C1710      26.723   0.204  68.595  1.00  0.00           C  
ATOM   1886  O   PRO C1710      27.257  -0.902  68.654  1.00  0.00           O  
ATOM   1887  CB  PRO C1710      27.531   1.959  70.205  1.00  0.00           C  
ATOM   1888  CG  PRO C1710      27.852   3.394  70.096  1.00  0.00           C  
ATOM   1889  CD  PRO C1710      27.235   3.855  68.804  1.00  0.00           C  
ATOM   1890  N   VAL C1711      25.414   0.369  68.390  1.00  0.00           N  
ATOM   1891  CA  VAL C1711      24.519  -0.778  68.168  1.00  0.00           C  
ATOM   1892  C   VAL C1711      24.943  -1.585  66.937  1.00  0.00           C  
ATOM   1893  O   VAL C1711      25.189  -2.788  67.030  1.00  0.00           O  
ATOM   1894  CB  VAL C1711      23.042  -0.342  68.000  1.00  0.00           C  
ATOM   1895  CG1 VAL C1711      22.169  -1.543  67.654  1.00  0.00           C  
ATOM   1896  CG2 VAL C1711      22.534   0.339  69.264  1.00  0.00           C  
ATOM   1897  N   ALA C1742      25.030  -0.910  65.793  1.00  0.00           N  
ATOM   1898  CA  ALA C1742      25.448  -1.551  64.545  1.00  0.00           C  
ATOM   1899  C   ALA C1742      26.910  -2.006  64.615  1.00  0.00           C  
ATOM   1900  O   ALA C1742      27.254  -3.075  64.104  1.00  0.00           O  
ATOM   1901  CB  ALA C1742      25.241  -0.603  63.366  1.00  0.00           C  
ATOM   1902  N   LEU C1764      27.753  -1.191  65.255  1.00  0.00           N  
ATOM   1903  CA  LEU C1764      29.178  -1.498  65.422  1.00  0.00           C  
ATOM   1904  C   LEU C1764      29.420  -2.761  66.256  1.00  0.00           C  
ATOM   1905  O   LEU C1764      30.222  -3.614  65.869  1.00  0.00           O  
ATOM   1906  CB  LEU C1764      29.916  -0.318  66.060  1.00  0.00           C  
ATOM   1907  CG  LEU C1764      30.298   0.813  65.114  1.00  0.00           C  
ATOM   1908  CD1 LEU C1764      30.702   2.046  65.909  1.00  0.00           C  
ATOM   1909  CD2 LEU C1764      31.415   0.380  64.181  1.00  0.00           C  
ATOM   1910  N   SER C1765      28.735  -2.880  67.392  1.00  0.00           N  
ATOM   1911  CA  SER C1765      28.917  -4.036  68.269  1.00  0.00           C  
ATOM   1912  C   SER C1765      28.291  -5.301  67.681  1.00  0.00           C  
ATOM   1913  O   SER C1765      28.736  -6.403  67.987  1.00  0.00           O  
ATOM   1914  CB  SER C1765      28.379  -3.748  69.670  1.00  0.00           C  
ATOM   1915  OG  SER C1765      27.134  -3.079  69.611  1.00  0.00           O  
ATOM   1916  N   LYS C1767      27.285  -5.144  66.822  1.00  0.00           N  
ATOM   1917  CA  LYS C1767      26.779  -6.266  66.020  1.00  0.00           C  
ATOM   1918  C   LYS C1767      27.865  -6.824  65.096  1.00  0.00           C  
ATOM   1919  O   LYS C1767      27.796  -7.978  64.685  1.00  0.00           O  
ATOM   1920  CB  LYS C1767      25.551  -5.855  65.190  1.00  0.00           C  
ATOM   1921  CG  LYS C1767      24.236  -5.850  65.955  1.00  0.00           C  
ATOM   1922  CD  LYS C1767      23.051  -5.585  65.035  1.00  0.00           C  
ATOM   1923  CE  LYS C1767      21.731  -5.809  65.760  1.00  0.00           C  
ATOM   1924  NZ  LYS C1767      20.572  -5.845  64.827  1.00  0.00           N  
ATOM   1925  N   TYR C1768      28.849  -5.990  64.755  1.00  0.00           N  
ATOM   1926  CA  TYR C1768      30.021  -6.408  63.962  1.00  0.00           C  
ATOM   1927  C   TYR C1768      31.298  -6.549  64.804  1.00  0.00           C  
ATOM   1928  O   TYR C1768      32.391  -6.740  64.268  1.00  0.00           O  
ATOM   1929  CB  TYR C1768      30.258  -5.425  62.809  1.00  0.00           C  
ATOM   1930  CG  TYR C1768      29.381  -5.701  61.620  1.00  0.00           C  
ATOM   1931  CD1 TYR C1768      28.255  -4.927  61.371  1.00  0.00           C  
ATOM   1932  CD2 TYR C1768      29.665  -6.753  60.751  1.00  0.00           C  
ATOM   1933  CE1 TYR C1768      27.444  -5.182  60.283  1.00  0.00           C  
ATOM   1934  CE2 TYR C1768      28.858  -7.018  59.660  1.00  0.00           C  
ATOM   1935  CZ  TYR C1768      27.747  -6.228  59.429  1.00  0.00           C  
ATOM   1936  OH  TYR C1768      26.939  -6.475  58.344  1.00  0.00           O  
ATOM   1937  N   GLY C1770      31.147  -6.466  66.122  1.00  0.00           N  
ATOM   1938  CA  GLY C1770      32.263  -6.624  67.043  1.00  0.00           C  
ATOM   1939  C   GLY C1770      33.296  -5.527  66.928  1.00  0.00           C  
ATOM   1940  O   GLY C1770      34.492  -5.788  66.994  1.00  0.00           O  
ATOM   1941  N   ILE C1771      32.827  -4.297  66.752  1.00  0.00           N  
ATOM   1942  CA  ILE C1771      33.711  -3.142  66.680  1.00  0.00           C  
ATOM   1943  C   ILE C1771      33.574  -2.360  67.986  1.00  0.00           C  
ATOM   1944  O   ILE C1771      32.531  -1.773  68.258  1.00  0.00           O  
ATOM   1945  CB  ILE C1771      33.389  -2.248  65.454  1.00  0.00           C  
ATOM   1946  CG1 ILE C1771      33.643  -3.016  64.149  1.00  0.00           C  
ATOM   1947  CG2 ILE C1771      34.234  -0.983  65.481  1.00  0.00           C  
ATOM   1948  CD1 ILE C1771      33.168  -2.308  62.911  1.00  0.00           C  
ATOM   1949  N   ASP C1772      34.637  -2.366  68.784  1.00  0.00           N  
ATOM   1950  CA  ASP C1772      34.619  -1.788  70.125  1.00  0.00           C  
ATOM   1951  C   ASP C1772      34.887  -0.298  70.150  1.00  0.00           C  
ATOM   1952  O   ASP C1772      34.324   0.407  70.979  1.00  0.00           O  
ATOM   1953  CB  ASP C1772      35.642  -2.490  71.005  1.00  0.00           C  
ATOM   1954  CG  ASP C1772      35.372  -3.976  71.126  1.00  0.00           C  
ATOM   1955  OD1 ASP C1772      34.183  -4.388  71.129  1.00  0.00           O  
ATOM   1956  OD2 ASP C1772      36.352  -4.744  71.218  1.00  0.00           O  
ATOM   1957  N   VAL C1773      35.755   0.185  69.265  1.00  0.00           N  
ATOM   1958  CA  VAL C1773      36.021   1.623  69.163  1.00  0.00           C  
ATOM   1959  C   VAL C1773      34.946   2.267  68.287  1.00  0.00           C  
ATOM   1960  O   VAL C1773      34.285   1.571  67.509  1.00  0.00           O  
ATOM   1961  CB  VAL C1773      37.410   1.921  68.560  1.00  0.00           C  
ATOM   1962  CG1 VAL C1773      38.487   1.118  69.265  1.00  0.00           C  
ATOM   1963  CG2 VAL C1773      37.415   1.631  67.073  1.00  0.00           C  
ATOM   1964  N   PRO C1774      34.752   3.592  68.417  1.00  0.00           N  
ATOM   1965  CA  PRO C1774      33.865   4.288  67.492  1.00  0.00           C  
ATOM   1966  C   PRO C1774      34.503   4.439  66.122  1.00  0.00           C  
ATOM   1967  O   PRO C1774      35.730   4.390  66.004  1.00  0.00           O  
ATOM   1968  CB  PRO C1774      33.689   5.660  68.140  1.00  0.00           C  
ATOM   1969  CG  PRO C1774      34.934   5.874  68.875  1.00  0.00           C  
ATOM   1970  CD  PRO C1774      35.313   4.515  69.414  1.00  0.00           C  
ATOM   1971  N   VAL C1775      33.664   4.621  65.107  1.00  0.00           N  
ATOM   1972  CA  VAL C1775      34.113   4.751  63.725  1.00  0.00           C  
ATOM   1973  C   VAL C1775      33.373   5.898  63.039  1.00  0.00           C  
ATOM   1974  O   VAL C1775      32.146   5.890  62.951  1.00  0.00           O  
ATOM   1975  CB  VAL C1775      33.869   3.450  62.932  1.00  0.00           C  
ATOM   1976  CG1 VAL C1775      34.236   3.647  61.461  1.00  0.00           C  
ATOM   1977  CG2 VAL C1775      34.647   2.297  63.549  1.00  0.00           C  
ATOM   1978  N   MET C1776      34.127   6.882  62.560  1.00  0.00           N  
ATOM   1979  CA  MET C1776      33.558   8.003  61.823  1.00  0.00           C  
ATOM   1980  C   MET C1776      33.692   7.729  60.330  1.00  0.00           C  
ATOM   1981  O   MET C1776      34.719   7.225  59.874  1.00  0.00           O  
ATOM   1982  CB  MET C1776      34.271   9.302  62.193  1.00  0.00           C  
ATOM   1983  CG  MET C1776      33.688  10.555  61.540  1.00  0.00           C  
ATOM   1984  SD  MET C1776      34.149  10.764  59.808  1.00  0.00           S  
ATOM   1985  CE  MET C1776      35.947  10.836  59.908  1.00  0.00           C  
ATOM   1986  N   ASN C1777      32.653   8.078  59.575  1.00  0.00           N  
ATOM   1987  CA  ASN C1777      32.578   7.751  58.153  1.00  0.00           C  
ATOM   1988  C   ASN C1777      32.121   8.939  57.314  1.00  0.00           C  
ATOM   1989  O   ASN C1777      30.999   9.405  57.472  1.00  0.00           O  
ATOM   1990  CB  ASN C1777      31.620   6.574  57.958  1.00  0.00           C  
ATOM   1991  CG  ASN C1777      31.177   6.408  56.520  1.00  0.00           C  
ATOM   1992  OD1 ASN C1777      29.983   6.470  56.217  1.00  0.00           O  
ATOM   1993  ND2 ASN C1777      32.135   6.206  55.625  1.00  0.00           N  
ATOM   1994  N   LEU C1778      32.995   9.404  56.419  1.00  0.00           N  
ATOM   1995  CA  LEU C1778      32.712  10.541  55.534  1.00  0.00           C  
ATOM   1996  C   LEU C1778      32.533  10.012  54.116  1.00  0.00           C  
ATOM   1997  O   LEU C1778      33.208   9.068  53.713  1.00  0.00           O  
ATOM   1998  CB  LEU C1778      33.854  11.566  55.618  1.00  0.00           C  
ATOM   1999  CG  LEU C1778      33.813  12.933  54.922  1.00  0.00           C  
ATOM   2000  CD1 LEU C1778      34.628  12.918  53.654  1.00  0.00           C  
ATOM   2001  CD2 LEU C1778      32.416  13.388  54.630  1.00  0.00           C  
ATOM   2002  N   GLY C1779      31.598  10.601  53.379  1.00  0.00           N  
ATOM   2003  CA  GLY C1779      31.235  10.115  52.051  1.00  0.00           C  
ATOM   2004  C   GLY C1779      31.013  11.247  51.072  1.00  0.00           C  
ATOM   2005  O   GLY C1779      30.482  12.301  51.440  1.00  0.00           O  
ATOM   2006  N   LEU C1782      31.395  11.010  49.819  1.00  0.00           N  
ATOM   2007  CA  LEU C1782      31.452  12.056  48.800  1.00  0.00           C  
ATOM   2008  C   LEU C1782      31.064  11.491  47.438  1.00  0.00           C  
ATOM   2009  O   LEU C1782      31.588  10.460  47.015  1.00  0.00           O  
ATOM   2010  CB  LEU C1782      32.871  12.628  48.744  1.00  0.00           C  
ATOM   2011  CG  LEU C1782      33.149  13.847  47.866  1.00  0.00           C  
ATOM   2012  CD1 LEU C1782      32.231  14.981  48.237  1.00  0.00           C  
ATOM   2013  CD2 LEU C1782      34.590  14.296  48.012  1.00  0.00           C  
ATOM   2014  N   GLY C1783      30.141  12.166  46.759  1.00  0.00           N  
ATOM   2015  CA  GLY C1783      29.688  11.752  45.429  1.00  0.00           C  
ATOM   2016  C   GLY C1783      30.670  12.153  44.340  1.00  0.00           C  
ATOM   2017  O   GLY C1783      30.718  13.320  43.935  1.00  0.00           O  
ATOM   2018  N   VAL C1784      31.455  11.191  43.865  1.00  0.00           N  
ATOM   2019  CA  VAL C1784      32.432  11.450  42.808  1.00  0.00           C  
ATOM   2020  C   VAL C1784      31.780  12.167  41.631  1.00  0.00           C  
ATOM   2021  O   VAL C1784      32.221  13.249  41.215  1.00  0.00           O  
ATOM   2022  CB  VAL C1784      33.061  10.147  42.281  1.00  0.00           C  
ATOM   2023  CG1 VAL C1784      33.959  10.445  41.101  1.00  0.00           C  
ATOM   2024  CG2 VAL C1784      33.844   9.445  43.368  1.00  0.00           C  
ATOM   2025  N   GLU C1785      30.717  11.556  41.116  1.00  0.00           N  
ATOM   2026  CA  GLU C1785      29.987  12.102  39.974  1.00  0.00           C  
ATOM   2027  C   GLU C1785      29.717  13.596  40.176  1.00  0.00           C  
ATOM   2028  O   GLU C1785      30.037  14.406  39.315  1.00  0.00           O  
ATOM   2029  CB  GLU C1785      28.661  11.365  39.736  1.00  0.00           C  
ATOM   2030  CG  GLU C1785      28.621   9.874  40.121  1.00  0.00           C  
ATOM   2031  CD  GLU C1785      29.499   8.987  39.266  1.00  0.00           C  
ATOM   2032  OE1 GLU C1785      29.456   9.091  38.031  1.00  0.00           O  
ATOM   2033  OE2 GLU C1785      30.209   8.147  39.833  1.00  0.00           O  
ATOM   2034  N   ARG C1786      29.157  13.954  41.328  1.00  0.00           N  
ATOM   2035  CA  ARG C1786      28.764  15.337  41.588  1.00  0.00           C  
ATOM   2036  C   ARG C1786      29.928  16.292  41.761  1.00  0.00           C  
ATOM   2037  O   ARG C1786      29.839  17.463  41.377  1.00  0.00           O  
ATOM   2038  CB  ARG C1786      27.899  15.451  42.833  1.00  0.00           C  
ATOM   2039  CG  ARG C1786      27.294  16.832  42.945  1.00  0.00           C  
ATOM   2040  CD  ARG C1786      26.637  17.076  44.249  1.00  0.00           C  
ATOM   2041  NE  ARG C1786      26.108  18.432  44.278  1.00  0.00           N  
ATOM   2042  CZ  ARG C1786      25.402  18.941  45.279  1.00  0.00           C  
ATOM   2043  NH1 ARG C1786      25.141  18.198  46.352  1.00  0.00           N  
ATOM   2044  NH2 ARG C1786      24.965  20.198  45.212  1.00  0.00           N  
ATOM   2045  N   LEU C1787      31.002  15.818  42.382  1.00  0.00           N  
ATOM   2046  CA  LEU C1787      32.206  16.638  42.502  1.00  0.00           C  
ATOM   2047  C   LEU C1787      32.661  16.948  41.085  1.00  0.00           C  
ATOM   2048  O   LEU C1787      32.860  18.115  40.731  1.00  0.00           O  
ATOM   2049  CB  LEU C1787      33.313  15.906  43.265  1.00  0.00           C  
ATOM   2050  CG  LEU C1787      34.179  16.750  44.196  1.00  0.00           C  
ATOM   2051  CD1 LEU C1787      35.492  16.038  44.460  1.00  0.00           C  
ATOM   2052  CD2 LEU C1787      34.431  18.110  43.621  1.00  0.00           C  
ATOM   2053  N   ALA C1788      32.772  15.886  40.280  1.00  0.00           N  
ATOM   2054  CA  ALA C1788      33.136  15.982  38.874  1.00  0.00           C  
ATOM   2055  C   ALA C1788      32.251  16.953  38.099  1.00  0.00           C  
ATOM   2056  O   ALA C1788      32.755  17.689  37.250  1.00  0.00           O  
ATOM   2057  CB  ALA C1788      33.107  14.616  38.237  1.00  0.00           C  
ATOM   2058  N   MET C1789      30.948  16.971  38.393  1.00  0.00           N  
ATOM   2059  CA  MET C1789      30.036  17.958  37.788  1.00  0.00           C  
ATOM   2060  C   MET C1789      30.410  19.381  38.178  1.00  0.00           C  
ATOM   2061  O   MET C1789      30.593  20.227  37.314  1.00  0.00           O  
ATOM   2062  CB  MET C1789      28.582  17.730  38.197  1.00  0.00           C  
ATOM   2063  CG  MET C1789      28.011  16.387  37.826  1.00  0.00           C  
ATOM   2064  SD  MET C1789      26.268  16.533  37.417  1.00  0.00           S  
ATOM   2065  CE  MET C1789      25.633  17.486  38.806  1.00  0.00           C  
ATOM   2066  N   ILE C1790      30.521  19.634  39.481  1.00  0.00           N  
ATOM   2067  CA  ILE C1790      30.781  20.984  39.986  1.00  0.00           C  
ATOM   2068  C   ILE C1790      32.074  21.527  39.403  1.00  0.00           C  
ATOM   2069  O   ILE C1790      32.093  22.604  38.808  1.00  0.00           O  
ATOM   2070  CB  ILE C1790      30.879  21.046  41.543  1.00  0.00           C  
ATOM   2071  CG1 ILE C1790      29.548  20.686  42.203  1.00  0.00           C  
ATOM   2072  CG2 ILE C1790      31.259  22.460  42.009  1.00  0.00           C  
ATOM   2073  CD1 ILE C1790      29.638  20.562  43.706  1.00  0.00           C  
ATOM   2074  N   SER C1791      33.151  20.780  39.581  1.00  0.00           N  
ATOM   2075  CA  SER C1791      34.450  21.230  39.116  1.00  0.00           C  
ATOM   2076  C   SER C1791      34.533  21.243  37.586  1.00  0.00           C  
ATOM   2077  O   SER C1791      35.215  22.088  37.017  1.00  0.00           O  
ATOM   2078  CB  SER C1791      35.574  20.385  39.724  1.00  0.00           C  
ATOM   2079  OG  SER C1791      35.409  19.015  39.424  1.00  0.00           O  
ATOM   2080  N   GLY C1792      33.835  20.324  36.920  1.00  0.00           N  
ATOM   2081  CA  GLY C1792      33.807  20.296  35.446  1.00  0.00           C  
ATOM   2082  C   GLY C1792      32.748  21.197  34.803  1.00  0.00           C  
ATOM   2083  O   GLY C1792      32.548  21.177  33.581  1.00  0.00           O  
ATOM   2084  N   ASN C1793      32.076  21.993  35.632  1.00  0.00           N  
ATOM   2085  CA  ASN C1793      30.878  22.721  35.249  1.00  0.00           C  
ATOM   2086  C   ASN C1793      29.948  21.977  34.293  1.00  0.00           C  
ATOM   2087  O   ASN C1793      29.548  22.514  33.272  1.00  0.00           O  
ATOM   2088  CB  ASN C1793      31.236  24.084  34.689  1.00  0.00           C  
ATOM   2089  CG  ASN C1793      30.201  25.116  35.047  1.00  0.00           C  
ATOM   2090  OD1 ASN C1793      29.534  25.699  34.178  1.00  0.00           O  
ATOM   2091  ND2 ASN C1793      30.027  25.329  36.352  1.00  0.00           N  
ATOM   2092  N   PHE C1794      29.609  20.739  34.644  1.00  0.00           N  
ATOM   2093  CA  PHE C1794      28.645  19.940  33.892  1.00  0.00           C  
ATOM   2094  C   PHE C1794      27.258  20.091  34.478  1.00  0.00           C  
ATOM   2095  O   PHE C1794      27.080  19.963  35.683  1.00  0.00           O  
ATOM   2096  CB  PHE C1794      29.022  18.467  33.949  1.00  0.00           C  
ATOM   2097  CG  PHE C1794      30.269  18.134  33.195  1.00  0.00           C  
ATOM   2098  CD1 PHE C1794      31.446  17.862  33.858  1.00  0.00           C  
ATOM   2099  CD2 PHE C1794      30.258  18.086  31.815  1.00  0.00           C  
ATOM   2100  CE1 PHE C1794      32.585  17.541  33.158  1.00  0.00           C  
ATOM   2101  CE2 PHE C1794      31.392  17.771  31.109  1.00  0.00           C  
ATOM   2102  CZ  PHE C1794      32.558  17.498  31.778  1.00  0.00           C  
ATOM   2103  N   ALA C1795      26.271  20.325  33.623  1.00  0.00           N  
ATOM   2104  CA  ALA C1795      24.898  20.508  34.073  1.00  0.00           C  
ATOM   2105  C   ALA C1795      24.056  19.229  34.034  1.00  0.00           C  
ATOM   2106  O   ALA C1795      22.855  19.293  34.261  1.00  0.00           O  
ATOM   2107  CB  ALA C1795      24.235  21.588  33.238  1.00  0.00           C  
ATOM   2108  N   ASP C1796      24.657  18.075  33.758  1.00  0.00           N  
ATOM   2109  CA  ASP C1796      23.886  16.850  33.555  1.00  0.00           C  
ATOM   2110  C   ASP C1796      24.775  15.612  33.667  1.00  0.00           C  
ATOM   2111  O   ASP C1796      25.617  15.369  32.798  1.00  0.00           O  
ATOM   2112  CB  ASP C1796      23.213  16.890  32.178  1.00  0.00           C  
ATOM   2113  CG  ASP C1796      22.401  15.638  31.875  1.00  0.00           C  
ATOM   2114  OD1 ASP C1796      22.844  14.528  32.235  1.00  0.00           O  
ATOM   2115  OD2 ASP C1796      21.320  15.754  31.260  1.00  0.00           O  
ATOM   2116  N   VAL C1797      24.569  14.814  34.715  1.00  0.00           N  
ATOM   2117  CA  VAL C1797      25.408  13.637  34.953  1.00  0.00           C  
ATOM   2118  C   VAL C1797      25.362  12.629  33.819  1.00  0.00           C  
ATOM   2119  O   VAL C1797      26.363  11.980  33.539  1.00  0.00           O  
ATOM   2120  CB  VAL C1797      25.015  12.877  36.234  1.00  0.00           C  
ATOM   2121  CG1 VAL C1797      25.319  13.712  37.458  1.00  0.00           C  
ATOM   2122  CG2 VAL C1797      23.538  12.445  36.189  1.00  0.00           C  
ATOM   2123  N   ARG C1798      24.198  12.479  33.193  1.00  0.00           N  
ATOM   2124  CA  ARG C1798      24.027  11.484  32.141  1.00  0.00           C  
ATOM   2125  C   ARG C1798      24.912  11.775  30.931  1.00  0.00           C  
ATOM   2126  O   ARG C1798      25.527  10.852  30.379  1.00  0.00           O  
ATOM   2127  CB  ARG C1798      22.559  11.359  31.719  1.00  0.00           C  
ATOM   2128  CG  ARG C1798      21.919  10.052  32.154  1.00  0.00           C  
ATOM   2129  CD  ARG C1798      22.401   8.854  31.288  1.00  0.00           C  
ATOM   2130  NE  ARG C1798      21.690   8.789  30.003  1.00  0.00           N  
ATOM   2131  CZ  ARG C1798      21.865   7.849  29.066  1.00  0.00           C  
ATOM   2132  NH1 ARG C1798      22.739   6.850  29.239  1.00  0.00           N  
ATOM   2133  NH2 ARG C1798      21.143   7.915  27.945  1.00  0.00           N  
ATOM   2134  N   GLU C1799      24.974  13.047  30.530  1.00  0.00           N  
ATOM   2135  CA  GLU C1799      25.887  13.485  29.467  1.00  0.00           C  
ATOM   2136  C   GLU C1799      27.345  13.423  29.878  1.00  0.00           C  
ATOM   2137  O   GLU C1799      28.177  12.905  29.143  1.00  0.00           O  
ATOM   2138  CB  GLU C1799      25.595  14.915  29.055  1.00  0.00           C  
ATOM   2139  CG  GLU C1799      24.383  15.061  28.193  1.00  0.00           C  
ATOM   2140  CD  GLU C1799      24.240  16.462  27.625  1.00  0.00           C  
ATOM   2141  OE1 GLU C1799      25.277  17.088  27.302  1.00  0.00           O  
ATOM   2142  OE2 GLU C1799      23.091  16.941  27.498  1.00  0.00           O  
ATOM   2143  N   MET C1800      27.649  13.963  31.052  1.00  0.00           N  
ATOM   2144  CA  MET C1800      29.015  13.971  31.559  1.00  0.00           C  
ATOM   2145  C   MET C1800      29.633  12.563  31.645  1.00  0.00           C  
ATOM   2146  O   MET C1800      30.786  12.378  31.277  1.00  0.00           O  
ATOM   2147  CB  MET C1800      29.064  14.660  32.927  1.00  0.00           C  
ATOM   2148  CG  MET C1800      30.421  14.573  33.626  1.00  0.00           C  
ATOM   2149  SD  MET C1800      30.387  15.111  35.337  1.00  0.00           S  
ATOM   2150  CE  MET C1800      31.219  13.752  36.102  1.00  0.00           C  
ATOM   2151  N   VAL C1801      28.874  11.582  32.119  1.00  0.00           N  
ATOM   2152  CA  VAL C1801      29.404  10.233  32.285  1.00  0.00           C  
ATOM   2153  C   VAL C1801      29.504   9.518  30.946  1.00  0.00           C  
ATOM   2154  O   VAL C1801      30.519   8.871  30.654  1.00  0.00           O  
ATOM   2155  CB  VAL C1801      28.551   9.381  33.245  1.00  0.00           C  
ATOM   2156  CG1 VAL C1801      29.154   7.990  33.417  1.00  0.00           C  
ATOM   2157  CG2 VAL C1801      28.438  10.064  34.582  1.00  0.00           C  
ATOM   2158  N   TYR C1802      28.452   9.643  30.139  1.00  0.00           N  
ATOM   2159  CA  TYR C1802      28.348   8.943  28.860  1.00  0.00           C  
ATOM   2160  C   TYR C1802      28.116   9.936  27.732  1.00  0.00           C  
ATOM   2161  O   TYR C1802      27.043   9.961  27.161  1.00  0.00           O  
ATOM   2162  CB  TYR C1802      27.177   7.956  28.889  1.00  0.00           C  
ATOM   2163  CG  TYR C1802      27.196   6.976  30.026  1.00  0.00           C  
ATOM   2164  CD1 TYR C1802      26.353   7.126  31.125  1.00  0.00           C  
ATOM   2165  CD2 TYR C1802      28.042   5.887  29.992  1.00  0.00           C  
ATOM   2166  CE1 TYR C1802      26.365   6.216  32.163  1.00  0.00           C  
ATOM   2167  CE2 TYR C1802      28.072   4.972  31.025  1.00  0.00           C  
ATOM   2168  CZ  TYR C1802      27.230   5.137  32.107  1.00  0.00           C  
ATOM   2169  OH  TYR C1802      27.278   4.205  33.121  1.00  0.00           O  
ATOM   2170  N   PRO C1803      29.116  10.757  27.400  1.00  0.00           N  
ATOM   2171  CA  PRO C1803      28.927  11.767  26.378  1.00  0.00           C  
ATOM   2172  C   PRO C1803      28.817  11.201  24.970  1.00  0.00           C  
ATOM   2173  O   PRO C1803      28.377  11.916  24.067  1.00  0.00           O  
ATOM   2174  CB  PRO C1803      30.181  12.616  26.504  1.00  0.00           C  
ATOM   2175  CG  PRO C1803      31.177  11.693  26.969  1.00  0.00           C  
ATOM   2176  CD  PRO C1803      30.476  10.809  27.942  1.00  0.00           C  
ATOM   2177  N   GLN C1804      29.219   9.944  24.787  1.00  0.00           N  
ATOM   2178  CA  GLN C1804      29.089   9.253  23.503  1.00  0.00           C  
ATOM   2179  C   GLN C1804      27.658   9.218  22.950  1.00  0.00           C  
ATOM   2180  O   GLN C1804      27.459   9.215  21.729  1.00  0.00           O  
ATOM   2181  CB  GLN C1804      29.619   7.825  23.601  1.00  0.00           C  
ATOM   2182  CG  GLN C1804      28.985   6.974  24.690  1.00  0.00           C  
ATOM   2183  CD  GLN C1804      29.929   6.736  25.853  1.00  0.00           C  
ATOM   2184  OE1 GLN C1804      30.270   5.593  26.176  1.00  0.00           O  
ATOM   2185  NE2 GLN C1804      30.377   7.817  26.472  1.00  0.00           N  
ATOM   2186  N   PHE C1805      26.666   9.199  23.838  1.00  0.00           N  
ATOM   2187  CA  PHE C1805      25.278   9.077  23.428  1.00  0.00           C  
ATOM   2188  C   PHE C1805      24.647  10.444  23.267  1.00  0.00           C  
ATOM   2189  O   PHE C1805      23.427  10.561  23.231  1.00  0.00           O  
ATOM   2190  CB  PHE C1805      24.494   8.257  24.453  1.00  0.00           C  
ATOM   2191  CG  PHE C1805      25.130   6.949  24.784  1.00  0.00           C  
ATOM   2192  CD1 PHE C1805      25.464   6.635  26.085  1.00  0.00           C  
ATOM   2193  CD2 PHE C1805      25.413   6.038  23.787  1.00  0.00           C  
ATOM   2194  CE1 PHE C1805      26.070   5.415  26.392  1.00  0.00           C  
ATOM   2195  CE2 PHE C1805      26.012   4.823  24.077  1.00  0.00           C  
ATOM   2196  CZ  PHE C1805      26.346   4.508  25.384  1.00  0.00           C  
ATOM   2197  N   TYR C1806      25.472  11.482  23.183  1.00  0.00           N  
ATOM   2198  CA  TYR C1806      24.977  12.852  23.120  1.00  0.00           C  
ATOM   2199  C   TYR C1806      25.676  13.650  22.036  1.00  0.00           C  
ATOM   2200  O   TYR C1806      26.612  13.179  21.388  1.00  0.00           O  
ATOM   2201  CB  TYR C1806      25.153  13.547  24.475  1.00  0.00           C  
ATOM   2202  CG  TYR C1806      24.293  12.949  25.541  1.00  0.00           C  
ATOM   2203  CD1 TYR C1806      24.677  11.790  26.187  1.00  0.00           C  
ATOM   2204  CD2 TYR C1806      23.088  13.525  25.892  1.00  0.00           C  
ATOM   2205  CE1 TYR C1806      23.890  11.212  27.163  1.00  0.00           C  
ATOM   2206  CE2 TYR C1806      22.290  12.961  26.879  1.00  0.00           C  
ATOM   2207  CZ  TYR C1806      22.699  11.800  27.507  1.00  0.00           C  
ATOM   2208  OH  TYR C1806      21.918  11.224  28.476  1.00  0.00           O  
ATOM   2209  N   GLU C1807      25.194  14.869  21.851  1.00  0.00           N  
ATOM   2210  CA  GLU C1807      25.763  15.791  20.886  1.00  0.00           C  
ATOM   2211  C   GLU C1807      27.262  15.865  20.986  1.00  0.00           C  
ATOM   2212  O   GLU C1807      27.815  15.879  22.084  1.00  0.00           O  
ATOM   2213  CB  GLU C1807      25.216  17.205  21.082  1.00  0.00           C  
ATOM   2214  CG  GLU C1807      24.342  17.689  19.922  1.00  0.00           C  
ATOM   2215  CD  GLU C1807      24.527  19.175  19.602  1.00  0.00           C  
ATOM   2216  OE1 GLU C1807      25.684  19.664  19.532  1.00  0.00           O  
ATOM   2217  OE2 GLU C1807      23.494  19.847  19.402  1.00  0.00           O  
ATOM   2218  N   HIS C1808      27.912  15.922  19.831  1.00  0.00           N  
ATOM   2219  CA  HIS C1808      29.354  16.063  19.766  1.00  0.00           C  
ATOM   2220  C   HIS C1808      29.644  17.336  18.987  1.00  0.00           C  
ATOM   2221  O   HIS C1808      29.668  17.330  17.762  1.00  0.00           O  
ATOM   2222  CB  HIS C1808      30.002  14.814  19.125  1.00  0.00           C  
ATOM   2223  CG  HIS C1808      31.477  14.950  18.879  1.00  0.00           C  
ATOM   2224  ND1 HIS C1808      32.363  15.373  19.852  1.00  0.00           N  
ATOM   2225  CD2 HIS C1808      32.219  14.731  17.765  1.00  0.00           C  
ATOM   2226  CE1 HIS C1808      33.584  15.411  19.346  1.00  0.00           C  
ATOM   2227  NE2 HIS C1808      33.525  15.024  18.083  1.00  0.00           N  
ATOM   2228  N   LYS C1809      29.842  18.430  19.712  1.00  0.00           N  
ATOM   2229  CA  LYS C1809      30.177  19.715  19.095  1.00  0.00           C  
ATOM   2230  C   LYS C1809      31.531  19.675  18.375  1.00  0.00           C  
ATOM   2231  O   LYS C1809      32.508  19.121  18.893  1.00  0.00           O  
ATOM   2232  CB  LYS C1809      30.187  20.836  20.147  1.00  0.00           C  
ATOM   2233  CG  LYS C1809      28.799  21.372  20.526  1.00  0.00           C  
ATOM   2234  CD  LYS C1809      28.263  22.362  19.475  1.00  0.00           C  
ATOM   2235  CE  LYS C1809      26.910  22.971  19.891  1.00  0.00           C  
ATOM   2236  NZ  LYS C1809      26.562  24.222  19.123  1.00  0.00           N  
ATOM   2237  N   LEU C1810      31.573  20.261  17.179  1.00  0.00           N  
ATOM   2238  CA  LEU C1810      32.817  20.427  16.427  1.00  0.00           C  
ATOM   2239  C   LEU C1810      33.348  21.847  16.577  1.00  0.00           C  
ATOM   2240  O   LEU C1810      32.796  22.802  16.017  1.00  0.00           O  
ATOM   2241  CB  LEU C1810      32.630  20.082  14.948  1.00  0.00           C  
ATOM   2242  CG  LEU C1810      33.172  18.716  14.540  1.00  0.00           C  
ATOM   2243  CD1 LEU C1810      32.833  18.406  13.097  1.00  0.00           C  
ATOM   2244  CD2 LEU C1810      34.671  18.668  14.744  1.00  0.00           C  
ATOM   2245  N   ASN C1811      34.416  21.969  17.363  1.00  0.00           N  
ATOM   2246  CA  ASN C1811      35.124  23.228  17.568  1.00  0.00           C  
ATOM   2247  C   ASN C1811      35.359  23.960  16.253  1.00  0.00           C  
ATOM   2248  O   ASN C1811      35.718  23.350  15.243  1.00  0.00           O  
ATOM   2249  CB  ASN C1811      36.461  22.945  18.270  1.00  0.00           C  
ATOM   2250  CG  ASN C1811      37.407  24.138  18.269  1.00  0.00           C  
ATOM   2251  OD1 ASN C1811      37.001  25.297  18.128  1.00  0.00           O  
ATOM   2252  ND2 ASN C1811      38.688  23.850  18.430  1.00  0.00           N  
ATOM   2253  N   ASP C1812      35.152  25.272  16.284  1.00  0.00           N  
ATOM   2254  CA  ASP C1812      35.434  26.152  15.142  1.00  0.00           C  
ATOM   2255  C   ASP C1812      36.755  25.806  14.430  1.00  0.00           C  
ATOM   2256  O   ASP C1812      36.841  25.830  13.197  1.00  0.00           O  
ATOM   2257  CB  ASP C1812      35.473  27.615  15.620  1.00  0.00           C  
ATOM   2258  CG  ASP C1812      34.645  28.539  14.751  1.00  0.00           C  
ATOM   2259  OD1 ASP C1812      33.546  28.128  14.314  1.00  0.00           O  
ATOM   2260  OD2 ASP C1812      35.086  29.687  14.521  1.00  0.00           O  
ATOM   2261  N   ARG C1813      37.775  25.495  15.228  1.00  0.00           N  
ATOM   2262  CA  ARG C1813      39.083  25.084  14.727  1.00  0.00           C  
ATOM   2263  C   ARG C1813      39.004  23.742  14.011  1.00  0.00           C  
ATOM   2264  O   ARG C1813      39.550  23.588  12.921  1.00  0.00           O  
ATOM   2265  CB  ARG C1813      40.085  24.998  15.884  1.00  0.00           C  
ATOM   2266  CG  ARG C1813      41.484  25.521  15.562  1.00  0.00           C  
ATOM   2267  CD  ARG C1813      42.233  24.612  14.606  1.00  0.00           C  
ATOM   2268  NE  ARG C1813      42.619  23.354  15.230  1.00  0.00           N  
ATOM   2269  CZ  ARG C1813      42.827  22.220  14.572  1.00  0.00           C  
ATOM   2270  NH1 ARG C1813      42.658  22.147  13.260  1.00  0.00           N  
ATOM   2271  NH2 ARG C1813      43.191  21.135  15.234  1.00  0.00           N  
ATOM   2272  N   ASN C1814      38.321  22.777  14.617  1.00  0.00           N  
ATOM   2273  CA  ASN C1814      38.148  21.469  13.986  1.00  0.00           C  
ATOM   2274  C   ASN C1814      37.475  21.548  12.614  1.00  0.00           C  
ATOM   2275  O   ASN C1814      37.965  20.959  11.648  1.00  0.00           O  
ATOM   2276  CB  ASN C1814      37.343  20.527  14.879  1.00  0.00           C  
ATOM   2277  CG  ASN C1814      38.070  20.163  16.143  1.00  0.00           C  
ATOM   2278  OD1 ASN C1814      39.287  20.033  16.151  1.00  0.00           O  
ATOM   2279  ND2 ASN C1814      37.322  19.986  17.225  1.00  0.00           N  
ATOM   2280  N   VAL C1815      36.358  22.274  12.538  1.00  0.00           N  
ATOM   2281  CA  VAL C1815      35.623  22.453  11.277  1.00  0.00           C  
ATOM   2282  C   VAL C1815      36.562  22.933  10.167  1.00  0.00           C  
ATOM   2283  O   VAL C1815      36.493  22.456   9.030  1.00  0.00           O  
ATOM   2284  CB  VAL C1815      34.453  23.458  11.427  1.00  0.00           C  
ATOM   2285  CG1 VAL C1815      33.751  23.662  10.095  1.00  0.00           C  
ATOM   2286  CG2 VAL C1815      33.467  22.978  12.471  1.00  0.00           C  
ATOM   2287  N   ALA C1816      37.450  23.861  10.517  1.00  0.00           N  
ATOM   2288  CA  ALA C1816      38.480  24.331   9.605  1.00  0.00           C  
ATOM   2289  C   ALA C1816      39.274  23.173   9.015  1.00  0.00           C  
ATOM   2290  O   ALA C1816      39.595  23.182   7.832  1.00  0.00           O  
ATOM   2291  CB  ALA C1816      39.405  25.282  10.318  1.00  0.00           C  
ATOM   2292  N   SER C1817      39.573  22.172   9.835  1.00  0.00           N  
ATOM   2293  CA  SER C1817      40.359  21.020   9.389  1.00  0.00           C  
ATOM   2294  C   SER C1817      39.625  20.104   8.417  1.00  0.00           C  
ATOM   2295  O   SER C1817      40.263  19.347   7.682  1.00  0.00           O  
ATOM   2296  CB  SER C1817      40.800  20.181  10.581  1.00  0.00           C  
ATOM   2297  OG  SER C1817      39.766  19.306  10.981  1.00  0.00           O  
ATOM   2298  N   MET C1818      38.293  20.154   8.436  1.00  0.00           N  
ATOM   2299  CA  MET C1818      37.467  19.280   7.606  1.00  0.00           C  
ATOM   2300  C   MET C1818      37.197  19.891   6.232  1.00  0.00           C  
ATOM   2301  O   MET C1818      36.650  19.221   5.362  1.00  0.00           O  
ATOM   2302  CB  MET C1818      36.156  18.952   8.323  1.00  0.00           C  
ATOM   2303  CG  MET C1818      36.365  18.506   9.771  1.00  0.00           C  
ATOM   2304  SD  MET C1818      35.043  17.535  10.515  1.00  0.00           S  
ATOM   2305  CE  MET C1818      35.375  15.921   9.813  1.00  0.00           C  
ATOM   2306  N   VAL C1819      37.589  21.153   6.042  1.00  0.00           N  
ATOM   2307  CA  VAL C1819      37.566  21.804   4.728  1.00  0.00           C  
ATOM   2308  C   VAL C1819      38.886  21.552   3.998  1.00  0.00           C  
ATOM   2309  O   VAL C1819      39.928  22.044   4.421  1.00  0.00           O  
ATOM   2310  CB  VAL C1819      37.353  23.327   4.859  1.00  0.00           C  
ATOM   2311  CG1 VAL C1819      37.482  23.999   3.513  1.00  0.00           C  
ATOM   2312  CG2 VAL C1819      35.996  23.630   5.468  1.00  0.00           C  
ATOM   2313  N   LYS C1820      38.824  20.799   2.899  1.00  0.00           N  
ATOM   2314  CA  LYS C1820      40.009  20.363   2.150  1.00  0.00           C  
ATOM   2315  C   LYS C1820      39.881  20.587   0.637  1.00  0.00           C  
ATOM   2316  O   LYS C1820      38.784  20.768   0.124  1.00  0.00           O  
ATOM   2317  CB  LYS C1820      40.246  18.876   2.403  1.00  0.00           C  
ATOM   2318  CG  LYS C1820      40.828  18.566   3.761  1.00  0.00           C  
ATOM   2319  CD  LYS C1820      40.742  17.089   4.085  1.00  0.00           C  
ATOM   2320  CE  LYS C1820      41.349  16.790   5.446  1.00  0.00           C  
ATOM   2321  NZ  LYS C1820      40.535  15.794   6.207  1.00  0.00           N  
ATOM   2322  N   LEU C1821      41.008  20.572  -0.072  1.00  0.00           N  
ATOM   2323  CA  LEU C1821      40.999  20.628  -1.535  1.00  0.00           C  
ATOM   2324  C   LEU C1821      40.545  19.282  -2.076  1.00  0.00           C  
ATOM   2325  O   LEU C1821      41.197  18.267  -1.828  1.00  0.00           O  
ATOM   2326  CB  LEU C1821      42.392  20.935  -2.094  1.00  0.00           C  
ATOM   2327  CG  LEU C1821      43.010  22.306  -1.833  1.00  0.00           C  
ATOM   2328  CD1 LEU C1821      44.348  22.378  -2.522  1.00  0.00           C  
ATOM   2329  CD2 LEU C1821      42.105  23.432  -2.311  1.00  0.00           C  
ATOM   2330  N   ASP C1822      39.440  19.279  -2.823  1.00  0.00           N  
ATOM   2331  CA  ASP C1822      38.867  18.039  -3.356  1.00  0.00           C  
ATOM   2332  C   ASP C1822      39.833  17.372  -4.331  1.00  0.00           C  
ATOM   2333  O   ASP C1822      40.397  16.314  -4.038  1.00  0.00           O  
ATOM   2334  CB  ASP C1822      37.511  18.292  -4.039  1.00  0.00           C  
ATOM   2335  CG  ASP C1822      36.933  17.033  -4.697  1.00  0.00           C  
ATOM   2336  OD1 ASP C1822      36.251  17.165  -5.736  1.00  0.00           O  
ATOM   2337  OD2 ASP C1822      37.161  15.911  -4.187  1.00  0.00           O  
ATOM   2338  N   LYS C1830      40.023  17.999  -5.487  1.00  0.00           N  
ATOM   2339  CA  LYS C1830      40.890  17.440  -6.522  1.00  0.00           C  
ATOM   2340  C   LYS C1830      42.152  18.288  -6.641  1.00  0.00           C  
ATOM   2341  O   LYS C1830      42.099  19.468  -7.025  1.00  0.00           O  
ATOM   2342  CB  LYS C1830      40.169  17.287  -7.881  1.00  0.00           C  
ATOM   2343  CG  LYS C1830      38.787  17.945  -7.981  1.00  0.00           C  
ATOM   2344  CD  LYS C1830      38.112  17.625  -9.314  1.00  0.00           C  
ATOM   2345  CE  LYS C1830      36.648  18.105  -9.340  1.00  0.00           C  
ATOM   2346  NZ  LYS C1830      35.906  17.706 -10.594  1.00  0.00           N  
ATOM   2347  N   VAL C1831      43.270  17.671  -6.264  1.00  0.00           N  
ATOM   2348  CA  VAL C1831      44.601  18.235  -6.443  1.00  0.00           C  
ATOM   2349  C   VAL C1831      45.462  17.131  -7.054  1.00  0.00           C  
ATOM   2350  O   VAL C1831      45.284  15.957  -6.712  1.00  0.00           O  
ATOM   2351  CB  VAL C1831      45.193  18.701  -5.093  1.00  0.00           C  
ATOM   2352  CG1 VAL C1831      46.604  19.251  -5.274  1.00  0.00           C  
ATOM   2353  CG2 VAL C1831      44.294  19.747  -4.454  1.00  0.00           C  
ATOM   2354  N   PRO C1832      46.387  17.492  -7.967  1.00  0.00           N  
ATOM   2355  CA  PRO C1832      47.182  16.449  -8.624  1.00  0.00           C  
ATOM   2356  C   PRO C1832      48.093  15.736  -7.647  1.00  0.00           C  
ATOM   2357  O   PRO C1832      49.043  16.332  -7.152  1.00  0.00           O  
ATOM   2358  CB  PRO C1832      48.010  17.230  -9.652  1.00  0.00           C  
ATOM   2359  CG  PRO C1832      48.095  18.618  -9.096  1.00  0.00           C  
ATOM   2360  CD  PRO C1832      46.765  18.843  -8.432  1.00  0.00           C  
ATOM   2361  N   SER C1853      38.602  40.511  -8.046  1.00  0.00           N  
ATOM   2362  CA  SER C1853      38.654  40.296  -6.598  1.00  0.00           C  
ATOM   2363  C   SER C1853      38.603  38.789  -6.253  1.00  0.00           C  
ATOM   2364  O   SER C1853      37.526  38.223  -6.009  1.00  0.00           O  
ATOM   2365  CB  SER C1853      37.528  41.084  -5.902  1.00  0.00           C  
ATOM   2366  OG  SER C1853      36.333  41.105  -6.673  1.00  0.00           O  
ATOM   2367  N   ILE C1854      39.782  38.157  -6.228  1.00  0.00           N  
ATOM   2368  CA  ILE C1854      39.896  36.684  -6.177  1.00  0.00           C  
ATOM   2369  C   ILE C1854      40.706  36.135  -4.987  1.00  0.00           C  
ATOM   2370  O   ILE C1854      40.568  34.958  -4.641  1.00  0.00           O  
ATOM   2371  CB  ILE C1854      40.522  36.102  -7.501  1.00  0.00           C  
ATOM   2372  CG1 ILE C1854      40.373  37.092  -8.675  1.00  0.00           C  
ATOM   2373  CG2 ILE C1854      39.899  34.733  -7.844  1.00  0.00           C  
ATOM   2374  CD1 ILE C1854      40.817  36.537 -10.031  1.00  0.00           C  
ATOM   2375  N   LEU C1855      41.549  36.967  -4.375  1.00  0.00           N  
ATOM   2376  CA  LEU C1855      42.323  36.568  -3.186  1.00  0.00           C  
ATOM   2377  C   LEU C1855      41.484  35.848  -2.132  1.00  0.00           C  
ATOM   2378  O   LEU C1855      41.990  34.951  -1.449  1.00  0.00           O  
ATOM   2379  CB  LEU C1855      42.967  37.791  -2.515  1.00  0.00           C  
ATOM   2380  CG  LEU C1855      44.348  38.226  -2.996  1.00  0.00           C  
ATOM   2381  CD1 LEU C1855      44.672  39.618  -2.462  1.00  0.00           C  
ATOM   2382  CD2 LEU C1855      45.398  37.210  -2.563  1.00  0.00           C  
ATOM   2383  N   ASN C1856      40.221  36.264  -1.998  1.00  0.00           N  
ATOM   2384  CA  ASN C1856      39.311  35.770  -0.956  1.00  0.00           C  
ATOM   2385  C   ASN C1856      39.811  34.505  -0.242  1.00  0.00           C  
ATOM   2386  O   ASN C1856      39.865  33.401  -0.811  1.00  0.00           O  
ATOM   2387  CB  ASN C1856      37.879  35.575  -1.506  1.00  0.00           C  
ATOM   2388  CG  ASN C1856      37.059  36.874  -1.511  1.00  0.00           C  
ATOM   2389  OD1 ASN C1856      36.263  37.120  -0.605  1.00  0.00           O  
ATOM   2390  ND2 ASN C1856      37.259  37.703  -2.533  1.00  0.00           N  
ATOM   2391  N   GLU C1857      40.197  34.710   1.012  1.00  0.00           N  
ATOM   2392  CA  GLU C1857      40.708  33.653   1.883  1.00  0.00           C  
ATOM   2393  C   GLU C1857      39.538  33.063   2.660  1.00  0.00           C  
ATOM   2394  O   GLU C1857      38.749  33.795   3.265  1.00  0.00           O  
ATOM   2395  CB  GLU C1857      41.731  34.234   2.861  1.00  0.00           C  
ATOM   2396  CG  GLU C1857      42.544  33.201   3.633  1.00  0.00           C  
ATOM   2397  CD  GLU C1857      43.536  33.843   4.606  1.00  0.00           C  
ATOM   2398  OE1 GLU C1857      44.424  33.118   5.110  1.00  0.00           O  
ATOM   2399  OE2 GLU C1857      43.428  35.069   4.869  1.00  0.00           O  
ATOM   2400  N   ILE C1860      39.436  31.738   2.652  1.00  0.00           N  
ATOM   2401  CA  ILE C1860      38.274  31.077   3.237  1.00  0.00           C  
ATOM   2402  C   ILE C1860      38.534  30.749   4.706  1.00  0.00           C  
ATOM   2403  O   ILE C1860      39.600  30.271   5.078  1.00  0.00           O  
ATOM   2404  CB  ILE C1860      37.748  29.876   2.365  1.00  0.00           C  
ATOM   2405  CG1 ILE C1860      37.274  28.710   3.223  1.00  0.00           C  
ATOM   2406  CG2 ILE C1860      38.790  29.373   1.385  1.00  0.00           C  
ATOM   2407  CD1 ILE C1860      37.145  27.429   2.432  1.00  0.00           C  
ATOM   2408  N   TYR C1861      37.516  31.011   5.514  1.00  0.00           N  
ATOM   2409  CA  TYR C1861      37.626  31.170   6.958  1.00  0.00           C  
ATOM   2410  C   TYR C1861      36.515  30.390   7.653  1.00  0.00           C  
ATOM   2411  O   TYR C1861      35.450  30.221   7.078  1.00  0.00           O  
ATOM   2412  CB  TYR C1861      37.414  32.642   7.284  1.00  0.00           C  
ATOM   2413  CG  TYR C1861      38.659  33.481   7.430  1.00  0.00           C  
ATOM   2414  CD1 TYR C1861      39.487  33.737   6.340  1.00  0.00           C  
ATOM   2415  CD2 TYR C1861      38.980  34.063   8.663  1.00  0.00           C  
ATOM   2416  CE1 TYR C1861      40.618  34.525   6.480  1.00  0.00           C  
ATOM   2417  CE2 TYR C1861      40.102  34.850   8.816  1.00  0.00           C  
ATOM   2418  CZ  TYR C1861      40.921  35.083   7.722  1.00  0.00           C  
ATOM   2419  OH  TYR C1861      42.047  35.868   7.865  1.00  0.00           O  
ATOM   2420  N   VAL C1862      36.742  29.947   8.888  1.00  0.00           N  
ATOM   2421  CA  VAL C1862      35.668  29.362   9.699  1.00  0.00           C  
ATOM   2422  C   VAL C1862      35.456  30.188  10.966  1.00  0.00           C  
ATOM   2423  O   VAL C1862      36.352  30.291  11.805  1.00  0.00           O  
ATOM   2424  CB  VAL C1862      35.939  27.890  10.096  1.00  0.00           C  
ATOM   2425  CG1 VAL C1862      34.842  27.377  11.026  1.00  0.00           C  
ATOM   2426  CG2 VAL C1862      36.028  27.011   8.871  1.00  0.00           C  
ATOM   2427  N   TYR C1863      34.252  30.744  11.100  1.00  0.00           N  
ATOM   2428  CA  TYR C1863      33.893  31.665  12.184  1.00  0.00           C  
ATOM   2429  C   TYR C1863      32.586  31.243  12.854  1.00  0.00           C  
ATOM   2430  O   TYR C1863      31.560  31.150  12.186  1.00  0.00           O  
ATOM   2431  CB  TYR C1863      33.711  33.072  11.612  1.00  0.00           C  
ATOM   2432  CG  TYR C1863      33.413  34.125  12.653  1.00  0.00           C  
ATOM   2433  CD1 TYR C1863      34.245  34.293  13.756  1.00  0.00           C  
ATOM   2434  CD2 TYR C1863      32.315  34.969  12.528  1.00  0.00           C  
ATOM   2435  CE1 TYR C1863      33.984  35.263  14.715  1.00  0.00           C  
ATOM   2436  CE2 TYR C1863      32.045  35.943  13.483  1.00  0.00           C  
ATOM   2437  CZ  TYR C1863      32.886  36.083  14.577  1.00  0.00           C  
ATOM   2438  OH  TYR C1863      32.645  37.041  15.539  1.00  0.00           O  
ATOM   2439  N   ASP C1864      32.619  31.012  14.166  1.00  0.00           N  
ATOM   2440  CA  ASP C1864      31.439  30.564  14.924  1.00  0.00           C  
ATOM   2441  C   ASP C1864      30.453  29.749  14.067  1.00  0.00           C  
ATOM   2442  O   ASP C1864      29.405  30.255  13.654  1.00  0.00           O  
ATOM   2443  CB  ASP C1864      30.732  31.775  15.569  1.00  0.00           C  
ATOM   2444  CG  ASP C1864      29.580  31.373  16.524  1.00  0.00           C  
ATOM   2445  OD1 ASP C1864      29.634  30.269  17.122  1.00  0.00           O  
ATOM   2446  OD2 ASP C1864      28.621  32.177  16.677  1.00  0.00           O  
ATOM   2447  N   GLY C1865      30.818  28.503  13.767  1.00  0.00           N  
ATOM   2448  CA  GLY C1865      29.902  27.555  13.123  1.00  0.00           C  
ATOM   2449  C   GLY C1865      29.773  27.566  11.599  1.00  0.00           C  
ATOM   2450  O   GLY C1865      29.323  26.571  11.026  1.00  0.00           O  
ATOM   2451  N   ASN C1866      30.149  28.664  10.936  1.00  0.00           N  
ATOM   2452  CA  ASN C1866      30.036  28.747   9.464  1.00  0.00           C  
ATOM   2453  C   ASN C1866      31.355  28.939   8.744  1.00  0.00           C  
ATOM   2454  O   ASN C1866      32.339  29.353   9.342  1.00  0.00           O  
ATOM   2455  CB  ASN C1866      29.033  29.821   8.991  1.00  0.00           C  
ATOM   2456  CG  ASN C1866      28.595  30.768  10.095  1.00  0.00           C  
ATOM   2457  OD1 ASN C1866      29.412  31.262  10.877  1.00  0.00           O  
ATOM   2458  ND2 ASN C1866      27.286  31.031  10.158  1.00  0.00           N  
ATOM   2459  N   VAL C1867      31.341  28.647   7.445  1.00  0.00           N  
ATOM   2460  CA  VAL C1867      32.533  28.662   6.611  1.00  0.00           C  
ATOM   2461  C   VAL C1867      32.406  29.782   5.592  1.00  0.00           C  
ATOM   2462  O   VAL C1867      32.005  29.538   4.463  1.00  0.00           O  
ATOM   2463  CB  VAL C1867      32.698  27.312   5.873  1.00  0.00           C  
ATOM   2464  CG1 VAL C1867      34.002  27.279   5.095  1.00  0.00           C  
ATOM   2465  CG2 VAL C1867      32.638  26.148   6.853  1.00  0.00           C  
ATOM   2466  N   ILE C1878      32.767  31.007   5.972  1.00  0.00           N  
ATOM   2467  CA  ILE C1878      32.328  32.201   5.213  1.00  0.00           C  
ATOM   2468  C   ILE C1878      33.087  32.505   3.910  1.00  0.00           C  
ATOM   2469  O   ILE C1878      32.459  32.564   2.857  1.00  0.00           O  
ATOM   2470  CB  ILE C1878      32.217  33.477   6.109  1.00  0.00           C  
ATOM   2471  CG1 ILE C1878      33.592  34.028   6.509  1.00  0.00           C  
ATOM   2472  CG2 ILE C1878      31.370  33.173   7.350  1.00  0.00           C  
ATOM   2473  CD1 ILE C1878      33.511  35.219   7.447  1.00  0.00           C  
ATOM   2474  N   GLY C1879      34.404  32.691   3.963  1.00  0.00           N  
ATOM   2475  CA  GLY C1879      35.166  33.151   2.789  1.00  0.00           C  
ATOM   2476  C   GLY C1879      35.268  34.667   2.662  1.00  0.00           C  
ATOM   2477  O   GLY C1879      34.545  35.282   1.880  1.00  0.00           O  
ATOM   2478  N   ILE C1880      36.208  35.254   3.401  1.00  0.00           N  
ATOM   2479  CA  ILE C1880      36.341  36.710   3.528  1.00  0.00           C  
ATOM   2480  C   ILE C1880      37.232  37.288   2.411  1.00  0.00           C  
ATOM   2481  O   ILE C1880      38.167  36.616   1.951  1.00  0.00           O  
ATOM   2482  CB  ILE C1880      36.961  37.089   4.902  1.00  0.00           C  
ATOM   2483  CG1 ILE C1880      36.238  36.370   6.051  1.00  0.00           C  
ATOM   2484  CG2 ILE C1880      36.924  38.599   5.112  1.00  0.00           C  
ATOM   2485  CD1 ILE C1880      36.947  36.471   7.389  1.00  0.00           C  
ATOM   2486  N   PRO C1881      36.934  38.523   1.947  1.00  0.00           N  
ATOM   2487  CA  PRO C1881      37.869  39.260   1.073  1.00  0.00           C  
ATOM   2488  C   PRO C1881      38.891  40.139   1.821  1.00  0.00           C  
ATOM   2489  O   PRO C1881      38.811  40.301   3.050  1.00  0.00           O  
ATOM   2490  CB  PRO C1881      36.943  40.144   0.220  1.00  0.00           C  
ATOM   2491  CG  PRO C1881      35.575  40.084   0.876  1.00  0.00           C  
ATOM   2492  CD  PRO C1881      35.686  39.282   2.144  1.00  0.00           C  
ATOM   2493  N   GLU C1882      39.822  40.714   1.053  1.00  0.00           N  
ATOM   2494  CA  GLU C1882      40.972  41.468   1.580  1.00  0.00           C  
ATOM   2495  C   GLU C1882      40.717  42.979   1.628  1.00  0.00           C  
ATOM   2496  O   GLU C1882      39.939  43.526   0.836  1.00  0.00           O  
ATOM   2497  CB  GLU C1882      42.203  41.174   0.717  1.00  0.00           C  
ATOM   2498  CG  GLU C1882      43.494  41.818   1.199  1.00  0.00           C  
ATOM   2499  CD  GLU C1882      44.728  41.232   0.513  1.00  0.00           C  
ATOM   2500  OE1 GLU C1882      45.497  42.001  -0.123  1.00  0.00           O  
ATOM   2501  OE2 GLU C1882      44.925  39.997   0.605  1.00  0.00           O  
ATOM   2502  N   LYS C1941      36.075  21.232  -0.374  1.00  0.00           N  
ATOM   2503  CA  LYS C1941      35.356  20.023  -0.029  1.00  0.00           C  
ATOM   2504  C   LYS C1941      35.237  19.984   1.480  1.00  0.00           C  
ATOM   2505  O   LYS C1941      36.225  20.173   2.181  1.00  0.00           O  
ATOM   2506  CB  LYS C1941      36.099  18.803  -0.579  1.00  0.00           C  
ATOM   2507  CG  LYS C1941      35.977  17.519   0.223  1.00  0.00           C  
ATOM   2508  CD  LYS C1941      37.152  16.599  -0.098  1.00  0.00           C  
ATOM   2509  CE  LYS C1941      37.001  15.236   0.550  1.00  0.00           C  
ATOM   2510  NZ  LYS C1941      38.012  14.284   0.018  1.00  0.00           N  
ATOM   2511  N   ILE C1942      34.027  19.761   1.975  1.00  0.00           N  
ATOM   2512  CA  ILE C1942      33.773  19.706   3.407  1.00  0.00           C  
ATOM   2513  C   ILE C1942      33.399  18.290   3.800  1.00  0.00           C  
ATOM   2514  O   ILE C1942      32.687  17.615   3.069  1.00  0.00           O  
ATOM   2515  CB  ILE C1942      32.658  20.698   3.823  1.00  0.00           C  
ATOM   2516  CG1 ILE C1942      33.217  21.745   4.789  1.00  0.00           C  
ATOM   2517  CG2 ILE C1942      31.507  19.981   4.490  1.00  0.00           C  
ATOM   2518  CD1 ILE C1942      32.185  22.335   5.736  1.00  0.00           C  
ATOM   2519  N   ASP C1943      33.884  17.837   4.950  1.00  0.00           N  
ATOM   2520  CA  ASP C1943      33.563  16.496   5.432  1.00  0.00           C  
ATOM   2521  C   ASP C1943      32.153  16.477   6.032  1.00  0.00           C  
ATOM   2522  O   ASP C1943      31.748  17.415   6.717  1.00  0.00           O  
ATOM   2523  CB  ASP C1943      34.607  16.014   6.447  1.00  0.00           C  
ATOM   2524  CG  ASP C1943      36.033  16.004   5.877  1.00  0.00           C  
ATOM   2525  OD1 ASP C1943      36.226  16.332   4.678  1.00  0.00           O  
ATOM   2526  OD2 ASP C1943      36.965  15.664   6.640  1.00  0.00           O  
ATOM   2527  N   ASP C1945      31.418  15.400   5.763  1.00  0.00           N  
ATOM   2528  CA  ASP C1945      29.989  15.317   6.076  1.00  0.00           C  
ATOM   2529  C   ASP C1945      29.629  15.692   7.504  1.00  0.00           C  
ATOM   2530  O   ASP C1945      28.569  16.265   7.742  1.00  0.00           O  
ATOM   2531  CB  ASP C1945      29.457  13.908   5.782  1.00  0.00           C  
ATOM   2532  CG  ASP C1945      29.204  13.672   4.308  1.00  0.00           C  
ATOM   2533  OD1 ASP C1945      29.600  14.521   3.483  1.00  0.00           O  
ATOM   2534  OD2 ASP C1945      28.604  12.632   3.973  1.00  0.00           O  
ATOM   2535  N   ILE C1946      30.494  15.357   8.451  1.00  0.00           N  
ATOM   2536  CA  ILE C1946      30.257  15.691   9.853  1.00  0.00           C  
ATOM   2537  C   ILE C1946      30.235  17.205  10.067  1.00  0.00           C  
ATOM   2538  O   ILE C1946      29.470  17.696  10.889  1.00  0.00           O  
ATOM   2539  CB  ILE C1946      31.319  15.050  10.762  1.00  0.00           C  
ATOM   2540  CG1 ILE C1946      31.119  13.535  10.811  1.00  0.00           C  
ATOM   2541  CG2 ILE C1946      31.246  15.632  12.157  1.00  0.00           C  
ATOM   2542  CD1 ILE C1946      32.120  12.824  11.669  1.00  0.00           C  
ATOM   2543  N   ALA C1947      31.079  17.932   9.330  1.00  0.00           N  
ATOM   2544  CA  ALA C1947      31.098  19.397   9.367  1.00  0.00           C  
ATOM   2545  C   ALA C1947      29.798  19.938   8.803  1.00  0.00           C  
ATOM   2546  O   ALA C1947      29.190  20.830   9.396  1.00  0.00           O  
ATOM   2547  CB  ALA C1947      32.280  19.946   8.580  1.00  0.00           C  
ATOM   2548  N   LEU C1950      29.377  19.386   7.663  1.00  0.00           N  
ATOM   2549  CA  LEU C1950      28.077  19.710   7.062  1.00  0.00           C  
ATOM   2550  C   LEU C1950      26.940  19.509   8.060  1.00  0.00           C  
ATOM   2551  O   LEU C1950      26.312  20.479   8.475  1.00  0.00           O  
ATOM   2552  CB  LEU C1950      27.824  18.888   5.789  1.00  0.00           C  
ATOM   2553  CG  LEU C1950      27.794  19.691   4.491  1.00  0.00           C  
ATOM   2554  CD1 LEU C1950      28.010  18.798   3.271  1.00  0.00           C  
ATOM   2555  CD2 LEU C1950      26.484  20.449   4.394  1.00  0.00           C  
ATOM   2556  N   LYS C1951      26.699  18.263   8.461  1.00  0.00           N  
ATOM   2557  CA  LYS C1951      25.644  17.955   9.421  1.00  0.00           C  
ATOM   2558  C   LYS C1951      25.471  19.066  10.445  1.00  0.00           C  
ATOM   2559  O   LYS C1951      24.361  19.525  10.692  1.00  0.00           O  
ATOM   2560  CB  LYS C1951      25.948  16.658  10.164  1.00  0.00           C  
ATOM   2561  CG  LYS C1951      25.626  15.372   9.407  1.00  0.00           C  
ATOM   2562  CD  LYS C1951      26.217  14.152  10.145  1.00  0.00           C  
ATOM   2563  CE  LYS C1951      25.627  12.824   9.670  1.00  0.00           C  
ATOM   2564  NZ  LYS C1951      24.327  12.494  10.334  1.00  0.00           N  
ATOM   2565  N   GLN C1952      26.572  19.492  11.046  1.00  0.00           N  
ATOM   2566  CA  GLN C1952      26.515  20.512  12.077  1.00  0.00           C  
ATOM   2567  C   GLN C1952      26.102  21.850  11.492  1.00  0.00           C  
ATOM   2568  O   GLN C1952      25.122  22.457  11.932  1.00  0.00           O  
ATOM   2569  CB  GLN C1952      27.861  20.654  12.781  1.00  0.00           C  
ATOM   2570  CG  GLN C1952      27.806  21.647  13.915  1.00  0.00           C  
ATOM   2571  CD  GLN C1952      28.973  21.532  14.846  1.00  0.00           C  
ATOM   2572  OE1 GLN C1952      30.104  21.828  14.478  1.00  0.00           O  
ATOM   2573  NE2 GLN C1952      28.705  21.114  16.074  1.00  0.00           N  
ATOM   2574  N   ILE C1953      26.865  22.304  10.502  1.00  0.00           N  
ATOM   2575  CA  ILE C1953      26.599  23.577   9.812  1.00  0.00           C  
ATOM   2576  C   ILE C1953      25.115  23.686   9.429  1.00  0.00           C  
ATOM   2577  O   ILE C1953      24.474  24.733   9.630  1.00  0.00           O  
ATOM   2578  CB  ILE C1953      27.509  23.725   8.554  1.00  0.00           C  
ATOM   2579  CG1 ILE C1953      28.963  23.986   8.979  1.00  0.00           C  
ATOM   2580  CG2 ILE C1953      27.020  24.851   7.647  1.00  0.00           C  
ATOM   2581  CD1 ILE C1953      30.001  23.524   7.975  1.00  0.00           C  
ATOM   2582  N   MET C1954      24.585  22.579   8.907  1.00  0.00           N  
ATOM   2583  CA  MET C1954      23.178  22.468   8.549  1.00  0.00           C  
ATOM   2584  C   MET C1954      22.311  22.522   9.799  1.00  0.00           C  
ATOM   2585  O   MET C1954      21.542  23.461   9.975  1.00  0.00           O  
ATOM   2586  CB  MET C1954      22.913  21.168   7.773  1.00  0.00           C  
ATOM   2587  CG  MET C1954      23.659  21.053   6.446  1.00  0.00           C  
ATOM   2588  SD  MET C1954      23.047  22.183   5.180  1.00  0.00           S  
ATOM   2589  CE  MET C1954      23.908  23.736   5.503  1.00  0.00           C  
ATOM   2590  N   SER C1955      22.459  21.535  10.675  1.00  0.00           N  
ATOM   2591  CA  SER C1955      21.606  21.430  11.861  1.00  0.00           C  
ATOM   2592  C   SER C1955      21.633  22.698  12.732  1.00  0.00           C  
ATOM   2593  O   SER C1955      20.607  23.108  13.269  1.00  0.00           O  
ATOM   2594  CB  SER C1955      21.980  20.205  12.707  1.00  0.00           C  
ATOM   2595  OG  SER C1955      23.166  20.432  13.446  1.00  0.00           O  
ATOM   2596  N   LYS C1956      22.795  23.329  12.860  1.00  0.00           N  
ATOM   2597  CA  LYS C1956      22.910  24.554  13.647  1.00  0.00           C  
ATOM   2598  C   LYS C1956      22.600  25.816  12.824  1.00  0.00           C  
ATOM   2599  O   LYS C1956      22.938  26.933  13.237  1.00  0.00           O  
ATOM   2600  CB  LYS C1956      24.312  24.645  14.255  1.00  0.00           C  
ATOM   2601  CG  LYS C1956      24.699  23.446  15.114  1.00  0.00           C  
ATOM   2602  CD  LYS C1956      23.954  23.461  16.430  1.00  0.00           C  
ATOM   2603  CE  LYS C1956      24.361  22.318  17.343  1.00  0.00           C  
ATOM   2604  NZ  LYS C1956      23.842  22.531  18.725  1.00  0.00           N  
ATOM   2605  N   ASN C1957      21.942  25.637  11.676  1.00  0.00           N  
ATOM   2606  CA  ASN C1957      21.583  26.741  10.779  1.00  0.00           C  
ATOM   2607  C   ASN C1957      22.749  27.678  10.482  1.00  0.00           C  
ATOM   2608  O   ASN C1957      22.641  28.886  10.678  1.00  0.00           O  
ATOM   2609  CB  ASN C1957      20.377  27.519  11.342  1.00  0.00           C  
ATOM   2610  CG  ASN C1957      19.051  26.818  11.073  1.00  0.00           C  
ATOM   2611  OD1 ASN C1957      19.002  25.615  10.772  1.00  0.00           O  
ATOM   2612  ND2 ASN C1957      17.963  27.575  11.175  1.00  0.00           N  
TER
END
