# Supplementary material for: Backbone Brackets and Arginine Tweezers delineate Class I and Class II aminoacyl tRNA synthetases
Source: PLoS Comput Biol. 2018 Apr 16;14(4):e1006101. doi: 10.1371/journal.pcbi.1006101 (PMC5919687; doi:10.1371/journal.pcbi.1006101)
Supplement: S12 File — All structures of Class II aaRS with residues renumbered according to the MSA. (GZ) [file pcbi.1006101.s024.tar.gz › 2odr_D_renum.pdb]

ATOM      1  N   ARG D 270      70.257  32.746  73.407  1.00  0.00           N  
ATOM      2  CA  ARG D 270      70.415  32.627  71.930  1.00  0.00           C  
ATOM      3  C   ARG D 270      71.466  33.581  71.365  1.00  0.00           C  
ATOM      4  O   ARG D 270      72.226  33.231  70.467  1.00  0.00           O  
ATOM      5  CB  ARG D 270      69.076  32.865  71.225  1.00  0.00           C  
ATOM      6  CG  ARG D 270      69.053  32.352  69.767  1.00  0.00           C  
ATOM      7  CD  ARG D 270      69.017  33.464  68.728  1.00  0.00           C  
ATOM      8  NE  ARG D 270      67.645  33.853  68.430  1.00  0.00           N  
ATOM      9  CZ  ARG D 270      67.304  34.825  67.594  1.00  0.00           C  
ATOM     10  NH1 ARG D 270      68.234  35.532  66.961  1.00  0.00           N  
ATOM     11  NH2 ARG D 270      66.021  35.098  67.393  1.00  0.00           N  
ATOM     12  N   GLU D 271      71.492  34.801  71.883  1.00  0.00           N  
ATOM     13  CA  GLU D 271      72.559  35.752  71.560  1.00  0.00           C  
ATOM     14  C   GLU D 271      73.885  35.303  72.189  1.00  0.00           C  
ATOM     15  O   GLU D 271      74.963  35.676  71.724  1.00  0.00           O  
ATOM     16  CB  GLU D 271      72.185  37.156  72.049  1.00  0.00           C  
ATOM     17  CG  GLU D 271      72.741  38.277  71.187  1.00  0.00           C  
ATOM     18  CD  GLU D 271      72.010  38.412  69.859  1.00  0.00           C  
ATOM     19  OE1 GLU D 271      70.875  38.946  69.857  1.00  0.00           O  
ATOM     20  OE2 GLU D 271      72.576  37.988  68.820  1.00  0.00           O  
ATOM     21  N   GLU D 272      73.782  34.506  73.253  1.00  0.00           N  
ATOM     22  CA  GLU D 272      74.934  33.881  73.899  1.00  0.00           C  
ATOM     23  C   GLU D 272      75.618  32.885  72.974  1.00  0.00           C  
ATOM     24  O   GLU D 272      76.844  32.877  72.849  1.00  0.00           O  
ATOM     25  CB  GLU D 272      74.495  33.144  75.167  1.00  0.00           C  
ATOM     26  CG  GLU D 272      73.969  34.039  76.273  1.00  0.00           C  
ATOM     27  CD  GLU D 272      73.742  33.283  77.573  1.00  0.00           C  
ATOM     28  OE1 GLU D 272      73.194  32.155  77.513  1.00  0.00           O  
ATOM     29  OE2 GLU D 272      74.108  33.819  78.649  1.00  0.00           O  
ATOM     30  N   ILE D 273      74.814  32.046  72.329  1.00  0.00           N  
ATOM     31  CA  ILE D 273      75.342  30.996  71.458  1.00  0.00           C  
ATOM     32  C   ILE D 273      76.180  31.584  70.319  1.00  0.00           C  
ATOM     33  O   ILE D 273      77.219  31.029  69.959  1.00  0.00           O  
ATOM     34  CB  ILE D 273      74.228  30.112  70.828  1.00  0.00           C  
ATOM     35  CG1 ILE D 273      73.257  29.579  71.885  1.00  0.00           C  
ATOM     36  CG2 ILE D 273      74.846  28.941  70.077  1.00  0.00           C  
ATOM     37  CD1 ILE D 273      72.235  28.618  71.326  1.00  0.00           C  
ATOM     38  N   ILE D 274      75.725  32.706  69.761  1.00  0.00           N  
ATOM     39  CA  ILE D 274      76.422  33.351  68.646  1.00  0.00           C  
ATOM     40  C   ILE D 274      77.760  33.901  69.122  1.00  0.00           C  
ATOM     41  O   ILE D 274      78.802  33.601  68.542  1.00  0.00           O  
ATOM     42  CB  ILE D 274      75.609  34.511  68.036  1.00  0.00           C  
ATOM     43  CG1 ILE D 274      74.232  34.031  67.571  1.00  0.00           C  
ATOM     44  CG2 ILE D 274      76.366  35.128  66.867  1.00  0.00           C  
ATOM     45  CD1 ILE D 274      73.322  35.157  67.153  1.00  0.00           C  
ATOM     46  N   GLU D 275      77.721  34.692  70.191  1.00  0.00           N  
ATOM     47  CA  GLU D 275      78.927  35.313  70.729  1.00  0.00           C  
ATOM     48  C   GLU D 275      79.894  34.284  71.291  1.00  0.00           C  
ATOM     49  O   GLU D 275      81.101  34.454  71.181  1.00  0.00           O  
ATOM     50  CB  GLU D 275      78.587  36.365  71.792  1.00  0.00           C  
ATOM     51  CG  GLU D 275      78.353  37.760  71.231  1.00  0.00           C  
ATOM     52  CD  GLU D 275      78.109  38.789  72.330  1.00  0.00           C  
ATOM     53  OE1 GLU D 275      77.161  38.599  73.126  1.00  0.00           O  
ATOM     54  OE2 GLU D 275      78.861  39.794  72.406  1.00  0.00           O  
ATOM     55  N   MET D 276      79.372  33.222  71.893  1.00  0.00           N  
ATOM     56  CA  MET D 276      80.226  32.144  72.379  1.00  0.00           C  
ATOM     57  C   MET D 276      80.923  31.459  71.207  1.00  0.00           C  
ATOM     58  O   MET D 276      82.086  31.069  71.313  1.00  0.00           O  
ATOM     59  CB  MET D 276      79.414  31.129  73.180  1.00  0.00           C  
ATOM     60  CG  MET D 276      80.192  29.879  73.569  1.00  0.00           C  
ATOM     61  SD  MET D 276      79.271  28.779  74.654  1.00  0.00           S  
ATOM     62  CE  MET D 276      77.568  28.997  74.120  1.00  0.00           C  
ATOM     63  N   ALA D 277      80.197  31.311  70.101  1.00  0.00           N  
ATOM     64  CA  ALA D 277      80.728  30.703  68.884  1.00  0.00           C  
ATOM     65  C   ALA D 277      81.756  31.603  68.216  1.00  0.00           C  
ATOM     66  O   ALA D 277      82.684  31.124  67.575  1.00  0.00           O  
ATOM     67  CB  ALA D 277      79.605  30.405  67.924  1.00  0.00           C  
ATOM     68  N   ASN D 278      81.579  32.910  68.359  1.00  0.00           N  
ATOM     69  CA  ASN D 278      82.553  33.869  67.845  1.00  0.00           C  
ATOM     70  C   ASN D 278      83.869  33.801  68.624  1.00  0.00           C  
ATOM     71  O   ASN D 278      84.936  33.926  68.031  1.00  0.00           O  
ATOM     72  CB  ASN D 278      81.981  35.296  67.864  1.00  0.00           C  
ATOM     73  CG  ASN D 278      80.786  35.469  66.924  1.00  0.00           C  
ATOM     74  OD1 ASN D 278      80.359  34.525  66.258  1.00  0.00           O  
ATOM     75  ND2 ASN D 278      80.237  36.677  66.880  1.00  0.00           N  
ATOM     76  N   LYS D 279      83.786  33.597  69.944  1.00  0.00           N  
ATOM     77  CA  LYS D 279      84.978  33.438  70.797  1.00  0.00           C  
ATOM     78  C   LYS D 279      85.691  32.139  70.452  1.00  0.00           C  
ATOM     79  O   LYS D 279      86.807  32.160  69.946  1.00  0.00           O  
ATOM     80  CB  LYS D 279      84.617  33.442  72.292  1.00  0.00           C  
ATOM     81  CG  LYS D 279      84.406  34.814  72.896  1.00  0.00           C  
ATOM     82  CD  LYS D 279      84.410  34.753  74.415  1.00  0.00           C  
ATOM     83  CE  LYS D 279      84.396  36.153  75.028  1.00  0.00           C  
ATOM     84  NZ  LYS D 279      84.854  36.191  76.458  1.00  0.00           N  
ATOM     85  N   ASP D 281      85.040  31.014  70.739  1.00  0.00           N  
ATOM     86  CA  ASP D 281      85.539  29.696  70.362  1.00  0.00           C  
ATOM     87  C   ASP D 281      84.381  28.899  69.778  1.00  0.00           C  
ATOM     88  O   ASP D 281      83.401  28.610  70.465  1.00  0.00           O  
ATOM     89  CB  ASP D 281      86.135  28.972  71.575  1.00  0.00           C  
ATOM     90  CG  ASP D 281      86.578  27.540  71.261  1.00  0.00           C  
ATOM     91  OD1 ASP D 281      86.537  27.126  70.082  1.00  0.00           O  
ATOM     92  OD2 ASP D 281      86.971  26.823  72.206  1.00  0.00           O  
ATOM     93  N   PHE D 282      84.502  28.547  68.506  1.00  0.00           N  
ATOM     94  CA  PHE D 282      83.433  27.859  67.806  1.00  0.00           C  
ATOM     95  C   PHE D 282      83.202  26.471  68.374  1.00  0.00           C  
ATOM     96  O   PHE D 282      82.108  26.169  68.836  1.00  0.00           O  
ATOM     97  CB  PHE D 282      83.746  27.758  66.311  1.00  0.00           C  
ATOM     98  CG  PHE D 282      82.637  27.156  65.502  1.00  0.00           C  
ATOM     99  CD1 PHE D 282      81.517  27.900  65.183  1.00  0.00           C  
ATOM    100  CD2 PHE D 282      82.714  25.846  65.064  1.00  0.00           C  
ATOM    101  CE1 PHE D 282      80.496  27.353  64.451  1.00  0.00           C  
ATOM    102  CE2 PHE D 282      81.696  25.296  64.323  1.00  0.00           C  
ATOM    103  CZ  PHE D 282      80.585  26.051  64.018  1.00  0.00           C  
ATOM    104  N   GLU D 283      84.234  25.634  68.353  1.00  0.00           N  
ATOM    105  CA  GLU D 283      84.064  24.222  68.693  1.00  0.00           C  
ATOM    106  C   GLU D 283      83.552  23.980  70.112  1.00  0.00           C  
ATOM    107  O   GLU D 283      82.885  22.980  70.352  1.00  0.00           O  
ATOM    108  CB  GLU D 283      85.348  23.423  68.456  1.00  0.00           C  
ATOM    109  CG  GLU D 283      85.171  21.933  68.727  1.00  0.00           C  
ATOM    110  CD  GLU D 283      86.157  21.074  67.978  1.00  0.00           C  
ATOM    111  OE1 GLU D 283      87.309  21.513  67.782  1.00  0.00           O  
ATOM    112  OE2 GLU D 283      85.782  19.951  67.582  1.00  0.00           O  
ATOM    113  N   LYS D 291      83.851  24.871  71.054  1.00  0.00           N  
ATOM    114  CA  LYS D 291      83.263  24.730  72.389  1.00  0.00           C  
ATOM    115  C   LYS D 291      81.778  25.116  72.319  1.00  0.00           C  
ATOM    116  O   LYS D 291      80.920  24.423  72.875  1.00  0.00           O  
ATOM    117  CB  LYS D 291      84.047  25.504  73.466  1.00  0.00           C  
ATOM    118  CG  LYS D 291      83.666  26.954  73.678  1.00  0.00           C  
ATOM    119  CD  LYS D 291      84.607  27.594  74.693  1.00  0.00           C  
ATOM    120  CE  LYS D 291      84.307  29.077  74.908  1.00  0.00           C  
ATOM    121  NZ  LYS D 291      85.468  29.811  75.517  1.00  0.00           N  
ATOM    122  N   ALA D 292      81.476  26.192  71.595  1.00  0.00           N  
ATOM    123  CA  ALA D 292      80.091  26.576  71.341  1.00  0.00           C  
ATOM    124  C   ALA D 292      79.327  25.421  70.687  1.00  0.00           C  
ATOM    125  O   ALA D 292      78.185  25.156  71.044  1.00  0.00           O  
ATOM    126  CB  ALA D 292      80.032  27.822  70.463  1.00  0.00           C  
ATOM    127  N   TRP D 293      79.974  24.734  69.746  1.00  0.00           N  
ATOM    128  CA  TRP D 293      79.359  23.632  68.998  1.00  0.00           C  
ATOM    129  C   TRP D 293      79.156  22.364  69.844  1.00  0.00           C  
ATOM    130  O   TRP D 293      78.130  21.684  69.717  1.00  0.00           O  
ATOM    131  CB  TRP D 293      80.218  23.307  67.769  1.00  0.00           C  
ATOM    132  CG  TRP D 293      79.753  22.110  66.997  1.00  0.00           C  
ATOM    133  CD1 TRP D 293      78.604  21.999  66.284  1.00  0.00           C  
ATOM    134  CD2 TRP D 293      80.437  20.860  66.852  1.00  0.00           C  
ATOM    135  NE1 TRP D 293      78.521  20.761  65.712  1.00  0.00           N  
ATOM    136  CE2 TRP D 293      79.635  20.041  66.045  1.00  0.00           C  
ATOM    137  CE3 TRP D 293      81.649  20.359  67.326  1.00  0.00           C  
ATOM    138  CZ2 TRP D 293      79.999  18.746  65.702  1.00  0.00           C  
ATOM    139  CZ3 TRP D 293      82.011  19.074  66.983  1.00  0.00           C  
ATOM    140  CH2 TRP D 293      81.190  18.282  66.177  1.00  0.00           C  
ATOM    141  N   ILE D 296      80.139  22.053  70.692  1.00  0.00           N  
ATOM    142  CA  ILE D 296      80.099  20.861  71.547  1.00  0.00           C  
ATOM    143  C   ILE D 296      79.192  21.063  72.757  1.00  0.00           C  
ATOM    144  O   ILE D 296      78.415  20.167  73.101  1.00  0.00           O  
ATOM    145  CB  ILE D 296      81.507  20.463  72.053  1.00  0.00           C  
ATOM    146  CG1 ILE D 296      82.351  19.894  70.911  1.00  0.00           C  
ATOM    147  CG2 ILE D 296      81.401  19.421  73.146  1.00  0.00           C  
ATOM    148  CD1 ILE D 296      83.814  19.687  71.265  1.00  0.00           C  
ATOM    149  N   GLU D 297      79.298  22.228  73.400  1.00  0.00           N  
ATOM    150  CA  GLU D 297      78.497  22.531  74.593  1.00  0.00           C  
ATOM    151  C   GLU D 297      77.028  22.788  74.265  1.00  0.00           C  
ATOM    152  O   GLU D 297      76.166  22.672  75.135  1.00  0.00           O  
ATOM    153  CB  GLU D 297      79.071  23.726  75.357  1.00  0.00           C  
ATOM    154  CG  GLU D 297      80.429  23.455  75.993  1.00  0.00           C  
ATOM    155  CD  GLU D 297      81.060  24.699  76.596  1.00  0.00           C  
ATOM    156  OE1 GLU D 297      80.311  25.573  77.080  1.00  0.00           O  
ATOM    157  OE2 GLU D 297      82.306  24.803  76.586  1.00  0.00           O  
ATOM    158  N   THR D 298      76.754  23.141  73.014  1.00  0.00           N  
ATOM    159  CA  THR D 298      75.383  23.304  72.525  1.00  0.00           C  
ATOM    160  C   THR D 298      74.589  21.991  72.433  1.00  0.00           C  
ATOM    161  O   THR D 298      73.371  21.990  72.578  1.00  0.00           O  
ATOM    162  CB  THR D 298      75.387  24.006  71.156  1.00  0.00           C  
ATOM    163  OG1 THR D 298      74.787  25.299  71.302  1.00  0.00           O  
ATOM    164  CG2 THR D 298      74.645  23.199  70.099  1.00  0.00           C  
ATOM    165  N   LYS D 303      75.291  20.888  72.193  1.00  0.00           N  
ATOM    166  CA  LYS D 303      74.693  19.551  72.108  1.00  0.00           C  
ATOM    167  C   LYS D 303      73.389  19.373  72.891  1.00  0.00           C  
ATOM    168  O   LYS D 303      72.360  19.008  72.325  1.00  0.00           O  
ATOM    169  CB  LYS D 303      75.704  18.508  72.600  1.00  0.00           C  
ATOM    170  CG  LYS D 303      75.240  17.049  72.496  1.00  0.00           C  
ATOM    171  CD  LYS D 303      76.012  16.141  73.451  1.00  0.00           C  
ATOM    172  CE  LYS D 303      77.491  16.072  73.099  1.00  0.00           C  
ATOM    173  NZ  LYS D 303      78.247  15.235  74.066  1.00  0.00           N  
ATOM    174  N   ASP D 305      73.441  19.630  74.191  1.00  0.00           N  
ATOM    175  CA  ASP D 305      72.353  19.246  75.093  1.00  0.00           C  
ATOM    176  C   ASP D 305      71.142  20.184  75.103  1.00  0.00           C  
ATOM    177  O   ASP D 305      70.155  19.906  75.789  1.00  0.00           O  
ATOM    178  CB  ASP D 305      72.895  19.067  76.512  1.00  0.00           C  
ATOM    179  CG  ASP D 305      73.880  17.915  76.613  1.00  0.00           C  
ATOM    180  OD1 ASP D 305      73.534  16.790  76.189  1.00  0.00           O  
ATOM    181  OD2 ASP D 305      75.002  18.137  77.119  1.00  0.00           O  
ATOM    182  N   LEU D 306      71.207  21.282  74.355  1.00  0.00           N  
ATOM    183  CA  LEU D 306      70.016  22.102  74.108  1.00  0.00           C  
ATOM    184  C   LEU D 306      68.897  21.257  73.480  1.00  0.00           C  
ATOM    185  O   LEU D 306      67.766  21.245  73.976  1.00  0.00           O  
ATOM    186  CB  LEU D 306      70.344  23.292  73.198  1.00  0.00           C  
ATOM    187  CG  LEU D 306      70.545  24.619  73.921  1.00  0.00           C  
ATOM    188  CD1 LEU D 306      71.423  25.560  73.099  1.00  0.00           C  
ATOM    189  CD2 LEU D 306      69.184  25.237  74.226  1.00  0.00           C  
ATOM    190  N   ILE D 307      69.233  20.545  72.401  1.00  0.00           N  
ATOM    191  CA  ILE D 307      68.291  19.656  71.709  1.00  0.00           C  
ATOM    192  C   ILE D 307      67.939  18.449  72.591  1.00  0.00           C  
ATOM    193  O   ILE D 307      68.643  17.433  72.579  1.00  0.00           O  
ATOM    194  CB  ILE D 307      68.859  19.168  70.336  1.00  0.00           C  
ATOM    195  CG1 ILE D 307      69.123  20.364  69.411  1.00  0.00           C  
ATOM    196  CG2 ILE D 307      67.899  18.176  69.659  1.00  0.00           C  
ATOM    197  CD1 ILE D 307      69.654  19.984  68.055  1.00  0.00           C  
ATOM    198  N   LYS D 308      66.846  18.575  73.348  1.00  0.00           N  
ATOM    199  CA  LYS D 308      66.413  17.533  74.283  1.00  0.00           C  
ATOM    200  C   LYS D 308      65.865  16.321  73.527  1.00  0.00           C  
ATOM    201  O   LYS D 308      64.968  16.455  72.686  1.00  0.00           O  
ATOM    202  CB  LYS D 308      65.335  18.072  75.232  1.00  0.00           C  
ATOM    203  CG  LYS D 308      65.785  19.250  76.094  1.00  0.00           C  
ATOM    204  CD  LYS D 308      64.602  19.891  76.823  1.00  0.00           C  
ATOM    205  CE  LYS D 308      64.987  21.238  77.463  1.00  0.00           C  
ATOM    206  NZ  LYS D 308      63.828  21.935  78.116  1.00  0.00           N  
ATOM    207  N   ALA D 309      66.412  15.142  73.819  1.00  0.00           N  
ATOM    208  CA  ALA D 309      65.891  13.896  73.254  1.00  0.00           C  
ATOM    209  C   ALA D 309      64.534  13.581  73.879  1.00  0.00           C  
ATOM    210  O   ALA D 309      64.247  13.981  75.005  1.00  0.00           O  
ATOM    211  CB  ALA D 309      66.869  12.742  73.469  1.00  0.00           C  
ATOM    212  N   LYS D 310      63.710  12.860  73.130  1.00  0.00           N  
ATOM    213  CA  LYS D 310      62.324  12.594  73.511  1.00  0.00           C  
ATOM    214  C   LYS D 310      62.220  11.572  74.636  1.00  0.00           C  
ATOM    215  O   LYS D 310      63.228  11.006  75.066  1.00  0.00           O  
ATOM    216  CB  LYS D 310      61.538  12.104  72.290  1.00  0.00           C  
ATOM    217  CG  LYS D 310      61.415  13.142  71.195  1.00  0.00           C  
ATOM    218  CD  LYS D 310      60.866  12.557  69.920  1.00  0.00           C  
ATOM    219  CE  LYS D 310      60.495  13.654  68.943  1.00  0.00           C  
ATOM    220  NZ  LYS D 310      59.813  13.118  67.735  1.00  0.00           N  
ATOM    221  N   LYS D 311      60.993  11.342  75.103  1.00  0.00           N  
ATOM    222  CA  LYS D 311      60.733  10.367  76.161  1.00  0.00           C  
ATOM    223  C   LYS D 311      61.066   8.969  75.658  1.00  0.00           C  
ATOM    224  O   LYS D 311      60.967   8.700  74.460  1.00  0.00           O  
ATOM    225  CB  LYS D 311      59.261  10.401  76.578  1.00  0.00           C  
ATOM    226  CG  LYS D 311      58.730  11.772  77.018  1.00  0.00           C  
ATOM    227  CD  LYS D 311      58.286  11.782  78.478  1.00  0.00           C  
ATOM    228  CE  LYS D 311      57.389  12.976  78.776  1.00  0.00           C  
ATOM    229  NZ  LYS D 311      56.611  12.789  80.038  1.00  0.00           N  
ATOM    230  N   ILE D 312      61.436   8.077  76.571  1.00  0.00           N  
ATOM    231  CA  ILE D 312      61.780   6.697  76.207  1.00  0.00           C  
ATOM    232  C   ILE D 312      60.606   5.982  75.520  1.00  0.00           C  
ATOM    233  O   ILE D 312      60.814   5.131  74.664  1.00  0.00           O  
ATOM    234  CB  ILE D 312      62.256   5.890  77.447  1.00  0.00           C  
ATOM    235  CG1 ILE D 312      62.999   4.612  77.032  1.00  0.00           C  
ATOM    236  CG2 ILE D 312      61.085   5.584  78.364  1.00  0.00           C  
ATOM    237  CD1 ILE D 312      64.345   4.856  76.363  1.00  0.00           C  
ATOM    238  N   ASN D 313      59.380   6.348  75.889  1.00  0.00           N  
ATOM    239  CA  ASN D 313      58.182   5.857  75.209  1.00  0.00           C  
ATOM    240  C   ASN D 313      57.892   6.564  73.885  1.00  0.00           C  
ATOM    241  O   ASN D 313      56.815   6.370  73.315  1.00  0.00           O  
ATOM    242  CB  ASN D 313      56.953   5.963  76.125  1.00  0.00           C  
ATOM    243  CG  ASN D 313      56.614   4.658  76.804  1.00  0.00           C  
ATOM    244  OD1 ASN D 313      57.437   3.754  76.885  1.00  0.00           O  
ATOM    245  ND2 ASN D 313      55.391   4.555  77.299  1.00  0.00           N  
ATOM    246  N   GLU D 314      58.829   7.378  73.395  1.00  0.00           N  
ATOM    247  CA  GLU D 314      58.695   7.988  72.071  1.00  0.00           C  
ATOM    248  C   GLU D 314      59.990   8.001  71.223  1.00  0.00           C  
ATOM    249  O   GLU D 314      60.048   8.692  70.210  1.00  0.00           O  
ATOM    250  CB  GLU D 314      58.109   9.400  72.197  1.00  0.00           C  
ATOM    251  CG  GLU D 314      56.641   9.460  72.671  1.00  0.00           C  
ATOM    252  CD  GLU D 314      56.485   9.832  74.152  1.00  0.00           C  
ATOM    253  OE1 GLU D 314      56.753  11.002  74.517  1.00  0.00           O  
ATOM    254  OE2 GLU D 314      56.071   8.964  74.952  1.00  0.00           O  
ATOM    255  N   SER D 315      61.001   7.221  71.608  1.00  0.00           N  
ATOM    256  CA  SER D 315      62.250   7.102  70.831  1.00  0.00           C  
ATOM    257  C   SER D 315      62.113   6.075  69.679  1.00  0.00           C  
ATOM    258  O   SER D 315      61.004   5.621  69.401  1.00  0.00           O  
ATOM    259  CB  SER D 315      63.431   6.749  71.750  1.00  0.00           C  
ATOM    260  OG  SER D 315      63.427   7.532  72.934  1.00  0.00           O  
ATOM    261  N   TYR D 316      63.231   5.691  69.043  1.00  0.00           N  
ATOM    262  CA  TYR D 316      63.201   5.111  67.677  1.00  0.00           C  
ATOM    263  C   TYR D 316      62.302   3.906  67.435  1.00  0.00           C  
ATOM    264  O   TYR D 316      61.553   3.894  66.456  1.00  0.00           O  
ATOM    265  CB  TYR D 316      64.593   4.754  67.126  1.00  0.00           C  
ATOM    266  CG  TYR D 316      64.470   3.856  65.906  1.00  0.00           C  
ATOM    267  CD1 TYR D 316      63.838   4.311  64.753  1.00  0.00           C  
ATOM    268  CD2 TYR D 316      64.915   2.540  65.929  1.00  0.00           C  
ATOM    269  CE1 TYR D 316      63.677   3.490  63.645  1.00  0.00           C  
ATOM    270  CE2 TYR D 316      64.768   1.706  64.824  1.00  0.00           C  
ATOM    271  CZ  TYR D 316      64.146   2.183  63.681  1.00  0.00           C  
ATOM    272  OH  TYR D 316      63.989   1.364  62.573  1.00  0.00           O  
ATOM    273  N   PRO D 317      62.402   2.863  68.268  1.00  0.00           N  
ATOM    274  CA  PRO D 317      61.573   1.712  67.915  1.00  0.00           C  
ATOM    275  C   PRO D 317      60.095   1.990  68.182  1.00  0.00           C  
ATOM    276  O   PRO D 317      59.257   1.611  67.375  1.00  0.00           O  
ATOM    277  CB  PRO D 317      62.107   0.590  68.800  1.00  0.00           C  
ATOM    278  CG  PRO D 317      62.842   1.257  69.892  1.00  0.00           C  
ATOM    279  CD  PRO D 317      63.173   2.662  69.502  1.00  0.00           C  
ATOM    280  N   ARG D 318      59.786   2.682  69.278  1.00  0.00           N  
ATOM    281  CA  ARG D 318      58.395   2.950  69.643  1.00  0.00           C  
ATOM    282  C   ARG D 318      57.671   3.948  68.741  1.00  0.00           C  
ATOM    283  O   ARG D 318      56.439   3.911  68.658  1.00  0.00           O  
ATOM    284  CB  ARG D 318      58.298   3.362  71.103  1.00  0.00           C  
ATOM    285  CG  ARG D 318      58.269   2.171  72.023  1.00  0.00           C  
ATOM    286  CD  ARG D 318      58.895   2.456  73.350  1.00  0.00           C  
ATOM    287  NE  ARG D 318      60.244   1.906  73.446  1.00  0.00           N  
ATOM    288  CZ  ARG D 318      61.369   2.544  73.124  1.00  0.00           C  
ATOM    289  NH1 ARG D 318      61.356   3.783  72.662  1.00  0.00           N  
ATOM    290  NH2 ARG D 318      62.533   1.932  73.272  1.00  0.00           N  
ATOM    291  N   ILE D 319      58.424   4.822  68.073  1.00  0.00           N  
ATOM    292  CA  ILE D 319      57.880   5.679  67.008  1.00  0.00           C  
ATOM    293  C   ILE D 319      57.311   4.851  65.869  1.00  0.00           C  
ATOM    294  O   ILE D 319      57.896   3.837  65.503  1.00  0.00           O  
ATOM    295  CB  ILE D 319      58.969   6.572  66.388  1.00  0.00           C  
ATOM    296  CG1 ILE D 319      59.287   7.747  67.320  1.00  0.00           C  
ATOM    297  CG2 ILE D 319      58.533   7.063  65.016  1.00  0.00           C  
ATOM    298  CD1 ILE D 319      59.801   9.011  66.614  1.00  0.00           C  
ATOM    299  N   LYS D 320      56.181   5.277  65.305  1.00  0.00           N  
ATOM    300  CA  LYS D 320      55.629   4.613  64.113  1.00  0.00           C  
ATOM    301  C   LYS D 320      55.378   5.633  62.990  1.00  0.00           C  
ATOM    302  O   LYS D 320      54.638   6.607  63.181  1.00  0.00           O  
ATOM    303  CB  LYS D 320      54.355   3.798  64.448  1.00  0.00           C  
ATOM    304  CG  LYS D 320      52.990   4.477  64.135  1.00  0.00           C  
ATOM    305  CD  LYS D 320      51.818   3.525  64.388  1.00  0.00           C  
ATOM    306  CE  LYS D 320      50.502   4.079  63.834  1.00  0.00           C  
ATOM    307  NZ  LYS D 320      49.365   3.127  64.078  1.00  0.00           N  
ATOM    308  N   PRO D 321      56.008   5.426  61.819  1.00  0.00           N  
ATOM    309  CA  PRO D 321      55.719   6.374  60.742  1.00  0.00           C  
ATOM    310  C   PRO D 321      54.286   6.271  60.245  1.00  0.00           C  
ATOM    311  O   PRO D 321      53.655   5.215  60.377  1.00  0.00           O  
ATOM    312  CB  PRO D 321      56.698   5.970  59.625  1.00  0.00           C  
ATOM    313  CG  PRO D 321      57.725   5.078  60.281  1.00  0.00           C  
ATOM    314  CD  PRO D 321      57.012   4.418  61.421  1.00  0.00           C  
ATOM    315  N   VAL D 322      53.787   7.368  59.682  1.00  0.00           N  
ATOM    316  CA  VAL D 322      52.465   7.394  59.062  1.00  0.00           C  
ATOM    317  C   VAL D 322      52.525   8.112  57.726  1.00  0.00           C  
ATOM    318  O   VAL D 322      52.842   9.290  57.661  1.00  0.00           O  
ATOM    319  CB  VAL D 322      51.414   8.064  59.977  1.00  0.00           C  
ATOM    320  CG1 VAL D 322      50.365   8.795  59.164  1.00  0.00           C  
ATOM    321  CG2 VAL D 322      50.757   7.011  60.874  1.00  0.00           C  
ATOM    322  N   PHE D 323      52.243   7.374  56.664  1.00  0.00           N  
ATOM    323  CA  PHE D 323      52.131   7.935  55.337  1.00  0.00           C  
ATOM    324  C   PHE D 323      50.987   7.252  54.635  1.00  0.00           C  
ATOM    325  O   PHE D 323      50.606   6.149  55.011  1.00  0.00           O  
ATOM    326  CB  PHE D 323      53.429   7.728  54.554  1.00  0.00           C  
ATOM    327  CG  PHE D 323      53.949   6.308  54.578  1.00  0.00           C  
ATOM    328  CD1 PHE D 323      53.515   5.376  53.653  1.00  0.00           C  
ATOM    329  CD2 PHE D 323      54.884   5.914  55.520  1.00  0.00           C  
ATOM    330  CE1 PHE D 323      53.994   4.098  53.674  1.00  0.00           C  
ATOM    331  CE2 PHE D 323      55.360   4.633  55.539  1.00  0.00           C  
ATOM    332  CZ  PHE D 323      54.913   3.725  54.615  1.00  0.00           C  
ATOM    333  N   GLY D 324      50.437   7.901  53.622  1.00  0.00           N  
ATOM    334  CA  GLY D 324      49.393   7.292  52.816  1.00  0.00           C  
ATOM    335  C   GLY D 324      49.891   6.052  52.096  1.00  0.00           C  
ATOM    336  O   GLY D 324      51.011   6.020  51.600  1.00  0.00           O  
ATOM    337  N   LYS D 325      49.066   5.015  52.059  1.00  0.00           N  
ATOM    338  CA  LYS D 325      49.419   3.788  51.370  1.00  0.00           C  
ATOM    339  C   LYS D 325      48.374   3.545  50.315  1.00  0.00           C  
ATOM    340  O   LYS D 325      47.278   4.091  50.385  1.00  0.00           O  
ATOM    341  CB  LYS D 325      49.534   2.629  52.357  1.00  0.00           C  
ATOM    342  CG  LYS D 325      50.236   3.065  53.623  1.00  0.00           C  
ATOM    343  CD  LYS D 325      50.846   1.969  54.433  1.00  0.00           C  
ATOM    344  CE  LYS D 325      51.471   2.601  55.687  1.00  0.00           C  
ATOM    345  NZ  LYS D 325      52.378   1.682  56.443  1.00  0.00           N  
ATOM    346  N   THR D 332      48.731   2.731  49.331  1.00  0.00           N  
ATOM    347  CA  THR D 332      47.981   2.649  48.093  1.00  0.00           C  
ATOM    348  C   THR D 332      47.723   1.201  47.753  1.00  0.00           C  
ATOM    349  O   THR D 332      48.525   0.345  48.120  1.00  0.00           O  
ATOM    350  CB  THR D 332      48.773   3.316  46.977  1.00  0.00           C  
ATOM    351  OG1 THR D 332      47.981   3.362  45.793  1.00  0.00           O  
ATOM    352  CG2 THR D 332      50.074   2.555  46.702  1.00  0.00           C  
ATOM    353  N   HIS D 333      46.607   0.922  47.077  1.00  0.00           N  
ATOM    354  CA  HIS D 333      46.201  -0.470  46.784  1.00  0.00           C  
ATOM    355  C   HIS D 333      46.722  -0.945  45.412  1.00  0.00           C  
ATOM    356  O   HIS D 333      46.663  -0.196  44.427  1.00  0.00           O  
ATOM    357  CB  HIS D 333      44.676  -0.629  46.860  1.00  0.00           C  
ATOM    358  CG  HIS D 333      44.218  -2.049  46.749  1.00  0.00           C  
ATOM    359  ND1 HIS D 333      44.063  -2.875  47.840  1.00  0.00           N  
ATOM    360  CD2 HIS D 333      43.903  -2.795  45.668  1.00  0.00           C  
ATOM    361  CE1 HIS D 333      43.658  -4.064  47.436  1.00  0.00           C  
ATOM    362  NE2 HIS D 333      43.550  -4.042  46.121  1.00  0.00           N  
ATOM    363  N   PRO D 334      47.248  -2.182  45.341  1.00  0.00           N  
ATOM    364  CA  PRO D 334      47.829  -2.643  44.087  1.00  0.00           C  
ATOM    365  C   PRO D 334      46.862  -2.592  42.903  1.00  0.00           C  
ATOM    366  O   PRO D 334      47.176  -1.952  41.912  1.00  0.00           O  
ATOM    367  CB  PRO D 334      48.272  -4.070  44.391  1.00  0.00           C  
ATOM    368  CG  PRO D 334      47.624  -4.435  45.656  1.00  0.00           C  
ATOM    369  CD  PRO D 334      47.346  -3.186  46.403  1.00  0.00           C  
ATOM    370  N   VAL D 335      45.704  -3.246  42.998  1.00  0.00           N  
ATOM    371  CA  VAL D 335      44.700  -3.188  41.926  1.00  0.00           C  
ATOM    372  C   VAL D 335      44.463  -1.750  41.469  1.00  0.00           C  
ATOM    373  O   VAL D 335      44.399  -1.479  40.271  1.00  0.00           O  
ATOM    374  CB  VAL D 335      43.360  -3.825  42.338  1.00  0.00           C  
ATOM    375  CG1 VAL D 335      42.289  -3.490  41.328  1.00  0.00           C  
ATOM    376  CG2 VAL D 335      43.507  -5.326  42.489  1.00  0.00           C  
ATOM    377  N   ASN D 336      44.366  -0.824  42.415  1.00  0.00           N  
ATOM    378  CA  ASN D 336      44.125   0.583  42.074  1.00  0.00           C  
ATOM    379  C   ASN D 336      45.319   1.243  41.369  1.00  0.00           C  
ATOM    380  O   ASN D 336      45.150   2.066  40.473  1.00  0.00           O  
ATOM    381  CB  ASN D 336      43.743   1.393  43.320  1.00  0.00           C  
ATOM    382  CG  ASN D 336      42.377   1.035  43.854  1.00  0.00           C  
ATOM    383  OD1 ASN D 336      41.967  -0.118  43.820  1.00  0.00           O  
ATOM    384  ND2 ASN D 336      41.662   2.029  44.353  1.00  0.00           N  
ATOM    385  N   ASP D 337      46.522   0.883  41.786  1.00  0.00           N  
ATOM    386  CA  ASP D 337      47.719   1.397  41.145  1.00  0.00           C  
ATOM    387  C   ASP D 337      47.836   0.877  39.706  1.00  0.00           C  
ATOM    388  O   ASP D 337      48.176   1.628  38.799  1.00  0.00           O  
ATOM    389  CB  ASP D 337      48.953   1.015  41.966  1.00  0.00           C  
ATOM    390  CG  ASP D 337      49.104   1.861  43.228  1.00  0.00           C  
ATOM    391  OD1 ASP D 337      48.762   3.057  43.171  1.00  0.00           O  
ATOM    392  OD2 ASP D 337      49.580   1.339  44.259  1.00  0.00           O  
ATOM    393  N   THR D 338      47.549  -0.406  39.504  1.00  0.00           N  
ATOM    394  CA  THR D 338      47.496  -0.977  38.161  1.00  0.00           C  
ATOM    395  C   THR D 338      46.491  -0.214  37.294  1.00  0.00           C  
ATOM    396  O   THR D 338      46.813   0.186  36.171  1.00  0.00           O  
ATOM    397  CB  THR D 338      47.104  -2.470  38.179  1.00  0.00           C  
ATOM    398  OG1 THR D 338      48.052  -3.213  38.949  1.00  0.00           O  
ATOM    399  CG2 THR D 338      47.066  -3.020  36.773  1.00  0.00           C  
ATOM    400  N   ILE D 339      45.287   0.009  37.814  1.00  0.00           N  
ATOM    401  CA  ILE D 339      44.274   0.728  37.052  1.00  0.00           C  
ATOM    402  C   ILE D 339      44.809   2.085  36.599  1.00  0.00           C  
ATOM    403  O   ILE D 339      44.505   2.541  35.506  1.00  0.00           O  
ATOM    404  CB  ILE D 339      42.966   0.892  37.848  1.00  0.00           C  
ATOM    405  CG1 ILE D 339      42.268  -0.457  37.983  1.00  0.00           C  
ATOM    406  CG2 ILE D 339      42.032   1.862  37.154  1.00  0.00           C  
ATOM    407  CD1 ILE D 339      41.310  -0.538  39.127  1.00  0.00           C  
ATOM    408  N   GLU D 340      45.625   2.720  37.425  1.00  0.00           N  
ATOM    409  CA  GLU D 340      46.168   4.020  37.076  1.00  0.00           C  
ATOM    410  C   GLU D 340      47.290   3.876  36.061  1.00  0.00           C  
ATOM    411  O   GLU D 340      47.353   4.600  35.079  1.00  0.00           O  
ATOM    412  CB  GLU D 340      46.674   4.740  38.310  1.00  0.00           C  
ATOM    413  CG  GLU D 340      47.316   6.078  38.024  1.00  0.00           C  
ATOM    414  CD  GLU D 340      46.378   7.085  37.413  1.00  0.00           C  
ATOM    415  OE1 GLU D 340      45.158   6.948  37.620  1.00  0.00           O  
ATOM    416  OE2 GLU D 340      46.873   8.018  36.747  1.00  0.00           O  
ATOM    417  N   ASN D 341      48.182   2.931  36.297  1.00  0.00           N  
ATOM    418  CA  ASN D 341      49.289   2.694  35.378  1.00  0.00           C  
ATOM    419  C   ASN D 341      48.816   2.292  33.988  1.00  0.00           C  
ATOM    420  O   ASN D 341      49.444   2.648  32.997  1.00  0.00           O  
ATOM    421  CB  ASN D 341      50.213   1.623  35.951  1.00  0.00           C  
ATOM    422  CG  ASN D 341      50.842   2.056  37.244  1.00  0.00           C  
ATOM    423  OD1 ASN D 341      50.800   3.239  37.596  1.00  0.00           O  
ATOM    424  ND2 ASN D 341      51.418   1.112  37.970  1.00  0.00           N  
ATOM    425  N   LEU D 342      47.712   1.549  33.923  1.00  0.00           N  
ATOM    426  CA  LEU D 342      47.102   1.199  32.646  1.00  0.00           C  
ATOM    427  C   LEU D 342      46.548   2.457  31.966  1.00  0.00           C  
ATOM    428  O   LEU D 342      46.896   2.759  30.822  1.00  0.00           O  
ATOM    429  CB  LEU D 342      46.008   0.142  32.833  1.00  0.00           C  
ATOM    430  CG  LEU D 342      46.578  -1.236  33.089  1.00  0.00           C  
ATOM    431  CD1 LEU D 342      45.535  -2.137  33.693  1.00  0.00           C  
ATOM    432  CD2 LEU D 342      47.122  -1.779  31.785  1.00  0.00           C  
ATOM    433  N   ARG D 343      45.717   3.216  32.665  1.00  0.00           N  
ATOM    434  CA  ARG D 343      45.184   4.402  32.040  1.00  0.00           C  
ATOM    435  C   ARG D 343      46.291   5.390  31.647  1.00  0.00           C  
ATOM    436  O   ARG D 343      46.071   6.255  30.812  1.00  0.00           O  
ATOM    437  CB  ARG D 343      44.066   5.057  32.870  1.00  0.00           C  
ATOM    438  CG  ARG D 343      44.436   5.644  34.191  1.00  0.00           C  
ATOM    439  CD  ARG D 343      43.191   5.938  35.012  1.00  0.00           C  
ATOM    440  NE  ARG D 343      42.371   7.015  34.467  1.00  0.00           N  
ATOM    441  CZ  ARG D 343      42.540   8.311  34.718  1.00  0.00           C  
ATOM    442  NH1 ARG D 343      43.519   8.737  35.505  1.00  0.00           N  
ATOM    443  NH2 ARG D 343      41.731   9.203  34.171  1.00  0.00           N  
ATOM    444  N   GLN D 344      47.483   5.258  32.216  1.00  0.00           N  
ATOM    445  CA  GLN D 344      48.612   6.081  31.779  1.00  0.00           C  
ATOM    446  C   GLN D 344      49.285   5.500  30.554  1.00  0.00           C  
ATOM    447  O   GLN D 344      49.715   6.234  29.681  1.00  0.00           O  
ATOM    448  CB  GLN D 344      49.625   6.250  32.905  1.00  0.00           C  
ATOM    449  CG  GLN D 344      49.158   7.207  33.964  1.00  0.00           C  
ATOM    450  CD  GLN D 344      48.927   8.588  33.411  1.00  0.00           C  
ATOM    451  OE1 GLN D 344      49.836   9.199  32.840  1.00  0.00           O  
ATOM    452  NE2 GLN D 344      47.708   9.089  33.559  1.00  0.00           N  
ATOM    453  N   ALA D 345      49.387   4.174  30.507  1.00  0.00           N  
ATOM    454  CA  ALA D 345      49.927   3.478  29.351  1.00  0.00           C  
ATOM    455  C   ALA D 345      49.082   3.814  28.132  1.00  0.00           C  
ATOM    456  O   ALA D 345      49.624   4.169  27.097  1.00  0.00           O  
ATOM    457  CB  ALA D 345      49.960   1.980  29.589  1.00  0.00           C  
ATOM    458  N   TYR D 347      47.758   3.733  28.258  1.00  0.00           N  
ATOM    459  CA  TYR D 347      46.866   4.111  27.160  1.00  0.00           C  
ATOM    460  C   TYR D 347      46.996   5.579  26.798  1.00  0.00           C  
ATOM    461  O   TYR D 347      47.057   5.916  25.623  1.00  0.00           O  
ATOM    462  CB  TYR D 347      45.401   3.796  27.483  1.00  0.00           C  
ATOM    463  CG  TYR D 347      45.023   2.344  27.269  1.00  0.00           C  
ATOM    464  CD1 TYR D 347      44.734   1.511  28.339  1.00  0.00           C  
ATOM    465  CD2 TYR D 347      44.965   1.808  25.994  1.00  0.00           C  
ATOM    466  CE1 TYR D 347      44.400   0.188  28.140  1.00  0.00           C  
ATOM    467  CE2 TYR D 347      44.632   0.492  25.789  1.00  0.00           C  
ATOM    468  CZ  TYR D 347      44.349  -0.315  26.861  1.00  0.00           C  
ATOM    469  OH  TYR D 347      44.012  -1.631  26.649  1.00  0.00           O  
ATOM    470  N   LEU D 348      47.054   6.453  27.795  1.00  0.00           N  
ATOM    471  CA  LEU D 348      47.142   7.892  27.530  1.00  0.00           C  
ATOM    472  C   LEU D 348      48.388   8.263  26.722  1.00  0.00           C  
ATOM    473  O   LEU D 348      48.360   9.197  25.941  1.00  0.00           O  
ATOM    474  CB  LEU D 348      47.102   8.705  28.831  1.00  0.00           C  
ATOM    475  CG  LEU D 348      45.723   9.013  29.410  1.00  0.00           C  
ATOM    476  CD1 LEU D 348      45.871   9.647  30.752  1.00  0.00           C  
ATOM    477  CD2 LEU D 348      44.925   9.921  28.511  1.00  0.00           C  
ATOM    478  N   ARG D 349      49.474   7.528  26.923  1.00  0.00           N  
ATOM    479  CA  ARG D 349      50.718   7.760  26.192  1.00  0.00           C  
ATOM    480  C   ARG D 349      50.724   7.180  24.798  1.00  0.00           C  
ATOM    481  O   ARG D 349      51.564   7.560  23.990  1.00  0.00           O  
ATOM    482  CB  ARG D 349      51.892   7.187  26.954  1.00  0.00           C  
ATOM    483  CG  ARG D 349      52.354   8.119  28.016  1.00  0.00           C  
ATOM    484  CD  ARG D 349      53.112   7.420  29.107  1.00  0.00           C  
ATOM    485  NE  ARG D 349      52.928   8.151  30.349  1.00  0.00           N  
ATOM    486  CZ  ARG D 349      53.711   8.056  31.415  1.00  0.00           C  
ATOM    487  NH1 ARG D 349      54.781   7.254  31.420  1.00  0.00           N  
ATOM    488  NH2 ARG D 349      53.412   8.791  32.491  1.00  0.00           N  
ATOM    489  N   MET D 352      49.808   6.252  24.528  1.00  0.00           N  
ATOM    490  CA  MET D 352      49.577   5.756  23.174  1.00  0.00           C  
ATOM    491  C   MET D 352      48.509   6.603  22.471  1.00  0.00           C  
ATOM    492  O   MET D 352      48.017   6.241  21.402  1.00  0.00           O  
ATOM    493  CB  MET D 352      49.177   4.282  23.218  1.00  0.00           C  
ATOM    494  CG  MET D 352      50.246   3.408  23.838  1.00  0.00           C  
ATOM    495  SD  MET D 352      49.788   1.699  24.077  1.00  0.00           S  
ATOM    496  CE  MET D 352      50.258   1.064  22.471  1.00  0.00           C  
ATOM    497  N   GLY D 361      48.158   7.737  23.074  1.00  0.00           N  
ATOM    498  CA  GLY D 361      47.258   8.696  22.454  1.00  0.00           C  
ATOM    499  C   GLY D 361      45.790   8.303  22.452  1.00  0.00           C  
ATOM    500  O   GLY D 361      45.007   8.896  21.715  1.00  0.00           O  
ATOM    501  N   PHE D 362      45.409   7.333  23.285  1.00  0.00           N  
ATOM    502  CA  PHE D 362      44.016   6.881  23.367  1.00  0.00           C  
ATOM    503  C   PHE D 362      43.142   7.892  24.112  1.00  0.00           C  
ATOM    504  O   PHE D 362      43.640   8.736  24.846  1.00  0.00           O  
ATOM    505  CB  PHE D 362      43.927   5.507  24.039  1.00  0.00           C  
ATOM    506  CG  PHE D 362      44.319   4.367  23.139  1.00  0.00           C  
ATOM    507  CD1 PHE D 362      45.605   4.263  22.645  1.00  0.00           C  
ATOM    508  CD2 PHE D 362      43.400   3.397  22.782  1.00  0.00           C  
ATOM    509  CE1 PHE D 362      45.962   3.216  21.815  1.00  0.00           C  
ATOM    510  CE2 PHE D 362      43.760   2.347  21.947  1.00  0.00           C  
ATOM    511  CZ  PHE D 362      45.035   2.265  21.467  1.00  0.00           C  
ATOM    512  N   GLU D 363      41.834   7.801  23.909  1.00  0.00           N  
ATOM    513  CA  GLU D 363      40.879   8.690  24.551  1.00  0.00           C  
ATOM    514  C   GLU D 363      39.996   7.894  25.514  1.00  0.00           C  
ATOM    515  O   GLU D 363      39.618   6.758  25.233  1.00  0.00           O  
ATOM    516  CB  GLU D 363      40.047   9.387  23.491  1.00  0.00           C  
ATOM    517  CG  GLU D 363      40.880  10.175  22.494  1.00  0.00           C  
ATOM    518  CD  GLU D 363      40.036  10.873  21.449  1.00  0.00           C  
ATOM    519  OE1 GLU D 363      40.233  12.093  21.248  1.00  0.00           O  
ATOM    520  OE2 GLU D 363      39.176  10.197  20.832  1.00  0.00           O  
ATOM    521  N   GLU D 364      39.671   8.489  26.658  1.00  0.00           N  
ATOM    522  CA  GLU D 364      39.079   7.730  27.757  1.00  0.00           C  
ATOM    523  C   GLU D 364      37.570   7.740  27.750  1.00  0.00           C  
ATOM    524  O   GLU D 364      36.950   8.764  27.461  1.00  0.00           O  
ATOM    525  CB  GLU D 364      39.546   8.265  29.103  1.00  0.00           C  
ATOM    526  CG  GLU D 364      39.328   7.261  30.218  1.00  0.00           C  
ATOM    527  CD  GLU D 364      39.968   7.667  31.513  1.00  0.00           C  
ATOM    528  OE1 GLU D 364      40.561   6.792  32.169  1.00  0.00           O  
ATOM    529  OE2 GLU D 364      39.875   8.857  31.862  1.00  0.00           O  
ATOM    530  N   TYR D 365      36.988   6.595  28.100  1.00  0.00           N  
ATOM    531  CA  TYR D 365      35.538   6.426  28.073  1.00  0.00           C  
ATOM    532  C   TYR D 365      34.981   5.603  29.236  1.00  0.00           C  
ATOM    533  O   TYR D 365      35.643   4.710  29.763  1.00  0.00           O  
ATOM    534  CB  TYR D 365      35.117   5.800  26.731  1.00  0.00           C  
ATOM    535  CG  TYR D 365      34.991   6.827  25.626  1.00  0.00           C  
ATOM    536  CD1 TYR D 365      36.079   7.171  24.836  1.00  0.00           C  
ATOM    537  CD2 TYR D 365      33.795   7.476  25.399  1.00  0.00           C  
ATOM    538  CE1 TYR D 365      35.975   8.112  23.845  1.00  0.00           C  
ATOM    539  CE2 TYR D 365      33.688   8.421  24.406  1.00  0.00           C  
ATOM    540  CZ  TYR D 365      34.788   8.731  23.635  1.00  0.00           C  
ATOM    541  OH  TYR D 365      34.697   9.674  22.648  1.00  0.00           O  
ATOM    542  N   ILE D 366      33.759   5.944  29.641  1.00  0.00           N  
ATOM    543  CA  ILE D 366      32.960   5.093  30.525  1.00  0.00           C  
ATOM    544  C   ILE D 366      31.830   4.496  29.683  1.00  0.00           C  
ATOM    545  O   ILE D 366      31.001   5.221  29.144  1.00  0.00           O  
ATOM    546  CB  ILE D 366      32.359   5.889  31.726  1.00  0.00           C  
ATOM    547  CG1 ILE D 366      33.463   6.620  32.508  1.00  0.00           C  
ATOM    548  CG2 ILE D 366      31.571   4.963  32.643  1.00  0.00           C  
ATOM    549  CD1 ILE D 366      32.993   7.260  33.799  1.00  0.00           C  
ATOM    550  N   ASN D 368      31.821   3.181  29.531  1.00  0.00           N  
ATOM    551  CA  ASN D 368      30.749   2.516  28.798  1.00  0.00           C  
ATOM    552  C   ASN D 368      29.726   1.940  29.780  1.00  0.00           C  
ATOM    553  O   ASN D 368      30.037   1.709  30.947  1.00  0.00           O  
ATOM    554  CB  ASN D 368      31.314   1.389  27.928  1.00  0.00           C  
ATOM    555  CG  ASN D 368      32.432   1.849  27.038  1.00  0.00           C  
ATOM    556  OD1 ASN D 368      32.402   2.965  26.529  1.00  0.00           O  
ATOM    557  ND2 ASN D 368      33.434   0.995  26.848  1.00  0.00           N  
ATOM    558  N   PRO D 370      28.498   1.704  29.318  1.00  0.00           N  
ATOM    559  CA  PRO D 370      27.500   1.057  30.154  1.00  0.00           C  
ATOM    560  C   PRO D 370      28.007  -0.163  30.914  1.00  0.00           C  
ATOM    561  O   PRO D 370      28.743  -0.979  30.359  1.00  0.00           O  
ATOM    562  CB  PRO D 370      26.440   0.631  29.145  1.00  0.00           C  
ATOM    563  CG  PRO D 370      26.509   1.684  28.093  1.00  0.00           C  
ATOM    564  CD  PRO D 370      27.958   2.062  27.995  1.00  0.00           C  
ATOM    565  N   VAL D 371      27.618  -0.252  32.184  1.00  0.00           N  
ATOM    566  CA  VAL D 371      27.875  -1.425  33.023  1.00  0.00           C  
ATOM    567  C   VAL D 371      26.620  -2.291  33.086  1.00  0.00           C  
ATOM    568  O   VAL D 371      26.703  -3.501  33.287  1.00  0.00           O  
ATOM    569  CB  VAL D 371      28.265  -1.025  34.466  1.00  0.00           C  
ATOM    570  CG1 VAL D 371      28.853  -2.213  35.191  1.00  0.00           C  
ATOM    571  CG2 VAL D 371      29.253   0.157  34.463  1.00  0.00           C  
ATOM    572  N   ILE D 372      25.456  -1.660  32.942  1.00  0.00           N  
ATOM    573  CA  ILE D 372      24.193  -2.388  32.848  1.00  0.00           C  
ATOM    574  C   ILE D 372      23.826  -2.537  31.371  1.00  0.00           C  
ATOM    575  O   ILE D 372      23.425  -1.567  30.722  1.00  0.00           O  
ATOM    576  CB  ILE D 372      23.053  -1.678  33.608  1.00  0.00           C  
ATOM    577  CG1 ILE D 372      23.394  -1.562  35.096  1.00  0.00           C  
ATOM    578  CG2 ILE D 372      21.760  -2.442  33.440  1.00  0.00           C  
ATOM    579  CD1 ILE D 372      22.449  -0.678  35.875  1.00  0.00           C  
ATOM    580  N   VAL D 373      23.989  -3.754  30.852  1.00  0.00           N  
ATOM    581  CA  VAL D 373      23.710  -4.072  29.462  1.00  0.00           C  
ATOM    582  C   VAL D 373      22.436  -4.901  29.388  1.00  0.00           C  
ATOM    583  O   VAL D 373      22.323  -5.923  30.050  1.00  0.00           O  
ATOM    584  CB  VAL D 373      24.873  -4.857  28.836  1.00  0.00           C  
ATOM    585  CG1 VAL D 373      24.511  -5.348  27.452  1.00  0.00           C  
ATOM    586  CG2 VAL D 373      26.117  -3.992  28.788  1.00  0.00           C  
ATOM    587  N   ASP D 374      21.488  -4.441  28.574  1.00  0.00           N  
ATOM    588  CA  ASP D 374      20.176  -5.078  28.403  1.00  0.00           C  
ATOM    589  C   ASP D 374      20.311  -6.432  27.697  1.00  0.00           C  
ATOM    590  O   ASP D 374      21.146  -6.588  26.802  1.00  0.00           O  
ATOM    591  CB  ASP D 374      19.281  -4.138  27.581  1.00  0.00           C  
ATOM    592  CG  ASP D 374      17.817  -4.540  27.587  1.00  0.00           C  
ATOM    593  OD1 ASP D 374      17.475  -5.576  26.987  1.00  0.00           O  
ATOM    594  OD2 ASP D 374      16.996  -3.791  28.155  1.00  0.00           O  
ATOM    595  N   GLU D 375      19.486  -7.399  28.094  1.00  0.00           N  
ATOM    596  CA  GLU D 375      19.516  -8.744  27.507  1.00  0.00           C  
ATOM    597  C   GLU D 375      19.547  -8.693  25.976  1.00  0.00           C  
ATOM    598  O   GLU D 375      20.343  -9.386  25.344  1.00  0.00           O  
ATOM    599  CB  GLU D 375      18.304  -9.562  27.975  1.00  0.00           C  
ATOM    600  CG  GLU D 375      18.431 -11.063  27.740  1.00  0.00           C  
ATOM    601  CD  GLU D 375      17.189 -11.839  28.151  1.00  0.00           C  
ATOM    602  OE1 GLU D 375      16.137 -11.672  27.501  1.00  0.00           O  
ATOM    603  OE2 GLU D 375      17.269 -12.626  29.117  1.00  0.00           O  
ATOM    604  N   ARG D 376      18.669  -7.871  25.402  1.00  0.00           N  
ATOM    605  CA  ARG D 376      18.623  -7.605  23.960  1.00  0.00           C  
ATOM    606  C   ARG D 376      20.009  -7.549  23.334  1.00  0.00           C  
ATOM    607  O   ARG D 376      20.333  -8.320  22.429  1.00  0.00           O  
ATOM    608  CB  ARG D 376      17.953  -6.250  23.692  1.00  0.00           C  
ATOM    609  CG  ARG D 376      16.443  -6.217  23.777  1.00  0.00           C  
ATOM    610  CD  ARG D 376      15.941  -4.774  23.712  1.00  0.00           C  
ATOM    611  NE  ARG D 376      14.479  -4.702  23.630  1.00  0.00           N  
ATOM    612  CZ  ARG D 376      13.761  -4.679  22.500  1.00  0.00           C  
ATOM    613  NH1 ARG D 376      14.345  -4.715  21.302  1.00  0.00           N  
ATOM    614  NH2 ARG D 376      12.433  -4.616  22.563  1.00  0.00           N  
ATOM    615  N   ASP D 377      20.818  -6.618  23.823  1.00  0.00           N  
ATOM    616  CA  ASP D 377      22.101  -6.314  23.209  1.00  0.00           C  
ATOM    617  C   ASP D 377      23.060  -7.500  23.266  1.00  0.00           C  
ATOM    618  O   ASP D 377      23.818  -7.732  22.323  1.00  0.00           O  
ATOM    619  CB  ASP D 377      22.727  -5.093  23.874  1.00  0.00           C  
ATOM    620  CG  ASP D 377      21.950  -3.821  23.613  1.00  0.00           C  
ATOM    621  OD1 ASP D 377      21.660  -3.516  22.436  1.00  0.00           O  
ATOM    622  OD2 ASP D 377      21.642  -3.113  24.591  1.00  0.00           O  
ATOM    623  N   ILE D 378      23.015  -8.256  24.360  1.00  0.00           N  
ATOM    624  CA  ILE D 378      23.851  -9.449  24.495  1.00  0.00           C  
ATOM    625  C   ILE D 378      23.475 -10.484  23.440  1.00  0.00           C  
ATOM    626  O   ILE D 378      24.353 -11.158  22.902  1.00  0.00           O  
ATOM    627  CB  ILE D 378      23.758 -10.064  25.905  1.00  0.00           C  
ATOM    628  CG1 ILE D 378      24.360  -9.098  26.921  1.00  0.00           C  
ATOM    629  CG2 ILE D 378      24.480 -11.401  25.965  1.00  0.00           C  
ATOM    630  CD1 ILE D 378      24.496  -9.680  28.301  1.00  0.00           C  
ATOM    631  N   TYR D 388      22.181 -10.598  23.135  1.00  0.00           N  
ATOM    632  CA  TYR D 388      21.742 -11.490  22.063  1.00  0.00           C  
ATOM    633  C   TYR D 388      22.291 -11.036  20.717  1.00  0.00           C  
ATOM    634  O   TYR D 388      22.905 -11.833  20.002  1.00  0.00           O  
ATOM    635  CB  TYR D 388      20.214 -11.625  22.008  1.00  0.00           C  
ATOM    636  CG  TYR D 388      19.694 -12.746  22.876  1.00  0.00           C  
ATOM    637  CD1 TYR D 388      18.985 -12.482  24.039  1.00  0.00           C  
ATOM    638  CD2 TYR D 388      19.931 -14.077  22.539  1.00  0.00           C  
ATOM    639  CE1 TYR D 388      18.515 -13.517  24.842  1.00  0.00           C  
ATOM    640  CE2 TYR D 388      19.471 -15.116  23.335  1.00  0.00           C  
ATOM    641  CZ  TYR D 388      18.764 -14.831  24.483  1.00  0.00           C  
ATOM    642  OH  TYR D 388      18.309 -15.861  25.269  1.00  0.00           O  
ATOM    643  N   LYS D 389      22.106  -9.758  20.390  1.00  0.00           N  
ATOM    644  CA  LYS D 389      22.522  -9.256  19.078  1.00  0.00           C  
ATOM    645  C   LYS D 389      24.043  -9.227  18.937  1.00  0.00           C  
ATOM    646  O   LYS D 389      24.560  -9.303  17.825  1.00  0.00           O  
ATOM    647  CB  LYS D 389      21.891  -7.889  18.764  1.00  0.00           C  
ATOM    648  CG  LYS D 389      22.806  -6.683  18.902  1.00  0.00           C  
ATOM    649  CD  LYS D 389      22.332  -5.500  18.053  1.00  0.00           C  
ATOM    650  CE  LYS D 389      21.337  -4.616  18.781  1.00  0.00           C  
ATOM    651  NZ  LYS D 389      21.219  -3.290  18.109  1.00  0.00           N  
ATOM    652  N   GLN D 396      24.750  -9.124  20.063  1.00  0.00           N  
ATOM    653  CA  GLN D 396      26.217  -9.117  20.063  1.00  0.00           C  
ATOM    654  C   GLN D 396      26.801 -10.507  19.851  1.00  0.00           C  
ATOM    655  O   GLN D 396      27.570 -10.725  18.915  1.00  0.00           O  
ATOM    656  CB  GLN D 396      26.748  -8.539  21.373  1.00  0.00           C  
ATOM    657  CG  GLN D 396      26.615  -7.033  21.469  1.00  0.00           C  
ATOM    658  CD  GLN D 396      26.735  -6.521  22.889  1.00  0.00           C  
ATOM    659  OE1 GLN D 396      27.251  -7.206  23.769  1.00  0.00           O  
ATOM    660  NE2 GLN D 396      26.252  -5.309  23.120  1.00  0.00           N  
ATOM    661  N   PHE D 397      26.425 -11.441  20.718  1.00  0.00           N  
ATOM    662  CA  PHE D 397      27.047 -12.768  20.748  1.00  0.00           C  
ATOM    663  C   PHE D 397      26.313 -13.826  19.918  1.00  0.00           C  
ATOM    664  O   PHE D 397      26.803 -14.949  19.780  1.00  0.00           O  
ATOM    665  CB  PHE D 397      27.203 -13.228  22.200  1.00  0.00           C  
ATOM    666  CG  PHE D 397      28.070 -12.320  23.011  1.00  0.00           C  
ATOM    667  CD1 PHE D 397      27.517 -11.300  23.769  1.00  0.00           C  
ATOM    668  CD2 PHE D 397      29.444 -12.462  22.984  1.00  0.00           C  
ATOM    669  CE1 PHE D 397      28.316 -10.451  24.502  1.00  0.00           C  
ATOM    670  CE2 PHE D 397      30.254 -11.615  23.715  1.00  0.00           C  
ATOM    671  CZ  PHE D 397      29.688 -10.604  24.475  1.00  0.00           C  
ATOM    672  N   GLY D 398      25.154 -13.472  19.366  1.00  0.00           N  
ATOM    673  CA  GLY D 398      24.420 -14.374  18.490  1.00  0.00           C  
ATOM    674  C   GLY D 398      24.141 -15.715  19.151  1.00  0.00           C  
ATOM    675  O   GLY D 398      23.469 -15.758  20.179  1.00  0.00           O  
ATOM    676  N   PRO D 399      24.654 -16.820  18.573  1.00  0.00           N  
ATOM    677  CA  PRO D 399      24.484 -18.149  19.180  1.00  0.00           C  
ATOM    678  C   PRO D 399      25.126 -18.276  20.566  1.00  0.00           C  
ATOM    679  O   PRO D 399      24.635 -19.026  21.414  1.00  0.00           O  
ATOM    680  CB  PRO D 399      25.193 -19.087  18.194  1.00  0.00           C  
ATOM    681  CG  PRO D 399      25.281 -18.339  16.931  1.00  0.00           C  
ATOM    682  CD  PRO D 399      25.411 -16.900  17.312  1.00  0.00           C  
ATOM    683  N   GLU D 400      26.210 -17.542  20.789  1.00  0.00           N  
ATOM    684  CA  GLU D 400      26.920 -17.598  22.054  1.00  0.00           C  
ATOM    685  C   GLU D 400      26.200 -16.828  23.169  1.00  0.00           C  
ATOM    686  O   GLU D 400      26.615 -16.877  24.328  1.00  0.00           O  
ATOM    687  CB  GLU D 400      28.344 -17.071  21.871  1.00  0.00           C  
ATOM    688  CG  GLU D 400      29.160 -17.884  20.868  1.00  0.00           C  
ATOM    689  CD  GLU D 400      30.529 -17.287  20.565  1.00  0.00           C  
ATOM    690  OE1 GLU D 400      30.813 -16.121  20.968  1.00  0.00           O  
ATOM    691  OE2 GLU D 400      31.319 -18.006  19.902  1.00  0.00           O  
ATOM    692  N   ALA D 484      25.128 -16.119  22.824  1.00  0.00           N  
ATOM    693  CA  ALA D 484      24.305 -15.429  23.813  1.00  0.00           C  
ATOM    694  C   ALA D 484      23.861 -16.354  24.944  1.00  0.00           C  
ATOM    695  O   ALA D 484      23.783 -15.924  26.091  1.00  0.00           O  
ATOM    696  CB  ALA D 484      23.101 -14.804  23.151  1.00  0.00           C  
ATOM    697  N   MET D 485      23.574 -17.617  24.636  1.00  0.00           N  
ATOM    698  CA  MET D 485      23.181 -18.558  25.685  1.00  0.00           C  
ATOM    699  C   MET D 485      24.344 -18.794  26.652  1.00  0.00           C  
ATOM    700  O   MET D 485      24.171 -18.726  27.872  1.00  0.00           O  
ATOM    701  CB  MET D 485      22.636 -19.880  25.111  1.00  0.00           C  
ATOM    702  CG  MET D 485      23.664 -20.897  24.606  1.00  0.00           C  
ATOM    703  SD  MET D 485      22.907 -22.535  24.393  1.00  0.00           S  
ATOM    704  CE  MET D 485      24.208 -23.390  23.494  1.00  0.00           C  
ATOM    705  N   ALA D 486      25.533 -19.032  26.108  1.00  0.00           N  
ATOM    706  CA  ALA D 486      26.702 -19.286  26.938  1.00  0.00           C  
ATOM    707  C   ALA D 486      26.995 -18.085  27.827  1.00  0.00           C  
ATOM    708  O   ALA D 486      27.298 -18.250  29.003  1.00  0.00           O  
ATOM    709  CB  ALA D 486      27.907 -19.626  26.077  1.00  0.00           C  
ATOM    710  N   VAL D 487      26.878 -16.883  27.267  1.00  0.00           N  
ATOM    711  CA  VAL D 487      27.157 -15.651  28.006  1.00  0.00           C  
ATOM    712  C   VAL D 487      26.099 -15.371  29.075  1.00  0.00           C  
ATOM    713  O   VAL D 487      26.435 -15.107  30.230  1.00  0.00           O  
ATOM    714  CB  VAL D 487      27.259 -14.431  27.061  1.00  0.00           C  
ATOM    715  CG1 VAL D 487      27.521 -13.155  27.847  1.00  0.00           C  
ATOM    716  CG2 VAL D 487      28.351 -14.649  26.034  1.00  0.00           C  
ATOM    717  N   LEU D 488      24.826 -15.439  28.695  1.00  0.00           N  
ATOM    718  CA  LEU D 488      23.729 -15.127  29.623  1.00  0.00           C  
ATOM    719  C   LEU D 488      23.643 -16.106  30.805  1.00  0.00           C  
ATOM    720  O   LEU D 488      23.182 -15.736  31.893  1.00  0.00           O  
ATOM    721  CB  LEU D 488      22.382 -15.057  28.888  1.00  0.00           C  
ATOM    722  CG  LEU D 488      22.220 -13.875  27.925  1.00  0.00           C  
ATOM    723  CD1 LEU D 488      20.982 -14.065  27.090  1.00  0.00           C  
ATOM    724  CD2 LEU D 488      22.171 -12.539  28.658  1.00  0.00           C  
ATOM    725  N   ASP D 495      24.095 -17.343  30.597  1.00  0.00           N  
ATOM    726  CA  ASP D 495      24.193 -18.307  31.689  1.00  0.00           C  
ATOM    727  C   ASP D 495      25.150 -17.827  32.783  1.00  0.00           C  
ATOM    728  O   ASP D 495      24.882 -18.035  33.964  1.00  0.00           O  
ATOM    729  CB  ASP D 495      24.637 -19.669  31.167  1.00  0.00           C  
ATOM    730  CG  ASP D 495      25.011 -20.627  32.283  1.00  0.00           C  
ATOM    731  OD1 ASP D 495      26.140 -20.505  32.792  1.00  0.00           O  
ATOM    732  OD2 ASP D 495      24.194 -21.507  32.646  1.00  0.00           O  
ATOM    733  N   ARG D 496      26.253 -17.183  32.387  1.00  0.00           N  
ATOM    734  CA  ARG D 496      27.261 -16.674  33.329  1.00  0.00           C  
ATOM    735  C   ARG D 496      27.135 -15.167  33.547  1.00  0.00           C  
ATOM    736  O   ARG D 496      28.125 -14.444  33.573  1.00  0.00           O  
ATOM    737  CB  ARG D 496      28.676 -17.037  32.847  1.00  0.00           C  
ATOM    738  CG  ARG D 496      29.074 -18.483  33.147  1.00  0.00           C  
ATOM    739  CD  ARG D 496      29.475 -18.665  34.610  1.00  0.00           C  
ATOM    740  NE  ARG D 496      29.308 -20.042  35.066  1.00  0.00           N  
ATOM    741  CZ  ARG D 496      28.218 -20.534  35.662  1.00  0.00           C  
ATOM    742  NH1 ARG D 496      27.155 -19.766  35.897  1.00  0.00           N  
ATOM    743  NH2 ARG D 496      28.193 -21.819  36.034  1.00  0.00           N  
ATOM    744  N   CYS D 497      25.902 -14.712  33.732  1.00  0.00           N  
ATOM    745  CA  CYS D 497      25.607 -13.303  33.973  1.00  0.00           C  
ATOM    746  C   CYS D 497      25.002 -13.088  35.338  1.00  0.00           C  
ATOM    747  O   CYS D 497      24.563 -14.028  36.000  1.00  0.00           O  
ATOM    748  CB  CYS D 497      24.598 -12.802  32.954  1.00  0.00           C  
ATOM    749  SG  CYS D 497      25.336 -12.336  31.433  1.00  0.00           S  
ATOM    750  N   PHE D 498      24.967 -11.833  35.747  1.00  0.00           N  
ATOM    751  CA  PHE D 498      24.121 -11.434  36.839  1.00  0.00           C  
ATOM    752  C   PHE D 498      22.976 -10.666  36.219  1.00  0.00           C  
ATOM    753  O   PHE D 498      23.199  -9.689  35.514  1.00  0.00           O  
ATOM    754  CB  PHE D 498      24.881 -10.571  37.843  1.00  0.00           C  
ATOM    755  CG  PHE D 498      25.791 -11.356  38.748  1.00  0.00           C  
ATOM    756  CD1 PHE D 498      27.145 -11.080  38.800  1.00  0.00           C  
ATOM    757  CD2 PHE D 498      25.294 -12.376  39.545  1.00  0.00           C  
ATOM    758  CE1 PHE D 498      27.981 -11.803  39.630  1.00  0.00           C  
ATOM    759  CE2 PHE D 498      26.127 -13.094  40.374  1.00  0.00           C  
ATOM    760  CZ  PHE D 498      27.468 -12.809  40.417  1.00  0.00           C  
ATOM    761  N   TYR D 499      21.754 -11.134  36.443  1.00  0.00           N  
ATOM    762  CA  TYR D 499      20.574 -10.378  36.071  1.00  0.00           C  
ATOM    763  C   TYR D 499      20.205  -9.497  37.247  1.00  0.00           C  
ATOM    764  O   TYR D 499      20.254  -9.943  38.394  1.00  0.00           O  
ATOM    765  CB  TYR D 499      19.424 -11.314  35.731  1.00  0.00           C  
ATOM    766  CG  TYR D 499      19.478 -11.852  34.322  1.00  0.00           C  
ATOM    767  CD1 TYR D 499      20.276 -12.942  33.998  1.00  0.00           C  
ATOM    768  CD2 TYR D 499      18.721 -11.274  33.310  1.00  0.00           C  
ATOM    769  CE1 TYR D 499      20.318 -13.441  32.697  1.00  0.00           C  
ATOM    770  CE2 TYR D 499      18.755 -11.766  32.009  1.00  0.00           C  
ATOM    771  CZ  TYR D 499      19.554 -12.847  31.708  1.00  0.00           C  
ATOM    772  OH  TYR D 499      19.590 -13.329  30.418  1.00  0.00           O  
ATOM    773  N   LEU D 500      19.842  -8.250  36.963  1.00  0.00           N  
ATOM    774  CA  LEU D 500      19.455  -7.305  38.009  1.00  0.00           C  
ATOM    775  C   LEU D 500      17.999  -7.526  38.436  1.00  0.00           C  
ATOM    776  O   LEU D 500      17.079  -7.358  37.641  1.00  0.00           O  
ATOM    777  CB  LEU D 500      19.646  -5.862  37.530  1.00  0.00           C  
ATOM    778  CG  LEU D 500      21.074  -5.378  37.233  1.00  0.00           C  
ATOM    779  CD1 LEU D 500      21.080  -3.897  36.850  1.00  0.00           C  
ATOM    780  CD2 LEU D 500      22.000  -5.607  38.413  1.00  0.00           C  
ATOM    781  N   ALA D 501      17.800  -7.907  39.693  1.00  0.00           N  
ATOM    782  CA  ALA D 501      16.465  -8.090  40.233  1.00  0.00           C  
ATOM    783  C   ALA D 501      16.155  -6.975  41.219  1.00  0.00           C  
ATOM    784  O   ALA D 501      17.049  -6.251  41.650  1.00  0.00           O  
ATOM    785  CB  ALA D 501      16.353  -9.439  40.909  1.00  0.00           C  
ATOM    786  N   GLY D 502      14.880  -6.852  41.575  1.00  0.00           N  
ATOM    787  CA  GLY D 502      14.420  -5.825  42.508  1.00  0.00           C  
ATOM    788  C   GLY D 502      13.125  -6.215  43.207  1.00  0.00           C  
ATOM    789  O   GLY D 502      12.284  -6.919  42.639  1.00  0.00           O  
ATOM    790  N   LEU D 503      12.962  -5.752  44.444  1.00  0.00           N  
ATOM    791  CA  LEU D 503      11.779  -6.070  45.240  1.00  0.00           C  
ATOM    792  C   LEU D 503      10.540  -5.328  44.738  1.00  0.00           C  
ATOM    793  O   LEU D 503      10.590  -4.130  44.488  1.00  0.00           O  
ATOM    794  CB  LEU D 503      12.010  -5.710  46.711  1.00  0.00           C  
ATOM    795  CG  LEU D 503      13.083  -6.491  47.466  1.00  0.00           C  
ATOM    796  CD1 LEU D 503      13.193  -5.970  48.887  1.00  0.00           C  
ATOM    797  CD2 LEU D 503      12.780  -7.980  47.464  1.00  0.00           C  
ATOM    798  N   PRO D 504       9.409  -6.035  44.614  1.00  0.00           N  
ATOM    799  CA  PRO D 504       8.180  -5.369  44.217  1.00  0.00           C  
ATOM    800  C   PRO D 504       7.585  -4.574  45.369  1.00  0.00           C  
ATOM    801  O   PRO D 504       7.937  -4.802  46.532  1.00  0.00           O  
ATOM    802  CB  PRO D 504       7.260  -6.530  43.846  1.00  0.00           C  
ATOM    803  CG  PRO D 504       7.718  -7.641  44.696  1.00  0.00           C  
ATOM    804  CD  PRO D 504       9.201  -7.472  44.848  1.00  0.00           C  
ATOM    805  N   ARG D 575       6.699  -3.640  45.034  1.00  0.00           N  
ATOM    806  CA  ARG D 575       6.001  -2.840  46.029  1.00  0.00           C  
ATOM    807  C   ARG D 575       4.563  -2.587  45.593  1.00  0.00           C  
ATOM    808  O   ARG D 575       3.633  -3.220  46.099  1.00  0.00           O  
ATOM    809  CB  ARG D 575       6.726  -1.511  46.276  1.00  0.00           C  
ATOM    810  CG  ARG D 575       6.242  -0.817  47.538  1.00  0.00           C  
ATOM    811  CD  ARG D 575       7.240   0.181  48.112  1.00  0.00           C  
ATOM    812  NE  ARG D 575       6.957   0.441  49.526  1.00  0.00           N  
ATOM    813  CZ  ARG D 575       7.762   1.096  50.362  1.00  0.00           C  
ATOM    814  NH1 ARG D 575       8.935   1.578  49.949  1.00  0.00           N  
ATOM    815  NH2 ARG D 575       7.388   1.269  51.627  1.00  0.00           N  
ATOM    816  N   PHE D 576       3.955  -5.827  54.118  1.00  0.00           N  
ATOM    817  CA  PHE D 576       4.118  -6.893  55.120  1.00  0.00           C  
ATOM    818  C   PHE D 576       5.522  -7.526  55.142  1.00  0.00           C  
ATOM    819  O   PHE D 576       5.740  -8.521  55.842  1.00  0.00           O  
ATOM    820  CB  PHE D 576       3.036  -7.987  54.954  1.00  0.00           C  
ATOM    821  CG  PHE D 576       2.732  -8.349  53.518  1.00  0.00           C  
ATOM    822  CD1 PHE D 576       3.753  -8.487  52.569  1.00  0.00           C  
ATOM    823  CD2 PHE D 576       1.418  -8.572  53.118  1.00  0.00           C  
ATOM    824  CE1 PHE D 576       3.467  -8.820  51.252  1.00  0.00           C  
ATOM    825  CE2 PHE D 576       1.123  -8.912  51.800  1.00  0.00           C  
ATOM    826  CZ  PHE D 576       2.152  -9.036  50.866  1.00  0.00           C  
ATOM    827  N   LYS D 577       6.459  -6.953  54.386  1.00  0.00           N  
ATOM    828  CA  LYS D 577       7.841  -7.449  54.312  1.00  0.00           C  
ATOM    829  C   LYS D 577       7.936  -8.901  53.812  1.00  0.00           C  
ATOM    830  O   LYS D 577       6.924  -9.506  53.420  1.00  0.00           O  
ATOM    831  CB  LYS D 577       8.547  -7.309  55.673  1.00  0.00           C  
ATOM    832  CG  LYS D 577       8.320  -5.972  56.374  1.00  0.00           C  
ATOM    833  CD  LYS D 577       9.485  -5.628  57.305  1.00  0.00           C  
ATOM    834  CE  LYS D 577       9.419  -4.190  57.805  1.00  0.00           C  
ATOM    835  NZ  LYS D 577      10.785  -3.651  58.077  1.00  0.00           N  
ATOM    836  N   ASP D 578       9.162  -9.439  53.825  1.00  0.00           N  
ATOM    837  CA  ASP D 578       9.445 -10.816  53.385  1.00  0.00           C  
ATOM    838  C   ASP D 578       9.036 -11.025  51.925  1.00  0.00           C  
ATOM    839  O   ASP D 578       8.230 -11.906  51.599  1.00  0.00           O  
ATOM    840  CB  ASP D 578       8.777 -11.851  54.309  1.00  0.00           C  
ATOM    841  CG  ASP D 578       9.384 -11.867  55.708  1.00  0.00           C  
ATOM    842  OD1 ASP D 578      10.439 -11.213  55.920  1.00  0.00           O  
ATOM    843  OD2 ASP D 578       8.807 -12.541  56.593  1.00  0.00           O  
ATOM    844  N   LEU D 648       9.615 -10.194  51.063  1.00  0.00           N  
ATOM    845  CA  LEU D 648       9.306 -10.195  49.645  1.00  0.00           C  
ATOM    846  C   LEU D 648      10.435 -10.856  48.872  1.00  0.00           C  
ATOM    847  O   LEU D 648      11.600 -10.790  49.279  1.00  0.00           O  
ATOM    848  CB  LEU D 648       9.120  -8.756  49.158  1.00  0.00           C  
ATOM    849  CG  LEU D 648       7.986  -7.961  49.804  1.00  0.00           C  
ATOM    850  CD1 LEU D 648       8.082  -6.489  49.418  1.00  0.00           C  
ATOM    851  CD2 LEU D 648       6.637  -8.547  49.412  1.00  0.00           C  
ATOM    852  N   THR D 649      10.080 -11.498  47.762  1.00  0.00           N  
ATOM    853  CA  THR D 649      11.058 -12.046  46.824  1.00  0.00           C  
ATOM    854  C   THR D 649      11.402 -10.994  45.766  1.00  0.00           C  
ATOM    855  O   THR D 649      10.512 -10.295  45.277  1.00  0.00           O  
ATOM    856  CB  THR D 649      10.503 -13.299  46.115  1.00  0.00           C  
ATOM    857  OG1 THR D 649      10.100 -14.262  47.093  1.00  0.00           O  
ATOM    858  CG2 THR D 649      11.553 -13.922  45.200  1.00  0.00           C  
ATOM    859  N   ALA D 650      12.682 -10.877  45.416  1.00  0.00           N  
ATOM    860  CA  ALA D 650      13.084  -9.994  44.328  1.00  0.00           C  
ATOM    861  C   ALA D 650      12.702 -10.624  42.986  1.00  0.00           C  
ATOM    862  O   ALA D 650      12.775 -11.843  42.823  1.00  0.00           O  
ATOM    863  CB  ALA D 650      14.575  -9.727  44.383  1.00  0.00           C  
ATOM    864  N   VAL D 651      12.290  -9.782  42.037  1.00  0.00           N  
ATOM    865  CA  VAL D 651      11.894 -10.223  40.701  1.00  0.00           C  
ATOM    866  C   VAL D 651      12.936  -9.787  39.684  1.00  0.00           C  
ATOM    867  O   VAL D 651      13.307  -8.618  39.653  1.00  0.00           O  
ATOM    868  CB  VAL D 651      10.555  -9.595  40.293  1.00  0.00           C  
ATOM    869  CG1 VAL D 651      10.075 -10.179  38.975  1.00  0.00           C  
ATOM    870  CG2 VAL D 651       9.524  -9.803  41.379  1.00  0.00           C  
ATOM    871  N   SER D 652      13.388 -10.716  38.840  1.00  0.00           N  
ATOM    872  CA  SER D 652      14.420 -10.414  37.835  1.00  0.00           C  
ATOM    873  C   SER D 652      13.883  -9.473  36.766  1.00  0.00           C  
ATOM    874  O   SER D 652      12.676  -9.235  36.703  1.00  0.00           O  
ATOM    875  CB  SER D 652      14.943 -11.692  37.182  1.00  0.00           C  
ATOM    876  OG  SER D 652      15.968 -11.387  36.248  1.00  0.00           O  
ATOM    877  N   SER D 653      14.767  -8.948  35.919  1.00  0.00           N  
ATOM    878  CA  SER D 653      14.381  -7.828  35.063  1.00  0.00           C  
ATOM    879  C   SER D 653      14.996  -7.769  33.666  1.00  0.00           C  
ATOM    880  O   SER D 653      15.033  -6.696  33.069  1.00  0.00           O  
ATOM    881  CB  SER D 653      14.690  -6.519  35.794  1.00  0.00           C  
ATOM    882  OG  SER D 653      16.071  -6.215  35.746  1.00  0.00           O  
ATOM    883  N   LYS D 654      15.463  -8.893  33.129  1.00  0.00           N  
ATOM    884  CA  LYS D 654      16.009  -8.913  31.757  1.00  0.00           C  
ATOM    885  C   LYS D 654      17.079  -7.819  31.536  1.00  0.00           C  
ATOM    886  O   LYS D 654      17.298  -7.358  30.418  1.00  0.00           O  
ATOM    887  CB  LYS D 654      14.865  -8.809  30.717  1.00  0.00           C  
ATOM    888  CG  LYS D 654      14.392 -10.158  30.134  1.00  0.00           C  
ATOM    889  CD  LYS D 654      13.781 -11.095  31.190  1.00  0.00           C  
ATOM    890  CE  LYS D 654      14.167 -12.559  30.968  1.00  0.00           C  
ATOM    891  NZ  LYS D 654      14.254 -13.296  32.258  1.00  0.00           N  
ATOM    892  N   LEU D 655      17.759  -7.438  32.613  1.00  0.00           N  
ATOM    893  CA  LEU D 655      18.728  -6.354  32.595  1.00  0.00           C  
ATOM    894  C   LEU D 655      20.007  -6.901  33.226  1.00  0.00           C  
ATOM    895  O   LEU D 655      20.029  -7.212  34.419  1.00  0.00           O  
ATOM    896  CB  LEU D 655      18.180  -5.159  33.384  1.00  0.00           C  
ATOM    897  CG  LEU D 655      18.427  -3.757  32.829  1.00  0.00           C  
ATOM    898  CD1 LEU D 655      17.947  -3.646  31.397  1.00  0.00           C  
ATOM    899  CD2 LEU D 655      17.742  -2.727  33.701  1.00  0.00           C  
ATOM    900  N   THR D 656      21.057  -7.031  32.416  1.00  0.00           N  
ATOM    901  CA  THR D 656      22.261  -7.771  32.792  1.00  0.00           C  
ATOM    902  C   THR D 656      23.373  -6.856  33.289  1.00  0.00           C  
ATOM    903  O   THR D 656      23.419  -5.684  32.933  1.00  0.00           O  
ATOM    904  CB  THR D 656      22.766  -8.613  31.598  1.00  0.00           C  
ATOM    905  OG1 THR D 656      22.117  -9.891  31.612  1.00  0.00           O  
ATOM    906  CG2 THR D 656      24.279  -8.803  31.643  1.00  0.00           C  
ATOM    907  N   LEU D 657      24.245  -7.402  34.137  1.00  0.00           N  
ATOM    908  CA  LEU D 657      25.491  -6.740  34.533  1.00  0.00           C  
ATOM    909  C   LEU D 657      26.598  -7.146  33.572  1.00  0.00           C  
ATOM    910  O   LEU D 657      26.866  -8.333  33.386  1.00  0.00           O  
ATOM    911  CB  LEU D 657      25.903  -7.118  35.964  1.00  0.00           C  
ATOM    912  CG  LEU D 657      25.457  -6.200  37.105  1.00  0.00           C  
ATOM    913  CD1 LEU D 657      25.865  -6.790  38.450  1.00  0.00           C  
ATOM    914  CD2 LEU D 657      26.031  -4.803  36.939  1.00  0.00           C  
ATOM    915  N   ARG D 658      27.244  -6.149  32.983  1.00  0.00           N  
ATOM    916  CA  ARG D 658      28.315  -6.358  32.016  1.00  0.00           C  
ATOM    917  C   ARG D 658      29.400  -7.279  32.541  1.00  0.00           C  
ATOM    918  O   ARG D 658      30.050  -6.962  33.532  1.00  0.00           O  
ATOM    919  CB  ARG D 658      28.941  -5.005  31.659  1.00  0.00           C  
ATOM    920  CG  ARG D 658      30.210  -5.090  30.838  1.00  0.00           C  
ATOM    921  CD  ARG D 658      30.784  -3.723  30.586  1.00  0.00           C  
ATOM    922  NE  ARG D 658      31.177  -3.059  31.826  1.00  0.00           N  
ATOM    923  CZ  ARG D 658      31.580  -1.792  31.910  1.00  0.00           C  
ATOM    924  NH1 ARG D 658      31.657  -1.013  30.829  1.00  0.00           N  
ATOM    925  NH2 ARG D 658      31.910  -1.296  33.092  1.00  0.00           N  
ATOM    926  N   SER D 659      29.595  -8.410  31.871  1.00  0.00           N  
ATOM    927  CA  SER D 659      30.725  -9.297  32.172  1.00  0.00           C  
ATOM    928  C   SER D 659      31.872  -9.071  31.191  1.00  0.00           C  
ATOM    929  O   SER D 659      33.038  -9.221  31.554  1.00  0.00           O  
ATOM    930  CB  SER D 659      30.300 -10.771  32.153  1.00  0.00           C  
ATOM    931  OG  SER D 659      30.253 -11.296  30.837  1.00  0.00           O  
ATOM    932  N   HIS D 660      31.530  -8.724  29.950  1.00  0.00           N  
ATOM    933  CA  HIS D 660      32.521  -8.429  28.921  1.00  0.00           C  
ATOM    934  C   HIS D 660      32.603  -6.935  28.646  1.00  0.00           C  
ATOM    935  O   HIS D 660      31.606  -6.315  28.326  1.00  0.00           O  
ATOM    936  CB  HIS D 660      32.161  -9.140  27.615  1.00  0.00           C  
ATOM    937  CG  HIS D 660      31.972 -10.619  27.751  1.00  0.00           C  
ATOM    938  ND1 HIS D 660      32.963 -11.457  28.210  1.00  0.00           N  
ATOM    939  CD2 HIS D 660      30.911 -11.412  27.473  1.00  0.00           C  
ATOM    940  CE1 HIS D 660      32.519 -12.702  28.217  1.00  0.00           C  
ATOM    941  NE2 HIS D 660      31.274 -12.701  27.777  1.00  0.00           N  
ATOM    942  N   MET D 661      33.798  -6.358  28.741  1.00  0.00           N  
ATOM    943  CA  MET D 661      34.002  -4.937  28.388  1.00  0.00           C  
ATOM    944  C   MET D 661      33.557  -4.653  26.953  1.00  0.00           C  
ATOM    945  O   MET D 661      33.071  -3.554  26.657  1.00  0.00           O  
ATOM    946  CB  MET D 661      35.475  -4.515  28.551  1.00  0.00           C  
ATOM    947  CG  MET D 661      35.871  -4.136  29.962  1.00  0.00           C  
ATOM    948  SD  MET D 661      34.920  -2.772  30.648  1.00  0.00           S  
ATOM    949  CE  MET D 661      35.414  -1.407  29.593  1.00  0.00           C  
ATOM    950  N   THR D 662      33.748  -5.652  26.084  1.00  0.00           N  
ATOM    951  CA  THR D 662      33.395  -5.563  24.666  1.00  0.00           C  
ATOM    952  C   THR D 662      31.906  -5.253  24.455  1.00  0.00           C  
ATOM    953  O   THR D 662      31.552  -4.475  23.568  1.00  0.00           O  
ATOM    954  CB  THR D 662      33.845  -6.824  23.862  1.00  0.00           C  
ATOM    955  OG1 THR D 662      32.944  -7.064  22.779  1.00  0.00           O  
ATOM    956  CG2 THR D 662      33.886  -8.047  24.730  1.00  0.00           C  
ATOM    957  N   SER D 663      31.038  -5.817  25.284  1.00  0.00           N  
ATOM    958  CA  SER D 663      29.604  -5.562  25.142  1.00  0.00           C  
ATOM    959  C   SER D 663      29.241  -4.094  25.366  1.00  0.00           C  
ATOM    960  O   SER D 663      28.172  -3.646  24.944  1.00  0.00           O  
ATOM    961  CB  SER D 663      28.782  -6.454  26.083  1.00  0.00           C  
ATOM    962  OG  SER D 663      29.000  -6.108  27.435  1.00  0.00           O  
ATOM    963  N   GLY D 664      30.115  -3.352  26.035  1.00  0.00           N  
ATOM    964  CA  GLY D 664      29.941  -1.904  26.184  1.00  0.00           C  
ATOM    965  C   GLY D 664      30.483  -1.084  25.019  1.00  0.00           C  
ATOM    966  O   GLY D 664      30.002   0.019  24.766  1.00  0.00           O  
ATOM    967  N   TRP D 665      31.497  -1.611  24.327  1.00  0.00           N  
ATOM    968  CA  TRP D 665      32.077  -0.943  23.154  1.00  0.00           C  
ATOM    969  C   TRP D 665      31.097  -0.886  21.986  1.00  0.00           C  
ATOM    970  O   TRP D 665      30.959   0.155  21.340  1.00  0.00           O  
ATOM    971  CB  TRP D 665      33.365  -1.635  22.685  1.00  0.00           C  
ATOM    972  CG  TRP D 665      34.531  -1.386  23.553  1.00  0.00           C  
ATOM    973  CD1 TRP D 665      35.341  -2.318  24.114  1.00  0.00           C  
ATOM    974  CD2 TRP D 665      35.027  -0.114  23.979  1.00  0.00           C  
ATOM    975  NE1 TRP D 665      36.314  -1.708  24.863  1.00  0.00           N  
ATOM    976  CE2 TRP D 665      36.141  -0.353  24.799  1.00  0.00           C  
ATOM    977  CE3 TRP D 665      34.633   1.206  23.748  1.00  0.00           C  
ATOM    978  CZ2 TRP D 665      36.863   0.669  25.395  1.00  0.00           C  
ATOM    979  CZ3 TRP D 665      35.362   2.227  24.335  1.00  0.00           C  
ATOM    980  CH2 TRP D 665      36.461   1.950  25.152  1.00  0.00           C  
ATOM    981  N   PHE D 666      30.436  -2.008  21.704  1.00  0.00           N  
ATOM    982  CA  PHE D 666      29.418  -2.044  20.662  1.00  0.00           C  
ATOM    983  C   PHE D 666      28.444  -0.894  20.849  1.00  0.00           C  
ATOM    984  O   PHE D 666      28.127  -0.185  19.900  1.00  0.00           O  
ATOM    985  CB  PHE D 666      28.671  -3.381  20.657  1.00  0.00           C  
ATOM    986  CG  PHE D 666      29.384  -4.466  19.898  1.00  0.00           C  
ATOM    987  CD1 PHE D 666      29.986  -5.523  20.564  1.00  0.00           C  
ATOM    988  CD2 PHE D 666      29.466  -4.419  18.508  1.00  0.00           C  
ATOM    989  CE1 PHE D 666      30.654  -6.522  19.858  1.00  0.00           C  
ATOM    990  CE2 PHE D 666      30.132  -5.414  17.795  1.00  0.00           C  
ATOM    991  CZ  PHE D 666      30.725  -6.468  18.473  1.00  0.00           C  
ATOM    992  N   LEU D 667      28.009  -0.685  22.083  1.00  0.00           N  
ATOM    993  CA  LEU D 667      27.073   0.389  22.390  1.00  0.00           C  
ATOM    994  C   LEU D 667      27.686   1.786  22.197  1.00  0.00           C  
ATOM    995  O   LEU D 667      27.089   2.639  21.557  1.00  0.00           O  
ATOM    996  CB  LEU D 667      26.535   0.217  23.815  1.00  0.00           C  
ATOM    997  CG  LEU D 667      25.725  -1.064  24.048  1.00  0.00           C  
ATOM    998  CD1 LEU D 667      25.610  -1.375  25.529  1.00  0.00           C  
ATOM    999  CD2 LEU D 667      24.348  -0.936  23.405  1.00  0.00           C  
ATOM   1000  N   THR D 668      28.876   2.009  22.738  1.00  0.00           N  
ATOM   1001  CA  THR D 668      29.545   3.303  22.634  1.00  0.00           C  
ATOM   1002  C   THR D 668      29.929   3.647  21.200  1.00  0.00           C  
ATOM   1003  O   THR D 668      29.620   4.737  20.717  1.00  0.00           O  
ATOM   1004  CB  THR D 668      30.824   3.336  23.476  1.00  0.00           C  
ATOM   1005  OG1 THR D 668      30.489   3.154  24.853  1.00  0.00           O  
ATOM   1006  CG2 THR D 668      31.549   4.662  23.316  1.00  0.00           C  
ATOM   1007  N   VAL D 669      30.618   2.722  20.533  1.00  0.00           N  
ATOM   1008  CA  VAL D 669      31.080   2.944  19.160  1.00  0.00           C  
ATOM   1009  C   VAL D 669      29.886   3.180  18.233  1.00  0.00           C  
ATOM   1010  O   VAL D 669      29.896   4.127  17.448  1.00  0.00           O  
ATOM   1011  CB  VAL D 669      31.952   1.772  18.616  1.00  0.00           C  
ATOM   1012  CG1 VAL D 669      32.373   2.040  17.180  1.00  0.00           C  
ATOM   1013  CG2 VAL D 669      33.176   1.571  19.477  1.00  0.00           C  
ATOM   1014  N   SER D 670      28.853   2.346  18.343  1.00  0.00           N  
ATOM   1015  CA  SER D 670      27.666   2.494  17.501  1.00  0.00           C  
ATOM   1016  C   SER D 670      27.183   3.940  17.515  1.00  0.00           C  
ATOM   1017  O   SER D 670      27.002   4.554  16.468  1.00  0.00           O  
ATOM   1018  CB  SER D 670      26.541   1.559  17.965  1.00  0.00           C  
ATOM   1019  OG  SER D 670      25.369   1.726  17.185  1.00  0.00           O  
ATOM   1020  N   ASP D 671      27.013   4.489  18.711  1.00  0.00           N  
ATOM   1021  CA  ASP D 671      26.477   5.840  18.864  1.00  0.00           C  
ATOM   1022  C   ASP D 671      27.471   6.926  18.453  1.00  0.00           C  
ATOM   1023  O   ASP D 671      27.072   8.067  18.255  1.00  0.00           O  
ATOM   1024  CB  ASP D 671      26.020   6.086  20.305  1.00  0.00           C  
ATOM   1025  CG  ASP D 671      24.626   6.680  20.371  1.00  0.00           C  
ATOM   1026  OD1 ASP D 671      23.662   5.899  20.560  1.00  0.00           O  
ATOM   1027  OD2 ASP D 671      24.488   7.915  20.211  1.00  0.00           O  
ATOM   1028  N   LEU D 672      28.757   6.582  18.361  1.00  0.00           N  
ATOM   1029  CA  LEU D 672      29.784   7.533  17.913  1.00  0.00           C  
ATOM   1030  C   LEU D 672      29.810   7.681  16.396  1.00  0.00           C  
ATOM   1031  O   LEU D 672      30.222   8.724  15.887  1.00  0.00           O  
ATOM   1032  CB  LEU D 672      31.175   7.112  18.403  1.00  0.00           C  
ATOM   1033  CG  LEU D 672      31.503   7.378  19.873  1.00  0.00           C  
ATOM   1034  CD1 LEU D 672      32.757   6.588  20.259  1.00  0.00           C  
ATOM   1035  CD2 LEU D 672      31.681   8.867  20.146  1.00  0.00           C  
ATOM   1036  N   MET D 675      29.385   6.644  15.675  1.00  0.00           N  
ATOM   1037  CA  MET D 675      29.497   6.653  14.220  1.00  0.00           C  
ATOM   1038  C   MET D 675      28.675   7.787  13.654  1.00  0.00           C  
ATOM   1039  O   MET D 675      27.538   8.012  14.075  1.00  0.00           O  
ATOM   1040  CB  MET D 675      29.043   5.331  13.607  1.00  0.00           C  
ATOM   1041  CG  MET D 675      29.837   4.130  14.054  1.00  0.00           C  
ATOM   1042  SD  MET D 675      31.417   3.941  13.206  1.00  0.00           S  
ATOM   1043  CE  MET D 675      32.082   5.591  13.118  1.00  0.00           C  
ATOM   1044  N   ASN D 677      29.270   8.513  12.712  1.00  0.00           N  
ATOM   1045  CA  ASN D 677      28.631   9.671  12.082  1.00  0.00           C  
ATOM   1046  C   ASN D 677      28.414  10.857  13.042  1.00  0.00           C  
ATOM   1047  O   ASN D 677      27.621  11.755  12.766  1.00  0.00           O  
ATOM   1048  CB  ASN D 677      27.323   9.255  11.394  1.00  0.00           C  
ATOM   1049  CG  ASN D 677      27.510   8.073  10.438  1.00  0.00           C  
ATOM   1050  OD1 ASN D 677      28.444   8.048   9.636  1.00  0.00           O  
ATOM   1051  ND2 ASN D 677      26.614   7.094  10.521  1.00  0.00           N  
ATOM   1052  N   LYS D 681      29.133  10.847  14.162  1.00  0.00           N  
ATOM   1053  CA  LYS D 681      29.223  11.993  15.065  1.00  0.00           C  
ATOM   1054  C   LYS D 681      30.695  12.351  15.187  1.00  0.00           C  
ATOM   1055  O   LYS D 681      31.129  13.419  14.766  1.00  0.00           O  
ATOM   1056  CB  LYS D 681      28.714  11.632  16.460  1.00  0.00           C  
ATOM   1057  CG  LYS D 681      27.231  11.774  16.718  1.00  0.00           C  
ATOM   1058  CD  LYS D 681      26.861  10.820  17.861  1.00  0.00           C  
ATOM   1059  CE  LYS D 681      25.789  11.335  18.809  1.00  0.00           C  
ATOM   1060  NZ  LYS D 681      25.779  10.521  20.074  1.00  0.00           N  
ATOM   1061  N   LYS D 683      31.451  11.431  15.782  1.00  0.00           N  
ATOM   1062  CA  LYS D 683      32.868  11.605  16.030  1.00  0.00           C  
ATOM   1063  C   LYS D 683      33.602  11.180  14.768  1.00  0.00           C  
ATOM   1064  O   LYS D 683      33.367  10.092  14.252  1.00  0.00           O  
ATOM   1065  CB  LYS D 683      33.291  10.738  17.223  1.00  0.00           C  
ATOM   1066  CG  LYS D 683      34.696  10.970  17.758  1.00  0.00           C  
ATOM   1067  CD  LYS D 683      34.991   9.977  18.861  1.00  0.00           C  
ATOM   1068  CE  LYS D 683      36.403  10.088  19.353  1.00  0.00           C  
ATOM   1069  NZ  LYS D 683      36.640  11.385  20.002  1.00  0.00           N  
ATOM   1070  N   PRO D 684      34.473  12.048  14.245  1.00  0.00           N  
ATOM   1071  CA  PRO D 684      35.226  11.672  13.066  1.00  0.00           C  
ATOM   1072  C   PRO D 684      36.183  10.530  13.337  1.00  0.00           C  
ATOM   1073  O   PRO D 684      36.806  10.498  14.386  1.00  0.00           O  
ATOM   1074  CB  PRO D 684      35.993  12.948  12.729  1.00  0.00           C  
ATOM   1075  CG  PRO D 684      36.058  13.702  13.985  1.00  0.00           C  
ATOM   1076  CD  PRO D 684      34.795  13.413  14.688  1.00  0.00           C  
ATOM   1077  N   LEU D 685      36.279   9.597  12.397  1.00  0.00           N  
ATOM   1078  CA  LEU D 685      37.186   8.450  12.514  1.00  0.00           C  
ATOM   1079  C   LEU D 685      38.605   8.873  12.140  1.00  0.00           C  
ATOM   1080  O   LEU D 685      38.795   9.943  11.562  1.00  0.00           O  
ATOM   1081  CB  LEU D 685      36.722   7.288  11.622  1.00  0.00           C  
ATOM   1082  CG  LEU D 685      35.420   6.624  12.073  1.00  0.00           C  
ATOM   1083  CD1 LEU D 685      34.216   7.300  11.399  1.00  0.00           C  
ATOM   1084  CD2 LEU D 685      35.428   5.134  11.787  1.00  0.00           C  
ATOM   1085  N   PRO D 686      39.615   8.066  12.519  1.00  0.00           N  
ATOM   1086  CA  PRO D 686      39.500   6.878  13.349  1.00  0.00           C  
ATOM   1087  C   PRO D 686      39.462   7.314  14.779  1.00  0.00           C  
ATOM   1088  O   PRO D 686      39.735   8.481  15.064  1.00  0.00           O  
ATOM   1089  CB  PRO D 686      40.804   6.140  13.085  1.00  0.00           C  
ATOM   1090  CG  PRO D 686      41.771   7.216  12.867  1.00  0.00           C  
ATOM   1091  CD  PRO D 686      41.019   8.332  12.173  1.00  0.00           C  
ATOM   1092  N   PHE D 687      39.132   6.399  15.676  1.00  0.00           N  
ATOM   1093  CA  PHE D 687      39.283   6.708  17.075  1.00  0.00           C  
ATOM   1094  C   PHE D 687      39.893   5.583  17.860  1.00  0.00           C  
ATOM   1095  O   PHE D 687      39.550   4.423  17.661  1.00  0.00           O  
ATOM   1096  CB  PHE D 687      37.983   7.207  17.714  1.00  0.00           C  
ATOM   1097  CG  PHE D 687      36.712   6.715  17.064  1.00  0.00           C  
ATOM   1098  CD1 PHE D 687      36.281   5.414  17.253  1.00  0.00           C  
ATOM   1099  CD2 PHE D 687      35.906   7.591  16.337  1.00  0.00           C  
ATOM   1100  CE1 PHE D 687      35.095   4.981  16.690  1.00  0.00           C  
ATOM   1101  CE2 PHE D 687      34.721   7.166  15.780  1.00  0.00           C  
ATOM   1102  CZ  PHE D 687      34.311   5.862  15.952  1.00  0.00           C  
ATOM   1103  N   LYS D 688      40.842   5.955  18.720  1.00  0.00           N  
ATOM   1104  CA  LYS D 688      41.434   5.065  19.702  1.00  0.00           C  
ATOM   1105  C   LYS D 688      40.736   5.356  21.022  1.00  0.00           C  
ATOM   1106  O   LYS D 688      40.794   6.469  21.509  1.00  0.00           O  
ATOM   1107  CB  LYS D 688      42.935   5.340  19.836  1.00  0.00           C  
ATOM   1108  CG  LYS D 688      43.729   5.266  18.540  1.00  0.00           C  
ATOM   1109  CD  LYS D 688      45.227   5.408  18.816  1.00  0.00           C  
ATOM   1110  CE  LYS D 688      46.072   5.032  17.585  1.00  0.00           C  
ATOM   1111  NZ  LYS D 688      47.488   4.626  17.932  1.00  0.00           N  
ATOM   1112  N   LEU D 689      40.055   4.363  21.578  1.00  0.00           N  
ATOM   1113  CA  LEU D 689      39.274   4.534  22.790  1.00  0.00           C  
ATOM   1114  C   LEU D 689      39.717   3.512  23.813  1.00  0.00           C  
ATOM   1115  O   LEU D 689      39.957   2.364  23.469  1.00  0.00           O  
ATOM   1116  CB  LEU D 689      37.794   4.323  22.485  1.00  0.00           C  
ATOM   1117  CG  LEU D 689      37.266   5.080  21.263  1.00  0.00           C  
ATOM   1118  CD1 LEU D 689      35.763   4.895  21.087  1.00  0.00           C  
ATOM   1119  CD2 LEU D 689      37.598   6.560  21.371  1.00  0.00           C  
ATOM   1120  N   PHE D 690      39.825   3.916  25.071  1.00  0.00           N  
ATOM   1121  CA  PHE D 690      40.179   2.970  26.129  1.00  0.00           C  
ATOM   1122  C   PHE D 690      39.285   3.166  27.335  1.00  0.00           C  
ATOM   1123  O   PHE D 690      38.655   4.225  27.487  1.00  0.00           O  
ATOM   1124  CB  PHE D 690      41.660   3.105  26.532  1.00  0.00           C  
ATOM   1125  CG  PHE D 690      41.938   4.227  27.511  1.00  0.00           C  
ATOM   1126  CD1 PHE D 690      42.181   3.959  28.841  1.00  0.00           C  
ATOM   1127  CD2 PHE D 690      41.950   5.548  27.095  1.00  0.00           C  
ATOM   1128  CE1 PHE D 690      42.420   4.986  29.730  1.00  0.00           C  
ATOM   1129  CE2 PHE D 690      42.204   6.571  27.988  1.00  0.00           C  
ATOM   1130  CZ  PHE D 690      42.438   6.287  29.304  1.00  0.00           C  
ATOM   1131  N   SER D 691      39.245   2.141  28.184  1.00  0.00           N  
ATOM   1132  CA  SER D 691      38.475   2.179  29.409  1.00  0.00           C  
ATOM   1133  C   SER D 691      38.844   1.036  30.314  1.00  0.00           C  
ATOM   1134  O   SER D 691      38.567  -0.112  29.985  1.00  0.00           O  
ATOM   1135  CB  SER D 691      37.006   2.049  29.091  1.00  0.00           C  
ATOM   1136  OG  SER D 691      36.317   1.690  30.264  1.00  0.00           O  
ATOM   1137  N   ILE D 692      39.464   1.344  31.452  1.00  0.00           N  
ATOM   1138  CA  ILE D 692      39.678   0.345  32.511  1.00  0.00           C  
ATOM   1139  C   ILE D 692      38.542   0.498  33.521  1.00  0.00           C  
ATOM   1140  O   ILE D 692      38.297   1.588  34.029  1.00  0.00           O  
ATOM   1141  CB  ILE D 692      41.030   0.487  33.227  1.00  0.00           C  
ATOM   1142  CG1 ILE D 692      42.182   0.593  32.224  1.00  0.00           C  
ATOM   1143  CG2 ILE D 692      41.241  -0.703  34.128  1.00  0.00           C  
ATOM   1144  CD1 ILE D 692      42.596   2.030  31.891  1.00  0.00           C  
ATOM   1145  N   ASP D 693      37.835  -0.590  33.795  1.00  0.00           N  
ATOM   1146  CA  ASP D 693      36.576  -0.494  34.526  1.00  0.00           C  
ATOM   1147  C   ASP D 693      36.121  -1.856  35.092  1.00  0.00           C  
ATOM   1148  O   ASP D 693      36.715  -2.910  34.815  1.00  0.00           O  
ATOM   1149  CB  ASP D 693      35.503   0.094  33.603  1.00  0.00           C  
ATOM   1150  CG  ASP D 693      34.279   0.575  34.350  1.00  0.00           C  
ATOM   1151  OD1 ASP D 693      34.251   0.431  35.597  1.00  0.00           O  
ATOM   1152  OD2 ASP D 693      33.334   1.089  33.684  1.00  0.00           O  
ATOM   1153  N   ARG D 695      35.064  -1.808  35.892  1.00  0.00           N  
ATOM   1154  CA  ARG D 695      34.614  -2.940  36.658  1.00  0.00           C  
ATOM   1155  C   ARG D 695      33.689  -3.823  35.826  1.00  0.00           C  
ATOM   1156  O   ARG D 695      33.020  -3.351  34.915  1.00  0.00           O  
ATOM   1157  CB  ARG D 695      33.918  -2.423  37.927  1.00  0.00           C  
ATOM   1158  CG  ARG D 695      33.848  -3.435  39.064  1.00  0.00           C  
ATOM   1159  CD  ARG D 695      34.066  -2.800  40.449  1.00  0.00           C  
ATOM   1160  NE  ARG D 695      34.672  -3.785  41.346  1.00  0.00           N  
ATOM   1161  CZ  ARG D 695      35.259  -3.519  42.508  1.00  0.00           C  
ATOM   1162  NH1 ARG D 695      35.328  -2.279  42.951  1.00  0.00           N  
ATOM   1163  NH2 ARG D 695      35.780  -4.519  43.231  1.00  0.00           N  
ATOM   1164  N   CYS D 696      33.674  -5.112  36.144  1.00  0.00           N  
ATOM   1165  CA  CYS D 696      32.868  -6.106  35.422  1.00  0.00           C  
ATOM   1166  C   CYS D 696      32.457  -7.231  36.356  1.00  0.00           C  
ATOM   1167  O   CYS D 696      33.086  -7.443  37.387  1.00  0.00           O  
ATOM   1168  CB  CYS D 696      33.648  -6.686  34.245  1.00  0.00           C  
ATOM   1169  SG  CYS D 696      33.626  -5.671  32.749  1.00  0.00           S  
ATOM   1170  N   PHE D 697      31.401  -7.943  35.990  1.00  0.00           N  
ATOM   1171  CA  PHE D 697      30.766  -8.888  36.897  1.00  0.00           C  
ATOM   1172  C   PHE D 697      30.423 -10.183  36.175  1.00  0.00           C  
ATOM   1173  O   PHE D 697      29.751 -10.179  35.149  1.00  0.00           O  
ATOM   1174  CB  PHE D 697      29.483  -8.289  37.483  1.00  0.00           C  
ATOM   1175  CG  PHE D 697      29.697  -7.042  38.282  1.00  0.00           C  
ATOM   1176  CD1 PHE D 697      29.839  -5.817  37.654  1.00  0.00           C  
ATOM   1177  CD2 PHE D 697      29.738  -7.090  39.667  1.00  0.00           C  
ATOM   1178  CE1 PHE D 697      30.045  -4.667  38.393  1.00  0.00           C  
ATOM   1179  CE2 PHE D 697      29.938  -5.934  40.416  1.00  0.00           C  
ATOM   1180  CZ  PHE D 697      30.091  -4.728  39.779  1.00  0.00           C  
ATOM   1181  N   ARG D 698      30.873 -11.295  36.725  1.00  0.00           N  
ATOM   1182  CA  ARG D 698      30.615 -12.573  36.117  1.00  0.00           C  
ATOM   1183  C   ARG D 698      30.237 -13.575  37.194  1.00  0.00           C  
ATOM   1184  O   ARG D 698      30.931 -13.741  38.202  1.00  0.00           O  
ATOM   1185  CB  ARG D 698      31.839 -13.051  35.344  1.00  0.00           C  
ATOM   1186  CG  ARG D 698      31.562 -14.253  34.466  1.00  0.00           C  
ATOM   1187  CD  ARG D 698      32.812 -15.062  34.157  1.00  0.00           C  
ATOM   1188  NE  ARG D 698      32.481 -16.470  33.918  1.00  0.00           N  
ATOM   1189  CZ  ARG D 698      33.374 -17.424  33.655  1.00  0.00           C  
ATOM   1190  NH1 ARG D 698      34.672 -17.120  33.577  1.00  0.00           N  
ATOM   1191  NH2 ARG D 698      32.975 -18.684  33.466  1.00  0.00           N  
ATOM   1192  N   ARG D 699      29.116 -14.243  36.973  1.00  0.00           N  
ATOM   1193  CA  ARG D 699      28.613 -15.198  37.930  1.00  0.00           C  
ATOM   1194  C   ARG D 699      29.644 -16.315  38.069  1.00  0.00           C  
ATOM   1195  O   ARG D 699      30.127 -16.849  37.070  1.00  0.00           O  
ATOM   1196  CB  ARG D 699      27.242 -15.709  37.476  1.00  0.00           C  
ATOM   1197  CG  ARG D 699      26.549 -16.587  38.487  1.00  0.00           C  
ATOM   1198  CD  ARG D 699      25.039 -16.361  38.551  1.00  0.00           C  
ATOM   1199  NE  ARG D 699      24.334 -17.642  38.584  1.00  0.00           N  
ATOM   1200  CZ  ARG D 699      23.700 -18.195  37.551  1.00  0.00           C  
ATOM   1201  NH1 ARG D 699      23.619 -17.578  36.374  1.00  0.00           N  
ATOM   1202  NH2 ARG D 699      23.117 -19.372  37.706  1.00  0.00           N  
ATOM   1203  N   GLU D 700      30.020 -16.617  39.312  1.00  0.00           N  
ATOM   1204  CA  GLU D 700      31.003 -17.670  39.601  1.00  0.00           C  
ATOM   1205  C   GLU D 700      30.529 -18.564  40.737  1.00  0.00           C  
ATOM   1206  O   GLU D 700      30.244 -18.081  41.833  1.00  0.00           O  
ATOM   1207  CB  GLU D 700      32.352 -17.043  39.972  1.00  0.00           C  
ATOM   1208  CG  GLU D 700      33.124 -16.453  38.777  1.00  0.00           C  
ATOM   1209  CD  GLU D 700      33.896 -17.508  37.973  1.00  0.00           C  
ATOM   1210  OE1 GLU D 700      33.743 -18.731  38.237  1.00  0.00           O  
ATOM   1211  OE2 GLU D 700      34.665 -17.097  37.075  1.00  0.00           O  
ATOM   1212  N   GLN D 703      30.468 -19.870  40.482  1.00  0.00           N  
ATOM   1213  CA  GLN D 703      30.039 -20.850  41.499  1.00  0.00           C  
ATOM   1214  C   GLN D 703      30.818 -20.761  42.798  1.00  0.00           C  
ATOM   1215  O   GLN D 703      30.319 -21.148  43.860  1.00  0.00           O  
ATOM   1216  CB  GLN D 703      30.220 -22.273  40.995  1.00  0.00           C  
ATOM   1217  CG  GLN D 703      29.190 -22.704  39.998  1.00  0.00           C  
ATOM   1218  CD  GLN D 703      29.350 -24.166  39.611  1.00  0.00           C  
ATOM   1219  OE1 GLN D 703      30.433 -24.588  39.203  1.00  0.00           O  
ATOM   1220  NE2 GLN D 703      28.277 -24.951  39.745  1.00  0.00           N  
ATOM   1221  N   LYS D 712      32.061 -20.304  42.689  1.00  0.00           N  
ATOM   1222  CA  LYS D 712      32.961 -20.239  43.819  1.00  0.00           C  
ATOM   1223  C   LYS D 712      34.164 -19.381  43.525  1.00  0.00           C  
ATOM   1224  O   LYS D 712      34.903 -19.627  42.565  1.00  0.00           O  
ATOM   1225  CB  LYS D 712      33.457 -21.635  44.165  1.00  0.00           C  
ATOM   1226  CG  LYS D 712      33.008 -22.080  45.511  1.00  0.00           C  
ATOM   1227  CD  LYS D 712      33.452 -23.478  45.771  1.00  0.00           C  
ATOM   1228  CE  LYS D 712      33.066 -23.886  47.171  1.00  0.00           C  
ATOM   1229  NZ  LYS D 712      33.694 -25.179  47.575  1.00  0.00           N  
ATOM   1230  N   GLU D 713      34.386 -18.390  44.372  1.00  0.00           N  
ATOM   1231  CA  GLU D 713      35.600 -17.612  44.276  1.00  0.00           C  
ATOM   1232  C   GLU D 713      36.727 -18.497  44.824  1.00  0.00           C  
ATOM   1233  O   GLU D 713      36.478 -19.515  45.526  1.00  0.00           O  
ATOM   1234  CB  GLU D 713      35.445 -16.278  45.011  1.00  0.00           C  
ATOM   1235  CG  GLU D 713      34.437 -15.379  44.309  1.00  0.00           C  
ATOM   1236  CD  GLU D 713      34.286 -14.035  44.976  1.00  0.00           C  
ATOM   1237  OE1 GLU D 713      34.763 -13.898  46.123  1.00  0.00           O  
ATOM   1238  OE2 GLU D 713      33.698 -13.110  44.361  1.00  0.00           O  
ATOM   1239  N   ASP D 714      37.953 -18.156  44.436  1.00  0.00           N  
ATOM   1240  CA  ASP D 714      39.128 -18.882  44.908  1.00  0.00           C  
ATOM   1241  C   ASP D 714      40.363 -17.983  44.777  1.00  0.00           C  
ATOM   1242  O   ASP D 714      40.246 -16.748  44.872  1.00  0.00           O  
ATOM   1243  CB  ASP D 714      39.270 -20.232  44.163  1.00  0.00           C  
ATOM   1244  CG  ASP D 714      39.396 -20.073  42.648  1.00  0.00           C  
ATOM   1245  OD1 ASP D 714      39.308 -18.943  42.129  1.00  0.00           O  
ATOM   1246  OD2 ASP D 714      39.581 -21.100  41.968  1.00  0.00           O  
ATOM   1247  N   LYS D 715      41.532 -18.604  44.595  1.00  0.00           N  
ATOM   1248  CA  LYS D 715      42.775 -17.875  44.330  1.00  0.00           C  
ATOM   1249  C   LYS D 715      42.762 -17.211  42.949  1.00  0.00           C  
ATOM   1250  O   LYS D 715      43.404 -16.172  42.747  1.00  0.00           O  
ATOM   1251  CB  LYS D 715      43.974 -18.827  44.425  1.00  0.00           C  
ATOM   1252  CG  LYS D 715      44.078 -19.776  43.236  1.00  0.00           C  
ATOM   1253  CD  LYS D 715      44.737 -21.101  43.587  1.00  0.00           C  
ATOM   1254  CE  LYS D 715      46.249 -21.060  43.440  1.00  0.00           C  
ATOM   1255  NZ  LYS D 715      46.812 -22.440  43.565  1.00  0.00           N  
ATOM   1256  N   SER D 716      42.022 -17.813  42.014  1.00  0.00           N  
ATOM   1257  CA  SER D 716      42.071 -17.430  40.606  1.00  0.00           C  
ATOM   1258  C   SER D 716      40.725 -16.998  40.000  1.00  0.00           C  
ATOM   1259  O   SER D 716      40.630 -16.861  38.770  1.00  0.00           O  
ATOM   1260  CB  SER D 716      42.614 -18.609  39.801  1.00  0.00           C  
ATOM   1261  OG  SER D 716      41.748 -19.729  39.912  1.00  0.00           O  
ATOM   1262  N   HIS D 718      39.694 -16.797  40.834  1.00  0.00           N  
ATOM   1263  CA  HIS D 718      38.355 -16.402  40.343  1.00  0.00           C  
ATOM   1264  C   HIS D 718      37.611 -15.459  41.287  1.00  0.00           C  
ATOM   1265  O   HIS D 718      37.476 -15.738  42.478  1.00  0.00           O  
ATOM   1266  CB  HIS D 718      37.480 -17.635  40.107  1.00  0.00           C  
ATOM   1267  CG  HIS D 718      38.088 -18.634  39.181  1.00  0.00           C  
ATOM   1268  ND1 HIS D 718      38.660 -18.278  37.976  1.00  0.00           N  
ATOM   1269  CD2 HIS D 718      38.203 -19.980  39.275  1.00  0.00           C  
ATOM   1270  CE1 HIS D 718      39.111 -19.363  37.374  1.00  0.00           C  
ATOM   1271  NE2 HIS D 718      38.842 -20.410  38.138  1.00  0.00           N  
ATOM   1272  N   LEU D 723      37.106 -14.362  40.746  1.00  0.00           N  
ATOM   1273  CA  LEU D 723      36.291 -13.447  41.523  1.00  0.00           C  
ATOM   1274  C   LEU D 723      35.011 -13.093  40.769  1.00  0.00           C  
ATOM   1275  O   LEU D 723      34.974 -13.129  39.538  1.00  0.00           O  
ATOM   1276  CB  LEU D 723      37.091 -12.190  41.854  1.00  0.00           C  
ATOM   1277  CG  LEU D 723      38.236 -12.417  42.838  1.00  0.00           C  
ATOM   1278  CD1 LEU D 723      39.116 -11.170  42.904  1.00  0.00           C  
ATOM   1279  CD2 LEU D 723      37.696 -12.759  44.201  1.00  0.00           C  
ATOM   1280  N   MET D 724      33.965 -12.750  41.516  1.00  0.00           N  
ATOM   1281  CA  MET D 724      32.680 -12.382  40.922  1.00  0.00           C  
ATOM   1282  C   MET D 724      32.694 -10.955  40.359  1.00  0.00           C  
ATOM   1283  O   MET D 724      32.078 -10.688  39.336  1.00  0.00           O  
ATOM   1284  CB  MET D 724      31.548 -12.554  41.940  1.00  0.00           C  
ATOM   1285  CG  MET D 724      31.242 -14.002  42.258  1.00  0.00           C  
ATOM   1286  SD  MET D 724      29.754 -14.168  43.253  1.00  0.00           S  
ATOM   1287  CE  MET D 724      29.834 -15.864  43.807  1.00  0.00           C  
ATOM   1288  N   THR D 725      33.371 -10.041  41.039  1.00  0.00           N  
ATOM   1289  CA  THR D 725      33.634  -8.731  40.467  1.00  0.00           C  
ATOM   1290  C   THR D 725      35.091  -8.714  40.067  1.00  0.00           C  
ATOM   1291  O   THR D 725      35.864  -9.546  40.551  1.00  0.00           O  
ATOM   1292  CB  THR D 725      33.359  -7.566  41.452  1.00  0.00           C  
ATOM   1293  OG1 THR D 725      32.172  -7.837  42.215  1.00  0.00           O  
ATOM   1294  CG2 THR D 725      33.194  -6.248  40.680  1.00  0.00           C  
ATOM   1295  N   TYR D 726      35.452  -7.801  39.165  1.00  0.00           N  
ATOM   1296  CA  TYR D 726      36.841  -7.621  38.746  1.00  0.00           C  
ATOM   1297  C   TYR D 726      36.916  -6.400  37.865  1.00  0.00           C  
ATOM   1298  O   TYR D 726      35.892  -5.782  37.572  1.00  0.00           O  
ATOM   1299  CB  TYR D 726      37.366  -8.846  37.991  1.00  0.00           C  
ATOM   1300  CG  TYR D 726      36.418  -9.335  36.938  1.00  0.00           C  
ATOM   1301  CD1 TYR D 726      36.421  -8.770  35.673  1.00  0.00           C  
ATOM   1302  CD2 TYR D 726      35.505 -10.361  37.203  1.00  0.00           C  
ATOM   1303  CE1 TYR D 726      35.545  -9.207  34.695  1.00  0.00           C  
ATOM   1304  CE2 TYR D 726      34.626 -10.800  36.227  1.00  0.00           C  
ATOM   1305  CZ  TYR D 726      34.654 -10.212  34.976  1.00  0.00           C  
ATOM   1306  OH  TYR D 726      33.805 -10.609  33.983  1.00  0.00           O  
ATOM   1307  N   HIS D 728      38.131  -6.050  37.457  1.00  0.00           N  
ATOM   1308  CA  HIS D 728      38.366  -4.905  36.592  1.00  0.00           C  
ATOM   1309  C   HIS D 728      39.062  -5.356  35.331  1.00  0.00           C  
ATOM   1310  O   HIS D 728      39.953  -6.217  35.365  1.00  0.00           O  
ATOM   1311  CB  HIS D 728      39.233  -3.872  37.294  1.00  0.00           C  
ATOM   1312  CG  HIS D 728      38.718  -3.475  38.634  1.00  0.00           C  
ATOM   1313  ND1 HIS D 728      38.903  -4.250  39.758  1.00  0.00           N  
ATOM   1314  CD2 HIS D 728      38.018  -2.387  39.032  1.00  0.00           C  
ATOM   1315  CE1 HIS D 728      38.338  -3.655  40.792  1.00  0.00           C  
ATOM   1316  NE2 HIS D 728      37.796  -2.521  40.380  1.00  0.00           N  
ATOM   1317  N   SER D 730      38.668  -4.744  34.224  1.00  0.00           N  
ATOM   1318  CA  SER D 730      39.187  -5.107  32.929  1.00  0.00           C  
ATOM   1319  C   SER D 730      39.672  -3.873  32.204  1.00  0.00           C  
ATOM   1320  O   SER D 730      38.942  -2.891  32.101  1.00  0.00           O  
ATOM   1321  CB  SER D 730      38.083  -5.771  32.124  1.00  0.00           C  
ATOM   1322  OG  SER D 730      38.490  -5.928  30.774  1.00  0.00           O  
ATOM   1323  N   ALA D 731      40.912  -3.920  31.727  1.00  0.00           N  
ATOM   1324  CA  ALA D 731      41.463  -2.844  30.897  1.00  0.00           C  
ATOM   1325  C   ALA D 731      41.089  -3.191  29.470  1.00  0.00           C  
ATOM   1326  O   ALA D 731      41.247  -4.349  29.050  1.00  0.00           O  
ATOM   1327  CB  ALA D 731      42.974  -2.743  31.039  1.00  0.00           C  
ATOM   1328  N   SER D 732      40.582  -2.206  28.728  1.00  0.00           N  
ATOM   1329  CA  SER D 732      40.033  -2.485  27.413  1.00  0.00           C  
ATOM   1330  C   SER D 732      40.146  -1.297  26.514  1.00  0.00           C  
ATOM   1331  O   SER D 732      40.045  -0.160  26.972  1.00  0.00           O  
ATOM   1332  CB  SER D 732      38.570  -2.868  27.537  1.00  0.00           C  
ATOM   1333  OG  SER D 732      38.151  -3.529  26.369  1.00  0.00           O  
ATOM   1334  N   CYS D 733      40.352  -1.563  25.230  1.00  0.00           N  
ATOM   1335  CA  CYS D 733      40.381  -0.499  24.224  1.00  0.00           C  
ATOM   1336  C   CYS D 733      39.743  -0.939  22.914  1.00  0.00           C  
ATOM   1337  O   CYS D 733      39.617  -2.141  22.635  1.00  0.00           O  
ATOM   1338  CB  CYS D 733      41.810  -0.033  23.960  1.00  0.00           C  
ATOM   1339  SG  CYS D 733      42.868  -1.321  23.269  1.00  0.00           S  
ATOM   1340  N   ALA D 734      39.343   0.053  22.123  1.00  0.00           N  
ATOM   1341  CA  ALA D 734      38.726  -0.178  20.837  1.00  0.00           C  
ATOM   1342  C   ALA D 734      39.304   0.810  19.840  1.00  0.00           C  
ATOM   1343  O   ALA D 734      39.354   2.001  20.118  1.00  0.00           O  
ATOM   1344  CB  ALA D 734      37.220  -0.011  20.952  1.00  0.00           C  
ATOM   1345  N   ILE D 735      39.755   0.306  18.694  1.00  0.00           N  
ATOM   1346  CA  ILE D 735      40.181   1.152  17.583  1.00  0.00           C  
ATOM   1347  C   ILE D 735      39.296   0.898  16.379  1.00  0.00           C  
ATOM   1348  O   ILE D 735      39.309  -0.195  15.834  1.00  0.00           O  
ATOM   1349  CB  ILE D 735      41.616   0.855  17.149  1.00  0.00           C  
ATOM   1350  CG1 ILE D 735      42.575   0.984  18.330  1.00  0.00           C  
ATOM   1351  CG2 ILE D 735      42.036   1.805  16.043  1.00  0.00           C  
ATOM   1352  CD1 ILE D 735      44.034   0.927  17.920  1.00  0.00           C  
ATOM   1353  N   ALA D 736      38.541   1.910  15.963  1.00  0.00           N  
ATOM   1354  CA  ALA D 736      37.712   1.820  14.767  1.00  0.00           C  
ATOM   1355  C   ALA D 736      38.275   2.724  13.681  1.00  0.00           C  
ATOM   1356  O   ALA D 736      38.573   3.885  13.927  1.00  0.00           O  
ATOM   1357  CB  ALA D 736      36.290   2.217  15.084  1.00  0.00           C  
ATOM   1358  N   GLY D 737      38.424   2.186  12.480  1.00  0.00           N  
ATOM   1359  CA  GLY D 737      38.891   2.984  11.366  1.00  0.00           C  
ATOM   1360  C   GLY D 737      39.068   2.198  10.088  1.00  0.00           C  
ATOM   1361  O   GLY D 737      39.018   0.967  10.087  1.00  0.00           O  
ATOM   1362  N   GLU D 738      39.259   2.924   8.994  1.00  0.00           N  
ATOM   1363  CA  GLU D 738      39.634   2.318   7.729  1.00  0.00           C  
ATOM   1364  C   GLU D 738      40.918   1.511   7.900  1.00  0.00           C  
ATOM   1365  O   GLU D 738      41.900   1.996   8.470  1.00  0.00           O  
ATOM   1366  CB  GLU D 738      39.880   3.400   6.675  1.00  0.00           C  
ATOM   1367  CG  GLU D 738      39.487   2.998   5.268  1.00  0.00           C  
ATOM   1368  CD  GLU D 738      37.996   3.162   5.024  1.00  0.00           C  
ATOM   1369  OE1 GLU D 738      37.213   3.067   6.002  1.00  0.00           O  
ATOM   1370  OE2 GLU D 738      37.608   3.394   3.856  1.00  0.00           O  
ATOM   1371  N   GLY D 739      40.902   0.277   7.411  1.00  0.00           N  
ATOM   1372  CA  GLY D 739      42.108  -0.546   7.359  1.00  0.00           C  
ATOM   1373  C   GLY D 739      42.638  -1.037   8.690  1.00  0.00           C  
ATOM   1374  O   GLY D 739      43.804  -1.406   8.783  1.00  0.00           O  
ATOM   1375  N   VAL D 788      41.783  -1.057   9.712  1.00  0.00           N  
ATOM   1376  CA  VAL D 788      42.154  -1.572  11.024  1.00  0.00           C  
ATOM   1377  C   VAL D 788      42.093  -3.089  10.968  1.00  0.00           C  
ATOM   1378  O   VAL D 788      41.154  -3.644  10.423  1.00  0.00           O  
ATOM   1379  CB  VAL D 788      41.212  -1.061  12.131  1.00  0.00           C  
ATOM   1380  CG1 VAL D 788      41.674  -1.545  13.490  1.00  0.00           C  
ATOM   1381  CG2 VAL D 788      41.133   0.461  12.108  1.00  0.00           C  
ATOM   1382  N   ASP D 789      43.099  -3.755  11.527  1.00  0.00           N  
ATOM   1383  CA  ASP D 789      43.198  -5.213  11.441  1.00  0.00           C  
ATOM   1384  C   ASP D 789      44.021  -5.807  12.593  1.00  0.00           C  
ATOM   1385  O   ASP D 789      44.322  -5.106  13.559  1.00  0.00           O  
ATOM   1386  CB  ASP D 789      43.759  -5.625  10.067  1.00  0.00           C  
ATOM   1387  CG  ASP D 789      45.239  -5.344   9.916  1.00  0.00           C  
ATOM   1388  OD1 ASP D 789      45.797  -4.543  10.694  1.00  0.00           O  
ATOM   1389  OD2 ASP D 789      45.847  -5.933   8.997  1.00  0.00           O  
ATOM   1390  N   ILE D 790      44.358  -7.097  12.495  1.00  0.00           N  
ATOM   1391  CA  ILE D 790      45.164  -7.797  13.511  1.00  0.00           C  
ATOM   1392  C   ILE D 790      46.450  -7.066  13.889  1.00  0.00           C  
ATOM   1393  O   ILE D 790      46.827  -7.039  15.061  1.00  0.00           O  
ATOM   1394  CB  ILE D 790      45.523  -9.235  13.061  1.00  0.00           C  
ATOM   1395  CG1 ILE D 790      44.416 -10.200  13.452  1.00  0.00           C  
ATOM   1396  CG2 ILE D 790      46.787  -9.713  13.698  1.00  0.00           C  
ATOM   1397  CD1 ILE D 790      44.898 -11.624  13.598  1.00  0.00           C  
ATOM   1398  N   ASN D 791      47.106  -6.457  12.909  1.00  0.00           N  
ATOM   1399  CA  ASN D 791      48.348  -5.731  13.168  1.00  0.00           C  
ATOM   1400  C   ASN D 791      48.184  -4.647  14.233  1.00  0.00           C  
ATOM   1401  O   ASN D 791      49.072  -4.438  15.051  1.00  0.00           O  
ATOM   1402  CB  ASN D 791      48.892  -5.106  11.886  1.00  0.00           C  
ATOM   1403  CG  ASN D 791      49.144  -6.128  10.805  1.00  0.00           C  
ATOM   1404  OD1 ASN D 791      50.040  -6.967  10.918  1.00  0.00           O  
ATOM   1405  ND2 ASN D 791      48.351  -6.065   9.743  1.00  0.00           N  
ATOM   1406  N   ASP D 792      47.048  -3.957  14.217  1.00  0.00           N  
ATOM   1407  CA  ASP D 792      46.751  -2.947  15.228  1.00  0.00           C  
ATOM   1408  C   ASP D 792      46.666  -3.573  16.612  1.00  0.00           C  
ATOM   1409  O   ASP D 792      47.120  -2.987  17.590  1.00  0.00           O  
ATOM   1410  CB  ASP D 792      45.451  -2.212  14.892  1.00  0.00           C  
ATOM   1411  CG  ASP D 792      45.591  -1.324  13.679  1.00  0.00           C  
ATOM   1412  OD1 ASP D 792      46.386  -0.367  13.743  1.00  0.00           O  
ATOM   1413  OD2 ASP D 792      44.928  -1.581  12.660  1.00  0.00           O  
ATOM   1414  N   GLY D 793      46.090  -4.766  16.694  1.00  0.00           N  
ATOM   1415  CA  GLY D 793      46.050  -5.502  17.951  1.00  0.00           C  
ATOM   1416  C   GLY D 793      47.435  -5.795  18.494  1.00  0.00           C  
ATOM   1417  O   GLY D 793      47.698  -5.587  19.677  1.00  0.00           O  
ATOM   1418  N   LYS D 794      48.321  -6.263  17.621  1.00  0.00           N  
ATOM   1419  CA  LYS D 794      49.688  -6.616  18.001  1.00  0.00           C  
ATOM   1420  C   LYS D 794      50.497  -5.387  18.375  1.00  0.00           C  
ATOM   1421  O   LYS D 794      51.297  -5.431  19.291  1.00  0.00           O  
ATOM   1422  CB  LYS D 794      50.396  -7.357  16.861  1.00  0.00           C  
ATOM   1423  CG  LYS D 794      49.793  -8.715  16.486  1.00  0.00           C  
ATOM   1424  CD  LYS D 794      50.429  -9.271  15.219  1.00  0.00           C  
ATOM   1425  CE  LYS D 794      50.056 -10.721  14.989  1.00  0.00           C  
ATOM   1426  NZ  LYS D 794      50.641 -11.279  13.739  1.00  0.00           N  
ATOM   1427  N   ALA D 795      50.287  -4.290  17.666  1.00  0.00           N  
ATOM   1428  CA  ALA D 795      51.040  -3.075  17.920  1.00  0.00           C  
ATOM   1429  C   ALA D 795      50.686  -2.462  19.274  1.00  0.00           C  
ATOM   1430  O   ALA D 795      51.579  -2.007  19.982  1.00  0.00           O  
ATOM   1431  CB  ALA D 795      50.824  -2.076  16.804  1.00  0.00           C  
ATOM   1432  N   ILE D 796      49.399  -2.453  19.631  1.00  0.00           N  
ATOM   1433  CA  ILE D 796      48.950  -1.965  20.945  1.00  0.00           C  
ATOM   1434  C   ILE D 796      49.309  -2.941  22.071  1.00  0.00           C  
ATOM   1435  O   ILE D 796      49.780  -2.537  23.132  1.00  0.00           O  
ATOM   1436  CB  ILE D 796      47.436  -1.751  20.986  1.00  0.00           C  
ATOM   1437  CG1 ILE D 796      47.022  -0.641  20.030  1.00  0.00           C  
ATOM   1438  CG2 ILE D 796      46.983  -1.390  22.393  1.00  0.00           C  
ATOM   1439  CD1 ILE D 796      45.541  -0.592  19.831  1.00  0.00           C  
ATOM   1440  N   ALA D 797      49.069  -4.226  21.845  1.00  0.00           N  
ATOM   1441  CA  ALA D 797      49.481  -5.244  22.800  1.00  0.00           C  
ATOM   1442  C   ALA D 797      50.915  -4.996  23.224  1.00  0.00           C  
ATOM   1443  O   ALA D 797      51.231  -5.081  24.402  1.00  0.00           O  
ATOM   1444  CB  ALA D 797      49.338  -6.637  22.218  1.00  0.00           C  
ATOM   1445  N   GLU D 798      51.778  -4.675  22.267  1.00  0.00           N  
ATOM   1446  CA  GLU D 798      53.187  -4.410  22.563  1.00  0.00           C  
ATOM   1447  C   GLU D 798      53.367  -3.088  23.295  1.00  0.00           C  
ATOM   1448  O   GLU D 798      53.990  -3.038  24.343  1.00  0.00           O  
ATOM   1449  CB  GLU D 798      54.029  -4.408  21.282  1.00  0.00           C  
ATOM   1450  CG  GLU D 798      55.521  -4.171  21.522  1.00  0.00           C  
ATOM   1451  CD  GLU D 798      56.352  -4.258  20.258  1.00  0.00           C  
ATOM   1452  OE1 GLU D 798      57.583  -4.108  20.374  1.00  0.00           O  
ATOM   1453  OE2 GLU D 798      55.790  -4.466  19.155  1.00  0.00           O  
ATOM   1454  N   GLY D 799      52.830  -2.020  22.730  1.00  0.00           N  
ATOM   1455  CA  GLY D 799      52.982  -0.693  23.306  1.00  0.00           C  
ATOM   1456  C   GLY D 799      52.460  -0.580  24.727  1.00  0.00           C  
ATOM   1457  O   GLY D 799      53.045   0.122  25.555  1.00  0.00           O  
ATOM   1458  N   LEU D 800      51.355  -1.263  25.005  1.00  0.00           N  
ATOM   1459  CA  LEU D 800      50.809  -1.336  26.359  1.00  0.00           C  
ATOM   1460  C   LEU D 800      51.728  -2.180  27.266  1.00  0.00           C  
ATOM   1461  O   LEU D 800      52.319  -1.673  28.219  1.00  0.00           O  
ATOM   1462  CB  LEU D 800      49.400  -1.948  26.326  1.00  0.00           C  
ATOM   1463  CG  LEU D 800      48.457  -1.583  27.468  1.00  0.00           C  
ATOM   1464  CD1 LEU D 800      47.704  -0.303  27.121  1.00  0.00           C  
ATOM   1465  CD2 LEU D 800      47.500  -2.721  27.745  1.00  0.00           C  
ATOM   1466  N   LEU D 801      51.863  -3.463  26.940  1.00  0.00           N  
ATOM   1467  CA  LEU D 801      52.557  -4.409  27.806  1.00  0.00           C  
ATOM   1468  C   LEU D 801      54.049  -4.136  27.943  1.00  0.00           C  
ATOM   1469  O   LEU D 801      54.647  -4.532  28.936  1.00  0.00           O  
ATOM   1470  CB  LEU D 801      52.345  -5.846  27.324  1.00  0.00           C  
ATOM   1471  CG  LEU D 801      50.927  -6.395  27.441  1.00  0.00           C  
ATOM   1472  CD1 LEU D 801      50.849  -7.783  26.869  1.00  0.00           C  
ATOM   1473  CD2 LEU D 801      50.459  -6.393  28.882  1.00  0.00           C  
ATOM   1474  N   SER D 802      54.659  -3.464  26.970  1.00  0.00           N  
ATOM   1475  CA  SER D 802      56.085  -3.146  27.069  1.00  0.00           C  
ATOM   1476  C   SER D 802      56.281  -2.039  28.098  1.00  0.00           C  
ATOM   1477  O   SER D 802      57.318  -1.984  28.746  1.00  0.00           O  
ATOM   1478  CB  SER D 802      56.683  -2.755  25.716  1.00  0.00           C  
ATOM   1479  OG  SER D 802      56.065  -1.590  25.212  1.00  0.00           O  
ATOM   1480  N   GLN D 803      55.271  -1.187  28.273  1.00  0.00           N  
ATOM   1481  CA  GLN D 803      55.295  -0.169  29.328  1.00  0.00           C  
ATOM   1482  C   GLN D 803      55.157  -0.767  30.725  1.00  0.00           C  
ATOM   1483  O   GLN D 803      55.163  -0.018  31.697  1.00  0.00           O  
ATOM   1484  CB  GLN D 803      54.196   0.887  29.122  1.00  0.00           C  
ATOM   1485  CG  GLN D 803      54.502   1.889  28.024  1.00  0.00           C  
ATOM   1486  CD  GLN D 803      53.351   2.805  27.725  1.00  0.00           C  
ATOM   1487  OE1 GLN D 803      53.423   4.009  27.960  1.00  0.00           O  
ATOM   1488  NE2 GLN D 803      52.273   2.241  27.208  1.00  0.00           N  
ATOM   1489  N   PHE D 807      55.008  -2.090  30.828  1.00  0.00           N  
ATOM   1490  CA  PHE D 807      54.989  -2.774  32.114  1.00  0.00           C  
ATOM   1491  C   PHE D 807      56.164  -3.727  32.231  1.00  0.00           C  
ATOM   1492  O   PHE D 807      56.091  -4.735  32.936  1.00  0.00           O  
ATOM   1493  CB  PHE D 807      53.668  -3.510  32.303  1.00  0.00           C  
ATOM   1494  CG  PHE D 807      52.523  -2.601  32.581  1.00  0.00           C  
ATOM   1495  CD1 PHE D 807      52.043  -1.756  31.605  1.00  0.00           C  
ATOM   1496  CD2 PHE D 807      51.928  -2.572  33.825  1.00  0.00           C  
ATOM   1497  CE1 PHE D 807      50.983  -0.898  31.860  1.00  0.00           C  
ATOM   1498  CE2 PHE D 807      50.865  -1.709  34.085  1.00  0.00           C  
ATOM   1499  CZ  PHE D 807      50.396  -0.874  33.101  1.00  0.00           C  
ATOM   1500  N   GLY D 808      57.253  -3.408  31.541  1.00  0.00           N  
ATOM   1501  CA  GLY D 808      58.489  -4.182  31.668  1.00  0.00           C  
ATOM   1502  C   GLY D 808      58.524  -5.562  31.016  1.00  0.00           C  
ATOM   1503  O   GLY D 808      59.455  -6.339  31.263  1.00  0.00           O  
ATOM   1504  N   PHE D1141      57.525  -5.870  30.187  1.00  0.00           N  
ATOM   1505  CA  PHE D1141      57.554  -7.084  29.371  1.00  0.00           C  
ATOM   1506  C   PHE D1141      58.408  -6.798  28.137  1.00  0.00           C  
ATOM   1507  O   PHE D1141      58.322  -5.717  27.540  1.00  0.00           O  
ATOM   1508  CB  PHE D1141      56.152  -7.528  28.948  1.00  0.00           C  
ATOM   1509  CG  PHE D1141      55.281  -8.003  30.088  1.00  0.00           C  
ATOM   1510  CD1 PHE D1141      54.325  -7.168  30.665  1.00  0.00           C  
ATOM   1511  CD2 PHE D1141      55.401  -9.295  30.566  1.00  0.00           C  
ATOM   1512  CE1 PHE D1141      53.526  -7.613  31.703  1.00  0.00           C  
ATOM   1513  CE2 PHE D1141      54.598  -9.743  31.609  1.00  0.00           C  
ATOM   1514  CZ  PHE D1141      53.663  -8.895  32.178  1.00  0.00           C  
ATOM   1515  N   THR D1153      59.225  -7.779  27.770  1.00  0.00           N  
ATOM   1516  CA  THR D1153      60.321  -7.601  26.826  1.00  0.00           C  
ATOM   1517  C   THR D1153      60.024  -8.188  25.461  1.00  0.00           C  
ATOM   1518  O   THR D1153      60.187  -7.514  24.441  1.00  0.00           O  
ATOM   1519  CB  THR D1153      61.560  -8.293  27.366  1.00  0.00           C  
ATOM   1520  OG1 THR D1153      61.956  -7.635  28.576  1.00  0.00           O  
ATOM   1521  CG2 THR D1153      62.698  -8.262  26.346  1.00  0.00           C  
ATOM   1522  N   ASN D1154      59.619  -9.456  25.451  1.00  0.00           N  
ATOM   1523  CA  ASN D1154      59.260 -10.161  24.219  1.00  0.00           C  
ATOM   1524  C   ASN D1154      57.761 -10.492  24.167  1.00  0.00           C  
ATOM   1525  O   ASN D1154      57.054 -10.359  25.163  1.00  0.00           O  
ATOM   1526  CB  ASN D1154      60.084 -11.435  24.114  1.00  0.00           C  
ATOM   1527  CG  ASN D1154      60.296 -11.880  22.686  1.00  0.00           C  
ATOM   1528  OD1 ASN D1154      59.601 -11.429  21.772  1.00  0.00           O  
ATOM   1529  ND2 ASN D1154      61.266 -12.774  22.482  1.00  0.00           N  
ATOM   1530  N   PHE D1155      57.272 -10.891  22.998  1.00  0.00           N  
ATOM   1531  CA  PHE D1155      55.837 -11.118  22.798  1.00  0.00           C  
ATOM   1532  C   PHE D1155      55.538 -12.235  21.795  1.00  0.00           C  
ATOM   1533  O   PHE D1155      56.205 -12.352  20.770  1.00  0.00           O  
ATOM   1534  CB  PHE D1155      55.168  -9.836  22.307  1.00  0.00           C  
ATOM   1535  CG  PHE D1155      55.291  -8.690  23.256  1.00  0.00           C  
ATOM   1536  CD1 PHE D1155      56.380  -7.836  23.192  1.00  0.00           C  
ATOM   1537  CD2 PHE D1155      54.322  -8.464  24.212  1.00  0.00           C  
ATOM   1538  CE1 PHE D1155      56.501  -6.777  24.071  1.00  0.00           C  
ATOM   1539  CE2 PHE D1155      54.431  -7.406  25.088  1.00  0.00           C  
ATOM   1540  CZ  PHE D1155      55.522  -6.558  25.022  1.00  0.00           C  
ATOM   1541  N   LYS D1156      54.532 -13.049  22.100  1.00  0.00           N  
ATOM   1542  CA  LYS D1156      54.019 -14.038  21.163  1.00  0.00           C  
ATOM   1543  C   LYS D1156      52.523 -13.829  20.981  1.00  0.00           C  
ATOM   1544  O   LYS D1156      51.846 -13.391  21.907  1.00  0.00           O  
ATOM   1545  CB  LYS D1156      54.317 -15.448  21.656  1.00  0.00           C  
ATOM   1546  CG  LYS D1156      55.794 -15.792  21.565  1.00  0.00           C  
ATOM   1547  CD  LYS D1156      56.100 -17.247  21.890  1.00  0.00           C  
ATOM   1548  CE  LYS D1156      57.552 -17.567  21.531  1.00  0.00           C  
ATOM   1549  NZ  LYS D1156      57.940 -18.977  21.820  1.00  0.00           N  
ATOM   1550  N   PHE D1157      52.020 -14.127  19.781  1.00  0.00           N  
ATOM   1551  CA  PHE D1157      50.612 -13.914  19.438  1.00  0.00           C  
ATOM   1552  C   PHE D1157      49.966 -15.207  18.953  1.00  0.00           C  
ATOM   1553  O   PHE D1157      49.788 -15.423  17.756  1.00  0.00           O  
ATOM   1554  CB  PHE D1157      50.491 -12.825  18.378  1.00  0.00           C  
ATOM   1555  CG  PHE D1157      50.960 -11.476  18.840  1.00  0.00           C  
ATOM   1556  CD1 PHE D1157      52.138 -10.934  18.369  1.00  0.00           C  
ATOM   1557  CD2 PHE D1157      50.215 -10.747  19.747  1.00  0.00           C  
ATOM   1558  CE1 PHE D1157      52.563  -9.690  18.792  1.00  0.00           C  
ATOM   1559  CE2 PHE D1157      50.638  -9.498  20.177  1.00  0.00           C  
ATOM   1560  CZ  PHE D1157      51.813  -8.973  19.697  1.00  0.00           C  
ATOM   1561  N   ILE D1158      49.624 -16.062  19.907  1.00  0.00           N  
ATOM   1562  CA  ILE D1158      49.006 -17.359  19.637  1.00  0.00           C  
ATOM   1563  C   ILE D1158      47.528 -17.184  19.280  1.00  0.00           C  
ATOM   1564  O   ILE D1158      46.821 -16.459  19.975  1.00  0.00           O  
ATOM   1565  CB  ILE D1158      49.101 -18.254  20.881  1.00  0.00           C  
ATOM   1566  CG1 ILE D1158      50.564 -18.569  21.188  1.00  0.00           C  
ATOM   1567  CG2 ILE D1158      48.301 -19.531  20.695  1.00  0.00           C  
ATOM   1568  CD1 ILE D1158      50.797 -19.032  22.603  1.00  0.00           C  
ATOM   1569  N   PRO D1159      47.056 -17.830  18.190  1.00  0.00           N  
ATOM   1570  CA  PRO D1159      45.624 -17.782  17.872  1.00  0.00           C  
ATOM   1571  C   PRO D1159      44.768 -18.553  18.870  1.00  0.00           C  
ATOM   1572  O   PRO D1159      45.109 -19.675  19.237  1.00  0.00           O  
ATOM   1573  CB  PRO D1159      45.540 -18.443  16.489  1.00  0.00           C  
ATOM   1574  CG  PRO D1159      46.925 -18.488  15.978  1.00  0.00           C  
ATOM   1575  CD  PRO D1159      47.801 -18.594  17.174  1.00  0.00           C  
ATOM   1576  N   ASP D1160      43.660 -17.949  19.286  1.00  0.00           N  
ATOM   1577  CA  ASP D1160      42.792 -18.525  20.305  1.00  0.00           C  
ATOM   1578  C   ASP D1160      41.953 -19.631  19.693  1.00  0.00           C  
ATOM   1579  O   ASP D1160      41.206 -19.392  18.741  1.00  0.00           O  
ATOM   1580  CB  ASP D1160      41.870 -17.450  20.894  1.00  0.00           C  
ATOM   1581  CG  ASP D1160      41.157 -17.903  22.172  1.00  0.00           C  
ATOM   1582  OD1 ASP D1160      41.072 -19.126  22.430  1.00  0.00           O  
ATOM   1583  OD2 ASP D1160      40.677 -17.020  22.923  1.00  0.00           O  
ATOM   1584  N   GLU D1161      42.062 -20.832  20.262  1.00  0.00           N  
ATOM   1585  CA  GLU D1161      41.307 -21.998  19.787  1.00  0.00           C  
ATOM   1586  C   GLU D1161      39.794 -21.801  19.889  1.00  0.00           C  
ATOM   1587  O   GLU D1161      39.035 -22.496  19.213  1.00  0.00           O  
ATOM   1588  CB  GLU D1161      41.699 -23.261  20.566  1.00  0.00           C  
ATOM   1589  CG  GLU D1161      43.119 -23.753  20.312  1.00  0.00           C  
ATOM   1590  CD  GLU D1161      43.337 -25.209  20.758  1.00  0.00           C  
ATOM   1591  OE1 GLU D1161      42.359 -25.994  20.792  1.00  0.00           O  
ATOM   1592  OE2 GLU D1161      44.495 -25.580  21.067  1.00  0.00           O  
ATOM   1593  N   LYS D1425      39.362 -20.873  20.745  1.00  0.00           N  
ATOM   1594  CA  LYS D1425      37.940 -20.589  20.918  1.00  0.00           C  
ATOM   1595  C   LYS D1425      37.272 -20.220  19.601  1.00  0.00           C  
ATOM   1596  O   LYS D1425      36.292 -20.848  19.201  1.00  0.00           O  
ATOM   1597  CB  LYS D1425      37.723 -19.469  21.936  1.00  0.00           C  
ATOM   1598  CG  LYS D1425      37.966 -19.900  23.371  1.00  0.00           C  
ATOM   1599  CD  LYS D1425      37.713 -18.765  24.343  1.00  0.00           C  
ATOM   1600  CE  LYS D1425      38.353 -19.039  25.700  1.00  0.00           C  
ATOM   1601  NZ  LYS D1425      38.284 -17.824  26.583  1.00  0.00           N  
ATOM   1602  N   LYS D1437      37.826 -19.219  18.923  1.00  0.00           N  
ATOM   1603  CA  LYS D1437      37.220 -18.659  17.714  1.00  0.00           C  
ATOM   1604  C   LYS D1437      35.822 -18.135  18.035  1.00  0.00           C  
ATOM   1605  O   LYS D1437      34.835 -18.545  17.438  1.00  0.00           O  
ATOM   1606  CB  LYS D1437      37.213 -19.676  16.555  1.00  0.00           C  
ATOM   1607  CG  LYS D1437      38.606 -19.966  16.012  1.00  0.00           C  
ATOM   1608  CD  LYS D1437      38.578 -20.875  14.803  1.00  0.00           C  
ATOM   1609  CE  LYS D1437      39.989 -21.141  14.280  1.00  0.00           C  
ATOM   1610  NZ  LYS D1437      40.057 -22.368  13.402  1.00  0.00           N  
ATOM   1611  N   SER D1438      35.763 -17.227  19.003  1.00  0.00           N  
ATOM   1612  CA  SER D1438      34.515 -16.576  19.400  1.00  0.00           C  
ATOM   1613  C   SER D1438      33.929 -15.821  18.212  1.00  0.00           C  
ATOM   1614  O   SER D1438      34.628 -15.057  17.545  1.00  0.00           O  
ATOM   1615  CB  SER D1438      34.756 -15.602  20.559  1.00  0.00           C  
ATOM   1616  OG  SER D1438      35.375 -16.255  21.659  1.00  0.00           O  
ATOM   1617  N   LYS D1443      32.640 -16.029  17.968  1.00  0.00           N  
ATOM   1618  CA  LYS D1443      32.015 -15.638  16.707  1.00  0.00           C  
ATOM   1619  C   LYS D1443      31.510 -14.193  16.666  1.00  0.00           C  
ATOM   1620  O   LYS D1443      30.849 -13.798  15.708  1.00  0.00           O  
ATOM   1621  CB  LYS D1443      30.895 -16.624  16.360  1.00  0.00           C  
ATOM   1622  CG  LYS D1443      31.384 -18.059  16.255  1.00  0.00           C  
ATOM   1623  CD  LYS D1443      30.387 -18.944  15.541  1.00  0.00           C  
ATOM   1624  CE  LYS D1443      30.920 -20.367  15.364  1.00  0.00           C  
ATOM   1625  NZ  LYS D1443      29.866 -21.308  14.865  1.00  0.00           N  
ATOM   1626  N   TYR D1444      31.829 -13.405  17.690  1.00  0.00           N  
ATOM   1627  CA  TYR D1444      31.710 -11.945  17.595  1.00  0.00           C  
ATOM   1628  C   TYR D1444      33.052 -11.338  17.162  1.00  0.00           C  
ATOM   1629  O   TYR D1444      33.195 -10.123  17.110  1.00  0.00           O  
ATOM   1630  CB  TYR D1444      31.210 -11.330  18.914  1.00  0.00           C  
ATOM   1631  CG  TYR D1444      32.212 -11.343  20.045  1.00  0.00           C  
ATOM   1632  CD1 TYR D1444      33.017 -10.243  20.294  1.00  0.00           C  
ATOM   1633  CD2 TYR D1444      32.358 -12.464  20.867  1.00  0.00           C  
ATOM   1634  CE1 TYR D1444      33.947 -10.256  21.330  1.00  0.00           C  
ATOM   1635  CE2 TYR D1444      33.283 -12.486  21.903  1.00  0.00           C  
ATOM   1636  CZ  TYR D1444      34.069 -11.382  22.131  1.00  0.00           C  
ATOM   1637  OH  TYR D1444      34.978 -11.405  23.160  1.00  0.00           O  
ATOM   1638  N   TYR D1446      34.025 -12.201  16.865  1.00  0.00           N  
ATOM   1639  CA  TYR D1446      35.296 -11.808  16.262  1.00  0.00           C  
ATOM   1640  C   TYR D1446      35.435 -12.452  14.886  1.00  0.00           C  
ATOM   1641  O   TYR D1446      35.150 -13.633  14.726  1.00  0.00           O  
ATOM   1642  CB  TYR D1446      36.484 -12.294  17.116  1.00  0.00           C  
ATOM   1643  CG  TYR D1446      36.860 -11.461  18.333  1.00  0.00           C  
ATOM   1644  CD1 TYR D1446      37.313 -12.073  19.495  1.00  0.00           C  
ATOM   1645  CD2 TYR D1446      36.804 -10.074  18.310  1.00  0.00           C  
ATOM   1646  CE1 TYR D1446      37.685 -11.329  20.600  1.00  0.00           C  
ATOM   1647  CE2 TYR D1446      37.166  -9.327  19.411  1.00  0.00           C  
ATOM   1648  CZ  TYR D1446      37.602  -9.956  20.548  1.00  0.00           C  
ATOM   1649  OH  TYR D1446      37.948  -9.193  21.632  1.00  0.00           O  
ATOM   1650  N   THR D1447      35.912 -11.685  13.909  1.00  0.00           N  
ATOM   1651  CA  THR D1447      36.272 -12.221  12.593  1.00  0.00           C  
ATOM   1652  C   THR D1447      37.094 -13.514  12.711  1.00  0.00           C  
ATOM   1653  O   THR D1447      37.988 -13.599  13.541  1.00  0.00           O  
ATOM   1654  CB  THR D1447      37.085 -11.184  11.811  1.00  0.00           C  
ATOM   1655  OG1 THR D1447      36.278 -10.023  11.593  1.00  0.00           O  
ATOM   1656  CG2 THR D1447      37.568 -11.747  10.480  1.00  0.00           C  
ATOM   1657  N   PRO D1448      36.783 -14.535  11.896  1.00  0.00           N  
ATOM   1658  CA  PRO D1448      37.422 -15.848  12.032  1.00  0.00           C  
ATOM   1659  C   PRO D1448      38.925 -15.872  12.385  1.00  0.00           C  
ATOM   1660  O   PRO D1448      39.280 -16.196  13.523  1.00  0.00           O  
ATOM   1661  CB  PRO D1448      37.146 -16.500  10.673  1.00  0.00           C  
ATOM   1662  CG  PRO D1448      35.820 -15.973  10.300  1.00  0.00           C  
ATOM   1663  CD  PRO D1448      35.771 -14.549  10.823  1.00  0.00           C  
ATOM   1664  N   GLU D1456      39.795 -15.515  11.448  1.00  0.00           N  
ATOM   1665  CA  GLU D1456      41.231 -15.762  11.626  1.00  0.00           C  
ATOM   1666  C   GLU D1456      41.881 -14.722  12.550  1.00  0.00           C  
ATOM   1667  O   GLU D1456      43.090 -14.747  12.799  1.00  0.00           O  
ATOM   1668  CB  GLU D1456      41.936 -15.811  10.269  1.00  0.00           C  
ATOM   1669  CG  GLU D1456      41.183 -16.632   9.217  1.00  0.00           C  
ATOM   1670  CD  GLU D1456      42.024 -16.971   7.996  1.00  0.00           C  
ATOM   1671  OE1 GLU D1456      43.258 -16.752   8.035  1.00  0.00           O  
ATOM   1672  OE2 GLU D1456      41.443 -17.460   6.997  1.00  0.00           O  
ATOM   1673  N   THR D1457      41.052 -13.810  13.047  1.00  0.00           N  
ATOM   1674  CA  THR D1457      41.427 -12.866  14.079  1.00  0.00           C  
ATOM   1675  C   THR D1457      41.272 -13.556  15.456  1.00  0.00           C  
ATOM   1676  O   THR D1457      41.146 -14.785  15.533  1.00  0.00           O  
ATOM   1677  CB  THR D1457      40.556 -11.586  13.949  1.00  0.00           C  
ATOM   1678  OG1 THR D1457      41.271 -10.456  14.434  1.00  0.00           O  
ATOM   1679  CG2 THR D1457      39.262 -11.701  14.712  1.00  0.00           C  
ATOM   1680  N   GLN D1458      41.285 -12.765  16.526  1.00  0.00           N  
ATOM   1681  CA  GLN D1458      41.232 -13.247  17.918  1.00  0.00           C  
ATOM   1682  C   GLN D1458      42.509 -13.951  18.320  1.00  0.00           C  
ATOM   1683  O   GLN D1458      42.699 -15.133  18.080  1.00  0.00           O  
ATOM   1684  CB  GLN D1458      40.025 -14.133  18.265  1.00  0.00           C  
ATOM   1685  CG  GLN D1458      40.007 -14.453  19.781  1.00  0.00           C  
ATOM   1686  CD  GLN D1458      38.812 -15.277  20.253  1.00  0.00           C  
ATOM   1687  OE1 GLN D1458      38.571 -16.376  19.768  1.00  0.00           O  
ATOM   1688  NE2 GLN D1458      38.092 -14.762  21.239  1.00  0.00           N  
ATOM   1689  N   THR D1459      43.359 -13.194  18.984  1.00  0.00           N  
ATOM   1690  CA  THR D1459      44.645 -13.655  19.429  1.00  0.00           C  
ATOM   1691  C   THR D1459      44.695 -13.585  20.952  1.00  0.00           C  
ATOM   1692  O   THR D1459      44.048 -12.737  21.569  1.00  0.00           O  
ATOM   1693  CB  THR D1459      45.746 -12.750  18.846  1.00  0.00           C  
ATOM   1694  OG1 THR D1459      45.490 -12.520  17.449  1.00  0.00           O  
ATOM   1695  CG2 THR D1459      47.126 -13.380  19.036  1.00  0.00           C  
ATOM   1696  N   GLU D1460      45.466 -14.486  21.548  1.00  0.00           N  
ATOM   1697  CA  GLU D1460      45.817 -14.375  22.955  1.00  0.00           C  
ATOM   1698  C   GLU D1460      47.297 -13.998  23.066  1.00  0.00           C  
ATOM   1699  O   GLU D1460      48.164 -14.681  22.519  1.00  0.00           O  
ATOM   1700  CB  GLU D1460      45.485 -15.652  23.728  1.00  0.00           C  
ATOM   1701  CG  GLU D1460      45.886 -16.949  23.059  1.00  0.00           C  
ATOM   1702  CD  GLU D1460      45.555 -18.168  23.907  1.00  0.00           C  
ATOM   1703  OE1 GLU D1460      44.806 -18.001  24.894  1.00  0.00           O  
ATOM   1704  OE2 GLU D1460      46.034 -19.289  23.590  1.00  0.00           O  
ATOM   1705  N   VAL D1461      47.561 -12.885  23.754  1.00  0.00           N  
ATOM   1706  CA  VAL D1461      48.899 -12.328  23.864  1.00  0.00           C  
ATOM   1707  C   VAL D1461      49.668 -12.988  25.003  1.00  0.00           C  
ATOM   1708  O   VAL D1461      49.169 -13.083  26.117  1.00  0.00           O  
ATOM   1709  CB  VAL D1461      48.846 -10.819  24.124  1.00  0.00           C  
ATOM   1710  CG1 VAL D1461      50.250 -10.246  24.205  1.00  0.00           C  
ATOM   1711  CG2 VAL D1461      48.058 -10.127  23.038  1.00  0.00           C  
ATOM   1712  N   TYR D1462      50.885 -13.440  24.705  1.00  0.00           N  
ATOM   1713  CA  TYR D1462      51.802 -13.971  25.707  1.00  0.00           C  
ATOM   1714  C   TYR D1462      53.031 -13.075  25.783  1.00  0.00           C  
ATOM   1715  O   TYR D1462      53.828 -13.042  24.848  1.00  0.00           O  
ATOM   1716  CB  TYR D1462      52.234 -15.375  25.332  1.00  0.00           C  
ATOM   1717  CG  TYR D1462      51.199 -16.414  25.640  1.00  0.00           C  
ATOM   1718  CD1 TYR D1462      50.088 -16.582  24.821  1.00  0.00           C  
ATOM   1719  CD2 TYR D1462      51.331 -17.240  26.742  1.00  0.00           C  
ATOM   1720  CE1 TYR D1462      49.135 -17.542  25.101  1.00  0.00           C  
ATOM   1721  CE2 TYR D1462      50.387 -18.204  27.026  1.00  0.00           C  
ATOM   1722  CZ  TYR D1462      49.290 -18.347  26.204  1.00  0.00           C  
ATOM   1723  OH  TYR D1462      48.349 -19.304  26.488  1.00  0.00           O  
ATOM   1724  N   ALA D1463      53.180 -12.347  26.885  1.00  0.00           N  
ATOM   1725  CA  ALA D1463      54.346 -11.502  27.094  1.00  0.00           C  
ATOM   1726  C   ALA D1463      55.375 -12.234  27.947  1.00  0.00           C  
ATOM   1727  O   ALA D1463      55.027 -13.068  28.782  1.00  0.00           O  
ATOM   1728  CB  ALA D1463      53.941 -10.220  27.762  1.00  0.00           C  
ATOM   1729  N   TYR D1464      56.646 -11.919  27.721  1.00  0.00           N  
ATOM   1730  CA  TYR D1464      57.746 -12.432  28.536  1.00  0.00           C  
ATOM   1731  C   TYR D1464      58.182 -11.371  29.530  1.00  0.00           C  
ATOM   1732  O   TYR D1464      58.335 -10.206  29.159  1.00  0.00           O  
ATOM   1733  CB  TYR D1464      58.933 -12.772  27.652  1.00  0.00           C  
ATOM   1734  CG  TYR D1464      60.127 -13.269  28.415  1.00  0.00           C  
ATOM   1735  CD1 TYR D1464      60.281 -14.625  28.692  1.00  0.00           C  
ATOM   1736  CD2 TYR D1464      61.105 -12.388  28.862  1.00  0.00           C  
ATOM   1737  CE1 TYR D1464      61.373 -15.096  29.386  1.00  0.00           C  
ATOM   1738  CE2 TYR D1464      62.207 -12.850  29.565  1.00  0.00           C  
ATOM   1739  CZ  TYR D1464      62.336 -14.212  29.820  1.00  0.00           C  
ATOM   1740  OH  TYR D1464      63.422 -14.694  30.517  1.00  0.00           O  
ATOM   1741  N   HIS D1465      58.387 -11.763  30.787  1.00  0.00           N  
ATOM   1742  CA  HIS D1465      58.899 -10.830  31.787  1.00  0.00           C  
ATOM   1743  C   HIS D1465      60.216 -11.331  32.364  1.00  0.00           C  
ATOM   1744  O   HIS D1465      60.273 -12.450  32.879  1.00  0.00           O  
ATOM   1745  CB  HIS D1465      57.899 -10.577  32.914  1.00  0.00           C  
ATOM   1746  CG  HIS D1465      58.165  -9.301  33.644  1.00  0.00           C  
ATOM   1747  ND1 HIS D1465      57.363  -8.185  33.526  1.00  0.00           N  
ATOM   1748  CD2 HIS D1465      59.190  -8.942  34.451  1.00  0.00           C  
ATOM   1749  CE1 HIS D1465      57.867  -7.202  34.256  1.00  0.00           C  
ATOM   1750  NE2 HIS D1465      58.978  -7.636  34.827  1.00  0.00           N  
ATOM   1751  N   PRO D1475      61.274 -10.499  32.294  1.00  0.00           N  
ATOM   1752  CA  PRO D1475      62.589 -10.962  32.717  1.00  0.00           C  
ATOM   1753  C   PRO D1475      62.678 -11.216  34.222  1.00  0.00           C  
ATOM   1754  O   PRO D1475      63.224 -12.252  34.627  1.00  0.00           O  
ATOM   1755  CB  PRO D1475      63.523  -9.814  32.302  1.00  0.00           C  
ATOM   1756  CG  PRO D1475      62.726  -8.967  31.378  1.00  0.00           C  
ATOM   1757  CD  PRO D1475      61.327  -9.100  31.840  1.00  0.00           C  
ATOM   1758  N   LYS D1476      62.168 -10.282  35.030  1.00  0.00           N  
ATOM   1759  CA  LYS D1476      62.062 -10.479  36.487  1.00  0.00           C  
ATOM   1760  C   LYS D1476      61.482 -11.856  36.828  1.00  0.00           C  
ATOM   1761  O   LYS D1476      62.100 -12.633  37.573  1.00  0.00           O  
ATOM   1762  CB  LYS D1476      61.214  -9.383  37.156  1.00  0.00           C  
ATOM   1763  CG  LYS D1476      61.763  -7.944  37.008  1.00  0.00           C  
ATOM   1764  CD  LYS D1476      61.748  -7.183  38.359  1.00  0.00           C  
ATOM   1765  CE  LYS D1476      61.836  -5.662  38.196  1.00  0.00           C  
ATOM   1766  NZ  LYS D1476      60.525  -5.057  37.782  1.00  0.00           N  
ATOM   1767  N   LEU D1689      60.313 -12.160  36.266  1.00  0.00           N  
ATOM   1768  CA  LEU D1689      59.691 -13.476  36.447  1.00  0.00           C  
ATOM   1769  C   LEU D1689      60.451 -14.569  35.692  1.00  0.00           C  
ATOM   1770  O   LEU D1689      60.422 -15.732  36.096  1.00  0.00           O  
ATOM   1771  CB  LEU D1689      58.234 -13.468  35.982  1.00  0.00           C  
ATOM   1772  CG  LEU D1689      57.213 -12.611  36.757  1.00  0.00           C  
ATOM   1773  CD1 LEU D1689      57.130 -13.045  38.226  1.00  0.00           C  
ATOM   1774  CD2 LEU D1689      57.487 -11.096  36.642  1.00  0.00           C  
ATOM   1775  N   LYS D1690      61.125 -14.194  34.600  1.00  0.00           N  
ATOM   1776  CA  LYS D1690      61.874 -15.140  33.760  1.00  0.00           C  
ATOM   1777  C   LYS D1690      60.927 -16.218  33.221  1.00  0.00           C  
ATOM   1778  O   LYS D1690      61.156 -17.416  33.384  1.00  0.00           O  
ATOM   1779  CB  LYS D1690      63.060 -15.732  34.537  1.00  0.00           C  
ATOM   1780  CG  LYS D1690      64.427 -15.216  34.090  1.00  0.00           C  
ATOM   1781  CD  LYS D1690      65.068 -16.171  33.086  1.00  0.00           C  
ATOM   1782  CE  LYS D1690      66.549 -15.873  32.865  1.00  0.00           C  
ATOM   1783  NZ  LYS D1690      67.279 -17.025  32.231  1.00  0.00           N  
ATOM   1784  N   GLU D1692      59.864 -15.750  32.559  1.00  0.00           N  
ATOM   1785  CA  GLU D1692      58.684 -16.565  32.254  1.00  0.00           C  
ATOM   1786  C   GLU D1692      57.770 -15.890  31.216  1.00  0.00           C  
ATOM   1787  O   GLU D1692      57.559 -14.672  31.260  1.00  0.00           O  
ATOM   1788  CB  GLU D1692      57.876 -16.769  33.539  1.00  0.00           C  
ATOM   1789  CG  GLU D1692      57.153 -18.098  33.635  1.00  0.00           C  
ATOM   1790  CD  GLU D1692      56.241 -18.173  34.850  1.00  0.00           C  
ATOM   1791  OE1 GLU D1692      55.706 -17.120  35.278  1.00  0.00           O  
ATOM   1792  OE2 GLU D1692      56.069 -19.295  35.380  1.00  0.00           O  
ATOM   1793  N   TRP D1693      57.233 -16.691  30.294  1.00  0.00           N  
ATOM   1794  CA  TRP D1693      56.170 -16.244  29.387  1.00  0.00           C  
ATOM   1795  C   TRP D1693      54.841 -16.365  30.101  1.00  0.00           C  
ATOM   1796  O   TRP D1693      54.583 -17.352  30.775  1.00  0.00           O  
ATOM   1797  CB  TRP D1693      56.122 -17.089  28.110  1.00  0.00           C  
ATOM   1798  CG  TRP D1693      57.240 -16.835  27.160  1.00  0.00           C  
ATOM   1799  CD1 TRP D1693      58.418 -17.501  27.097  1.00  0.00           C  
ATOM   1800  CD2 TRP D1693      57.282 -15.846  26.131  1.00  0.00           C  
ATOM   1801  NE1 TRP D1693      59.199 -16.989  26.095  1.00  0.00           N  
ATOM   1802  CE2 TRP D1693      58.525 -15.968  25.487  1.00  0.00           C  
ATOM   1803  CE3 TRP D1693      56.395 -14.859  25.702  1.00  0.00           C  
ATOM   1804  CZ2 TRP D1693      58.906 -15.148  24.433  1.00  0.00           C  
ATOM   1805  CZ3 TRP D1693      56.775 -14.041  24.651  1.00  0.00           C  
ATOM   1806  CH2 TRP D1693      58.020 -14.196  24.026  1.00  0.00           C  
ATOM   1807  N   LEU D1700      53.993 -15.363  29.944  1.00  0.00           N  
ATOM   1808  CA  LEU D1700      52.694 -15.350  30.610  1.00  0.00           C  
ATOM   1809  C   LEU D1700      51.610 -14.855  29.660  1.00  0.00           C  
ATOM   1810  O   LEU D1700      51.779 -13.827  28.993  1.00  0.00           O  
ATOM   1811  CB  LEU D1700      52.726 -14.425  31.834  1.00  0.00           C  
ATOM   1812  CG  LEU D1700      53.841 -14.601  32.857  1.00  0.00           C  
ATOM   1813  CD1 LEU D1700      53.737 -13.532  33.910  1.00  0.00           C  
ATOM   1814  CD2 LEU D1700      53.768 -15.969  33.479  1.00  0.00           C  
ATOM   1815  N   GLU D1701      50.493 -15.575  29.603  1.00  0.00           N  
ATOM   1816  CA  GLU D1701      49.305 -15.021  28.982  1.00  0.00           C  
ATOM   1817  C   GLU D1701      48.925 -13.767  29.776  1.00  0.00           C  
ATOM   1818  O   GLU D1701      49.027 -13.735  30.991  1.00  0.00           O  
ATOM   1819  CB  GLU D1701      48.169 -16.044  28.948  1.00  0.00           C  
ATOM   1820  CG  GLU D1701      46.800 -15.420  28.664  1.00  0.00           C  
ATOM   1821  CD  GLU D1701      45.855 -16.338  27.900  1.00  0.00           C  
ATOM   1822  OE1 GLU D1701      46.082 -17.571  27.894  1.00  0.00           O  
ATOM   1823  OE2 GLU D1701      44.885 -15.801  27.303  1.00  0.00           O  
ATOM   1824  N   VAL D1702      48.525 -12.714  29.090  1.00  0.00           N  
ATOM   1825  CA  VAL D1702      48.384 -11.428  29.756  1.00  0.00           C  
ATOM   1826  C   VAL D1702      47.284 -10.566  29.148  1.00  0.00           C  
ATOM   1827  O   VAL D1702      46.532  -9.942  29.888  1.00  0.00           O  
ATOM   1828  CB  VAL D1702      49.733 -10.676  29.791  1.00  0.00           C  
ATOM   1829  CG1 VAL D1702      50.412 -10.733  28.443  1.00  0.00           C  
ATOM   1830  CG2 VAL D1702      49.534  -9.245  30.215  1.00  0.00           C  
ATOM   1831  N   ALA D1703      47.185 -10.526  27.820  1.00  0.00           N  
ATOM   1832  CA  ALA D1703      46.068  -9.848  27.157  1.00  0.00           C  
ATOM   1833  C   ALA D1703      45.491 -10.678  26.016  1.00  0.00           C  
ATOM   1834  O   ALA D1703      46.013 -11.734  25.661  1.00  0.00           O  
ATOM   1835  CB  ALA D1703      46.497  -8.487  26.649  1.00  0.00           C  
ATOM   1836  N   THR D1704      44.396 -10.175  25.460  1.00  0.00           N  
ATOM   1837  CA  THR D1704      43.679 -10.824  24.376  1.00  0.00           C  
ATOM   1838  C   THR D1704      43.018  -9.780  23.493  1.00  0.00           C  
ATOM   1839  O   THR D1704      42.335  -8.890  23.992  1.00  0.00           O  
ATOM   1840  CB  THR D1704      42.587 -11.733  24.926  1.00  0.00           C  
ATOM   1841  OG1 THR D1704      43.173 -12.976  25.330  1.00  0.00           O  
ATOM   1842  CG2 THR D1704      41.507 -12.006  23.872  1.00  0.00           C  
ATOM   1843  N   PHE D1705      43.223  -9.890  22.184  1.00  0.00           N  
ATOM   1844  CA  PHE D1705      42.574  -8.995  21.238  1.00  0.00           C  
ATOM   1845  C   PHE D1705      41.964  -9.761  20.084  1.00  0.00           C  
ATOM   1846  O   PHE D1705      42.354 -10.881  19.803  1.00  0.00           O  
ATOM   1847  CB  PHE D1705      43.546  -7.950  20.690  1.00  0.00           C  
ATOM   1848  CG  PHE D1705      44.633  -8.521  19.822  1.00  0.00           C  
ATOM   1849  CD1 PHE D1705      44.402  -8.810  18.480  1.00  0.00           C  
ATOM   1850  CD2 PHE D1705      45.898  -8.751  20.343  1.00  0.00           C  
ATOM   1851  CE1 PHE D1705      45.411  -9.333  17.681  1.00  0.00           C  
ATOM   1852  CE2 PHE D1705      46.908  -9.274  19.554  1.00  0.00           C  
ATOM   1853  CZ  PHE D1705      46.667  -9.566  18.219  1.00  0.00           C  
ATOM   1854  N   GLY D1706      41.001  -9.125  19.426  1.00  0.00           N  
ATOM   1855  CA  GLY D1706      40.400  -9.624  18.197  1.00  0.00           C  
ATOM   1856  C   GLY D1706      39.832  -8.459  17.407  1.00  0.00           C  
ATOM   1857  O   GLY D1706      39.819  -7.323  17.894  1.00  0.00           O  
ATOM   1858  N   VAL D1707      39.385  -8.732  16.182  1.00  0.00           N  
ATOM   1859  CA  VAL D1707      38.708  -7.729  15.362  1.00  0.00           C  
ATOM   1860  C   VAL D1707      37.257  -8.123  15.239  1.00  0.00           C  
ATOM   1861  O   VAL D1707      36.957  -9.223  14.775  1.00  0.00           O  
ATOM   1862  CB  VAL D1707      39.304  -7.630  13.962  1.00  0.00           C  
ATOM   1863  CG1 VAL D1707      38.503  -6.644  13.136  1.00  0.00           C  
ATOM   1864  CG2 VAL D1707      40.760  -7.199  14.034  1.00  0.00           C  
ATOM   1865  N   TYR D1708      36.355  -7.236  15.651  1.00  0.00           N  
ATOM   1866  CA  TYR D1708      34.932  -7.580  15.693  1.00  0.00           C  
ATOM   1867  C   TYR D1708      34.426  -8.013  14.316  1.00  0.00           C  
ATOM   1868  O   TYR D1708      34.790  -7.432  13.289  1.00  0.00           O  
ATOM   1869  CB  TYR D1708      34.074  -6.418  16.217  1.00  0.00           C  
ATOM   1870  CG  TYR D1708      34.298  -6.026  17.667  1.00  0.00           C  
ATOM   1871  CD1 TYR D1708      34.543  -6.979  18.648  1.00  0.00           C  
ATOM   1872  CD2 TYR D1708      34.227  -4.697  18.062  1.00  0.00           C  
ATOM   1873  CE1 TYR D1708      34.740  -6.612  19.977  1.00  0.00           C  
ATOM   1874  CE2 TYR D1708      34.413  -4.323  19.383  1.00  0.00           C  
ATOM   1875  CZ  TYR D1708      34.671  -5.284  20.336  1.00  0.00           C  
ATOM   1876  OH  TYR D1708      34.864  -4.920  21.649  1.00  0.00           O  
ATOM   1877  N   SER D1709      33.590  -9.043  14.302  1.00  0.00           N  
ATOM   1878  CA  SER D1709      32.993  -9.510  13.061  1.00  0.00           C  
ATOM   1879  C   SER D1709      32.090  -8.430  12.465  1.00  0.00           C  
ATOM   1880  O   SER D1709      31.302  -7.814  13.189  1.00  0.00           O  
ATOM   1881  CB  SER D1709      32.168 -10.780  13.292  1.00  0.00           C  
ATOM   1882  OG  SER D1709      31.613 -11.247  12.075  1.00  0.00           O  
ATOM   1883  N   PRO D1710      32.223  -8.174  11.150  1.00  0.00           N  
ATOM   1884  CA  PRO D1710      31.260  -7.359  10.412  1.00  0.00           C  
ATOM   1885  C   PRO D1710      29.786  -7.694  10.685  1.00  0.00           C  
ATOM   1886  O   PRO D1710      28.954  -6.794  10.660  1.00  0.00           O  
ATOM   1887  CB  PRO D1710      31.622  -7.648   8.956  1.00  0.00           C  
ATOM   1888  CG  PRO D1710      33.079  -7.879   8.989  1.00  0.00           C  
ATOM   1889  CD  PRO D1710      33.354  -8.578  10.294  1.00  0.00           C  
ATOM   1890  N   VAL D1711      29.467  -8.961  10.947  1.00  0.00           N  
ATOM   1891  CA  VAL D1711      28.086  -9.354  11.255  1.00  0.00           C  
ATOM   1892  C   VAL D1711      27.570  -8.615  12.485  1.00  0.00           C  
ATOM   1893  O   VAL D1711      26.537  -7.951  12.422  1.00  0.00           O  
ATOM   1894  CB  VAL D1711      27.944 -10.875  11.493  1.00  0.00           C  
ATOM   1895  CG1 VAL D1711      26.530 -11.216  11.942  1.00  0.00           C  
ATOM   1896  CG2 VAL D1711      28.307 -11.649  10.237  1.00  0.00           C  
ATOM   1897  N   ALA D1742      28.293  -8.737  13.599  1.00  0.00           N  
ATOM   1898  CA  ALA D1742      27.913  -8.072  14.846  1.00  0.00           C  
ATOM   1899  C   ALA D1742      28.019  -6.552  14.708  1.00  0.00           C  
ATOM   1900  O   ALA D1742      27.189  -5.815  15.238  1.00  0.00           O  
ATOM   1901  CB  ALA D1742      28.774  -8.576  16.001  1.00  0.00           C  
ATOM   1902  N   LEU D1764      29.042  -6.099  13.987  1.00  0.00           N  
ATOM   1903  CA  LEU D1764      29.276  -4.667  13.769  1.00  0.00           C  
ATOM   1904  C   LEU D1764      28.154  -3.999  12.979  1.00  0.00           C  
ATOM   1905  O   LEU D1764      27.684  -2.921  13.348  1.00  0.00           O  
ATOM   1906  CB  LEU D1764      30.615  -4.437  13.054  1.00  0.00           C  
ATOM   1907  CG  LEU D1764      31.867  -4.449  13.935  1.00  0.00           C  
ATOM   1908  CD1 LEU D1764      33.133  -4.554  13.088  1.00  0.00           C  
ATOM   1909  CD2 LEU D1764      31.908  -3.207  14.813  1.00  0.00           C  
ATOM   1910  N   SER D1765      27.728  -4.635  11.892  1.00  0.00           N  
ATOM   1911  CA  SER D1765      26.674  -4.071  11.044  1.00  0.00           C  
ATOM   1912  C   SER D1765      25.302  -4.160  11.713  1.00  0.00           C  
ATOM   1913  O   SER D1765      24.433  -3.343  11.436  1.00  0.00           O  
ATOM   1914  CB  SER D1765      26.670  -4.721   9.658  1.00  0.00           C  
ATOM   1915  OG  SER D1765      26.858  -6.118   9.738  1.00  0.00           O  
ATOM   1916  N   LYS D1767      25.124  -5.124  12.614  1.00  0.00           N  
ATOM   1917  CA  LYS D1767      23.949  -5.146  13.492  1.00  0.00           C  
ATOM   1918  C   LYS D1767      23.898  -3.899  14.389  1.00  0.00           C  
ATOM   1919  O   LYS D1767      22.836  -3.523  14.873  1.00  0.00           O  
ATOM   1920  CB  LYS D1767      23.923  -6.414  14.364  1.00  0.00           C  
ATOM   1921  CG  LYS D1767      23.400  -7.670  13.666  1.00  0.00           C  
ATOM   1922  CD  LYS D1767      23.257  -8.844  14.640  1.00  0.00           C  
ATOM   1923  CE  LYS D1767      22.519 -10.016  14.001  1.00  0.00           C  
ATOM   1924  NZ  LYS D1767      22.099 -11.046  14.990  1.00  0.00           N  
ATOM   1925  N   TYR D1768      25.051  -3.284  14.632  1.00  0.00           N  
ATOM   1926  CA  TYR D1768      25.127  -2.029  15.384  1.00  0.00           C  
ATOM   1927  C   TYR D1768      25.399  -0.832  14.471  1.00  0.00           C  
ATOM   1928  O   TYR D1768      25.639   0.284  14.946  1.00  0.00           O  
ATOM   1929  CB  TYR D1768      26.198  -2.128  16.484  1.00  0.00           C  
ATOM   1930  CG  TYR D1768      25.700  -2.796  17.737  1.00  0.00           C  
ATOM   1931  CD1 TYR D1768      26.016  -4.112  18.017  1.00  0.00           C  
ATOM   1932  CD2 TYR D1768      24.884  -2.113  18.631  1.00  0.00           C  
ATOM   1933  CE1 TYR D1768      25.544  -4.731  19.161  1.00  0.00           C  
ATOM   1934  CE2 TYR D1768      24.404  -2.724  19.780  1.00  0.00           C  
ATOM   1935  CZ  TYR D1768      24.738  -4.033  20.041  1.00  0.00           C  
ATOM   1936  OH  TYR D1768      24.267  -4.638  21.180  1.00  0.00           O  
ATOM   1937  N   GLY D1770      25.350  -1.058  13.163  1.00  0.00           N  
ATOM   1938  CA  GLY D1770      25.573   0.008  12.201  1.00  0.00           C  
ATOM   1939  C   GLY D1770      26.976   0.576  12.242  1.00  0.00           C  
ATOM   1940  O   GLY D1770      27.161   1.788  12.154  1.00  0.00           O  
ATOM   1941  N   ILE D1771      27.963  -0.303  12.383  1.00  0.00           N  
ATOM   1942  CA  ILE D1771      29.360   0.099  12.360  1.00  0.00           C  
ATOM   1943  C   ILE D1771      29.956  -0.369  11.035  1.00  0.00           C  
ATOM   1944  O   ILE D1771      30.076  -1.571  10.797  1.00  0.00           O  
ATOM   1945  CB  ILE D1771      30.131  -0.491  13.554  1.00  0.00           C  
ATOM   1946  CG1 ILE D1771      29.584   0.082  14.865  1.00  0.00           C  
ATOM   1947  CG2 ILE D1771      31.617  -0.188  13.432  1.00  0.00           C  
ATOM   1948  CD1 ILE D1771      30.129  -0.582  16.095  1.00  0.00           C  
ATOM   1949  N   ASP D1772      30.308   0.591  10.179  1.00  0.00           N  
ATOM   1950  CA  ASP D1772      30.758   0.317   8.808  1.00  0.00           C  
ATOM   1951  C   ASP D1772      32.241   0.009   8.705  1.00  0.00           C  
ATOM   1952  O   ASP D1772      32.646  -0.811   7.883  1.00  0.00           O  
ATOM   1953  CB  ASP D1772      30.432   1.500   7.906  1.00  0.00           C  
ATOM   1954  CG  ASP D1772      28.951   1.805   7.873  1.00  0.00           C  
ATOM   1955  OD1 ASP D1772      28.142   0.853   7.966  1.00  0.00           O  
ATOM   1956  OD2 ASP D1772      28.594   2.998   7.763  1.00  0.00           O  
ATOM   1957  N   VAL D1773      33.053   0.674   9.522  1.00  0.00           N  
ATOM   1958  CA  VAL D1773      34.487   0.391   9.567  1.00  0.00           C  
ATOM   1959  C   VAL D1773      34.726  -0.826  10.462  1.00  0.00           C  
ATOM   1960  O   VAL D1773      33.863  -1.177  11.277  1.00  0.00           O  
ATOM   1961  CB  VAL D1773      35.308   1.597  10.096  1.00  0.00           C  
ATOM   1962  CG1 VAL D1773      34.925   2.865   9.370  1.00  0.00           C  
ATOM   1963  CG2 VAL D1773      35.119   1.772  11.592  1.00  0.00           C  
ATOM   1964  N   PRO D1774      35.888  -1.489  10.302  1.00  0.00           N  
ATOM   1965  CA  PRO D1774      36.265  -2.534  11.250  1.00  0.00           C  
ATOM   1966  C   PRO D1774      36.736  -1.940  12.572  1.00  0.00           C  
ATOM   1967  O   PRO D1774      37.170  -0.787  12.619  1.00  0.00           O  
ATOM   1968  CB  PRO D1774      37.424  -3.235  10.550  1.00  0.00           C  
ATOM   1969  CG  PRO D1774      38.042  -2.171   9.734  1.00  0.00           C  
ATOM   1970  CD  PRO D1774      36.897  -1.340   9.238  1.00  0.00           C  
ATOM   1971  N   VAL D1775      36.644  -2.741  13.627  1.00  0.00           N  
ATOM   1972  CA  VAL D1775      36.999  -2.316  14.976  1.00  0.00           C  
ATOM   1973  C   VAL D1775      37.826  -3.411  15.651  1.00  0.00           C  
ATOM   1974  O   VAL D1775      37.368  -4.548  15.788  1.00  0.00           O  
ATOM   1975  CB  VAL D1775      35.740  -2.035  15.828  1.00  0.00           C  
ATOM   1976  CG1 VAL D1775      36.110  -1.732  17.268  1.00  0.00           C  
ATOM   1977  CG2 VAL D1775      34.940  -0.892  15.235  1.00  0.00           C  
ATOM   1978  N   MET D1776      39.044  -3.064  16.057  1.00  0.00           N  
ATOM   1979  CA  MET D1776      39.915  -3.986  16.779  1.00  0.00           C  
ATOM   1980  C   MET D1776      39.800  -3.708  18.267  1.00  0.00           C  
ATOM   1981  O   MET D1776      39.768  -2.549  18.692  1.00  0.00           O  
ATOM   1982  CB  MET D1776      41.364  -3.821  16.325  1.00  0.00           C  
ATOM   1983  CG  MET D1776      42.350  -4.790  16.974  1.00  0.00           C  
ATOM   1984  SD  MET D1776      42.799  -4.369  18.677  1.00  0.00           S  
ATOM   1985  CE  MET D1776      43.511  -2.741  18.481  1.00  0.00           C  
ATOM   1986  N   ASN D1777      39.771  -4.779  19.054  1.00  0.00           N  
ATOM   1987  CA  ASN D1777      39.528  -4.680  20.489  1.00  0.00           C  
ATOM   1988  C   ASN D1777      40.510  -5.507  21.321  1.00  0.00           C  
ATOM   1989  O   ASN D1777      40.517  -6.725  21.225  1.00  0.00           O  
ATOM   1990  CB  ASN D1777      38.106  -5.137  20.792  1.00  0.00           C  
ATOM   1991  CG  ASN D1777      37.901  -5.445  22.254  1.00  0.00           C  
ATOM   1992  OD1 ASN D1777      37.583  -6.577  22.621  1.00  0.00           O  
ATOM   1993  ND2 ASN D1777      38.108  -4.444  23.103  1.00  0.00           N  
ATOM   1994  N   LEU D1778      41.313  -4.833  22.146  1.00  0.00           N  
ATOM   1995  CA  LEU D1778      42.317  -5.483  22.998  1.00  0.00           C  
ATOM   1996  C   LEU D1778      41.848  -5.396  24.441  1.00  0.00           C  
ATOM   1997  O   LEU D1778      41.274  -4.379  24.849  1.00  0.00           O  
ATOM   1998  CB  LEU D1778      43.686  -4.801  22.816  1.00  0.00           C  
ATOM   1999  CG  LEU D1778      44.993  -5.306  23.453  1.00  0.00           C  
ATOM   2000  CD1 LEU D1778      45.344  -4.486  24.673  1.00  0.00           C  
ATOM   2001  CD2 LEU D1778      44.941  -6.761  23.791  1.00  0.00           C  
ATOM   2002  N   GLY D1779      42.079  -6.468  25.198  1.00  0.00           N  
ATOM   2003  CA  GLY D1779      41.574  -6.594  26.564  1.00  0.00           C  
ATOM   2004  C   GLY D1779      42.603  -7.171  27.515  1.00  0.00           C  
ATOM   2005  O   GLY D1779      43.392  -8.043  27.152  1.00  0.00           O  
ATOM   2006  N   LEU D1782      42.581  -6.683  28.750  1.00  0.00           N  
ATOM   2007  CA  LEU D1782      43.627  -6.977  29.723  1.00  0.00           C  
ATOM   2008  C   LEU D1782      43.035  -7.084  31.125  1.00  0.00           C  
ATOM   2009  O   LEU D1782      42.287  -6.194  31.565  1.00  0.00           O  
ATOM   2010  CB  LEU D1782      44.684  -5.863  29.686  1.00  0.00           C  
ATOM   2011  CG  LEU D1782      45.960  -6.019  30.516  1.00  0.00           C  
ATOM   2012  CD1 LEU D1782      46.649  -7.309  30.193  1.00  0.00           C  
ATOM   2013  CD2 LEU D1782      46.893  -4.865  30.249  1.00  0.00           C  
ATOM   2014  N   GLY D1783      43.378  -8.168  31.820  1.00  0.00           N  
ATOM   2015  CA  GLY D1783      42.910  -8.391  33.183  1.00  0.00           C  
ATOM   2016  C   GLY D1783      43.703  -7.600  34.204  1.00  0.00           C  
ATOM   2017  O   GLY D1783      44.810  -7.999  34.567  1.00  0.00           O  
ATOM   2018  N   VAL D1784      43.131  -6.487  34.669  1.00  0.00           N  
ATOM   2019  CA  VAL D1784      43.775  -5.649  35.673  1.00  0.00           C  
ATOM   2020  C   VAL D1784      44.261  -6.490  36.850  1.00  0.00           C  
ATOM   2021  O   VAL D1784      45.440  -6.501  37.192  1.00  0.00           O  
ATOM   2022  CB  VAL D1784      42.820  -4.587  36.214  1.00  0.00           C  
ATOM   2023  CG1 VAL D1784      43.475  -3.823  37.338  1.00  0.00           C  
ATOM   2024  CG2 VAL D1784      42.427  -3.654  35.129  1.00  0.00           C  
ATOM   2025  N   GLU D1785      43.331  -7.214  37.451  1.00  0.00           N  
ATOM   2026  CA  GLU D1785      43.629  -8.052  38.607  1.00  0.00           C  
ATOM   2027  C   GLU D1785      44.899  -8.858  38.347  1.00  0.00           C  
ATOM   2028  O   GLU D1785      45.825  -8.827  39.147  1.00  0.00           O  
ATOM   2029  CB  GLU D1785      42.470  -9.008  38.941  1.00  0.00           C  
ATOM   2030  CG  GLU D1785      41.049  -8.506  38.616  1.00  0.00           C  
ATOM   2031  CD  GLU D1785      40.598  -7.346  39.474  1.00  0.00           C  
ATOM   2032  OE1 GLU D1785      40.753  -7.419  40.702  1.00  0.00           O  
ATOM   2033  OE2 GLU D1785      40.049  -6.375  38.927  1.00  0.00           O  
ATOM   2034  N   ARG D1786      44.955  -9.551  37.213  1.00  0.00           N  
ATOM   2035  CA  ARG D1786      46.089 -10.434  36.926  1.00  0.00           C  
ATOM   2036  C   ARG D1786      47.392  -9.712  36.669  1.00  0.00           C  
ATOM   2037  O   ARG D1786      48.445 -10.220  37.017  1.00  0.00           O  
ATOM   2038  CB  ARG D1786      45.818 -11.323  35.727  1.00  0.00           C  
ATOM   2039  CG  ARG D1786      46.871 -12.383  35.589  1.00  0.00           C  
ATOM   2040  CD  ARG D1786      46.772 -13.124  34.312  1.00  0.00           C  
ATOM   2041  NE  ARG D1786      47.833 -14.114  34.259  1.00  0.00           N  
ATOM   2042  CZ  ARG D1786      47.981 -15.006  33.289  1.00  0.00           C  
ATOM   2043  NH1 ARG D1786      47.124 -15.017  32.267  1.00  0.00           N  
ATOM   2044  NH2 ARG D1786      48.996 -15.880  33.335  1.00  0.00           N  
ATOM   2045  N   LEU D1787      47.325  -8.562  36.013  1.00  0.00           N  
ATOM   2046  CA  LEU D1787      48.520  -7.765  35.790  1.00  0.00           C  
ATOM   2047  C   LEU D1787      49.054  -7.407  37.171  1.00  0.00           C  
ATOM   2048  O   LEU D1787      50.226  -7.646  37.482  1.00  0.00           O  
ATOM   2049  CB  LEU D1787      48.209  -6.500  34.989  1.00  0.00           C  
ATOM   2050  CG  LEU D1787      49.250  -6.037  33.973  1.00  0.00           C  
ATOM   2051  CD1 LEU D1787      49.052  -4.557  33.662  1.00  0.00           C  
ATOM   2052  CD2 LEU D1787      50.643  -6.282  34.469  1.00  0.00           C  
ATOM   2053  N   ALA D1788      48.163  -6.873  38.005  1.00  0.00           N  
ATOM   2054  CA  ALA D1788      48.484  -6.520  39.385  1.00  0.00           C  
ATOM   2055  C   ALA D1788      49.099  -7.700  40.155  1.00  0.00           C  
ATOM   2056  O   ALA D1788      50.021  -7.518  40.935  1.00  0.00           O  
ATOM   2057  CB  ALA D1788      47.245  -5.986  40.100  1.00  0.00           C  
ATOM   2058  N   MET D1789      48.605  -8.908  39.930  1.00  0.00           N  
ATOM   2059  CA  MET D1789      49.211 -10.080  40.555  1.00  0.00           C  
ATOM   2060  C   MET D1789      50.653 -10.247  40.093  1.00  0.00           C  
ATOM   2061  O   MET D1789      51.556 -10.352  40.914  1.00  0.00           O  
ATOM   2062  CB  MET D1789      48.441 -11.366  40.233  1.00  0.00           C  
ATOM   2063  CG  MET D1789      46.999 -11.366  40.671  1.00  0.00           C  
ATOM   2064  SD  MET D1789      46.494 -13.003  41.132  1.00  0.00           S  
ATOM   2065  CE  MET D1789      47.105 -14.003  39.772  1.00  0.00           C  
ATOM   2066  N   ILE D1790      50.858 -10.287  38.774  1.00  0.00           N  
ATOM   2067  CA  ILE D1790      52.175 -10.582  38.193  1.00  0.00           C  
ATOM   2068  C   ILE D1790      53.182  -9.569  38.675  1.00  0.00           C  
ATOM   2069  O   ILE D1790      54.223  -9.930  39.231  1.00  0.00           O  
ATOM   2070  CB  ILE D1790      52.182 -10.563  36.639  1.00  0.00           C  
ATOM   2071  CG1 ILE D1790      51.321 -11.686  36.064  1.00  0.00           C  
ATOM   2072  CG2 ILE D1790      53.604 -10.733  36.117  1.00  0.00           C  
ATOM   2073  CD1 ILE D1790      51.140 -11.590  34.579  1.00  0.00           C  
ATOM   2074  N   SER D1791      52.864  -8.302  38.473  1.00  0.00           N  
ATOM   2075  CA  SER D1791      53.782  -7.243  38.859  1.00  0.00           C  
ATOM   2076  C   SER D1791      53.918  -7.115  40.373  1.00  0.00           C  
ATOM   2077  O   SER D1791      54.986  -6.794  40.856  1.00  0.00           O  
ATOM   2078  CB  SER D1791      53.376  -5.906  38.240  1.00  0.00           C  
ATOM   2079  OG  SER D1791      52.060  -5.554  38.614  1.00  0.00           O  
ATOM   2080  N   GLY D1792      52.856  -7.396  41.121  1.00  0.00           N  
ATOM   2081  CA  GLY D1792      52.919  -7.370  42.594  1.00  0.00           C  
ATOM   2082  C   GLY D1792      53.413  -8.661  43.248  1.00  0.00           C  
ATOM   2083  O   GLY D1792      53.404  -8.798  44.466  1.00  0.00           O  
ATOM   2084  N   ASN D1793      53.844  -9.607  42.427  1.00  0.00           N  
ATOM   2085  CA  ASN D1793      54.090 -10.970  42.850  1.00  0.00           C  
ATOM   2086  C   ASN D1793      53.109 -11.523  43.893  1.00  0.00           C  
ATOM   2087  O   ASN D1793      53.518 -12.079  44.917  1.00  0.00           O  
ATOM   2088  CB  ASN D1793      55.524 -11.132  43.336  1.00  0.00           C  
ATOM   2089  CG  ASN D1793      56.077 -12.511  43.003  1.00  0.00           C  
ATOM   2090  OD1 ASN D1793      56.394 -13.320  43.890  1.00  0.00           O  
ATOM   2091  ND2 ASN D1793      56.152 -12.803  41.701  1.00  0.00           N  
ATOM   2092  N   PHE D1794      51.817 -11.381  43.613  1.00  0.00           N  
ATOM   2093  CA  PHE D1794      50.763 -11.971  44.439  1.00  0.00           C  
ATOM   2094  C   PHE D1794      50.361 -13.357  43.926  1.00  0.00           C  
ATOM   2095  O   PHE D1794      50.100 -13.528  42.734  1.00  0.00           O  
ATOM   2096  CB  PHE D1794      49.532 -11.078  44.428  1.00  0.00           C  
ATOM   2097  CG  PHE D1794      49.723  -9.779  45.123  1.00  0.00           C  
ATOM   2098  CD1 PHE D1794      49.847  -8.597  44.401  1.00  0.00           C  
ATOM   2099  CD2 PHE D1794      49.753  -9.728  46.501  1.00  0.00           C  
ATOM   2100  CE1 PHE D1794      49.994  -7.374  45.047  1.00  0.00           C  
ATOM   2101  CE2 PHE D1794      49.912  -8.526  47.159  1.00  0.00           C  
ATOM   2102  CZ  PHE D1794      50.032  -7.337  46.428  1.00  0.00           C  
ATOM   2103  N   ALA D1795      50.264 -14.329  44.827  1.00  0.00           N  
ATOM   2104  CA  ALA D1795      49.888 -15.688  44.444  1.00  0.00           C  
ATOM   2105  C   ALA D1795      48.393 -15.998  44.575  1.00  0.00           C  
ATOM   2106  O   ALA D1795      48.004 -17.156  44.431  1.00  0.00           O  
ATOM   2107  CB  ALA D1795      50.677 -16.678  45.263  1.00  0.00           C  
ATOM   2108  N   ASP D1796      47.557 -14.995  44.843  1.00  0.00           N  
ATOM   2109  CA  ASP D1796      46.144 -15.242  45.140  1.00  0.00           C  
ATOM   2110  C   ASP D1796      45.313 -13.959  45.039  1.00  0.00           C  
ATOM   2111  O   ASP D1796      45.436 -13.066  45.880  1.00  0.00           O  
ATOM   2112  CB  ASP D1796      46.010 -15.841  46.547  1.00  0.00           C  
ATOM   2113  CG  ASP D1796      44.569 -16.120  46.938  1.00  0.00           C  
ATOM   2114  OD1 ASP D1796      43.677 -15.337  46.560  1.00  0.00           O  
ATOM   2115  OD2 ASP D1796      44.323 -17.119  47.642  1.00  0.00           O  
ATOM   2116  N   VAL D1797      44.443 -13.886  44.034  1.00  0.00           N  
ATOM   2117  CA  VAL D1797      43.654 -12.676  43.797  1.00  0.00           C  
ATOM   2118  C   VAL D1797      42.770 -12.292  44.967  1.00  0.00           C  
ATOM   2119  O   VAL D1797      42.563 -11.101  45.209  1.00  0.00           O  
ATOM   2120  CB  VAL D1797      42.741 -12.802  42.573  1.00  0.00           C  
ATOM   2121  CG1 VAL D1797      43.568 -12.827  41.317  1.00  0.00           C  
ATOM   2122  CG2 VAL D1797      41.808 -14.033  42.689  1.00  0.00           C  
ATOM   2123  N   ARG D1798      42.236 -13.295  45.670  1.00  0.00           N  
ATOM   2124  CA  ARG D1798      41.302 -13.057  46.772  1.00  0.00           C  
ATOM   2125  C   ARG D1798      41.969 -12.311  47.910  1.00  0.00           C  
ATOM   2126  O   ARG D1798      41.388 -11.359  48.448  1.00  0.00           O  
ATOM   2127  CB  ARG D1798      40.670 -14.357  47.279  1.00  0.00           C  
ATOM   2128  CG  ARG D1798      39.192 -14.491  46.920  1.00  0.00           C  
ATOM   2129  CD  ARG D1798      38.298 -13.585  47.796  1.00  0.00           C  
ATOM   2130  NE  ARG D1798      38.051 -14.190  49.113  1.00  0.00           N  
ATOM   2131  CZ  ARG D1798      37.309 -13.649  50.085  1.00  0.00           C  
ATOM   2132  NH1 ARG D1798      36.705 -12.457  49.907  1.00  0.00           N  
ATOM   2133  NH2 ARG D1798      37.168 -14.314  51.244  1.00  0.00           N  
ATOM   2134  N   GLU D1799      43.187 -12.719  48.258  1.00  0.00           N  
ATOM   2135  CA  GLU D1799      43.983 -11.985  49.244  1.00  0.00           C  
ATOM   2136  C   GLU D1799      44.436 -10.614  48.755  1.00  0.00           C  
ATOM   2137  O   GLU D1799      44.317  -9.619  49.466  1.00  0.00           O  
ATOM   2138  CB  GLU D1799      45.223 -12.770  49.626  1.00  0.00           C  
ATOM   2139  CG  GLU D1799      44.958 -13.909  50.554  1.00  0.00           C  
ATOM   2140  CD  GLU D1799      46.237 -14.518  51.076  1.00  0.00           C  
ATOM   2141  OE1 GLU D1799      47.194 -13.743  51.346  1.00  0.00           O  
ATOM   2142  OE2 GLU D1799      46.276 -15.770  51.212  1.00  0.00           O  
ATOM   2143  N   MET D1800      44.982 -10.578  47.548  1.00  0.00           N  
ATOM   2144  CA  MET D1800      45.487  -9.343  46.982  1.00  0.00           C  
ATOM   2145  C   MET D1800      44.418  -8.242  46.909  1.00  0.00           C  
ATOM   2146  O   MET D1800      44.715  -7.074  47.190  1.00  0.00           O  
ATOM   2147  CB  MET D1800      46.061  -9.608  45.593  1.00  0.00           C  
ATOM   2148  CG  MET D1800      46.438  -8.346  44.835  1.00  0.00           C  
ATOM   2149  SD  MET D1800      46.779  -8.681  43.115  1.00  0.00           S  
ATOM   2150  CE  MET D1800      45.880  -7.336  42.379  1.00  0.00           C  
ATOM   2151  N   VAL D1801      43.192  -8.606  46.526  1.00  0.00           N  
ATOM   2152  CA  VAL D1801      42.116  -7.620  46.375  1.00  0.00           C  
ATOM   2153  C   VAL D1801      41.552  -7.223  47.733  1.00  0.00           C  
ATOM   2154  O   VAL D1801      41.314  -6.040  47.979  1.00  0.00           O  
ATOM   2155  CB  VAL D1801      40.953  -8.139  45.495  1.00  0.00           C  
ATOM   2156  CG1 VAL D1801      39.883  -7.053  45.337  1.00  0.00           C  
ATOM   2157  CG2 VAL D1801      41.465  -8.602  44.144  1.00  0.00           C  
ATOM   2158  N   TYR D1802      41.338  -8.218  48.598  1.00  0.00           N  
ATOM   2159  CA  TYR D1802      40.720  -8.014  49.903  1.00  0.00           C  
ATOM   2160  C   TYR D1802      41.630  -8.564  50.989  1.00  0.00           C  
ATOM   2161  O   TYR D1802      41.307  -9.584  51.602  1.00  0.00           O  
ATOM   2162  CB  TYR D1802      39.366  -8.737  49.981  1.00  0.00           C  
ATOM   2163  CG  TYR D1802      38.390  -8.395  48.888  1.00  0.00           C  
ATOM   2164  CD1 TYR D1802      38.148  -9.271  47.834  1.00  0.00           C  
ATOM   2165  CD2 TYR D1802      37.703  -7.205  48.912  1.00  0.00           C  
ATOM   2166  CE1 TYR D1802      37.254  -8.955  46.829  1.00  0.00           C  
ATOM   2167  CE2 TYR D1802      36.811  -6.881  47.913  1.00  0.00           C  
ATOM   2168  CZ  TYR D1802      36.593  -7.759  46.880  1.00  0.00           C  
ATOM   2169  OH  TYR D1802      35.704  -7.401  45.901  1.00  0.00           O  
ATOM   2170  N   PRO D1803      42.769  -7.902  51.247  1.00  0.00           N  
ATOM   2171  CA  PRO D1803      43.701  -8.406  52.245  1.00  0.00           C  
ATOM   2172  C   PRO D1803      43.241  -8.235  53.690  1.00  0.00           C  
ATOM   2173  O   PRO D1803      43.814  -8.858  54.587  1.00  0.00           O  
ATOM   2174  CB  PRO D1803      44.934  -7.563  52.003  1.00  0.00           C  
ATOM   2175  CG  PRO D1803      44.406  -6.318  51.532  1.00  0.00           C  
ATOM   2176  CD  PRO D1803      43.278  -6.675  50.637  1.00  0.00           C  
ATOM   2177  N   GLN D1804      42.226  -7.395  53.903  1.00  0.00           N  
ATOM   2178  CA  GLN D1804      41.587  -7.232  55.216  1.00  0.00           C  
ATOM   2179  C   GLN D1804      41.048  -8.531  55.856  1.00  0.00           C  
ATOM   2180  O   GLN D1804      41.002  -8.649  57.091  1.00  0.00           O  
ATOM   2181  CB  GLN D1804      40.445  -6.229  55.127  1.00  0.00           C  
ATOM   2182  CG  GLN D1804      39.362  -6.563  54.105  1.00  0.00           C  
ATOM   2183  CD  GLN D1804      39.445  -5.670  52.892  1.00  0.00           C  
ATOM   2184  OE1 GLN D1804      38.507  -4.926  52.576  1.00  0.00           O  
ATOM   2185  NE2 GLN D1804      40.586  -5.702  52.223  1.00  0.00           N  
ATOM   2186  N   PHE D1805      40.643  -9.492  55.021  1.00  0.00           N  
ATOM   2187  CA  PHE D1805      40.053 -10.720  55.504  1.00  0.00           C  
ATOM   2188  C   PHE D1805      41.117 -11.819  55.718  1.00  0.00           C  
ATOM   2189  O   PHE D1805      40.756 -13.002  55.769  1.00  0.00           O  
ATOM   2190  CB  PHE D1805      38.941 -11.176  54.538  1.00  0.00           C  
ATOM   2191  CG  PHE D1805      37.932 -10.106  54.225  1.00  0.00           C  
ATOM   2192  CD1 PHE D1805      37.682  -9.727  52.917  1.00  0.00           C  
ATOM   2193  CD2 PHE D1805      37.238  -9.471  55.240  1.00  0.00           C  
ATOM   2194  CE1 PHE D1805      36.749  -8.717  52.624  1.00  0.00           C  
ATOM   2195  CE2 PHE D1805      36.310  -8.471  54.962  1.00  0.00           C  
ATOM   2196  CZ  PHE D1805      36.065  -8.091  53.649  1.00  0.00           C  
ATOM   2197  N   TYR D1806      42.401 -11.438  55.878  1.00  0.00           N  
ATOM   2198  CA  TYR D1806      43.556 -12.388  55.907  1.00  0.00           C  
ATOM   2199  C   TYR D1806      44.670 -11.999  56.899  1.00  0.00           C  
ATOM   2200  O   TYR D1806      44.604 -10.928  57.486  1.00  0.00           O  
ATOM   2201  CB  TYR D1806      44.162 -12.518  54.505  1.00  0.00           C  
ATOM   2202  CG  TYR D1806      43.183 -13.052  53.506  1.00  0.00           C  
ATOM   2203  CD1 TYR D1806      42.262 -12.220  52.903  1.00  0.00           C  
ATOM   2204  CD2 TYR D1806      43.146 -14.397  53.193  1.00  0.00           C  
ATOM   2205  CE1 TYR D1806      41.326 -12.716  52.005  1.00  0.00           C  
ATOM   2206  CE2 TYR D1806      42.227 -14.900  52.284  1.00  0.00           C  
ATOM   2207  CZ  TYR D1806      41.319 -14.057  51.698  1.00  0.00           C  
ATOM   2208  OH  TYR D1806      40.397 -14.549  50.810  1.00  0.00           O  
ATOM   2209  N   GLU D1807      45.681 -12.867  57.078  1.00  0.00           N  
ATOM   2210  CA  GLU D1807      46.798 -12.635  58.032  1.00  0.00           C  
ATOM   2211  C   GLU D1807      47.461 -11.285  57.853  1.00  0.00           C  
ATOM   2212  O   GLU D1807      47.704 -10.858  56.728  1.00  0.00           O  
ATOM   2213  CB  GLU D1807      47.908 -13.711  57.932  1.00  0.00           C  
ATOM   2214  CG  GLU D1807      48.049 -14.616  59.175  1.00  0.00           C  
ATOM   2215  CD  GLU D1807      49.504 -14.985  59.516  1.00  0.00           C  
ATOM   2216  OE1 GLU D1807      50.398 -14.103  59.532  1.00  0.00           O  
ATOM   2217  OE2 GLU D1807      49.743 -16.177  59.801  1.00  0.00           O  
ATOM   2218  N   HIS D1808      47.774 -10.637  58.973  1.00  0.00           N  
ATOM   2219  CA  HIS D1808      48.474  -9.364  58.965  1.00  0.00           C  
ATOM   2220  C   HIS D1808      49.764  -9.514  59.758  1.00  0.00           C  
ATOM   2221  O   HIS D1808      49.763  -9.395  60.976  1.00  0.00           O  
ATOM   2222  CB  HIS D1808      47.581  -8.259  59.543  1.00  0.00           C  
ATOM   2223  CG  HIS D1808      48.280  -6.943  59.707  1.00  0.00           C  
ATOM   2224  ND1 HIS D1808      49.031  -6.368  58.701  1.00  0.00           N  
ATOM   2225  CD2 HIS D1808      48.353  -6.095  60.762  1.00  0.00           C  
ATOM   2226  CE1 HIS D1808      49.534  -5.222  59.129  1.00  0.00           C  
ATOM   2227  NE2 HIS D1808      49.138  -5.032  60.376  1.00  0.00           N  
ATOM   2228  N   LYS D1809      50.858  -9.806  59.057  1.00  0.00           N  
ATOM   2229  CA  LYS D1809      52.173  -9.965  59.686  1.00  0.00           C  
ATOM   2230  C   LYS D1809      52.665  -8.667  60.323  1.00  0.00           C  
ATOM   2231  O   LYS D1809      52.555  -7.601  59.731  1.00  0.00           O  
ATOM   2232  CB  LYS D1809      53.207 -10.457  58.663  1.00  0.00           C  
ATOM   2233  CG  LYS D1809      53.174 -11.964  58.400  1.00  0.00           C  
ATOM   2234  CD  LYS D1809      53.881 -12.764  59.520  1.00  0.00           C  
ATOM   2235  CE  LYS D1809      53.939 -14.271  59.214  1.00  0.00           C  
ATOM   2236  NZ  LYS D1809      54.952 -15.015  60.040  1.00  0.00           N  
ATOM   2237  N   LEU D1810      53.206  -8.768  61.533  1.00  0.00           N  
ATOM   2238  CA  LEU D1810      53.834  -7.634  62.199  1.00  0.00           C  
ATOM   2239  C   LEU D1810      55.351  -7.704  62.052  1.00  0.00           C  
ATOM   2240  O   LEU D1810      56.021  -8.529  62.674  1.00  0.00           O  
ATOM   2241  CB  LEU D1810      53.434  -7.561  63.676  1.00  0.00           C  
ATOM   2242  CG  LEU D1810      52.369  -6.518  64.001  1.00  0.00           C  
ATOM   2243  CD1 LEU D1810      51.945  -6.611  65.459  1.00  0.00           C  
ATOM   2244  CD2 LEU D1810      52.888  -5.129  63.677  1.00  0.00           C  
ATOM   2245  N   ASN D1811      55.873  -6.825  61.204  1.00  0.00           N  
ATOM   2246  CA  ASN D1811      57.309  -6.652  61.005  1.00  0.00           C  
ATOM   2247  C   ASN D1811      58.069  -6.621  62.329  1.00  0.00           C  
ATOM   2248  O   ASN D1811      57.638  -6.007  63.296  1.00  0.00           O  
ATOM   2249  CB  ASN D1811      57.552  -5.356  60.216  1.00  0.00           C  
ATOM   2250  CG  ASN D1811      58.998  -4.956  60.162  1.00  0.00           C  
ATOM   2251  OD1 ASN D1811      59.888  -5.771  60.361  1.00  0.00           O  
ATOM   2252  ND2 ASN D1811      59.243  -3.686  59.893  1.00  0.00           N  
ATOM   2253  N   ASP D1812      59.204  -7.302  62.355  1.00  0.00           N  
ATOM   2254  CA  ASP D1812      60.108  -7.304  63.506  1.00  0.00           C  
ATOM   2255  C   ASP D1812      60.286  -5.896  64.119  1.00  0.00           C  
ATOM   2256  O   ASP D1812      60.319  -5.727  65.341  1.00  0.00           O  
ATOM   2257  CB  ASP D1812      61.473  -7.867  63.067  1.00  0.00           C  
ATOM   2258  CG  ASP D1812      61.987  -8.945  63.985  1.00  0.00           C  
ATOM   2259  OD1 ASP D1812      61.171  -9.738  64.491  1.00  0.00           O  
ATOM   2260  OD2 ASP D1812      63.214  -9.010  64.186  1.00  0.00           O  
ATOM   2261  N   ARG D1813      60.407  -4.897  63.251  1.00  0.00           N  
ATOM   2262  CA  ARG D1813      60.529  -3.500  63.662  1.00  0.00           C  
ATOM   2263  C   ARG D1813      59.249  -3.017  64.347  1.00  0.00           C  
ATOM   2264  O   ARG D1813      59.303  -2.389  65.393  1.00  0.00           O  
ATOM   2265  CB  ARG D1813      60.845  -2.626  62.439  1.00  0.00           C  
ATOM   2266  CG  ARG D1813      61.859  -1.513  62.679  1.00  0.00           C  
ATOM   2267  CD  ARG D1813      61.296  -0.402  63.545  1.00  0.00           C  
ATOM   2268  NE  ARG D1813      60.278   0.395  62.856  1.00  0.00           N  
ATOM   2269  CZ  ARG D1813      59.294   1.052  63.467  1.00  0.00           C  
ATOM   2270  NH1 ARG D1813      59.150   1.010  64.785  1.00  0.00           N  
ATOM   2271  NH2 ARG D1813      58.430   1.748  62.752  1.00  0.00           N  
ATOM   2272  N   ASN D1814      58.099  -3.321  63.760  1.00  0.00           N  
ATOM   2273  CA  ASN D1814      56.820  -2.935  64.357  1.00  0.00           C  
ATOM   2274  C   ASN D1814      56.629  -3.496  65.763  1.00  0.00           C  
ATOM   2275  O   ASN D1814      56.278  -2.762  66.674  1.00  0.00           O  
ATOM   2276  CB  ASN D1814      55.637  -3.384  63.494  1.00  0.00           C  
ATOM   2277  CG  ASN D1814      55.571  -2.678  62.161  1.00  0.00           C  
ATOM   2278  OD1 ASN D1814      55.886  -1.496  62.050  1.00  0.00           O  
ATOM   2279  ND2 ASN D1814      55.129  -3.399  61.140  1.00  0.00           N  
ATOM   2280  N   VAL D1815      56.854  -4.795  65.932  1.00  0.00           N  
ATOM   2281  CA  VAL D1815      56.728  -5.443  67.243  1.00  0.00           C  
ATOM   2282  C   VAL D1815      57.534  -4.682  68.304  1.00  0.00           C  
ATOM   2283  O   VAL D1815      57.068  -4.494  69.427  1.00  0.00           O  
ATOM   2284  CB  VAL D1815      57.187  -6.927  67.198  1.00  0.00           C  
ATOM   2285  CG1 VAL D1815      57.122  -7.563  68.572  1.00  0.00           C  
ATOM   2286  CG2 VAL D1815      56.338  -7.714  66.230  1.00  0.00           C  
ATOM   2287  N   ALA D1816      58.736  -4.239  67.933  1.00  0.00           N  
ATOM   2288  CA  ALA D1816      59.569  -3.415  68.805  1.00  0.00           C  
ATOM   2289  C   ALA D1816      58.803  -2.199  69.308  1.00  0.00           C  
ATOM   2290  O   ALA D1816      58.924  -1.820  70.472  1.00  0.00           O  
ATOM   2291  CB  ALA D1816      60.814  -2.973  68.074  1.00  0.00           C  
ATOM   2292  N   SER D1817      58.003  -1.600  68.432  1.00  0.00           N  
ATOM   2293  CA  SER D1817      57.236  -0.411  68.785  1.00  0.00           C  
ATOM   2294  C   SER D1817      56.121  -0.683  69.780  1.00  0.00           C  
ATOM   2295  O   SER D1817      55.681   0.228  70.469  1.00  0.00           O  
ATOM   2296  CB  SER D1817      56.629   0.236  67.541  1.00  0.00           C  
ATOM   2297  OG  SER D1817      55.414  -0.391  67.189  1.00  0.00           O  
ATOM   2298  N   MET D1818      55.655  -1.926  69.837  1.00  0.00           N  
ATOM   2299  CA  MET D1818      54.526  -2.297  70.696  1.00  0.00           C  
ATOM   2300  C   MET D1818      54.977  -2.677  72.112  1.00  0.00           C  
ATOM   2301  O   MET D1818      54.141  -2.879  72.998  1.00  0.00           O  
ATOM   2302  CB  MET D1818      53.717  -3.429  70.051  1.00  0.00           C  
ATOM   2303  CG  MET D1818      53.382  -3.165  68.589  1.00  0.00           C  
ATOM   2304  SD  MET D1818      51.980  -4.078  67.940  1.00  0.00           S  
ATOM   2305  CE  MET D1818      50.608  -3.125  68.577  1.00  0.00           C  
ATOM   2306  N   VAL D1819      56.295  -2.763  72.311  1.00  0.00           N  
ATOM   2307  CA  VAL D1819      56.892  -2.941  73.637  1.00  0.00           C  
ATOM   2308  C   VAL D1819      57.177  -1.573  74.269  1.00  0.00           C  
ATOM   2309  O   VAL D1819      58.031  -0.827  73.785  1.00  0.00           O  
ATOM   2310  CB  VAL D1819      58.203  -3.744  73.556  1.00  0.00           C  
ATOM   2311  CG1 VAL D1819      58.885  -3.800  74.916  1.00  0.00           C  
ATOM   2312  CG2 VAL D1819      57.929  -5.143  73.029  1.00  0.00           C  
ATOM   2313  N   LYS D1820      56.462  -1.266  75.351  1.00  0.00           N  
ATOM   2314  CA  LYS D1820      56.507   0.047  76.004  1.00  0.00           C  
ATOM   2315  C   LYS D1820      56.663  -0.067  77.528  1.00  0.00           C  
ATOM   2316  O   LYS D1820      56.410  -1.124  78.111  1.00  0.00           O  
ATOM   2317  CB  LYS D1820      55.216   0.809  75.691  1.00  0.00           C  
ATOM   2318  CG  LYS D1820      55.153   1.365  74.293  1.00  0.00           C  
ATOM   2319  CD  LYS D1820      53.751   1.816  73.933  1.00  0.00           C  
ATOM   2320  CE  LYS D1820      53.708   2.395  72.522  1.00  0.00           C  
ATOM   2321  NZ  LYS D1820      52.490   1.952  71.762  1.00  0.00           N  
ATOM   2322  N   LEU D1821      57.069   1.032  78.168  1.00  0.00           N  
ATOM   2323  CA  LEU D1821      57.098   1.107  79.630  1.00  0.00           C  
ATOM   2324  C   LEU D1821      55.667   1.225  80.142  1.00  0.00           C  
ATOM   2325  O   LEU D1821      54.965   2.170  79.783  1.00  0.00           O  
ATOM   2326  CB  LEU D1821      57.905   2.312  80.110  1.00  0.00           C  
ATOM   2327  CG  LEU D1821      59.408   2.342  79.843  1.00  0.00           C  
ATOM   2328  CD1 LEU D1821      60.012   3.584  80.434  1.00  0.00           C  
ATOM   2329  CD2 LEU D1821      60.092   1.130  80.416  1.00  0.00           C  
ATOM   2330  N   ASP D1822      55.240   0.268  80.970  1.00  0.00           N  
ATOM   2331  CA  ASP D1822      53.868   0.236  81.494  1.00  0.00           C  
ATOM   2332  C   ASP D1822      53.591   1.420  82.403  1.00  0.00           C  
ATOM   2333  O   ASP D1822      52.770   2.280  82.069  1.00  0.00           O  
ATOM   2334  CB  ASP D1822      53.588  -1.062  82.259  1.00  0.00           C  
ATOM   2335  CG  ASP D1822      52.200  -1.091  82.879  1.00  0.00           C  
ATOM   2336  OD1 ASP D1822      52.039  -1.730  83.934  1.00  0.00           O  
ATOM   2337  OD2 ASP D1822      51.267  -0.477  82.323  1.00  0.00           O  
ATOM   2338  N   LYS D1830      54.266   1.456  83.551  1.00  0.00           N  
ATOM   2339  CA  LYS D1830      54.090   2.551  84.505  1.00  0.00           C  
ATOM   2340  C   LYS D1830      55.360   3.398  84.565  1.00  0.00           C  
ATOM   2341  O   LYS D1830      56.429   2.925  84.978  1.00  0.00           O  
ATOM   2342  CB  LYS D1830      53.671   2.054  85.902  1.00  0.00           C  
ATOM   2343  CG  LYS D1830      53.749   0.545  86.118  1.00  0.00           C  
ATOM   2344  CD  LYS D1830      53.185   0.139  87.490  1.00  0.00           C  
ATOM   2345  CE  LYS D1830      53.070  -1.390  87.629  1.00  0.00           C  
ATOM   2346  NZ  LYS D1830      52.427  -1.804  88.918  1.00  0.00           N  
ATOM   2347  N   VAL D1831      55.221   4.640  84.102  1.00  0.00           N  
ATOM   2348  CA  VAL D1831      56.249   5.672  84.222  1.00  0.00           C  
ATOM   2349  C   VAL D1831      55.550   6.941  84.730  1.00  0.00           C  
ATOM   2350  O   VAL D1831      54.391   7.200  84.352  1.00  0.00           O  
ATOM   2351  CB  VAL D1831      56.929   5.941  82.868  1.00  0.00           C  
ATOM   2352  CG1 VAL D1831      57.979   7.050  82.977  1.00  0.00           C  
ATOM   2353  CG2 VAL D1831      57.566   4.670  82.358  1.00  0.00           C  
ATOM   2354  N   PRO D1832      56.234   7.726  85.599  1.00  0.00           N  
ATOM   2355  CA  PRO D1832      55.579   8.904  86.164  1.00  0.00           C  
ATOM   2356  C   PRO D1832      55.293   9.935  85.088  1.00  0.00           C  
ATOM   2357  O   PRO D1832      56.218  10.440  84.467  1.00  0.00           O  
ATOM   2358  CB  PRO D1832      56.610   9.435  87.167  1.00  0.00           C  
ATOM   2359  CG  PRO D1832      57.919   8.951  86.656  1.00  0.00           C  
ATOM   2360  CD  PRO D1832      57.621   7.591  86.091  1.00  0.00           C  
ATOM   2361  N   GLU D1857      69.796  -5.153  77.612  1.00  0.00           N  
ATOM   2362  CA  GLU D1857      69.031  -4.362  76.653  1.00  0.00           C  
ATOM   2363  C   GLU D1857      68.040  -5.260  75.943  1.00  0.00           C  
ATOM   2364  O   GLU D1857      68.423  -6.302  75.418  1.00  0.00           O  
ATOM   2365  CB  GLU D1857      69.966  -3.722  75.624  1.00  0.00           C  
ATOM   2366  CG  GLU D1857      69.328  -2.616  74.780  1.00  0.00           C  
ATOM   2367  CD  GLU D1857      70.319  -1.969  73.814  1.00  0.00           C  
ATOM   2368  OE1 GLU D1857      69.987  -0.900  73.245  1.00  0.00           O  
ATOM   2369  OE2 GLU D1857      71.428  -2.532  73.621  1.00  0.00           O  
ATOM   2370  N   ILE D1860      66.777  -4.849  75.905  1.00  0.00           N  
ATOM   2371  CA  ILE D1860      65.732  -5.712  75.365  1.00  0.00           C  
ATOM   2372  C   ILE D1860      65.542  -5.436  73.873  1.00  0.00           C  
ATOM   2373  O   ILE D1860      65.540  -4.285  73.432  1.00  0.00           O  
ATOM   2374  CB  ILE D1860      64.413  -5.696  76.222  1.00  0.00           C  
ATOM   2375  CG1 ILE D1860      63.155  -5.750  75.349  1.00  0.00           C  
ATOM   2376  CG2 ILE D1860      64.338  -4.485  77.120  1.00  0.00           C  
ATOM   2377  CD1 ILE D1860      61.888  -5.334  76.086  1.00  0.00           C  
ATOM   2378  N   TYR D1861      65.377  -6.529  73.130  1.00  0.00           N  
ATOM   2379  CA  TYR D1861      65.564  -6.597  71.686  1.00  0.00           C  
ATOM   2380  C   TYR D1861      64.422  -7.395  71.059  1.00  0.00           C  
ATOM   2381  O   TYR D1861      63.870  -8.283  71.715  1.00  0.00           O  
ATOM   2382  CB  TYR D1861      66.841  -7.380  71.418  1.00  0.00           C  
ATOM   2383  CG  TYR D1861      68.082  -6.572  71.223  1.00  0.00           C  
ATOM   2384  CD1 TYR D1861      68.629  -5.836  72.259  1.00  0.00           C  
ATOM   2385  CD2 TYR D1861      68.745  -6.593  70.006  1.00  0.00           C  
ATOM   2386  CE1 TYR D1861      69.793  -5.113  72.081  1.00  0.00           C  
ATOM   2387  CE2 TYR D1861      69.908  -5.876  69.812  1.00  0.00           C  
ATOM   2388  CZ  TYR D1861      70.434  -5.133  70.856  1.00  0.00           C  
ATOM   2389  OH  TYR D1861      71.595  -4.404  70.677  1.00  0.00           O  
ATOM   2390  N   VAL D1862      64.088  -7.102  69.797  1.00  0.00           N  
ATOM   2391  CA  VAL D1862      63.145  -7.934  69.026  1.00  0.00           C  
ATOM   2392  C   VAL D1862      63.845  -8.521  67.804  1.00  0.00           C  
ATOM   2393  O   VAL D1862      64.299  -7.778  66.928  1.00  0.00           O  
ATOM   2394  CB  VAL D1862      61.887  -7.168  68.561  1.00  0.00           C  
ATOM   2395  CG1 VAL D1862      61.016  -8.053  67.683  1.00  0.00           C  
ATOM   2396  CG2 VAL D1862      61.092  -6.686  69.746  1.00  0.00           C  
ATOM   2397  N   TYR D1863      63.903  -9.857  67.762  1.00  0.00           N  
ATOM   2398  CA  TYR D1863      64.617 -10.619  66.734  1.00  0.00           C  
ATOM   2399  C   TYR D1863      63.726 -11.707  66.152  1.00  0.00           C  
ATOM   2400  O   TYR D1863      63.246 -12.552  66.889  1.00  0.00           O  
ATOM   2401  CB  TYR D1863      65.841 -11.286  67.353  1.00  0.00           C  
ATOM   2402  CG  TYR D1863      66.690 -12.035  66.357  1.00  0.00           C  
ATOM   2403  CD1 TYR D1863      67.162 -11.409  65.203  1.00  0.00           C  
ATOM   2404  CD2 TYR D1863      67.038 -13.368  66.573  1.00  0.00           C  
ATOM   2405  CE1 TYR D1863      67.947 -12.095  64.285  1.00  0.00           C  
ATOM   2406  CE2 TYR D1863      67.823 -14.065  65.659  1.00  0.00           C  
ATOM   2407  CZ  TYR D1863      68.274 -13.425  64.515  1.00  0.00           C  
ATOM   2408  OH  TYR D1863      69.054 -14.108  63.604  1.00  0.00           O  
ATOM   2409  N   ASP D1864      63.521 -11.683  64.835  1.00  0.00           N  
ATOM   2410  CA  ASP D1864      62.665 -12.653  64.133  1.00  0.00           C  
ATOM   2411  C   ASP D1864      61.527 -13.185  65.015  1.00  0.00           C  
ATOM   2412  O   ASP D1864      61.563 -14.325  65.475  1.00  0.00           O  
ATOM   2413  CB  ASP D1864      63.522 -13.807  63.568  1.00  0.00           C  
ATOM   2414  CG  ASP D1864      62.733 -14.760  62.665  1.00  0.00           C  
ATOM   2415  OD1 ASP D1864      61.724 -14.338  62.054  1.00  0.00           O  
ATOM   2416  OD2 ASP D1864      63.137 -15.939  62.566  1.00  0.00           O  
ATOM   2417  N   GLY D1865      60.534 -12.340  65.268  1.00  0.00           N  
ATOM   2418  CA  GLY D1865      59.298 -12.771  65.920  1.00  0.00           C  
ATOM   2419  C   GLY D1865      59.247 -12.758  67.438  1.00  0.00           C  
ATOM   2420  O   GLY D1865      58.153 -12.699  68.003  1.00  0.00           O  
ATOM   2421  N   ASN D1866      60.399 -12.821  68.107  1.00  0.00           N  
ATOM   2422  CA  ASN D1866      60.424 -12.862  69.582  1.00  0.00           C  
ATOM   2423  C   ASN D1866      61.103 -11.674  70.223  1.00  0.00           C  
ATOM   2424  O   ASN D1866      61.866 -10.965  69.581  1.00  0.00           O  
ATOM   2425  CB  ASN D1866      61.030 -14.168  70.153  1.00  0.00           C  
ATOM   2426  CG  ASN D1866      61.753 -15.006  69.129  1.00  0.00           C  
ATOM   2427  OD1 ASN D1866      62.585 -14.511  68.383  1.00  0.00           O  
ATOM   2428  ND2 ASN D1866      61.455 -16.298  69.112  1.00  0.00           N  
ATOM   2429  N   VAL D1867      60.820 -11.486  71.507  1.00  0.00           N  
ATOM   2430  CA  VAL D1867      61.299 -10.342  72.272  1.00  0.00           C  
ATOM   2431  C   VAL D1867      62.293 -10.828  73.331  1.00  0.00           C  
ATOM   2432  O   VAL D1867      61.912 -11.079  74.469  1.00  0.00           O  
ATOM   2433  CB  VAL D1867      60.109  -9.620  72.951  1.00  0.00           C  
ATOM   2434  CG1 VAL D1867      60.576  -8.343  73.618  1.00  0.00           C  
ATOM   2435  CG2 VAL D1867      59.006  -9.328  71.936  1.00  0.00           C  
ATOM   2436  N   ILE D1878      63.568 -10.952  72.966  1.00  0.00           N  
ATOM   2437  CA  ILE D1878      64.499 -11.771  73.768  1.00  0.00           C  
ATOM   2438  C   ILE D1878      65.107 -11.138  75.034  1.00  0.00           C  
ATOM   2439  O   ILE D1878      64.999 -11.716  76.116  1.00  0.00           O  
ATOM   2440  CB  ILE D1878      65.625 -12.414  72.900  1.00  0.00           C  
ATOM   2441  CG1 ILE D1878      66.659 -11.383  72.447  1.00  0.00           C  
ATOM   2442  CG2 ILE D1878      65.021 -13.127  71.692  1.00  0.00           C  
ATOM   2443  CD1 ILE D1878      67.716 -11.961  71.564  1.00  0.00           C  
ATOM   2444  N   GLY D1879      65.740  -9.974  74.912  1.00  0.00           N  
ATOM   2445  CA  GLY D1879      66.452  -9.369  76.048  1.00  0.00           C  
ATOM   2446  C   GLY D1879      67.885  -9.857  76.201  1.00  0.00           C  
ATOM   2447  O   GLY D1879      68.164 -10.723  77.024  1.00  0.00           O  
ATOM   2448  N   ILE D1880      68.793  -9.256  75.434  1.00  0.00           N  
ATOM   2449  CA  ILE D1880      70.187  -9.691  75.332  1.00  0.00           C  
ATOM   2450  C   ILE D1880      71.063  -9.002  76.395  1.00  0.00           C  
ATOM   2451  O   ILE D1880      70.821  -7.833  76.721  1.00  0.00           O  
ATOM   2452  CB  ILE D1880      70.765  -9.343  73.933  1.00  0.00           C  
ATOM   2453  CG1 ILE D1880      69.835  -9.819  72.816  1.00  0.00           C  
ATOM   2454  CG2 ILE D1880      72.129  -9.967  73.740  1.00  0.00           C  
ATOM   2455  CD1 ILE D1880      70.207  -9.286  71.452  1.00  0.00           C  
ATOM   2456  N   PRO D1881      72.078  -9.715  76.945  1.00  0.00           N  
ATOM   2457  CA  PRO D1881      73.110  -9.073  77.779  1.00  0.00           C  
ATOM   2458  C   PRO D1881      74.308  -8.507  76.997  1.00  0.00           C  
ATOM   2459  O   PRO D1881      74.417  -8.696  75.778  1.00  0.00           O  
ATOM   2460  CB  PRO D1881      73.576 -10.203  78.705  1.00  0.00           C  
ATOM   2461  CG  PRO D1881      72.999 -11.479  78.143  1.00  0.00           C  
ATOM   2462  CD  PRO D1881      72.302 -11.167  76.857  1.00  0.00           C  
ATOM   2463  N   GLU D1882      75.201  -7.835  77.726  1.00  0.00           N  
ATOM   2464  CA  GLU D1882      76.350  -7.111  77.149  1.00  0.00           C  
ATOM   2465  C   GLU D1882      77.659  -7.926  77.158  1.00  0.00           C  
ATOM   2466  O   GLU D1882      77.868  -8.818  77.995  1.00  0.00           O  
ATOM   2467  CB  GLU D1882      76.547  -5.797  77.916  1.00  0.00           C  
ATOM   2468  CG  GLU D1882      77.642  -4.878  77.380  1.00  0.00           C  
ATOM   2469  CD  GLU D1882      77.568  -3.472  77.996  1.00  0.00           C  
ATOM   2470  OE1 GLU D1882      78.535  -3.054  78.682  1.00  0.00           O  
ATOM   2471  OE2 GLU D1882      76.531  -2.790  77.802  1.00  0.00           O  
ATOM   2472  N   LEU D1934      58.091  -3.797  81.567  1.00  0.00           N  
ATOM   2473  CA  LEU D1934      57.629  -3.188  80.335  1.00  0.00           C  
ATOM   2474  C   LEU D1934      56.207  -3.667  80.093  1.00  0.00           C  
ATOM   2475  O   LEU D1934      55.510  -4.023  81.042  1.00  0.00           O  
ATOM   2476  CB  LEU D1934      58.571  -3.546  79.182  1.00  0.00           C  
ATOM   2477  CG  LEU D1934      60.068  -3.376  79.477  1.00  0.00           C  
ATOM   2478  CD1 LEU D1934      60.921  -3.710  78.258  1.00  0.00           C  
ATOM   2479  CD2 LEU D1934      60.360  -1.966  79.965  1.00  0.00           C  
ATOM   2480  N   LYS D1941      55.779  -3.669  78.834  1.00  0.00           N  
ATOM   2481  CA  LYS D1941      54.397  -3.959  78.474  1.00  0.00           C  
ATOM   2482  C   LYS D1941      54.330  -4.177  76.967  1.00  0.00           C  
ATOM   2483  O   LYS D1941      54.926  -3.420  76.204  1.00  0.00           O  
ATOM   2484  CB  LYS D1941      53.521  -2.788  78.921  1.00  0.00           C  
ATOM   2485  CG  LYS D1941      52.293  -2.477  78.083  1.00  0.00           C  
ATOM   2486  CD  LYS D1941      51.893  -1.023  78.294  1.00  0.00           C  
ATOM   2487  CE  LYS D1941      50.577  -0.692  77.629  1.00  0.00           C  
ATOM   2488  NZ  LYS D1941      50.088   0.632  78.097  1.00  0.00           N  
ATOM   2489  N   ILE D1942      53.625  -5.225  76.547  1.00  0.00           N  
ATOM   2490  CA  ILE D1942      53.473  -5.548  75.126  1.00  0.00           C  
ATOM   2491  C   ILE D1942      52.020  -5.421  74.712  1.00  0.00           C  
ATOM   2492  O   ILE D1942      51.125  -5.832  75.443  1.00  0.00           O  
ATOM   2493  CB  ILE D1942      53.977  -6.979  74.794  1.00  0.00           C  
ATOM   2494  CG1 ILE D1942      55.169  -6.915  73.830  1.00  0.00           C  
ATOM   2495  CG2 ILE D1942      52.872  -7.809  74.179  1.00  0.00           C  
ATOM   2496  CD1 ILE D1942      55.344  -8.137  72.972  1.00  0.00           C  
ATOM   2497  N   ASP D1943      51.791  -4.853  73.534  1.00  0.00           N  
ATOM   2498  CA  ASP D1943      50.432  -4.668  73.034  1.00  0.00           C  
ATOM   2499  C   ASP D1943      49.890  -6.012  72.535  1.00  0.00           C  
ATOM   2500  O   ASP D1943      50.617  -6.794  71.925  1.00  0.00           O  
ATOM   2501  CB  ASP D1943      50.387  -3.590  71.941  1.00  0.00           C  
ATOM   2502  CG  ASP D1943      50.907  -2.224  72.428  1.00  0.00           C  
ATOM   2503  OD1 ASP D1943      51.312  -2.094  73.615  1.00  0.00           O  
ATOM   2504  OD2 ASP D1943      50.910  -1.272  71.613  1.00  0.00           O  
ATOM   2505  N   ASP D1945      48.611  -6.267  72.808  1.00  0.00           N  
ATOM   2506  CA  ASP D1945      47.988  -7.576  72.573  1.00  0.00           C  
ATOM   2507  C   ASP D1945      48.167  -8.142  71.176  1.00  0.00           C  
ATOM   2508  O   ASP D1945      48.241  -9.352  71.010  1.00  0.00           O  
ATOM   2509  CB  ASP D1945      46.494  -7.514  72.883  1.00  0.00           C  
ATOM   2510  CG  ASP D1945      46.206  -7.585  74.366  1.00  0.00           C  
ATOM   2511  OD1 ASP D1945      47.162  -7.496  75.167  1.00  0.00           O  
ATOM   2512  OD2 ASP D1945      45.020  -7.742  74.729  1.00  0.00           O  
ATOM   2513  N   ILE D1946      48.214  -7.275  70.174  1.00  0.00           N  
ATOM   2514  CA  ILE D1946      48.450  -7.708  68.802  1.00  0.00           C  
ATOM   2515  C   ILE D1946      49.839  -8.329  68.641  1.00  0.00           C  
ATOM   2516  O   ILE D1946      49.988  -9.303  67.908  1.00  0.00           O  
ATOM   2517  CB  ILE D1946      48.271  -6.545  67.812  1.00  0.00           C  
ATOM   2518  CG1 ILE D1946      46.790  -6.159  67.739  1.00  0.00           C  
ATOM   2519  CG2 ILE D1946      48.805  -6.927  66.431  1.00  0.00           C  
ATOM   2520  CD1 ILE D1946      46.510  -5.021  66.812  1.00  0.00           C  
ATOM   2521  N   ALA D1947      50.839  -7.768  69.327  1.00  0.00           N  
ATOM   2522  CA  ALA D1947      52.196  -8.324  69.338  1.00  0.00           C  
ATOM   2523  C   ALA D1947      52.188  -9.692  69.997  1.00  0.00           C  
ATOM   2524  O   ALA D1947      52.788 -10.631  69.486  1.00  0.00           O  
ATOM   2525  CB  ALA D1947      53.151  -7.403  70.066  1.00  0.00           C  
ATOM   2526  N   LEU D1950      51.502  -9.794  71.135  1.00  0.00           N  
ATOM   2527  CA  LEU D1950      51.313 -11.073  71.839  1.00  0.00           C  
ATOM   2528  C   LEU D1950      50.683 -12.128  70.944  1.00  0.00           C  
ATOM   2529  O   LEU D1950      51.316 -13.133  70.658  1.00  0.00           O  
ATOM   2530  CB  LEU D1950      50.468 -10.899  73.108  1.00  0.00           C  
ATOM   2531  CG  LEU D1950      51.214 -11.136  74.417  1.00  0.00           C  
ATOM   2532  CD1 LEU D1950      50.466 -10.524  75.600  1.00  0.00           C  
ATOM   2533  CD2 LEU D1950      51.423 -12.620  74.604  1.00  0.00           C  
ATOM   2534  N   LYS D1951      49.450 -11.896  70.496  1.00  0.00           N  
ATOM   2535  CA  LYS D1951      48.762 -12.822  69.591  1.00  0.00           C  
ATOM   2536  C   LYS D1951      49.730 -13.472  68.614  1.00  0.00           C  
ATOM   2537  O   LYS D1951      49.756 -14.690  68.485  1.00  0.00           O  
ATOM   2538  CB  LYS D1951      47.687 -12.096  68.785  1.00  0.00           C  
ATOM   2539  CG  LYS D1951      46.382 -11.855  69.517  1.00  0.00           C  
ATOM   2540  CD  LYS D1951      45.494 -10.897  68.717  1.00  0.00           C  
ATOM   2541  CE  LYS D1951      44.041 -10.908  69.193  1.00  0.00           C  
ATOM   2542  NZ  LYS D1951      43.253 -12.041  68.605  1.00  0.00           N  
ATOM   2543  N   GLN D1952      50.530 -12.655  67.935  1.00  0.00           N  
ATOM   2544  CA  GLN D1952      51.465 -13.163  66.946  1.00  0.00           C  
ATOM   2545  C   GLN D1952      52.544 -14.001  67.601  1.00  0.00           C  
ATOM   2546  O   GLN D1952      52.711 -15.162  67.254  1.00  0.00           O  
ATOM   2547  CB  GLN D1952      52.117 -12.027  66.167  1.00  0.00           C  
ATOM   2548  CG  GLN D1952      53.015 -12.536  65.068  1.00  0.00           C  
ATOM   2549  CD  GLN D1952      53.327 -11.490  64.057  1.00  0.00           C  
ATOM   2550  OE1 GLN D1952      54.025 -10.536  64.349  1.00  0.00           O  
ATOM   2551  NE2 GLN D1952      52.818 -11.664  62.846  1.00  0.00           N  
ATOM   2552  N   ILE D1953      53.269 -13.400  68.545  1.00  0.00           N  
ATOM   2553  CA  ILE D1953      54.335 -14.084  69.297  1.00  0.00           C  
ATOM   2554  C   ILE D1953      53.857 -15.456  69.788  1.00  0.00           C  
ATOM   2555  O   ILE D1953      54.580 -16.452  69.689  1.00  0.00           O  
ATOM   2556  CB  ILE D1953      54.811 -13.222  70.503  1.00  0.00           C  
ATOM   2557  CG1 ILE D1953      55.612 -12.016  70.010  1.00  0.00           C  
ATOM   2558  CG2 ILE D1953      55.661 -14.039  71.477  1.00  0.00           C  
ATOM   2559  CD1 ILE D1953      55.578 -10.842  70.953  1.00  0.00           C  
ATOM   2560  N   MET D1954      52.626 -15.492  70.297  1.00  0.00           N  
ATOM   2561  CA  MET D1954      51.992 -16.727  70.745  1.00  0.00           C  
ATOM   2562  C   MET D1954      51.710 -17.628  69.562  1.00  0.00           C  
ATOM   2563  O   MET D1954      52.291 -18.700  69.463  1.00  0.00           O  
ATOM   2564  CB  MET D1954      50.694 -16.431  71.503  1.00  0.00           C  
ATOM   2565  CG  MET D1954      50.890 -15.626  72.796  1.00  0.00           C  
ATOM   2566  SD  MET D1954      51.687 -16.558  74.129  1.00  0.00           S  
ATOM   2567  CE  MET D1954      53.435 -16.300  73.815  1.00  0.00           C  
ATOM   2568  N   SER D1955      50.856 -17.178  68.649  1.00  0.00           N  
ATOM   2569  CA  SER D1955      50.441 -18.006  67.513  1.00  0.00           C  
ATOM   2570  C   SER D1955      51.617 -18.547  66.694  1.00  0.00           C  
ATOM   2571  O   SER D1955      51.591 -19.686  66.280  1.00  0.00           O  
ATOM   2572  CB  SER D1955      49.466 -17.251  66.601  1.00  0.00           C  
ATOM   2573  OG  SER D1955      50.126 -16.264  65.825  1.00  0.00           O  
ATOM   2574  N   LYS D1956      52.648 -17.734  66.493  1.00  0.00           N  
ATOM   2575  CA  LYS D1956      53.841 -18.139  65.746  1.00  0.00           C  
ATOM   2576  C   LYS D1956      54.890 -18.828  66.628  1.00  0.00           C  
ATOM   2577  O   LYS D1956      56.058 -18.903  66.253  1.00  0.00           O  
ATOM   2578  CB  LYS D1956      54.472 -16.919  65.054  1.00  0.00           C  
ATOM   2579  CG  LYS D1956      53.530 -16.131  64.141  1.00  0.00           C  
ATOM   2580  CD  LYS D1956      53.278 -16.871  62.877  1.00  0.00           C  
ATOM   2581  CE  LYS D1956      52.353 -16.135  61.907  1.00  0.00           C  
ATOM   2582  NZ  LYS D1956      52.330 -16.769  60.556  1.00  0.00           N  
ATOM   2583  N   ASN D1957      54.474 -19.328  67.792  1.00  0.00           N  
ATOM   2584  CA  ASN D1957      55.359 -20.034  68.729  1.00  0.00           C  
ATOM   2585  C   ASN D1957      56.710 -19.365  68.942  1.00  0.00           C  
ATOM   2586  O   ASN D1957      57.750 -20.025  68.910  1.00  0.00           O  
ATOM   2587  CB  ASN D1957      55.591 -21.480  68.275  1.00  0.00           C  
ATOM   2588  CG  ASN D1957      54.446 -22.402  68.629  1.00  0.00           C  
ATOM   2589  OD1 ASN D1957      53.346 -21.966  68.956  1.00  0.00           O  
ATOM   2590  ND2 ASN D1957      54.703 -23.693  68.567  1.00  0.00           N  
ATOM   2591  N   LYS D1958      56.698 -18.056  69.143  1.00  0.00           N  
ATOM   2592  CA  LYS D1958      57.919 -17.319  69.439  1.00  0.00           C  
ATOM   2593  C   LYS D1958      57.979 -17.085  70.937  1.00  0.00           C  
ATOM   2594  O   LYS D1958      57.024 -17.386  71.655  1.00  0.00           O  
ATOM   2595  CB  LYS D1958      57.918 -15.991  68.694  1.00  0.00           C  
ATOM   2596  CG  LYS D1958      57.804 -16.126  67.182  1.00  0.00           C  
ATOM   2597  CD  LYS D1958      59.099 -16.635  66.592  1.00  0.00           C  
ATOM   2598  CE  LYS D1958      59.122 -16.510  65.087  1.00  0.00           C  
ATOM   2599  NZ  LYS D1958      60.517 -16.511  64.576  1.00  0.00           N  
ATOM   2600  N   VAL D1959      59.109 -16.583  71.418  1.00  0.00           N  
ATOM   2601  CA  VAL D1959      59.180 -16.081  72.788  1.00  0.00           C  
ATOM   2602  C   VAL D1959      59.005 -14.563  72.758  1.00  0.00           C  
ATOM   2603  O   VAL D1959      59.976 -13.805  72.796  1.00  0.00           O  
ATOM   2604  CB  VAL D1959      60.493 -16.460  73.526  1.00  0.00           C  
ATOM   2605  CG1 VAL D1959      60.149 -16.989  74.914  1.00  0.00           C  
ATOM   2606  CG2 VAL D1959      61.297 -17.491  72.753  1.00  0.00           C  
ATOM   2607  N   GLU D1960      52.545   7.384  93.129  1.00  0.00           N  
ATOM   2608  CA  GLU D1960      51.712   6.606  94.055  1.00  0.00           C  
ATOM   2609  C   GLU D1960      51.680   7.253  95.456  1.00  0.00           C  
ATOM   2610  O   GLU D1960      50.617   7.362  96.079  1.00  0.00           O  
ATOM   2611  CB  GLU D1960      52.234   5.158  94.116  1.00  0.00           C  
ATOM   2612  CG  GLU D1960      51.712   4.285  95.266  1.00  0.00           C  
ATOM   2613  CD  GLU D1960      52.633   3.108  95.562  1.00  0.00           C  
ATOM   2614  OE1 GLU D1960      52.636   2.635  96.722  1.00  0.00           O  
ATOM   2615  OE2 GLU D1960      53.359   2.665  94.637  1.00  0.00           O  
TER
END
