# Supplementary material for: Backbone Brackets and Arginine Tweezers delineate Class I and Class II aminoacyl tRNA synthetases
Source: PLoS Comput Biol. 2018 Apr 16;14(4):e1006101. doi: 10.1371/journal.pcbi.1006101 (PMC5919687; doi:10.1371/journal.pcbi.1006101)
Supplement: S12 File — All structures of Class II aaRS with residues renumbered according to the MSA. (GZ) [file pcbi.1006101.s024.tar.gz › 2pme_A_renum.pdb]

ATOM      1  N   ASP A  63     -22.072  29.875  -4.207  1.00  0.00           N  
ATOM      2  CA  ASP A  63     -21.621  28.479  -4.470  1.00  0.00           C  
ATOM      3  C   ASP A  63     -20.191  28.257  -3.987  1.00  0.00           C  
ATOM      4  O   ASP A  63     -19.368  29.174  -4.012  1.00  0.00           O  
ATOM      5  CB  ASP A  63     -21.740  28.153  -5.952  1.00  0.00           C  
ATOM      6  N   ILE A 274     -19.904  27.035  -3.549  1.00  0.00           N  
ATOM      7  CA  ILE A 274     -18.578  26.686  -3.051  1.00  0.00           C  
ATOM      8  C   ILE A 274     -17.563  26.599  -4.187  1.00  0.00           C  
ATOM      9  O   ILE A 274     -16.531  27.270  -4.160  1.00  0.00           O  
ATOM     10  CB  ILE A 274     -18.631  25.375  -2.279  1.00  0.00           C  
ATOM     11  N   VAL A 275     -17.865  25.772  -5.184  1.00  0.00           N  
ATOM     12  CA  VAL A 275     -16.989  25.598  -6.338  1.00  0.00           C  
ATOM     13  C   VAL A 275     -17.733  24.929  -7.495  1.00  0.00           C  
ATOM     14  O   VAL A 275     -18.753  24.268  -7.291  1.00  0.00           O  
ATOM     15  CB  VAL A 275     -15.731  24.772  -5.976  1.00  0.00           C  
ATOM     16  CG1 VAL A 275     -16.090  23.308  -5.768  1.00  0.00           C  
ATOM     17  CG2 VAL A 275     -14.660  24.920  -7.048  1.00  0.00           C  
ATOM     18  N   ASP A 276     -17.224  25.116  -8.709  1.00  0.00           N  
ATOM     19  CA  ASP A 276     -17.796  24.484  -9.892  1.00  0.00           C  
ATOM     20  C   ASP A 276     -17.174  23.107 -10.084  1.00  0.00           C  
ATOM     21  O   ASP A 276     -16.165  22.964 -10.775  1.00  0.00           O  
ATOM     22  CB  ASP A 276     -17.550  25.352 -11.128  1.00  0.00           C  
ATOM     23  CG  ASP A 276     -18.288  24.848 -12.356  1.00  0.00           C  
ATOM     24  OD1 ASP A 276     -19.047  23.862 -12.242  1.00  0.00           O  
ATOM     25  OD2 ASP A 276     -18.110  25.444 -13.439  1.00  0.00           O  
ATOM     26  N   ARG A 277     -17.779  22.094  -9.473  1.00  0.00           N  
ATOM     27  CA  ARG A 277     -17.177  20.766  -9.450  1.00  0.00           C  
ATOM     28  C   ARG A 277     -17.161  20.099 -10.823  1.00  0.00           C  
ATOM     29  O   ARG A 277     -16.321  19.241 -11.086  1.00  0.00           O  
ATOM     30  CB  ARG A 277     -17.865  19.864  -8.424  1.00  0.00           C  
ATOM     31  CG  ARG A 277     -18.987  19.011  -8.981  1.00  0.00           C  
ATOM     32  CD  ARG A 277     -19.153  17.760  -8.142  1.00  0.00           C  
ATOM     33  NE  ARG A 277     -19.517  18.079  -6.766  1.00  0.00           N  
ATOM     34  CZ  ARG A 277     -20.670  17.734  -6.203  1.00  0.00           C  
ATOM     35  NH1 ARG A 277     -21.567  17.045  -6.895  1.00  0.00           N  
ATOM     36  NH2 ARG A 277     -20.923  18.065  -4.944  1.00  0.00           N  
ATOM     37  N   ALA A 278     -18.084  20.497 -11.693  1.00  0.00           N  
ATOM     38  CA  ALA A 278     -18.153  19.938 -13.039  1.00  0.00           C  
ATOM     39  C   ALA A 278     -16.901  20.295 -13.832  1.00  0.00           C  
ATOM     40  O   ALA A 278     -16.297  19.436 -14.474  1.00  0.00           O  
ATOM     41  CB  ALA A 278     -19.398  20.428 -13.757  1.00  0.00           C  
ATOM     42  N   LYS A 279     -16.521  21.569 -13.784  1.00  0.00           N  
ATOM     43  CA  LYS A 279     -15.281  22.017 -14.403  1.00  0.00           C  
ATOM     44  C   LYS A 279     -14.088  21.374 -13.717  1.00  0.00           C  
ATOM     45  O   LYS A 279     -13.167  20.894 -14.378  1.00  0.00           O  
ATOM     46  CB  LYS A 279     -15.154  23.540 -14.336  1.00  0.00           C  
ATOM     47  CG  LYS A 279     -15.714  24.268 -15.544  1.00  0.00           C  
ATOM     48  CD  LYS A 279     -15.403  25.753 -15.473  1.00  0.00           C  
ATOM     49  CE  LYS A 279     -15.909  26.483 -16.706  1.00  0.00           C  
ATOM     50  NZ  LYS A 279     -15.807  27.960 -16.545  1.00  0.00           N  
ATOM     51  N   MET A 281     -14.109  21.366 -12.388  1.00  0.00           N  
ATOM     52  CA  MET A 281     -13.010  20.796 -11.623  1.00  0.00           C  
ATOM     53  C   MET A 281     -12.812  19.324 -11.968  1.00  0.00           C  
ATOM     54  O   MET A 281     -11.685  18.873 -12.162  1.00  0.00           O  
ATOM     55  CB  MET A 281     -13.237  20.965 -10.120  1.00  0.00           C  
ATOM     56  CG  MET A 281     -11.975  20.755  -9.298  1.00  0.00           C  
ATOM     57  SD  MET A 281     -12.311  20.407  -7.566  1.00  0.00           S  
ATOM     58  CE  MET A 281     -13.494  19.071  -7.726  1.00  0.00           C  
ATOM     59  N   GLU A 282     -13.911  18.581 -12.056  1.00  0.00           N  
ATOM     60  CA  GLU A 282     -13.845  17.155 -12.356  1.00  0.00           C  
ATOM     61  C   GLU A 282     -13.390  16.876 -13.785  1.00  0.00           C  
ATOM     62  O   GLU A 282     -12.664  15.912 -14.030  1.00  0.00           O  
ATOM     63  CB  GLU A 282     -15.187  16.476 -12.078  1.00  0.00           C  
ATOM     64  CG  GLU A 282     -15.511  16.346 -10.598  1.00  0.00           C  
ATOM     65  CD  GLU A 282     -16.844  15.671 -10.345  1.00  0.00           C  
ATOM     66  OE1 GLU A 282     -17.656  15.572 -11.290  1.00  0.00           O  
ATOM     67  OE2 GLU A 282     -17.082  15.240  -9.197  1.00  0.00           O  
ATOM     68  N   ASP A 283     -13.814  17.715 -14.726  1.00  0.00           N  
ATOM     69  CA  ASP A 283     -13.395  17.553 -16.113  1.00  0.00           C  
ATOM     70  C   ASP A 283     -11.890  17.764 -16.237  1.00  0.00           C  
ATOM     71  O   ASP A 283     -11.215  17.048 -16.975  1.00  0.00           O  
ATOM     72  CB  ASP A 283     -14.143  18.515 -17.037  1.00  0.00           C  
ATOM     73  CG  ASP A 283     -13.953  18.175 -18.505  1.00  0.00           C  
ATOM     74  OD1 ASP A 283     -13.442  19.033 -19.256  1.00  0.00           O  
ATOM     75  OD2 ASP A 283     -14.304  17.044 -18.906  1.00  0.00           O  
ATOM     76  N   THR A 291     -11.373  18.748 -15.505  1.00  0.00           N  
ATOM     77  CA  THR A 291      -9.940  19.022 -15.492  1.00  0.00           C  
ATOM     78  C   THR A 291      -9.168  17.885 -14.828  1.00  0.00           C  
ATOM     79  O   THR A 291      -8.184  17.389 -15.379  1.00  0.00           O  
ATOM     80  CB  THR A 291      -9.620  20.347 -14.772  1.00  0.00           C  
ATOM     81  OG1 THR A 291     -10.128  21.442 -15.542  1.00  0.00           O  
ATOM     82  CG2 THR A 291      -8.116  20.516 -14.601  1.00  0.00           C  
ATOM     83  N   LEU A 292      -9.620  17.476 -13.646  1.00  0.00           N  
ATOM     84  CA  LEU A 292      -8.986  16.383 -12.920  1.00  0.00           C  
ATOM     85  C   LEU A 292      -8.914  15.128 -13.784  1.00  0.00           C  
ATOM     86  O   LEU A 292      -7.970  14.343 -13.682  1.00  0.00           O  
ATOM     87  CB  LEU A 292      -9.749  16.086 -11.627  1.00  0.00           C  
ATOM     88  CG  LEU A 292      -9.708  17.175 -10.552  1.00  0.00           C  
ATOM     89  CD1 LEU A 292     -10.761  16.925  -9.482  1.00  0.00           C  
ATOM     90  CD2 LEU A 292      -8.319  17.277  -9.934  1.00  0.00           C  
ATOM     91  N   LYS A 293      -9.914  14.952 -14.640  1.00  0.00           N  
ATOM     92  CA  LYS A 293     -10.005  13.771 -15.485  1.00  0.00           C  
ATOM     93  C   LYS A 293      -9.159  13.916 -16.741  1.00  0.00           C  
ATOM     94  O   LYS A 293      -8.447  12.991 -17.133  1.00  0.00           O  
ATOM     95  CB  LYS A 293     -11.462  13.506 -15.870  1.00  0.00           C  
ATOM     96  CG  LYS A 293     -11.664  12.269 -16.727  1.00  0.00           C  
ATOM     97  CD  LYS A 293     -13.095  12.172 -17.227  1.00  0.00           C  
ATOM     98  CE  LYS A 293     -13.298  10.911 -18.054  1.00  0.00           C  
ATOM     99  NZ  LYS A 293     -14.690  10.803 -18.573  1.00  0.00           N  
ATOM    100  N   ARG A 296      -9.241  15.084 -17.368  1.00  0.00           N  
ATOM    101  CA  ARG A 296      -8.555  15.322 -18.630  1.00  0.00           C  
ATOM    102  C   ARG A 296      -7.039  15.325 -18.450  1.00  0.00           C  
ATOM    103  O   ARG A 296      -6.301  14.899 -19.337  1.00  0.00           O  
ATOM    104  CB  ARG A 296      -9.030  16.637 -19.246  1.00  0.00           C  
ATOM    105  CG  ARG A 296      -8.812  16.740 -20.743  1.00  0.00           C  
ATOM    106  CD  ARG A 296      -9.608  17.896 -21.325  1.00  0.00           C  
ATOM    107  NE  ARG A 296      -9.660  19.032 -20.410  1.00  0.00           N  
ATOM    108  CZ  ARG A 296      -8.618  19.805 -20.115  1.00  0.00           C  
ATOM    109  NH1 ARG A 296      -7.431  19.566 -20.660  1.00  0.00           N  
ATOM    110  NH2 ARG A 296      -8.763  20.815 -19.270  1.00  0.00           N  
ATOM    111  N   ARG A 297      -6.583  15.805 -17.296  1.00  0.00           N  
ATOM    112  CA  ARG A 297      -5.158  15.803 -16.979  1.00  0.00           C  
ATOM    113  C   ARG A 297      -4.760  14.575 -16.167  1.00  0.00           C  
ATOM    114  O   ARG A 297      -3.598  14.413 -15.790  1.00  0.00           O  
ATOM    115  CB  ARG A 297      -4.758  17.090 -16.256  1.00  0.00           C  
ATOM    116  CG  ARG A 297      -4.527  18.254 -17.199  1.00  0.00           C  
ATOM    117  CD  ARG A 297      -3.749  17.789 -18.419  1.00  0.00           C  
ATOM    118  NE  ARG A 297      -3.405  18.889 -19.312  1.00  0.00           N  
ATOM    119  CZ  ARG A 297      -2.229  19.507 -19.316  1.00  0.00           C  
ATOM    120  NH1 ARG A 297      -1.276  19.134 -18.472  1.00  0.00           N  
ATOM    121  NH2 ARG A 297      -2.005  20.497 -20.166  1.00  0.00           N  
ATOM    122  N   PHE A 298      -5.742  13.716 -15.909  1.00  0.00           N  
ATOM    123  CA  PHE A 298      -5.520  12.430 -15.255  1.00  0.00           C  
ATOM    124  C   PHE A 298      -4.853  12.549 -13.883  1.00  0.00           C  
ATOM    125  O   PHE A 298      -3.798  11.963 -13.638  1.00  0.00           O  
ATOM    126  CB  PHE A 298      -4.734  11.485 -16.174  1.00  0.00           C  
ATOM    127  CG  PHE A 298      -4.782  10.042 -15.752  1.00  0.00           C  
ATOM    128  CD1 PHE A 298      -3.720   9.193 -16.022  1.00  0.00           C  
ATOM    129  CD2 PHE A 298      -5.884   9.536 -15.081  1.00  0.00           C  
ATOM    130  CE1 PHE A 298      -3.759   7.864 -15.636  1.00  0.00           C  
ATOM    131  CE2 PHE A 298      -5.929   8.208 -14.689  1.00  0.00           C  
ATOM    132  CZ  PHE A 298      -4.864   7.371 -14.967  1.00  0.00           C  
ATOM    133  N   PHE A 303      -5.473  13.326 -13.000  1.00  0.00           N  
ATOM    134  CA  PHE A 303      -5.099  13.329 -11.593  1.00  0.00           C  
ATOM    135  C   PHE A 303      -5.566  12.003 -11.008  1.00  0.00           C  
ATOM    136  O   PHE A 303      -4.788  11.258 -10.413  1.00  0.00           O  
ATOM    137  CB  PHE A 303      -5.770  14.487 -10.855  1.00  0.00           C  
ATOM    138  CG  PHE A 303      -5.106  15.817 -11.072  1.00  0.00           C  
ATOM    139  CD1 PHE A 303      -4.275  16.355 -10.102  1.00  0.00           C  
ATOM    140  CD2 PHE A 303      -5.317  16.532 -12.240  1.00  0.00           C  
ATOM    141  CE1 PHE A 303      -3.664  17.582 -10.292  1.00  0.00           C  
ATOM    142  CE2 PHE A 303      -4.708  17.760 -12.438  1.00  0.00           C  
ATOM    143  CZ  PHE A 303      -3.880  18.285 -11.462  1.00  0.00           C  
ATOM    144  N   TYR A 305      -6.852  11.724 -11.196  1.00  0.00           N  
ATOM    145  CA  TYR A 305      -7.451  10.460 -10.798  1.00  0.00           C  
ATOM    146  C   TYR A 305      -8.682  10.198 -11.659  1.00  0.00           C  
ATOM    147  O   TYR A 305      -9.382  11.132 -12.052  1.00  0.00           O  
ATOM    148  CB  TYR A 305      -7.823  10.474  -9.312  1.00  0.00           C  
ATOM    149  CG  TYR A 305      -8.925  11.447  -8.950  1.00  0.00           C  
ATOM    150  CD1 TYR A 305     -10.250  11.033  -8.884  1.00  0.00           C  
ATOM    151  CD2 TYR A 305      -8.640  12.777  -8.667  1.00  0.00           C  
ATOM    152  CE1 TYR A 305     -11.260  11.915  -8.554  1.00  0.00           C  
ATOM    153  CE2 TYR A 305      -9.644  13.667  -8.334  1.00  0.00           C  
ATOM    154  CZ  TYR A 305     -10.952  13.230  -8.279  1.00  0.00           C  
ATOM    155  OH  TYR A 305     -11.958  14.110  -7.948  1.00  0.00           O  
ATOM    156  N   ASP A 306      -8.940   8.930 -11.958  1.00  0.00           N  
ATOM    157  CA  ASP A 306     -10.075   8.568 -12.799  1.00  0.00           C  
ATOM    158  C   ASP A 306     -10.681   7.241 -12.356  1.00  0.00           C  
ATOM    159  O   ASP A 306     -10.085   6.510 -11.564  1.00  0.00           O  
ATOM    160  CB  ASP A 306      -9.649   8.498 -14.269  1.00  0.00           C  
ATOM    161  CG  ASP A 306     -10.824   8.604 -15.227  1.00  0.00           C  
ATOM    162  OD1 ASP A 306     -11.931   8.974 -14.782  1.00  0.00           O  
ATOM    163  OD2 ASP A 306     -10.638   8.320 -16.429  1.00  0.00           O  
ATOM    164  N   GLN A 307     -11.871   6.940 -12.868  1.00  0.00           N  
ATOM    165  CA  GLN A 307     -12.570   5.709 -12.523  1.00  0.00           C  
ATOM    166  C   GLN A 307     -11.758   4.486 -12.928  1.00  0.00           C  
ATOM    167  O   GLN A 307     -11.362   4.346 -14.085  1.00  0.00           O  
ATOM    168  CB  GLN A 307     -13.947   5.668 -13.188  1.00  0.00           C  
ATOM    169  CG  GLN A 307     -14.802   4.482 -12.771  1.00  0.00           C  
ATOM    170  CD  GLN A 307     -16.149   4.461 -13.465  1.00  0.00           C  
ATOM    171  OE1 GLN A 307     -16.318   5.042 -14.537  1.00  0.00           O  
ATOM    172  NE2 GLN A 307     -17.118   3.786 -12.856  1.00  0.00           N  
ATOM    173  N   ALA A 308     -11.511   3.605 -11.964  1.00  0.00           N  
ATOM    174  CA  ALA A 308     -10.741   2.394 -12.208  1.00  0.00           C  
ATOM    175  C   ALA A 308     -11.492   1.449 -13.139  1.00  0.00           C  
ATOM    176  O   ALA A 308     -12.722   1.400 -13.124  1.00  0.00           O  
ATOM    177  CB  ALA A 308     -10.422   1.701 -10.894  1.00  0.00           C  
ATOM    178  N   PHE A 309     -10.741   0.706 -13.949  1.00  0.00           N  
ATOM    179  CA  PHE A 309     -11.311  -0.286 -14.858  1.00  0.00           C  
ATOM    180  C   PHE A 309     -12.337   0.331 -15.806  1.00  0.00           C  
ATOM    181  O   PHE A 309     -13.417  -0.224 -16.009  1.00  0.00           O  
ATOM    182  CB  PHE A 309     -11.944  -1.438 -14.069  1.00  0.00           C  
ATOM    183  CG  PHE A 309     -11.086  -1.948 -12.945  1.00  0.00           C  
ATOM    184  CD1 PHE A 309     -11.368  -1.611 -11.631  1.00  0.00           C  
ATOM    185  CD2 PHE A 309      -9.995  -2.763 -13.202  1.00  0.00           C  
ATOM    186  CE1 PHE A 309     -10.578  -2.075 -10.594  1.00  0.00           C  
ATOM    187  CE2 PHE A 309      -9.201  -3.233 -12.169  1.00  0.00           C  
ATOM    188  CZ  PHE A 309      -9.493  -2.888 -10.863  1.00  0.00           C  
ATOM    189  N   ALA A 310     -11.989   1.477 -16.385  1.00  0.00           N  
ATOM    190  CA  ALA A 310     -12.897   2.201 -17.272  1.00  0.00           C  
ATOM    191  C   ALA A 310     -13.308   1.379 -18.491  1.00  0.00           C  
ATOM    192  O   ALA A 310     -14.460   1.434 -18.924  1.00  0.00           O  
ATOM    193  CB  ALA A 310     -12.275   3.520 -17.707  1.00  0.00           C  
ATOM    194  N   ILE A 311     -12.366   0.617 -19.038  1.00  0.00           N  
ATOM    195  CA  ILE A 311     -12.627  -0.187 -20.230  1.00  0.00           C  
ATOM    196  C   ILE A 311     -13.452  -1.434 -19.917  1.00  0.00           C  
ATOM    197  O   ILE A 311     -13.862  -2.161 -20.822  1.00  0.00           O  
ATOM    198  CB  ILE A 311     -11.321  -0.587 -20.951  1.00  0.00           C  
ATOM    199  CG1 ILE A 311     -10.447  -1.457 -20.045  1.00  0.00           C  
ATOM    200  CG2 ILE A 311     -10.560   0.653 -21.404  1.00  0.00           C  
ATOM    201  CD1 ILE A 311      -9.231  -2.035 -20.742  1.00  0.00           C  
ATOM    202  N   TYR A 312     -13.694  -1.675 -18.632  1.00  0.00           N  
ATOM    203  CA  TYR A 312     -14.521  -2.798 -18.200  1.00  0.00           C  
ATOM    204  C   TYR A 312     -15.863  -2.329 -17.650  1.00  0.00           C  
ATOM    205  O   TYR A 312     -16.607  -3.109 -17.054  1.00  0.00           O  
ATOM    206  CB  TYR A 312     -13.788  -3.641 -17.154  1.00  0.00           C  
ATOM    207  CG  TYR A 312     -12.867  -4.678 -17.750  1.00  0.00           C  
ATOM    208  CD1 TYR A 312     -13.294  -5.987 -17.936  1.00  0.00           C  
ATOM    209  CD2 TYR A 312     -11.574  -4.348 -18.135  1.00  0.00           C  
ATOM    210  CE1 TYR A 312     -12.457  -6.940 -18.484  1.00  0.00           C  
ATOM    211  CE2 TYR A 312     -10.729  -5.294 -18.685  1.00  0.00           C  
ATOM    212  CZ  TYR A 312     -11.176  -6.587 -18.856  1.00  0.00           C  
ATOM    213  OH  TYR A 312     -10.340  -7.528 -19.403  1.00  0.00           O  
ATOM    214  N   GLY A 313     -16.167  -1.052 -17.857  1.00  0.00           N  
ATOM    215  CA  GLY A 313     -17.415  -0.473 -17.376  1.00  0.00           C  
ATOM    216  C   GLY A 313     -17.213   0.406 -16.158  1.00  0.00           C  
ATOM    217  O   GLY A 313     -18.037   1.272 -15.863  1.00  0.00           O  
ATOM    218  N   GLY A 314     -16.111   0.181 -15.448  1.00  0.00           N  
ATOM    219  CA  GLY A 314     -15.785   0.964 -14.262  1.00  0.00           C  
ATOM    220  C   GLY A 314     -16.418   0.420 -12.997  1.00  0.00           C  
ATOM    221  O   GLY A 314     -17.583   0.023 -12.994  1.00  0.00           O  
ATOM    222  N   VAL A 315     -15.645   0.400 -11.916  1.00  0.00           N  
ATOM    223  CA  VAL A 315     -16.143  -0.053 -10.624  1.00  0.00           C  
ATOM    224  C   VAL A 315     -16.350   1.137  -9.692  1.00  0.00           C  
ATOM    225  O   VAL A 315     -15.482   2.002  -9.571  1.00  0.00           O  
ATOM    226  CB  VAL A 315     -15.182  -1.067  -9.967  1.00  0.00           C  
ATOM    227  CG1 VAL A 315     -15.739  -1.552  -8.635  1.00  0.00           C  
ATOM    228  CG2 VAL A 315     -14.934  -2.241 -10.901  1.00  0.00           C  
ATOM    229  N   SER A 316     -17.506   1.175  -9.039  1.00  0.00           N  
ATOM    230  CA  SER A 316     -17.838   2.260  -8.124  1.00  0.00           C  
ATOM    231  C   SER A 316     -17.023   2.172  -6.838  1.00  0.00           C  
ATOM    232  O   SER A 316     -16.850   1.091  -6.273  1.00  0.00           O  
ATOM    233  CB  SER A 316     -19.332   2.241  -7.799  1.00  0.00           C  
ATOM    234  OG  SER A 316     -20.111   2.278  -8.982  1.00  0.00           O  
ATOM    235  N   GLY A 317     -16.522   3.316  -6.385  1.00  0.00           N  
ATOM    236  CA  GLY A 317     -15.768   3.384  -5.138  1.00  0.00           C  
ATOM    237  C   GLY A 317     -14.283   3.126  -5.307  1.00  0.00           C  
ATOM    238  O   GLY A 317     -13.524   3.174  -4.340  1.00  0.00           O  
ATOM    239  N   LEU A 318     -13.868   2.850  -6.539  1.00  0.00           N  
ATOM    240  CA  LEU A 318     -12.464   2.586  -6.835  1.00  0.00           C  
ATOM    241  C   LEU A 318     -11.931   3.567  -7.873  1.00  0.00           C  
ATOM    242  O   LEU A 318     -12.581   3.825  -8.887  1.00  0.00           O  
ATOM    243  CB  LEU A 318     -12.278   1.145  -7.317  1.00  0.00           C  
ATOM    244  CG  LEU A 318     -12.747   0.032  -6.374  1.00  0.00           C  
ATOM    245  CD1 LEU A 318     -12.404  -1.335  -6.947  1.00  0.00           C  
ATOM    246  CD2 LEU A 318     -12.142   0.196  -4.987  1.00  0.00           C  
ATOM    247  N   TYR A 319     -10.747   4.115  -7.615  1.00  0.00           N  
ATOM    248  CA  TYR A 319     -10.155   5.107  -8.507  1.00  0.00           C  
ATOM    249  C   TYR A 319      -8.670   4.871  -8.754  1.00  0.00           C  
ATOM    250  O   TYR A 319      -7.953   4.369  -7.887  1.00  0.00           O  
ATOM    251  CB  TYR A 319     -10.375   6.521  -7.962  1.00  0.00           C  
ATOM    252  CG  TYR A 319     -11.808   6.991  -8.064  1.00  0.00           C  
ATOM    253  CD1 TYR A 319     -12.694   6.816  -7.008  1.00  0.00           C  
ATOM    254  CD2 TYR A 319     -12.277   7.602  -9.220  1.00  0.00           C  
ATOM    255  CE1 TYR A 319     -14.006   7.241  -7.100  1.00  0.00           C  
ATOM    256  CE2 TYR A 319     -13.587   8.030  -9.320  1.00  0.00           C  
ATOM    257  CZ  TYR A 319     -14.446   7.847  -8.258  1.00  0.00           C  
ATOM    258  OH  TYR A 319     -15.751   8.271  -8.354  1.00  0.00           O  
ATOM    259  N   ASP A 320      -8.220   5.238  -9.949  1.00  0.00           N  
ATOM    260  CA  ASP A 320      -6.811   5.155 -10.303  1.00  0.00           C  
ATOM    261  C   ASP A 320      -6.206   6.550 -10.371  1.00  0.00           C  
ATOM    262  O   ASP A 320      -6.679   7.404 -11.120  1.00  0.00           O  
ATOM    263  CB  ASP A 320      -6.634   4.450 -11.650  1.00  0.00           C  
ATOM    264  CG  ASP A 320      -6.928   2.965 -11.576  1.00  0.00           C  
ATOM    265  OD1 ASP A 320      -7.153   2.453 -10.459  1.00  0.00           O  
ATOM    266  OD2 ASP A 320      -6.929   2.308 -12.638  1.00  0.00           O  
ATOM    267  N   PHE A 321      -5.163   6.780  -9.581  1.00  0.00           N  
ATOM    268  CA  PHE A 321      -4.454   8.051  -9.612  1.00  0.00           C  
ATOM    269  C   PHE A 321      -3.393   8.040 -10.707  1.00  0.00           C  
ATOM    270  O   PHE A 321      -2.582   7.118 -10.787  1.00  0.00           O  
ATOM    271  CB  PHE A 321      -3.824   8.352  -8.251  1.00  0.00           C  
ATOM    272  CG  PHE A 321      -4.822   8.725  -7.192  1.00  0.00           C  
ATOM    273  CD1 PHE A 321      -5.501   7.745  -6.483  1.00  0.00           C  
ATOM    274  CD2 PHE A 321      -5.083  10.055  -6.907  1.00  0.00           C  
ATOM    275  CE1 PHE A 321      -6.423   8.087  -5.510  1.00  0.00           C  
ATOM    276  CE2 PHE A 321      -6.003  10.404  -5.934  1.00  0.00           C  
ATOM    277  CZ  PHE A 321      -6.674   9.420  -5.235  1.00  0.00           C  
ATOM    278  N   GLY A 322      -3.414   9.064 -11.554  1.00  0.00           N  
ATOM    279  CA  GLY A 322      -2.469   9.167 -12.661  1.00  0.00           C  
ATOM    280  C   GLY A 322      -1.181   9.861 -12.264  1.00  0.00           C  
ATOM    281  O   GLY A 322      -1.042  10.307 -11.126  1.00  0.00           O  
ATOM    282  N   PRO A 323      -0.231   9.962 -13.208  1.00  0.00           N  
ATOM    283  CA  PRO A 323       1.093  10.529 -12.959  1.00  0.00           C  
ATOM    284  C   PRO A 323       1.053  11.812 -12.134  1.00  0.00           C  
ATOM    285  O   PRO A 323       1.831  11.965 -11.192  1.00  0.00           O  
ATOM    286  CB  PRO A 323       1.610  10.823 -14.366  1.00  0.00           C  
ATOM    287  CG  PRO A 323       0.969   9.785 -15.210  1.00  0.00           C  
ATOM    288  CD  PRO A 323      -0.387   9.525 -14.607  1.00  0.00           C  
ATOM    289  N   VAL A 324       0.153  12.723 -12.490  1.00  0.00           N  
ATOM    290  CA  VAL A 324       0.036  13.998 -11.789  1.00  0.00           C  
ATOM    291  C   VAL A 324      -0.563  13.804 -10.399  1.00  0.00           C  
ATOM    292  O   VAL A 324      -0.050  14.334  -9.414  1.00  0.00           O  
ATOM    293  CB  VAL A 324      -0.810  15.011 -12.588  1.00  0.00           C  
ATOM    294  CG1 VAL A 324      -0.809  16.361 -11.898  1.00  0.00           C  
ATOM    295  CG2 VAL A 324      -0.277  15.144 -14.005  1.00  0.00           C  
ATOM    296  N   GLY A 325      -1.644  13.035 -10.325  1.00  0.00           N  
ATOM    297  CA  GLY A 325      -2.261  12.714  -9.046  1.00  0.00           C  
ATOM    298  C   GLY A 325      -1.271  12.035  -8.121  1.00  0.00           C  
ATOM    299  O   GLY A 325      -1.223  12.327  -6.927  1.00  0.00           O  
ATOM    300  N   CYS A 332      -0.472  11.131  -8.684  1.00  0.00           N  
ATOM    301  CA  CYS A 332       0.550  10.418  -7.924  1.00  0.00           C  
ATOM    302  C   CYS A 332       1.604  11.359  -7.355  1.00  0.00           C  
ATOM    303  O   CYS A 332       2.018  11.213  -6.205  1.00  0.00           O  
ATOM    304  CB  CYS A 332       1.220   9.351  -8.789  1.00  0.00           C  
ATOM    305  SG  CYS A 332       0.366   7.767  -8.786  1.00  0.00           S  
ATOM    306  N   ALA A 333       2.038  12.319  -8.165  1.00  0.00           N  
ATOM    307  CA  ALA A 333       3.006  13.309  -7.717  1.00  0.00           C  
ATOM    308  C   ALA A 333       2.428  14.098  -6.551  1.00  0.00           C  
ATOM    309  O   ALA A 333       3.051  14.219  -5.495  1.00  0.00           O  
ATOM    310  CB  ALA A 333       3.378  14.239  -8.858  1.00  0.00           C  
ATOM    311  N   LEU A 334       1.224  14.622  -6.753  1.00  0.00           N  
ATOM    312  CA  LEU A 334       0.526  15.384  -5.731  1.00  0.00           C  
ATOM    313  C   LEU A 334       0.387  14.557  -4.457  1.00  0.00           C  
ATOM    314  O   LEU A 334       0.593  15.059  -3.352  1.00  0.00           O  
ATOM    315  CB  LEU A 334      -0.852  15.789  -6.251  1.00  0.00           C  
ATOM    316  CG  LEU A 334      -1.489  17.056  -5.683  1.00  0.00           C  
ATOM    317  CD1 LEU A 334      -2.366  17.699  -6.740  1.00  0.00           C  
ATOM    318  CD2 LEU A 334      -2.283  16.758  -4.419  1.00  0.00           C  
ATOM    319  N   LYS A 335       0.049  13.283  -4.628  1.00  0.00           N  
ATOM    320  CA  LYS A 335      -0.180  12.371  -3.511  1.00  0.00           C  
ATOM    321  C   LYS A 335       1.086  12.103  -2.695  1.00  0.00           C  
ATOM    322  O   LYS A 335       1.082  12.255  -1.473  1.00  0.00           O  
ATOM    323  CB  LYS A 335      -0.770  11.056  -4.023  1.00  0.00           C  
ATOM    324  CG  LYS A 335      -1.055  10.030  -2.944  1.00  0.00           C  
ATOM    325  CD  LYS A 335      -1.833   8.855  -3.512  1.00  0.00           C  
ATOM    326  CE  LYS A 335      -2.074   7.791  -2.456  1.00  0.00           C  
ATOM    327  NZ  LYS A 335      -2.990   6.727  -2.950  1.00  0.00           N  
ATOM    328  N   ASN A 336       2.159  11.698  -3.371  1.00  0.00           N  
ATOM    329  CA  ASN A 336       3.451  11.499  -2.717  1.00  0.00           C  
ATOM    330  C   ASN A 336       3.865  12.743  -1.945  1.00  0.00           C  
ATOM    331  O   ASN A 336       4.327  12.658  -0.808  1.00  0.00           O  
ATOM    332  CB  ASN A 336       4.533  11.168  -3.743  1.00  0.00           C  
ATOM    333  CG  ASN A 336       4.275   9.868  -4.468  1.00  0.00           C  
ATOM    334  OD1 ASN A 336       4.487   9.769  -5.676  1.00  0.00           O  
ATOM    335  ND2 ASN A 336       3.816   8.859  -3.737  1.00  0.00           N  
ATOM    336  N   ASN A 337       3.704  13.898  -2.585  1.00  0.00           N  
ATOM    337  CA  ASN A 337       3.999  15.182  -1.961  1.00  0.00           C  
ATOM    338  C   ASN A 337       3.223  15.358  -0.667  1.00  0.00           C  
ATOM    339  O   ASN A 337       3.801  15.646   0.381  1.00  0.00           O  
ATOM    340  CB  ASN A 337       3.672  16.329  -2.917  1.00  0.00           C  
ATOM    341  CG  ASN A 337       4.720  16.509  -3.993  1.00  0.00           C  
ATOM    342  OD1 ASN A 337       5.800  15.919  -3.934  1.00  0.00           O  
ATOM    343  ND2 ASN A 337       4.409  17.333  -4.986  1.00  0.00           N  
ATOM    344  N   ILE A 338       1.906  15.186  -0.755  1.00  0.00           N  
ATOM    345  CA  ILE A 338       1.033  15.234   0.410  1.00  0.00           C  
ATOM    346  C   ILE A 338       1.589  14.353   1.519  1.00  0.00           C  
ATOM    347  O   ILE A 338       1.726  14.790   2.663  1.00  0.00           O  
ATOM    348  CB  ILE A 338      -0.384  14.724   0.069  1.00  0.00           C  
ATOM    349  CG1 ILE A 338      -1.052  15.610  -0.984  1.00  0.00           C  
ATOM    350  CG2 ILE A 338      -1.243  14.650   1.321  1.00  0.00           C  
ATOM    351  CD1 ILE A 338      -1.876  16.734  -0.409  1.00  0.00           C  
ATOM    352  N   ILE A 339       1.913  13.111   1.167  1.00  0.00           N  
ATOM    353  CA  ILE A 339       2.360  12.116   2.138  1.00  0.00           C  
ATOM    354  C   ILE A 339       3.720  12.449   2.748  1.00  0.00           C  
ATOM    355  O   ILE A 339       3.920  12.294   3.953  1.00  0.00           O  
ATOM    356  CB  ILE A 339       2.406  10.701   1.524  1.00  0.00           C  
ATOM    357  CG1 ILE A 339       1.023  10.300   1.007  1.00  0.00           C  
ATOM    358  CG2 ILE A 339       2.897   9.687   2.547  1.00  0.00           C  
ATOM    359  CD1 ILE A 339       0.953   8.883   0.474  1.00  0.00           C  
ATOM    360  N   GLN A 340       4.654  12.907   1.923  1.00  0.00           N  
ATOM    361  CA  GLN A 340       5.972  13.265   2.428  1.00  0.00           C  
ATOM    362  C   GLN A 340       5.877  14.470   3.354  1.00  0.00           C  
ATOM    363  O   GLN A 340       6.554  14.526   4.382  1.00  0.00           O  
ATOM    364  CB  GLN A 340       6.949  13.537   1.284  1.00  0.00           C  
ATOM    365  CG  GLN A 340       8.411  13.493   1.710  1.00  0.00           C  
ATOM    366  CD  GLN A 340       8.797  12.170   2.357  1.00  0.00           C  
ATOM    367  OE1 GLN A 340       8.344  11.102   1.938  1.00  0.00           O  
ATOM    368  NE2 GLN A 340       9.642  12.238   3.380  1.00  0.00           N  
ATOM    369  N   THR A 341       5.033  15.431   2.990  1.00  0.00           N  
ATOM    370  CA  THR A 341       4.785  16.580   3.848  1.00  0.00           C  
ATOM    371  C   THR A 341       4.275  16.077   5.189  1.00  0.00           C  
ATOM    372  O   THR A 341       4.681  16.563   6.245  1.00  0.00           O  
ATOM    373  CB  THR A 341       3.745  17.532   3.240  1.00  0.00           C  
ATOM    374  OG1 THR A 341       4.117  17.858   1.896  1.00  0.00           O  
ATOM    375  CG2 THR A 341       3.653  18.810   4.057  1.00  0.00           C  
ATOM    376  N   TRP A 342       3.385  15.092   5.135  1.00  0.00           N  
ATOM    377  CA  TRP A 342       2.843  14.484   6.338  1.00  0.00           C  
ATOM    378  C   TRP A 342       3.954  13.848   7.160  1.00  0.00           C  
ATOM    379  O   TRP A 342       4.112  14.150   8.343  1.00  0.00           O  
ATOM    380  CB  TRP A 342       1.791  13.437   5.984  1.00  0.00           C  
ATOM    381  CG  TRP A 342       0.968  13.040   7.154  1.00  0.00           C  
ATOM    382  CD1 TRP A 342      -0.136  13.683   7.628  1.00  0.00           C  
ATOM    383  CD2 TRP A 342       1.180  11.915   8.016  1.00  0.00           C  
ATOM    384  NE1 TRP A 342      -0.630  13.028   8.728  1.00  0.00           N  
ATOM    385  CE2 TRP A 342       0.160  11.940   8.989  1.00  0.00           C  
ATOM    386  CE3 TRP A 342       2.129  10.888   8.059  1.00  0.00           C  
ATOM    387  CZ2 TRP A 342       0.061  10.978   9.992  1.00  0.00           C  
ATOM    388  CZ3 TRP A 342       2.029   9.932   9.058  1.00  0.00           C  
ATOM    389  CH2 TRP A 342       1.003   9.985  10.010  1.00  0.00           C  
ATOM    390  N   ARG A 343       4.721  12.966   6.526  1.00  0.00           N  
ATOM    391  CA  ARG A 343       5.861  12.339   7.182  1.00  0.00           C  
ATOM    392  C   ARG A 343       6.639  13.359   8.001  1.00  0.00           C  
ATOM    393  O   ARG A 343       6.815  13.198   9.209  1.00  0.00           O  
ATOM    394  CB  ARG A 343       6.784  11.687   6.157  1.00  0.00           C  
ATOM    395  CG  ARG A 343       6.338  10.313   5.732  1.00  0.00           C  
ATOM    396  CD  ARG A 343       7.530   9.441   5.391  1.00  0.00           C  
ATOM    397  NE  ARG A 343       7.206   8.028   5.548  1.00  0.00           N  
ATOM    398  CZ  ARG A 343       6.562   7.309   4.636  1.00  0.00           C  
ATOM    399  NH1 ARG A 343       6.176   7.867   3.496  1.00  0.00           N  
ATOM    400  NH2 ARG A 343       6.303   6.030   4.862  1.00  0.00           N  
ATOM    401  N   GLN A 344       7.101  14.410   7.333  1.00  0.00           N  
ATOM    402  CA  GLN A 344       7.821  15.488   7.997  1.00  0.00           C  
ATOM    403  C   GLN A 344       7.075  16.053   9.203  1.00  0.00           C  
ATOM    404  O   GLN A 344       7.635  16.176  10.293  1.00  0.00           O  
ATOM    405  CB  GLN A 344       8.115  16.614   7.006  1.00  0.00           C  
ATOM    406  CG  GLN A 344       9.511  16.570   6.426  1.00  0.00           C  
ATOM    407  CD  GLN A 344      10.567  16.921   7.454  1.00  0.00           C  
ATOM    408  OE1 GLN A 344      11.494  16.148   7.699  1.00  0.00           O  
ATOM    409  NE2 GLN A 344      10.427  18.090   8.071  1.00  0.00           N  
ATOM    410  N   HIS A 345       5.807  16.391   8.992  1.00  0.00           N  
ATOM    411  CA  HIS A 345       5.029  17.146   9.967  1.00  0.00           C  
ATOM    412  C   HIS A 345       4.804  16.411  11.277  1.00  0.00           C  
ATOM    413  O   HIS A 345       4.826  17.016  12.349  1.00  0.00           O  
ATOM    414  CB  HIS A 345       3.677  17.518   9.371  1.00  0.00           C  
ATOM    415  CG  HIS A 345       3.063  18.732   9.989  1.00  0.00           C  
ATOM    416  ND1 HIS A 345       3.623  19.984   9.870  1.00  0.00           N  
ATOM    417  CD2 HIS A 345       1.934  18.892  10.719  1.00  0.00           C  
ATOM    418  CE1 HIS A 345       2.869  20.864  10.504  1.00  0.00           C  
ATOM    419  NE2 HIS A 345       1.837  20.227  11.027  1.00  0.00           N  
ATOM    420  N   PHE A 347       4.574  15.108  11.186  1.00  0.00           N  
ATOM    421  CA  PHE A 347       4.208  14.336  12.359  1.00  0.00           C  
ATOM    422  C   PHE A 347       5.304  13.373  12.791  1.00  0.00           C  
ATOM    423  O   PHE A 347       5.805  13.465  13.911  1.00  0.00           O  
ATOM    424  CB  PHE A 347       2.876  13.620  12.126  1.00  0.00           C  
ATOM    425  CG  PHE A 347       1.721  14.561  11.933  1.00  0.00           C  
ATOM    426  CD1 PHE A 347       1.251  14.859  10.665  1.00  0.00           C  
ATOM    427  CD2 PHE A 347       1.125  15.173  13.025  1.00  0.00           C  
ATOM    428  CE1 PHE A 347       0.193  15.738  10.490  1.00  0.00           C  
ATOM    429  CE2 PHE A 347       0.070  16.050  12.858  1.00  0.00           C  
ATOM    430  CZ  PHE A 347      -0.397  16.334  11.589  1.00  0.00           C  
ATOM    431  N   ILE A 348       5.686  12.461  11.903  1.00  0.00           N  
ATOM    432  CA  ILE A 348       6.684  11.449  12.242  1.00  0.00           C  
ATOM    433  C   ILE A 348       8.013  12.061  12.685  1.00  0.00           C  
ATOM    434  O   ILE A 348       8.560  11.688  13.722  1.00  0.00           O  
ATOM    435  CB  ILE A 348       6.926  10.469  11.074  1.00  0.00           C  
ATOM    436  CG1 ILE A 348       5.644   9.693  10.761  1.00  0.00           C  
ATOM    437  CG2 ILE A 348       8.056   9.506  11.409  1.00  0.00           C  
ATOM    438  CD1 ILE A 348       5.778   8.715   9.612  1.00  0.00           C  
ATOM    439  N   GLN A 349       8.520  13.005  11.899  1.00  0.00           N  
ATOM    440  CA  GLN A 349       9.824  13.608  12.157  1.00  0.00           C  
ATOM    441  C   GLN A 349       9.786  14.563  13.338  1.00  0.00           C  
ATOM    442  O   GLN A 349      10.692  14.575  14.170  1.00  0.00           O  
ATOM    443  CB  GLN A 349      10.303  14.368  10.923  1.00  0.00           C  
ATOM    444  CG  GLN A 349      10.227  13.577   9.636  1.00  0.00           C  
ATOM    445  CD  GLN A 349      11.484  12.783   9.365  1.00  0.00           C  
ATOM    446  OE1 GLN A 349      11.977  12.057  10.229  1.00  0.00           O  
ATOM    447  NE2 GLN A 349      12.010  12.914   8.154  1.00  0.00           N  
ATOM    448  N   GLU A 351       8.733  15.371  13.396  1.00  0.00           N  
ATOM    449  CA  GLU A 351       8.603  16.381  14.432  1.00  0.00           C  
ATOM    450  C   GLU A 351       8.446  15.747  15.809  1.00  0.00           C  
ATOM    451  O   GLU A 351       8.935  16.281  16.803  1.00  0.00           O  
ATOM    452  CB  GLU A 351       7.414  17.297  14.135  1.00  0.00           C  
ATOM    453  CG  GLU A 351       7.411  18.590  14.931  1.00  0.00           C  
ATOM    454  CD  GLU A 351       8.491  19.556  14.482  1.00  0.00           C  
ATOM    455  OE1 GLU A 351       8.935  19.460  13.318  1.00  0.00           O  
ATOM    456  OE2 GLU A 351       8.892  20.418  15.293  1.00  0.00           O  
ATOM    457  N   GLU A 352       7.769  14.604  15.862  1.00  0.00           N  
ATOM    458  CA  GLU A 352       7.462  13.965  17.139  1.00  0.00           C  
ATOM    459  C   GLU A 352       8.222  12.669  17.395  1.00  0.00           C  
ATOM    460  O   GLU A 352       7.950  11.977  18.377  1.00  0.00           O  
ATOM    461  CB  GLU A 352       5.956  13.720  17.272  1.00  0.00           C  
ATOM    462  CG  GLU A 352       5.243  14.724  18.160  1.00  0.00           C  
ATOM    463  CD  GLU A 352       5.428  16.151  17.694  1.00  0.00           C  
ATOM    464  OE1 GLU A 352       4.785  16.541  16.698  1.00  0.00           O  
ATOM    465  OE2 GLU A 352       6.212  16.885  18.331  1.00  0.00           O  
ATOM    466  N   GLN A 361       9.171  12.344  16.522  1.00  0.00           N  
ATOM    467  CA  GLN A 361       9.943  11.111  16.661  1.00  0.00           C  
ATOM    468  C   GLN A 361       9.020   9.913  16.848  1.00  0.00           C  
ATOM    469  O   GLN A 361       9.155   9.145  17.802  1.00  0.00           O  
ATOM    470  CB  GLN A 361      10.932  11.223  17.823  1.00  0.00           C  
ATOM    471  CG  GLN A 361      12.041  12.221  17.568  1.00  0.00           C  
ATOM    472  CD  GLN A 361      12.845  11.876  16.332  1.00  0.00           C  
ATOM    473  OE1 GLN A 361      12.618  12.427  15.254  1.00  0.00           O  
ATOM    474  NE2 GLN A 361      13.783  10.946  16.478  1.00  0.00           N  
ATOM    475  N   ILE A 362       8.078   9.772  15.922  1.00  0.00           N  
ATOM    476  CA  ILE A 362       7.091   8.704  15.965  1.00  0.00           C  
ATOM    477  C   ILE A 362       7.687   7.406  15.437  1.00  0.00           C  
ATOM    478  O   ILE A 362       8.556   7.422  14.566  1.00  0.00           O  
ATOM    479  CB  ILE A 362       5.847   9.078  15.136  1.00  0.00           C  
ATOM    480  CG1 ILE A 362       5.316  10.448  15.566  1.00  0.00           C  
ATOM    481  CG2 ILE A 362       4.768   8.022  15.274  1.00  0.00           C  
ATOM    482  CD1 ILE A 362       4.007  10.831  14.913  1.00  0.00           C  
ATOM    483  N   LEU A 363       7.221   6.282  15.973  1.00  0.00           N  
ATOM    484  CA  LEU A 363       7.708   4.975  15.551  1.00  0.00           C  
ATOM    485  C   LEU A 363       6.849   4.423  14.424  1.00  0.00           C  
ATOM    486  O   LEU A 363       5.731   3.964  14.656  1.00  0.00           O  
ATOM    487  CB  LEU A 363       7.709   3.998  16.728  1.00  0.00           C  
ATOM    488  CG  LEU A 363       8.454   4.439  17.990  1.00  0.00           C  
ATOM    489  CD1 LEU A 363       8.356   3.368  19.064  1.00  0.00           C  
ATOM    490  CD2 LEU A 363       9.907   4.764  17.682  1.00  0.00           C  
ATOM    491  N   GLU A 364       7.370   4.472  13.202  1.00  0.00           N  
ATOM    492  CA  GLU A 364       6.620   3.986  12.053  1.00  0.00           C  
ATOM    493  C   GLU A 364       6.560   2.464  12.042  1.00  0.00           C  
ATOM    494  O   GLU A 364       7.493   1.793  12.478  1.00  0.00           O  
ATOM    495  CB  GLU A 364       7.215   4.504  10.742  1.00  0.00           C  
ATOM    496  CG  GLU A 364       6.241   4.424   9.574  1.00  0.00           C  
ATOM    497  CD  GLU A 364       6.887   4.734   8.241  1.00  0.00           C  
ATOM    498  OE1 GLU A 364       7.798   5.587   8.196  1.00  0.00           O  
ATOM    499  OE2 GLU A 364       6.474   4.123   7.232  1.00  0.00           O  
ATOM    500  N   ILE A 365       5.450   1.930  11.548  1.00  0.00           N  
ATOM    501  CA  ILE A 365       5.254   0.492  11.471  1.00  0.00           C  
ATOM    502  C   ILE A 365       4.511   0.150  10.185  1.00  0.00           C  
ATOM    503  O   ILE A 365       3.734   0.957   9.677  1.00  0.00           O  
ATOM    504  CB  ILE A 365       4.473  -0.032  12.697  1.00  0.00           C  
ATOM    505  CG1 ILE A 365       4.571  -1.554  12.793  1.00  0.00           C  
ATOM    506  CG2 ILE A 365       3.019   0.428  12.656  1.00  0.00           C  
ATOM    507  CD1 ILE A 365       3.953  -2.119  14.046  1.00  0.00           C  
ATOM    508  N   ASP A 366       4.766  -1.038   9.648  1.00  0.00           N  
ATOM    509  CA  ASP A 366       4.100  -1.474   8.428  1.00  0.00           C  
ATOM    510  C   ASP A 366       3.500  -2.865   8.598  1.00  0.00           C  
ATOM    511  O   ASP A 366       4.159  -3.873   8.344  1.00  0.00           O  
ATOM    512  CB  ASP A 366       5.070  -1.457   7.246  1.00  0.00           C  
ATOM    513  CG  ASP A 366       4.361  -1.541   5.909  1.00  0.00           C  
ATOM    514  OD1 ASP A 366       3.123  -1.373   5.876  1.00  0.00           O  
ATOM    515  OD2 ASP A 366       5.042  -1.771   4.888  1.00  0.00           O  
ATOM    516  N   CYS A 368       2.244  -2.909   9.029  1.00  0.00           N  
ATOM    517  CA  CYS A 368       1.549  -4.172   9.242  1.00  0.00           C  
ATOM    518  C   CYS A 368       0.835  -4.638   7.979  1.00  0.00           C  
ATOM    519  O   CYS A 368       0.824  -3.938   6.967  1.00  0.00           O  
ATOM    520  CB  CYS A 368       0.557  -4.048  10.398  1.00  0.00           C  
ATOM    521  SG  CYS A 368       1.330  -3.739  12.001  1.00  0.00           S  
ATOM    522  N   THR A 370       0.242  -5.825   8.048  1.00  0.00           N  
ATOM    523  CA  THR A 370      -0.429  -6.417   6.897  1.00  0.00           C  
ATOM    524  C   THR A 370      -1.881  -5.963   6.797  1.00  0.00           C  
ATOM    525  O   THR A 370      -2.493  -5.581   7.794  1.00  0.00           O  
ATOM    526  CB  THR A 370      -0.392  -7.958   6.954  1.00  0.00           C  
ATOM    527  OG1 THR A 370      -1.212  -8.420   8.035  1.00  0.00           O  
ATOM    528  CG2 THR A 370       1.032  -8.454   7.155  1.00  0.00           C  
ATOM    529  N   MET A 371      -2.424  -6.011   5.585  1.00  0.00           N  
ATOM    530  CA  MET A 371      -3.821  -5.665   5.349  1.00  0.00           C  
ATOM    531  C   MET A 371      -4.705  -6.884   5.575  1.00  0.00           C  
ATOM    532  O   MET A 371      -5.851  -6.765   6.008  1.00  0.00           O  
ATOM    533  CB  MET A 371      -4.002  -5.137   3.928  1.00  0.00           C  
ATOM    534  CG  MET A 371      -2.961  -4.108   3.532  1.00  0.00           C  
ATOM    535  SD  MET A 371      -3.084  -3.596   1.813  1.00  0.00           S  
ATOM    536  CE  MET A 371      -1.652  -2.528   1.704  1.00  0.00           C  
ATOM    537  N   LEU A 372      -4.159  -8.057   5.267  1.00  0.00           N  
ATOM    538  CA  LEU A 372      -4.824  -9.319   5.553  1.00  0.00           C  
ATOM    539  C   LEU A 372      -4.827  -9.571   7.051  1.00  0.00           C  
ATOM    540  O   LEU A 372      -3.773  -9.754   7.658  1.00  0.00           O  
ATOM    541  CB  LEU A 372      -4.108 -10.469   4.844  1.00  0.00           C  
ATOM    542  CG  LEU A 372      -4.658 -10.974   3.509  1.00  0.00           C  
ATOM    543  CD1 LEU A 372      -5.409  -9.893   2.749  1.00  0.00           C  
ATOM    544  CD2 LEU A 372      -3.535 -11.558   2.667  1.00  0.00           C  
ATOM    545  N   THR A 373      -6.014  -9.572   7.646  1.00  0.00           N  
ATOM    546  CA  THR A 373      -6.146  -9.848   9.070  1.00  0.00           C  
ATOM    547  C   THR A 373      -7.148 -10.972   9.301  1.00  0.00           C  
ATOM    548  O   THR A 373      -8.217 -10.989   8.689  1.00  0.00           O  
ATOM    549  CB  THR A 373      -6.605  -8.606   9.853  1.00  0.00           C  
ATOM    550  OG1 THR A 373      -7.972  -8.320   9.535  1.00  0.00           O  
ATOM    551  CG2 THR A 373      -5.744  -7.397   9.511  1.00  0.00           C  
ATOM    552  N   PRO A 374      -6.801 -11.921  10.182  1.00  0.00           N  
ATOM    553  CA  PRO A 374      -7.701 -13.015  10.529  1.00  0.00           C  
ATOM    554  C   PRO A 374      -8.908 -12.554  11.343  1.00  0.00           C  
ATOM    555  O   PRO A 374      -8.861 -11.516  12.004  1.00  0.00           O  
ATOM    556  CB  PRO A 374      -6.816 -13.952  11.355  1.00  0.00           C  
ATOM    557  CG  PRO A 374      -5.747 -13.086  11.904  1.00  0.00           C  
ATOM    558  CD  PRO A 374      -5.509 -12.016  10.885  1.00  0.00           C  
ATOM    559  N   GLU A 375      -9.973 -13.347  11.286  1.00  0.00           N  
ATOM    560  CA  GLU A 375     -11.250 -13.022  11.914  1.00  0.00           C  
ATOM    561  C   GLU A 375     -11.187 -12.858  13.435  1.00  0.00           C  
ATOM    562  O   GLU A 375     -11.846 -11.978  13.989  1.00  0.00           O  
ATOM    563  CB  GLU A 375     -12.293 -14.076  11.532  1.00  0.00           C  
ATOM    564  CG  GLU A 375     -13.591 -13.982  12.304  1.00  0.00           C  
ATOM    565  CD  GLU A 375     -14.743 -14.633  11.567  1.00  0.00           C  
ATOM    566  OE1 GLU A 375     -14.638 -15.830  11.223  1.00  0.00           O  
ATOM    567  OE2 GLU A 375     -15.757 -13.943  11.333  1.00  0.00           O  
ATOM    568  N   PRO A 376     -10.397 -13.707  14.116  1.00  0.00           N  
ATOM    569  CA  PRO A 376     -10.269 -13.621  15.570  1.00  0.00           C  
ATOM    570  C   PRO A 376      -9.859 -12.226  16.033  1.00  0.00           C  
ATOM    571  O   PRO A 376     -10.424 -11.702  16.992  1.00  0.00           O  
ATOM    572  CB  PRO A 376      -9.155 -14.624  15.880  1.00  0.00           C  
ATOM    573  CG  PRO A 376      -9.213 -15.600  14.769  1.00  0.00           C  
ATOM    574  CD  PRO A 376      -9.584 -14.803  13.560  1.00  0.00           C  
ATOM    575  N   VAL A 377      -8.879 -11.640  15.351  1.00  0.00           N  
ATOM    576  CA  VAL A 377      -8.422 -10.293  15.664  1.00  0.00           C  
ATOM    577  C   VAL A 377      -9.565  -9.295  15.530  1.00  0.00           C  
ATOM    578  O   VAL A 377      -9.845  -8.529  16.454  1.00  0.00           O  
ATOM    579  CB  VAL A 377      -7.270  -9.858  14.736  1.00  0.00           C  
ATOM    580  CG1 VAL A 377      -6.825  -8.439  15.067  1.00  0.00           C  
ATOM    581  CG2 VAL A 377      -6.103 -10.829  14.848  1.00  0.00           C  
ATOM    582  N   LEU A 378     -10.228  -9.315  14.378  1.00  0.00           N  
ATOM    583  CA  LEU A 378     -11.299  -8.366  14.097  1.00  0.00           C  
ATOM    584  C   LEU A 378     -12.577  -8.674  14.872  1.00  0.00           C  
ATOM    585  O   LEU A 378     -13.531  -7.895  14.845  1.00  0.00           O  
ATOM    586  CB  LEU A 378     -11.573  -8.285  12.594  1.00  0.00           C  
ATOM    587  CG  LEU A 378     -10.461  -7.607  11.790  1.00  0.00           C  
ATOM    588  CD1 LEU A 378     -10.779  -7.618  10.306  1.00  0.00           C  
ATOM    589  CD2 LEU A 378     -10.225  -6.184  12.282  1.00  0.00           C  
ATOM    590  N   LYS A 388     -12.593  -9.809  15.566  1.00  0.00           N  
ATOM    591  CA  LYS A 388     -13.705 -10.136  16.448  1.00  0.00           C  
ATOM    592  C   LYS A 388     -13.459  -9.557  17.837  1.00  0.00           C  
ATOM    593  O   LYS A 388     -14.368  -9.004  18.456  1.00  0.00           O  
ATOM    594  CB  LYS A 388     -13.929 -11.647  16.523  1.00  0.00           C  
ATOM    595  CG  LYS A 388     -15.224 -12.033  17.220  1.00  0.00           C  
ATOM    596  CD  LYS A 388     -15.740 -13.378  16.739  1.00  0.00           C  
ATOM    597  CE  LYS A 388     -17.161 -13.622  17.226  1.00  0.00           C  
ATOM    598  NZ  LYS A 388     -17.731 -14.883  16.679  1.00  0.00           N  
ATOM    599  N   THR A 389     -12.224  -9.683  18.319  1.00  0.00           N  
ATOM    600  CA  THR A 389     -11.812  -9.045  19.564  1.00  0.00           C  
ATOM    601  C   THR A 389     -12.015  -7.541  19.426  1.00  0.00           C  
ATOM    602  O   THR A 389     -12.114  -6.809  20.415  1.00  0.00           O  
ATOM    603  CB  THR A 389     -10.330  -9.318  19.863  1.00  0.00           C  
ATOM    604  OG1 THR A 389     -10.093 -10.730  19.864  1.00  0.00           O  
ATOM    605  CG2 THR A 389      -9.937  -8.745  21.215  1.00  0.00           C  
ATOM    606  N   SER A 396     -12.082  -7.101  18.173  1.00  0.00           N  
ATOM    607  CA  SER A 396     -12.262  -5.699  17.844  1.00  0.00           C  
ATOM    608  C   SER A 396     -13.740  -5.356  17.995  1.00  0.00           C  
ATOM    609  O   SER A 396     -14.110  -4.450  18.747  1.00  0.00           O  
ATOM    610  CB  SER A 396     -11.807  -5.466  16.404  1.00  0.00           C  
ATOM    611  OG  SER A 396     -11.124  -4.232  16.269  1.00  0.00           O  
ATOM    612  N   GLY A 397     -14.574  -6.105  17.270  1.00  0.00           N  
ATOM    613  CA  GLY A 397     -16.028  -6.024  17.402  1.00  0.00           C  
ATOM    614  C   GLY A 397     -16.622  -5.865  16.010  1.00  0.00           C  
ATOM    615  O   GLY A 397     -17.841  -5.691  15.825  1.00  0.00           O  
ATOM    616  N   HIS A 403     -15.736  -5.973  15.027  1.00  0.00           N  
ATOM    617  CA  HIS A 403     -15.987  -5.462  13.687  1.00  0.00           C  
ATOM    618  C   HIS A 403     -16.843  -6.315  12.762  1.00  0.00           C  
ATOM    619  O   HIS A 403     -17.198  -5.880  11.667  1.00  0.00           O  
ATOM    620  CB  HIS A 403     -14.661  -5.127  13.020  1.00  0.00           C  
ATOM    621  CG  HIS A 403     -14.167  -3.754  13.338  1.00  0.00           C  
ATOM    622  ND1 HIS A 403     -13.515  -3.447  14.513  1.00  0.00           N  
ATOM    623  CD2 HIS A 403     -14.243  -2.599  12.637  1.00  0.00           C  
ATOM    624  CE1 HIS A 403     -13.205  -2.163  14.519  1.00  0.00           C  
ATOM    625  NE2 HIS A 403     -13.635  -1.626  13.392  1.00  0.00           N  
ATOM    626  N   VAL A 404     -17.163  -7.530  13.192  1.00  0.00           N  
ATOM    627  CA  VAL A 404     -18.147  -8.323  12.475  1.00  0.00           C  
ATOM    628  C   VAL A 404     -19.494  -7.926  13.066  1.00  0.00           C  
ATOM    629  O   VAL A 404     -19.945  -8.500  14.060  1.00  0.00           O  
ATOM    630  CB  VAL A 404     -17.913  -9.838  12.656  1.00  0.00           C  
ATOM    631  CG1 VAL A 404     -18.729 -10.626  11.642  1.00  0.00           C  
ATOM    632  CG2 VAL A 404     -16.434 -10.174  12.524  1.00  0.00           C  
ATOM    633  N   ASP A 406     -20.103  -6.906  12.469  1.00  0.00           N  
ATOM    634  CA  ASP A 406     -21.417  -6.388  12.881  1.00  0.00           C  
ATOM    635  C   ASP A 406     -21.500  -5.459  14.094  1.00  0.00           C  
ATOM    636  O   ASP A 406     -22.530  -5.408  14.770  1.00  0.00           O  
ATOM    637  CB  ASP A 406     -22.480  -7.488  12.952  1.00  0.00           C  
ATOM    638  CG  ASP A 406     -23.446  -7.423  11.788  1.00  0.00           C  
ATOM    639  OD1 ASP A 406     -23.235  -6.578  10.893  1.00  0.00           O  
ATOM    640  OD2 ASP A 406     -24.417  -8.209  11.766  1.00  0.00           O  
ATOM    641  N   LYS A 407     -20.432  -4.722  14.368  1.00  0.00           N  
ATOM    642  CA  LYS A 407     -20.609  -3.456  15.066  1.00  0.00           C  
ATOM    643  C   LYS A 407     -20.050  -2.390  14.140  1.00  0.00           C  
ATOM    644  O   LYS A 407     -20.060  -1.196  14.440  1.00  0.00           O  
ATOM    645  CB  LYS A 407     -19.947  -3.450  16.444  1.00  0.00           C  
ATOM    646  CG  LYS A 407     -20.767  -4.189  17.492  1.00  0.00           C  
ATOM    647  CD  LYS A 407     -20.367  -3.813  18.906  1.00  0.00           C  
ATOM    648  CE  LYS A 407     -21.289  -4.473  19.923  1.00  0.00           C  
ATOM    649  NZ  LYS A 407     -20.919  -4.125  21.324  1.00  0.00           N  
ATOM    650  N   PHE A 408     -19.582  -2.865  12.990  1.00  0.00           N  
ATOM    651  CA  PHE A 408     -19.001  -2.040  11.949  1.00  0.00           C  
ATOM    652  C   PHE A 408     -19.708  -2.424  10.656  1.00  0.00           C  
ATOM    653  O   PHE A 408     -19.085  -2.707   9.633  1.00  0.00           O  
ATOM    654  CB  PHE A 408     -17.496  -2.309  11.879  1.00  0.00           C  
ATOM    655  CG  PHE A 408     -16.808  -1.692  10.695  1.00  0.00           C  
ATOM    656  CD1 PHE A 408     -16.328  -0.393  10.750  1.00  0.00           C  
ATOM    657  CD2 PHE A 408     -16.609  -2.425   9.536  1.00  0.00           C  
ATOM    658  CE1 PHE A 408     -15.682   0.170   9.662  1.00  0.00           C  
ATOM    659  CE2 PHE A 408     -15.968  -1.868   8.446  1.00  0.00           C  
ATOM    660  CZ  PHE A 408     -15.503  -0.569   8.508  1.00  0.00           C  
ATOM    661  N   ALA A 409     -21.031  -2.451  10.731  1.00  0.00           N  
ATOM    662  CA  ALA A 409     -21.860  -2.793   9.594  1.00  0.00           C  
ATOM    663  C   ALA A 409     -22.796  -1.633   9.326  1.00  0.00           C  
ATOM    664  O   ALA A 409     -22.992  -0.774  10.186  1.00  0.00           O  
ATOM    665  CB  ALA A 409     -22.652  -4.043   9.894  1.00  0.00           C  
ATOM    666  N   ASP A 410     -23.367  -1.595   8.131  1.00  0.00           N  
ATOM    667  CA  ASP A 410     -24.425  -0.642   7.844  1.00  0.00           C  
ATOM    668  C   ASP A 410     -25.721  -1.376   7.551  1.00  0.00           C  
ATOM    669  O   ASP A 410     -25.734  -2.597   7.391  1.00  0.00           O  
ATOM    670  CB  ASP A 410     -24.050   0.271   6.679  1.00  0.00           C  
ATOM    671  CG  ASP A 410     -23.418   1.569   7.139  1.00  0.00           C  
ATOM    672  OD1 ASP A 410     -22.549   2.093   6.414  1.00  0.00           O  
ATOM    673  OD2 ASP A 410     -23.787   2.063   8.226  1.00  0.00           O  
ATOM    674  N   PHE A 411     -26.814  -0.627   7.488  1.00  0.00           N  
ATOM    675  CA  PHE A 411     -28.111  -1.219   7.207  1.00  0.00           C  
ATOM    676  C   PHE A 411     -28.441  -1.162   5.723  1.00  0.00           C  
ATOM    677  O   PHE A 411     -28.417  -0.096   5.107  1.00  0.00           O  
ATOM    678  CB  PHE A 411     -29.209  -0.530   8.015  1.00  0.00           C  
ATOM    679  CG  PHE A 411     -29.148  -0.813   9.487  1.00  0.00           C  
ATOM    680  CD1 PHE A 411     -28.722   0.160  10.376  1.00  0.00           C  
ATOM    681  CD2 PHE A 411     -29.522  -2.053   9.984  1.00  0.00           C  
ATOM    682  CE1 PHE A 411     -28.668  -0.097  11.734  1.00  0.00           C  
ATOM    683  CE2 PHE A 411     -29.469  -2.316  11.341  1.00  0.00           C  
ATOM    684  CZ  PHE A 411     -29.041  -1.337  12.217  1.00  0.00           C  
ATOM    685  N   MET A 412     -28.744  -2.323   5.157  1.00  0.00           N  
ATOM    686  CA  MET A 412     -29.188  -2.418   3.777  1.00  0.00           C  
ATOM    687  C   MET A 412     -30.681  -2.680   3.716  1.00  0.00           C  
ATOM    688  O   MET A 412     -31.217  -3.461   4.503  1.00  0.00           O  
ATOM    689  CB  MET A 412     -28.472  -3.560   3.061  1.00  0.00           C  
ATOM    690  CG  MET A 412     -27.328  -3.142   2.170  1.00  0.00           C  
ATOM    691  SD  MET A 412     -26.978  -4.417   0.947  1.00  0.00           S  
ATOM    692  CE  MET A 412     -26.975  -5.887   1.972  1.00  0.00           C  
ATOM    693  N   VAL A 413     -31.351  -2.024   2.778  1.00  0.00           N  
ATOM    694  CA  VAL A 413     -32.724  -2.372   2.451  1.00  0.00           C  
ATOM    695  C   VAL A 413     -32.765  -2.907   1.026  1.00  0.00           C  
ATOM    696  O   VAL A 413     -32.422  -2.201   0.077  1.00  0.00           O  
ATOM    697  CB  VAL A 413     -33.687  -1.174   2.599  1.00  0.00           C  
ATOM    698  CG1 VAL A 413     -33.979  -0.907   4.066  1.00  0.00           C  
ATOM    699  CG2 VAL A 413     -33.117   0.066   1.925  1.00  0.00           C  
ATOM    700  N   LYS A 414     -33.163  -4.165   0.882  1.00  0.00           N  
ATOM    701  CA  LYS A 414     -33.245  -4.779  -0.436  1.00  0.00           C  
ATOM    702  C   LYS A 414     -34.631  -4.603  -1.042  1.00  0.00           C  
ATOM    703  O   LYS A 414     -35.638  -4.599  -0.333  1.00  0.00           O  
ATOM    704  CB  LYS A 414     -32.874  -6.263  -0.372  1.00  0.00           C  
ATOM    705  CG  LYS A 414     -31.378  -6.521  -0.286  1.00  0.00           C  
ATOM    706  CD  LYS A 414     -31.070  -8.009  -0.272  1.00  0.00           C  
ATOM    707  CE  LYS A 414     -31.535  -8.657   1.028  1.00  0.00           C  
ATOM    708  NZ  LYS A 414     -31.263 -10.132   1.025  1.00  0.00           N  
ATOM    709  N   ASP A 415     -34.667  -4.453  -2.362  1.00  0.00           N  
ATOM    710  CA  ASP A 415     -35.918  -4.334  -3.098  1.00  0.00           C  
ATOM    711  C   ASP A 415     -36.582  -5.707  -3.187  1.00  0.00           C  
ATOM    712  O   ASP A 415     -35.968  -6.673  -3.641  1.00  0.00           O  
ATOM    713  CB  ASP A 415     -35.650  -3.760  -4.491  1.00  0.00           C  
ATOM    714  CG  ASP A 415     -36.924  -3.465  -5.258  1.00  0.00           C  
ATOM    715  OD1 ASP A 415     -36.917  -2.520  -6.075  1.00  0.00           O  
ATOM    716  OD2 ASP A 415     -37.932  -4.173  -5.052  1.00  0.00           O  
ATOM    717  N   VAL A 416     -37.840  -5.779  -2.761  1.00  0.00           N  
ATOM    718  CA  VAL A 416     -38.509  -7.061  -2.507  1.00  0.00           C  
ATOM    719  C   VAL A 416     -38.493  -8.078  -3.657  1.00  0.00           C  
ATOM    720  O   VAL A 416     -38.599  -9.280  -3.410  1.00  0.00           O  
ATOM    721  CB  VAL A 416     -39.949  -6.869  -1.973  1.00  0.00           C  
ATOM    722  CG1 VAL A 416     -39.926  -6.134  -0.640  1.00  0.00           C  
ATOM    723  CG2 VAL A 416     -40.810  -6.137  -2.991  1.00  0.00           C  
ATOM    724  N   LYS A 417     -38.362  -7.619  -4.900  1.00  0.00           N  
ATOM    725  CA  LYS A 417     -38.085  -8.563  -5.992  1.00  0.00           C  
ATOM    726  C   LYS A 417     -36.916  -8.225  -6.919  1.00  0.00           C  
ATOM    727  O   LYS A 417     -35.901  -8.921  -6.885  1.00  0.00           O  
ATOM    728  CB  LYS A 417     -39.340  -8.995  -6.768  1.00  0.00           C  
ATOM    729  CG  LYS A 417     -39.791 -10.416  -6.393  1.00  0.00           C  
ATOM    730  CD  LYS A 417     -40.573 -11.103  -7.504  1.00  0.00           C  
ATOM    731  CE  LYS A 417     -40.854 -12.559  -7.145  1.00  0.00           C  
ATOM    732  NZ  LYS A 417     -41.614 -13.271  -8.209  1.00  0.00           N  
ATOM    733  N   ASN A 418     -37.026  -7.185  -7.742  1.00  0.00           N  
ATOM    734  CA  ASN A 418     -35.900  -6.885  -8.634  1.00  0.00           C  
ATOM    735  C   ASN A 418     -34.638  -6.323  -7.958  1.00  0.00           C  
ATOM    736  O   ASN A 418     -34.017  -5.375  -8.441  1.00  0.00           O  
ATOM    737  CB  ASN A 418     -36.310  -6.130  -9.908  1.00  0.00           C  
ATOM    738  CG  ASN A 418     -36.228  -7.013 -11.154  1.00  0.00           C  
ATOM    739  OD1 ASN A 418     -36.913  -6.775 -12.150  1.00  0.00           O  
ATOM    740  ND2 ASN A 418     -35.385  -8.040 -11.094  1.00  0.00           N  
ATOM    741  N   GLY A 419     -34.299  -6.927  -6.819  1.00  0.00           N  
ATOM    742  CA  GLY A 419     -32.938  -6.942  -6.271  1.00  0.00           C  
ATOM    743  C   GLY A 419     -32.294  -5.759  -5.565  1.00  0.00           C  
ATOM    744  O   GLY A 419     -31.971  -5.843  -4.378  1.00  0.00           O  
ATOM    745  N   GLU A 420     -32.094  -4.667  -6.298  1.00  0.00           N  
ATOM    746  CA  GLU A 420     -31.174  -3.588  -5.904  1.00  0.00           C  
ATOM    747  C   GLU A 420     -31.069  -3.271  -4.405  1.00  0.00           C  
ATOM    748  O   GLU A 420     -32.067  -3.256  -3.684  1.00  0.00           O  
ATOM    749  CB  GLU A 420     -31.484  -2.312  -6.691  1.00  0.00           C  
ATOM    750  CG  GLU A 420     -30.326  -1.331  -6.757  1.00  0.00           C  
ATOM    751  CD  GLU A 420     -30.602  -0.168  -7.685  1.00  0.00           C  
ATOM    752  OE1 GLU A 420     -31.713  -0.110  -8.252  1.00  0.00           O  
ATOM    753  OE2 GLU A 420     -29.707   0.688  -7.850  1.00  0.00           O  
ATOM    754  N   CYS A 421     -29.843  -3.003  -3.958  1.00  0.00           N  
ATOM    755  CA  CYS A 421     -29.566  -2.714  -2.553  1.00  0.00           C  
ATOM    756  C   CYS A 421     -29.344  -1.224  -2.299  1.00  0.00           C  
ATOM    757  O   CYS A 421     -28.786  -0.518  -3.138  1.00  0.00           O  
ATOM    758  CB  CYS A 421     -28.348  -3.509  -2.083  1.00  0.00           C  
ATOM    759  SG  CYS A 421     -28.524  -5.299  -2.250  1.00  0.00           S  
ATOM    760  N   PHE A 422     -29.781  -0.758  -1.132  1.00  0.00           N  
ATOM    761  CA  PHE A 422     -29.648   0.648  -0.755  1.00  0.00           C  
ATOM    762  C   PHE A 422     -29.219   0.799   0.701  1.00  0.00           C  
ATOM    763  O   PHE A 422     -29.455  -0.088   1.521  1.00  0.00           O  
ATOM    764  CB  PHE A 422     -30.971   1.388  -0.969  1.00  0.00           C  
ATOM    765  CG  PHE A 422     -31.407   1.459  -2.403  1.00  0.00           C  
ATOM    766  CD1 PHE A 422     -30.989   2.500  -3.218  1.00  0.00           C  
ATOM    767  CD2 PHE A 422     -32.243   0.489  -2.937  1.00  0.00           C  
ATOM    768  CE1 PHE A 422     -31.391   2.570  -4.539  1.00  0.00           C  
ATOM    769  CE2 PHE A 422     -32.649   0.553  -4.257  1.00  0.00           C  
ATOM    770  CZ  PHE A 422     -32.222   1.595  -5.060  1.00  0.00           C  
ATOM    771  N   ARG A 423     -28.593   1.929   1.017  1.00  0.00           N  
ATOM    772  CA  ARG A 423     -28.217   2.238   2.393  1.00  0.00           C  
ATOM    773  C   ARG A 423     -29.427   2.818   3.125  1.00  0.00           C  
ATOM    774  O   ARG A 423     -30.015   3.805   2.680  1.00  0.00           O  
ATOM    775  CB  ARG A 423     -27.039   3.217   2.420  1.00  0.00           C  
ATOM    776  CG  ARG A 423     -26.186   3.145   3.681  1.00  0.00           C  
ATOM    777  CD  ARG A 423     -24.915   3.976   3.541  1.00  0.00           C  
ATOM    778  NE  ARG A 423     -24.040   3.855   4.706  1.00  0.00           N  
ATOM    779  CZ  ARG A 423     -22.938   4.575   4.893  1.00  0.00           C  
ATOM    780  NH1 ARG A 423     -22.572   5.477   3.993  1.00  0.00           N  
ATOM    781  NH2 ARG A 423     -22.202   4.399   5.982  1.00  0.00           N  
ATOM    782  N   ALA A 424     -29.796   2.197   4.243  1.00  0.00           N  
ATOM    783  CA  ALA A 424     -31.029   2.540   4.958  1.00  0.00           C  
ATOM    784  C   ALA A 424     -31.017   3.949   5.549  1.00  0.00           C  
ATOM    785  O   ALA A 424     -32.020   4.660   5.491  1.00  0.00           O  
ATOM    786  CB  ALA A 424     -31.319   1.511   6.041  1.00  0.00           C  
ATOM    787  N   ASP A 425     -29.881   4.335   6.123  1.00  0.00           N  
ATOM    788  CA  ASP A 425     -29.677   5.692   6.622  1.00  0.00           C  
ATOM    789  C   ASP A 425     -30.032   6.712   5.557  1.00  0.00           C  
ATOM    790  O   ASP A 425     -30.747   7.683   5.811  1.00  0.00           O  
ATOM    791  CB  ASP A 425     -28.207   5.904   6.993  1.00  0.00           C  
ATOM    792  CG  ASP A 425     -27.833   5.256   8.303  1.00  0.00           C  
ATOM    793  OD1 ASP A 425     -28.206   4.083   8.520  1.00  0.00           O  
ATOM    794  OD2 ASP A 425     -27.154   5.921   9.116  1.00  0.00           O  
ATOM    795  N   HIS A 426     -29.512   6.473   4.360  1.00  0.00           N  
ATOM    796  CA  HIS A 426     -29.585   7.431   3.273  1.00  0.00           C  
ATOM    797  C   HIS A 426     -30.962   7.490   2.621  1.00  0.00           C  
ATOM    798  O   HIS A 426     -31.501   8.575   2.402  1.00  0.00           O  
ATOM    799  CB  HIS A 426     -28.510   7.121   2.234  1.00  0.00           C  
ATOM    800  CG  HIS A 426     -28.486   8.081   1.090  1.00  0.00           C  
ATOM    801  ND1 HIS A 426     -28.789   7.706  -0.200  1.00  0.00           N  
ATOM    802  CD2 HIS A 426     -28.208   9.405   1.043  1.00  0.00           C  
ATOM    803  CE1 HIS A 426     -28.690   8.756  -0.995  1.00  0.00           C  
ATOM    804  NE2 HIS A 426     -28.340   9.800  -0.265  1.00  0.00           N  
ATOM    805  N   LEU A 427     -31.528   6.328   2.306  1.00  0.00           N  
ATOM    806  CA  LEU A 427     -32.883   6.276   1.771  1.00  0.00           C  
ATOM    807  C   LEU A 427     -33.848   6.998   2.699  1.00  0.00           C  
ATOM    808  O   LEU A 427     -34.658   7.814   2.259  1.00  0.00           O  
ATOM    809  CB  LEU A 427     -33.347   4.832   1.571  1.00  0.00           C  
ATOM    810  CG  LEU A 427     -33.238   4.279   0.151  1.00  0.00           C  
ATOM    811  CD1 LEU A 427     -34.108   3.046   0.004  1.00  0.00           C  
ATOM    812  CD2 LEU A 427     -33.648   5.334  -0.865  1.00  0.00           C  
ATOM    813  N   LEU A 428     -33.745   6.693   3.988  1.00  0.00           N  
ATOM    814  CA  LEU A 428     -34.622   7.275   4.995  1.00  0.00           C  
ATOM    815  C   LEU A 428     -34.463   8.789   5.078  1.00  0.00           C  
ATOM    816  O   LEU A 428     -35.449   9.524   5.037  1.00  0.00           O  
ATOM    817  CB  LEU A 428     -34.357   6.641   6.361  1.00  0.00           C  
ATOM    818  CG  LEU A 428     -35.265   7.070   7.515  1.00  0.00           C  
ATOM    819  CD1 LEU A 428     -36.711   6.677   7.228  1.00  0.00           C  
ATOM    820  CD2 LEU A 428     -34.792   6.435   8.816  1.00  0.00           C  
ATOM    821  N   LYS A 429     -33.221   9.251   5.193  1.00  0.00           N  
ATOM    822  CA  LYS A 429     -32.947  10.680   5.265  1.00  0.00           C  
ATOM    823  C   LYS A 429     -33.532  11.389   4.049  1.00  0.00           C  
ATOM    824  O   LYS A 429     -34.184  12.424   4.177  1.00  0.00           O  
ATOM    825  CB  LYS A 429     -31.441  10.936   5.354  1.00  0.00           C  
ATOM    826  CG  LYS A 429     -31.075  12.289   5.952  1.00  0.00           C  
ATOM    827  CD  LYS A 429     -29.580  12.562   5.803  1.00  0.00           C  
ATOM    828  CE  LYS A 429     -29.155  13.741   6.676  1.00  0.00           C  
ATOM    829  NZ  LYS A 429     -27.697  14.030   6.527  1.00  0.00           N  
ATOM    830  N   ALA A 430     -33.303  10.813   2.872  1.00  0.00           N  
ATOM    831  CA  ALA A 430     -33.792  11.382   1.619  1.00  0.00           C  
ATOM    832  C   ALA A 430     -35.317  11.415   1.566  1.00  0.00           C  
ATOM    833  O   ALA A 430     -35.910  12.422   1.173  1.00  0.00           O  
ATOM    834  CB  ALA A 430     -33.237  10.607   0.432  1.00  0.00           C  
ATOM    835  N   HIS A 431     -35.943  10.310   1.961  1.00  0.00           N  
ATOM    836  CA  HIS A 431     -37.397  10.203   1.955  1.00  0.00           C  
ATOM    837  C   HIS A 431     -38.025  11.253   2.860  1.00  0.00           C  
ATOM    838  O   HIS A 431     -38.988  11.918   2.477  1.00  0.00           O  
ATOM    839  CB  HIS A 431     -37.835   8.810   2.403  1.00  0.00           C  
ATOM    840  CG  HIS A 431     -39.276   8.512   2.128  1.00  0.00           C  
ATOM    841  ND1 HIS A 431     -39.705   7.956   0.943  1.00  0.00           N  
ATOM    842  CD2 HIS A 431     -40.386   8.691   2.883  1.00  0.00           C  
ATOM    843  CE1 HIS A 431     -41.016   7.805   0.978  1.00  0.00           C  
ATOM    844  NE2 HIS A 431     -41.455   8.243   2.144  1.00  0.00           N  
ATOM    845  N   LEU A 432     -37.478  11.393   4.063  1.00  0.00           N  
ATOM    846  CA  LEU A 432     -37.984  12.372   5.014  1.00  0.00           C  
ATOM    847  C   LEU A 432     -37.847  13.781   4.458  1.00  0.00           C  
ATOM    848  O   LEU A 432     -38.800  14.556   4.487  1.00  0.00           O  
ATOM    849  CB  LEU A 432     -37.273  12.252   6.363  1.00  0.00           C  
ATOM    850  CG  LEU A 432     -37.579  10.990   7.172  1.00  0.00           C  
ATOM    851  CD1 LEU A 432     -37.191  11.183   8.628  1.00  0.00           C  
ATOM    852  CD2 LEU A 432     -39.048  10.623   7.063  1.00  0.00           C  
ATOM    853  N   GLN A 433     -36.665  14.103   3.940  1.00  0.00           N  
ATOM    854  CA  GLN A 433     -36.419  15.416   3.347  1.00  0.00           C  
ATOM    855  C   GLN A 433     -37.395  15.713   2.211  1.00  0.00           C  
ATOM    856  O   GLN A 433     -37.789  16.862   2.006  1.00  0.00           O  
ATOM    857  CB  GLN A 433     -34.975  15.524   2.851  1.00  0.00           C  
ATOM    858  CG  GLN A 433     -33.945  15.645   3.965  1.00  0.00           C  
ATOM    859  CD  GLN A 433     -32.520  15.705   3.447  1.00  0.00           C  
ATOM    860  OE1 GLN A 433     -31.609  16.136   4.155  1.00  0.00           O  
ATOM    861  NE2 GLN A 433     -32.319  15.273   2.207  1.00  0.00           N  
ATOM    862  N   LYS A 434     -37.781  14.672   1.479  1.00  0.00           N  
ATOM    863  CA  LYS A 434     -38.738  14.811   0.387  1.00  0.00           C  
ATOM    864  C   LYS A 434     -40.122  15.172   0.922  1.00  0.00           C  
ATOM    865  O   LYS A 434     -40.651  16.243   0.618  1.00  0.00           O  
ATOM    866  CB  LYS A 434     -38.802  13.526  -0.444  1.00  0.00           C  
ATOM    867  CG  LYS A 434     -39.512  13.688  -1.781  1.00  0.00           C  
ATOM    868  CD  LYS A 434     -39.287  12.486  -2.690  1.00  0.00           C  
ATOM    869  CE  LYS A 434     -40.094  11.278  -2.235  1.00  0.00           C  
ATOM    870  NZ  LYS A 434     -39.891  10.109  -3.136  1.00  0.00           N  
ATOM    871  N   LEU A 435     -40.698  14.277   1.721  1.00  0.00           N  
ATOM    872  CA  LEU A 435     -42.001  14.517   2.335  1.00  0.00           C  
ATOM    873  C   LEU A 435     -42.009  15.823   3.120  1.00  0.00           C  
ATOM    874  O   LEU A 435     -43.045  16.477   3.244  1.00  0.00           O  
ATOM    875  CB  LEU A 435     -42.379  13.364   3.269  1.00  0.00           C  
ATOM    876  CG  LEU A 435     -42.614  11.980   2.662  1.00  0.00           C  
ATOM    877  CD1 LEU A 435     -42.946  10.974   3.753  1.00  0.00           C  
ATOM    878  CD2 LEU A 435     -43.721  12.024   1.620  1.00  0.00           C  
ATOM    879  N   MET A 436     -40.848  16.195   3.648  1.00  0.00           N  
ATOM    880  CA  MET A 436     -40.733  17.366   4.508  1.00  0.00           C  
ATOM    881  C   MET A 436     -40.813  18.662   3.713  1.00  0.00           C  
ATOM    882  O   MET A 436     -41.459  19.620   4.139  1.00  0.00           O  
ATOM    883  CB  MET A 436     -39.426  17.319   5.293  1.00  0.00           C  
ATOM    884  CG  MET A 436     -39.514  17.908   6.687  1.00  0.00           C  
ATOM    885  SD  MET A 436     -37.949  17.736   7.559  1.00  0.00           S  
ATOM    886  CE  MET A 436     -37.412  16.137   6.954  1.00  0.00           C  
ATOM    887  N   SER A 437     -40.152  18.691   2.560  1.00  0.00           N  
ATOM    888  CA  SER A 437     -40.175  19.875   1.710  1.00  0.00           C  
ATOM    889  C   SER A 437     -41.400  19.906   0.798  1.00  0.00           C  
ATOM    890  O   SER A 437     -41.432  20.649  -0.184  1.00  0.00           O  
ATOM    891  CB  SER A 437     -38.883  19.998   0.897  1.00  0.00           C  
ATOM    892  OG  SER A 437     -38.617  18.809   0.171  1.00  0.00           O  
ATOM    893  N   ASP A 438     -42.402  19.092   1.120  1.00  0.00           N  
ATOM    894  CA  ASP A 438     -43.703  19.224   0.478  1.00  0.00           C  
ATOM    895  C   ASP A 438     -44.514  20.263   1.239  1.00  0.00           C  
ATOM    896  O   ASP A 438     -44.714  20.148   2.449  1.00  0.00           O  
ATOM    897  CB  ASP A 438     -44.456  17.895   0.434  1.00  0.00           C  
ATOM    898  CG  ASP A 438     -45.781  18.005  -0.300  1.00  0.00           C  
ATOM    899  OD1 ASP A 438     -46.179  19.138  -0.660  1.00  0.00           O  
ATOM    900  OD2 ASP A 438     -46.423  16.957  -0.522  1.00  0.00           O  
ATOM    901  N   LYS A 439     -44.983  21.275   0.518  1.00  0.00           N  
ATOM    902  CA  LYS A 439     -45.617  22.433   1.138  1.00  0.00           C  
ATOM    903  C   LYS A 439     -47.078  22.210   1.531  1.00  0.00           C  
ATOM    904  O   LYS A 439     -47.814  23.170   1.763  1.00  0.00           O  
ATOM    905  CB  LYS A 439     -45.488  23.660   0.230  1.00  0.00           C  
ATOM    906  CG  LYS A 439     -44.049  24.077  -0.045  1.00  0.00           C  
ATOM    907  CD  LYS A 439     -43.983  25.334  -0.901  1.00  0.00           C  
ATOM    908  CE  LYS A 439     -44.526  26.546  -0.158  1.00  0.00           C  
ATOM    909  NZ  LYS A 439     -43.726  26.860   1.058  1.00  0.00           N  
ATOM    910  N   LYS A 440     -47.497  20.951   1.605  1.00  0.00           N  
ATOM    911  CA  LYS A 440     -48.830  20.623   2.109  1.00  0.00           C  
ATOM    912  C   LYS A 440     -48.739  19.680   3.306  1.00  0.00           C  
ATOM    913  O   LYS A 440     -49.673  18.935   3.606  1.00  0.00           O  
ATOM    914  CB  LYS A 440     -49.719  20.039   1.005  1.00  0.00           C  
ATOM    915  CG  LYS A 440     -49.137  18.838   0.281  1.00  0.00           C  
ATOM    916  CD  LYS A 440     -49.971  18.480  -0.939  1.00  0.00           C  
ATOM    917  CE  LYS A 440     -49.264  17.456  -1.812  1.00  0.00           C  
ATOM    918  NZ  LYS A 440     -50.058  17.110  -3.023  1.00  0.00           N  
ATOM    919  N   CYS A 441     -47.598  19.732   3.985  1.00  0.00           N  
ATOM    920  CA  CYS A 441     -47.355  18.939   5.180  1.00  0.00           C  
ATOM    921  C   CYS A 441     -47.484  19.833   6.410  1.00  0.00           C  
ATOM    922  O   CYS A 441     -47.255  21.040   6.333  1.00  0.00           O  
ATOM    923  CB  CYS A 441     -45.957  18.323   5.114  1.00  0.00           C  
ATOM    924  SG  CYS A 441     -45.490  17.320   6.535  1.00  0.00           S  
ATOM    925  N   SER A 442     -47.851  19.239   7.541  1.00  0.00           N  
ATOM    926  CA  SER A 442     -48.052  20.002   8.768  1.00  0.00           C  
ATOM    927  C   SER A 442     -46.730  20.431   9.400  1.00  0.00           C  
ATOM    928  O   SER A 442     -45.689  19.812   9.173  1.00  0.00           O  
ATOM    929  CB  SER A 442     -48.879  19.197   9.774  1.00  0.00           C  
ATOM    930  OG  SER A 442     -48.197  18.022  10.170  1.00  0.00           O  
ATOM    931  N   VAL A 443     -46.785  21.501  10.187  1.00  0.00           N  
ATOM    932  CA  VAL A 443     -45.627  21.973  10.934  1.00  0.00           C  
ATOM    933  C   VAL A 443     -45.219  20.922  11.960  1.00  0.00           C  
ATOM    934  O   VAL A 443     -44.031  20.699  12.200  1.00  0.00           O  
ATOM    935  CB  VAL A 443     -45.929  23.301  11.658  1.00  0.00           C  
ATOM    936  CG1 VAL A 443     -44.720  23.766  12.458  1.00  0.00           C  
ATOM    937  CG2 VAL A 443     -46.356  24.367  10.659  1.00  0.00           C  
ATOM    938  N   GLU A 444     -46.216  20.274  12.555  1.00  0.00           N  
ATOM    939  CA  GLU A 444     -45.972  19.262  13.576  1.00  0.00           C  
ATOM    940  C   GLU A 444     -45.349  18.004  12.980  1.00  0.00           C  
ATOM    941  O   GLU A 444     -44.611  17.289  13.660  1.00  0.00           O  
ATOM    942  CB  GLU A 444     -47.260  18.939  14.335  1.00  0.00           C  
ATOM    943  CG  GLU A 444     -47.947  20.175  14.897  1.00  0.00           C  
ATOM    944  CD  GLU A 444     -48.792  19.882  16.121  1.00  0.00           C  
ATOM    945  OE1 GLU A 444     -49.010  18.691  16.430  1.00  0.00           O  
ATOM    946  OE2 GLU A 444     -49.239  20.848  16.777  1.00  0.00           O  
ATOM    947  N   LYS A 445     -45.647  17.738  11.711  1.00  0.00           N  
ATOM    948  CA  LYS A 445     -44.952  16.689  10.975  1.00  0.00           C  
ATOM    949  C   LYS A 445     -43.488  17.052  10.805  1.00  0.00           C  
ATOM    950  O   LYS A 445     -42.601  16.279  11.168  1.00  0.00           O  
ATOM    951  CB  LYS A 445     -45.583  16.463   9.604  1.00  0.00           C  
ATOM    952  CG  LYS A 445     -46.191  15.090   9.424  1.00  0.00           C  
ATOM    953  CD  LYS A 445     -45.158  14.002   9.658  1.00  0.00           C  
ATOM    954  CE  LYS A 445     -45.733  12.633   9.354  1.00  0.00           C  
ATOM    955  NZ  LYS A 445     -44.872  11.535   9.866  1.00  0.00           N  
ATOM    956  N   LYS A 446     -43.240  18.232  10.246  1.00  0.00           N  
ATOM    957  CA  LYS A 446     -41.879  18.715  10.074  1.00  0.00           C  
ATOM    958  C   LYS A 446     -41.092  18.551  11.370  1.00  0.00           C  
ATOM    959  O   LYS A 446     -39.924  18.169  11.348  1.00  0.00           O  
ATOM    960  CB  LYS A 446     -41.879  20.177   9.619  1.00  0.00           C  
ATOM    961  CG  LYS A 446     -42.379  20.368   8.194  1.00  0.00           C  
ATOM    962  CD  LYS A 446     -42.782  21.809   7.927  1.00  0.00           C  
ATOM    963  CE  LYS A 446     -43.436  21.943   6.561  1.00  0.00           C  
ATOM    964  NZ  LYS A 446     -44.077  23.276   6.377  1.00  0.00           N  
ATOM    965  N   SER A 447     -41.743  18.821  12.498  1.00  0.00           N  
ATOM    966  CA  SER A 447     -41.094  18.709  13.802  1.00  0.00           C  
ATOM    967  C   SER A 447     -40.890  17.257  14.228  1.00  0.00           C  
ATOM    968  O   SER A 447     -39.873  16.921  14.835  1.00  0.00           O  
ATOM    969  CB  SER A 447     -41.890  19.466  14.867  1.00  0.00           C  
ATOM    970  OG  SER A 447     -41.216  19.442  16.113  1.00  0.00           O  
ATOM    971  N   GLU A 448     -41.861  16.404  13.915  1.00  0.00           N  
ATOM    972  CA  GLU A 448     -41.744  14.973  14.180  1.00  0.00           C  
ATOM    973  C   GLU A 448     -40.600  14.377  13.366  1.00  0.00           C  
ATOM    974  O   GLU A 448     -39.808  13.582  13.873  1.00  0.00           O  
ATOM    975  CB  GLU A 448     -43.060  14.261  13.848  1.00  0.00           C  
ATOM    976  CG  GLU A 448     -42.939  12.753  13.658  1.00  0.00           C  
ATOM    977  CD  GLU A 448     -44.271  12.090  13.354  1.00  0.00           C  
ATOM    978  OE1 GLU A 448     -45.231  12.297  14.126  1.00  0.00           O  
ATOM    979  OE2 GLU A 448     -44.356  11.353  12.348  1.00  0.00           O  
ATOM    980  N   MET A 449     -40.517  14.781  12.102  1.00  0.00           N  
ATOM    981  CA  MET A 449     -39.533  14.235  11.171  1.00  0.00           C  
ATOM    982  C   MET A 449     -38.097  14.652  11.486  1.00  0.00           C  
ATOM    983  O   MET A 449     -37.163  13.878  11.277  1.00  0.00           O  
ATOM    984  CB  MET A 449     -39.890  14.612   9.732  1.00  0.00           C  
ATOM    985  CG  MET A 449     -41.011  13.775   9.139  1.00  0.00           C  
ATOM    986  SD  MET A 449     -41.426  14.258   7.454  1.00  0.00           S  
ATOM    987  CE  MET A 449     -42.480  12.893   6.968  1.00  0.00           C  
ATOM    988  N   GLU A 450     -37.921  15.876  11.975  1.00  0.00           N  
ATOM    989  CA  GLU A 450     -36.601  16.355  12.376  1.00  0.00           C  
ATOM    990  C   GLU A 450     -36.200  15.697  13.681  1.00  0.00           C  
ATOM    991  O   GLU A 450     -35.031  15.372  13.896  1.00  0.00           O  
ATOM    992  CB  GLU A 450     -36.605  17.870  12.545  1.00  0.00           C  
ATOM    993  CG  GLU A 450     -36.848  18.632  11.259  1.00  0.00           C  
ATOM    994  CD  GLU A 450     -37.076  20.107  11.505  1.00  0.00           C  
ATOM    995  OE1 GLU A 450     -37.311  20.490  12.671  1.00  0.00           O  
ATOM    996  OE2 GLU A 450     -37.019  20.887  10.532  1.00  0.00           O  
ATOM    997  N   SER A 451     -37.183  15.514  14.554  1.00  0.00           N  
ATOM    998  CA  SER A 451     -36.992  14.743  15.768  1.00  0.00           C  
ATOM    999  C   SER A 451     -36.407  13.385  15.397  1.00  0.00           C  
ATOM   1000  O   SER A 451     -35.725  12.750  16.202  1.00  0.00           O  
ATOM   1001  CB  SER A 451     -38.327  14.560  16.493  1.00  0.00           C  
ATOM   1002  OG  SER A 451     -38.206  13.648  17.570  1.00  0.00           O  
ATOM   1003  N   VAL A 452     -36.669  12.955  14.166  1.00  0.00           N  
ATOM   1004  CA  VAL A 452     -36.223  11.651  13.684  1.00  0.00           C  
ATOM   1005  C   VAL A 452     -34.844  11.708  13.025  1.00  0.00           C  
ATOM   1006  O   VAL A 452     -34.000  10.844  13.268  1.00  0.00           O  
ATOM   1007  CB  VAL A 452     -37.243  11.033  12.701  1.00  0.00           C  
ATOM   1008  CG1 VAL A 452     -36.633   9.857  11.959  1.00  0.00           C  
ATOM   1009  CG2 VAL A 452     -38.504  10.610  13.438  1.00  0.00           C  
ATOM   1010  N   LEU A 453     -34.617  12.725  12.199  1.00  0.00           N  
ATOM   1011  CA  LEU A 453     -33.341  12.883  11.502  1.00  0.00           C  
ATOM   1012  C   LEU A 453     -32.180  13.120  12.464  1.00  0.00           C  
ATOM   1013  O   LEU A 453     -31.021  12.876  12.125  1.00  0.00           O  
ATOM   1014  CB  LEU A 453     -33.411  14.032  10.494  1.00  0.00           C  
ATOM   1015  CG  LEU A 453     -34.274  13.853   9.245  1.00  0.00           C  
ATOM   1016  CD1 LEU A 453     -34.153  15.077   8.354  1.00  0.00           C  
ATOM   1017  CD2 LEU A 453     -33.872  12.603   8.486  1.00  0.00           C  
ATOM   1018  N   ALA A 454     -32.498  13.597  13.664  1.00  0.00           N  
ATOM   1019  CA  ALA A 454     -31.482  13.905  14.664  1.00  0.00           C  
ATOM   1020  C   ALA A 454     -31.126  12.690  15.517  1.00  0.00           C  
ATOM   1021  O   ALA A 454     -30.355  12.797  16.471  1.00  0.00           O  
ATOM   1022  CB  ALA A 454     -31.942  15.058  15.546  1.00  0.00           C  
ATOM   1023  N   GLN A 455     -31.689  11.537  15.171  1.00  0.00           N  
ATOM   1024  CA  GLN A 455     -31.427  10.304  15.907  1.00  0.00           C  
ATOM   1025  C   GLN A 455     -31.118   9.142  14.965  1.00  0.00           C  
ATOM   1026  O   GLN A 455     -31.059   7.989  15.392  1.00  0.00           O  
ATOM   1027  CB  GLN A 455     -32.618   9.948  16.801  1.00  0.00           C  
ATOM   1028  CG  GLN A 455     -32.976  11.012  17.828  1.00  0.00           C  
ATOM   1029  CD  GLN A 455     -34.199  10.645  18.649  1.00  0.00           C  
ATOM   1030  OE1 GLN A 455     -34.574   9.475  18.737  1.00  0.00           O  
ATOM   1031  NE2 GLN A 455     -34.826  11.645  19.256  1.00  0.00           N  
ATOM   1032  N   LEU A 456     -30.920   9.455  13.687  1.00  0.00           N  
ATOM   1033  CA  LEU A 456     -30.667   8.443  12.662  1.00  0.00           C  
ATOM   1034  C   LEU A 456     -29.603   7.428  13.067  1.00  0.00           C  
ATOM   1035  O   LEU A 456     -29.840   6.220  13.035  1.00  0.00           O  
ATOM   1036  CB  LEU A 456     -30.267   9.106  11.341  1.00  0.00           C  
ATOM   1037  CG  LEU A 456     -31.389   9.690  10.484  1.00  0.00           C  
ATOM   1038  CD1 LEU A 456     -30.812  10.481   9.320  1.00  0.00           C  
ATOM   1039  CD2 LEU A 456     -32.302   8.586   9.983  1.00  0.00           C  
ATOM   1040  N   ASP A 457     -28.431   7.926  13.447  1.00  0.00           N  
ATOM   1041  CA  ASP A 457     -27.303   7.065  13.789  1.00  0.00           C  
ATOM   1042  C   ASP A 457     -27.389   6.514  15.212  1.00  0.00           C  
ATOM   1043  O   ASP A 457     -26.367   6.309  15.868  1.00  0.00           O  
ATOM   1044  CB  ASP A 457     -25.979   7.810  13.581  1.00  0.00           C  
ATOM   1045  CG  ASP A 457     -25.978   9.195  14.207  1.00  0.00           C  
ATOM   1046  OD1 ASP A 457     -24.896   9.816  14.274  1.00  0.00           O  
ATOM   1047  OD2 ASP A 457     -27.056   9.666  14.630  1.00  0.00           O  
ATOM   1048  N   ASN A 458     -28.610   6.266  15.678  1.00  0.00           N  
ATOM   1049  CA  ASN A 458     -28.833   5.745  17.024  1.00  0.00           C  
ATOM   1050  C   ASN A 458     -29.928   4.681  17.084  1.00  0.00           C  
ATOM   1051  O   ASN A 458     -30.029   3.941  18.064  1.00  0.00           O  
ATOM   1052  CB  ASN A 458     -29.164   6.885  17.993  1.00  0.00           C  
ATOM   1053  CG  ASN A 458     -27.967   7.773  18.286  1.00  0.00           C  
ATOM   1054  OD1 ASN A 458     -26.833   7.302  18.374  1.00  0.00           O  
ATOM   1055  ND2 ASN A 458     -28.220   9.066  18.450  1.00  0.00           N  
ATOM   1056  N   TYR A 459     -30.746   4.610  16.038  1.00  0.00           N  
ATOM   1057  CA  TYR A 459     -31.833   3.636  15.979  1.00  0.00           C  
ATOM   1058  C   TYR A 459     -31.308   2.217  15.783  1.00  0.00           C  
ATOM   1059  O   TYR A 459     -30.404   1.985  14.980  1.00  0.00           O  
ATOM   1060  CB  TYR A 459     -32.816   3.983  14.856  1.00  0.00           C  
ATOM   1061  CG  TYR A 459     -33.589   5.265  15.072  1.00  0.00           C  
ATOM   1062  CD1 TYR A 459     -33.413   6.356  14.229  1.00  0.00           C  
ATOM   1063  CD2 TYR A 459     -34.498   5.385  16.116  1.00  0.00           C  
ATOM   1064  CE1 TYR A 459     -34.121   7.529  14.421  1.00  0.00           C  
ATOM   1065  CE2 TYR A 459     -35.210   6.554  16.316  1.00  0.00           C  
ATOM   1066  CZ  TYR A 459     -35.017   7.623  15.466  1.00  0.00           C  
ATOM   1067  OH  TYR A 459     -35.721   8.789  15.660  1.00  0.00           O  
ATOM   1068  N   GLY A 460     -31.884   1.272  16.519  1.00  0.00           N  
ATOM   1069  CA  GLY A 460     -31.507  -0.133  16.402  1.00  0.00           C  
ATOM   1070  C   GLY A 460     -32.113  -0.787  15.175  1.00  0.00           C  
ATOM   1071  O   GLY A 460     -32.754  -0.123  14.362  1.00  0.00           O  
ATOM   1072  N   GLN A 461     -31.912  -2.095  15.044  1.00  0.00           N  
ATOM   1073  CA  GLN A 461     -32.422  -2.842  13.898  1.00  0.00           C  
ATOM   1074  C   GLN A 461     -33.946  -2.780  13.824  1.00  0.00           C  
ATOM   1075  O   GLN A 461     -34.510  -2.395  12.800  1.00  0.00           O  
ATOM   1076  CB  GLN A 461     -31.947  -4.299  13.952  1.00  0.00           C  
ATOM   1077  CG  GLN A 461     -32.209  -5.100  12.680  1.00  0.00           C  
ATOM   1078  CD  GLN A 461     -33.645  -5.579  12.567  1.00  0.00           C  
ATOM   1079  OE1 GLN A 461     -34.283  -5.914  13.566  1.00  0.00           O  
ATOM   1080  NE2 GLN A 461     -34.160  -5.620  11.343  1.00  0.00           N  
ATOM   1081  N   GLN A 462     -34.605  -3.160  14.915  1.00  0.00           N  
ATOM   1082  CA  GLN A 462     -36.063  -3.167  14.974  1.00  0.00           C  
ATOM   1083  C   GLN A 462     -36.630  -1.751  14.960  1.00  0.00           C  
ATOM   1084  O   GLN A 462     -37.617  -1.475  14.277  1.00  0.00           O  
ATOM   1085  CB  GLN A 462     -36.542  -3.915  16.222  1.00  0.00           C  
ATOM   1086  CG  GLN A 462     -38.054  -3.926  16.408  1.00  0.00           C  
ATOM   1087  CD  GLN A 462     -38.776  -4.723  15.338  1.00  0.00           C  
ATOM   1088  OE1 GLN A 462     -38.257  -5.717  14.829  1.00  0.00           O  
ATOM   1089  NE2 GLN A 462     -39.984  -4.293  14.995  1.00  0.00           N  
ATOM   1090  N   GLU A 463     -35.994  -0.859  15.713  1.00  0.00           N  
ATOM   1091  CA  GLU A 463     -36.459   0.518  15.838  1.00  0.00           C  
ATOM   1092  C   GLU A 463     -36.414   1.254  14.501  1.00  0.00           C  
ATOM   1093  O   GLU A 463     -37.274   2.086  14.212  1.00  0.00           O  
ATOM   1094  CB  GLU A 463     -35.628   1.263  16.885  1.00  0.00           C  
ATOM   1095  CG  GLU A 463     -36.271   2.539  17.403  1.00  0.00           C  
ATOM   1096  CD  GLU A 463     -35.482   3.176  18.532  1.00  0.00           C  
ATOM   1097  OE1 GLU A 463     -34.392   2.663  18.864  1.00  0.00           O  
ATOM   1098  OE2 GLU A 463     -35.952   4.191  19.087  1.00  0.00           O  
ATOM   1099  N   LEU A 464     -35.409   0.940  13.689  1.00  0.00           N  
ATOM   1100  CA  LEU A 464     -35.253   1.565  12.380  1.00  0.00           C  
ATOM   1101  C   LEU A 464     -36.187   0.920  11.358  1.00  0.00           C  
ATOM   1102  O   LEU A 464     -36.628   1.569  10.410  1.00  0.00           O  
ATOM   1103  CB  LEU A 464     -33.795   1.473  11.918  1.00  0.00           C  
ATOM   1104  CG  LEU A 464     -33.325   2.367  10.766  1.00  0.00           C  
ATOM   1105  CD1 LEU A 464     -31.873   2.777  10.964  1.00  0.00           C  
ATOM   1106  CD2 LEU A 464     -33.513   1.684   9.420  1.00  0.00           C  
ATOM   1107  N   ALA A 465     -36.487  -0.360  11.563  1.00  0.00           N  
ATOM   1108  CA  ALA A 465     -37.377  -1.097  10.671  1.00  0.00           C  
ATOM   1109  C   ALA A 465     -38.801  -0.551  10.723  1.00  0.00           C  
ATOM   1110  O   ALA A 465     -39.472  -0.445   9.696  1.00  0.00           O  
ATOM   1111  CB  ALA A 465     -37.363  -2.578  11.013  1.00  0.00           C  
ATOM   1112  N   ASP A 466     -39.254  -0.206  11.925  1.00  0.00           N  
ATOM   1113  CA  ASP A 466     -40.595   0.339  12.115  1.00  0.00           C  
ATOM   1114  C   ASP A 466     -40.737   1.708  11.460  1.00  0.00           C  
ATOM   1115  O   ASP A 466     -41.820   2.077  11.008  1.00  0.00           O  
ATOM   1116  CB  ASP A 466     -40.936   0.429  13.604  1.00  0.00           C  
ATOM   1117  CG  ASP A 466     -41.157  -0.932  14.237  1.00  0.00           C  
ATOM   1118  OD1 ASP A 466     -41.244  -1.933  13.493  1.00  0.00           O  
ATOM   1119  OD2 ASP A 466     -41.246  -1.001  15.481  1.00  0.00           O  
ATOM   1120  N   LEU A 467     -39.637   2.453  11.410  1.00  0.00           N  
ATOM   1121  CA  LEU A 467     -39.631   3.774  10.791  1.00  0.00           C  
ATOM   1122  C   LEU A 467     -39.870   3.685   9.287  1.00  0.00           C  
ATOM   1123  O   LEU A 467     -40.500   4.563   8.700  1.00  0.00           O  
ATOM   1124  CB  LEU A 467     -38.312   4.496  11.074  1.00  0.00           C  
ATOM   1125  CG  LEU A 467     -38.061   4.922  12.522  1.00  0.00           C  
ATOM   1126  CD1 LEU A 467     -36.635   5.422  12.692  1.00  0.00           C  
ATOM   1127  CD2 LEU A 467     -39.062   5.983  12.959  1.00  0.00           C  
ATOM   1128  N   PHE A 468     -39.364   2.622   8.670  1.00  0.00           N  
ATOM   1129  CA  PHE A 468     -39.566   2.403   7.242  1.00  0.00           C  
ATOM   1130  C   PHE A 468     -41.032   2.153   6.911  1.00  0.00           C  
ATOM   1131  O   PHE A 468     -41.535   2.619   5.888  1.00  0.00           O  
ATOM   1132  CB  PHE A 468     -38.694   1.250   6.738  1.00  0.00           C  
ATOM   1133  CG  PHE A 468     -37.395   1.698   6.135  1.00  0.00           C  
ATOM   1134  CD1 PHE A 468     -36.332   2.074   6.941  1.00  0.00           C  
ATOM   1135  CD2 PHE A 468     -37.239   1.751   4.759  1.00  0.00           C  
ATOM   1136  CE1 PHE A 468     -35.137   2.493   6.384  1.00  0.00           C  
ATOM   1137  CE2 PHE A 468     -36.047   2.168   4.197  1.00  0.00           C  
ATOM   1138  CZ  PHE A 468     -34.994   2.539   5.010  1.00  0.00           C  
ATOM   1139  N   VAL A 469     -41.713   1.417   7.784  1.00  0.00           N  
ATOM   1140  CA  VAL A 469     -43.129   1.125   7.601  1.00  0.00           C  
ATOM   1141  C   VAL A 469     -43.981   2.348   7.931  1.00  0.00           C  
ATOM   1142  O   VAL A 469     -44.888   2.704   7.179  1.00  0.00           O  
ATOM   1143  CB  VAL A 469     -43.581  -0.063   8.476  1.00  0.00           C  
ATOM   1144  CG1 VAL A 469     -45.026  -0.429   8.173  1.00  0.00           C  
ATOM   1145  CG2 VAL A 469     -42.669  -1.262   8.259  1.00  0.00           C  
ATOM   1146  N   ASN A 470     -43.672   2.994   9.052  1.00  0.00           N  
ATOM   1147  CA  ASN A 470     -44.436   4.150   9.519  1.00  0.00           C  
ATOM   1148  C   ASN A 470     -44.278   5.387   8.638  1.00  0.00           C  
ATOM   1149  O   ASN A 470     -44.955   6.394   8.846  1.00  0.00           O  
ATOM   1150  CB  ASN A 470     -44.070   4.489  10.967  1.00  0.00           C  
ATOM   1151  CG  ASN A 470     -44.551   3.439  11.955  1.00  0.00           C  
ATOM   1152  OD1 ASN A 470     -44.195   3.473  13.132  1.00  0.00           O  
ATOM   1153  ND2 ASN A 470     -45.362   2.501  11.479  1.00  0.00           N  
ATOM   1154  N   TYR A 471     -43.382   5.310   7.659  1.00  0.00           N  
ATOM   1155  CA  TYR A 471     -43.186   6.406   6.716  1.00  0.00           C  
ATOM   1156  C   TYR A 471     -43.344   5.939   5.274  1.00  0.00           C  
ATOM   1157  O   TYR A 471     -43.125   6.706   4.336  1.00  0.00           O  
ATOM   1158  CB  TYR A 471     -41.824   7.069   6.924  1.00  0.00           C  
ATOM   1159  CG  TYR A 471     -41.765   7.937   8.159  1.00  0.00           C  
ATOM   1160  CD1 TYR A 471     -41.244   7.450   9.351  1.00  0.00           C  
ATOM   1161  CD2 TYR A 471     -42.239   9.242   8.137  1.00  0.00           C  
ATOM   1162  CE1 TYR A 471     -41.191   8.240  10.485  1.00  0.00           C  
ATOM   1163  CE2 TYR A 471     -42.190  10.040   9.264  1.00  0.00           C  
ATOM   1164  CZ  TYR A 471     -41.666   9.534  10.435  1.00  0.00           C  
ATOM   1165  OH  TYR A 471     -41.618  10.326  11.558  1.00  0.00           O  
ATOM   1166  N   ASN A 472     -43.727   4.676   5.112  1.00  0.00           N  
ATOM   1167  CA  ASN A 472     -44.020   4.118   3.800  1.00  0.00           C  
ATOM   1168  C   ASN A 472     -42.906   4.399   2.800  1.00  0.00           C  
ATOM   1169  O   ASN A 472     -43.142   4.969   1.734  1.00  0.00           O  
ATOM   1170  CB  ASN A 472     -45.349   4.671   3.281  1.00  0.00           C  
ATOM   1171  CG  ASN A 472     -46.082   3.690   2.390  1.00  0.00           C  
ATOM   1172  OD1 ASN A 472     -46.092   2.485   2.649  1.00  0.00           O  
ATOM   1173  ND2 ASN A 472     -46.710   4.202   1.338  1.00  0.00           N  
ATOM   1174  N   VAL A 473     -41.689   4.001   3.154  1.00  0.00           N  
ATOM   1175  CA  VAL A 473     -40.535   4.218   2.293  1.00  0.00           C  
ATOM   1176  C   VAL A 473     -40.410   3.082   1.288  1.00  0.00           C  
ATOM   1177  O   VAL A 473     -40.565   1.911   1.635  1.00  0.00           O  
ATOM   1178  CB  VAL A 473     -39.231   4.319   3.110  1.00  0.00           C  
ATOM   1179  CG1 VAL A 473     -38.044   4.586   2.195  1.00  0.00           C  
ATOM   1180  CG2 VAL A 473     -39.348   5.409   4.165  1.00  0.00           C  
ATOM   1181  N   LYS A 474     -40.141   3.435   0.039  1.00  0.00           N  
ATOM   1182  CA  LYS A 474     -39.916   2.435  -0.990  1.00  0.00           C  
ATOM   1183  C   LYS A 474     -38.750   2.833  -1.875  1.00  0.00           C  
ATOM   1184  O   LYS A 474     -38.206   3.929  -1.730  1.00  0.00           O  
ATOM   1185  CB  LYS A 474     -41.189   2.198  -1.807  1.00  0.00           C  
ATOM   1186  CG  LYS A 474     -42.239   3.290  -1.676  1.00  0.00           C  
ATOM   1187  CD  LYS A 474     -43.642   2.722  -1.856  1.00  0.00           C  
ATOM   1188  CE  LYS A 474     -43.931   1.605  -0.855  1.00  0.00           C  
ATOM   1189  NZ  LYS A 474     -43.856   2.070   0.559  1.00  0.00           N  
ATOM   1190  N   SER A 475     -38.347   1.928  -2.762  1.00  0.00           N  
ATOM   1191  CA  SER A 475     -37.310   2.238  -3.728  1.00  0.00           C  
ATOM   1192  C   SER A 475     -37.440   3.719  -4.046  1.00  0.00           C  
ATOM   1193  O   SER A 475     -38.435   4.361  -3.668  1.00  0.00           O  
ATOM   1194  CB  SER A 475     -37.503   1.393  -4.993  1.00  0.00           C  
ATOM   1195  OG  SER A 475     -36.556   1.725  -6.002  1.00  0.00           O  
ATOM   1196  N   PRO A 476     -36.427   4.288  -4.719  1.00  0.00           N  
ATOM   1197  CA  PRO A 476     -36.482   5.655  -5.183  1.00  0.00           C  
ATOM   1198  C   PRO A 476     -36.609   5.707  -6.697  1.00  0.00           C  
ATOM   1199  O   PRO A 476     -37.130   6.687  -7.253  1.00  0.00           O  
ATOM   1200  CB  PRO A 476     -35.116   6.196  -4.761  1.00  0.00           C  
ATOM   1201  CG  PRO A 476     -34.190   4.948  -4.729  1.00  0.00           C  
ATOM   1202  CD  PRO A 476     -35.081   3.705  -4.978  1.00  0.00           C  
ATOM   1203  N   ILE A 477     -36.111   4.662  -7.355  1.00  0.00           N  
ATOM   1204  CA  ILE A 477     -36.359   4.488  -8.770  1.00  0.00           C  
ATOM   1205  C   ILE A 477     -37.610   3.632  -8.857  1.00  0.00           C  
ATOM   1206  O   ILE A 477     -37.751   2.661  -8.102  1.00  0.00           O  
ATOM   1207  CB  ILE A 477     -35.143   3.886  -9.509  1.00  0.00           C  
ATOM   1208  CG1 ILE A 477     -34.816   2.486  -8.976  1.00  0.00           C  
ATOM   1209  CG2 ILE A 477     -33.927   4.815  -9.359  1.00  0.00           C  
ATOM   1210  CD1 ILE A 477     -33.637   1.838  -9.717  1.00  0.00           C  
ATOM   1211  N   THR A 478     -38.520   4.007  -9.763  1.00  0.00           N  
ATOM   1212  CA  THR A 478     -39.936   3.668  -9.545  1.00  0.00           C  
ATOM   1213  C   THR A 478     -40.108   2.717  -8.374  1.00  0.00           C  
ATOM   1214  O   THR A 478     -39.665   1.566  -8.410  1.00  0.00           O  
ATOM   1215  CB  THR A 478     -40.643   3.077 -10.786  1.00  0.00           C  
ATOM   1216  OG1 THR A 478     -40.985   1.706 -10.543  1.00  0.00           O  
ATOM   1217  CG2 THR A 478     -39.754   3.178 -12.022  1.00  0.00           C  
ATOM   1218  N   GLY A 479     -40.767   3.214  -7.339  1.00  0.00           N  
ATOM   1219  CA  GLY A 479     -40.976   2.437  -6.143  1.00  0.00           C  
ATOM   1220  C   GLY A 479     -41.388   0.992  -6.408  1.00  0.00           C  
ATOM   1221  O   GLY A 479     -42.171   0.677  -7.325  1.00  0.00           O  
ATOM   1222  N   ASN A 480     -40.791   0.121  -5.607  1.00  0.00           N  
ATOM   1223  CA  ASN A 480     -41.415  -1.119  -5.204  1.00  0.00           C  
ATOM   1224  C   ASN A 480     -41.229  -1.156  -3.698  1.00  0.00           C  
ATOM   1225  O   ASN A 480     -40.655  -0.230  -3.126  1.00  0.00           O  
ATOM   1226  CB  ASN A 480     -40.769  -2.325  -5.884  1.00  0.00           C  
ATOM   1227  CG  ASN A 480     -41.232  -2.499  -7.320  1.00  0.00           C  
ATOM   1228  OD1 ASN A 480     -42.250  -1.941  -7.732  1.00  0.00           O  
ATOM   1229  ND2 ASN A 480     -40.484  -3.282  -8.088  1.00  0.00           N  
ATOM   1230  N   ASP A 481     -41.705  -2.209  -3.048  1.00  0.00           N  
ATOM   1231  CA  ASP A 481     -41.546  -2.311  -1.604  1.00  0.00           C  
ATOM   1232  C   ASP A 481     -40.091  -2.568  -1.221  1.00  0.00           C  
ATOM   1233  O   ASP A 481     -39.291  -3.022  -2.041  1.00  0.00           O  
ATOM   1234  CB  ASP A 481     -42.449  -3.406  -1.038  1.00  0.00           C  
ATOM   1235  CG  ASP A 481     -43.921  -3.090  -1.205  1.00  0.00           C  
ATOM   1236  OD1 ASP A 481     -44.244  -1.989  -1.700  1.00  0.00           O  
ATOM   1237  OD2 ASP A 481     -44.756  -3.944  -0.839  1.00  0.00           O  
ATOM   1238  N   LEU A 482     -39.757  -2.268   0.031  1.00  0.00           N  
ATOM   1239  CA  LEU A 482     -38.417  -2.510   0.551  1.00  0.00           C  
ATOM   1240  C   LEU A 482     -38.452  -3.523   1.686  1.00  0.00           C  
ATOM   1241  O   LEU A 482     -39.289  -3.433   2.585  1.00  0.00           O  
ATOM   1242  CB  LEU A 482     -37.785  -1.210   1.046  1.00  0.00           C  
ATOM   1243  CG  LEU A 482     -37.385  -0.170   0.002  1.00  0.00           C  
ATOM   1244  CD1 LEU A 482     -36.951   1.109   0.693  1.00  0.00           C  
ATOM   1245  CD2 LEU A 482     -36.280  -0.700  -0.899  1.00  0.00           C  
ATOM   1246  N   SER A 483     -37.537  -4.485   1.640  1.00  0.00           N  
ATOM   1247  CA  SER A 483     -37.429  -5.494   2.685  1.00  0.00           C  
ATOM   1248  C   SER A 483     -36.904  -4.872   3.975  1.00  0.00           C  
ATOM   1249  O   SER A 483     -36.213  -3.853   3.938  1.00  0.00           O  
ATOM   1250  CB  SER A 483     -36.503  -6.625   2.235  1.00  0.00           C  
ATOM   1251  OG  SER A 483     -35.194  -6.141   1.989  1.00  0.00           O  
ATOM   1252  N   PRO A 484     -37.239  -5.482   5.124  1.00  0.00           N  
ATOM   1253  CA  PRO A 484     -36.752  -5.018   6.421  1.00  0.00           C  
ATOM   1254  C   PRO A 484     -35.237  -4.839   6.422  1.00  0.00           C  
ATOM   1255  O   PRO A 484     -34.512  -5.722   5.960  1.00  0.00           O  
ATOM   1256  CB  PRO A 484     -37.148  -6.154   7.366  1.00  0.00           C  
ATOM   1257  CG  PRO A 484     -38.342  -6.764   6.732  1.00  0.00           C  
ATOM   1258  CD  PRO A 484     -38.118  -6.659   5.252  1.00  0.00           C  
ATOM   1259  N   PRO A 485     -34.760  -3.696   6.938  1.00  0.00           N  
ATOM   1260  CA  PRO A 485     -33.335  -3.374   6.973  1.00  0.00           C  
ATOM   1261  C   PRO A 485     -32.527  -4.362   7.810  1.00  0.00           C  
ATOM   1262  O   PRO A 485     -32.812  -4.555   8.992  1.00  0.00           O  
ATOM   1263  CB  PRO A 485     -33.302  -1.983   7.617  1.00  0.00           C  
ATOM   1264  CG  PRO A 485     -34.597  -1.857   8.340  1.00  0.00           C  
ATOM   1265  CD  PRO A 485     -35.583  -2.627   7.527  1.00  0.00           C  
ATOM   1266  N   VAL A 486     -31.527  -4.979   7.189  1.00  0.00           N  
ATOM   1267  CA  VAL A 486     -30.642  -5.905   7.887  1.00  0.00           C  
ATOM   1268  C   VAL A 486     -29.228  -5.337   7.973  1.00  0.00           C  
ATOM   1269  O   VAL A 486     -28.852  -4.462   7.193  1.00  0.00           O  
ATOM   1270  CB  VAL A 486     -30.604  -7.288   7.203  1.00  0.00           C  
ATOM   1271  CG1 VAL A 486     -31.938  -8.000   7.368  1.00  0.00           C  
ATOM   1272  CG2 VAL A 486     -30.243  -7.149   5.729  1.00  0.00           C  
ATOM   1273  N   SER A 487     -28.451  -5.839   8.927  1.00  0.00           N  
ATOM   1274  CA  SER A 487     -27.089  -5.365   9.137  1.00  0.00           C  
ATOM   1275  C   SER A 487     -26.139  -5.947   8.093  1.00  0.00           C  
ATOM   1276  O   SER A 487     -26.062  -7.163   7.923  1.00  0.00           O  
ATOM   1277  CB  SER A 487     -26.614  -5.725  10.545  1.00  0.00           C  
ATOM   1278  OG  SER A 487     -25.411  -5.053  10.867  1.00  0.00           O  
ATOM   1279  N   PHE A 488     -25.421  -5.071   7.396  1.00  0.00           N  
ATOM   1280  CA  PHE A 488     -24.484  -5.493   6.357  1.00  0.00           C  
ATOM   1281  C   PHE A 488     -23.054  -5.090   6.696  1.00  0.00           C  
ATOM   1282  O   PHE A 488     -22.716  -3.907   6.685  1.00  0.00           O  
ATOM   1283  CB  PHE A 488     -24.884  -4.907   5.000  1.00  0.00           C  
ATOM   1284  CG  PHE A 488     -23.865  -5.136   3.918  1.00  0.00           C  
ATOM   1285  CD1 PHE A 488     -23.683  -6.398   3.376  1.00  0.00           C  
ATOM   1286  CD2 PHE A 488     -23.093  -4.088   3.439  1.00  0.00           C  
ATOM   1287  CE1 PHE A 488     -22.747  -6.613   2.379  1.00  0.00           C  
ATOM   1288  CE2 PHE A 488     -22.156  -4.297   2.443  1.00  0.00           C  
ATOM   1289  CZ  PHE A 488     -21.983  -5.561   1.912  1.00  0.00           C  
ATOM   1290  N   ASN A 495     -22.220  -6.083   6.990  1.00  0.00           N  
ATOM   1291  CA  ASN A 495     -20.832  -5.841   7.369  1.00  0.00           C  
ATOM   1292  C   ASN A 495     -20.034  -5.178   6.250  1.00  0.00           C  
ATOM   1293  O   ASN A 495     -20.153  -5.555   5.085  1.00  0.00           O  
ATOM   1294  CB  ASN A 495     -20.161  -7.146   7.795  1.00  0.00           C  
ATOM   1295  CG  ASN A 495     -18.960  -6.916   8.687  1.00  0.00           C  
ATOM   1296  OD1 ASN A 495     -18.977  -6.042   9.551  1.00  0.00           O  
ATOM   1297  ND2 ASN A 495     -17.911  -7.703   8.484  1.00  0.00           N  
ATOM   1298  N   LEU A 496     -19.219  -4.191   6.611  1.00  0.00           N  
ATOM   1299  CA  LEU A 496     -18.481  -3.404   5.626  1.00  0.00           C  
ATOM   1300  C   LEU A 496     -17.075  -3.939   5.359  1.00  0.00           C  
ATOM   1301  O   LEU A 496     -16.305  -3.331   4.616  1.00  0.00           O  
ATOM   1302  CB  LEU A 496     -18.407  -1.938   6.061  1.00  0.00           C  
ATOM   1303  CG  LEU A 496     -19.726  -1.166   6.120  1.00  0.00           C  
ATOM   1304  CD1 LEU A 496     -19.535   0.163   6.833  1.00  0.00           C  
ATOM   1305  CD2 LEU A 496     -20.292  -0.954   4.724  1.00  0.00           C  
ATOM   1306  N   MET A 497     -16.743  -5.073   5.965  1.00  0.00           N  
ATOM   1307  CA  MET A 497     -15.436  -5.684   5.762  1.00  0.00           C  
ATOM   1308  C   MET A 497     -15.443  -6.624   4.565  1.00  0.00           C  
ATOM   1309  O   MET A 497     -16.404  -7.362   4.351  1.00  0.00           O  
ATOM   1310  CB  MET A 497     -15.003  -6.449   7.008  1.00  0.00           C  
ATOM   1311  CG  MET A 497     -14.609  -5.567   8.168  1.00  0.00           C  
ATOM   1312  SD  MET A 497     -14.085  -6.550   9.577  1.00  0.00           S  
ATOM   1313  CE  MET A 497     -13.294  -5.289  10.560  1.00  0.00           C  
ATOM   1314  N   PHE A 498     -14.366  -6.590   3.787  1.00  0.00           N  
ATOM   1315  CA  PHE A 498     -14.201  -7.514   2.676  1.00  0.00           C  
ATOM   1316  C   PHE A 498     -13.807  -8.887   3.199  1.00  0.00           C  
ATOM   1317  O   PHE A 498     -12.706  -9.069   3.716  1.00  0.00           O  
ATOM   1318  CB  PHE A 498     -13.138  -7.004   1.702  1.00  0.00           C  
ATOM   1319  CG  PHE A 498     -13.608  -5.886   0.820  1.00  0.00           C  
ATOM   1320  CD1 PHE A 498     -14.323  -6.153  -0.336  1.00  0.00           C  
ATOM   1321  CD2 PHE A 498     -13.330  -4.568   1.141  1.00  0.00           C  
ATOM   1322  CE1 PHE A 498     -14.754  -5.126  -1.155  1.00  0.00           C  
ATOM   1323  CE2 PHE A 498     -13.758  -3.535   0.327  1.00  0.00           C  
ATOM   1324  CZ  PHE A 498     -14.472  -3.814  -0.822  1.00  0.00           C  
ATOM   1325  N   LYS A 499     -14.714  -9.850   3.070  1.00  0.00           N  
ATOM   1326  CA  LYS A 499     -14.455 -11.209   3.527  1.00  0.00           C  
ATOM   1327  C   LYS A 499     -13.530 -11.942   2.567  1.00  0.00           C  
ATOM   1328  O   LYS A 499     -13.661 -11.822   1.349  1.00  0.00           O  
ATOM   1329  CB  LYS A 499     -15.762 -11.993   3.667  1.00  0.00           C  
ATOM   1330  CG  LYS A 499     -16.704 -11.473   4.737  1.00  0.00           C  
ATOM   1331  CD  LYS A 499     -17.931 -12.364   4.864  1.00  0.00           C  
ATOM   1332  CE  LYS A 499     -18.853 -11.890   5.975  1.00  0.00           C  
ATOM   1333  NZ  LYS A 499     -20.086 -12.718   6.066  1.00  0.00           N  
ATOM   1334  N   THR A 500     -12.594 -12.701   3.124  1.00  0.00           N  
ATOM   1335  CA  THR A 500     -11.734 -13.565   2.326  1.00  0.00           C  
ATOM   1336  C   THR A 500     -11.289 -14.780   3.132  1.00  0.00           C  
ATOM   1337  O   THR A 500     -11.724 -14.983   4.266  1.00  0.00           O  
ATOM   1338  CB  THR A 500     -10.500 -12.814   1.777  1.00  0.00           C  
ATOM   1339  OG1 THR A 500      -9.755 -13.681   0.912  1.00  0.00           O  
ATOM   1340  CG2 THR A 500      -9.605 -12.337   2.914  1.00  0.00           C  
ATOM   1341  N   PHE A 501     -10.421 -15.587   2.534  1.00  0.00           N  
ATOM   1342  CA  PHE A 501      -9.960 -16.813   3.165  1.00  0.00           C  
ATOM   1343  C   PHE A 501      -8.461 -16.980   2.998  1.00  0.00           C  
ATOM   1344  O   PHE A 501      -7.946 -16.982   1.880  1.00  0.00           O  
ATOM   1345  CB  PHE A 501     -10.696 -18.018   2.583  1.00  0.00           C  
ATOM   1346  CG  PHE A 501     -12.055 -18.233   3.174  1.00  0.00           C  
ATOM   1347  CD1 PHE A 501     -12.206 -18.981   4.329  1.00  0.00           C  
ATOM   1348  CD2 PHE A 501     -13.181 -17.685   2.582  1.00  0.00           C  
ATOM   1349  CE1 PHE A 501     -13.456 -19.183   4.883  1.00  0.00           C  
ATOM   1350  CE2 PHE A 501     -14.436 -17.882   3.130  1.00  0.00           C  
ATOM   1351  CZ  PHE A 501     -14.573 -18.633   4.282  1.00  0.00           C  
ATOM   1352  N   ILE A 502      -7.765 -17.121   4.119  1.00  0.00           N  
ATOM   1353  CA  ILE A 502      -6.315 -17.224   4.104  1.00  0.00           C  
ATOM   1354  C   ILE A 502      -5.875 -18.681   4.074  1.00  0.00           C  
ATOM   1355  O   ILE A 502      -6.125 -19.437   5.014  1.00  0.00           O  
ATOM   1356  CB  ILE A 502      -5.694 -16.523   5.324  1.00  0.00           C  
ATOM   1357  CG1 ILE A 502      -6.367 -15.167   5.555  1.00  0.00           C  
ATOM   1358  CG2 ILE A 502      -4.191 -16.370   5.145  1.00  0.00           C  
ATOM   1359  CD1 ILE A 502      -5.895 -14.444   6.800  1.00  0.00           C  
ATOM   1360  N   GLY A 503      -5.223 -19.071   2.985  1.00  0.00           N  
ATOM   1361  CA  GLY A 503      -4.720 -20.429   2.844  1.00  0.00           C  
ATOM   1362  C   GLY A 503      -5.713 -21.362   2.180  1.00  0.00           C  
ATOM   1363  O   GLY A 503      -6.741 -20.922   1.665  1.00  0.00           O  
ATOM   1364  N   PRO A 649      -5.404 -22.667   2.192  1.00  0.00           N  
ATOM   1365  CA  PRO A 649      -6.191 -23.721   1.559  1.00  0.00           C  
ATOM   1366  C   PRO A 649      -7.625 -23.846   2.083  1.00  0.00           C  
ATOM   1367  O   PRO A 649      -7.878 -24.589   3.037  1.00  0.00           O  
ATOM   1368  CB  PRO A 649      -5.392 -24.991   1.876  1.00  0.00           C  
ATOM   1369  CG  PRO A 649      -4.010 -24.514   2.161  1.00  0.00           C  
ATOM   1370  CD  PRO A 649      -4.198 -23.203   2.844  1.00  0.00           C  
ATOM   1371  N   GLY A 650      -8.533 -23.091   1.458  1.00  0.00           N  
ATOM   1372  CA  GLY A 650      -9.993 -23.228   1.600  1.00  0.00           C  
ATOM   1373  C   GLY A 650     -10.637 -23.446   2.980  1.00  0.00           C  
ATOM   1374  O   GLY A 650     -11.858 -23.621   3.086  1.00  0.00           O  
ATOM   1375  N   GLY A 651      -9.833 -23.416   4.039  1.00  0.00           N  
ATOM   1376  CA  GLY A 651     -10.253 -24.026   5.297  1.00  0.00           C  
ATOM   1377  C   GLY A 651     -10.736 -23.188   6.466  1.00  0.00           C  
ATOM   1378  O   GLY A 651     -11.577 -22.296   6.325  1.00  0.00           O  
ATOM   1379  N   ASN A 652     -10.196 -23.515   7.637  1.00  0.00           N  
ATOM   1380  CA  ASN A 652     -10.666 -22.982   8.906  1.00  0.00           C  
ATOM   1381  C   ASN A 652      -9.923 -21.727   9.347  1.00  0.00           C  
ATOM   1382  O   ASN A 652      -9.660 -21.537  10.534  1.00  0.00           O  
ATOM   1383  CB  ASN A 652     -10.568 -24.058   9.994  1.00  0.00           C  
ATOM   1384  CG  ASN A 652     -11.488 -25.239   9.733  1.00  0.00           C  
ATOM   1385  OD1 ASN A 652     -12.517 -25.108   9.069  1.00  0.00           O  
ATOM   1386  ND2 ASN A 652     -11.123 -26.401  10.265  1.00  0.00           N  
ATOM   1387  N   MET A 653      -9.579 -20.874   8.387  1.00  0.00           N  
ATOM   1388  CA  MET A 653      -9.003 -19.572   8.703  1.00  0.00           C  
ATOM   1389  C   MET A 653      -9.558 -18.479   7.793  1.00  0.00           C  
ATOM   1390  O   MET A 653      -8.914 -18.081   6.821  1.00  0.00           O  
ATOM   1391  CB  MET A 653      -7.471 -19.606   8.645  1.00  0.00           C  
ATOM   1392  CG  MET A 653      -6.815 -18.309   9.112  1.00  0.00           C  
ATOM   1393  SD  MET A 653      -5.061 -18.458   9.509  1.00  0.00           S  
ATOM   1394  CE  MET A 653      -4.388 -18.969   7.931  1.00  0.00           C  
ATOM   1395  N   PRO A 654     -10.769 -17.995   8.107  1.00  0.00           N  
ATOM   1396  CA  PRO A 654     -11.355 -16.877   7.383  1.00  0.00           C  
ATOM   1397  C   PRO A 654     -10.745 -15.559   7.848  1.00  0.00           C  
ATOM   1398  O   PRO A 654     -10.348 -15.433   9.008  1.00  0.00           O  
ATOM   1399  CB  PRO A 654     -12.832 -16.948   7.770  1.00  0.00           C  
ATOM   1400  CG  PRO A 654     -12.833 -17.563   9.120  1.00  0.00           C  
ATOM   1401  CD  PRO A 654     -11.654 -18.493   9.176  1.00  0.00           C  
ATOM   1402  N   GLY A 655     -10.666 -14.587   6.946  1.00  0.00           N  
ATOM   1403  CA  GLY A 655     -10.065 -13.303   7.272  1.00  0.00           C  
ATOM   1404  C   GLY A 655     -10.721 -12.144   6.554  1.00  0.00           C  
ATOM   1405  O   GLY A 655     -11.631 -12.332   5.746  1.00  0.00           O  
ATOM   1406  N   TYR A 656     -10.256 -10.937   6.856  1.00  0.00           N  
ATOM   1407  CA  TYR A 656     -10.790  -9.737   6.233  1.00  0.00           C  
ATOM   1408  C   TYR A 656      -9.664  -8.799   5.828  1.00  0.00           C  
ATOM   1409  O   TYR A 656      -8.517  -8.969   6.244  1.00  0.00           O  
ATOM   1410  CB  TYR A 656     -11.733  -9.006   7.191  1.00  0.00           C  
ATOM   1411  CG  TYR A 656     -12.846  -9.858   7.759  1.00  0.00           C  
ATOM   1412  CD1 TYR A 656     -12.702 -10.495   8.986  1.00  0.00           C  
ATOM   1413  CD2 TYR A 656     -14.043 -10.017   7.075  1.00  0.00           C  
ATOM   1414  CE1 TYR A 656     -13.718 -11.273   9.511  1.00  0.00           C  
ATOM   1415  CE2 TYR A 656     -15.064 -10.792   7.593  1.00  0.00           C  
ATOM   1416  CZ  TYR A 656     -14.897 -11.417   8.810  1.00  0.00           C  
ATOM   1417  OH  TYR A 656     -15.911 -12.188   9.327  1.00  0.00           O  
ATOM   1418  N   LEU A 657     -10.001  -7.810   5.008  1.00  0.00           N  
ATOM   1419  CA  LEU A 657      -9.080  -6.727   4.701  1.00  0.00           C  
ATOM   1420  C   LEU A 657      -9.269  -5.637   5.747  1.00  0.00           C  
ATOM   1421  O   LEU A 657     -10.383  -5.151   5.948  1.00  0.00           O  
ATOM   1422  CB  LEU A 657      -9.346  -6.173   3.301  1.00  0.00           C  
ATOM   1423  CG  LEU A 657      -8.836  -6.972   2.099  1.00  0.00           C  
ATOM   1424  CD1 LEU A 657      -9.419  -8.379   2.067  1.00  0.00           C  
ATOM   1425  CD2 LEU A 657      -9.156  -6.233   0.811  1.00  0.00           C  
ATOM   1426  N   ARG A 658      -8.183  -5.266   6.419  1.00  0.00           N  
ATOM   1427  CA  ARG A 658      -8.251  -4.306   7.518  1.00  0.00           C  
ATOM   1428  C   ARG A 658      -9.118  -3.096   7.178  1.00  0.00           C  
ATOM   1429  O   ARG A 658      -8.924  -2.454   6.145  1.00  0.00           O  
ATOM   1430  CB  ARG A 658      -6.848  -3.858   7.937  1.00  0.00           C  
ATOM   1431  CG  ARG A 658      -6.089  -3.100   6.866  1.00  0.00           C  
ATOM   1432  CD  ARG A 658      -4.735  -2.639   7.368  1.00  0.00           C  
ATOM   1433  NE  ARG A 658      -3.992  -1.930   6.332  1.00  0.00           N  
ATOM   1434  CZ  ARG A 658      -2.717  -1.572   6.439  1.00  0.00           C  
ATOM   1435  NH1 ARG A 658      -2.037  -1.858   7.541  1.00  0.00           N  
ATOM   1436  NH2 ARG A 658      -2.122  -0.929   5.444  1.00  0.00           N  
ATOM   1437  N   PRO A 659     -10.090  -2.790   8.050  1.00  0.00           N  
ATOM   1438  CA  PRO A 659     -10.967  -1.640   7.882  1.00  0.00           C  
ATOM   1439  C   PRO A 659     -10.279  -0.364   8.352  1.00  0.00           C  
ATOM   1440  O   PRO A 659     -10.578   0.723   7.859  1.00  0.00           O  
ATOM   1441  CB  PRO A 659     -12.139  -1.972   8.802  1.00  0.00           C  
ATOM   1442  CG  PRO A 659     -11.519  -2.754   9.902  1.00  0.00           C  
ATOM   1443  CD  PRO A 659     -10.406  -3.553   9.271  1.00  0.00           C  
ATOM   1444  N   GLU A 660      -9.364  -0.511   9.306  1.00  0.00           N  
ATOM   1445  CA  GLU A 660      -8.586   0.604   9.825  1.00  0.00           C  
ATOM   1446  C   GLU A 660      -7.128   0.191   9.995  1.00  0.00           C  
ATOM   1447  O   GLU A 660      -6.794  -0.994   9.932  1.00  0.00           O  
ATOM   1448  CB  GLU A 660      -9.160   1.095  11.156  1.00  0.00           C  
ATOM   1449  CG  GLU A 660     -10.489   1.827  11.031  1.00  0.00           C  
ATOM   1450  CD  GLU A 660     -11.077   2.220  12.376  1.00  0.00           C  
ATOM   1451  OE1 GLU A 660     -10.420   1.978  13.411  1.00  0.00           O  
ATOM   1452  OE2 GLU A 660     -12.199   2.769  12.395  1.00  0.00           O  
ATOM   1453  N   THR A 661      -6.265   1.175  10.217  1.00  0.00           N  
ATOM   1454  CA  THR A 661      -4.831   0.937  10.303  1.00  0.00           C  
ATOM   1455  C   THR A 661      -4.350   0.852  11.752  1.00  0.00           C  
ATOM   1456  O   THR A 661      -3.247   0.376  12.025  1.00  0.00           O  
ATOM   1457  CB  THR A 661      -4.054   2.043   9.558  1.00  0.00           C  
ATOM   1458  OG1 THR A 661      -4.338   1.965   8.155  1.00  0.00           O  
ATOM   1459  CG2 THR A 661      -2.567   1.893   9.766  1.00  0.00           C  
ATOM   1460  N   ALA A 662      -5.192   1.297  12.678  1.00  0.00           N  
ATOM   1461  CA  ALA A 662      -4.810   1.395  14.085  1.00  0.00           C  
ATOM   1462  C   ALA A 662      -4.579   0.044  14.758  1.00  0.00           C  
ATOM   1463  O   ALA A 662      -3.764  -0.068  15.674  1.00  0.00           O  
ATOM   1464  CB  ALA A 662      -5.850   2.197  14.856  1.00  0.00           C  
ATOM   1465  N   GLN A 663      -5.294  -0.977  14.299  1.00  0.00           N  
ATOM   1466  CA  GLN A 663      -5.299  -2.273  14.971  1.00  0.00           C  
ATOM   1467  C   GLN A 663      -3.922  -2.934  15.003  1.00  0.00           C  
ATOM   1468  O   GLN A 663      -3.541  -3.537  16.006  1.00  0.00           O  
ATOM   1469  CB  GLN A 663      -6.328  -3.203  14.326  1.00  0.00           C  
ATOM   1470  CG  GLN A 663      -7.309  -3.801  15.318  1.00  0.00           C  
ATOM   1471  CD  GLN A 663      -8.182  -2.745  15.976  1.00  0.00           C  
ATOM   1472  OE1 GLN A 663      -8.441  -2.797  17.177  1.00  0.00           O  
ATOM   1473  NE2 GLN A 663      -8.637  -1.777  15.188  1.00  0.00           N  
ATOM   1474  N   GLY A 664      -3.180  -2.816  13.906  1.00  0.00           N  
ATOM   1475  CA  GLY A 664      -1.830  -3.364  13.832  1.00  0.00           C  
ATOM   1476  C   GLY A 664      -0.909  -2.726  14.854  1.00  0.00           C  
ATOM   1477  O   GLY A 664      -0.040  -3.387  15.422  1.00  0.00           O  
ATOM   1478  N   ILE A 665      -1.105  -1.433  15.088  1.00  0.00           N  
ATOM   1479  CA  ILE A 665      -0.329  -0.710  16.086  1.00  0.00           C  
ATOM   1480  C   ILE A 665      -0.647  -1.223  17.488  1.00  0.00           C  
ATOM   1481  O   ILE A 665       0.249  -1.371  18.321  1.00  0.00           O  
ATOM   1482  CB  ILE A 665      -0.583   0.807  16.011  1.00  0.00           C  
ATOM   1483  CG1 ILE A 665      -0.211   1.337  14.625  1.00  0.00           C  
ATOM   1484  CG2 ILE A 665       0.199   1.532  17.094  1.00  0.00           C  
ATOM   1485  CD1 ILE A 665      -0.433   2.824  14.451  1.00  0.00           C  
ATOM   1486  N   PHE A 666      -1.922  -1.504  17.741  1.00  0.00           N  
ATOM   1487  CA  PHE A 666      -2.326  -2.076  19.019  1.00  0.00           C  
ATOM   1488  C   PHE A 666      -1.691  -3.446  19.219  1.00  0.00           C  
ATOM   1489  O   PHE A 666      -1.187  -3.755  20.300  1.00  0.00           O  
ATOM   1490  CB  PHE A 666      -3.849  -2.184  19.117  1.00  0.00           C  
ATOM   1491  CG  PHE A 666      -4.546  -0.859  19.196  1.00  0.00           C  
ATOM   1492  CD1 PHE A 666      -4.023   0.168  19.966  1.00  0.00           C  
ATOM   1493  CD2 PHE A 666      -5.732  -0.642  18.514  1.00  0.00           C  
ATOM   1494  CE1 PHE A 666      -4.662   1.391  20.043  1.00  0.00           C  
ATOM   1495  CE2 PHE A 666      -6.379   0.578  18.589  1.00  0.00           C  
ATOM   1496  CZ  PHE A 666      -5.843   1.596  19.354  1.00  0.00           C  
ATOM   1497  N   LEU A 667      -1.712  -4.258  18.167  1.00  0.00           N  
ATOM   1498  CA  LEU A 667      -1.155  -5.606  18.216  1.00  0.00           C  
ATOM   1499  C   LEU A 667       0.347  -5.602  18.482  1.00  0.00           C  
ATOM   1500  O   LEU A 667       0.896  -6.579  18.988  1.00  0.00           O  
ATOM   1501  CB  LEU A 667      -1.449  -6.354  16.915  1.00  0.00           C  
ATOM   1502  CG  LEU A 667      -2.920  -6.658  16.630  1.00  0.00           C  
ATOM   1503  CD1 LEU A 667      -3.100  -7.142  15.203  1.00  0.00           C  
ATOM   1504  CD2 LEU A 667      -3.465  -7.675  17.620  1.00  0.00           C  
ATOM   1505  N   ASN A 668       1.008  -4.503  18.137  1.00  0.00           N  
ATOM   1506  CA  ASN A 668       2.448  -4.398  18.327  1.00  0.00           C  
ATOM   1507  C   ASN A 668       2.822  -3.508  19.504  1.00  0.00           C  
ATOM   1508  O   ASN A 668       3.947  -3.015  19.581  1.00  0.00           O  
ATOM   1509  CB  ASN A 668       3.126  -3.889  17.054  1.00  0.00           C  
ATOM   1510  CG  ASN A 668       2.962  -4.840  15.885  1.00  0.00           C  
ATOM   1511  OD1 ASN A 668       3.879  -5.587  15.547  1.00  0.00           O  
ATOM   1512  ND2 ASN A 668       1.789  -4.820  15.264  1.00  0.00           N  
ATOM   1513  N   PHE A 669       1.880  -3.309  20.420  1.00  0.00           N  
ATOM   1514  CA  PHE A 669       2.117  -2.448  21.574  1.00  0.00           C  
ATOM   1515  C   PHE A 669       3.315  -2.901  22.407  1.00  0.00           C  
ATOM   1516  O   PHE A 669       4.129  -2.081  22.829  1.00  0.00           O  
ATOM   1517  CB  PHE A 669       0.872  -2.362  22.458  1.00  0.00           C  
ATOM   1518  CG  PHE A 669       1.040  -1.457  23.642  1.00  0.00           C  
ATOM   1519  CD1 PHE A 669       0.740  -0.108  23.547  1.00  0.00           C  
ATOM   1520  CD2 PHE A 669       1.513  -1.951  24.848  1.00  0.00           C  
ATOM   1521  CE1 PHE A 669       0.899   0.729  24.634  1.00  0.00           C  
ATOM   1522  CE2 PHE A 669       1.676  -1.119  25.937  1.00  0.00           C  
ATOM   1523  CZ  PHE A 669       1.367   0.222  25.830  1.00  0.00           C  
ATOM   1524  N   LYS A 670       3.413  -4.207  22.643  1.00  0.00           N  
ATOM   1525  CA  LYS A 670       4.495  -4.766  23.449  1.00  0.00           C  
ATOM   1526  C   LYS A 670       5.863  -4.485  22.834  1.00  0.00           C  
ATOM   1527  O   LYS A 670       6.774  -4.015  23.516  1.00  0.00           O  
ATOM   1528  CB  LYS A 670       4.306  -6.274  23.632  1.00  0.00           C  
ATOM   1529  CG  LYS A 670       3.017  -6.661  24.338  1.00  0.00           C  
ATOM   1530  CD  LYS A 670       2.836  -8.171  24.367  1.00  0.00           C  
ATOM   1531  CE  LYS A 670       1.490  -8.552  24.965  1.00  0.00           C  
ATOM   1532  NZ  LYS A 670       1.234 -10.018  24.899  1.00  0.00           N  
ATOM   1533  N   ARG A 671       5.999  -4.775  21.543  1.00  0.00           N  
ATOM   1534  CA  ARG A 671       7.259  -4.577  20.835  1.00  0.00           C  
ATOM   1535  C   ARG A 671       7.633  -3.099  20.782  1.00  0.00           C  
ATOM   1536  O   ARG A 671       8.798  -2.736  20.949  1.00  0.00           O  
ATOM   1537  CB  ARG A 671       7.173  -5.133  19.412  1.00  0.00           C  
ATOM   1538  CG  ARG A 671       6.572  -6.525  19.302  1.00  0.00           C  
ATOM   1539  CD  ARG A 671       6.486  -6.956  17.846  1.00  0.00           C  
ATOM   1540  NE  ARG A 671       5.545  -8.054  17.643  1.00  0.00           N  
ATOM   1541  CZ  ARG A 671       5.177  -8.510  16.449  1.00  0.00           C  
ATOM   1542  NH1 ARG A 671       5.667  -7.963  15.346  1.00  0.00           N  
ATOM   1543  NH2 ARG A 671       4.314  -9.512  16.358  1.00  0.00           N  
ATOM   1544  N   LEU A 672       6.634  -2.254  20.548  1.00  0.00           N  
ATOM   1545  CA  LEU A 672       6.845  -0.814  20.432  1.00  0.00           C  
ATOM   1546  C   LEU A 672       7.224  -0.180  21.767  1.00  0.00           C  
ATOM   1547  O   LEU A 672       7.990   0.784  21.809  1.00  0.00           O  
ATOM   1548  CB  LEU A 672       5.598  -0.136  19.859  1.00  0.00           C  
ATOM   1549  CG  LEU A 672       5.462  -0.051  18.335  1.00  0.00           C  
ATOM   1550  CD1 LEU A 672       5.925  -1.323  17.639  1.00  0.00           C  
ATOM   1551  CD2 LEU A 672       4.029   0.279  17.954  1.00  0.00           C  
ATOM   1552  N   LEU A 675       6.683  -0.724  22.853  1.00  0.00           N  
ATOM   1553  CA  LEU A 675       7.005  -0.240  24.191  1.00  0.00           C  
ATOM   1554  C   LEU A 675       8.456  -0.550  24.537  1.00  0.00           C  
ATOM   1555  O   LEU A 675       9.174   0.303  25.059  1.00  0.00           O  
ATOM   1556  CB  LEU A 675       6.072  -0.864  25.229  1.00  0.00           C  
ATOM   1557  CG  LEU A 675       6.303  -0.448  26.684  1.00  0.00           C  
ATOM   1558  CD1 LEU A 675       6.111   1.052  26.847  1.00  0.00           C  
ATOM   1559  CD2 LEU A 675       5.379  -1.218  27.615  1.00  0.00           C  
ATOM   1560  N   GLU A 677       8.881  -1.774  24.238  1.00  0.00           N  
ATOM   1561  CA  GLU A 677      10.256  -2.193  24.485  1.00  0.00           C  
ATOM   1562  C   GLU A 677      11.227  -1.438  23.585  1.00  0.00           C  
ATOM   1563  O   GLU A 677      12.376  -1.202  23.959  1.00  0.00           O  
ATOM   1564  CB  GLU A 677      10.404  -3.701  24.271  1.00  0.00           C  
ATOM   1565  CG  GLU A 677       9.563  -4.547  25.214  1.00  0.00           C  
ATOM   1566  CD  GLU A 677       9.603  -6.023  24.867  1.00  0.00           C  
ATOM   1567  OE1 GLU A 677      10.410  -6.409  23.995  1.00  0.00           O  
ATOM   1568  OE2 GLU A 677       8.827  -6.797  25.467  1.00  0.00           O  
ATOM   1569  N   PHE A 678      10.759  -1.062  22.398  1.00  0.00           N  
ATOM   1570  CA  PHE A 678      11.570  -0.295  21.458  1.00  0.00           C  
ATOM   1571  C   PHE A 678      11.803   1.116  21.987  1.00  0.00           C  
ATOM   1572  O   PHE A 678      12.811   1.750  21.675  1.00  0.00           O  
ATOM   1573  CB  PHE A 678      10.899  -0.242  20.083  1.00  0.00           C  
ATOM   1574  CG  PHE A 678      11.792   0.277  18.991  1.00  0.00           C  
ATOM   1575  CD1 PHE A 678      12.657  -0.576  18.324  1.00  0.00           C  
ATOM   1576  CD2 PHE A 678      11.765   1.614  18.628  1.00  0.00           C  
ATOM   1577  CE1 PHE A 678      13.482  -0.104  17.317  1.00  0.00           C  
ATOM   1578  CE2 PHE A 678      12.588   2.093  17.622  1.00  0.00           C  
ATOM   1579  CZ  PHE A 678      13.447   1.232  16.966  1.00  0.00           C  
ATOM   1580  N   ASN A 681      10.862   1.600  22.791  1.00  0.00           N  
ATOM   1581  CA  ASN A 681      10.978   2.916  23.401  1.00  0.00           C  
ATOM   1582  C   ASN A 681      11.513   2.817  24.827  1.00  0.00           C  
ATOM   1583  O   ASN A 681      11.231   3.672  25.663  1.00  0.00           O  
ATOM   1584  CB  ASN A 681       9.624   3.630  23.391  1.00  0.00           C  
ATOM   1585  CG  ASN A 681       9.760   5.141  23.407  1.00  0.00           C  
ATOM   1586  OD1 ASN A 681      10.463   5.721  22.579  1.00  0.00           O  
ATOM   1587  ND2 ASN A 681       9.079   5.786  24.346  1.00  0.00           N  
ATOM   1588  N   GLN A 682      12.277   1.761  25.096  1.00  0.00           N  
ATOM   1589  CA  GLN A 682      12.891   1.543  26.408  1.00  0.00           C  
ATOM   1590  C   GLN A 682      11.870   1.435  27.540  1.00  0.00           C  
ATOM   1591  O   GLN A 682      12.221   1.537  28.716  1.00  0.00           O  
ATOM   1592  CB  GLN A 682      13.917   2.639  26.716  1.00  0.00           C  
ATOM   1593  CG  GLN A 682      15.114   2.652  25.777  1.00  0.00           C  
ATOM   1594  CD  GLN A 682      16.078   3.787  26.071  1.00  0.00           C  
ATOM   1595  OE1 GLN A 682      15.831   4.619  26.945  1.00  0.00           O  
ATOM   1596  NE2 GLN A 682      17.185   3.826  25.339  1.00  0.00           N  
ATOM   1597  N   GLY A 683      10.608   1.230  27.179  1.00  0.00           N  
ATOM   1598  CA  GLY A 683       9.545   1.064  28.161  1.00  0.00           C  
ATOM   1599  C   GLY A 683       9.082   2.357  28.805  1.00  0.00           C  
ATOM   1600  O   GLY A 683       8.435   2.333  29.854  1.00  0.00           O  
ATOM   1601  N   LYS A 684       9.405   3.490  28.187  1.00  0.00           N  
ATOM   1602  CA  LYS A 684       8.978   4.777  28.737  1.00  0.00           C  
ATOM   1603  C   LYS A 684       7.561   5.184  28.325  1.00  0.00           C  
ATOM   1604  O   LYS A 684       7.010   4.692  27.339  1.00  0.00           O  
ATOM   1605  CB  LYS A 684      10.001   5.898  28.485  1.00  0.00           C  
ATOM   1606  CG  LYS A 684      10.801   5.782  27.202  1.00  0.00           C  
ATOM   1607  CD  LYS A 684      11.540   7.083  26.895  1.00  0.00           C  
ATOM   1608  CE  LYS A 684      12.738   7.300  27.815  1.00  0.00           C  
ATOM   1609  NZ  LYS A 684      13.913   6.470  27.420  1.00  0.00           N  
ATOM   1610  N   LEU A 685       7.003   6.112  29.094  1.00  0.00           N  
ATOM   1611  CA  LEU A 685       5.556   6.262  29.234  1.00  0.00           C  
ATOM   1612  C   LEU A 685       4.815   6.820  28.015  1.00  0.00           C  
ATOM   1613  O   LEU A 685       3.898   6.174  27.503  1.00  0.00           O  
ATOM   1614  CB  LEU A 685       5.249   7.078  30.495  1.00  0.00           C  
ATOM   1615  CG  LEU A 685       6.179   6.768  31.677  1.00  0.00           C  
ATOM   1616  CD1 LEU A 685       5.968   7.758  32.813  1.00  0.00           C  
ATOM   1617  CD2 LEU A 685       5.994   5.335  32.167  1.00  0.00           C  
ATOM   1618  N   PRO A 686       5.194   8.026  27.557  1.00  0.00           N  
ATOM   1619  CA  PRO A 686       4.592   8.580  26.352  1.00  0.00           C  
ATOM   1620  C   PRO A 686       5.384   8.246  25.088  1.00  0.00           C  
ATOM   1621  O   PRO A 686       6.572   8.558  24.993  1.00  0.00           O  
ATOM   1622  CB  PRO A 686       4.630  10.087  26.615  1.00  0.00           C  
ATOM   1623  CG  PRO A 686       5.802  10.290  27.547  1.00  0.00           C  
ATOM   1624  CD  PRO A 686       6.174   8.952  28.149  1.00  0.00           C  
ATOM   1625  N   PHE A 687       4.721   7.611  24.128  1.00  0.00           N  
ATOM   1626  CA  PHE A 687       5.315   7.341  22.825  1.00  0.00           C  
ATOM   1627  C   PHE A 687       4.215   7.253  21.777  1.00  0.00           C  
ATOM   1628  O   PHE A 687       3.060   6.970  22.101  1.00  0.00           O  
ATOM   1629  CB  PHE A 687       6.131   6.045  22.847  1.00  0.00           C  
ATOM   1630  CG  PHE A 687       5.297   4.796  22.788  1.00  0.00           C  
ATOM   1631  CD1 PHE A 687       4.770   4.242  23.944  1.00  0.00           C  
ATOM   1632  CD2 PHE A 687       5.047   4.168  21.576  1.00  0.00           C  
ATOM   1633  CE1 PHE A 687       4.004   3.090  23.892  1.00  0.00           C  
ATOM   1634  CE2 PHE A 687       4.281   3.016  21.518  1.00  0.00           C  
ATOM   1635  CZ  PHE A 687       3.759   2.476  22.678  1.00  0.00           C  
ATOM   1636  N   ALA A 688       4.574   7.496  20.522  1.00  0.00           N  
ATOM   1637  CA  ALA A 688       3.601   7.470  19.439  1.00  0.00           C  
ATOM   1638  C   ALA A 688       4.026   6.524  18.325  1.00  0.00           C  
ATOM   1639  O   ALA A 688       5.210   6.411  18.009  1.00  0.00           O  
ATOM   1640  CB  ALA A 688       3.381   8.871  18.889  1.00  0.00           C  
ATOM   1641  N   ALA A 689       3.048   5.845  17.736  1.00  0.00           N  
ATOM   1642  CA  ALA A 689       3.298   4.960  16.608  1.00  0.00           C  
ATOM   1643  C   ALA A 689       2.402   5.337  15.435  1.00  0.00           C  
ATOM   1644  O   ALA A 689       1.243   5.706  15.624  1.00  0.00           O  
ATOM   1645  CB  ALA A 689       3.075   3.518  17.007  1.00  0.00           C  
ATOM   1646  N   ALA A 690       2.944   5.248  14.226  1.00  0.00           N  
ATOM   1647  CA  ALA A 690       2.200   5.623  13.031  1.00  0.00           C  
ATOM   1648  C   ALA A 690       2.287   4.556  11.950  1.00  0.00           C  
ATOM   1649  O   ALA A 690       3.159   3.687  11.988  1.00  0.00           O  
ATOM   1650  CB  ALA A 690       2.696   6.958  12.495  1.00  0.00           C  
ATOM   1651  N   GLN A 691       1.373   4.629  10.989  1.00  0.00           N  
ATOM   1652  CA  GLN A 691       1.386   3.732   9.840  1.00  0.00           C  
ATOM   1653  C   GLN A 691       0.676   4.365   8.650  1.00  0.00           C  
ATOM   1654  O   GLN A 691      -0.427   4.896   8.781  1.00  0.00           O  
ATOM   1655  CB  GLN A 691       0.746   2.387  10.187  1.00  0.00           C  
ATOM   1656  CG  GLN A 691       0.748   1.394   9.031  1.00  0.00           C  
ATOM   1657  CD  GLN A 691       0.360  -0.013   9.451  1.00  0.00           C  
ATOM   1658  OE1 GLN A 691       0.414  -0.945   8.649  1.00  0.00           O  
ATOM   1659  NE2 GLN A 691      -0.033  -0.173  10.711  1.00  0.00           N  
ATOM   1660  N   ILE A 692       1.324   4.312   7.492  1.00  0.00           N  
ATOM   1661  CA  ILE A 692       0.757   4.849   6.263  1.00  0.00           C  
ATOM   1662  C   ILE A 692       0.477   3.707   5.297  1.00  0.00           C  
ATOM   1663  O   ILE A 692       1.391   2.988   4.895  1.00  0.00           O  
ATOM   1664  CB  ILE A 692       1.712   5.859   5.595  1.00  0.00           C  
ATOM   1665  CG1 ILE A 692       2.093   6.967   6.579  1.00  0.00           C  
ATOM   1666  CG2 ILE A 692       1.083   6.442   4.336  1.00  0.00           C  
ATOM   1667  CD1 ILE A 692       3.169   7.902   6.064  1.00  0.00           C  
ATOM   1668  N   GLY A 693      -0.789   3.536   4.932  1.00  0.00           N  
ATOM   1669  CA  GLY A 693      -1.172   2.450   4.042  1.00  0.00           C  
ATOM   1670  C   GLY A 693      -2.641   2.447   3.674  1.00  0.00           C  
ATOM   1671  O   GLY A 693      -3.372   3.389   3.976  1.00  0.00           O  
ATOM   1672  N   ASN A 695      -3.071   1.375   3.019  1.00  0.00           N  
ATOM   1673  CA  ASN A 695      -4.441   1.269   2.544  1.00  0.00           C  
ATOM   1674  C   ASN A 695      -5.353   0.498   3.489  1.00  0.00           C  
ATOM   1675  O   ASN A 695      -4.979  -0.549   4.021  1.00  0.00           O  
ATOM   1676  CB  ASN A 695      -4.477   0.635   1.152  1.00  0.00           C  
ATOM   1677  CG  ASN A 695      -3.967   1.569   0.072  1.00  0.00           C  
ATOM   1678  OD1 ASN A 695      -3.360   2.601   0.362  1.00  0.00           O  
ATOM   1679  ND2 ASN A 695      -4.214   1.213  -1.182  1.00  0.00           N  
ATOM   1680  N   SER A 696      -6.550   1.038   3.698  1.00  0.00           N  
ATOM   1681  CA  SER A 696      -7.600   0.341   4.423  1.00  0.00           C  
ATOM   1682  C   SER A 696      -8.797   0.169   3.498  1.00  0.00           C  
ATOM   1683  O   SER A 696      -8.895   0.844   2.472  1.00  0.00           O  
ATOM   1684  CB  SER A 696      -7.992   1.106   5.686  1.00  0.00           C  
ATOM   1685  OG  SER A 696      -6.976   1.014   6.670  1.00  0.00           O  
ATOM   1686  N   PHE A 697      -9.703  -0.734   3.857  1.00  0.00           N  
ATOM   1687  CA  PHE A 697     -10.801  -1.092   2.969  1.00  0.00           C  
ATOM   1688  C   PHE A 697     -12.158  -1.020   3.657  1.00  0.00           C  
ATOM   1689  O   PHE A 697     -12.310  -1.450   4.800  1.00  0.00           O  
ATOM   1690  CB  PHE A 697     -10.581  -2.493   2.391  1.00  0.00           C  
ATOM   1691  CG  PHE A 697      -9.267  -2.656   1.680  1.00  0.00           C  
ATOM   1692  CD1 PHE A 697      -8.106  -2.917   2.391  1.00  0.00           C  
ATOM   1693  CD2 PHE A 697      -9.193  -2.550   0.301  1.00  0.00           C  
ATOM   1694  CE1 PHE A 697      -6.895  -3.065   1.740  1.00  0.00           C  
ATOM   1695  CE2 PHE A 697      -7.984  -2.700  -0.355  1.00  0.00           C  
ATOM   1696  CZ  PHE A 697      -6.835  -2.957   0.365  1.00  0.00           C  
ATOM   1697  N   ARG A 698     -13.138  -0.471   2.947  1.00  0.00           N  
ATOM   1698  CA  ARG A 698     -14.512  -0.421   3.429  1.00  0.00           C  
ATOM   1699  C   ARG A 698     -15.472  -0.741   2.291  1.00  0.00           C  
ATOM   1700  O   ARG A 698     -15.652   0.062   1.376  1.00  0.00           O  
ATOM   1701  CB  ARG A 698     -14.832   0.952   4.025  1.00  0.00           C  
ATOM   1702  CG  ARG A 698     -14.145   1.232   5.353  1.00  0.00           C  
ATOM   1703  CD  ARG A 698     -14.629   2.537   5.962  1.00  0.00           C  
ATOM   1704  NE  ARG A 698     -16.065   2.513   6.225  1.00  0.00           N  
ATOM   1705  CZ  ARG A 698     -16.745   3.519   6.765  1.00  0.00           C  
ATOM   1706  NH1 ARG A 698     -16.122   4.639   7.105  1.00  0.00           N  
ATOM   1707  NH2 ARG A 698     -18.051   3.406   6.966  1.00  0.00           N  
ATOM   1708  N   ASN A 699     -16.084  -1.919   2.354  1.00  0.00           N  
ATOM   1709  CA  ASN A 699     -16.995  -2.372   1.310  1.00  0.00           C  
ATOM   1710  C   ASN A 699     -18.290  -1.568   1.270  1.00  0.00           C  
ATOM   1711  O   ASN A 699     -19.347  -2.059   1.670  1.00  0.00           O  
ATOM   1712  CB  ASN A 699     -17.307  -3.861   1.485  1.00  0.00           C  
ATOM   1713  CG  ASN A 699     -17.928  -4.477   0.246  1.00  0.00           C  
ATOM   1714  OD1 ASN A 699     -18.469  -5.582   0.291  1.00  0.00           O  
ATOM   1715  ND2 ASN A 699     -17.850  -3.763  -0.871  1.00  0.00           N  
ATOM   1716  N   GLU A 700     -18.201  -0.333   0.784  1.00  0.00           N  
ATOM   1717  CA  GLU A 700     -19.369   0.534   0.668  1.00  0.00           C  
ATOM   1718  C   GLU A 700     -20.421  -0.101  -0.234  1.00  0.00           C  
ATOM   1719  O   GLU A 700     -20.094  -0.855  -1.152  1.00  0.00           O  
ATOM   1720  CB  GLU A 700     -18.972   1.912   0.133  1.00  0.00           C  
ATOM   1721  CG  GLU A 700     -17.945   2.650   0.987  1.00  0.00           C  
ATOM   1722  CD  GLU A 700     -18.524   3.198   2.281  1.00  0.00           C  
ATOM   1723  OE1 GLU A 700     -19.765   3.197   2.434  1.00  0.00           O  
ATOM   1724  OE2 GLU A 700     -17.734   3.635   3.145  1.00  0.00           O  
ATOM   1725  N   ILE A 703     -21.685   0.209   0.035  1.00  0.00           N  
ATOM   1726  CA  ILE A 703     -22.801  -0.395  -0.686  1.00  0.00           C  
ATOM   1727  C   ILE A 703     -22.978   0.198  -2.081  1.00  0.00           C  
ATOM   1728  O   ILE A 703     -22.815  -0.496  -3.085  1.00  0.00           O  
ATOM   1729  CB  ILE A 703     -24.116  -0.259   0.108  1.00  0.00           C  
ATOM   1730  CG1 ILE A 703     -24.075  -1.163   1.343  1.00  0.00           C  
ATOM   1731  CG2 ILE A 703     -25.312  -0.619  -0.767  1.00  0.00           C  
ATOM   1732  CD1 ILE A 703     -24.993  -0.715   2.458  1.00  0.00           C  
ATOM   1733  N   SER A 710     -23.312   1.483  -2.136  1.00  0.00           N  
ATOM   1734  CA  SER A 710     -23.526   2.161  -3.407  1.00  0.00           C  
ATOM   1735  C   SER A 710     -22.882   3.542  -3.393  1.00  0.00           C  
ATOM   1736  O   SER A 710     -23.570   4.552  -3.238  1.00  0.00           O  
ATOM   1737  CB  SER A 710     -25.022   2.273  -3.707  1.00  0.00           C  
ATOM   1738  OG  SER A 710     -25.247   2.888  -4.964  1.00  0.00           O  
ATOM   1739  N   PRO A 711     -21.551   3.589  -3.557  1.00  0.00           N  
ATOM   1740  CA  PRO A 711     -20.806   4.842  -3.524  1.00  0.00           C  
ATOM   1741  C   PRO A 711     -20.925   5.620  -4.831  1.00  0.00           C  
ATOM   1742  O   PRO A 711     -20.598   5.100  -5.899  1.00  0.00           O  
ATOM   1743  CB  PRO A 711     -19.364   4.379  -3.308  1.00  0.00           C  
ATOM   1744  CG  PRO A 711     -19.307   3.031  -3.928  1.00  0.00           C  
ATOM   1745  CD  PRO A 711     -20.676   2.425  -3.787  1.00  0.00           C  
ATOM   1746  N   ARG A 712     -21.395   6.861  -4.739  1.00  0.00           N  
ATOM   1747  CA  ARG A 712     -21.548   7.719  -5.910  1.00  0.00           C  
ATOM   1748  C   ARG A 712     -21.252   9.173  -5.557  1.00  0.00           C  
ATOM   1749  O   ARG A 712     -22.088  10.053  -5.758  1.00  0.00           O  
ATOM   1750  CB  ARG A 712     -22.959   7.590  -6.495  1.00  0.00           C  
ATOM   1751  CG  ARG A 712     -23.233   6.249  -7.158  1.00  0.00           C  
ATOM   1752  CD  ARG A 712     -24.682   6.106  -7.587  1.00  0.00           C  
ATOM   1753  NE  ARG A 712     -24.947   4.779  -8.135  1.00  0.00           N  
ATOM   1754  CZ  ARG A 712     -26.130   4.374  -8.585  1.00  0.00           C  
ATOM   1755  NH1 ARG A 712     -27.172   5.194  -8.554  1.00  0.00           N  
ATOM   1756  NH2 ARG A 712     -26.273   3.146  -9.065  1.00  0.00           N  
ATOM   1757  N   SER A 713     -20.056   9.417  -5.030  1.00  0.00           N  
ATOM   1758  CA  SER A 713     -19.664  10.758  -4.611  1.00  0.00           C  
ATOM   1759  C   SER A 713     -18.157  10.979  -4.728  1.00  0.00           C  
ATOM   1760  O   SER A 713     -17.553  11.646  -3.889  1.00  0.00           O  
ATOM   1761  CB  SER A 713     -20.130  11.026  -3.178  1.00  0.00           C  
ATOM   1762  OG  SER A 713     -19.668  10.019  -2.295  1.00  0.00           O  
ATOM   1763  N   GLY A 714     -17.558  10.414  -5.771  1.00  0.00           N  
ATOM   1764  CA  GLY A 714     -16.135  10.599  -6.033  1.00  0.00           C  
ATOM   1765  C   GLY A 714     -15.234  10.027  -4.955  1.00  0.00           C  
ATOM   1766  O   GLY A 714     -15.500   8.952  -4.419  1.00  0.00           O  
ATOM   1767  N   LEU A 715     -14.168  10.756  -4.635  1.00  0.00           N  
ATOM   1768  CA  LEU A 715     -13.175  10.299  -3.667  1.00  0.00           C  
ATOM   1769  C   LEU A 715     -13.668  10.377  -2.224  1.00  0.00           C  
ATOM   1770  O   LEU A 715     -12.981   9.927  -1.306  1.00  0.00           O  
ATOM   1771  CB  LEU A 715     -11.877  11.099  -3.811  1.00  0.00           C  
ATOM   1772  CG  LEU A 715     -11.084  10.941  -5.109  1.00  0.00           C  
ATOM   1773  CD1 LEU A 715      -9.883  11.872  -5.112  1.00  0.00           C  
ATOM   1774  CD2 LEU A 715     -10.647   9.498  -5.309  1.00  0.00           C  
ATOM   1775  N   ILE A 716     -14.851  10.951  -2.029  1.00  0.00           N  
ATOM   1776  CA  ILE A 716     -15.423  11.089  -0.693  1.00  0.00           C  
ATOM   1777  C   ILE A 716     -15.747   9.724  -0.090  1.00  0.00           C  
ATOM   1778  O   ILE A 716     -15.255   9.378   0.983  1.00  0.00           O  
ATOM   1779  CB  ILE A 716     -16.697  11.963  -0.705  1.00  0.00           C  
ATOM   1780  CG1 ILE A 716     -16.413  13.322  -1.351  1.00  0.00           C  
ATOM   1781  CG2 ILE A 716     -17.247  12.134   0.706  1.00  0.00           C  
ATOM   1782  CD1 ILE A 716     -15.310  14.109  -0.679  1.00  0.00           C  
ATOM   1783  N   ARG A 718     -16.573   8.953  -0.788  1.00  0.00           N  
ATOM   1784  CA  ARG A 718     -16.931   7.614  -0.338  1.00  0.00           C  
ATOM   1785  C   ARG A 718     -16.320   6.560  -1.253  1.00  0.00           C  
ATOM   1786  O   ARG A 718     -16.832   6.295  -2.341  1.00  0.00           O  
ATOM   1787  CB  ARG A 718     -18.452   7.456  -0.271  1.00  0.00           C  
ATOM   1788  CG  ARG A 718     -19.116   8.347   0.769  1.00  0.00           C  
ATOM   1789  CD  ARG A 718     -20.630   8.207   0.746  1.00  0.00           C  
ATOM   1790  NE  ARG A 718     -21.271   9.053   1.749  1.00  0.00           N  
ATOM   1791  CZ  ARG A 718     -22.586   9.154   1.915  1.00  0.00           C  
ATOM   1792  NH1 ARG A 718     -23.412   8.461   1.142  1.00  0.00           N  
ATOM   1793  NH2 ARG A 718     -23.078   9.951   2.854  1.00  0.00           N  
ATOM   1794  N   VAL A 723     -15.217   5.967  -0.808  1.00  0.00           N  
ATOM   1795  CA  VAL A 723     -14.506   4.970  -1.601  1.00  0.00           C  
ATOM   1796  C   VAL A 723     -14.372   3.644  -0.859  1.00  0.00           C  
ATOM   1797  O   VAL A 723     -14.496   3.590   0.365  1.00  0.00           O  
ATOM   1798  CB  VAL A 723     -13.103   5.464  -2.012  1.00  0.00           C  
ATOM   1799  CG1 VAL A 723     -13.205   6.490  -3.130  1.00  0.00           C  
ATOM   1800  CG2 VAL A 723     -12.369   6.038  -0.812  1.00  0.00           C  
ATOM   1801  N   ARG A 724     -14.114   2.578  -1.611  1.00  0.00           N  
ATOM   1802  CA  ARG A 724     -13.970   1.245  -1.036  1.00  0.00           C  
ATOM   1803  C   ARG A 724     -12.512   0.921  -0.723  1.00  0.00           C  
ATOM   1804  O   ARG A 724     -12.221   0.138   0.181  1.00  0.00           O  
ATOM   1805  CB  ARG A 724     -14.570   0.192  -1.970  1.00  0.00           C  
ATOM   1806  CG  ARG A 724     -16.090   0.213  -2.012  1.00  0.00           C  
ATOM   1807  CD  ARG A 724     -16.629  -0.459  -3.262  1.00  0.00           C  
ATOM   1808  NE  ARG A 724     -18.089  -0.492  -3.273  1.00  0.00           N  
ATOM   1809  CZ  ARG A 724     -18.823  -0.794  -4.338  1.00  0.00           C  
ATOM   1810  NH1 ARG A 724     -18.237  -1.088  -5.490  1.00  0.00           N  
ATOM   1811  NH2 ARG A 724     -20.146  -0.800  -4.252  1.00  0.00           N  
ATOM   1812  N   GLU A 725     -11.601   1.529  -1.477  1.00  0.00           N  
ATOM   1813  CA  GLU A 725     -10.172   1.385  -1.227  1.00  0.00           C  
ATOM   1814  C   GLU A 725      -9.532   2.764  -1.111  1.00  0.00           C  
ATOM   1815  O   GLU A 725      -9.594   3.566  -2.042  1.00  0.00           O  
ATOM   1816  CB  GLU A 725      -9.506   0.570  -2.338  1.00  0.00           C  
ATOM   1817  CG  GLU A 725      -8.007   0.378  -2.157  1.00  0.00           C  
ATOM   1818  CD  GLU A 725      -7.407  -0.570  -3.180  1.00  0.00           C  
ATOM   1819  OE1 GLU A 725      -8.126  -1.475  -3.657  1.00  0.00           O  
ATOM   1820  OE2 GLU A 725      -6.212  -0.413  -3.505  1.00  0.00           O  
ATOM   1821  N   PHE A 726      -8.919   3.034   0.037  1.00  0.00           N  
ATOM   1822  CA  PHE A 726      -8.376   4.358   0.323  1.00  0.00           C  
ATOM   1823  C   PHE A 726      -7.069   4.288   1.108  1.00  0.00           C  
ATOM   1824  O   PHE A 726      -6.833   3.340   1.856  1.00  0.00           O  
ATOM   1825  CB  PHE A 726      -9.404   5.193   1.094  1.00  0.00           C  
ATOM   1826  CG  PHE A 726     -10.034   4.465   2.251  1.00  0.00           C  
ATOM   1827  CD1 PHE A 726     -11.193   3.724   2.075  1.00  0.00           C  
ATOM   1828  CD2 PHE A 726      -9.467   4.519   3.513  1.00  0.00           C  
ATOM   1829  CE1 PHE A 726     -11.772   3.051   3.137  1.00  0.00           C  
ATOM   1830  CE2 PHE A 726     -10.044   3.849   4.580  1.00  0.00           C  
ATOM   1831  CZ  PHE A 726     -11.197   3.115   4.391  1.00  0.00           C  
ATOM   1832  N   THR A 728      -6.225   5.300   0.932  1.00  0.00           N  
ATOM   1833  CA  THR A 728      -4.963   5.387   1.658  1.00  0.00           C  
ATOM   1834  C   THR A 728      -5.124   6.242   2.913  1.00  0.00           C  
ATOM   1835  O   THR A 728      -5.714   7.323   2.869  1.00  0.00           O  
ATOM   1836  CB  THR A 728      -3.843   5.968   0.776  1.00  0.00           C  
ATOM   1837  OG1 THR A 728      -3.780   5.241  -0.456  1.00  0.00           O  
ATOM   1838  CG2 THR A 728      -2.498   5.875   1.484  1.00  0.00           C  
ATOM   1839  N   MET A 730      -4.588   5.753   4.026  1.00  0.00           N  
ATOM   1840  CA  MET A 730      -4.783   6.391   5.321  1.00  0.00           C  
ATOM   1841  C   MET A 730      -3.472   6.602   6.066  1.00  0.00           C  
ATOM   1842  O   MET A 730      -2.507   5.863   5.871  1.00  0.00           O  
ATOM   1843  CB  MET A 730      -5.722   5.540   6.178  1.00  0.00           C  
ATOM   1844  CG  MET A 730      -7.178   5.616   5.769  1.00  0.00           C  
ATOM   1845  SD  MET A 730      -8.142   6.708   6.828  1.00  0.00           S  
ATOM   1846  CE  MET A 730      -8.573   5.588   8.161  1.00  0.00           C  
ATOM   1847  N   ALA A 731      -3.450   7.613   6.927  1.00  0.00           N  
ATOM   1848  CA  ALA A 731      -2.309   7.861   7.796  1.00  0.00           C  
ATOM   1849  C   ALA A 731      -2.769   7.900   9.249  1.00  0.00           C  
ATOM   1850  O   ALA A 731      -3.402   8.861   9.681  1.00  0.00           O  
ATOM   1851  CB  ALA A 731      -1.624   9.160   7.416  1.00  0.00           C  
ATOM   1852  N   GLU A 732      -2.455   6.846   9.996  1.00  0.00           N  
ATOM   1853  CA  GLU A 732      -2.885   6.734  11.386  1.00  0.00           C  
ATOM   1854  C   GLU A 732      -1.758   7.047  12.361  1.00  0.00           C  
ATOM   1855  O   GLU A 732      -0.587   6.819  12.065  1.00  0.00           O  
ATOM   1856  CB  GLU A 732      -3.429   5.330  11.665  1.00  0.00           C  
ATOM   1857  CG  GLU A 732      -4.894   5.133  11.303  1.00  0.00           C  
ATOM   1858  CD  GLU A 732      -5.837   5.509  12.434  1.00  0.00           C  
ATOM   1859  OE1 GLU A 732      -5.437   6.303  13.313  1.00  0.00           O  
ATOM   1860  OE2 GLU A 732      -6.983   5.010  12.442  1.00  0.00           O  
ATOM   1861  N   ILE A 733      -2.126   7.576  13.523  1.00  0.00           N  
ATOM   1862  CA  ILE A 733      -1.180   7.820  14.604  1.00  0.00           C  
ATOM   1863  C   ILE A 733      -1.784   7.358  15.925  1.00  0.00           C  
ATOM   1864  O   ILE A 733      -2.937   7.659  16.224  1.00  0.00           O  
ATOM   1865  CB  ILE A 733      -0.807   9.312  14.719  1.00  0.00           C  
ATOM   1866  CG1 ILE A 733       0.040   9.751  13.524  1.00  0.00           C  
ATOM   1867  CG2 ILE A 733      -0.054   9.579  16.017  1.00  0.00           C  
ATOM   1868  CD1 ILE A 733       0.476  11.199  13.588  1.00  0.00           C  
ATOM   1869  N   GLU A 734      -1.007   6.617  16.708  1.00  0.00           N  
ATOM   1870  CA  GLU A 734      -1.452   6.183  18.026  1.00  0.00           C  
ATOM   1871  C   GLU A 734      -0.506   6.701  19.101  1.00  0.00           C  
ATOM   1872  O   GLU A 734       0.565   6.139  19.327  1.00  0.00           O  
ATOM   1873  CB  GLU A 734      -1.553   4.659  18.091  1.00  0.00           C  
ATOM   1874  CG  GLU A 734      -2.522   4.057  17.086  1.00  0.00           C  
ATOM   1875  CD  GLU A 734      -3.957   4.488  17.320  1.00  0.00           C  
ATOM   1876  OE1 GLU A 734      -4.391   4.510  18.491  1.00  0.00           O  
ATOM   1877  OE2 GLU A 734      -4.654   4.797  16.331  1.00  0.00           O  
ATOM   1878  N   HIS A 735      -0.910   7.783  19.757  1.00  0.00           N  
ATOM   1879  CA  HIS A 735      -0.091   8.408  20.786  1.00  0.00           C  
ATOM   1880  C   HIS A 735      -0.564   7.989  22.170  1.00  0.00           C  
ATOM   1881  O   HIS A 735      -1.667   8.335  22.592  1.00  0.00           O  
ATOM   1882  CB  HIS A 735      -0.142   9.928  20.652  1.00  0.00           C  
ATOM   1883  CG  HIS A 735       0.741  10.648  21.622  1.00  0.00           C  
ATOM   1884  ND1 HIS A 735       1.927  11.242  21.249  1.00  0.00           N  
ATOM   1885  CD2 HIS A 735       0.612  10.867  22.951  1.00  0.00           C  
ATOM   1886  CE1 HIS A 735       2.489  11.799  22.306  1.00  0.00           C  
ATOM   1887  NE2 HIS A 735       1.712  11.585  23.353  1.00  0.00           N  
ATOM   1888  N   PHE A 736       0.286   7.253  22.877  1.00  0.00           N  
ATOM   1889  CA  PHE A 736      -0.074   6.698  24.173  1.00  0.00           C  
ATOM   1890  C   PHE A 736       0.451   7.561  25.314  1.00  0.00           C  
ATOM   1891  O   PHE A 736       1.608   7.977  25.307  1.00  0.00           O  
ATOM   1892  CB  PHE A 736       0.451   5.267  24.293  1.00  0.00           C  
ATOM   1893  CG  PHE A 736      -0.027   4.355  23.197  1.00  0.00           C  
ATOM   1894  CD1 PHE A 736      -1.223   3.667  23.324  1.00  0.00           C  
ATOM   1895  CD2 PHE A 736       0.716   4.190  22.037  1.00  0.00           C  
ATOM   1896  CE1 PHE A 736      -1.668   2.827  22.317  1.00  0.00           C  
ATOM   1897  CE2 PHE A 736       0.276   3.352  21.026  1.00  0.00           C  
ATOM   1898  CZ  PHE A 736      -0.917   2.670  21.167  1.00  0.00           C  
ATOM   1899  N   VAL A 737      -0.410   7.826  26.291  1.00  0.00           N  
ATOM   1900  CA  VAL A 737      -0.060   8.706  27.400  1.00  0.00           C  
ATOM   1901  C   VAL A 737      -0.459   8.132  28.753  1.00  0.00           C  
ATOM   1902  O   VAL A 737      -1.458   7.423  28.870  1.00  0.00           O  
ATOM   1903  CB  VAL A 737      -0.720  10.093  27.249  1.00  0.00           C  
ATOM   1904  CG1 VAL A 737       0.170  11.022  26.437  1.00  0.00           C  
ATOM   1905  CG2 VAL A 737      -2.104   9.961  26.623  1.00  0.00           C  
ATOM   1906  N   ASP A 738       0.332   8.448  29.773  1.00  0.00           N  
ATOM   1907  CA  ASP A 738      -0.011   8.096  31.142  1.00  0.00           C  
ATOM   1908  C   ASP A 738      -1.043   9.094  31.656  1.00  0.00           C  
ATOM   1909  O   ASP A 738      -0.787  10.298  31.677  1.00  0.00           O  
ATOM   1910  CB  ASP A 738       1.239   8.114  32.026  1.00  0.00           C  
ATOM   1911  CG  ASP A 738       0.995   7.519  33.404  1.00  0.00           C  
ATOM   1912  OD1 ASP A 738      -0.129   7.651  33.930  1.00  0.00           O  
ATOM   1913  OD2 ASP A 738       1.937   6.922  33.966  1.00  0.00           O  
ATOM   1914  N   PRO A 739      -2.222   8.594  32.059  1.00  0.00           N  
ATOM   1915  CA  PRO A 739      -3.300   9.432  32.580  1.00  0.00           C  
ATOM   1916  C   PRO A 739      -2.835  10.340  33.716  1.00  0.00           C  
ATOM   1917  O   PRO A 739      -3.349  11.447  33.870  1.00  0.00           O  
ATOM   1918  CB  PRO A 739      -4.311   8.409  33.104  1.00  0.00           C  
ATOM   1919  CG  PRO A 739      -4.071   7.196  32.284  1.00  0.00           C  
ATOM   1920  CD  PRO A 739      -2.594   7.169  32.028  1.00  0.00           C  
ATOM   1921  N   SER A 742      -1.868   9.869  34.498  1.00  0.00           N  
ATOM   1922  CA  SER A 742      -1.336  10.640  35.617  1.00  0.00           C  
ATOM   1923  C   SER A 742      -0.557  11.864  35.140  1.00  0.00           C  
ATOM   1924  O   SER A 742      -0.565  12.907  35.794  1.00  0.00           O  
ATOM   1925  CB  SER A 742      -0.444   9.762  36.496  1.00  0.00           C  
ATOM   1926  OG  SER A 742      -1.160   8.645  36.996  1.00  0.00           O  
ATOM   1927  N   GLU A 743       0.113  11.729  34.000  1.00  0.00           N  
ATOM   1928  CA  GLU A 743       0.891  12.825  33.433  1.00  0.00           C  
ATOM   1929  C   GLU A 743       0.446  13.107  32.001  1.00  0.00           C  
ATOM   1930  O   GLU A 743       1.135  12.755  31.043  1.00  0.00           O  
ATOM   1931  CB  GLU A 743       2.385  12.495  33.478  1.00  0.00           C  
ATOM   1932  CG  GLU A 743       3.299  13.698  33.306  1.00  0.00           C  
ATOM   1933  CD  GLU A 743       4.768  13.334  33.408  1.00  0.00           C  
ATOM   1934  OE1 GLU A 743       5.083  12.126  33.440  1.00  0.00           O  
ATOM   1935  OE2 GLU A 743       5.609  14.258  33.456  1.00  0.00           O  
ATOM   1936  N   LYS A 744      -0.714  13.743  31.863  1.00  0.00           N  
ATOM   1937  CA  LYS A 744      -1.295  14.004  30.551  1.00  0.00           C  
ATOM   1938  C   LYS A 744      -1.200  15.480  30.175  1.00  0.00           C  
ATOM   1939  O   LYS A 744      -2.196  16.206  30.197  1.00  0.00           O  
ATOM   1940  CB  LYS A 744      -2.752  13.535  30.513  1.00  0.00           C  
ATOM   1941  CG  LYS A 744      -3.326  13.384  29.113  1.00  0.00           C  
ATOM   1942  CD  LYS A 744      -4.700  12.737  29.151  1.00  0.00           C  
ATOM   1943  CE  LYS A 744      -5.212  12.449  27.750  1.00  0.00           C  
ATOM   1944  NZ  LYS A 744      -6.532  11.761  27.775  1.00  0.00           N  
ATOM   1945  N   ASP A 745       0.007  15.916  29.830  1.00  0.00           N  
ATOM   1946  CA  ASP A 745       0.248  17.298  29.433  1.00  0.00           C  
ATOM   1947  C   ASP A 745       1.407  17.364  28.444  1.00  0.00           C  
ATOM   1948  O   ASP A 745       2.540  17.017  28.779  1.00  0.00           O  
ATOM   1949  CB  ASP A 745       0.548  18.164  30.660  1.00  0.00           C  
ATOM   1950  CG  ASP A 745       0.765  19.625  30.308  1.00  0.00           C  
ATOM   1951  OD1 ASP A 745       0.135  20.111  29.345  1.00  0.00           O  
ATOM   1952  OD2 ASP A 745       1.563  20.290  31.000  1.00  0.00           O  
ATOM   1953  N   HIS A 746       1.118  17.809  27.224  1.00  0.00           N  
ATOM   1954  CA  HIS A 746       2.131  17.873  26.176  1.00  0.00           C  
ATOM   1955  C   HIS A 746       3.031  19.093  26.351  1.00  0.00           C  
ATOM   1956  O   HIS A 746       2.548  20.225  26.389  1.00  0.00           O  
ATOM   1957  CB  HIS A 746       1.477  17.890  24.792  1.00  0.00           C  
ATOM   1958  CG  HIS A 746       2.339  17.318  23.710  1.00  0.00           C  
ATOM   1959  ND1 HIS A 746       3.412  17.997  23.175  1.00  0.00           N  
ATOM   1960  CD2 HIS A 746       2.289  16.128  23.066  1.00  0.00           C  
ATOM   1961  CE1 HIS A 746       3.985  17.251  22.248  1.00  0.00           C  
ATOM   1962  NE2 HIS A 746       3.322  16.112  22.162  1.00  0.00           N  
ATOM   1963  N   PRO A 747       4.350  18.860  26.457  1.00  0.00           N  
ATOM   1964  CA  PRO A 747       5.350  19.904  26.687  1.00  0.00           C  
ATOM   1965  C   PRO A 747       5.502  20.866  25.511  1.00  0.00           C  
ATOM   1966  O   PRO A 747       5.999  21.978  25.686  1.00  0.00           O  
ATOM   1967  CB  PRO A 747       6.652  19.113  26.879  1.00  0.00           C  
ATOM   1968  CG  PRO A 747       6.231  17.700  27.130  1.00  0.00           C  
ATOM   1969  CD  PRO A 747       4.964  17.527  26.366  1.00  0.00           C  
ATOM   1970  N   LYS A 748       5.077  20.438  24.326  1.00  0.00           N  
ATOM   1971  CA  LYS A 748       5.233  21.248  23.121  1.00  0.00           C  
ATOM   1972  C   LYS A 748       3.961  22.014  22.760  1.00  0.00           C  
ATOM   1973  O   LYS A 748       3.875  22.615  21.689  1.00  0.00           O  
ATOM   1974  CB  LYS A 748       5.669  20.374  21.942  1.00  0.00           C  
ATOM   1975  CG  LYS A 748       6.989  19.650  22.159  1.00  0.00           C  
ATOM   1976  CD  LYS A 748       7.342  18.764  20.973  1.00  0.00           C  
ATOM   1977  CE  LYS A 748       7.619  19.589  19.726  1.00  0.00           C  
ATOM   1978  NZ  LYS A 748       8.052  18.740  18.583  1.00  0.00           N  
ATOM   1979  N   PHE A 749       2.981  21.994  23.659  1.00  0.00           N  
ATOM   1980  CA  PHE A 749       1.699  22.653  23.411  1.00  0.00           C  
ATOM   1981  C   PHE A 749       1.844  24.161  23.205  1.00  0.00           C  
ATOM   1982  O   PHE A 749       1.124  24.754  22.402  1.00  0.00           O  
ATOM   1983  CB  PHE A 749       0.714  22.368  24.548  1.00  0.00           C  
ATOM   1984  CG  PHE A 749      -0.636  23.002  24.352  1.00  0.00           C  
ATOM   1985  CD1 PHE A 749      -1.567  22.429  23.500  1.00  0.00           C  
ATOM   1986  CD2 PHE A 749      -0.973  24.170  25.018  1.00  0.00           C  
ATOM   1987  CE1 PHE A 749      -2.809  23.011  23.315  1.00  0.00           C  
ATOM   1988  CE2 PHE A 749      -2.213  24.756  24.837  1.00  0.00           C  
ATOM   1989  CZ  PHE A 749      -3.131  24.177  23.984  1.00  0.00           C  
ATOM   1990  N   GLN A 750       2.776  24.771  23.930  1.00  0.00           N  
ATOM   1991  CA  GLN A 750       3.003  26.213  23.850  1.00  0.00           C  
ATOM   1992  C   GLN A 750       3.308  26.675  22.427  1.00  0.00           C  
ATOM   1993  O   GLN A 750       3.127  27.847  22.095  1.00  0.00           O  
ATOM   1994  CB  GLN A 750       4.138  26.630  24.788  1.00  0.00           C  
ATOM   1995  CG  GLN A 750       3.821  26.456  26.266  1.00  0.00           C  
ATOM   1996  CD  GLN A 750       4.994  26.804  27.163  1.00  0.00           C  
ATOM   1997  OE1 GLN A 750       6.085  27.121  26.686  1.00  0.00           O  
ATOM   1998  NE2 GLN A 750       4.775  26.747  28.472  1.00  0.00           N  
ATOM   1999  N   ASN A 751       3.768  25.749  21.591  1.00  0.00           N  
ATOM   2000  CA  ASN A 751       4.107  26.061  20.208  1.00  0.00           C  
ATOM   2001  C   ASN A 751       2.877  26.215  19.320  1.00  0.00           C  
ATOM   2002  O   ASN A 751       2.981  26.656  18.176  1.00  0.00           O  
ATOM   2003  CB  ASN A 751       5.023  24.980  19.628  1.00  0.00           C  
ATOM   2004  CG  ASN A 751       6.291  24.792  20.436  1.00  0.00           C  
ATOM   2005  OD1 ASN A 751       6.659  25.644  21.244  1.00  0.00           O  
ATOM   2006  ND2 ASN A 751       6.968  23.670  20.220  1.00  0.00           N  
ATOM   2007  N   VAL A 752       1.715  25.852  19.852  1.00  0.00           N  
ATOM   2008  CA  VAL A 752       0.490  25.822  19.061  1.00  0.00           C  
ATOM   2009  C   VAL A 752      -0.645  26.618  19.710  1.00  0.00           C  
ATOM   2010  O   VAL A 752      -1.637  26.946  19.058  1.00  0.00           O  
ATOM   2011  CB  VAL A 752       0.017  24.370  18.831  1.00  0.00           C  
ATOM   2012  CG1 VAL A 752      -1.021  24.320  17.735  1.00  0.00           C  
ATOM   2013  CG2 VAL A 752       1.194  23.473  18.476  1.00  0.00           C  
ATOM   2014  N   ALA A 753      -0.484  26.935  20.991  1.00  0.00           N  
ATOM   2015  CA  ALA A 753      -1.540  27.568  21.784  1.00  0.00           C  
ATOM   2016  C   ALA A 753      -2.057  28.889  21.212  1.00  0.00           C  
ATOM   2017  O   ALA A 753      -3.176  29.304  21.514  1.00  0.00           O  
ATOM   2018  CB  ALA A 753      -1.070  27.765  23.219  1.00  0.00           C  
ATOM   2019  N   ASP A 754      -1.246  29.543  20.386  1.00  0.00           N  
ATOM   2020  CA  ASP A 754      -1.584  30.866  19.869  1.00  0.00           C  
ATOM   2021  C   ASP A 754      -2.473  30.805  18.625  1.00  0.00           C  
ATOM   2022  O   ASP A 754      -2.931  31.834  18.129  1.00  0.00           O  
ATOM   2023  CB  ASP A 754      -0.307  31.657  19.570  1.00  0.00           C  
ATOM   2024  CG  ASP A 754      -0.542  33.155  19.515  1.00  0.00           C  
ATOM   2025  OD1 ASP A 754       0.331  33.872  18.984  1.00  0.00           O  
ATOM   2026  OD2 ASP A 754      -1.597  33.616  20.002  1.00  0.00           O  
ATOM   2027  N   LEU A 755      -2.720  29.597  18.128  1.00  0.00           N  
ATOM   2028  CA  LEU A 755      -3.519  29.423  16.919  1.00  0.00           C  
ATOM   2029  C   LEU A 755      -4.993  29.747  17.133  1.00  0.00           C  
ATOM   2030  O   LEU A 755      -5.563  29.450  18.184  1.00  0.00           O  
ATOM   2031  CB  LEU A 755      -3.376  28.002  16.369  1.00  0.00           C  
ATOM   2032  CG  LEU A 755      -2.085  27.666  15.620  1.00  0.00           C  
ATOM   2033  CD1 LEU A 755      -2.152  26.251  15.073  1.00  0.00           C  
ATOM   2034  CD2 LEU A 755      -1.829  28.660  14.498  1.00  0.00           C  
ATOM   2035  N   HIS A 756      -5.601  30.358  16.123  1.00  0.00           N  
ATOM   2036  CA  HIS A 756      -7.031  30.624  16.128  1.00  0.00           C  
ATOM   2037  C   HIS A 756      -7.721  29.703  15.137  1.00  0.00           C  
ATOM   2038  O   HIS A 756      -7.405  29.710  13.947  1.00  0.00           O  
ATOM   2039  CB  HIS A 756      -7.308  32.079  15.759  1.00  0.00           C  
ATOM   2040  CG  HIS A 756      -6.918  33.055  16.823  1.00  0.00           C  
ATOM   2041  ND1 HIS A 756      -5.668  33.631  16.883  1.00  0.00           N  
ATOM   2042  CD2 HIS A 756      -7.614  33.555  17.870  1.00  0.00           C  
ATOM   2043  CE1 HIS A 756      -5.611  34.446  17.921  1.00  0.00           C  
ATOM   2044  NE2 HIS A 756      -6.779  34.418  18.537  1.00  0.00           N  
ATOM   2045  N   LEU A 757      -8.664  28.908  15.628  1.00  0.00           N  
ATOM   2046  CA  LEU A 757      -9.354  27.948  14.778  1.00  0.00           C  
ATOM   2047  C   LEU A 757     -10.807  27.750  15.195  1.00  0.00           C  
ATOM   2048  O   LEU A 757     -11.145  27.836  16.375  1.00  0.00           O  
ATOM   2049  CB  LEU A 757      -8.591  26.619  14.748  1.00  0.00           C  
ATOM   2050  CG  LEU A 757      -7.987  26.126  16.063  1.00  0.00           C  
ATOM   2051  CD1 LEU A 757      -8.797  24.974  16.622  1.00  0.00           C  
ATOM   2052  CD2 LEU A 757      -6.544  25.701  15.855  1.00  0.00           C  
ATOM   2053  N   TYR A 758     -11.660  27.492  14.208  1.00  0.00           N  
ATOM   2054  CA  TYR A 758     -13.085  27.302  14.445  1.00  0.00           C  
ATOM   2055  C   TYR A 758     -13.366  25.994  15.173  1.00  0.00           C  
ATOM   2056  O   TYR A 758     -13.083  24.910  14.663  1.00  0.00           O  
ATOM   2057  CB  TYR A 758     -13.859  27.343  13.125  1.00  0.00           C  
ATOM   2058  CG  TYR A 758     -13.920  28.714  12.491  1.00  0.00           C  
ATOM   2059  CD1 TYR A 758     -14.994  29.564  12.730  1.00  0.00           C  
ATOM   2060  CD2 TYR A 758     -12.905  29.160  11.653  1.00  0.00           C  
ATOM   2061  CE1 TYR A 758     -15.056  30.819  12.152  1.00  0.00           C  
ATOM   2062  CE2 TYR A 758     -12.957  30.413  11.072  1.00  0.00           C  
ATOM   2063  CZ  TYR A 758     -14.034  31.238  11.325  1.00  0.00           C  
ATOM   2064  OH  TYR A 758     -14.089  32.487  10.747  1.00  0.00           O  
ATOM   2065  N   LEU A 759     -13.924  26.108  16.373  1.00  0.00           N  
ATOM   2066  CA  LEU A 759     -14.299  24.942  17.158  1.00  0.00           C  
ATOM   2067  C   LEU A 759     -15.813  24.785  17.184  1.00  0.00           C  
ATOM   2068  O   LEU A 759     -16.541  25.729  17.496  1.00  0.00           O  
ATOM   2069  CB  LEU A 759     -13.749  25.054  18.580  1.00  0.00           C  
ATOM   2070  CG  LEU A 759     -12.224  25.050  18.697  1.00  0.00           C  
ATOM   2071  CD1 LEU A 759     -11.800  25.262  20.138  1.00  0.00           C  
ATOM   2072  CD2 LEU A 759     -11.654  23.750  18.156  1.00  0.00           C  
ATOM   2073  N   TYR A 760     -16.280  23.588  16.846  1.00  0.00           N  
ATOM   2074  CA  TYR A 760     -17.706  23.300  16.803  1.00  0.00           C  
ATOM   2075  C   TYR A 760     -18.033  22.211  17.816  1.00  0.00           C  
ATOM   2076  O   TYR A 760     -18.182  21.041  17.460  1.00  0.00           O  
ATOM   2077  CB  TYR A 760     -18.109  22.868  15.392  1.00  0.00           C  
ATOM   2078  CG  TYR A 760     -19.596  22.917  15.118  1.00  0.00           C  
ATOM   2079  CD1 TYR A 760     -20.332  24.069  15.371  1.00  0.00           C  
ATOM   2080  CD2 TYR A 760     -20.258  21.820  14.582  1.00  0.00           C  
ATOM   2081  CE1 TYR A 760     -21.691  24.120  15.113  1.00  0.00           C  
ATOM   2082  CE2 TYR A 760     -21.616  21.864  14.318  1.00  0.00           C  
ATOM   2083  CZ  TYR A 760     -22.327  23.015  14.588  1.00  0.00           C  
ATOM   2084  OH  TYR A 760     -23.677  23.061  14.328  1.00  0.00           O  
ATOM   2085  N   SER A 761     -18.137  22.606  19.081  1.00  0.00           N  
ATOM   2086  CA  SER A 761     -18.321  21.659  20.177  1.00  0.00           C  
ATOM   2087  C   SER A 761     -19.689  20.985  20.153  1.00  0.00           C  
ATOM   2088  O   SER A 761     -20.581  21.388  19.409  1.00  0.00           O  
ATOM   2089  CB  SER A 761     -18.107  22.355  21.523  1.00  0.00           C  
ATOM   2090  OG  SER A 761     -19.061  23.383  21.723  1.00  0.00           O  
ATOM   2091  N   ALA A 762     -19.838  19.955  20.981  1.00  0.00           N  
ATOM   2092  CA  ALA A 762     -21.089  19.214  21.081  1.00  0.00           C  
ATOM   2093  C   ALA A 762     -22.195  20.068  21.690  1.00  0.00           C  
ATOM   2094  O   ALA A 762     -23.353  19.978  21.283  1.00  0.00           O  
ATOM   2095  CB  ALA A 762     -20.887  17.949  21.898  1.00  0.00           C  
ATOM   2096  N   LYS A 763     -21.831  20.897  22.664  1.00  0.00           N  
ATOM   2097  CA  LYS A 763     -22.799  21.759  23.334  1.00  0.00           C  
ATOM   2098  C   LYS A 763     -23.346  22.819  22.389  1.00  0.00           C  
ATOM   2099  O   LYS A 763     -24.535  23.136  22.426  1.00  0.00           O  
ATOM   2100  CB  LYS A 763     -22.183  22.399  24.578  1.00  0.00           C  
ATOM   2101  CG  LYS A 763     -21.889  21.389  25.671  1.00  0.00           C  
ATOM   2102  CD  LYS A 763     -21.392  22.043  26.942  1.00  0.00           C  
ATOM   2103  CE  LYS A 763     -21.269  21.009  28.049  1.00  0.00           C  
ATOM   2104  NZ  LYS A 763     -20.580  21.553  29.246  1.00  0.00           N  
ATOM   2105  N   ALA A 764     -22.478  23.356  21.539  1.00  0.00           N  
ATOM   2106  CA  ALA A 764     -22.904  24.297  20.513  1.00  0.00           C  
ATOM   2107  C   ALA A 764     -23.864  23.618  19.540  1.00  0.00           C  
ATOM   2108  O   ALA A 764     -24.848  24.216  19.106  1.00  0.00           O  
ATOM   2109  CB  ALA A 764     -21.702  24.858  19.773  1.00  0.00           C  
ATOM   2110  N   GLN A 765     -23.574  22.363  19.207  1.00  0.00           N  
ATOM   2111  CA  GLN A 765     -24.418  21.596  18.296  1.00  0.00           C  
ATOM   2112  C   GLN A 765     -25.784  21.320  18.912  1.00  0.00           C  
ATOM   2113  O   GLN A 765     -26.801  21.336  18.220  1.00  0.00           O  
ATOM   2114  CB  GLN A 765     -23.741  20.280  17.916  1.00  0.00           C  
ATOM   2115  CG  GLN A 765     -22.408  20.458  17.222  1.00  0.00           C  
ATOM   2116  CD  GLN A 765     -21.718  19.142  16.943  1.00  0.00           C  
ATOM   2117  OE1 GLN A 765     -22.283  18.251  16.309  1.00  0.00           O  
ATOM   2118  NE2 GLN A 765     -20.483  19.014  17.412  1.00  0.00           N  
ATOM   2119  N   VAL A 766     -25.797  21.064  20.217  1.00  0.00           N  
ATOM   2120  CA  VAL A 766     -27.038  20.825  20.944  1.00  0.00           C  
ATOM   2121  C   VAL A 766     -27.858  22.109  21.050  1.00  0.00           C  
ATOM   2122  O   VAL A 766     -29.082  22.089  20.921  1.00  0.00           O  
ATOM   2123  CB  VAL A 766     -26.764  20.262  22.356  1.00  0.00           C  
ATOM   2124  CG1 VAL A 766     -27.993  20.396  23.243  1.00  0.00           C  
ATOM   2125  CG2 VAL A 766     -26.315  18.810  22.272  1.00  0.00           C  
ATOM   2126  N   SER A 767     -27.170  23.225  21.271  1.00  0.00           N  
ATOM   2127  CA  SER A 767     -27.824  24.521  21.415  1.00  0.00           C  
ATOM   2128  C   SER A 767     -28.260  25.087  20.068  1.00  0.00           C  
ATOM   2129  O   SER A 767     -28.994  26.073  20.010  1.00  0.00           O  
ATOM   2130  CB  SER A 767     -26.886  25.514  22.102  1.00  0.00           C  
ATOM   2131  OG  SER A 767     -26.237  24.915  23.213  1.00  0.00           O  
ATOM   2132  N   GLY A 768     -27.804  24.462  18.988  1.00  0.00           N  
ATOM   2133  CA  GLY A 768     -28.084  24.965  17.651  1.00  0.00           C  
ATOM   2134  C   GLY A 768     -27.311  26.240  17.373  1.00  0.00           C  
ATOM   2135  O   GLY A 768     -27.748  27.084  16.591  1.00  0.00           O  
ATOM   2136  N   GLN A 769     -26.163  26.383  18.029  1.00  0.00           N  
ATOM   2137  CA  GLN A 769     -25.275  27.515  17.787  1.00  0.00           C  
ATOM   2138  C   GLN A 769     -24.363  27.220  16.601  1.00  0.00           C  
ATOM   2139  O   GLN A 769     -24.220  26.068  16.189  1.00  0.00           O  
ATOM   2140  CB  GLN A 769     -24.442  27.830  19.032  1.00  0.00           C  
ATOM   2141  CG  GLN A 769     -25.240  28.425  20.185  1.00  0.00           C  
ATOM   2142  CD  GLN A 769     -24.360  28.866  21.342  1.00  0.00           C  
ATOM   2143  OE1 GLN A 769     -23.158  28.598  21.363  1.00  0.00           O  
ATOM   2144  NE2 GLN A 769     -24.958  29.549  22.312  1.00  0.00           N  
ATOM   2145  N   SER A 770     -23.750  28.266  16.057  1.00  0.00           N  
ATOM   2146  CA  SER A 770     -22.893  28.125  14.885  1.00  0.00           C  
ATOM   2147  C   SER A 770     -21.447  27.834  15.272  1.00  0.00           C  
ATOM   2148  O   SER A 770     -21.113  27.754  16.455  1.00  0.00           O  
ATOM   2149  CB  SER A 770     -22.957  29.389  14.024  1.00  0.00           C  
ATOM   2150  OG  SER A 770     -24.276  29.631  13.569  1.00  0.00           O  
ATOM   2151  N   ALA A 771     -20.594  27.672  14.263  1.00  0.00           N  
ATOM   2152  CA  ALA A 771     -19.166  27.480  14.483  1.00  0.00           C  
ATOM   2153  C   ALA A 771     -18.581  28.708  15.170  1.00  0.00           C  
ATOM   2154  O   ALA A 771     -19.031  29.831  14.941  1.00  0.00           O  
ATOM   2155  CB  ALA A 771     -18.456  27.214  13.169  1.00  0.00           C  
ATOM   2156  N   ARG A 772     -17.572  28.488  16.004  1.00  0.00           N  
ATOM   2157  CA  ARG A 772     -17.040  29.545  16.853  1.00  0.00           C  
ATOM   2158  C   ARG A 772     -15.512  29.532  16.885  1.00  0.00           C  
ATOM   2159  O   ARG A 772     -14.903  28.665  17.515  1.00  0.00           O  
ATOM   2160  CB  ARG A 772     -17.623  29.396  18.261  1.00  0.00           C  
ATOM   2161  CG  ARG A 772     -16.941  30.191  19.358  1.00  0.00           C  
ATOM   2162  CD  ARG A 772     -17.440  29.697  20.706  1.00  0.00           C  
ATOM   2163  NE  ARG A 772     -16.688  30.238  21.832  1.00  0.00           N  
ATOM   2164  CZ  ARG A 772     -16.677  29.694  23.045  1.00  0.00           C  
ATOM   2165  NH1 ARG A 772     -15.967  30.249  24.018  1.00  0.00           N  
ATOM   2166  NH2 ARG A 772     -17.372  28.589  23.285  1.00  0.00           N  
ATOM   2167  N   LYS A 773     -14.899  30.491  16.193  1.00  0.00           N  
ATOM   2168  CA  LYS A 773     -13.443  30.624  16.188  1.00  0.00           C  
ATOM   2169  C   LYS A 773     -12.941  31.008  17.572  1.00  0.00           C  
ATOM   2170  O   LYS A 773     -13.590  31.768  18.290  1.00  0.00           O  
ATOM   2171  CB  LYS A 773     -12.976  31.652  15.155  1.00  0.00           C  
ATOM   2172  CG  LYS A 773     -11.526  32.081  15.347  1.00  0.00           C  
ATOM   2173  CD  LYS A 773     -11.091  33.122  14.332  1.00  0.00           C  
ATOM   2174  CE  LYS A 773     -10.670  32.477  13.022  1.00  0.00           C  
ATOM   2175  NZ  LYS A 773     -10.118  33.477  12.066  1.00  0.00           N  
ATOM   2176  N   MET A 774     -11.773  30.491  17.932  1.00  0.00           N  
ATOM   2177  CA  MET A 774     -11.327  30.536  19.308  1.00  0.00           C  
ATOM   2178  C   MET A 774      -9.840  30.233  19.374  1.00  0.00           C  
ATOM   2179  O   MET A 774      -9.349  29.358  18.661  1.00  0.00           O  
ATOM   2180  CB  MET A 774     -12.104  29.485  20.096  1.00  0.00           C  
ATOM   2181  CG  MET A 774     -12.082  29.636  21.593  1.00  0.00           C  
ATOM   2182  SD  MET A 774     -13.310  28.530  22.306  1.00  0.00           S  
ATOM   2183  CE  MET A 774     -12.862  28.604  24.036  1.00  0.00           C  
ATOM   2184  N   ARG A 775      -9.120  30.957  20.225  1.00  0.00           N  
ATOM   2185  CA  ARG A 775      -7.697  30.702  20.408  1.00  0.00           C  
ATOM   2186  C   ARG A 775      -7.512  29.384  21.147  1.00  0.00           C  
ATOM   2187  O   ARG A 775      -8.186  29.124  22.144  1.00  0.00           O  
ATOM   2188  CB  ARG A 775      -7.029  31.840  21.178  1.00  0.00           C  
ATOM   2189  CG  ARG A 775      -5.516  31.872  21.028  1.00  0.00           C  
ATOM   2190  CD  ARG A 775      -4.885  32.806  22.043  1.00  0.00           C  
ATOM   2191  NE  ARG A 775      -4.645  32.144  23.322  1.00  0.00           N  
ATOM   2192  CZ  ARG A 775      -3.436  31.910  23.823  1.00  0.00           C  
ATOM   2193  NH1 ARG A 775      -2.354  32.292  23.157  1.00  0.00           N  
ATOM   2194  NH2 ARG A 775      -3.307  31.300  24.993  1.00  0.00           N  
ATOM   2195  N   LEU A 776      -6.598  28.554  20.651  1.00  0.00           N  
ATOM   2196  CA  LEU A 776      -6.420  27.201  21.174  1.00  0.00           C  
ATOM   2197  C   LEU A 776      -6.101  27.184  22.666  1.00  0.00           C  
ATOM   2198  O   LEU A 776      -6.665  26.390  23.419  1.00  0.00           O  
ATOM   2199  CB  LEU A 776      -5.331  26.460  20.394  1.00  0.00           C  
ATOM   2200  CG  LEU A 776      -5.166  24.972  20.711  1.00  0.00           C  
ATOM   2201  CD1 LEU A 776      -6.403  24.192  20.297  1.00  0.00           C  
ATOM   2202  CD2 LEU A 776      -3.929  24.413  20.029  1.00  0.00           C  
ATOM   2203  N   GLY A 777      -5.192  28.058  23.085  1.00  0.00           N  
ATOM   2204  CA  GLY A 777      -4.867  28.195  24.499  1.00  0.00           C  
ATOM   2205  C   GLY A 777      -6.127  28.428  25.309  1.00  0.00           C  
ATOM   2206  O   GLY A 777      -6.375  27.742  26.301  1.00  0.00           O  
ATOM   2207  N   ASP A 778      -6.929  29.394  24.867  1.00  0.00           N  
ATOM   2208  CA  ASP A 778      -8.187  29.729  25.528  1.00  0.00           C  
ATOM   2209  C   ASP A 778      -9.139  28.542  25.548  1.00  0.00           C  
ATOM   2210  O   ASP A 778      -9.847  28.318  26.529  1.00  0.00           O  
ATOM   2211  CB  ASP A 778      -8.859  30.919  24.838  1.00  0.00           C  
ATOM   2212  CG  ASP A 778      -8.012  32.175  24.882  1.00  0.00           C  
ATOM   2213  OD1 ASP A 778      -6.982  32.180  25.589  1.00  0.00           O  
ATOM   2214  OD2 ASP A 778      -8.378  33.159  24.207  1.00  0.00           O  
ATOM   2215  N   ALA A 779      -9.151  27.786  24.455  1.00  0.00           N  
ATOM   2216  CA  ALA A 779      -9.989  26.599  24.350  1.00  0.00           C  
ATOM   2217  C   ALA A 779      -9.725  25.632  25.499  1.00  0.00           C  
ATOM   2218  O   ALA A 779     -10.658  25.121  26.119  1.00  0.00           O  
ATOM   2219  CB  ALA A 779      -9.764  25.914  23.015  1.00  0.00           C  
ATOM   2220  N   VAL A 780      -8.449  25.386  25.779  1.00  0.00           N  
ATOM   2221  CA  VAL A 780      -8.065  24.494  26.867  1.00  0.00           C  
ATOM   2222  C   VAL A 780      -8.284  25.175  28.216  1.00  0.00           C  
ATOM   2223  O   VAL A 780      -8.616  24.517  29.204  1.00  0.00           O  
ATOM   2224  CB  VAL A 780      -6.602  24.029  26.733  1.00  0.00           C  
ATOM   2225  CG1 VAL A 780      -6.287  22.951  27.762  1.00  0.00           C  
ATOM   2226  CG2 VAL A 780      -6.344  23.509  25.329  1.00  0.00           C  
ATOM   2227  N   GLU A 781      -8.100  26.493  28.250  1.00  0.00           N  
ATOM   2228  CA  GLU A 781      -8.422  27.281  29.436  1.00  0.00           C  
ATOM   2229  C   GLU A 781      -9.858  27.009  29.842  1.00  0.00           C  
ATOM   2230  O   GLU A 781     -10.136  26.574  30.958  1.00  0.00           O  
ATOM   2231  CB  GLU A 781      -8.308  28.777  29.150  1.00  0.00           C  
ATOM   2232  CG  GLU A 781      -6.918  29.312  28.897  1.00  0.00           C  
ATOM   2233  CD  GLU A 781      -6.950  30.768  28.465  1.00  0.00           C  
ATOM   2234  OE1 GLU A 781      -8.053  31.360  28.441  1.00  0.00           O  
ATOM   2235  OE2 GLU A 781      -5.876  31.322  28.150  1.00  0.00           O  
ATOM   2236  N   GLN A 782     -10.766  27.279  28.909  1.00  0.00           N  
ATOM   2237  CA  GLN A 782     -12.197  27.288  29.181  1.00  0.00           C  
ATOM   2238  C   GLN A 782     -12.803  25.892  29.265  1.00  0.00           C  
ATOM   2239  O   GLN A 782     -13.963  25.734  29.648  1.00  0.00           O  
ATOM   2240  CB  GLN A 782     -12.924  28.121  28.125  1.00  0.00           C  
ATOM   2241  CG  GLN A 782     -12.377  29.534  27.986  1.00  0.00           C  
ATOM   2242  CD  GLN A 782     -13.156  30.368  26.992  1.00  0.00           C  
ATOM   2243  OE1 GLN A 782     -14.253  29.996  26.576  1.00  0.00           O  
ATOM   2244  NE2 GLN A 782     -12.594  31.509  26.608  1.00  0.00           N  
ATOM   2245  N   GLY A 783     -12.018  24.883  28.905  1.00  0.00           N  
ATOM   2246  CA  GLY A 783     -12.439  23.498  29.062  1.00  0.00           C  
ATOM   2247  C   GLY A 783     -13.203  22.921  27.886  1.00  0.00           C  
ATOM   2248  O   GLY A 783     -13.716  21.804  27.968  1.00  0.00           O  
ATOM   2249  N   VAL A 784     -13.285  23.671  26.791  1.00  0.00           N  
ATOM   2250  CA  VAL A 784     -13.922  23.155  25.582  1.00  0.00           C  
ATOM   2251  C   VAL A 784     -13.059  22.037  24.993  1.00  0.00           C  
ATOM   2252  O   VAL A 784     -13.555  21.159  24.289  1.00  0.00           O  
ATOM   2253  CB  VAL A 784     -14.188  24.264  24.537  1.00  0.00           C  
ATOM   2254  CG1 VAL A 784     -12.921  24.614  23.788  1.00  0.00           C  
ATOM   2255  CG2 VAL A 784     -15.269  23.826  23.564  1.00  0.00           C  
ATOM   2256  N   ILE A 785     -11.765  22.079  25.299  1.00  0.00           N  
ATOM   2257  CA  ILE A 785     -10.850  20.994  24.967  1.00  0.00           C  
ATOM   2258  C   ILE A 785     -10.264  20.419  26.255  1.00  0.00           C  
ATOM   2259  O   ILE A 785      -9.632  21.133  27.034  1.00  0.00           O  
ATOM   2260  CB  ILE A 785      -9.723  21.460  24.027  1.00  0.00           C  
ATOM   2261  CG1 ILE A 785     -10.308  21.906  22.685  1.00  0.00           C  
ATOM   2262  CG2 ILE A 785      -8.703  20.346  23.819  1.00  0.00           C  
ATOM   2263  CD1 ILE A 785      -9.273  22.357  21.682  1.00  0.00           C  
ATOM   2264  N   ASN A 786     -10.486  19.126  26.468  1.00  0.00           N  
ATOM   2265  CA  ASN A 786     -10.151  18.465  27.729  1.00  0.00           C  
ATOM   2266  C   ASN A 786      -8.705  18.643  28.198  1.00  0.00           C  
ATOM   2267  O   ASN A 786      -8.465  19.027  29.343  1.00  0.00           O  
ATOM   2268  CB  ASN A 786     -10.495  16.974  27.650  1.00  0.00           C  
ATOM   2269  CG  ASN A 786     -10.295  16.257  28.972  1.00  0.00           C  
ATOM   2270  OD1 ASN A 786      -9.784  15.138  29.012  1.00  0.00           O  
ATOM   2271  ND2 ASN A 786     -10.697  16.901  30.063  1.00  0.00           N  
ATOM   2272  N   ASN A 787      -7.749  18.362  27.319  1.00  0.00           N  
ATOM   2273  CA  ASN A 787      -6.337  18.413  27.694  1.00  0.00           C  
ATOM   2274  C   ASN A 787      -5.436  18.980  26.600  1.00  0.00           C  
ATOM   2275  O   ASN A 787      -5.855  19.129  25.452  1.00  0.00           O  
ATOM   2276  CB  ASN A 787      -5.851  17.025  28.116  1.00  0.00           C  
ATOM   2277  CG  ASN A 787      -6.031  15.990  27.026  1.00  0.00           C  
ATOM   2278  OD1 ASN A 787      -5.239  15.916  26.088  1.00  0.00           O  
ATOM   2279  ND2 ASN A 787      -7.073  15.177  27.148  1.00  0.00           N  
ATOM   2280  N   THR A 788      -4.196  19.289  26.967  1.00  0.00           N  
ATOM   2281  CA  THR A 788      -3.245  19.897  26.040  1.00  0.00           C  
ATOM   2282  C   THR A 788      -2.700  18.890  25.032  1.00  0.00           C  
ATOM   2283  O   THR A 788      -2.336  19.259  23.916  1.00  0.00           O  
ATOM   2284  CB  THR A 788      -2.063  20.551  26.782  1.00  0.00           C  
ATOM   2285  OG1 THR A 788      -1.312  19.545  27.472  1.00  0.00           O  
ATOM   2286  CG2 THR A 788      -2.564  21.584  27.780  1.00  0.00           C  
ATOM   2287  N   VAL A 789      -2.639  17.623  25.431  1.00  0.00           N  
ATOM   2288  CA  VAL A 789      -2.180  16.567  24.536  1.00  0.00           C  
ATOM   2289  C   VAL A 789      -3.125  16.454  23.345  1.00  0.00           C  
ATOM   2290  O   VAL A 789      -2.687  16.393  22.195  1.00  0.00           O  
ATOM   2291  CB  VAL A 789      -2.080  15.208  25.254  1.00  0.00           C  
ATOM   2292  CG1 VAL A 789      -1.610  14.129  24.290  1.00  0.00           C  
ATOM   2293  CG2 VAL A 789      -1.139  15.306  26.444  1.00  0.00           C  
ATOM   2294  N   LEU A 790      -4.423  16.438  23.630  1.00  0.00           N  
ATOM   2295  CA  LEU A 790      -5.440  16.447  22.589  1.00  0.00           C  
ATOM   2296  C   LEU A 790      -5.324  17.744  21.792  1.00  0.00           C  
ATOM   2297  O   LEU A 790      -5.306  17.731  20.562  1.00  0.00           O  
ATOM   2298  CB  LEU A 790      -6.835  16.342  23.210  1.00  0.00           C  
ATOM   2299  CG  LEU A 790      -7.946  15.614  22.446  1.00  0.00           C  
ATOM   2300  CD1 LEU A 790      -9.285  15.837  23.136  1.00  0.00           C  
ATOM   2301  CD2 LEU A 790      -8.022  16.045  20.991  1.00  0.00           C  
ATOM   2302  N   GLY A 791      -5.234  18.861  22.509  1.00  0.00           N  
ATOM   2303  CA  GLY A 791      -5.135  20.175  21.887  1.00  0.00           C  
ATOM   2304  C   GLY A 791      -3.930  20.320  20.979  1.00  0.00           C  
ATOM   2305  O   GLY A 791      -4.016  20.937  19.917  1.00  0.00           O  
ATOM   2306  N   TYR A 792      -2.804  19.747  21.395  1.00  0.00           N  
ATOM   2307  CA  TYR A 792      -1.575  19.821  20.613  1.00  0.00           C  
ATOM   2308  C   TYR A 792      -1.770  19.267  19.206  1.00  0.00           C  
ATOM   2309  O   TYR A 792      -1.508  19.955  18.219  1.00  0.00           O  
ATOM   2310  CB  TYR A 792      -0.431  19.085  21.316  1.00  0.00           C  
ATOM   2311  CG  TYR A 792       0.865  19.094  20.535  1.00  0.00           C  
ATOM   2312  CD1 TYR A 792       1.601  20.263  20.389  1.00  0.00           C  
ATOM   2313  CD2 TYR A 792       1.350  17.935  19.940  1.00  0.00           C  
ATOM   2314  CE1 TYR A 792       2.784  20.279  19.672  1.00  0.00           C  
ATOM   2315  CE2 TYR A 792       2.534  17.941  19.222  1.00  0.00           C  
ATOM   2316  CZ  TYR A 792       3.246  19.115  19.092  1.00  0.00           C  
ATOM   2317  OH  TYR A 792       4.423  19.129  18.380  1.00  0.00           O  
ATOM   2318  N   PHE A 793      -2.232  18.023  19.120  1.00  0.00           N  
ATOM   2319  CA  PHE A 793      -2.437  17.377  17.829  1.00  0.00           C  
ATOM   2320  C   PHE A 793      -3.459  18.120  16.978  1.00  0.00           C  
ATOM   2321  O   PHE A 793      -3.286  18.244  15.767  1.00  0.00           O  
ATOM   2322  CB  PHE A 793      -2.831  15.910  18.007  1.00  0.00           C  
ATOM   2323  CG  PHE A 793      -1.696  15.036  18.454  1.00  0.00           C  
ATOM   2324  CD1 PHE A 793      -0.724  14.628  17.554  1.00  0.00           C  
ATOM   2325  CD2 PHE A 793      -1.593  14.629  19.774  1.00  0.00           C  
ATOM   2326  CE1 PHE A 793       0.327  13.829  17.962  1.00  0.00           C  
ATOM   2327  CE2 PHE A 793      -0.544  13.829  20.188  1.00  0.00           C  
ATOM   2328  CZ  PHE A 793       0.416  13.429  19.280  1.00  0.00           C  
ATOM   2329  N   ILE A 794      -4.514  18.620  17.615  1.00  0.00           N  
ATOM   2330  CA  ILE A 794      -5.506  19.435  16.922  1.00  0.00           C  
ATOM   2331  C   ILE A 794      -4.829  20.609  16.218  1.00  0.00           C  
ATOM   2332  O   ILE A 794      -5.073  20.862  15.038  1.00  0.00           O  
ATOM   2333  CB  ILE A 794      -6.588  19.964  17.887  1.00  0.00           C  
ATOM   2334  CG1 ILE A 794      -7.397  18.803  18.466  1.00  0.00           C  
ATOM   2335  CG2 ILE A 794      -7.511  20.946  17.178  1.00  0.00           C  
ATOM   2336  CD1 ILE A 794      -8.554  19.238  19.341  1.00  0.00           C  
ATOM   2337  N   GLY A 795      -3.970  21.314  16.946  1.00  0.00           N  
ATOM   2338  CA  GLY A 795      -3.232  22.436  16.380  1.00  0.00           C  
ATOM   2339  C   GLY A 795      -2.254  21.988  15.313  1.00  0.00           C  
ATOM   2340  O   GLY A 795      -2.104  22.643  14.281  1.00  0.00           O  
ATOM   2341  N   ARG A 796      -1.587  20.866  15.567  1.00  0.00           N  
ATOM   2342  CA  ARG A 796      -0.673  20.273  14.597  1.00  0.00           C  
ATOM   2343  C   ARG A 796      -1.416  19.869  13.327  1.00  0.00           C  
ATOM   2344  O   ARG A 796      -0.930  20.093  12.217  1.00  0.00           O  
ATOM   2345  CB  ARG A 796       0.031  19.059  15.202  1.00  0.00           C  
ATOM   2346  CG  ARG A 796       1.198  19.399  16.115  1.00  0.00           C  
ATOM   2347  CD  ARG A 796       2.517  19.401  15.356  1.00  0.00           C  
ATOM   2348  NE  ARG A 796       2.802  20.675  14.701  1.00  0.00           N  
ATOM   2349  CZ  ARG A 796       3.833  20.880  13.886  1.00  0.00           C  
ATOM   2350  NH1 ARG A 796       4.674  19.892  13.611  1.00  0.00           N  
ATOM   2351  NH2 ARG A 796       4.020  22.072  13.338  1.00  0.00           N  
ATOM   2352  N   ILE A 797      -2.594  19.275  13.498  1.00  0.00           N  
ATOM   2353  CA  ILE A 797      -3.436  18.900  12.367  1.00  0.00           C  
ATOM   2354  C   ILE A 797      -3.833  20.134  11.566  1.00  0.00           C  
ATOM   2355  O   ILE A 797      -3.689  20.164  10.343  1.00  0.00           O  
ATOM   2356  CB  ILE A 797      -4.713  18.166  12.821  1.00  0.00           C  
ATOM   2357  CG1 ILE A 797      -4.364  16.816  13.449  1.00  0.00           C  
ATOM   2358  CG2 ILE A 797      -5.662  17.970  11.649  1.00  0.00           C  
ATOM   2359  CD1 ILE A 797      -5.547  16.112  14.088  1.00  0.00           C  
ATOM   2360  N   TYR A 798      -4.331  21.150  12.264  1.00  0.00           N  
ATOM   2361  CA  TYR A 798      -4.723  22.396  11.621  1.00  0.00           C  
ATOM   2362  C   TYR A 798      -3.575  22.955  10.789  1.00  0.00           C  
ATOM   2363  O   TYR A 798      -3.770  23.375   9.648  1.00  0.00           O  
ATOM   2364  CB  TYR A 798      -5.167  23.427  12.661  1.00  0.00           C  
ATOM   2365  CG  TYR A 798      -5.352  24.810  12.084  1.00  0.00           C  
ATOM   2366  CD1 TYR A 798      -6.550  25.179  11.488  1.00  0.00           C  
ATOM   2367  CD2 TYR A 798      -4.323  25.744  12.123  1.00  0.00           C  
ATOM   2368  CE1 TYR A 798      -6.722  26.441  10.952  1.00  0.00           C  
ATOM   2369  CE2 TYR A 798      -4.485  27.007  11.590  1.00  0.00           C  
ATOM   2370  CZ  TYR A 798      -5.686  27.350  11.006  1.00  0.00           C  
ATOM   2371  OH  TYR A 798      -5.853  28.608  10.475  1.00  0.00           O  
ATOM   2372  N   LEU A 799      -2.380  22.958  11.371  1.00  0.00           N  
ATOM   2373  CA  LEU A 799      -1.188  23.417  10.672  1.00  0.00           C  
ATOM   2374  C   LEU A 799      -0.919  22.569   9.439  1.00  0.00           C  
ATOM   2375  O   LEU A 799      -0.627  23.101   8.368  1.00  0.00           O  
ATOM   2376  CB  LEU A 799       0.030  23.395  11.598  1.00  0.00           C  
ATOM   2377  CG  LEU A 799       0.108  24.490  12.662  1.00  0.00           C  
ATOM   2378  CD1 LEU A 799       1.319  24.278  13.555  1.00  0.00           C  
ATOM   2379  CD2 LEU A 799       0.146  25.870  12.019  1.00  0.00           C  
ATOM   2380  N   TYR A 800      -1.017  21.251   9.588  1.00  0.00           N  
ATOM   2381  CA  TYR A 800      -0.796  20.368   8.455  1.00  0.00           C  
ATOM   2382  C   TYR A 800      -1.745  20.716   7.316  1.00  0.00           C  
ATOM   2383  O   TYR A 800      -1.310  20.985   6.197  1.00  0.00           O  
ATOM   2384  CB  TYR A 800      -0.972  18.898   8.835  1.00  0.00           C  
ATOM   2385  CG  TYR A 800      -0.836  17.987   7.638  1.00  0.00           C  
ATOM   2386  CD1 TYR A 800       0.385  17.851   6.988  1.00  0.00           C  
ATOM   2387  CD2 TYR A 800      -1.926  17.283   7.141  1.00  0.00           C  
ATOM   2388  CE1 TYR A 800       0.520  17.033   5.884  1.00  0.00           C  
ATOM   2389  CE2 TYR A 800      -1.799  16.459   6.036  1.00  0.00           C  
ATOM   2390  CZ  TYR A 800      -0.574  16.338   5.414  1.00  0.00           C  
ATOM   2391  OH  TYR A 800      -0.441  15.521   4.316  1.00  0.00           O  
ATOM   2392  N   LEU A 801      -3.040  20.717   7.614  1.00  0.00           N  
ATOM   2393  CA  LEU A 801      -4.069  20.898   6.593  1.00  0.00           C  
ATOM   2394  C   LEU A 801      -3.959  22.234   5.863  1.00  0.00           C  
ATOM   2395  O   LEU A 801      -4.129  22.298   4.646  1.00  0.00           O  
ATOM   2396  CB  LEU A 801      -5.464  20.736   7.202  1.00  0.00           C  
ATOM   2397  CG  LEU A 801      -5.782  19.378   7.835  1.00  0.00           C  
ATOM   2398  CD1 LEU A 801      -7.149  19.408   8.496  1.00  0.00           C  
ATOM   2399  CD2 LEU A 801      -5.708  18.259   6.806  1.00  0.00           C  
ATOM   2400  N   THR A 802      -3.674  23.297   6.607  1.00  0.00           N  
ATOM   2401  CA  THR A 802      -3.542  24.624   6.014  1.00  0.00           C  
ATOM   2402  C   THR A 802      -2.303  24.713   5.129  1.00  0.00           C  
ATOM   2403  O   THR A 802      -2.289  25.441   4.137  1.00  0.00           O  
ATOM   2404  CB  THR A 802      -3.493  25.728   7.088  1.00  0.00           C  
ATOM   2405  OG1 THR A 802      -2.552  25.366   8.107  1.00  0.00           O  
ATOM   2406  CG2 THR A 802      -4.865  25.916   7.718  1.00  0.00           C  
ATOM   2407  N   LYS A 803      -1.268  23.963   5.497  1.00  0.00           N  
ATOM   2408  CA  LYS A 803      -0.030  23.912   4.727  1.00  0.00           C  
ATOM   2409  C   LYS A 803      -0.248  23.202   3.394  1.00  0.00           C  
ATOM   2410  O   LYS A 803       0.359  23.555   2.382  1.00  0.00           O  
ATOM   2411  CB  LYS A 803       1.057  23.193   5.528  1.00  0.00           C  
ATOM   2412  CG  LYS A 803       2.400  23.101   4.827  1.00  0.00           C  
ATOM   2413  CD  LYS A 803       3.359  22.192   5.580  1.00  0.00           C  
ATOM   2414  CE  LYS A 803       3.655  22.721   6.973  1.00  0.00           C  
ATOM   2415  NZ  LYS A 803       4.617  21.849   7.698  1.00  0.00           N  
ATOM   2416  N   VAL A 807      -1.125  22.204   3.403  1.00  0.00           N  
ATOM   2417  CA  VAL A 807      -1.407  21.403   2.217  1.00  0.00           C  
ATOM   2418  C   VAL A 807      -2.255  22.161   1.192  1.00  0.00           C  
ATOM   2419  O   VAL A 807      -2.236  21.841   0.003  1.00  0.00           O  
ATOM   2420  CB  VAL A 807      -2.095  20.079   2.595  1.00  0.00           C  
ATOM   2421  CG1 VAL A 807      -2.475  19.301   1.355  1.00  0.00           C  
ATOM   2422  CG2 VAL A 807      -1.182  19.248   3.480  1.00  0.00           C  
ATOM   2423  N   GLY A 808      -2.999  23.161   1.655  1.00  0.00           N  
ATOM   2424  CA  GLY A 808      -3.771  24.009   0.750  1.00  0.00           C  
ATOM   2425  C   GLY A 808      -5.230  24.191   1.122  1.00  0.00           C  
ATOM   2426  O   GLY A 808      -5.990  24.814   0.380  1.00  0.00           O  
ATOM   2427  N   ILE A 809      -5.626  23.649   2.269  1.00  0.00           N  
ATOM   2428  CA  ILE A 809      -7.000  23.784   2.741  1.00  0.00           C  
ATOM   2429  C   ILE A 809      -7.227  25.154   3.378  1.00  0.00           C  
ATOM   2430  O   ILE A 809      -6.461  25.580   4.244  1.00  0.00           O  
ATOM   2431  CB  ILE A 809      -7.364  22.668   3.741  1.00  0.00           C  
ATOM   2432  CG1 ILE A 809      -7.165  21.296   3.093  1.00  0.00           C  
ATOM   2433  CG2 ILE A 809      -8.798  22.831   4.229  1.00  0.00           C  
ATOM   2434  CD1 ILE A 809      -7.462  20.132   4.011  1.00  0.00           C  
ATOM   2435  N   SER A1142      -8.279  25.841   2.940  1.00  0.00           N  
ATOM   2436  CA  SER A1142      -8.588  27.184   3.431  1.00  0.00           C  
ATOM   2437  C   SER A1142      -9.143  27.165   4.854  1.00  0.00           C  
ATOM   2438  O   SER A1142     -10.086  26.431   5.148  1.00  0.00           O  
ATOM   2439  CB  SER A1142      -9.568  27.889   2.488  1.00  0.00           C  
ATOM   2440  OG  SER A1142      -8.984  28.105   1.215  1.00  0.00           O  
ATOM   2441  N   PRO A1143      -8.554  27.985   5.741  1.00  0.00           N  
ATOM   2442  CA  PRO A1143      -8.877  28.037   7.168  1.00  0.00           C  
ATOM   2443  C   PRO A1143     -10.302  28.502   7.459  1.00  0.00           C  
ATOM   2444  O   PRO A1143     -10.858  28.162   8.503  1.00  0.00           O  
ATOM   2445  CB  PRO A1143      -7.872  29.058   7.722  1.00  0.00           C  
ATOM   2446  CG  PRO A1143      -6.797  29.153   6.690  1.00  0.00           C  
ATOM   2447  CD  PRO A1143      -7.491  28.940   5.388  1.00  0.00           C  
ATOM   2448  N   ASP A1153     -10.881  29.274   6.546  1.00  0.00           N  
ATOM   2449  CA  ASP A1153     -12.244  29.764   6.718  1.00  0.00           C  
ATOM   2450  C   ASP A1153     -13.262  28.749   6.209  1.00  0.00           C  
ATOM   2451  O   ASP A1153     -14.470  28.984   6.254  1.00  0.00           O  
ATOM   2452  CB  ASP A1153     -12.424  31.116   6.025  1.00  0.00           C  
ATOM   2453  CG  ASP A1153     -11.588  32.212   6.663  1.00  0.00           C  
ATOM   2454  OD1 ASP A1153     -11.103  32.013   7.797  1.00  0.00           O  
ATOM   2455  OD2 ASP A1153     -11.418  33.276   6.031  1.00  0.00           O  
ATOM   2456  N   LYS A1154     -12.757  27.619   5.723  1.00  0.00           N  
ATOM   2457  CA  LYS A1154     -13.594  26.490   5.342  1.00  0.00           C  
ATOM   2458  C   LYS A1154     -13.146  25.255   6.115  1.00  0.00           C  
ATOM   2459  O   LYS A1154     -13.440  24.123   5.731  1.00  0.00           O  
ATOM   2460  CB  LYS A1154     -13.504  26.233   3.838  1.00  0.00           C  
ATOM   2461  CG  LYS A1154     -14.000  27.379   2.976  1.00  0.00           C  
ATOM   2462  CD  LYS A1154     -13.794  27.084   1.500  1.00  0.00           C  
ATOM   2463  CE  LYS A1154     -14.198  28.271   0.641  1.00  0.00           C  
ATOM   2464  NZ  LYS A1154     -13.993  28.001  -0.808  1.00  0.00           N  
ATOM   2465  N   LEU A1155     -12.425  25.488   7.207  1.00  0.00           N  
ATOM   2466  CA  LEU A1155     -11.908  24.411   8.040  1.00  0.00           C  
ATOM   2467  C   LEU A1155     -12.385  24.589   9.477  1.00  0.00           C  
ATOM   2468  O   LEU A1155     -12.171  25.637  10.086  1.00  0.00           O  
ATOM   2469  CB  LEU A1155     -10.377  24.393   7.989  1.00  0.00           C  
ATOM   2470  CG  LEU A1155      -9.639  23.104   8.365  1.00  0.00           C  
ATOM   2471  CD1 LEU A1155      -8.170  23.217   7.990  1.00  0.00           C  
ATOM   2472  CD2 LEU A1155      -9.787  22.773   9.843  1.00  0.00           C  
ATOM   2473  N   ARG A1156     -13.035  23.561  10.011  1.00  0.00           N  
ATOM   2474  CA  ARG A1156     -13.523  23.599  11.383  1.00  0.00           C  
ATOM   2475  C   ARG A1156     -13.232  22.287  12.098  1.00  0.00           C  
ATOM   2476  O   ARG A1156     -13.074  21.243  11.465  1.00  0.00           O  
ATOM   2477  CB  ARG A1156     -15.027  23.878  11.410  1.00  0.00           C  
ATOM   2478  CG  ARG A1156     -15.884  22.696  10.983  1.00  0.00           C  
ATOM   2479  CD  ARG A1156     -17.364  23.026  11.050  1.00  0.00           C  
ATOM   2480  NE  ARG A1156     -18.196  21.873  10.714  1.00  0.00           N  
ATOM   2481  CZ  ARG A1156     -19.524  21.899  10.661  1.00  0.00           C  
ATOM   2482  NH1 ARG A1156     -20.182  23.021  10.921  1.00  0.00           N  
ATOM   2483  NH2 ARG A1156     -20.197  20.800  10.347  1.00  0.00           N  
ATOM   2484  N   PHE A1157     -13.164  22.348  13.423  1.00  0.00           N  
ATOM   2485  CA  PHE A1157     -12.982  21.153  14.235  1.00  0.00           C  
ATOM   2486  C   PHE A1157     -14.256  20.837  15.007  1.00  0.00           C  
ATOM   2487  O   PHE A1157     -14.620  21.543  15.947  1.00  0.00           O  
ATOM   2488  CB  PHE A1157     -11.798  21.320  15.185  1.00  0.00           C  
ATOM   2489  CG  PHE A1157     -10.464  21.270  14.499  1.00  0.00           C  
ATOM   2490  CD1 PHE A1157      -9.896  22.420  13.974  1.00  0.00           C  
ATOM   2491  CD2 PHE A1157      -9.779  20.072  14.375  1.00  0.00           C  
ATOM   2492  CE1 PHE A1157      -8.667  22.376  13.341  1.00  0.00           C  
ATOM   2493  CE2 PHE A1157      -8.549  20.021  13.743  1.00  0.00           C  
ATOM   2494  CZ  PHE A1157      -7.994  21.174  13.224  1.00  0.00           C  
ATOM   2495  N   ARG A1158     -14.933  19.770  14.595  1.00  0.00           N  
ATOM   2496  CA  ARG A1158     -16.208  19.393  15.189  1.00  0.00           C  
ATOM   2497  C   ARG A1158     -16.074  18.208  16.140  1.00  0.00           C  
ATOM   2498  O   ARG A1158     -15.379  17.234  15.851  1.00  0.00           O  
ATOM   2499  CB  ARG A1158     -17.230  19.078  14.097  1.00  0.00           C  
ATOM   2500  CG  ARG A1158     -18.524  18.499  14.627  1.00  0.00           C  
ATOM   2501  CD  ARG A1158     -19.355  17.895  13.517  1.00  0.00           C  
ATOM   2502  NE  ARG A1158     -20.243  16.859  14.030  1.00  0.00           N  
ATOM   2503  CZ  ARG A1158     -19.976  15.558  13.985  1.00  0.00           C  
ATOM   2504  NH1 ARG A1158     -18.847  15.126  13.439  1.00  0.00           N  
ATOM   2505  NH2 ARG A1158     -20.842  14.686  14.480  1.00  0.00           N  
ATOM   2506  N   GLN A1159     -16.761  18.305  17.272  1.00  0.00           N  
ATOM   2507  CA  GLN A1159     -16.727  17.288  18.313  1.00  0.00           C  
ATOM   2508  C   GLN A1159     -18.085  16.593  18.385  1.00  0.00           C  
ATOM   2509  O   GLN A1159     -19.107  17.258  18.546  1.00  0.00           O  
ATOM   2510  CB  GLN A1159     -16.400  17.962  19.646  1.00  0.00           C  
ATOM   2511  CG  GLN A1159     -16.640  17.125  20.886  1.00  0.00           C  
ATOM   2512  CD  GLN A1159     -16.657  17.972  22.148  1.00  0.00           C  
ATOM   2513  OE1 GLN A1159     -17.211  19.073  22.164  1.00  0.00           O  
ATOM   2514  NE2 GLN A1159     -16.050  17.460  23.213  1.00  0.00           N  
ATOM   2515  N   HIS A1160     -18.111  15.266  18.262  1.00  0.00           N  
ATOM   2516  CA  HIS A1160     -19.396  14.563  18.273  1.00  0.00           C  
ATOM   2517  C   HIS A1160     -19.971  14.461  19.684  1.00  0.00           C  
ATOM   2518  O   HIS A1160     -19.338  14.876  20.656  1.00  0.00           O  
ATOM   2519  CB  HIS A1160     -19.337  13.162  17.644  1.00  0.00           C  
ATOM   2520  CG  HIS A1160     -18.000  12.773  17.095  1.00  0.00           C  
ATOM   2521  ND1 HIS A1160     -17.481  11.508  17.264  1.00  0.00           N  
ATOM   2522  CD2 HIS A1160     -17.086  13.460  16.369  1.00  0.00           C  
ATOM   2523  CE1 HIS A1160     -16.304  11.433  16.672  1.00  0.00           C  
ATOM   2524  NE2 HIS A1160     -16.038  12.606  16.125  1.00  0.00           N  
ATOM   2525  N   MET A1161     -21.170  13.892  19.785  1.00  0.00           N  
ATOM   2526  CA  MET A1161     -21.896  13.842  21.052  1.00  0.00           C  
ATOM   2527  C   MET A1161     -22.589  12.502  21.311  1.00  0.00           C  
ATOM   2528  O   MET A1161     -23.571  12.158  20.651  1.00  0.00           O  
ATOM   2529  CB  MET A1161     -22.914  14.985  21.114  1.00  0.00           C  
ATOM   2530  CG  MET A1161     -23.750  15.135  19.851  1.00  0.00           C  
ATOM   2531  SD  MET A1161     -24.559  16.739  19.719  1.00  0.00           S  
ATOM   2532  CE  MET A1161     -25.395  16.564  18.145  1.00  0.00           C  
ATOM   2533  N   GLU A1448     -22.058  11.754  22.276  1.00  0.00           N  
ATOM   2534  CA  GLU A1448     -22.664  10.508  22.769  1.00  0.00           C  
ATOM   2535  C   GLU A1448     -22.964   9.430  21.720  1.00  0.00           C  
ATOM   2536  O   GLU A1448     -23.836   8.586  21.931  1.00  0.00           O  
ATOM   2537  CB  GLU A1448     -23.927  10.807  23.587  1.00  0.00           C  
ATOM   2538  CG  GLU A1448     -23.652  11.422  24.952  1.00  0.00           C  
ATOM   2539  CD  GLU A1448     -24.899  11.531  25.812  1.00  0.00           C  
ATOM   2540  OE1 GLU A1448     -26.000  11.210  25.317  1.00  0.00           O  
ATOM   2541  OE2 GLU A1448     -24.776  11.941  26.986  1.00  0.00           O  
ATOM   2542  N   ASN A1449     -22.242   9.447  20.604  1.00  0.00           N  
ATOM   2543  CA  ASN A1449     -22.459   8.457  19.548  1.00  0.00           C  
ATOM   2544  C   ASN A1449     -21.354   7.404  19.518  1.00  0.00           C  
ATOM   2545  O   ASN A1449     -21.149   6.678  20.491  1.00  0.00           O  
ATOM   2546  CB  ASN A1449     -22.584   9.137  18.194  1.00  0.00           C  
ATOM   2547  N   ALA A1455     -18.099   7.000  24.564  1.00  0.00           N  
ATOM   2548  CA  ALA A1455     -17.012   6.233  25.160  1.00  0.00           C  
ATOM   2549  C   ALA A1455     -15.653   6.852  24.842  1.00  0.00           C  
ATOM   2550  O   ALA A1455     -14.612   6.238  25.082  1.00  0.00           O  
ATOM   2551  CB  ALA A1455     -17.063   4.785  24.688  1.00  0.00           C  
ATOM   2552  N   CYS A1456     -15.671   8.070  24.307  1.00  0.00           N  
ATOM   2553  CA  CYS A1456     -14.443   8.767  23.932  1.00  0.00           C  
ATOM   2554  C   CYS A1456     -14.682  10.243  23.624  1.00  0.00           C  
ATOM   2555  O   CYS A1456     -15.771  10.634  23.205  1.00  0.00           O  
ATOM   2556  CB  CYS A1456     -13.789   8.086  22.726  1.00  0.00           C  
ATOM   2557  SG  CYS A1456     -14.921   7.751  21.357  1.00  0.00           S  
ATOM   2558  N   ASP A1457     -13.651  11.055  23.837  1.00  0.00           N  
ATOM   2559  CA  ASP A1457     -13.697  12.472  23.500  1.00  0.00           C  
ATOM   2560  C   ASP A1457     -13.035  12.687  22.143  1.00  0.00           C  
ATOM   2561  O   ASP A1457     -11.810  12.740  22.042  1.00  0.00           O  
ATOM   2562  CB  ASP A1457     -12.988  13.298  24.576  1.00  0.00           C  
ATOM   2563  CG  ASP A1457     -13.118  14.793  24.349  1.00  0.00           C  
ATOM   2564  OD1 ASP A1457     -14.000  15.210  23.568  1.00  0.00           O  
ATOM   2565  OD2 ASP A1457     -12.337  15.554  24.959  1.00  0.00           O  
ATOM   2566  N   CYS A1458     -13.852  12.806  21.101  1.00  0.00           N  
ATOM   2567  CA  CYS A1458     -13.337  12.892  19.740  1.00  0.00           C  
ATOM   2568  C   CYS A1458     -13.543  14.267  19.122  1.00  0.00           C  
ATOM   2569  O   CYS A1458     -14.588  14.892  19.300  1.00  0.00           O  
ATOM   2570  CB  CYS A1458     -13.993  11.834  18.854  1.00  0.00           C  
ATOM   2571  SG  CYS A1458     -13.998  10.169  19.546  1.00  0.00           S  
ATOM   2572  N   TRP A1459     -12.532  14.728  18.394  1.00  0.00           N  
ATOM   2573  CA  TRP A1459     -12.623  15.962  17.631  1.00  0.00           C  
ATOM   2574  C   TRP A1459     -12.272  15.682  16.177  1.00  0.00           C  
ATOM   2575  O   TRP A1459     -11.146  15.294  15.866  1.00  0.00           O  
ATOM   2576  CB  TRP A1459     -11.682  17.022  18.205  1.00  0.00           C  
ATOM   2577  CG  TRP A1459     -12.193  17.672  19.451  1.00  0.00           C  
ATOM   2578  CD1 TRP A1459     -12.080  17.204  20.727  1.00  0.00           C  
ATOM   2579  CD2 TRP A1459     -12.897  18.917  19.541  1.00  0.00           C  
ATOM   2580  NE1 TRP A1459     -12.671  18.079  21.607  1.00  0.00           N  
ATOM   2581  CE2 TRP A1459     -13.180  19.139  20.904  1.00  0.00           C  
ATOM   2582  CE3 TRP A1459     -13.316  19.865  18.602  1.00  0.00           C  
ATOM   2583  CZ2 TRP A1459     -13.863  20.268  21.350  1.00  0.00           C  
ATOM   2584  CZ3 TRP A1459     -13.993  20.987  19.048  1.00  0.00           C  
ATOM   2585  CH2 TRP A1459     -14.260  21.179  20.409  1.00  0.00           C  
ATOM   2586  N   ASP A1460     -13.239  15.873  15.287  1.00  0.00           N  
ATOM   2587  CA  ASP A1460     -13.026  15.610  13.870  1.00  0.00           C  
ATOM   2588  C   ASP A1460     -12.771  16.889  13.082  1.00  0.00           C  
ATOM   2589  O   ASP A1460     -13.543  17.845  13.164  1.00  0.00           O  
ATOM   2590  CB  ASP A1460     -14.220  14.859  13.280  1.00  0.00           C  
ATOM   2591  CG  ASP A1460     -14.370  13.463  13.850  1.00  0.00           C  
ATOM   2592  OD1 ASP A1460     -13.475  13.024  14.605  1.00  0.00           O  
ATOM   2593  OD2 ASP A1460     -15.387  12.803  13.544  1.00  0.00           O  
ATOM   2594  N   ALA A1461     -11.679  16.903  12.325  1.00  0.00           N  
ATOM   2595  CA  ALA A1461     -11.378  18.021  11.442  1.00  0.00           C  
ATOM   2596  C   ALA A1461     -12.270  17.940  10.213  1.00  0.00           C  
ATOM   2597  O   ALA A1461     -12.241  16.952   9.478  1.00  0.00           O  
ATOM   2598  CB  ALA A1461      -9.917  18.005  11.042  1.00  0.00           C  
ATOM   2599  N   GLU A1462     -13.070  18.978   9.998  1.00  0.00           N  
ATOM   2600  CA  GLU A1462     -14.018  18.989   8.891  1.00  0.00           C  
ATOM   2601  C   GLU A1462     -13.771  20.149   7.939  1.00  0.00           C  
ATOM   2602  O   GLU A1462     -13.346  21.228   8.352  1.00  0.00           O  
ATOM   2603  CB  GLU A1462     -15.455  19.029   9.414  1.00  0.00           C  
ATOM   2604  CG  GLU A1462     -15.874  17.773  10.160  1.00  0.00           C  
ATOM   2605  CD  GLU A1462     -17.350  17.760  10.501  1.00  0.00           C  
ATOM   2606  OE1 GLU A1462     -17.978  18.840  10.479  1.00  0.00           O  
ATOM   2607  OE2 GLU A1462     -17.883  16.667  10.792  1.00  0.00           O  
ATOM   2608  N   SER A1463     -14.043  19.917   6.660  1.00  0.00           N  
ATOM   2609  CA  SER A1463     -13.856  20.938   5.638  1.00  0.00           C  
ATOM   2610  C   SER A1463     -15.118  21.104   4.802  1.00  0.00           C  
ATOM   2611  O   SER A1463     -15.809  20.128   4.504  1.00  0.00           O  
ATOM   2612  CB  SER A1463     -12.673  20.583   4.739  1.00  0.00           C  
ATOM   2613  OG  SER A1463     -12.870  19.330   4.106  1.00  0.00           O  
ATOM   2614  N   LYS A1464     -15.413  22.345   4.429  1.00  0.00           N  
ATOM   2615  CA  LYS A1464     -16.605  22.642   3.646  1.00  0.00           C  
ATOM   2616  C   LYS A1464     -16.349  22.420   2.160  1.00  0.00           C  
ATOM   2617  O   LYS A1464     -15.490  23.070   1.563  1.00  0.00           O  
ATOM   2618  CB  LYS A1464     -17.075  24.076   3.899  1.00  0.00           C  
ATOM   2619  CG  LYS A1464     -18.449  24.388   3.325  1.00  0.00           C  
ATOM   2620  CD  LYS A1464     -18.925  25.766   3.749  1.00  0.00           C  
ATOM   2621  CE  LYS A1464     -20.316  26.059   3.212  1.00  0.00           C  
ATOM   2622  NZ  LYS A1464     -20.808  27.393   3.656  1.00  0.00           N  
ATOM   2623  N   THR A1465     -17.096  21.491   1.573  1.00  0.00           N  
ATOM   2624  CA  THR A1465     -16.957  21.167   0.159  1.00  0.00           C  
ATOM   2625  C   THR A1465     -18.301  21.285  -0.546  1.00  0.00           C  
ATOM   2626  O   THR A1465     -19.298  21.671   0.064  1.00  0.00           O  
ATOM   2627  CB  THR A1465     -16.428  19.733  -0.042  1.00  0.00           C  
ATOM   2628  OG1 THR A1465     -17.405  18.792   0.421  1.00  0.00           O  
ATOM   2629  CG2 THR A1465     -15.125  19.526   0.716  1.00  0.00           C  
ATOM   2630  N   SER A1475     -18.325  20.948  -1.832  1.00  0.00           N  
ATOM   2631  CA  SER A1475     -19.567  20.943  -2.595  1.00  0.00           C  
ATOM   2632  C   SER A1475     -20.481  19.818  -2.117  1.00  0.00           C  
ATOM   2633  O   SER A1475     -21.644  19.735  -2.513  1.00  0.00           O  
ATOM   2634  CB  SER A1475     -19.282  20.804  -4.091  1.00  0.00           C  
ATOM   2635  OG  SER A1475     -18.634  19.576  -4.375  1.00  0.00           O  
ATOM   2636  N   TYR A1684     -19.942  18.953  -1.263  1.00  0.00           N  
ATOM   2637  CA  TYR A1684     -20.718  17.889  -0.640  1.00  0.00           C  
ATOM   2638  C   TYR A1684     -21.101  18.294   0.781  1.00  0.00           C  
ATOM   2639  O   TYR A1684     -21.771  17.545   1.492  1.00  0.00           O  
ATOM   2640  CB  TYR A1684     -19.918  16.585  -0.609  1.00  0.00           C  
ATOM   2641  CG  TYR A1684     -19.537  16.052  -1.974  1.00  0.00           C  
ATOM   2642  CD1 TYR A1684     -18.360  16.453  -2.595  1.00  0.00           C  
ATOM   2643  CD2 TYR A1684     -20.350  15.141  -2.637  1.00  0.00           C  
ATOM   2644  CE1 TYR A1684     -18.007  15.966  -3.842  1.00  0.00           C  
ATOM   2645  CE2 TYR A1684     -20.005  14.649  -3.884  1.00  0.00           C  
ATOM   2646  CZ  TYR A1684     -18.833  15.065  -4.481  1.00  0.00           C  
ATOM   2647  OH  TYR A1684     -18.486  14.578  -5.720  1.00  0.00           O  
ATOM   2648  N   GLY A1692     -20.670  19.485   1.186  1.00  0.00           N  
ATOM   2649  CA  GLY A1692     -20.925  19.978   2.534  1.00  0.00           C  
ATOM   2650  C   GLY A1692     -19.735  19.766   3.450  1.00  0.00           C  
ATOM   2651  O   GLY A1692     -18.606  19.600   2.987  1.00  0.00           O  
ATOM   2652  N   TRP A1693     -19.988  19.775   4.755  1.00  0.00           N  
ATOM   2653  CA  TRP A1693     -18.937  19.544   5.739  1.00  0.00           C  
ATOM   2654  C   TRP A1693     -18.624  18.058   5.857  1.00  0.00           C  
ATOM   2655  O   TRP A1693     -19.477  17.267   6.260  1.00  0.00           O  
ATOM   2656  CB  TRP A1693     -19.339  20.104   7.104  1.00  0.00           C  
ATOM   2657  CG  TRP A1693     -19.424  21.597   7.136  1.00  0.00           C  
ATOM   2658  CD1 TRP A1693     -20.553  22.355   7.031  1.00  0.00           C  
ATOM   2659  CD2 TRP A1693     -18.334  22.516   7.279  1.00  0.00           C  
ATOM   2660  NE1 TRP A1693     -20.234  23.689   7.103  1.00  0.00           N  
ATOM   2661  CE2 TRP A1693     -18.879  23.815   7.254  1.00  0.00           C  
ATOM   2662  CE3 TRP A1693     -16.952  22.366   7.427  1.00  0.00           C  
ATOM   2663  CZ2 TRP A1693     -18.089  24.959   7.371  1.00  0.00           C  
ATOM   2664  CZ3 TRP A1693     -16.169  23.504   7.542  1.00  0.00           C  
ATOM   2665  CH2 TRP A1693     -16.741  24.782   7.515  1.00  0.00           C  
ATOM   2666  N   ILE A1700     -17.398  17.686   5.503  1.00  0.00           N  
ATOM   2667  CA  ILE A1700     -16.980  16.289   5.549  1.00  0.00           C  
ATOM   2668  C   ILE A1700     -15.812  16.082   6.507  1.00  0.00           C  
ATOM   2669  O   ILE A1700     -15.002  16.985   6.718  1.00  0.00           O  
ATOM   2670  CB  ILE A1700     -16.586  15.766   4.151  1.00  0.00           C  
ATOM   2671  CG1 ILE A1700     -15.436  16.594   3.573  1.00  0.00           C  
ATOM   2672  CG2 ILE A1700     -17.789  15.781   3.215  1.00  0.00           C  
ATOM   2673  CD1 ILE A1700     -14.808  15.989   2.340  1.00  0.00           C  
ATOM   2674  N   GLU A1701     -15.733  14.887   7.082  1.00  0.00           N  
ATOM   2675  CA  GLU A1701     -14.638  14.533   7.977  1.00  0.00           C  
ATOM   2676  C   GLU A1701     -13.409  14.109   7.178  1.00  0.00           C  
ATOM   2677  O   GLU A1701     -13.426  13.083   6.496  1.00  0.00           O  
ATOM   2678  CB  GLU A1701     -15.063  13.405   8.920  1.00  0.00           C  
ATOM   2679  CG  GLU A1701     -13.961  12.923   9.851  1.00  0.00           C  
ATOM   2680  CD  GLU A1701     -14.282  11.588  10.497  1.00  0.00           C  
ATOM   2681  OE1 GLU A1701     -13.393  11.021  11.167  1.00  0.00           O  
ATOM   2682  OE2 GLU A1701     -15.421  11.102  10.331  1.00  0.00           O  
ATOM   2683  N   ILE A1702     -12.345  14.901   7.263  1.00  0.00           N  
ATOM   2684  CA  ILE A1702     -11.107  14.586   6.557  1.00  0.00           C  
ATOM   2685  C   ILE A1702     -10.046  14.016   7.498  1.00  0.00           C  
ATOM   2686  O   ILE A1702      -9.250  13.164   7.103  1.00  0.00           O  
ATOM   2687  CB  ILE A1702     -10.547  15.811   5.800  1.00  0.00           C  
ATOM   2688  CG1 ILE A1702     -10.340  16.990   6.753  1.00  0.00           C  
ATOM   2689  CG2 ILE A1702     -11.477  16.202   4.661  1.00  0.00           C  
ATOM   2690  CD1 ILE A1702      -9.886  18.257   6.066  1.00  0.00           C  
ATOM   2691  N   VAL A1703     -10.043  14.489   8.742  1.00  0.00           N  
ATOM   2692  CA  VAL A1703      -9.125  13.980   9.756  1.00  0.00           C  
ATOM   2693  C   VAL A1703      -9.849  13.780  11.081  1.00  0.00           C  
ATOM   2694  O   VAL A1703     -10.388  14.727  11.654  1.00  0.00           O  
ATOM   2695  CB  VAL A1703      -7.926  14.925   9.979  1.00  0.00           C  
ATOM   2696  CG1 VAL A1703      -7.009  14.371  11.059  1.00  0.00           C  
ATOM   2697  CG2 VAL A1703      -7.159  15.137   8.684  1.00  0.00           C  
ATOM   2698  N   GLY A1704      -9.859  12.542  11.564  1.00  0.00           N  
ATOM   2699  CA  GLY A1704     -10.510  12.224  12.827  1.00  0.00           C  
ATOM   2700  C   GLY A1704      -9.518  12.050  13.959  1.00  0.00           C  
ATOM   2701  O   GLY A1704      -8.700  11.132  13.943  1.00  0.00           O  
ATOM   2702  N   CYS A1705      -9.587  12.941  14.942  1.00  0.00           N  
ATOM   2703  CA  CYS A1705      -8.738  12.844  16.122  1.00  0.00           C  
ATOM   2704  C   CYS A1705      -9.579  12.430  17.323  1.00  0.00           C  
ATOM   2705  O   CYS A1705     -10.604  13.045  17.612  1.00  0.00           O  
ATOM   2706  CB  CYS A1705      -8.039  14.177  16.394  1.00  0.00           C  
ATOM   2707  SG  CYS A1705      -6.887  14.140  17.783  1.00  0.00           S  
ATOM   2708  N   ALA A1706      -9.146  11.385  18.019  1.00  0.00           N  
ATOM   2709  CA  ALA A1706      -9.930  10.836  19.120  1.00  0.00           C  
ATOM   2710  C   ALA A1706      -9.106  10.613  20.384  1.00  0.00           C  
ATOM   2711  O   ALA A1706      -8.068   9.954  20.352  1.00  0.00           O  
ATOM   2712  CB  ALA A1706     -10.598   9.537  18.690  1.00  0.00           C  
ATOM   2713  N   ASP A1707      -9.577  11.172  21.494  1.00  0.00           N  
ATOM   2714  CA  ASP A1707      -8.987  10.898  22.797  1.00  0.00           C  
ATOM   2715  C   ASP A1707      -9.747   9.737  23.426  1.00  0.00           C  
ATOM   2716  O   ASP A1707     -10.973   9.774  23.535  1.00  0.00           O  
ATOM   2717  CB  ASP A1707      -9.052  12.135  23.694  1.00  0.00           C  
ATOM   2718  CG  ASP A1707      -8.176  12.010  24.927  1.00  0.00           C  
ATOM   2719  OD1 ASP A1707      -7.942  10.872  25.388  1.00  0.00           O  
ATOM   2720  OD2 ASP A1707      -7.722  13.055  25.437  1.00  0.00           O  
ATOM   2721  N   ARG A1708      -9.018   8.706  23.838  1.00  0.00           N  
ATOM   2722  CA  ARG A1708      -9.649   7.471  24.279  1.00  0.00           C  
ATOM   2723  C   ARG A1708      -8.974   6.910  25.527  1.00  0.00           C  
ATOM   2724  O   ARG A1708      -7.749   6.803  25.586  1.00  0.00           O  
ATOM   2725  CB  ARG A1708      -9.608   6.444  23.146  1.00  0.00           C  
ATOM   2726  CG  ARG A1708     -10.919   5.724  22.903  1.00  0.00           C  
ATOM   2727  CD  ARG A1708     -11.040   5.312  21.445  1.00  0.00           C  
ATOM   2728  NE  ARG A1708     -12.419   5.004  21.074  1.00  0.00           N  
ATOM   2729  CZ  ARG A1708     -12.844   4.870  19.821  1.00  0.00           C  
ATOM   2730  NH1 ARG A1708     -11.998   5.020  18.811  1.00  0.00           N  
ATOM   2731  NH2 ARG A1708     -14.117   4.589  19.578  1.00  0.00           N  
ATOM   2732  N   SER A1709      -9.782   6.558  26.522  1.00  0.00           N  
ATOM   2733  CA  SER A1709      -9.275   5.974  27.759  1.00  0.00           C  
ATOM   2734  C   SER A1709      -9.445   4.456  27.750  1.00  0.00           C  
ATOM   2735  O   SER A1709      -8.482   3.712  27.942  1.00  0.00           O  
ATOM   2736  CB  SER A1709      -9.985   6.582  28.971  1.00  0.00           C  
ATOM   2737  OG  SER A1709      -9.814   7.988  29.009  1.00  0.00           O  
ATOM   2738  N   CYS A1710     -10.677   4.006  27.530  1.00  0.00           N  
ATOM   2739  CA  CYS A1710     -10.973   2.582  27.401  1.00  0.00           C  
ATOM   2740  C   CYS A1710     -11.201   2.231  25.936  1.00  0.00           C  
ATOM   2741  O   CYS A1710     -12.225   2.592  25.356  1.00  0.00           O  
ATOM   2742  CB  CYS A1710     -12.207   2.206  28.225  1.00  0.00           C  
ATOM   2743  SG  CYS A1710     -11.987   2.307  30.015  1.00  0.00           S  
ATOM   2744  N   TYR A1711     -10.244   1.527  25.341  1.00  0.00           N  
ATOM   2745  CA  TYR A1711     -10.317   1.193  23.922  1.00  0.00           C  
ATOM   2746  C   TYR A1711      -9.981  -0.270  23.643  1.00  0.00           C  
ATOM   2747  O   TYR A1711      -9.989  -1.102  24.550  1.00  0.00           O  
ATOM   2748  CB  TYR A1711      -9.426   2.129  23.098  1.00  0.00           C  
ATOM   2749  CG  TYR A1711      -8.031   2.307  23.653  1.00  0.00           C  
ATOM   2750  CD1 TYR A1711      -7.803   3.088  24.780  1.00  0.00           C  
ATOM   2751  CD2 TYR A1711      -6.939   1.705  23.043  1.00  0.00           C  
ATOM   2752  CE1 TYR A1711      -6.529   3.254  25.290  1.00  0.00           C  
ATOM   2753  CE2 TYR A1711      -5.661   1.868  23.544  1.00  0.00           C  
ATOM   2754  CZ  TYR A1711      -5.462   2.642  24.667  1.00  0.00           C  
ATOM   2755  OH  TYR A1711      -4.190   2.805  25.165  1.00  0.00           O  
ATOM   2756  N   ASP A1725      -9.678  -0.573  22.384  1.00  0.00           N  
ATOM   2757  CA  ASP A1725      -9.536  -1.957  21.930  1.00  0.00           C  
ATOM   2758  C   ASP A1725      -8.194  -2.614  22.269  1.00  0.00           C  
ATOM   2759  O   ASP A1725      -7.983  -3.788  21.964  1.00  0.00           O  
ATOM   2760  CB  ASP A1725      -9.805  -2.051  20.425  1.00  0.00           C  
ATOM   2761  CG  ASP A1725     -11.238  -1.698  20.066  1.00  0.00           C  
ATOM   2762  OD1 ASP A1725     -12.048  -1.472  20.990  1.00  0.00           O  
ATOM   2763  OD2 ASP A1725     -11.556  -1.648  18.859  1.00  0.00           O  
ATOM   2764  N   LEU A1726      -7.295  -1.865  22.899  1.00  0.00           N  
ATOM   2765  CA  LEU A1726      -5.997  -2.410  23.292  1.00  0.00           C  
ATOM   2766  C   LEU A1726      -6.138  -3.353  24.483  1.00  0.00           C  
ATOM   2767  O   LEU A1726      -5.490  -4.398  24.540  1.00  0.00           O  
ATOM   2768  CB  LEU A1726      -5.011  -1.284  23.611  1.00  0.00           C  
ATOM   2769  CG  LEU A1726      -3.578  -1.653  24.004  1.00  0.00           C  
ATOM   2770  CD1 LEU A1726      -2.612  -0.583  23.531  1.00  0.00           C  
ATOM   2771  CD2 LEU A1726      -3.450  -1.867  25.507  1.00  0.00           C  
ATOM   2772  N   SER A1727      -6.991  -2.976  25.430  1.00  0.00           N  
ATOM   2773  CA  SER A1727      -7.245  -3.798  26.608  1.00  0.00           C  
ATOM   2774  C   SER A1727      -8.103  -5.013  26.262  1.00  0.00           C  
ATOM   2775  O   SER A1727      -8.254  -5.929  27.072  1.00  0.00           O  
ATOM   2776  CB  SER A1727      -7.914  -2.967  27.705  1.00  0.00           C  
ATOM   2777  OG  SER A1727      -9.071  -2.312  27.216  1.00  0.00           O  
ATOM   2778  N   CYS A1728      -8.663  -5.013  25.056  1.00  0.00           N  
ATOM   2779  CA  CYS A1728      -9.468  -6.132  24.582  1.00  0.00           C  
ATOM   2780  C   CYS A1728      -8.578  -7.267  24.088  1.00  0.00           C  
ATOM   2781  O   CYS A1728      -8.847  -8.439  24.354  1.00  0.00           O  
ATOM   2782  CB  CYS A1728     -10.413  -5.680  23.468  1.00  0.00           C  
ATOM   2783  SG  CYS A1728     -11.613  -4.429  23.973  1.00  0.00           S  
ATOM   2784  N   HIS A1729      -7.517  -6.912  23.369  1.00  0.00           N  
ATOM   2785  CA  HIS A1729      -6.567  -7.896  22.858  1.00  0.00           C  
ATOM   2786  C   HIS A1729      -5.758  -8.517  23.993  1.00  0.00           C  
ATOM   2787  O   HIS A1729      -5.174  -9.590  23.838  1.00  0.00           O  
ATOM   2788  CB  HIS A1729      -5.637  -7.261  21.820  1.00  0.00           C  
ATOM   2789  CG  HIS A1729      -6.340  -6.803  20.579  1.00  0.00           C  
ATOM   2790  ND1 HIS A1729      -6.727  -5.495  20.382  1.00  0.00           N  
ATOM   2791  CD2 HIS A1729      -6.730  -7.481  19.474  1.00  0.00           C  
ATOM   2792  CE1 HIS A1729      -7.323  -5.386  19.208  1.00  0.00           C  
ATOM   2793  NE2 HIS A1729      -7.339  -6.577  18.637  1.00  0.00           N  
ATOM   2794  N   ALA A1730      -5.733  -7.834  25.133  1.00  0.00           N  
ATOM   2795  CA  ALA A1730      -5.058  -8.340  26.322  1.00  0.00           C  
ATOM   2796  C   ALA A1730      -5.913  -9.392  27.024  1.00  0.00           C  
ATOM   2797  O   ALA A1730      -5.397 -10.241  27.752  1.00  0.00           O  
ATOM   2798  CB  ALA A1730      -4.732  -7.198  27.272  1.00  0.00           C  
ATOM   2799  N   ARG A1731      -7.222  -9.329  26.800  1.00  0.00           N  
ATOM   2800  CA  ARG A1731      -8.152 -10.282  27.396  1.00  0.00           C  
ATOM   2801  C   ARG A1731      -8.696 -11.247  26.348  1.00  0.00           C  
ATOM   2802  O   ARG A1731      -7.942 -12.009  25.743  1.00  0.00           O  
ATOM   2803  CB  ARG A1731      -9.303  -9.549  28.089  1.00  0.00           C  
ATOM   2804  CG  ARG A1731      -8.873  -8.718  29.288  1.00  0.00           C  
ATOM   2805  CD  ARG A1731     -10.045  -7.965  29.898  1.00  0.00           C  
ATOM   2806  NE  ARG A1731      -9.632  -7.159  31.045  1.00  0.00           N  
ATOM   2807  CZ  ARG A1731     -10.439  -6.349  31.723  1.00  0.00           C  
ATOM   2808  NH1 ARG A1731     -11.713  -6.230  31.374  1.00  0.00           N  
ATOM   2809  NH2 ARG A1731      -9.972  -5.655  32.753  1.00  0.00           N  
ATOM   2810  N   LYS A1732      -2.761  -5.145  23.892  1.00  0.00           N  
ATOM   2811  CA  LYS A1732      -1.744  -6.180  24.037  1.00  0.00           C  
ATOM   2812  C   LYS A1732      -1.325  -6.341  25.494  1.00  0.00           C  
ATOM   2813  O   LYS A1732      -1.526  -7.398  26.093  1.00  0.00           O  
ATOM   2814  CB  LYS A1732      -0.537  -5.864  23.166  1.00  0.00           C  
ATOM   2815  N   ARG A1733      -0.744  -5.287  26.059  1.00  0.00           N  
ATOM   2816  CA  ARG A1733      -0.288  -5.313  27.444  1.00  0.00           C  
ATOM   2817  C   ARG A1733      -0.366  -3.929  28.083  1.00  0.00           C  
ATOM   2818  O   ARG A1733      -0.968  -3.010  27.527  1.00  0.00           O  
ATOM   2819  CB  ARG A1733       1.132  -5.856  27.525  1.00  0.00           C  
ATOM   2820  N   PHE A1738       0.248  -3.792  29.254  1.00  0.00           N  
ATOM   2821  CA  PHE A1738       0.277  -2.520  29.964  1.00  0.00           C  
ATOM   2822  C   PHE A1738       1.705  -2.001  30.088  1.00  0.00           C  
ATOM   2823  O   PHE A1738       2.634  -2.571  29.517  1.00  0.00           O  
ATOM   2824  CB  PHE A1738      -0.356  -2.664  31.349  1.00  0.00           C  
ATOM   2825  CG  PHE A1738      -1.810  -3.036  31.312  1.00  0.00           C  
ATOM   2826  CD1 PHE A1738      -2.215  -4.339  31.556  1.00  0.00           C  
ATOM   2827  CD2 PHE A1738      -2.771  -2.085  31.025  1.00  0.00           C  
ATOM   2828  CE1 PHE A1738      -3.557  -4.683  31.520  1.00  0.00           C  
ATOM   2829  CE2 PHE A1738      -4.112  -2.425  30.986  1.00  0.00           C  
ATOM   2830  CZ  PHE A1738      -4.506  -3.723  31.235  1.00  0.00           C  
ATOM   2831  N   GLN A1739       1.871  -0.915  30.836  1.00  0.00           N  
ATOM   2832  CA  GLN A1739       3.186  -0.320  31.039  1.00  0.00           C  
ATOM   2833  C   GLN A1739       3.514  -0.214  32.523  1.00  0.00           C  
ATOM   2834  O   GLN A1739       2.810   0.459  33.276  1.00  0.00           O  
ATOM   2835  CB  GLN A1739       3.257   1.063  30.387  1.00  0.00           C  
ATOM   2836  CG  GLN A1739       2.969   1.066  28.893  1.00  0.00           C  
ATOM   2837  CD  GLN A1739       3.161   2.433  28.262  1.00  0.00           C  
ATOM   2838  OE1 GLN A1739       3.417   3.420  28.953  1.00  0.00           O  
ATOM   2839  NE2 GLN A1739       3.037   2.497  26.942  1.00  0.00           N  
ATOM   2840  N   LYS A1740       4.584  -0.883  32.939  1.00  0.00           N  
ATOM   2841  CA  LYS A1740       5.018  -0.845  34.331  1.00  0.00           C  
ATOM   2842  C   LYS A1740       5.834   0.411  34.617  1.00  0.00           C  
ATOM   2843  O   LYS A1740       6.636   0.843  33.789  1.00  0.00           O  
ATOM   2844  CB  LYS A1740       5.823  -2.101  34.681  1.00  0.00           C  
ATOM   2845  CG  LYS A1740       6.981  -2.390  33.737  1.00  0.00           C  
ATOM   2846  CD  LYS A1740       7.680  -3.690  34.101  1.00  0.00           C  
ATOM   2847  CE  LYS A1740       8.804  -4.003  33.127  1.00  0.00           C  
ATOM   2848  NZ  LYS A1740       9.463  -5.302  33.437  1.00  0.00           N  
ATOM   2849  N   THR A1741       5.622   0.997  35.791  1.00  0.00           N  
ATOM   2850  CA  THR A1741       6.326   2.217  36.172  1.00  0.00           C  
ATOM   2851  C   THR A1741       7.465   1.928  37.147  1.00  0.00           C  
ATOM   2852  O   THR A1741       7.758   0.770  37.449  1.00  0.00           O  
ATOM   2853  CB  THR A1741       5.369   3.258  36.791  1.00  0.00           C  
ATOM   2854  OG1 THR A1741       6.063   4.498  36.975  1.00  0.00           O  
ATOM   2855  CG2 THR A1741       4.850   2.777  38.131  1.00  0.00           C  
ATOM   2856  N   LEU A1742       8.105   2.988  37.631  1.00  0.00           N  
ATOM   2857  CA  LEU A1742       9.213   2.858  38.572  1.00  0.00           C  
ATOM   2858  C   LEU A1742       8.720   2.539  39.982  1.00  0.00           C  
ATOM   2859  O   LEU A1742       9.457   1.977  40.793  1.00  0.00           O  
ATOM   2860  CB  LEU A1742      10.059   4.135  38.583  1.00  0.00           C  
ATOM   2861  CG  LEU A1742      10.764   4.515  37.278  1.00  0.00           C  
ATOM   2862  CD1 LEU A1742      11.406   5.890  37.395  1.00  0.00           C  
ATOM   2863  CD2 LEU A1742      11.800   3.466  36.891  1.00  0.00           C  
ATOM   2864  N   TYR A1765       7.472   2.899  40.266  1.00  0.00           N  
ATOM   2865  CA  TYR A1765       6.872   2.638  41.571  1.00  0.00           C  
ATOM   2866  C   TYR A1765       6.051   1.350  41.566  1.00  0.00           C  
ATOM   2867  O   TYR A1765       5.112   1.202  42.349  1.00  0.00           O  
ATOM   2868  CB  TYR A1765       5.996   3.816  42.007  1.00  0.00           C  
ATOM   2869  CG  TYR A1765       6.762   5.098  42.249  1.00  0.00           C  
ATOM   2870  CD1 TYR A1765       6.843   6.078  41.267  1.00  0.00           C  
ATOM   2871  CD2 TYR A1765       7.405   5.328  43.460  1.00  0.00           C  
ATOM   2872  CE1 TYR A1765       7.543   7.253  41.485  1.00  0.00           C  
ATOM   2873  CE2 TYR A1765       8.108   6.499  43.687  1.00  0.00           C  
ATOM   2874  CZ  TYR A1765       8.173   7.457  42.695  1.00  0.00           C  
ATOM   2875  OH  TYR A1765       8.870   8.623  42.915  1.00  0.00           O  
ATOM   2876  N   VAL A1767       6.417   0.423  40.682  1.00  0.00           N  
ATOM   2877  CA  VAL A1767       5.717  -0.855  40.543  1.00  0.00           C  
ATOM   2878  C   VAL A1767       4.210  -0.653  40.380  1.00  0.00           C  
ATOM   2879  O   VAL A1767       3.422  -1.005  41.259  1.00  0.00           O  
ATOM   2880  CB  VAL A1767       6.004  -1.803  41.734  1.00  0.00           C  
ATOM   2881  CG1 VAL A1767       5.413  -3.184  41.474  1.00  0.00           C  
ATOM   2882  CG2 VAL A1767       7.504  -1.909  41.977  1.00  0.00           C  
ATOM   2883  N   GLU A1768       3.818  -0.078  39.248  1.00  0.00           N  
ATOM   2884  CA  GLU A1768       2.411   0.192  38.970  1.00  0.00           C  
ATOM   2885  C   GLU A1768       2.072  -0.109  37.514  1.00  0.00           C  
ATOM   2886  O   GLU A1768       2.679   0.445  36.597  1.00  0.00           O  
ATOM   2887  CB  GLU A1768       2.066   1.647  39.305  1.00  0.00           C  
ATOM   2888  CG  GLU A1768       0.640   2.054  38.961  1.00  0.00           C  
ATOM   2889  CD  GLU A1768       0.401   3.545  39.119  1.00  0.00           C  
ATOM   2890  OE1 GLU A1768       1.389   4.303  39.225  1.00  0.00           O  
ATOM   2891  OE2 GLU A1768      -0.777   3.961  39.132  1.00  0.00           O  
ATOM   2892  N   GLU A1770       1.102  -0.995  37.313  1.00  0.00           N  
ATOM   2893  CA  GLU A1770       0.635  -1.332  35.974  1.00  0.00           C  
ATOM   2894  C   GLU A1770      -0.261  -0.221  35.441  1.00  0.00           C  
ATOM   2895  O   GLU A1770      -1.318   0.061  36.006  1.00  0.00           O  
ATOM   2896  CB  GLU A1770      -0.120  -2.662  35.985  1.00  0.00           C  
ATOM   2897  CG  GLU A1770       0.732  -3.858  36.383  1.00  0.00           C  
ATOM   2898  CD  GLU A1770      -0.049  -5.159  36.390  1.00  0.00           C  
ATOM   2899  OE1 GLU A1770      -1.287  -5.116  36.220  1.00  0.00           O  
ATOM   2900  OE2 GLU A1770       0.575  -6.227  36.565  1.00  0.00           O  
ATOM   2901  N   VAL A1771       0.169   0.409  34.352  1.00  0.00           N  
ATOM   2902  CA  VAL A1771      -0.548   1.553  33.801  1.00  0.00           C  
ATOM   2903  C   VAL A1771      -1.157   1.265  32.430  1.00  0.00           C  
ATOM   2904  O   VAL A1771      -0.451   0.911  31.486  1.00  0.00           O  
ATOM   2905  CB  VAL A1771       0.366   2.794  33.698  1.00  0.00           C  
ATOM   2906  CG1 VAL A1771      -0.400   3.975  33.119  1.00  0.00           C  
ATOM   2907  CG2 VAL A1771       0.945   3.146  35.060  1.00  0.00           C  
ATOM   2908  N   VAL A1772      -2.477   1.416  32.341  1.00  0.00           N  
ATOM   2909  CA  VAL A1772      -3.193   1.353  31.072  1.00  0.00           C  
ATOM   2910  C   VAL A1772      -3.177   2.745  30.463  1.00  0.00           C  
ATOM   2911  O   VAL A1772      -3.892   3.632  30.931  1.00  0.00           O  
ATOM   2912  CB  VAL A1772      -4.672   0.984  31.273  1.00  0.00           C  
ATOM   2913  CG1 VAL A1772      -5.270   0.456  29.972  1.00  0.00           C  
ATOM   2914  CG2 VAL A1772      -4.837  -0.017  32.408  1.00  0.00           C  
ATOM   2915  N   PRO A1773      -2.370   2.948  29.413  1.00  0.00           N  
ATOM   2916  CA  PRO A1773      -2.228   4.293  28.870  1.00  0.00           C  
ATOM   2917  C   PRO A1773      -3.422   4.726  28.024  1.00  0.00           C  
ATOM   2918  O   PRO A1773      -4.012   3.908  27.320  1.00  0.00           O  
ATOM   2919  CB  PRO A1773      -0.977   4.181  27.997  1.00  0.00           C  
ATOM   2920  CG  PRO A1773      -0.954   2.762  27.561  1.00  0.00           C  
ATOM   2921  CD  PRO A1773      -1.561   1.959  28.680  1.00  0.00           C  
ATOM   2922  N   ASN A1774      -3.772   6.006  28.106  1.00  0.00           N  
ATOM   2923  CA  ASN A1774      -4.770   6.584  27.216  1.00  0.00           C  
ATOM   2924  C   ASN A1774      -4.163   6.765  25.833  1.00  0.00           C  
ATOM   2925  O   ASN A1774      -2.943   6.722  25.679  1.00  0.00           O  
ATOM   2926  CB  ASN A1774      -5.261   7.931  27.751  1.00  0.00           C  
ATOM   2927  CG  ASN A1774      -6.001   7.803  29.069  1.00  0.00           C  
ATOM   2928  OD1 ASN A1774      -6.176   6.703  29.595  1.00  0.00           O  
ATOM   2929  ND2 ASN A1774      -6.440   8.933  29.610  1.00  0.00           N  
ATOM   2930  N   VAL A1775      -5.004   6.965  24.825  1.00  0.00           N  
ATOM   2931  CA  VAL A1775      -4.502   7.102  23.463  1.00  0.00           C  
ATOM   2932  C   VAL A1775      -5.205   8.199  22.662  1.00  0.00           C  
ATOM   2933  O   VAL A1775      -6.434   8.249  22.590  1.00  0.00           O  
ATOM   2934  CB  VAL A1775      -4.560   5.759  22.695  1.00  0.00           C  
ATOM   2935  CG1 VAL A1775      -6.001   5.362  22.403  1.00  0.00           C  
ATOM   2936  CG2 VAL A1775      -3.750   5.846  21.410  1.00  0.00           C  
ATOM   2937  N   ILE A1776      -4.408   9.084  22.072  1.00  0.00           N  
ATOM   2938  CA  ILE A1776      -4.919  10.076  21.137  1.00  0.00           C  
ATOM   2939  C   ILE A1776      -4.621   9.588  19.724  1.00  0.00           C  
ATOM   2940  O   ILE A1776      -3.459   9.435  19.343  1.00  0.00           O  
ATOM   2941  CB  ILE A1776      -4.296  11.469  21.369  1.00  0.00           C  
ATOM   2942  CG1 ILE A1776      -4.839  12.097  22.656  1.00  0.00           C  
ATOM   2943  CG2 ILE A1776      -4.586  12.389  20.194  1.00  0.00           C  
ATOM   2944  CD1 ILE A1776      -4.291  11.486  23.931  1.00  0.00           C  
ATOM   2945  N   GLU A1777      -5.674   9.329  18.957  1.00  0.00           N  
ATOM   2946  CA  GLU A1777      -5.520   8.704  17.648  1.00  0.00           C  
ATOM   2947  C   GLU A1777      -6.036   9.560  16.494  1.00  0.00           C  
ATOM   2948  O   GLU A1777      -7.197   9.446  16.102  1.00  0.00           O  
ATOM   2949  CB  GLU A1777      -6.181   7.320  17.634  1.00  0.00           C  
ATOM   2950  CG  GLU A1777      -7.546   7.262  18.306  1.00  0.00           C  
ATOM   2951  CD  GLU A1777      -8.112   5.854  18.364  1.00  0.00           C  
ATOM   2952  OE1 GLU A1777      -7.325   4.887  18.275  1.00  0.00           O  
ATOM   2953  OE2 GLU A1777      -9.346   5.714  18.502  1.00  0.00           O  
ATOM   2954  N   PRO A1778      -5.166  10.422  15.944  1.00  0.00           N  
ATOM   2955  CA  PRO A1778      -5.493  11.211  14.761  1.00  0.00           C  
ATOM   2956  C   PRO A1778      -5.387  10.371  13.491  1.00  0.00           C  
ATOM   2957  O   PRO A1778      -4.306   9.883  13.161  1.00  0.00           O  
ATOM   2958  CB  PRO A1778      -4.418  12.311  14.754  1.00  0.00           C  
ATOM   2959  CG  PRO A1778      -3.606  12.121  16.012  1.00  0.00           C  
ATOM   2960  CD  PRO A1778      -3.809  10.709  16.432  1.00  0.00           C  
ATOM   2961  N   SER A1779      -6.505  10.203  12.790  1.00  0.00           N  
ATOM   2962  CA  SER A1779      -6.524   9.433  11.551  1.00  0.00           C  
ATOM   2963  C   SER A1779      -6.756  10.336  10.343  1.00  0.00           C  
ATOM   2964  O   SER A1779      -7.768  11.033  10.262  1.00  0.00           O  
ATOM   2965  CB  SER A1779      -7.593   8.337  11.612  1.00  0.00           C  
ATOM   2966  OG  SER A1779      -8.879   8.887  11.838  1.00  0.00           O  
ATOM   2967  N   PHE A1782      -5.812  10.313   9.406  1.00  0.00           N  
ATOM   2968  CA  PHE A1782      -5.861  11.175   8.227  1.00  0.00           C  
ATOM   2969  C   PHE A1782      -6.358  10.421   6.991  1.00  0.00           C  
ATOM   2970  O   PHE A1782      -5.756   9.433   6.574  1.00  0.00           O  
ATOM   2971  CB  PHE A1782      -4.478  11.773   7.951  1.00  0.00           C  
ATOM   2972  CG  PHE A1782      -3.905  12.549   9.108  1.00  0.00           C  
ATOM   2973  CD1 PHE A1782      -3.442  11.895  10.240  1.00  0.00           C  
ATOM   2974  CD2 PHE A1782      -3.815  13.930   9.057  1.00  0.00           C  
ATOM   2975  CE1 PHE A1782      -2.911  12.603  11.302  1.00  0.00           C  
ATOM   2976  CE2 PHE A1782      -3.285  14.645  10.115  1.00  0.00           C  
ATOM   2977  CZ  PHE A1782      -2.833  13.980  11.239  1.00  0.00           C  
ATOM   2978  N   GLY A1783      -7.460  10.893   6.413  1.00  0.00           N  
ATOM   2979  CA  GLY A1783      -8.023  10.299   5.197  1.00  0.00           C  
ATOM   2980  C   GLY A1783      -7.534  11.071   3.986  1.00  0.00           C  
ATOM   2981  O   GLY A1783      -8.067  12.134   3.662  1.00  0.00           O  
ATOM   2982  N   LEU A1784      -6.531  10.519   3.307  1.00  0.00           N  
ATOM   2983  CA  LEU A1784      -5.696  11.303   2.395  1.00  0.00           C  
ATOM   2984  C   LEU A1784      -6.351  11.656   1.067  1.00  0.00           C  
ATOM   2985  O   LEU A1784      -6.008  12.664   0.447  1.00  0.00           O  
ATOM   2986  CB  LEU A1784      -4.374  10.577   2.147  1.00  0.00           C  
ATOM   2987  CG  LEU A1784      -3.561  10.246   3.400  1.00  0.00           C  
ATOM   2988  CD1 LEU A1784      -2.399   9.330   3.050  1.00  0.00           C  
ATOM   2989  CD2 LEU A1784      -3.057  11.516   4.071  1.00  0.00           C  
ATOM   2990  N   GLY A1785      -7.280  10.816   0.627  1.00  0.00           N  
ATOM   2991  CA  GLY A1785      -8.026  11.083  -0.594  1.00  0.00           C  
ATOM   2992  C   GLY A1785      -8.957  12.261  -0.397  1.00  0.00           C  
ATOM   2993  O   GLY A1785      -9.082  13.122  -1.270  1.00  0.00           O  
ATOM   2994  N   ARG A1786      -9.610  12.297   0.761  1.00  0.00           N  
ATOM   2995  CA  ARG A1786     -10.503  13.396   1.104  1.00  0.00           C  
ATOM   2996  C   ARG A1786      -9.724  14.685   1.320  1.00  0.00           C  
ATOM   2997  O   ARG A1786     -10.119  15.746   0.837  1.00  0.00           O  
ATOM   2998  CB  ARG A1786     -11.314  13.061   2.352  1.00  0.00           C  
ATOM   2999  CG  ARG A1786     -12.312  11.945   2.149  1.00  0.00           C  
ATOM   3000  CD  ARG A1786     -13.194  11.794   3.364  1.00  0.00           C  
ATOM   3001  NE  ARG A1786     -14.242  10.804   3.150  1.00  0.00           N  
ATOM   3002  CZ  ARG A1786     -15.263  10.613   3.977  1.00  0.00           C  
ATOM   3003  NH1 ARG A1786     -15.374  11.349   5.074  1.00  0.00           N  
ATOM   3004  NH2 ARG A1786     -16.175   9.688   3.706  1.00  0.00           N  
ATOM   3005  N   ILE A1787      -8.618  14.591   2.052  1.00  0.00           N  
ATOM   3006  CA  ILE A1787      -7.729  15.728   2.223  1.00  0.00           C  
ATOM   3007  C   ILE A1787      -7.359  16.274   0.852  1.00  0.00           C  
ATOM   3008  O   ILE A1787      -7.441  17.476   0.607  1.00  0.00           O  
ATOM   3009  CB  ILE A1787      -6.443  15.339   2.981  1.00  0.00           C  
ATOM   3010  CG1 ILE A1787      -6.766  14.984   4.434  1.00  0.00           C  
ATOM   3011  CG2 ILE A1787      -5.424  16.470   2.927  1.00  0.00           C  
ATOM   3012  CD1 ILE A1787      -5.571  14.487   5.225  1.00  0.00           C  
ATOM   3013  N   MET A1788      -6.973  15.371  -0.044  1.00  0.00           N  
ATOM   3014  CA  MET A1788      -6.535  15.738  -1.384  1.00  0.00           C  
ATOM   3015  C   MET A1788      -7.654  16.387  -2.189  1.00  0.00           C  
ATOM   3016  O   MET A1788      -7.430  17.369  -2.897  1.00  0.00           O  
ATOM   3017  CB  MET A1788      -6.015  14.504  -2.120  1.00  0.00           C  
ATOM   3018  CG  MET A1788      -4.949  14.802  -3.155  1.00  0.00           C  
ATOM   3019  SD  MET A1788      -4.257  13.297  -3.866  1.00  0.00           S  
ATOM   3020  CE  MET A1788      -3.861  12.374  -2.384  1.00  0.00           C  
ATOM   3021  N   TYR A1789      -8.857  15.833  -2.080  1.00  0.00           N  
ATOM   3022  CA  TYR A1789     -10.001  16.367  -2.804  1.00  0.00           C  
ATOM   3023  C   TYR A1789     -10.390  17.736  -2.265  1.00  0.00           C  
ATOM   3024  O   TYR A1789     -10.826  18.609  -3.015  1.00  0.00           O  
ATOM   3025  CB  TYR A1789     -11.191  15.413  -2.729  1.00  0.00           C  
ATOM   3026  CG  TYR A1789     -12.370  15.887  -3.541  1.00  0.00           C  
ATOM   3027  CD1 TYR A1789     -12.408  15.701  -4.916  1.00  0.00           C  
ATOM   3028  CD2 TYR A1789     -13.439  16.536  -2.937  1.00  0.00           C  
ATOM   3029  CE1 TYR A1789     -13.480  16.140  -5.667  1.00  0.00           C  
ATOM   3030  CE2 TYR A1789     -14.515  16.979  -3.679  1.00  0.00           C  
ATOM   3031  CZ  TYR A1789     -14.531  16.779  -5.044  1.00  0.00           C  
ATOM   3032  OH  TYR A1789     -15.602  17.217  -5.788  1.00  0.00           O  
ATOM   3033  N   THR A1790     -10.230  17.914  -0.958  1.00  0.00           N  
ATOM   3034  CA  THR A1790     -10.488  19.194  -0.323  1.00  0.00           C  
ATOM   3035  C   THR A1790      -9.539  20.242  -0.888  1.00  0.00           C  
ATOM   3036  O   THR A1790      -9.932  21.383  -1.133  1.00  0.00           O  
ATOM   3037  CB  THR A1790     -10.296  19.110   1.197  1.00  0.00           C  
ATOM   3038  OG1 THR A1790     -11.017  17.983   1.711  1.00  0.00           O  
ATOM   3039  CG2 THR A1790     -10.790  20.381   1.866  1.00  0.00           C  
ATOM   3040  N   VAL A1791      -8.287  19.843  -1.098  1.00  0.00           N  
ATOM   3041  CA  VAL A1791      -7.293  20.732  -1.685  1.00  0.00           C  
ATOM   3042  C   VAL A1791      -7.677  21.079  -3.120  1.00  0.00           C  
ATOM   3043  O   VAL A1791      -7.546  22.226  -3.541  1.00  0.00           O  
ATOM   3044  CB  VAL A1791      -5.882  20.116  -1.657  1.00  0.00           C  
ATOM   3045  CG1 VAL A1791      -4.854  21.123  -2.147  1.00  0.00           C  
ATOM   3046  CG2 VAL A1791      -5.538  19.656  -0.255  1.00  0.00           C  
ATOM   3047  N   PHE A1792      -8.160  20.087  -3.862  1.00  0.00           N  
ATOM   3048  CA  PHE A1792      -8.628  20.322  -5.222  1.00  0.00           C  
ATOM   3049  C   PHE A1792      -9.693  21.411  -5.241  1.00  0.00           C  
ATOM   3050  O   PHE A1792      -9.656  22.314  -6.075  1.00  0.00           O  
ATOM   3051  CB  PHE A1792      -9.207  19.046  -5.837  1.00  0.00           C  
ATOM   3052  CG  PHE A1792      -8.186  17.981  -6.113  1.00  0.00           C  
ATOM   3053  CD1 PHE A1792      -8.490  16.646  -5.910  1.00  0.00           C  
ATOM   3054  CD2 PHE A1792      -6.923  18.313  -6.577  1.00  0.00           C  
ATOM   3055  CE1 PHE A1792      -7.557  15.660  -6.165  1.00  0.00           C  
ATOM   3056  CE2 PHE A1792      -5.984  17.331  -6.833  1.00  0.00           C  
ATOM   3057  CZ  PHE A1792      -6.302  16.003  -6.626  1.00  0.00           C  
ATOM   3058  N   GLU A1793     -10.638  21.320  -4.310  1.00  0.00           N  
ATOM   3059  CA  GLU A1793     -11.800  22.208  -4.299  1.00  0.00           C  
ATOM   3060  C   GLU A1793     -11.513  23.603  -3.753  1.00  0.00           C  
ATOM   3061  O   GLU A1793     -12.164  24.571  -4.143  1.00  0.00           O  
ATOM   3062  CB  GLU A1793     -12.949  21.583  -3.508  1.00  0.00           C  
ATOM   3063  CG  GLU A1793     -13.801  20.614  -4.303  1.00  0.00           C  
ATOM   3064  CD  GLU A1793     -15.196  20.472  -3.729  1.00  0.00           C  
ATOM   3065  OE1 GLU A1793     -15.943  19.582  -4.187  1.00  0.00           O  
ATOM   3066  OE2 GLU A1793     -15.549  21.256  -2.822  1.00  0.00           O  
ATOM   3067  N   HIS A1794     -10.548  23.701  -2.848  1.00  0.00           N  
ATOM   3068  CA  HIS A1794     -10.213  24.973  -2.219  1.00  0.00           C  
ATOM   3069  C   HIS A1794      -9.141  25.700  -3.007  1.00  0.00           C  
ATOM   3070  O   HIS A1794      -8.687  26.777  -2.619  1.00  0.00           O  
ATOM   3071  CB  HIS A1794      -9.708  24.730  -0.803  1.00  0.00           C  
ATOM   3072  CG  HIS A1794     -10.770  24.271   0.141  1.00  0.00           C  
ATOM   3073  ND1 HIS A1794     -10.629  24.348   1.509  1.00  0.00           N  
ATOM   3074  CD2 HIS A1794     -11.999  23.748  -0.084  1.00  0.00           C  
ATOM   3075  CE1 HIS A1794     -11.719  23.877   2.087  1.00  0.00           C  
ATOM   3076  NE2 HIS A1794     -12.567  23.510   1.143  1.00  0.00           N  
ATOM   3077  N   THR A1795      -8.744  25.102  -4.121  1.00  0.00           N  
ATOM   3078  CA  THR A1795      -7.578  25.557  -4.854  1.00  0.00           C  
ATOM   3079  C   THR A1795      -7.883  25.761  -6.336  1.00  0.00           C  
ATOM   3080  O   THR A1795      -7.181  26.500  -7.028  1.00  0.00           O  
ATOM   3081  CB  THR A1795      -6.414  24.568  -4.651  1.00  0.00           C  
ATOM   3082  OG1 THR A1795      -5.650  24.962  -3.504  1.00  0.00           O  
ATOM   3083  CG2 THR A1795      -5.515  24.526  -5.857  1.00  0.00           C  
ATOM   3084  N   PHE A1796      -8.941  25.113  -6.813  1.00  0.00           N  
ATOM   3085  CA  PHE A1796      -9.361  25.247  -8.202  1.00  0.00           C  
ATOM   3086  C   PHE A1796      -9.877  26.654  -8.483  1.00  0.00           C  
ATOM   3087  O   PHE A1796     -10.792  27.133  -7.814  1.00  0.00           O  
ATOM   3088  CB  PHE A1796     -10.443  24.217  -8.533  1.00  0.00           C  
ATOM   3089  CG  PHE A1796     -10.894  24.246  -9.966  1.00  0.00           C  
ATOM   3090  CD1 PHE A1796     -12.037  24.937 -10.334  1.00  0.00           C  
ATOM   3091  CD2 PHE A1796     -10.176  23.578 -10.944  1.00  0.00           C  
ATOM   3092  CE1 PHE A1796     -12.455  24.963 -11.653  1.00  0.00           C  
ATOM   3093  CE2 PHE A1796     -10.590  23.600 -12.263  1.00  0.00           C  
ATOM   3094  CZ  PHE A1796     -11.728  24.293 -12.619  1.00  0.00           C  
ATOM   3095  N   HIS A1797      -9.282  27.312  -9.473  1.00  0.00           N  
ATOM   3096  CA  HIS A1797      -9.712  28.649  -9.872  1.00  0.00           C  
ATOM   3097  C   HIS A1797      -9.841  28.770 -11.387  1.00  0.00           C  
ATOM   3098  O   HIS A1797      -9.200  28.033 -12.138  1.00  0.00           O  
ATOM   3099  CB  HIS A1797      -8.743  29.713  -9.352  1.00  0.00           C  
ATOM   3100  CG  HIS A1797      -8.633  29.762  -7.860  1.00  0.00           C  
ATOM   3101  ND1 HIS A1797      -9.714  30.005  -7.041  1.00  0.00           N  
ATOM   3102  CD2 HIS A1797      -7.565  29.617  -7.040  1.00  0.00           C  
ATOM   3103  CE1 HIS A1797      -9.320  29.996  -5.780  1.00  0.00           C  
ATOM   3104  NE2 HIS A1797      -8.020  29.763  -5.752  1.00  0.00           N  
ATOM   3105  N   VAL A1798     -10.676  29.708 -11.826  1.00  0.00           N  
ATOM   3106  CA  VAL A1798     -10.854  29.990 -13.246  1.00  0.00           C  
ATOM   3107  C   VAL A1798     -10.332  31.390 -13.560  1.00  0.00           C  
ATOM   3108  O   VAL A1798     -10.624  32.345 -12.839  1.00  0.00           O  
ATOM   3109  CB  VAL A1798     -12.334  29.884 -13.662  1.00  0.00           C  
ATOM   3110  CG1 VAL A1798     -12.495  30.198 -15.140  1.00  0.00           C  
ATOM   3111  CG2 VAL A1798     -12.878  28.497 -13.346  1.00  0.00           C  
ATOM   3112  N   ARG A1799      -9.562  31.507 -14.636  1.00  0.00           N  
ATOM   3113  CA  ARG A1799      -8.890  32.763 -14.963  1.00  0.00           C  
ATOM   3114  C   ARG A1799      -9.750  33.782 -15.714  1.00  0.00           C  
ATOM   3115  O   ARG A1799     -10.814  33.457 -16.242  1.00  0.00           O  
ATOM   3116  CB  ARG A1799      -7.595  32.492 -15.734  1.00  0.00           C  
ATOM   3117  CG  ARG A1799      -6.406  32.181 -14.838  1.00  0.00           C  
ATOM   3118  CD  ARG A1799      -5.259  31.572 -15.628  1.00  0.00           C  
ATOM   3119  NE  ARG A1799      -4.037  31.389 -14.842  1.00  0.00           N  
ATOM   3120  CZ  ARG A1799      -3.725  32.067 -13.739  1.00  0.00           C  
ATOM   3121  NH1 ARG A1799      -4.539  32.999 -13.263  1.00  0.00           N  
ATOM   3122  NH2 ARG A1799      -2.585  31.813 -13.111  1.00  0.00           N  
ATOM   3123  N   GLU A1800      -9.256  35.019 -15.743  1.00  0.00           N  
ATOM   3124  CA  GLU A1800      -9.882  36.137 -16.452  1.00  0.00           C  
ATOM   3125  C   GLU A1800     -10.262  35.825 -17.895  1.00  0.00           C  
ATOM   3126  O   GLU A1800     -11.218  36.392 -18.426  1.00  0.00           O  
ATOM   3127  CB  GLU A1800      -8.936  37.337 -16.464  1.00  0.00           C  
ATOM   3128  CG  GLU A1800      -9.173  38.357 -15.375  1.00  0.00           C  
ATOM   3129  CD  GLU A1800      -8.540  39.695 -15.708  1.00  0.00           C  
ATOM   3130  OE1 GLU A1800      -7.584  39.719 -16.513  1.00  0.00           O  
ATOM   3131  OE2 GLU A1800      -8.999  40.723 -15.168  1.00  0.00           O  
ATOM   3132  N   GLY A1801      -9.495  34.941 -18.528  1.00  0.00           N  
ATOM   3133  CA  GLY A1801      -9.706  34.571 -19.927  1.00  0.00           C  
ATOM   3134  C   GLY A1801     -11.029  35.038 -20.504  1.00  0.00           C  
ATOM   3135  O   GLY A1801     -11.566  34.425 -21.427  1.00  0.00           O  
ATOM   3136  N   GLN A1804     -11.520  30.402 -21.770  1.00  0.00           N  
ATOM   3137  CA  GLN A1804     -11.811  29.966 -20.409  1.00  0.00           C  
ATOM   3138  C   GLN A1804     -10.731  29.018 -19.900  1.00  0.00           C  
ATOM   3139  O   GLN A1804     -10.800  27.807 -20.120  1.00  0.00           O  
ATOM   3140  CB  GLN A1804     -13.178  29.303 -20.347  1.00  0.00           C  
ATOM   3141  N   ARG A1805      -9.733  29.576 -19.220  1.00  0.00           N  
ATOM   3142  CA  ARG A1805      -8.612  28.787 -18.716  1.00  0.00           C  
ATOM   3143  C   ARG A1805      -8.775  28.419 -17.243  1.00  0.00           C  
ATOM   3144  O   ARG A1805      -9.623  28.972 -16.542  1.00  0.00           O  
ATOM   3145  CB  ARG A1805      -7.289  29.522 -18.945  1.00  0.00           C  
ATOM   3146  CG  ARG A1805      -6.863  29.573 -20.404  1.00  0.00           C  
ATOM   3147  CD  ARG A1805      -5.518  30.260 -20.571  1.00  0.00           C  
ATOM   3148  NE  ARG A1805      -5.052  30.215 -21.954  1.00  0.00           N  
ATOM   3149  CZ  ARG A1805      -3.924  30.773 -22.383  1.00  0.00           C  
ATOM   3150  NH1 ARG A1805      -3.138  31.424 -21.536  1.00  0.00           N  
ATOM   3151  NH2 ARG A1805      -3.582  30.680 -23.661  1.00  0.00           N  
ATOM   3152  N   THR A1806      -7.951  27.482 -16.784  1.00  0.00           N  
ATOM   3153  CA  THR A1806      -8.067  26.932 -15.439  1.00  0.00           C  
ATOM   3154  C   THR A1806      -6.702  26.751 -14.783  1.00  0.00           C  
ATOM   3155  O   THR A1806      -5.721  26.432 -15.456  1.00  0.00           O  
ATOM   3156  CB  THR A1806      -8.798  25.572 -15.470  1.00  0.00           C  
ATOM   3157  OG1 THR A1806     -10.205  25.780 -15.297  1.00  0.00           O  
ATOM   3158  CG2 THR A1806      -8.289  24.653 -14.370  1.00  0.00           C  
ATOM   3159  N   PHE A1807      -6.641  26.959 -13.470  1.00  0.00           N  
ATOM   3160  CA  PHE A1807      -5.412  26.700 -12.723  1.00  0.00           C  
ATOM   3161  C   PHE A1807      -5.665  26.292 -11.271  1.00  0.00           C  
ATOM   3162  O   PHE A1807      -6.614  26.754 -10.637  1.00  0.00           O  
ATOM   3163  CB  PHE A1807      -4.465  27.904 -12.785  1.00  0.00           C  
ATOM   3164  CG  PHE A1807      -4.810  29.006 -11.823  1.00  0.00           C  
ATOM   3165  CD1 PHE A1807      -4.100  29.159 -10.642  1.00  0.00           C  
ATOM   3166  CD2 PHE A1807      -5.837  29.894 -12.102  1.00  0.00           C  
ATOM   3167  CE1 PHE A1807      -4.409  30.175  -9.754  1.00  0.00           C  
ATOM   3168  CE2 PHE A1807      -6.152  30.913 -11.220  1.00  0.00           C  
ATOM   3169  CZ  PHE A1807      -5.437  31.054 -10.043  1.00  0.00           C  
ATOM   3170  N   PHE A1808      -4.809  25.413 -10.762  1.00  0.00           N  
ATOM   3171  CA  PHE A1808      -4.832  25.032  -9.358  1.00  0.00           C  
ATOM   3172  C   PHE A1808      -3.789  25.843  -8.596  1.00  0.00           C  
ATOM   3173  O   PHE A1808      -2.627  25.892  -8.992  1.00  0.00           O  
ATOM   3174  CB  PHE A1808      -4.532  23.542  -9.198  1.00  0.00           C  
ATOM   3175  CG  PHE A1808      -5.707  22.647  -9.472  1.00  0.00           C  
ATOM   3176  CD1 PHE A1808      -5.784  21.924 -10.650  1.00  0.00           C  
ATOM   3177  CD2 PHE A1808      -6.729  22.517  -8.544  1.00  0.00           C  
ATOM   3178  CE1 PHE A1808      -6.861  21.093 -10.902  1.00  0.00           C  
ATOM   3179  CE2 PHE A1808      -7.810  21.688  -8.791  1.00  0.00           C  
ATOM   3180  CZ  PHE A1808      -7.875  20.976  -9.971  1.00  0.00           C  
ATOM   3181  N   SER A1809      -4.205  26.472  -7.503  1.00  0.00           N  
ATOM   3182  CA  SER A1809      -3.293  27.269  -6.688  1.00  0.00           C  
ATOM   3183  C   SER A1809      -2.682  26.450  -5.553  1.00  0.00           C  
ATOM   3184  O   SER A1809      -2.771  26.832  -4.386  1.00  0.00           O  
ATOM   3185  CB  SER A1809      -4.014  28.494  -6.123  1.00  0.00           C  
ATOM   3186  OG  SER A1809      -5.105  28.106  -5.307  1.00  0.00           O  
ATOM   3187  N   PHE A1810      -2.067  25.322  -5.901  1.00  0.00           N  
ATOM   3188  CA  PHE A1810      -1.413  24.467  -4.916  1.00  0.00           C  
ATOM   3189  C   PHE A1810      -0.237  25.183  -4.265  1.00  0.00           C  
ATOM   3190  O   PHE A1810       0.492  25.911  -4.934  1.00  0.00           O  
ATOM   3191  CB  PHE A1810      -0.898  23.181  -5.567  1.00  0.00           C  
ATOM   3192  CG  PHE A1810      -1.977  22.300  -6.122  1.00  0.00           C  
ATOM   3193  CD1 PHE A1810      -1.894  21.819  -7.419  1.00  0.00           C  
ATOM   3194  CD2 PHE A1810      -3.070  21.945  -5.349  1.00  0.00           C  
ATOM   3195  CE1 PHE A1810      -2.883  21.002  -7.936  1.00  0.00           C  
ATOM   3196  CE2 PHE A1810      -4.064  21.130  -5.860  1.00  0.00           C  
ATOM   3197  CZ  PHE A1810      -3.971  20.660  -7.156  1.00  0.00           C  
ATOM   3198  N   PRO A1811      -0.052  24.984  -2.951  1.00  0.00           N  
ATOM   3199  CA  PRO A1811       1.182  25.437  -2.323  1.00  0.00           C  
ATOM   3200  C   PRO A1811       2.360  24.696  -2.943  1.00  0.00           C  
ATOM   3201  O   PRO A1811       2.216  23.541  -3.346  1.00  0.00           O  
ATOM   3202  CB  PRO A1811       1.006  25.024  -0.858  1.00  0.00           C  
ATOM   3203  CG  PRO A1811      -0.467  24.859  -0.676  1.00  0.00           C  
ATOM   3204  CD  PRO A1811      -0.970  24.356  -1.988  1.00  0.00           C  
ATOM   3205  N   ALA A1814       3.511  25.356  -3.024  1.00  0.00           N  
ATOM   3206  CA  ALA A1814       4.689  24.775  -3.667  1.00  0.00           C  
ATOM   3207  C   ALA A1814       5.151  23.494  -2.980  1.00  0.00           C  
ATOM   3208  O   ALA A1814       5.856  22.679  -3.575  1.00  0.00           O  
ATOM   3209  CB  ALA A1814       5.821  25.790  -3.714  1.00  0.00           C  
ATOM   3210  N   VAL A1815       4.744  23.320  -1.728  1.00  0.00           N  
ATOM   3211  CA  VAL A1815       5.156  22.167  -0.939  1.00  0.00           C  
ATOM   3212  C   VAL A1815       4.366  20.918  -1.328  1.00  0.00           C  
ATOM   3213  O   VAL A1815       4.703  19.804  -0.923  1.00  0.00           O  
ATOM   3214  CB  VAL A1815       4.994  22.446   0.575  1.00  0.00           C  
ATOM   3215  CG1 VAL A1815       3.541  22.262   1.005  1.00  0.00           C  
ATOM   3216  CG2 VAL A1815       5.916  21.547   1.387  1.00  0.00           C  
ATOM   3217  N   VAL A1816       3.323  21.111  -2.130  1.00  0.00           N  
ATOM   3218  CA  VAL A1816       2.390  20.038  -2.461  1.00  0.00           C  
ATOM   3219  C   VAL A1816       2.156  19.908  -3.968  1.00  0.00           C  
ATOM   3220  O   VAL A1816       1.770  18.845  -4.456  1.00  0.00           O  
ATOM   3221  CB  VAL A1816       1.044  20.233  -1.722  1.00  0.00           C  
ATOM   3222  CG1 VAL A1816      -0.100  19.567  -2.473  1.00  0.00           C  
ATOM   3223  CG2 VAL A1816       1.143  19.708  -0.298  1.00  0.00           C  
ATOM   3224  N   ALA A1817       2.397  20.992  -4.700  1.00  0.00           N  
ATOM   3225  CA  ALA A1817       2.274  20.983  -6.154  1.00  0.00           C  
ATOM   3226  C   ALA A1817       3.077  19.832  -6.756  1.00  0.00           C  
ATOM   3227  O   ALA A1817       4.177  19.534  -6.288  1.00  0.00           O  
ATOM   3228  CB  ALA A1817       2.740  22.312  -6.727  1.00  0.00           C  
ATOM   3229  N   PRO A1818       2.530  19.185  -7.799  1.00  0.00           N  
ATOM   3230  CA  PRO A1818       3.175  18.048  -8.452  1.00  0.00           C  
ATOM   3231  C   PRO A1818       4.683  18.248  -8.549  1.00  0.00           C  
ATOM   3232  O   PRO A1818       5.453  17.418  -8.064  1.00  0.00           O  
ATOM   3233  CB  PRO A1818       2.544  18.051  -9.842  1.00  0.00           C  
ATOM   3234  CG  PRO A1818       1.172  18.583  -9.615  1.00  0.00           C  
ATOM   3235  CD  PRO A1818       1.242  19.521  -8.433  1.00  0.00           C  
ATOM   3236  N   PHE A1819       5.092  19.343  -9.182  1.00  0.00           N  
ATOM   3237  CA  PHE A1819       6.479  19.789  -9.128  1.00  0.00           C  
ATOM   3238  C   PHE A1819       6.540  21.311  -9.028  1.00  0.00           C  
ATOM   3239  O   PHE A1819       5.675  22.012  -9.554  1.00  0.00           O  
ATOM   3240  CB  PHE A1819       7.306  19.255 -10.305  1.00  0.00           C  
ATOM   3241  CG  PHE A1819       6.617  19.344 -11.637  1.00  0.00           C  
ATOM   3242  CD1 PHE A1819       5.761  18.338 -12.059  1.00  0.00           C  
ATOM   3243  CD2 PHE A1819       6.846  20.420 -12.479  1.00  0.00           C  
ATOM   3244  CE1 PHE A1819       5.132  18.413 -13.289  1.00  0.00           C  
ATOM   3245  CE2 PHE A1819       6.222  20.500 -13.711  1.00  0.00           C  
ATOM   3246  CZ  PHE A1819       5.364  19.496 -14.116  1.00  0.00           C  
ATOM   3247  N   LYS A1820       7.560  21.811  -8.339  1.00  0.00           N  
ATOM   3248  CA  LYS A1820       7.629  23.223  -7.973  1.00  0.00           C  
ATOM   3249  C   LYS A1820       7.900  24.163  -9.147  1.00  0.00           C  
ATOM   3250  O   LYS A1820       7.352  25.263  -9.202  1.00  0.00           O  
ATOM   3251  CB  LYS A1820       8.674  23.435  -6.873  1.00  0.00           C  
ATOM   3252  CG  LYS A1820       8.374  22.679  -5.591  1.00  0.00           C  
ATOM   3253  CD  LYS A1820       9.508  22.802  -4.590  1.00  0.00           C  
ATOM   3254  CE  LYS A1820       9.202  22.029  -3.316  1.00  0.00           C  
ATOM   3255  NZ  LYS A1820      10.309  22.126  -2.325  1.00  0.00           N  
ATOM   3256  N   CYS A1821       8.741  23.733 -10.082  1.00  0.00           N  
ATOM   3257  CA  CYS A1821       9.126  24.595 -11.195  1.00  0.00           C  
ATOM   3258  C   CYS A1821       8.994  23.910 -12.551  1.00  0.00           C  
ATOM   3259  O   CYS A1821       8.972  22.684 -12.642  1.00  0.00           O  
ATOM   3260  CB  CYS A1821      10.556  25.106 -11.004  1.00  0.00           C  
ATOM   3261  SG  CYS A1821      11.072  26.328 -12.230  1.00  0.00           S  
ATOM   3262  N   SER A1822       8.906  24.718 -13.602  1.00  0.00           N  
ATOM   3263  CA  SER A1822       8.819  24.206 -14.963  1.00  0.00           C  
ATOM   3264  C   SER A1822       9.616  25.092 -15.912  1.00  0.00           C  
ATOM   3265  O   SER A1822       9.265  26.250 -16.132  1.00  0.00           O  
ATOM   3266  CB  SER A1822       7.361  24.132 -15.413  1.00  0.00           C  
ATOM   3267  OG  SER A1822       7.265  23.674 -16.750  1.00  0.00           O  
ATOM   3268  N   VAL A1830      10.692  24.546 -16.471  1.00  0.00           N  
ATOM   3269  CA  VAL A1830      11.539  25.312 -17.379  1.00  0.00           C  
ATOM   3270  C   VAL A1830      11.019  25.233 -18.814  1.00  0.00           C  
ATOM   3271  O   VAL A1830      10.599  24.171 -19.273  1.00  0.00           O  
ATOM   3272  CB  VAL A1830      13.015  24.858 -17.315  1.00  0.00           C  
ATOM   3273  CG1 VAL A1830      13.443  24.655 -15.869  1.00  0.00           C  
ATOM   3274  CG2 VAL A1830      13.224  23.587 -18.111  1.00  0.00           C  
ATOM   3275  N   LEU A1831      11.037  26.366 -19.512  1.00  0.00           N  
ATOM   3276  CA  LEU A1831      10.527  26.428 -20.877  1.00  0.00           C  
ATOM   3277  C   LEU A1831      11.574  26.921 -21.870  1.00  0.00           C  
ATOM   3278  O   LEU A1831      11.837  28.120 -21.957  1.00  0.00           O  
ATOM   3279  CB  LEU A1831       9.292  27.330 -20.960  1.00  0.00           C  
ATOM   3280  CG  LEU A1831       8.034  26.978 -20.164  1.00  0.00           C  
ATOM   3281  CD1 LEU A1831       6.840  27.704 -20.752  1.00  0.00           C  
ATOM   3282  CD2 LEU A1831       7.782  25.489 -20.167  1.00  0.00           C  
ATOM   3283  N   PRO A1832      12.182  25.992 -22.622  1.00  0.00           N  
ATOM   3284  CA  PRO A1832      13.036  26.388 -23.732  1.00  0.00           C  
ATOM   3285  C   PRO A1832      12.200  26.641 -24.985  1.00  0.00           C  
ATOM   3286  O   PRO A1832      11.348  25.824 -25.337  1.00  0.00           O  
ATOM   3287  CB  PRO A1832      13.939  25.169 -23.925  1.00  0.00           C  
ATOM   3288  CG  PRO A1832      13.121  24.011 -23.454  1.00  0.00           C  
ATOM   3289  CD  PRO A1832      12.114  24.529 -22.458  1.00  0.00           C  
ATOM   3290  N   LEU A1833      12.430  27.776 -25.638  1.00  0.00           N  
ATOM   3291  CA  LEU A1833      11.717  28.103 -26.866  1.00  0.00           C  
ATOM   3292  C   LEU A1833      12.101  27.126 -27.962  1.00  0.00           C  
ATOM   3293  O   LEU A1833      11.244  26.503 -28.591  1.00  0.00           O  
ATOM   3294  CB  LEU A1833      12.036  29.527 -27.321  1.00  0.00           C  
ATOM   3295  CG  LEU A1833      11.409  30.688 -26.550  1.00  0.00           C  
ATOM   3296  CD1 LEU A1833      11.659  31.990 -27.290  1.00  0.00           C  
ATOM   3297  CD2 LEU A1833       9.918  30.464 -26.358  1.00  0.00           C  
ATOM   3298  N   SER A1834      13.404  26.997 -28.180  1.00  0.00           N  
ATOM   3299  CA  SER A1834      13.921  26.097 -29.193  1.00  0.00           C  
ATOM   3300  C   SER A1834      14.234  24.725 -28.618  1.00  0.00           C  
ATOM   3301  O   SER A1834      14.765  24.603 -27.512  1.00  0.00           O  
ATOM   3302  CB  SER A1834      15.177  26.684 -29.839  1.00  0.00           C  
ATOM   3303  OG  SER A1834      14.880  27.882 -30.531  1.00  0.00           O  
ATOM   3304  N   GLN A1835      13.889  23.696 -29.384  1.00  0.00           N  
ATOM   3305  CA  GLN A1835      14.345  22.342 -29.118  1.00  0.00           C  
ATOM   3306  C   GLN A1835      15.854  22.304 -29.337  1.00  0.00           C  
ATOM   3307  O   GLN A1835      16.539  21.386 -28.886  1.00  0.00           O  
ATOM   3308  CB  GLN A1835      13.673  21.364 -30.086  1.00  0.00           C  
ATOM   3309  CG  GLN A1835      12.169  21.558 -30.246  1.00  0.00           C  
ATOM   3310  CD  GLN A1835      11.625  20.912 -31.512  1.00  0.00           C  
ATOM   3311  OE1 GLN A1835      12.351  20.721 -32.488  1.00  0.00           O  
ATOM   3312  NE2 GLN A1835      10.339  20.580 -31.501  1.00  0.00           N  
ATOM   3313  N   ASN A1837      16.353  23.324 -30.030  1.00  0.00           N  
ATOM   3314  CA  ASN A1837      17.741  23.400 -30.498  1.00  0.00           C  
ATOM   3315  C   ASN A1837      18.831  23.253 -29.420  1.00  0.00           C  
ATOM   3316  O   ASN A1837      18.561  23.379 -28.226  1.00  0.00           O  
ATOM   3317  CB  ASN A1837      17.918  24.673 -31.346  1.00  0.00           C  
ATOM   3318  CG  ASN A1837      19.317  25.250 -31.274  1.00  0.00           C  
ATOM   3319  OD1 ASN A1837      20.056  25.235 -32.261  1.00  0.00           O  
ATOM   3320  ND2 ASN A1837      19.684  25.778 -30.109  1.00  0.00           N  
ATOM   3321  N   GLN A1838      20.060  22.991 -29.864  1.00  0.00           N  
ATOM   3322  CA  GLN A1838      21.177  22.605 -28.986  1.00  0.00           C  
ATOM   3323  C   GLN A1838      21.695  23.647 -27.994  1.00  0.00           C  
ATOM   3324  O   GLN A1838      21.597  23.448 -26.785  1.00  0.00           O  
ATOM   3325  CB  GLN A1838      22.359  22.092 -29.817  1.00  0.00           C  
ATOM   3326  CG  GLN A1838      22.475  22.716 -31.194  1.00  0.00           C  
ATOM   3327  CD  GLN A1838      21.820  21.861 -32.258  1.00  0.00           C  
ATOM   3328  OE1 GLN A1838      22.029  20.649 -32.307  1.00  0.00           O  
ATOM   3329  NE2 GLN A1838      21.026  22.487 -33.119  1.00  0.00           N  
ATOM   3330  N   GLU A1839      22.267  24.734 -28.514  1.00  0.00           N  
ATOM   3331  CA  GLU A1839      22.975  25.731 -27.698  1.00  0.00           C  
ATOM   3332  C   GLU A1839      22.219  26.022 -26.410  1.00  0.00           C  
ATOM   3333  O   GLU A1839      22.750  26.606 -25.461  1.00  0.00           O  
ATOM   3334  CB  GLU A1839      23.152  27.014 -28.510  1.00  0.00           C  
ATOM   3335  CG  GLU A1839      23.523  26.748 -29.968  1.00  0.00           C  
ATOM   3336  CD  GLU A1839      23.074  27.859 -30.901  1.00  0.00           C  
ATOM   3337  OE1 GLU A1839      22.664  28.929 -30.403  1.00  0.00           O  
ATOM   3338  OE2 GLU A1839      23.129  27.663 -32.134  1.00  0.00           O  
ATOM   3339  N   PHE A1840      20.965  25.582 -26.407  1.00  0.00           N  
ATOM   3340  CA  PHE A1840      20.037  25.751 -25.303  1.00  0.00           C  
ATOM   3341  C   PHE A1840      20.132  24.623 -24.289  1.00  0.00           C  
ATOM   3342  O   PHE A1840      19.946  24.840 -23.092  1.00  0.00           O  
ATOM   3343  CB  PHE A1840      18.613  25.795 -25.848  1.00  0.00           C  
ATOM   3344  CG  PHE A1840      18.185  27.153 -26.299  1.00  0.00           C  
ATOM   3345  CD1 PHE A1840      17.651  28.050 -25.391  1.00  0.00           C  
ATOM   3346  CD2 PHE A1840      18.310  27.538 -27.625  1.00  0.00           C  
ATOM   3347  CE1 PHE A1840      17.250  29.308 -25.790  1.00  0.00           C  
ATOM   3348  CE2 PHE A1840      17.911  28.798 -28.033  1.00  0.00           C  
ATOM   3349  CZ  PHE A1840      17.380  29.684 -27.112  1.00  0.00           C  
ATOM   3350  N   MET A1841      20.410  23.415 -24.769  1.00  0.00           N  
ATOM   3351  CA  MET A1841      20.491  22.258 -23.887  1.00  0.00           C  
ATOM   3352  C   MET A1841      21.503  22.437 -22.752  1.00  0.00           C  
ATOM   3353  O   MET A1841      21.257  21.981 -21.639  1.00  0.00           O  
ATOM   3354  CB  MET A1841      20.760  20.972 -24.676  1.00  0.00           C  
ATOM   3355  CG  MET A1841      19.682  20.644 -25.704  1.00  0.00           C  
ATOM   3356  SD  MET A1841      18.001  20.936 -25.106  1.00  0.00           S  
ATOM   3357  CE  MET A1841      17.889  19.760 -23.757  1.00  0.00           C  
ATOM   3358  N   PRO A1842      22.641  23.103 -23.025  1.00  0.00           N  
ATOM   3359  CA  PRO A1842      23.608  23.401 -21.967  1.00  0.00           C  
ATOM   3360  C   PRO A1842      23.045  24.341 -20.903  1.00  0.00           C  
ATOM   3361  O   PRO A1842      23.415  24.240 -19.733  1.00  0.00           O  
ATOM   3362  CB  PRO A1842      24.757  24.089 -22.718  1.00  0.00           C  
ATOM   3363  CG  PRO A1842      24.580  23.701 -24.141  1.00  0.00           C  
ATOM   3364  CD  PRO A1842      23.107  23.589 -24.334  1.00  0.00           C  
ATOM   3365  N   PHE A1843      22.164  25.251 -21.310  1.00  0.00           N  
ATOM   3366  CA  PHE A1843      21.505  26.148 -20.367  1.00  0.00           C  
ATOM   3367  C   PHE A1843      20.390  25.424 -19.629  1.00  0.00           C  
ATOM   3368  O   PHE A1843      20.306  25.481 -18.402  1.00  0.00           O  
ATOM   3369  CB  PHE A1843      20.955  27.383 -21.081  1.00  0.00           C  
ATOM   3370  CG  PHE A1843      21.987  28.440 -21.331  1.00  0.00           C  
ATOM   3371  CD1 PHE A1843      22.606  28.546 -22.565  1.00  0.00           C  
ATOM   3372  CD2 PHE A1843      22.349  29.321 -20.325  1.00  0.00           C  
ATOM   3373  CE1 PHE A1843      23.561  29.518 -22.795  1.00  0.00           C  
ATOM   3374  CE2 PHE A1843      23.304  30.293 -20.548  1.00  0.00           C  
ATOM   3375  CZ  PHE A1843      23.911  30.391 -21.785  1.00  0.00           C  
ATOM   3376  N   VAL A1844      19.536  24.744 -20.387  1.00  0.00           N  
ATOM   3377  CA  VAL A1844      18.491  23.911 -19.811  1.00  0.00           C  
ATOM   3378  C   VAL A1844      19.106  22.881 -18.871  1.00  0.00           C  
ATOM   3379  O   VAL A1844      18.618  22.669 -17.760  1.00  0.00           O  
ATOM   3380  CB  VAL A1844      17.687  23.179 -20.905  1.00  0.00           C  
ATOM   3381  CG1 VAL A1844      16.788  22.113 -20.292  1.00  0.00           C  
ATOM   3382  CG2 VAL A1844      16.871  24.172 -21.721  1.00  0.00           C  
ATOM   3383  N   LYS A1845      20.187  22.252 -19.320  1.00  0.00           N  
ATOM   3384  CA  LYS A1845      20.830  21.192 -18.552  1.00  0.00           C  
ATOM   3385  C   LYS A1845      21.351  21.701 -17.212  1.00  0.00           C  
ATOM   3386  O   LYS A1845      21.082  21.104 -16.171  1.00  0.00           O  
ATOM   3387  CB  LYS A1845      21.966  20.551 -19.355  1.00  0.00           C  
ATOM   3388  CG  LYS A1845      22.331  19.147 -18.897  1.00  0.00           C  
ATOM   3389  CD  LYS A1845      23.423  18.547 -19.770  1.00  0.00           C  
ATOM   3390  CE  LYS A1845      23.719  17.112 -19.364  1.00  0.00           C  
ATOM   3391  NZ  LYS A1845      24.701  16.462 -20.276  1.00  0.00           N  
ATOM   3392  N   GLU A1847      22.092  22.804 -17.240  1.00  0.00           N  
ATOM   3393  CA  GLU A1847      22.665  23.367 -16.020  1.00  0.00           C  
ATOM   3394  C   GLU A1847      21.585  23.850 -15.055  1.00  0.00           C  
ATOM   3395  O   GLU A1847      21.746  23.755 -13.837  1.00  0.00           O  
ATOM   3396  CB  GLU A1847      23.635  24.506 -16.349  1.00  0.00           C  
ATOM   3397  CG  GLU A1847      24.126  25.292 -15.135  1.00  0.00           C  
ATOM   3398  CD  GLU A1847      25.044  24.485 -14.232  1.00  0.00           C  
ATOM   3399  OE1 GLU A1847      25.740  23.578 -14.738  1.00  0.00           O  
ATOM   3400  OE2 GLU A1847      25.074  24.764 -13.014  1.00  0.00           O  
ATOM   3401  N   LEU A1848      20.486  24.363 -15.602  1.00  0.00           N  
ATOM   3402  CA  LEU A1848      19.374  24.832 -14.783  1.00  0.00           C  
ATOM   3403  C   LEU A1848      18.753  23.653 -14.045  1.00  0.00           C  
ATOM   3404  O   LEU A1848      18.479  23.730 -12.846  1.00  0.00           O  
ATOM   3405  CB  LEU A1848      18.317  25.517 -15.651  1.00  0.00           C  
ATOM   3406  CG  LEU A1848      17.617  26.765 -15.100  1.00  0.00           C  
ATOM   3407  CD1 LEU A1848      16.377  27.072 -15.926  1.00  0.00           C  
ATOM   3408  CD2 LEU A1848      17.253  26.627 -13.627  1.00  0.00           C  
ATOM   3409  N   SER A1849      18.537  22.562 -14.774  1.00  0.00           N  
ATOM   3410  CA  SER A1849      17.970  21.350 -14.200  1.00  0.00           C  
ATOM   3411  C   SER A1849      18.806  20.868 -13.021  1.00  0.00           C  
ATOM   3412  O   SER A1849      18.277  20.576 -11.949  1.00  0.00           O  
ATOM   3413  CB  SER A1849      17.877  20.253 -15.263  1.00  0.00           C  
ATOM   3414  OG  SER A1849      17.093  19.164 -14.808  1.00  0.00           O  
ATOM   3415  N   GLU A1850      20.116  20.799 -13.224  1.00  0.00           N  
ATOM   3416  CA  GLU A1850      21.023  20.276 -12.211  1.00  0.00           C  
ATOM   3417  C   GLU A1850      21.106  21.174 -10.983  1.00  0.00           C  
ATOM   3418  O   GLU A1850      21.170  20.687  -9.855  1.00  0.00           O  
ATOM   3419  CB  GLU A1850      22.412  20.051 -12.807  1.00  0.00           C  
ATOM   3420  CG  GLU A1850      22.422  19.064 -13.963  1.00  0.00           C  
ATOM   3421  CD  GLU A1850      23.815  18.789 -14.487  1.00  0.00           C  
ATOM   3422  OE1 GLU A1850      24.756  19.513 -14.097  1.00  0.00           O  
ATOM   3423  OE2 GLU A1850      23.970  17.846 -15.291  1.00  0.00           O  
ATOM   3424  N   ALA A1851      21.106  22.485 -11.206  1.00  0.00           N  
ATOM   3425  CA  ALA A1851      21.138  23.445 -10.110  1.00  0.00           C  
ATOM   3426  C   ALA A1851      19.854  23.351  -9.293  1.00  0.00           C  
ATOM   3427  O   ALA A1851      19.885  23.391  -8.063  1.00  0.00           O  
ATOM   3428  CB  ALA A1851      21.333  24.852 -10.642  1.00  0.00           C  
ATOM   3429  N   LEU A1852      18.728  23.226  -9.988  1.00  0.00           N  
ATOM   3430  CA  LEU A1852      17.441  23.019  -9.336  1.00  0.00           C  
ATOM   3431  C   LEU A1852      17.480  21.786  -8.443  1.00  0.00           C  
ATOM   3432  O   LEU A1852      17.097  21.843  -7.275  1.00  0.00           O  
ATOM   3433  CB  LEU A1852      16.330  22.875 -10.377  1.00  0.00           C  
ATOM   3434  CG  LEU A1852      15.377  24.055 -10.584  1.00  0.00           C  
ATOM   3435  CD1 LEU A1852      16.035  25.375 -10.226  1.00  0.00           C  
ATOM   3436  CD2 LEU A1852      14.851  24.074 -12.014  1.00  0.00           C  
ATOM   3437  N   THR A1853      17.952  20.674  -9.002  1.00  0.00           N  
ATOM   3438  CA  THR A1853      18.042  19.411  -8.274  1.00  0.00           C  
ATOM   3439  C   THR A1853      18.982  19.535  -7.080  1.00  0.00           C  
ATOM   3440  O   THR A1853      18.721  18.985  -6.010  1.00  0.00           O  
ATOM   3441  CB  THR A1853      18.546  18.271  -9.183  1.00  0.00           C  
ATOM   3442  OG1 THR A1853      17.835  18.295 -10.428  1.00  0.00           O  
ATOM   3443  CG2 THR A1853      18.343  16.919  -8.513  1.00  0.00           C  
ATOM   3444  N   ARG A1854      20.073  20.267  -7.276  1.00  0.00           N  
ATOM   3445  CA  ARG A1854      21.059  20.501  -6.232  1.00  0.00           C  
ATOM   3446  C   ARG A1854      20.429  21.317  -5.108  1.00  0.00           C  
ATOM   3447  O   ARG A1854      20.865  21.255  -3.958  1.00  0.00           O  
ATOM   3448  CB  ARG A1854      22.250  21.252  -6.822  1.00  0.00           C  
ATOM   3449  CG  ARG A1854      23.610  20.668  -6.486  1.00  0.00           C  
ATOM   3450  CD  ARG A1854      24.565  20.899  -7.646  1.00  0.00           C  
ATOM   3451  NE  ARG A1854      24.481  22.271  -8.142  1.00  0.00           N  
ATOM   3452  CZ  ARG A1854      24.736  22.636  -9.394  1.00  0.00           C  
ATOM   3453  NH1 ARG A1854      25.090  21.729 -10.296  1.00  0.00           N  
ATOM   3454  NH2 ARG A1854      24.631  23.910  -9.748  1.00  0.00           N  
ATOM   3455  N   HIS A1855      19.396  22.079  -5.455  1.00  0.00           N  
ATOM   3456  CA  HIS A1855      18.667  22.894  -4.489  1.00  0.00           C  
ATOM   3457  C   HIS A1855      17.428  22.170  -3.967  1.00  0.00           C  
ATOM   3458  O   HIS A1855      16.680  22.711  -3.152  1.00  0.00           O  
ATOM   3459  CB  HIS A1855      18.274  24.235  -5.113  1.00  0.00           C  
ATOM   3460  CG  HIS A1855      19.404  25.212  -5.204  1.00  0.00           C  
ATOM   3461  ND1 HIS A1855      20.400  25.115  -6.151  1.00  0.00           N  
ATOM   3462  CD2 HIS A1855      19.695  26.308  -4.463  1.00  0.00           C  
ATOM   3463  CE1 HIS A1855      21.257  26.108  -5.990  1.00  0.00           C  
ATOM   3464  NE2 HIS A1855      20.852  26.846  -4.973  1.00  0.00           N  
ATOM   3465  N   GLY A1856      17.218  20.947  -4.445  1.00  0.00           N  
ATOM   3466  CA  GLY A1856      16.094  20.127  -4.003  1.00  0.00           C  
ATOM   3467  C   GLY A1856      14.751  20.635  -4.490  1.00  0.00           C  
ATOM   3468  O   GLY A1856      13.729  20.442  -3.830  1.00  0.00           O  
ATOM   3469  N   VAL A1857      14.752  21.284  -5.650  1.00  0.00           N  
ATOM   3470  CA  VAL A1857      13.528  21.826  -6.227  1.00  0.00           C  
ATOM   3471  C   VAL A1857      13.007  20.941  -7.356  1.00  0.00           C  
ATOM   3472  O   VAL A1857      13.656  20.793  -8.392  1.00  0.00           O  
ATOM   3473  CB  VAL A1857      13.739  23.257  -6.755  1.00  0.00           C  
ATOM   3474  CG1 VAL A1857      12.451  23.797  -7.365  1.00  0.00           C  
ATOM   3475  CG2 VAL A1857      14.228  24.166  -5.639  1.00  0.00           C  
ATOM   3476  N   SER A1860      11.833  20.353  -7.144  1.00  0.00           N  
ATOM   3477  CA  SER A1860      11.193  19.524  -8.155  1.00  0.00           C  
ATOM   3478  C   SER A1860      10.929  20.351  -9.403  1.00  0.00           C  
ATOM   3479  O   SER A1860      10.388  21.454  -9.325  1.00  0.00           O  
ATOM   3480  CB  SER A1860       9.865  18.976  -7.635  1.00  0.00           C  
ATOM   3481  OG  SER A1860       9.871  18.860  -6.225  1.00  0.00           O  
ATOM   3482  N   HIS A1862      11.311  19.815 -10.554  1.00  0.00           N  
ATOM   3483  CA  HIS A1862      11.044  20.480 -11.815  1.00  0.00           C  
ATOM   3484  C   HIS A1862      10.838  19.468 -12.922  1.00  0.00           C  
ATOM   3485  O   HIS A1862      11.085  18.274 -12.753  1.00  0.00           O  
ATOM   3486  CB  HIS A1862      12.199  21.402 -12.193  1.00  0.00           C  
ATOM   3487  CG  HIS A1862      13.506  20.691 -12.328  1.00  0.00           C  
ATOM   3488  ND1 HIS A1862      14.274  20.349 -11.238  1.00  0.00           N  
ATOM   3489  CD2 HIS A1862      14.175  20.244 -13.417  1.00  0.00           C  
ATOM   3490  CE1 HIS A1862      15.364  19.726 -11.648  1.00  0.00           C  
ATOM   3491  NE2 HIS A1862      15.329  19.651 -12.966  1.00  0.00           N  
ATOM   3492  N   LYS A1863      10.384  19.969 -14.061  1.00  0.00           N  
ATOM   3493  CA  LYS A1863      10.224  19.163 -15.251  1.00  0.00           C  
ATOM   3494  C   LYS A1863      10.421  20.059 -16.461  1.00  0.00           C  
ATOM   3495  O   LYS A1863       9.827  21.136 -16.550  1.00  0.00           O  
ATOM   3496  CB  LYS A1863       8.839  18.515 -15.285  1.00  0.00           C  
ATOM   3497  CG  LYS A1863       8.472  17.931 -16.638  1.00  0.00           C  
ATOM   3498  CD  LYS A1863       7.425  16.840 -16.514  1.00  0.00           C  
ATOM   3499  CE  LYS A1863       7.307  16.058 -17.813  1.00  0.00           C  
ATOM   3500  NZ  LYS A1863       6.465  14.840 -17.665  1.00  0.00           N  
ATOM   3501  N   VAL A1864      11.270  19.621 -17.383  1.00  0.00           N  
ATOM   3502  CA  VAL A1864      11.506  20.369 -18.606  1.00  0.00           C  
ATOM   3503  C   VAL A1864      10.333  20.184 -19.558  1.00  0.00           C  
ATOM   3504  O   VAL A1864      10.021  19.065 -19.966  1.00  0.00           O  
ATOM   3505  CB  VAL A1864      12.809  19.932 -19.298  1.00  0.00           C  
ATOM   3506  CG1 VAL A1864      12.996  20.690 -20.602  1.00  0.00           C  
ATOM   3507  CG2 VAL A1864      13.998  20.146 -18.374  1.00  0.00           C  
ATOM   3508  N   ASP A1865       9.680  21.289 -19.899  1.00  0.00           N  
ATOM   3509  CA  ASP A1865       8.538  21.257 -20.799  1.00  0.00           C  
ATOM   3510  C   ASP A1865       9.000  21.213 -22.249  1.00  0.00           C  
ATOM   3511  O   ASP A1865       9.831  22.018 -22.672  1.00  0.00           O  
ATOM   3512  CB  ASP A1865       7.639  22.470 -20.557  1.00  0.00           C  
ATOM   3513  CG  ASP A1865       6.468  22.542 -21.522  1.00  0.00           C  
ATOM   3514  OD1 ASP A1865       6.588  22.049 -22.662  1.00  0.00           O  
ATOM   3515  OD2 ASP A1865       5.422  23.105 -21.139  1.00  0.00           O  
ATOM   3516  N   ASP A1866       8.453  20.267 -23.005  1.00  0.00           N  
ATOM   3517  CA  ASP A1866       8.828  20.081 -24.400  1.00  0.00           C  
ATOM   3518  C   ASP A1866       7.600  19.986 -25.298  1.00  0.00           C  
ATOM   3519  O   ASP A1866       7.603  19.256 -26.290  1.00  0.00           O  
ATOM   3520  CB  ASP A1866       9.679  18.819 -24.556  1.00  0.00           C  
ATOM   3521  CG  ASP A1866       8.876  17.541 -24.353  1.00  0.00           C  
ATOM   3522  OD1 ASP A1866       7.819  17.592 -23.688  1.00  0.00           O  
ATOM   3523  OD2 ASP A1866       9.307  16.484 -24.860  1.00  0.00           O  
ATOM   3524  N   SER A1867       6.550  20.723 -24.952  1.00  0.00           N  
ATOM   3525  CA  SER A1867       5.307  20.651 -25.709  1.00  0.00           C  
ATOM   3526  C   SER A1867       5.332  21.580 -26.920  1.00  0.00           C  
ATOM   3527  O   SER A1867       6.186  22.461 -27.024  1.00  0.00           O  
ATOM   3528  CB  SER A1867       4.100  20.955 -24.816  1.00  0.00           C  
ATOM   3529  OG  SER A1867       3.848  22.352 -24.746  1.00  0.00           O  
ATOM   3530  N   SER A1868       4.388  21.371 -27.832  1.00  0.00           N  
ATOM   3531  CA  SER A1868       4.328  22.139 -29.071  1.00  0.00           C  
ATOM   3532  C   SER A1868       3.244  23.211 -29.018  1.00  0.00           C  
ATOM   3533  O   SER A1868       2.062  22.904 -28.856  1.00  0.00           O  
ATOM   3534  CB  SER A1868       4.091  21.206 -30.260  1.00  0.00           C  
ATOM   3535  OG  SER A1868       2.919  20.431 -30.074  1.00  0.00           O  
ATOM   3536  N   GLY A1878       3.655  24.468 -29.155  1.00  0.00           N  
ATOM   3537  CA  GLY A1878       2.720  25.587 -29.134  1.00  0.00           C  
ATOM   3538  C   GLY A1878       3.336  26.868 -28.604  1.00  0.00           C  
ATOM   3539  O   GLY A1878       4.543  26.940 -28.371  1.00  0.00           O  
ATOM   3540  N   SER A1879       2.497  27.882 -28.414  1.00  0.00           N  
ATOM   3541  CA  SER A1879       2.943  29.176 -27.909  1.00  0.00           C  
ATOM   3542  C   SER A1879       3.387  29.082 -26.453  1.00  0.00           C  
ATOM   3543  O   SER A1879       2.909  28.230 -25.705  1.00  0.00           O  
ATOM   3544  CB  SER A1879       1.828  30.214 -28.050  1.00  0.00           C  
ATOM   3545  OG  SER A1879       2.207  31.453 -27.476  1.00  0.00           O  
ATOM   3546  N   ILE A1880       4.301  29.964 -26.060  1.00  0.00           N  
ATOM   3547  CA  ILE A1880       4.809  29.995 -24.691  1.00  0.00           C  
ATOM   3548  C   ILE A1880       3.686  30.191 -23.673  1.00  0.00           C  
ATOM   3549  O   ILE A1880       3.647  29.518 -22.642  1.00  0.00           O  
ATOM   3550  CB  ILE A1880       5.890  31.087 -24.506  1.00  0.00           C  
ATOM   3551  CG1 ILE A1880       6.253  31.240 -23.026  1.00  0.00           C  
ATOM   3552  CG2 ILE A1880       5.422  32.415 -25.092  1.00  0.00           C  
ATOM   3553  CD1 ILE A1880       7.379  32.217 -22.766  1.00  0.00           C  
ATOM   3554  N   GLY A1881       2.771  31.107 -23.973  1.00  0.00           N  
ATOM   3555  CA  GLY A1881       1.626  31.361 -23.106  1.00  0.00           C  
ATOM   3556  C   GLY A1881       0.692  30.169 -23.040  1.00  0.00           C  
ATOM   3557  O   GLY A1881       0.068  29.914 -22.010  1.00  0.00           O  
ATOM   3558  N   ARG A1882       0.598  29.437 -24.146  1.00  0.00           N  
ATOM   3559  CA  ARG A1882      -0.234  28.242 -24.207  1.00  0.00           C  
ATOM   3560  C   ARG A1882       0.420  27.087 -23.456  1.00  0.00           C  
ATOM   3561  O   ARG A1882      -0.264  26.188 -22.967  1.00  0.00           O  
ATOM   3562  CB  ARG A1882      -0.513  27.850 -25.660  1.00  0.00           C  
ATOM   3563  CG  ARG A1882      -1.376  28.854 -26.413  1.00  0.00           C  
ATOM   3564  CD  ARG A1882      -1.590  28.442 -27.861  1.00  0.00           C  
ATOM   3565  NE  ARG A1882      -2.403  29.417 -28.585  1.00  0.00           N  
ATOM   3566  CZ  ARG A1882      -2.715  29.325 -29.874  1.00  0.00           C  
ATOM   3567  NH1 ARG A1882      -2.283  28.298 -30.594  1.00  0.00           N  
ATOM   3568  NH2 ARG A1882      -3.461  30.261 -30.444  1.00  0.00           N  
ATOM   3569  N   ARG A1883       1.745  27.120 -23.366  1.00  0.00           N  
ATOM   3570  CA  ARG A1883       2.485  26.108 -22.621  1.00  0.00           C  
ATOM   3571  C   ARG A1883       2.388  26.358 -21.120  1.00  0.00           C  
ATOM   3572  O   ARG A1883       2.317  25.416 -20.330  1.00  0.00           O  
ATOM   3573  CB  ARG A1883       3.950  26.068 -23.062  1.00  0.00           C  
ATOM   3574  CG  ARG A1883       4.156  25.542 -24.474  1.00  0.00           C  
ATOM   3575  CD  ARG A1883       5.552  24.970 -24.656  1.00  0.00           C  
ATOM   3576  NE  ARG A1883       6.585  25.999 -24.628  1.00  0.00           N  
ATOM   3577  CZ  ARG A1883       7.890  25.747 -24.635  1.00  0.00           C  
ATOM   3578  NH1 ARG A1883       8.327  24.496 -24.664  1.00  0.00           N  
ATOM   3579  NH2 ARG A1883       8.761  26.747 -24.609  1.00  0.00           N  
ATOM   3580  N   TYR A1884       2.384  27.631 -20.735  1.00  0.00           N  
ATOM   3581  CA  TYR A1884       2.233  28.007 -19.333  1.00  0.00           C  
ATOM   3582  C   TYR A1884       0.815  27.754 -18.833  1.00  0.00           C  
ATOM   3583  O   TYR A1884       0.603  27.502 -17.648  1.00  0.00           O  
ATOM   3584  CB  TYR A1884       2.617  29.471 -19.114  1.00  0.00           C  
ATOM   3585  CG  TYR A1884       4.060  29.671 -18.711  1.00  0.00           C  
ATOM   3586  CD1 TYR A1884       4.913  30.461 -19.471  1.00  0.00           C  
ATOM   3587  CD2 TYR A1884       4.570  29.065 -17.569  1.00  0.00           C  
ATOM   3588  CE1 TYR A1884       6.234  30.646 -19.102  1.00  0.00           C  
ATOM   3589  CE2 TYR A1884       5.887  29.242 -17.194  1.00  0.00           C  
ATOM   3590  CZ  TYR A1884       6.715  30.033 -17.963  1.00  0.00           C  
ATOM   3591  OH  TYR A1884       8.028  30.208 -17.588  1.00  0.00           O  
ATOM   3592  N   ALA A1885      -0.152  27.823 -19.743  1.00  0.00           N  
ATOM   3593  CA  ALA A1885      -1.539  27.528 -19.407  1.00  0.00           C  
ATOM   3594  C   ALA A1885      -1.696  26.050 -19.066  1.00  0.00           C  
ATOM   3595  O   ALA A1885      -2.546  25.676 -18.257  1.00  0.00           O  
ATOM   3596  CB  ALA A1885      -2.457  27.911 -20.555  1.00  0.00           C  
ATOM   3597  N   ARG A1886      -0.867  25.216 -19.687  1.00  0.00           N  
ATOM   3598  CA  ARG A1886      -0.881  23.780 -19.435  1.00  0.00           C  
ATOM   3599  C   ARG A1886      -0.299  23.452 -18.065  1.00  0.00           C  
ATOM   3600  O   ARG A1886      -0.840  22.624 -17.332  1.00  0.00           O  
ATOM   3601  CB  ARG A1886      -0.109  23.035 -20.525  1.00  0.00           C  
ATOM   3602  CG  ARG A1886      -0.772  23.065 -21.892  1.00  0.00           C  
ATOM   3603  CD  ARG A1886      -0.129  22.063 -22.838  1.00  0.00           C  
ATOM   3604  NE  ARG A1886      -0.784  22.045 -24.142  1.00  0.00           N  
ATOM   3605  CZ  ARG A1886      -0.359  22.724 -25.203  1.00  0.00           C  
ATOM   3606  NH1 ARG A1886       0.730  23.478 -25.119  1.00  0.00           N  
ATOM   3607  NH2 ARG A1886      -1.020  22.647 -26.349  1.00  0.00           N  
ATOM   3608  N   THR A1887       0.807  24.108 -17.726  1.00  0.00           N  
ATOM   3609  CA  THR A1887       1.464  23.898 -16.440  1.00  0.00           C  
ATOM   3610  C   THR A1887       0.609  24.420 -15.288  1.00  0.00           C  
ATOM   3611  O   THR A1887       0.619  23.858 -14.193  1.00  0.00           O  
ATOM   3612  CB  THR A1887       2.849  24.574 -16.395  1.00  0.00           C  
ATOM   3613  OG1 THR A1887       2.703  25.985 -16.598  1.00  0.00           O  
ATOM   3614  CG2 THR A1887       3.760  23.999 -17.473  1.00  0.00           C  
ATOM   3615  N   ASP A1888      -0.128  25.498 -15.543  1.00  0.00           N  
ATOM   3616  CA  ASP A1888      -1.024  26.072 -14.545  1.00  0.00           C  
ATOM   3617  C   ASP A1888      -2.182  25.130 -14.260  1.00  0.00           C  
ATOM   3618  O   ASP A1888      -2.635  25.011 -13.122  1.00  0.00           O  
ATOM   3619  CB  ASP A1888      -1.576  27.413 -15.026  1.00  0.00           C  
ATOM   3620  CG  ASP A1888      -0.541  28.513 -15.000  1.00  0.00           C  
ATOM   3621  OD1 ASP A1888       0.640  28.218 -14.718  1.00  0.00           O  
ATOM   3622  OD2 ASP A1888      -0.910  29.677 -15.265  1.00  0.00           O  
ATOM   3623  N   GLU A1889      -2.654  24.465 -15.308  1.00  0.00           N  
ATOM   3624  CA  GLU A1889      -3.797  23.569 -15.208  1.00  0.00           C  
ATOM   3625  C   GLU A1889      -3.543  22.456 -14.196  1.00  0.00           C  
ATOM   3626  O   GLU A1889      -4.455  22.031 -13.490  1.00  0.00           O  
ATOM   3627  CB  GLU A1889      -4.125  22.981 -16.582  1.00  0.00           C  
ATOM   3628  CG  GLU A1889      -5.531  22.422 -16.706  1.00  0.00           C  
ATOM   3629  CD  GLU A1889      -5.873  22.018 -18.128  1.00  0.00           C  
ATOM   3630  OE1 GLU A1889      -4.961  21.587 -18.864  1.00  0.00           O  
ATOM   3631  OE2 GLU A1889      -7.056  22.131 -18.508  1.00  0.00           O  
ATOM   3632  N   ILE A1890      -2.299  21.991 -14.125  1.00  0.00           N  
ATOM   3633  CA  ILE A1890      -1.934  20.945 -13.174  1.00  0.00           C  
ATOM   3634  C   ILE A1890      -1.328  21.518 -11.893  1.00  0.00           C  
ATOM   3635  O   ILE A1890      -0.916  20.775 -11.002  1.00  0.00           O  
ATOM   3636  CB  ILE A1890      -0.981  19.902 -13.797  1.00  0.00           C  
ATOM   3637  CG1 ILE A1890       0.310  20.563 -14.279  1.00  0.00           C  
ATOM   3638  CG2 ILE A1890      -1.670  19.170 -14.941  1.00  0.00           C  
ATOM   3639  CD1 ILE A1890       1.349  19.579 -14.771  1.00  0.00           C  
ATOM   3640  N   GLY A1891      -1.272  22.844 -11.813  1.00  0.00           N  
ATOM   3641  CA  GLY A1891      -0.900  23.529 -10.581  1.00  0.00           C  
ATOM   3642  C   GLY A1891       0.584  23.695 -10.312  1.00  0.00           C  
ATOM   3643  O   GLY A1891       0.995  23.787  -9.155  1.00  0.00           O  
ATOM   3644  N   VAL A1892       1.390  23.741 -11.369  1.00  0.00           N  
ATOM   3645  CA  VAL A1892       2.829  23.963 -11.216  1.00  0.00           C  
ATOM   3646  C   VAL A1892       3.083  25.367 -10.673  1.00  0.00           C  
ATOM   3647  O   VAL A1892       2.615  26.356 -11.239  1.00  0.00           O  
ATOM   3648  CB  VAL A1892       3.589  23.765 -12.544  1.00  0.00           C  
ATOM   3649  CG1 VAL A1892       5.082  23.976 -12.341  1.00  0.00           C  
ATOM   3650  CG2 VAL A1892       3.321  22.381 -13.104  1.00  0.00           C  
ATOM   3651  N   ALA A1893       3.829  25.442  -9.574  1.00  0.00           N  
ATOM   3652  CA  ALA A1893       3.987  26.685  -8.817  1.00  0.00           C  
ATOM   3653  C   ALA A1893       4.753  27.776  -9.558  1.00  0.00           C  
ATOM   3654  O   ALA A1893       4.301  28.918  -9.630  1.00  0.00           O  
ATOM   3655  CB  ALA A1893       4.642  26.403  -7.469  1.00  0.00           C  
ATOM   3656  N   PHE A1894       5.914  27.430 -10.098  1.00  0.00           N  
ATOM   3657  CA  PHE A1894       6.752  28.425 -10.753  1.00  0.00           C  
ATOM   3658  C   PHE A1894       7.162  28.013 -12.156  1.00  0.00           C  
ATOM   3659  O   PHE A1894       6.947  26.876 -12.575  1.00  0.00           O  
ATOM   3660  CB  PHE A1894       7.979  28.738  -9.897  1.00  0.00           C  
ATOM   3661  CG  PHE A1894       7.638  29.209  -8.516  1.00  0.00           C  
ATOM   3662  CD1 PHE A1894       7.027  30.437  -8.322  1.00  0.00           C  
ATOM   3663  CD2 PHE A1894       7.914  28.420  -7.412  1.00  0.00           C  
ATOM   3664  CE1 PHE A1894       6.703  30.873  -7.053  1.00  0.00           C  
ATOM   3665  CE2 PHE A1894       7.593  28.851  -6.138  1.00  0.00           C  
ATOM   3666  CZ  PHE A1894       6.986  30.078  -5.959  1.00  0.00           C  
ATOM   3667  N   GLY A1895       7.751  28.957 -12.880  1.00  0.00           N  
ATOM   3668  CA  GLY A1895       8.155  28.724 -14.255  1.00  0.00           C  
ATOM   3669  C   GLY A1895       9.343  29.578 -14.638  1.00  0.00           C  
ATOM   3670  O   GLY A1895       9.429  30.748 -14.266  1.00  0.00           O  
ATOM   3671  N   VAL A1896      10.269  28.981 -15.377  1.00  0.00           N  
ATOM   3672  CA  VAL A1896      11.441  29.689 -15.861  1.00  0.00           C  
ATOM   3673  C   VAL A1896      11.558  29.471 -17.360  1.00  0.00           C  
ATOM   3674  O   VAL A1896      11.880  28.373 -17.812  1.00  0.00           O  
ATOM   3675  CB  VAL A1896      12.726  29.198 -15.174  1.00  0.00           C  
ATOM   3676  CG1 VAL A1896      13.952  29.815 -15.832  1.00  0.00           C  
ATOM   3677  CG2 VAL A1896      12.693  29.519 -13.687  1.00  0.00           C  
ATOM   3678  N   THR A1898      11.281  30.515 -18.132  1.00  0.00           N  
ATOM   3679  CA  THR A1898      11.335  30.407 -19.584  1.00  0.00           C  
ATOM   3680  C   THR A1898      12.669  30.876 -20.152  1.00  0.00           C  
ATOM   3681  O   THR A1898      13.156  31.955 -19.814  1.00  0.00           O  
ATOM   3682  CB  THR A1898      10.168  31.151 -20.261  1.00  0.00           C  
ATOM   3683  OG1 THR A1898      10.638  31.790 -21.455  1.00  0.00           O  
ATOM   3684  CG2 THR A1898       9.592  32.201 -19.330  1.00  0.00           C  
ATOM   3685  N   ILE A1899      13.254  30.053 -21.017  1.00  0.00           N  
ATOM   3686  CA  ILE A1899      14.544  30.357 -21.621  1.00  0.00           C  
ATOM   3687  C   ILE A1899      14.388  30.732 -23.090  1.00  0.00           C  
ATOM   3688  O   ILE A1899      14.128  29.877 -23.939  1.00  0.00           O  
ATOM   3689  CB  ILE A1899      15.520  29.171 -21.489  1.00  0.00           C  
ATOM   3690  CG1 ILE A1899      15.816  28.893 -20.013  1.00  0.00           C  
ATOM   3691  CG2 ILE A1899      16.809  29.452 -22.242  1.00  0.00           C  
ATOM   3692  CD1 ILE A1899      16.616  27.631 -19.776  1.00  0.00           C  
ATOM   3693  N   ASP A1900      14.540  32.020 -23.380  1.00  0.00           N  
ATOM   3694  CA  ASP A1900      14.448  32.514 -24.747  1.00  0.00           C  
ATOM   3695  C   ASP A1900      15.832  32.744 -25.344  1.00  0.00           C  
ATOM   3696  O   ASP A1900      16.843  32.388 -24.740  1.00  0.00           O  
ATOM   3697  CB  ASP A1900      13.597  33.786 -24.814  1.00  0.00           C  
ATOM   3698  CG  ASP A1900      13.918  34.766 -23.703  1.00  0.00           C  
ATOM   3699  OD1 ASP A1900      15.094  34.840 -23.287  1.00  0.00           O  
ATOM   3700  OD2 ASP A1900      12.992  35.469 -23.247  1.00  0.00           O  
ATOM   3701  N   PHE A1901      15.871  33.341 -26.530  1.00  0.00           N  
ATOM   3702  CA  PHE A1901      17.122  33.513 -27.262  1.00  0.00           C  
ATOM   3703  C   PHE A1901      18.099  34.465 -26.580  1.00  0.00           C  
ATOM   3704  O   PHE A1901      19.313  34.263 -26.640  1.00  0.00           O  
ATOM   3705  CB  PHE A1901      16.847  33.964 -28.696  1.00  0.00           C  
ATOM   3706  CG  PHE A1901      16.267  32.885 -29.564  1.00  0.00           C  
ATOM   3707  CD1 PHE A1901      14.938  32.927 -29.954  1.00  0.00           C  
ATOM   3708  CD2 PHE A1901      17.051  31.820 -29.980  1.00  0.00           C  
ATOM   3709  CE1 PHE A1901      14.404  31.931 -30.752  1.00  0.00           C  
ATOM   3710  CE2 PHE A1901      16.524  30.821 -30.776  1.00  0.00           C  
ATOM   3711  CZ  PHE A1901      15.198  30.877 -31.163  1.00  0.00           C  
ATOM   3712  N   ASP A1902      17.569  35.496 -25.931  1.00  0.00           N  
ATOM   3713  CA  ASP A1902      18.403  36.450 -25.209  1.00  0.00           C  
ATOM   3714  C   ASP A1902      19.122  35.773 -24.048  1.00  0.00           C  
ATOM   3715  O   ASP A1902      20.202  36.200 -23.640  1.00  0.00           O  
ATOM   3716  CB  ASP A1902      17.562  37.622 -24.699  1.00  0.00           C  
ATOM   3717  CG  ASP A1902      16.989  38.463 -25.823  1.00  0.00           C  
ATOM   3718  OD1 ASP A1902      17.343  38.217 -26.996  1.00  0.00           O  
ATOM   3719  OD2 ASP A1902      16.184  39.372 -25.534  1.00  0.00           O  
ATOM   3720  N   THR A1903      18.517  34.712 -23.524  1.00  0.00           N  
ATOM   3721  CA  THR A1903      19.110  33.954 -22.431  1.00  0.00           C  
ATOM   3722  C   THR A1903      20.415  33.291 -22.866  1.00  0.00           C  
ATOM   3723  O   THR A1903      21.358  33.188 -22.084  1.00  0.00           O  
ATOM   3724  CB  THR A1903      18.142  32.885 -21.887  1.00  0.00           C  
ATOM   3725  OG1 THR A1903      16.867  33.483 -21.619  1.00  0.00           O  
ATOM   3726  CG2 THR A1903      18.687  32.265 -20.606  1.00  0.00           C  
ATOM   3727  N   VAL A1904      20.464  32.853 -24.120  1.00  0.00           N  
ATOM   3728  CA  VAL A1904      21.653  32.198 -24.657  1.00  0.00           C  
ATOM   3729  C   VAL A1904      22.625  33.196 -25.283  1.00  0.00           C  
ATOM   3730  O   VAL A1904      23.797  33.253 -24.908  1.00  0.00           O  
ATOM   3731  CB  VAL A1904      21.284  31.126 -25.700  1.00  0.00           C  
ATOM   3732  CG1 VAL A1904      22.538  30.552 -26.343  1.00  0.00           C  
ATOM   3733  CG2 VAL A1904      20.467  30.027 -25.053  1.00  0.00           C  
ATOM   3734  N   ASN A1905      22.131  33.981 -26.236  1.00  0.00           N  
ATOM   3735  CA  ASN A1905      22.967  34.930 -26.965  1.00  0.00           C  
ATOM   3736  C   ASN A1905      23.352  36.147 -26.139  1.00  0.00           C  
ATOM   3737  O   ASN A1905      24.516  36.318 -25.776  1.00  0.00           O  
ATOM   3738  CB  ASN A1905      22.261  35.396 -28.238  1.00  0.00           C  
ATOM   3739  CG  ASN A1905      21.881  34.250 -29.144  1.00  0.00           C  
ATOM   3740  OD1 ASN A1905      22.585  33.243 -29.222  1.00  0.00           O  
ATOM   3741  ND2 ASN A1905      20.763  34.396 -29.841  1.00  0.00           N  
ATOM   3742  N   LYS A1906      22.365  36.995 -25.853  1.00  0.00           N  
ATOM   3743  CA  LYS A1906      22.626  38.258 -25.164  1.00  0.00           C  
ATOM   3744  C   LYS A1906      23.319  38.057 -23.817  1.00  0.00           C  
ATOM   3745  O   LYS A1906      22.826  37.367 -22.916  1.00  0.00           O  
ATOM   3746  CB  LYS A1906      21.383  39.152 -25.104  1.00  0.00           C  
ATOM   3747  CG  LYS A1906      21.214  39.960 -26.390  1.00  0.00           C  
ATOM   3748  CD  LYS A1906      20.045  40.926 -26.326  1.00  0.00           C  
ATOM   3749  CE  LYS A1906      20.109  41.907 -27.493  1.00  0.00           C  
ATOM   3750  NZ  LYS A1906      18.956  42.852 -27.479  1.00  0.00           N  
ATOM   3751  N   THR A1917      24.464  38.720 -23.707  1.00  0.00           N  
ATOM   3752  CA  THR A1917      25.685  38.114 -23.155  1.00  0.00           C  
ATOM   3753  C   THR A1917      25.837  37.870 -21.635  1.00  0.00           C  
ATOM   3754  O   THR A1917      26.583  36.973 -21.229  1.00  0.00           O  
ATOM   3755  CB  THR A1917      26.944  38.819 -23.745  1.00  0.00           C  
ATOM   3756  OG1 THR A1917      26.775  38.996 -25.163  1.00  0.00           O  
ATOM   3757  CG2 THR A1917      28.200  37.998 -23.484  1.00  0.00           C  
ATOM   3758  N   PRO A1918      25.155  38.666 -20.795  1.00  0.00           N  
ATOM   3759  CA  PRO A1918      25.003  38.292 -19.392  1.00  0.00           C  
ATOM   3760  C   PRO A1918      23.707  37.499 -19.227  1.00  0.00           C  
ATOM   3761  O   PRO A1918      22.619  38.075 -19.238  1.00  0.00           O  
ATOM   3762  CB  PRO A1918      24.911  39.643 -18.679  1.00  0.00           C  
ATOM   3763  CG  PRO A1918      24.454  40.628 -19.736  1.00  0.00           C  
ATOM   3764  CD  PRO A1918      24.521  39.962 -21.087  1.00  0.00           C  
ATOM   3765  N   HIS A1919      23.831  36.185 -19.075  1.00  0.00           N  
ATOM   3766  CA  HIS A1919      22.696  35.275 -19.238  1.00  0.00           C  
ATOM   3767  C   HIS A1919      21.591  35.371 -18.183  1.00  0.00           C  
ATOM   3768  O   HIS A1919      21.741  34.892 -17.060  1.00  0.00           O  
ATOM   3769  CB  HIS A1919      23.194  33.837 -19.365  1.00  0.00           C  
ATOM   3770  CG  HIS A1919      24.194  33.652 -20.460  1.00  0.00           C  
ATOM   3771  ND1 HIS A1919      25.551  33.592 -20.228  1.00  0.00           N  
ATOM   3772  CD2 HIS A1919      24.036  33.538 -21.800  1.00  0.00           C  
ATOM   3773  CE1 HIS A1919      26.185  33.435 -21.376  1.00  0.00           C  
ATOM   3774  NE2 HIS A1919      25.289  33.398 -22.345  1.00  0.00           N  
ATOM   3775  N   THR A1920      20.472  35.973 -18.574  1.00  0.00           N  
ATOM   3776  CA  THR A1920      19.310  36.099 -17.702  1.00  0.00           C  
ATOM   3777  C   THR A1920      18.091  35.383 -18.283  1.00  0.00           C  
ATOM   3778  O   THR A1920      17.865  35.400 -19.494  1.00  0.00           O  
ATOM   3779  CB  THR A1920      18.941  37.575 -17.457  1.00  0.00           C  
ATOM   3780  OG1 THR A1920      18.525  38.178 -18.689  1.00  0.00           O  
ATOM   3781  CG2 THR A1920      20.130  38.339 -16.894  1.00  0.00           C  
ATOM   3782  N   ALA A1921      17.313  34.754 -17.409  1.00  0.00           N  
ATOM   3783  CA  ALA A1921      16.073  34.099 -17.808  1.00  0.00           C  
ATOM   3784  C   ALA A1921      14.905  34.693 -17.029  1.00  0.00           C  
ATOM   3785  O   ALA A1921      15.106  35.387 -16.032  1.00  0.00           O  
ATOM   3786  CB  ALA A1921      16.165  32.601 -17.579  1.00  0.00           C  
ATOM   3787  N   THR A1922      13.687  34.421 -17.484  1.00  0.00           N  
ATOM   3788  CA  THR A1922      12.501  34.994 -16.854  1.00  0.00           C  
ATOM   3789  C   THR A1922      11.753  34.007 -15.959  1.00  0.00           C  
ATOM   3790  O   THR A1922      11.527  32.857 -16.332  1.00  0.00           O  
ATOM   3791  CB  THR A1922      11.537  35.605 -17.895  1.00  0.00           C  
ATOM   3792  OG1 THR A1922      10.199  35.577 -17.384  1.00  0.00           O  
ATOM   3793  CG2 THR A1922      11.588  34.830 -19.196  1.00  0.00           C  
ATOM   3794  N   LEU A1923      11.372  34.479 -14.774  1.00  0.00           N  
ATOM   3795  CA  LEU A1923      10.673  33.662 -13.789  1.00  0.00           C  
ATOM   3796  C   LEU A1923       9.221  34.105 -13.643  1.00  0.00           C  
ATOM   3797  O   LEU A1923       8.951  35.263 -13.327  1.00  0.00           O  
ATOM   3798  CB  LEU A1923      11.384  33.749 -12.436  1.00  0.00           C  
ATOM   3799  CG  LEU A1923      10.680  33.163 -11.210  1.00  0.00           C  
ATOM   3800  CD1 LEU A1923      10.589  31.646 -11.304  1.00  0.00           C  
ATOM   3801  CD2 LEU A1923      11.403  33.575  -9.937  1.00  0.00           C  
ATOM   3802  N   ARG A1924       8.291  33.180 -13.866  1.00  0.00           N  
ATOM   3803  CA  ARG A1924       6.866  33.490 -13.775  1.00  0.00           C  
ATOM   3804  C   ARG A1924       6.230  32.911 -12.513  1.00  0.00           C  
ATOM   3805  O   ARG A1924       6.604  31.831 -12.057  1.00  0.00           O  
ATOM   3806  CB  ARG A1924       6.117  32.975 -15.006  1.00  0.00           C  
ATOM   3807  CG  ARG A1924       4.775  33.656 -15.222  1.00  0.00           C  
ATOM   3808  CD  ARG A1924       3.892  32.910 -16.205  1.00  0.00           C  
ATOM   3809  NE  ARG A1924       3.100  31.880 -15.543  1.00  0.00           N  
ATOM   3810  CZ  ARG A1924       1.930  31.436 -15.989  1.00  0.00           C  
ATOM   3811  NH1 ARG A1924       1.405  31.936 -17.100  1.00  0.00           N  
ATOM   3812  NH2 ARG A1924       1.283  30.498 -15.318  1.00  0.00           N  
ATOM   3813  N   ASP A1925       5.265  33.639 -11.960  1.00  0.00           N  
ATOM   3814  CA  ASP A1925       4.512  33.181 -10.798  1.00  0.00           C  
ATOM   3815  C   ASP A1925       3.171  32.605 -11.248  1.00  0.00           C  
ATOM   3816  O   ASP A1925       2.528  33.153 -12.142  1.00  0.00           O  
ATOM   3817  CB  ASP A1925       4.288  34.340  -9.826  1.00  0.00           C  
ATOM   3818  CG  ASP A1925       3.489  33.932  -8.605  1.00  0.00           C  
ATOM   3819  OD1 ASP A1925       2.363  34.446  -8.431  1.00  0.00           O  
ATOM   3820  OD2 ASP A1925       3.982  33.092  -7.823  1.00  0.00           O  
ATOM   3821  N   ARG A1926       2.750  31.504 -10.632  1.00  0.00           N  
ATOM   3822  CA  ARG A1926       1.506  30.848 -11.027  1.00  0.00           C  
ATOM   3823  C   ARG A1926       0.281  31.722 -10.778  1.00  0.00           C  
ATOM   3824  O   ARG A1926      -0.497  31.989 -11.693  1.00  0.00           O  
ATOM   3825  CB  ARG A1926       1.323  29.519 -10.294  1.00  0.00           C  
ATOM   3826  CG  ARG A1926       0.132  28.722 -10.802  1.00  0.00           C  
ATOM   3827  CD  ARG A1926      -0.720  28.183  -9.667  1.00  0.00           C  
ATOM   3828  NE  ARG A1926      -0.027  27.170  -8.879  1.00  0.00           N  
ATOM   3829  CZ  ARG A1926       0.404  27.355  -7.636  1.00  0.00           C  
ATOM   3830  NH1 ARG A1926       0.210  28.517  -7.027  1.00  0.00           N  
ATOM   3831  NH2 ARG A1926       1.027  26.373  -7.000  1.00  0.00           N  
ATOM   3832  N   ASP A1927       0.115  32.153  -9.531  1.00  0.00           N  
ATOM   3833  CA  ASP A1927      -1.070  32.900  -9.119  1.00  0.00           C  
ATOM   3834  C   ASP A1927      -1.194  34.243  -9.831  1.00  0.00           C  
ATOM   3835  O   ASP A1927      -2.126  34.460 -10.608  1.00  0.00           O  
ATOM   3836  CB  ASP A1927      -1.069  33.106  -7.602  1.00  0.00           C  
ATOM   3837  CG  ASP A1927      -1.190  31.802  -6.835  1.00  0.00           C  
ATOM   3838  OD1 ASP A1927      -1.826  30.860  -7.354  1.00  0.00           O  
ATOM   3839  OD2 ASP A1927      -0.652  31.722  -5.711  1.00  0.00           O  
ATOM   3840  N   SER A1928      -0.250  35.139  -9.563  1.00  0.00           N  
ATOM   3841  CA  SER A1928      -0.284  36.485 -10.124  1.00  0.00           C  
ATOM   3842  C   SER A1928      -0.085  36.480 -11.637  1.00  0.00           C  
ATOM   3843  O   SER A1928      -0.621  37.335 -12.341  1.00  0.00           O  
ATOM   3844  CB  SER A1928       0.772  37.367  -9.459  1.00  0.00           C  
ATOM   3845  OG  SER A1928       2.077  36.890  -9.732  1.00  0.00           O  
ATOM   3846  N   MET A1929       0.692  35.517 -12.125  1.00  0.00           N  
ATOM   3847  CA  MET A1929       0.984  35.393 -13.552  1.00  0.00           C  
ATOM   3848  C   MET A1929       2.041  36.415 -13.973  1.00  0.00           C  
ATOM   3849  O   MET A1929       2.408  36.502 -15.145  1.00  0.00           O  
ATOM   3850  CB  MET A1929      -0.296  35.553 -14.378  1.00  0.00           C  
ATOM   3851  CG  MET A1929      -0.330  34.735 -15.656  1.00  0.00           C  
ATOM   3852  SD  MET A1929      -2.012  34.533 -16.280  1.00  0.00           S  
ATOM   3853  CE  MET A1929      -1.739  33.394 -17.635  1.00  0.00           C  
ATOM   3854  N   ARG A1930       2.533  37.175 -13.000  1.00  0.00           N  
ATOM   3855  CA  ARG A1930       3.541  38.201 -13.244  1.00  0.00           C  
ATOM   3856  C   ARG A1930       4.921  37.577 -13.429  1.00  0.00           C  
ATOM   3857  O   ARG A1930       5.174  36.468 -12.960  1.00  0.00           O  
ATOM   3858  CB  ARG A1930       3.558  39.207 -12.091  1.00  0.00           C  
ATOM   3859  CG  ARG A1930       2.228  39.918 -11.878  1.00  0.00           C  
ATOM   3860  CD  ARG A1930       2.157  40.583 -10.511  1.00  0.00           C  
ATOM   3861  NE  ARG A1930       3.152  41.639 -10.357  1.00  0.00           N  
ATOM   3862  CZ  ARG A1930       2.947  42.912 -10.677  1.00  0.00           C  
ATOM   3863  NH1 ARG A1930       1.778  43.294 -11.174  1.00  0.00           N  
ATOM   3864  NH2 ARG A1930       3.911  43.804 -10.501  1.00  0.00           N  
ATOM   3865  N   GLN A1931       5.809  38.292 -14.115  1.00  0.00           N  
ATOM   3866  CA  GLN A1931       7.130  37.758 -14.440  1.00  0.00           C  
ATOM   3867  C   GLN A1931       8.263  38.719 -14.085  1.00  0.00           C  
ATOM   3868  O   GLN A1931       8.067  39.932 -14.019  1.00  0.00           O  
ATOM   3869  CB  GLN A1931       7.210  37.397 -15.928  1.00  0.00           C  
ATOM   3870  CG  GLN A1931       5.998  36.644 -16.454  1.00  0.00           C  
ATOM   3871  CD  GLN A1931       6.241  36.007 -17.808  1.00  0.00           C  
ATOM   3872  OE1 GLN A1931       5.356  35.988 -18.664  1.00  0.00           O  
ATOM   3873  NE2 GLN A1931       7.442  35.480 -18.009  1.00  0.00           N  
ATOM   3874  N   ILE A1932       9.447  38.159 -13.854  1.00  0.00           N  
ATOM   3875  CA  ILE A1932      10.656  38.945 -13.620  1.00  0.00           C  
ATOM   3876  C   ILE A1932      11.800  38.412 -14.477  1.00  0.00           C  
ATOM   3877  O   ILE A1932      11.687  37.349 -15.084  1.00  0.00           O  
ATOM   3878  CB  ILE A1932      11.106  38.895 -12.146  1.00  0.00           C  
ATOM   3879  CG1 ILE A1932      11.468  37.460 -11.754  1.00  0.00           C  
ATOM   3880  CG2 ILE A1932      10.028  39.465 -11.233  1.00  0.00           C  
ATOM   3881  CD1 ILE A1932      12.637  37.364 -10.802  1.00  0.00           C  
ATOM   3882  N   ARG A1933      12.904  39.151 -14.515  1.00  0.00           N  
ATOM   3883  CA  ARG A1933      14.081  38.731 -15.263  1.00  0.00           C  
ATOM   3884  C   ARG A1933      15.304  38.721 -14.353  1.00  0.00           C  
ATOM   3885  O   ARG A1933      15.670  39.747 -13.783  1.00  0.00           O  
ATOM   3886  CB  ARG A1933      14.320  39.665 -16.450  1.00  0.00           C  
ATOM   3887  CG  ARG A1933      15.348  39.159 -17.451  1.00  0.00           C  
ATOM   3888  CD  ARG A1933      14.751  38.116 -18.382  1.00  0.00           C  
ATOM   3889  NE  ARG A1933      15.678  37.743 -19.447  1.00  0.00           N  
ATOM   3890  CZ  ARG A1933      15.338  37.040 -20.523  1.00  0.00           C  
ATOM   3891  NH1 ARG A1933      14.086  36.632 -20.687  1.00  0.00           N  
ATOM   3892  NH2 ARG A1933      16.250  36.748 -21.440  1.00  0.00           N  
ATOM   3893  N   ALA A1934      15.932  37.557 -14.217  1.00  0.00           N  
ATOM   3894  CA  ALA A1934      17.099  37.422 -13.352  1.00  0.00           C  
ATOM   3895  C   ALA A1934      18.146  36.486 -13.945  1.00  0.00           C  
ATOM   3896  O   ALA A1934      17.851  35.701 -14.846  1.00  0.00           O  
ATOM   3897  CB  ALA A1934      16.681  36.942 -11.970  1.00  0.00           C  
ATOM   3898  N   GLU A1941      19.370  36.581 -13.433  1.00  0.00           N  
ATOM   3899  CA  GLU A1941      20.464  35.716 -13.861  1.00  0.00           C  
ATOM   3900  C   GLU A1941      20.096  34.249 -13.662  1.00  0.00           C  
ATOM   3901  O   GLU A1941      19.632  33.856 -12.591  1.00  0.00           O  
ATOM   3902  CB  GLU A1941      21.741  36.055 -13.086  1.00  0.00           C  
ATOM   3903  CG  GLU A1941      22.912  35.115 -13.345  1.00  0.00           C  
ATOM   3904  CD  GLU A1941      23.580  35.351 -14.688  1.00  0.00           C  
ATOM   3905  OE1 GLU A1941      23.411  36.450 -15.258  1.00  0.00           O  
ATOM   3906  OE2 GLU A1941      24.281  34.436 -15.170  1.00  0.00           O  
ATOM   3907  N   ILE A1942      20.308  33.445 -14.699  1.00  0.00           N  
ATOM   3908  CA  ILE A1942      19.907  32.039 -14.688  1.00  0.00           C  
ATOM   3909  C   ILE A1942      20.628  31.216 -13.616  1.00  0.00           C  
ATOM   3910  O   ILE A1942      20.156  30.149 -13.224  1.00  0.00           O  
ATOM   3911  CB  ILE A1942      20.097  31.388 -16.079  1.00  0.00           C  
ATOM   3912  CG1 ILE A1942      19.288  30.091 -16.184  1.00  0.00           C  
ATOM   3913  CG2 ILE A1942      21.575  31.152 -16.369  1.00  0.00           C  
ATOM   3914  CD1 ILE A1942      19.175  29.547 -17.593  1.00  0.00           C  
ATOM   3915  N   SER A1943      21.763  31.717 -13.138  1.00  0.00           N  
ATOM   3916  CA  SER A1943      22.520  31.026 -12.099  1.00  0.00           C  
ATOM   3917  C   SER A1943      21.978  31.348 -10.709  1.00  0.00           C  
ATOM   3918  O   SER A1943      22.162  30.576  -9.768  1.00  0.00           O  
ATOM   3919  CB  SER A1943      24.005  31.386 -12.179  1.00  0.00           C  
ATOM   3920  OG  SER A1943      24.237  32.706 -11.717  1.00  0.00           O  
ATOM   3921  N   GLU A1945      21.311  32.492 -10.588  1.00  0.00           N  
ATOM   3922  CA  GLU A1945      20.739  32.924  -9.316  1.00  0.00           C  
ATOM   3923  C   GLU A1945      19.346  32.349  -9.094  1.00  0.00           C  
ATOM   3924  O   GLU A1945      18.860  32.288  -7.964  1.00  0.00           O  
ATOM   3925  CB  GLU A1945      20.678  34.452  -9.253  1.00  0.00           C  
ATOM   3926  CG  GLU A1945      22.023  35.115  -9.006  1.00  0.00           C  
ATOM   3927  CD  GLU A1945      22.073  36.541  -9.526  1.00  0.00           C  
ATOM   3928  OE1 GLU A1945      21.025  37.224  -9.517  1.00  0.00           O  
ATOM   3929  OE2 GLU A1945      23.167  36.979  -9.945  1.00  0.00           O  
ATOM   3930  N   LEU A1946      18.712  31.922 -10.183  1.00  0.00           N  
ATOM   3931  CA  LEU A1946      17.306  31.520 -10.158  1.00  0.00           C  
ATOM   3932  C   LEU A1946      16.988  30.314  -9.271  1.00  0.00           C  
ATOM   3933  O   LEU A1946      15.960  30.304  -8.596  1.00  0.00           O  
ATOM   3934  CB  LEU A1946      16.784  31.287 -11.579  1.00  0.00           C  
ATOM   3935  CG  LEU A1946      16.453  32.539 -12.392  1.00  0.00           C  
ATOM   3936  CD1 LEU A1946      16.146  32.169 -13.831  1.00  0.00           C  
ATOM   3937  CD2 LEU A1946      15.285  33.291 -11.774  1.00  0.00           C  
ATOM   3938  N   PRO A1947      17.858  29.291  -9.274  1.00  0.00           N  
ATOM   3939  CA  PRO A1947      17.617  28.138  -8.411  1.00  0.00           C  
ATOM   3940  C   PRO A1947      17.481  28.533  -6.944  1.00  0.00           C  
ATOM   3941  O   PRO A1947      16.662  27.962  -6.224  1.00  0.00           O  
ATOM   3942  CB  PRO A1947      18.873  27.284  -8.611  1.00  0.00           C  
ATOM   3943  CG  PRO A1947      19.377  27.671  -9.951  1.00  0.00           C  
ATOM   3944  CD  PRO A1947      19.086  29.132 -10.073  1.00  0.00           C  
ATOM   3945  N   SER A1950      18.277  29.507  -6.514  1.00  0.00           N  
ATOM   3946  CA  SER A1950      18.275  29.949  -5.125  1.00  0.00           C  
ATOM   3947  C   SER A1950      16.972  30.645  -4.742  1.00  0.00           C  
ATOM   3948  O   SER A1950      16.377  30.337  -3.709  1.00  0.00           O  
ATOM   3949  CB  SER A1950      19.461  30.878  -4.859  1.00  0.00           C  
ATOM   3950  OG  SER A1950      20.686  30.229  -5.148  1.00  0.00           O  
ATOM   3951  N   ILE A1951      16.531  31.582  -5.576  1.00  0.00           N  
ATOM   3952  CA  ILE A1951      15.330  32.354  -5.275  1.00  0.00           C  
ATOM   3953  C   ILE A1951      14.055  31.525  -5.428  1.00  0.00           C  
ATOM   3954  O   ILE A1951      13.065  31.769  -4.738  1.00  0.00           O  
ATOM   3955  CB  ILE A1951      15.240  33.647  -6.119  1.00  0.00           C  
ATOM   3956  CG1 ILE A1951      15.084  33.321  -7.605  1.00  0.00           C  
ATOM   3957  CG2 ILE A1951      16.463  34.524  -5.882  1.00  0.00           C  
ATOM   3958  CD1 ILE A1951      14.834  34.536  -8.468  1.00  0.00           C  
ATOM   3959  N   VAL A1952      14.084  30.545  -6.325  1.00  0.00           N  
ATOM   3960  CA  VAL A1952      12.953  29.638  -6.493  1.00  0.00           C  
ATOM   3961  C   VAL A1952      12.835  28.729  -5.275  1.00  0.00           C  
ATOM   3962  O   VAL A1952      11.732  28.412  -4.829  1.00  0.00           O  
ATOM   3963  CB  VAL A1952      13.079  28.788  -7.773  1.00  0.00           C  
ATOM   3964  CG1 VAL A1952      12.019  27.695  -7.796  1.00  0.00           C  
ATOM   3965  CG2 VAL A1952      12.965  29.668  -9.007  1.00  0.00           C  
ATOM   3966  N   GLN A1953      13.981  28.318  -4.739  1.00  0.00           N  
ATOM   3967  CA  GLN A1953      14.016  27.525  -3.518  1.00  0.00           C  
ATOM   3968  C   GLN A1953      13.425  28.330  -2.367  1.00  0.00           C  
ATOM   3969  O   GLN A1953      12.601  27.826  -1.604  1.00  0.00           O  
ATOM   3970  CB  GLN A1953      15.452  27.113  -3.188  1.00  0.00           C  
ATOM   3971  CG  GLN A1953      15.582  26.226  -1.958  1.00  0.00           C  
ATOM   3972  CD  GLN A1953      17.026  26.006  -1.549  1.00  0.00           C  
ATOM   3973  OE1 GLN A1953      17.909  26.789  -1.898  1.00  0.00           O  
ATOM   3974  NE2 GLN A1953      17.273  24.938  -0.800  1.00  0.00           N  
ATOM   3975  N   ASP A1954      13.850  29.586  -2.255  1.00  0.00           N  
ATOM   3976  CA  ASP A1954      13.356  30.481  -1.214  1.00  0.00           C  
ATOM   3977  C   ASP A1954      11.868  30.768  -1.388  1.00  0.00           C  
ATOM   3978  O   ASP A1954      11.139  30.916  -0.407  1.00  0.00           O  
ATOM   3979  CB  ASP A1954      14.152  31.788  -1.208  1.00  0.00           C  
ATOM   3980  CG  ASP A1954      15.603  31.587  -0.810  1.00  0.00           C  
ATOM   3981  OD1 ASP A1954      15.941  30.492  -0.312  1.00  0.00           O  
ATOM   3982  OD2 ASP A1954      16.407  32.527  -0.994  1.00  0.00           O  
ATOM   3983  N   LEU A1955      11.424  30.847  -2.640  1.00  0.00           N  
ATOM   3984  CA  LEU A1955      10.009  31.037  -2.944  1.00  0.00           C  
ATOM   3985  C   LEU A1955       9.198  29.802  -2.570  1.00  0.00           C  
ATOM   3986  O   LEU A1955       8.057  29.913  -2.121  1.00  0.00           O  
ATOM   3987  CB  LEU A1955       9.810  31.359  -4.427  1.00  0.00           C  
ATOM   3988  CG  LEU A1955      10.002  32.809  -4.878  1.00  0.00           C  
ATOM   3989  CD1 LEU A1955       9.998  32.897  -6.396  1.00  0.00           C  
ATOM   3990  CD2 LEU A1955       8.929  33.707  -4.283  1.00  0.00           C  
ATOM   3991  N   ALA A1956       9.794  28.628  -2.758  1.00  0.00           N  
ATOM   3992  CA  ALA A1956       9.136  27.366  -2.431  1.00  0.00           C  
ATOM   3993  C   ALA A1956       8.940  27.230  -0.925  1.00  0.00           C  
ATOM   3994  O   ALA A1956       7.908  26.740  -0.465  1.00  0.00           O  
ATOM   3995  CB  ALA A1956       9.934  26.194  -2.974  1.00  0.00           C  
ATOM   3996  N   ASN A1957       9.938  27.663  -0.163  1.00  0.00           N  
ATOM   3997  CA  ASN A1957       9.829  27.712   1.288  1.00  0.00           C  
ATOM   3998  C   ASN A1957       9.152  29.014   1.711  1.00  0.00           C  
ATOM   3999  O   ASN A1957       8.745  29.811   0.864  1.00  0.00           O  
ATOM   4000  CB  ASN A1957      11.211  27.594   1.932  1.00  0.00           C  
ATOM   4001  CG  ASN A1957      11.996  26.398   1.420  1.00  0.00           C  
ATOM   4002  OD1 ASN A1957      11.444  25.508   0.773  1.00  0.00           O  
ATOM   4003  ND2 ASN A1957      13.292  26.374   1.709  1.00  0.00           N  
ATOM   4004  N   GLY A1958       9.030  29.231   3.016  1.00  0.00           N  
ATOM   4005  CA  GLY A1958       8.404  30.450   3.522  1.00  0.00           C  
ATOM   4006  C   GLY A1958       9.393  31.585   3.712  1.00  0.00           C  
ATOM   4007  O   GLY A1958       9.123  32.540   4.439  1.00  0.00           O  
ATOM   4008  N   ASN A1959      10.538  31.482   3.044  1.00  0.00           N  
ATOM   4009  CA  ASN A1959      11.644  32.415   3.246  1.00  0.00           C  
ATOM   4010  C   ASN A1959      11.384  33.812   2.685  1.00  0.00           C  
ATOM   4011  O   ASN A1959      11.329  34.788   3.434  1.00  0.00           O  
ATOM   4012  CB  ASN A1959      12.937  31.831   2.674  1.00  0.00           C  
ATOM   4013  CG  ASN A1959      13.256  30.461   3.244  1.00  0.00           C  
ATOM   4014  OD1 ASN A1959      12.632  30.018   4.209  1.00  0.00           O  
ATOM   4015  ND2 ASN A1959      14.230  29.783   2.650  1.00  0.00           N  
ATOM   4016  N   ILE A1960      11.231  33.906   1.368  1.00  0.00           N  
ATOM   4017  CA  ILE A1960      10.903  35.175   0.732  1.00  0.00           C  
ATOM   4018  C   ILE A1960       9.579  35.055  -0.012  1.00  0.00           C  
ATOM   4019  O   ILE A1960       9.165  33.957  -0.385  1.00  0.00           O  
ATOM   4020  CB  ILE A1960      12.004  35.627  -0.251  1.00  0.00           C  
ATOM   4021  CG1 ILE A1960      11.885  34.872  -1.579  1.00  0.00           C  
ATOM   4022  CG2 ILE A1960      13.386  35.436   0.366  1.00  0.00           C  
ATOM   4023  CD1 ILE A1960      13.001  35.173  -2.555  1.00  0.00           C  
ATOM   4024  N   THR A1961       8.914  36.186  -0.218  1.00  0.00           N  
ATOM   4025  CA  THR A1961       7.659  36.203  -0.959  1.00  0.00           C  
ATOM   4026  C   THR A1961       7.897  36.687  -2.383  1.00  0.00           C  
ATOM   4027  O   THR A1961       8.997  37.127  -2.721  1.00  0.00           O  
ATOM   4028  CB  THR A1961       6.612  37.106  -0.281  1.00  0.00           C  
ATOM   4029  OG1 THR A1961       7.092  38.455  -0.245  1.00  0.00           O  
ATOM   4030  CG2 THR A1961       6.338  36.632   1.137  1.00  0.00           C  
ATOM   4031  N   TRP A1962       6.867  36.600  -3.217  1.00  0.00           N  
ATOM   4032  CA  TRP A1962       6.960  37.080  -4.589  1.00  0.00           C  
ATOM   4033  C   TRP A1962       7.145  38.593  -4.615  1.00  0.00           C  
ATOM   4034  O   TRP A1962       7.842  39.126  -5.479  1.00  0.00           O  
ATOM   4035  CB  TRP A1962       5.718  36.685  -5.388  1.00  0.00           C  
ATOM   4036  CG  TRP A1962       5.781  37.104  -6.823  1.00  0.00           C  
ATOM   4037  CD1 TRP A1962       5.107  38.136  -7.406  1.00  0.00           C  
ATOM   4038  CD2 TRP A1962       6.572  36.506  -7.858  1.00  0.00           C  
ATOM   4039  NE1 TRP A1962       5.424  38.216  -8.740  1.00  0.00           N  
ATOM   4040  CE2 TRP A1962       6.322  37.227  -9.043  1.00  0.00           C  
ATOM   4041  CE3 TRP A1962       7.465  35.430  -7.898  1.00  0.00           C  
ATOM   4042  CZ2 TRP A1962       6.932  36.906 -10.254  1.00  0.00           C  
ATOM   4043  CZ3 TRP A1962       8.069  35.113  -9.102  1.00  0.00           C  
ATOM   4044  CH2 TRP A1962       7.800  35.849 -10.264  1.00  0.00           C  
ATOM   4045  N   ALA A1963       6.520  39.276  -3.660  1.00  0.00           N  
ATOM   4046  CA  ALA A1963       6.641  40.724  -3.539  1.00  0.00           C  
ATOM   4047  C   ALA A1963       8.091  41.127  -3.295  1.00  0.00           C  
ATOM   4048  O   ALA A1963       8.521  42.207  -3.702  1.00  0.00           O  
ATOM   4049  CB  ALA A1963       5.749  41.241  -2.422  1.00  0.00           C  
ATOM   4050  N   ASP A1964       8.838  40.252  -2.630  1.00  0.00           N  
ATOM   4051  CA  ASP A1964      10.255  40.481  -2.386  1.00  0.00           C  
ATOM   4052  C   ASP A1964      11.056  40.286  -3.668  1.00  0.00           C  
ATOM   4053  O   ASP A1964      11.972  41.049  -3.960  1.00  0.00           O  
ATOM   4054  CB  ASP A1964      10.772  39.541  -1.295  1.00  0.00           C  
ATOM   4055  CG  ASP A1964      10.030  39.705   0.017  1.00  0.00           C  
ATOM   4056  OD1 ASP A1964       9.944  38.719   0.779  1.00  0.00           O  
ATOM   4057  OD2 ASP A1964       9.529  40.817   0.286  1.00  0.00           O  
ATOM   4058  N   VAL A1965      10.699  39.259  -4.434  1.00  0.00           N  
ATOM   4059  CA  VAL A1965      11.381  38.962  -5.689  1.00  0.00           C  
ATOM   4060  C   VAL A1965      11.280  40.133  -6.663  1.00  0.00           C  
ATOM   4061  O   VAL A1965      12.266  40.514  -7.295  1.00  0.00           O  
ATOM   4062  CB  VAL A1965      10.819  37.684  -6.344  1.00  0.00           C  
ATOM   4063  CG1 VAL A1965      11.385  37.503  -7.738  1.00  0.00           C  
ATOM   4064  CG2 VAL A1965      11.128  36.473  -5.483  1.00  0.00           C  
ATOM   4065  N   GLU A1966      10.084  40.704  -6.774  1.00  0.00           N  
ATOM   4066  CA  GLU A1966       9.868  41.868  -7.625  1.00  0.00           C  
ATOM   4067  C   GLU A1966      10.618  43.074  -7.080  1.00  0.00           C  
ATOM   4068  O   GLU A1966      11.102  43.909  -7.842  1.00  0.00           O  
ATOM   4069  CB  GLU A1966       8.378  42.192  -7.737  1.00  0.00           C  
ATOM   4070  CG  GLU A1966       7.561  41.116  -8.429  1.00  0.00           C  
ATOM   4071  CD  GLU A1966       6.211  41.621  -8.899  1.00  0.00           C  
ATOM   4072  OE1 GLU A1966       5.756  42.671  -8.399  1.00  0.00           O  
ATOM   4073  OE2 GLU A1966       5.604  40.965  -9.771  1.00  0.00           O  
ATOM   4074  N   ALA A1967      10.707  43.159  -5.757  1.00  0.00           N  
ATOM   4075  CA  ALA A1967      11.428  44.246  -5.111  1.00  0.00           C  
ATOM   4076  C   ALA A1967      12.907  44.221  -5.484  1.00  0.00           C  
ATOM   4077  O   ALA A1967      13.506  45.267  -5.731  1.00  0.00           O  
ATOM   4078  CB  ALA A1967      11.259  44.176  -3.600  1.00  0.00           C  
ATOM   4079  N   ARG A1968      13.489  43.026  -5.533  1.00  0.00           N  
ATOM   4080  CA  ARG A1968      14.923  42.885  -5.786  1.00  0.00           C  
ATOM   4081  C   ARG A1968      15.273  42.733  -7.263  1.00  0.00           C  
ATOM   4082  O   ARG A1968      16.385  43.062  -7.675  1.00  0.00           O  
ATOM   4083  CB  ARG A1968      15.507  41.700  -5.008  1.00  0.00           C  
ATOM   4084  CG  ARG A1968      15.557  41.886  -3.502  1.00  0.00           C  
ATOM   4085  CD  ARG A1968      14.256  41.455  -2.859  1.00  0.00           C  
ATOM   4086  NE  ARG A1968      14.254  41.649  -1.414  1.00  0.00           N  
ATOM   4087  CZ  ARG A1968      14.649  40.733  -0.536  1.00  0.00           C  
ATOM   4088  NH1 ARG A1968      15.087  39.552  -0.953  1.00  0.00           N  
ATOM   4089  NH2 ARG A1968      14.609  40.999   0.762  1.00  0.00           N  
ATOM   4090  N   TYR A1969      14.335  42.228  -8.055  1.00  0.00           N  
ATOM   4091  CA  TYR A1969      14.625  41.921  -9.452  1.00  0.00           C  
ATOM   4092  C   TYR A1969      13.715  42.670 -10.416  1.00  0.00           C  
ATOM   4093  O   TYR A1969      12.542  42.897 -10.120  1.00  0.00           O  
ATOM   4094  CB  TYR A1969      14.558  40.412  -9.691  1.00  0.00           C  
ATOM   4095  CG  TYR A1969      15.568  39.655  -8.867  1.00  0.00           C  
ATOM   4096  CD1 TYR A1969      15.207  39.054  -7.668  1.00  0.00           C  
ATOM   4097  CD2 TYR A1969      16.893  39.565  -9.274  1.00  0.00           C  
ATOM   4098  CE1 TYR A1969      16.136  38.370  -6.904  1.00  0.00           C  
ATOM   4099  CE2 TYR A1969      17.829  38.885  -8.518  1.00  0.00           C  
ATOM   4100  CZ  TYR A1969      17.445  38.289  -7.334  1.00  0.00           C  
ATOM   4101  OH  TYR A1969      18.373  37.610  -6.580  1.00  0.00           O  
ATOM   4102  N   PRO A1970      14.262  43.055 -11.579  1.00  0.00           N  
ATOM   4103  CA  PRO A1970      13.518  43.827 -12.562  1.00  0.00           C  
ATOM   4104  C   PRO A1970      12.313  43.061 -13.080  1.00  0.00           C  
ATOM   4105  O   PRO A1970      12.406  41.866 -13.361  1.00  0.00           O  
ATOM   4106  CB  PRO A1970      14.534  44.042 -13.689  1.00  0.00           C  
ATOM   4107  CG  PRO A1970      15.550  42.976 -13.505  1.00  0.00           C  
ATOM   4108  CD  PRO A1970      15.633  42.763 -12.030  1.00  0.00           C  
ATOM   4109  N   LEU A1971      11.187  43.756 -13.194  1.00  0.00           N  
ATOM   4110  CA  LEU A1971       9.965  43.159 -13.706  1.00  0.00           C  
ATOM   4111  C   LEU A1971      10.116  42.853 -15.188  1.00  0.00           C  
ATOM   4112  O   LEU A1971      11.023  43.363 -15.848  1.00  0.00           O  
ATOM   4113  CB  LEU A1971       8.775  44.090 -13.464  1.00  0.00           C  
ATOM   4114  CG  LEU A1971       8.222  44.136 -12.035  1.00  0.00           C  
ATOM   4115  CD1 LEU A1971       9.320  44.412 -11.012  1.00  0.00           C  
ATOM   4116  CD2 LEU A1971       7.118  45.174 -11.925  1.00  0.00           C  
ATOM   4117  N   PHE A1972       9.228  42.016 -15.709  1.00  0.00           N  
ATOM   4118  CA  PHE A1972       9.332  41.575 -17.088  1.00  0.00           C  
ATOM   4119  C   PHE A1972       7.950  41.348 -17.680  1.00  0.00           C  
ATOM   4120  O   PHE A1972       7.070  40.788 -17.026  1.00  0.00           O  
ATOM   4121  CB  PHE A1972      10.171  40.300 -17.168  1.00  0.00           C  
ATOM   4122  CG  PHE A1972      10.700  40.007 -18.540  1.00  0.00           C  
ATOM   4123  CD1 PHE A1972      11.867  40.605 -18.991  1.00  0.00           C  
ATOM   4124  CD2 PHE A1972      10.033  39.129 -19.379  1.00  0.00           C  
ATOM   4125  CE1 PHE A1972      12.358  40.334 -20.256  1.00  0.00           C  
ATOM   4126  CE2 PHE A1972      10.518  38.854 -20.644  1.00  0.00           C  
ATOM   4127  CZ  PHE A1972      11.682  39.458 -21.084  1.00  0.00           C  
ATOM   4128  N   GLU A1973       7.764  41.787 -18.921  1.00  0.00           N  
ATOM   4129  CA  GLU A1973       6.445  41.759 -19.543  1.00  0.00           C  
ATOM   4130  C   GLU A1973       6.482  41.193 -20.958  1.00  0.00           C  
ATOM   4131  O   GLU A1973       7.428  41.435 -21.708  1.00  0.00           O  
ATOM   4132  CB  GLU A1973       5.835  43.156 -19.546  1.00  0.00           C  
ATOM   4133  N   GLY A 674       5.438  40.447 -21.311  1.00  0.00           N  
ATOM   4134  CA  GLY A 674       5.302  39.859 -22.642  1.00  0.00           C  
ATOM   4135  C   GLY A 674       6.619  39.594 -23.347  1.00  0.00           C  
ATOM   4136  O   GLY A 674       7.460  38.838 -22.858  1.00  0.00           O  
TER
END
