# Supplementary material for: Backbone Brackets and Arginine Tweezers delineate Class I and Class II aminoacyl tRNA synthetases
Source: PLoS Comput Biol. 2018 Apr 16;14(4):e1006101. doi: 10.1371/journal.pcbi.1006101 (PMC5919687; doi:10.1371/journal.pcbi.1006101)
Supplement: S12 File — All structures of Class II aaRS with residues renumbered according to the MSA. (GZ) [file pcbi.1006101.s024.tar.gz › 2pmf_A_renum.pdb]

ATOM      1  N   ASP A  63     -21.016  30.108  -3.375  1.00  0.00           N  
ATOM      2  CA  ASP A  63     -21.062  28.860  -2.559  1.00  0.00           C  
ATOM      3  C   ASP A  63     -19.760  28.066  -2.665  1.00  0.00           C  
ATOM      4  O   ASP A  63     -18.700  28.533  -2.241  1.00  0.00           O  
ATOM      5  CB  ASP A  63     -22.252  27.999  -2.970  1.00  0.00           C  
ATOM      6  N   ILE A 274     -19.847  26.870  -3.241  1.00  0.00           N  
ATOM      7  CA  ILE A 274     -18.722  25.938  -3.264  1.00  0.00           C  
ATOM      8  C   ILE A 274     -17.845  26.065  -4.509  1.00  0.00           C  
ATOM      9  O   ILE A 274     -17.005  26.961  -4.597  1.00  0.00           O  
ATOM     10  CB  ILE A 274     -19.221  24.505  -3.107  1.00  0.00           C  
ATOM     11  N   VAL A 275     -18.043  25.161  -5.464  1.00  0.00           N  
ATOM     12  CA  VAL A 275     -17.195  25.102  -6.649  1.00  0.00           C  
ATOM     13  C   VAL A 275     -17.943  24.500  -7.837  1.00  0.00           C  
ATOM     14  O   VAL A 275     -18.821  23.653  -7.666  1.00  0.00           O  
ATOM     15  CB  VAL A 275     -15.906  24.283  -6.373  1.00  0.00           C  
ATOM     16  CG1 VAL A 275     -16.238  22.816  -6.128  1.00  0.00           C  
ATOM     17  CG2 VAL A 275     -14.914  24.428  -7.518  1.00  0.00           C  
ATOM     18  N   ASP A 276     -17.600  24.954  -9.039  1.00  0.00           N  
ATOM     19  CA  ASP A 276     -18.148  24.378 -10.259  1.00  0.00           C  
ATOM     20  C   ASP A 276     -17.537  22.995 -10.455  1.00  0.00           C  
ATOM     21  O   ASP A 276     -16.644  22.812 -11.281  1.00  0.00           O  
ATOM     22  CB  ASP A 276     -17.835  25.279 -11.456  1.00  0.00           C  
ATOM     23  CG  ASP A 276     -18.677  24.950 -12.676  1.00  0.00           C  
ATOM     24  OD1 ASP A 276     -19.436  23.958 -12.632  1.00  0.00           O  
ATOM     25  OD2 ASP A 276     -18.579  25.687 -13.680  1.00  0.00           O  
ATOM     26  N   ARG A 277     -18.023  22.024  -9.685  1.00  0.00           N  
ATOM     27  CA  ARG A 277     -17.418  20.695  -9.656  1.00  0.00           C  
ATOM     28  C   ARG A 277     -17.526  19.976 -10.996  1.00  0.00           C  
ATOM     29  O   ARG A 277     -16.700  19.121 -11.313  1.00  0.00           O  
ATOM     30  CB  ARG A 277     -18.019  19.833  -8.540  1.00  0.00           C  
ATOM     31  CG  ARG A 277     -19.210  18.993  -8.969  1.00  0.00           C  
ATOM     32  CD  ARG A 277     -19.180  17.626  -8.305  1.00  0.00           C  
ATOM     33  NE  ARG A 277     -19.649  17.662  -6.924  1.00  0.00           N  
ATOM     34  CZ  ARG A 277     -20.821  17.181  -6.522  1.00  0.00           C  
ATOM     35  NH1 ARG A 277     -21.645  16.620  -7.397  1.00  0.00           N  
ATOM     36  NH2 ARG A 277     -21.168  17.255  -5.245  1.00  0.00           N  
ATOM     37  N   ALA A 278     -18.544  20.324 -11.777  1.00  0.00           N  
ATOM     38  CA  ALA A 278     -18.716  19.751 -13.108  1.00  0.00           C  
ATOM     39  C   ALA A 278     -17.507  20.081 -13.976  1.00  0.00           C  
ATOM     40  O   ALA A 278     -17.045  19.247 -14.753  1.00  0.00           O  
ATOM     41  CB  ALA A 278     -19.993  20.266 -13.750  1.00  0.00           C  
ATOM     42  N   LYS A 279     -17.000  21.302 -13.833  1.00  0.00           N  
ATOM     43  CA  LYS A 279     -15.782  21.716 -14.518  1.00  0.00           C  
ATOM     44  C   LYS A 279     -14.560  21.037 -13.916  1.00  0.00           C  
ATOM     45  O   LYS A 279     -13.724  20.494 -14.637  1.00  0.00           O  
ATOM     46  CB  LYS A 279     -15.606  23.232 -14.443  1.00  0.00           C  
ATOM     47  CG  LYS A 279     -16.128  23.986 -15.647  1.00  0.00           C  
ATOM     48  CD  LYS A 279     -15.606  25.410 -15.646  1.00  0.00           C  
ATOM     49  CE  LYS A 279     -15.912  26.116 -16.952  1.00  0.00           C  
ATOM     50  NZ  LYS A 279     -15.392  27.508 -16.940  1.00  0.00           N  
ATOM     51  N   MET A 281     -14.462  21.081 -12.591  1.00  0.00           N  
ATOM     52  CA  MET A 281     -13.331  20.498 -11.884  1.00  0.00           C  
ATOM     53  C   MET A 281     -13.153  19.029 -12.250  1.00  0.00           C  
ATOM     54  O   MET A 281     -12.057  18.601 -12.612  1.00  0.00           O  
ATOM     55  CB  MET A 281     -13.510  20.645 -10.372  1.00  0.00           C  
ATOM     56  CG  MET A 281     -12.289  20.236  -9.565  1.00  0.00           C  
ATOM     57  SD  MET A 281     -12.653  20.028  -7.813  1.00  0.00           S  
ATOM     58  CE  MET A 281     -13.807  18.660  -7.870  1.00  0.00           C  
ATOM     59  N   GLU A 282     -14.238  18.264 -12.161  1.00  0.00           N  
ATOM     60  CA  GLU A 282     -14.208  16.840 -12.483  1.00  0.00           C  
ATOM     61  C   GLU A 282     -13.734  16.591 -13.911  1.00  0.00           C  
ATOM     62  O   GLU A 282     -12.981  15.651 -14.165  1.00  0.00           O  
ATOM     63  CB  GLU A 282     -15.584  16.206 -12.265  1.00  0.00           C  
ATOM     64  CG  GLU A 282     -15.962  16.027 -10.803  1.00  0.00           C  
ATOM     65  CD  GLU A 282     -17.360  15.468 -10.625  1.00  0.00           C  
ATOM     66  OE1 GLU A 282     -18.177  15.593 -11.562  1.00  0.00           O  
ATOM     67  OE2 GLU A 282     -17.645  14.904  -9.547  1.00  0.00           O  
ATOM     68  N   ASP A 283     -14.176  17.436 -14.837  1.00  0.00           N  
ATOM     69  CA  ASP A 283     -13.763  17.328 -16.232  1.00  0.00           C  
ATOM     70  C   ASP A 283     -12.252  17.488 -16.363  1.00  0.00           C  
ATOM     71  O   ASP A 283     -11.600  16.728 -17.077  1.00  0.00           O  
ATOM     72  CB  ASP A 283     -14.479  18.372 -17.092  1.00  0.00           C  
ATOM     73  CG  ASP A 283     -14.037  18.333 -18.544  1.00  0.00           C  
ATOM     74  OD1 ASP A 283     -13.724  19.408 -19.098  1.00  0.00           O  
ATOM     75  OD2 ASP A 283     -13.994  17.229 -19.129  1.00  0.00           O  
ATOM     76  N   THR A 291     -11.703  18.478 -15.666  1.00  0.00           N  
ATOM     77  CA  THR A 291     -10.267  18.732 -15.682  1.00  0.00           C  
ATOM     78  C   THR A 291      -9.499  17.606 -14.995  1.00  0.00           C  
ATOM     79  O   THR A 291      -8.424  17.209 -15.447  1.00  0.00           O  
ATOM     80  CB  THR A 291      -9.926  20.068 -14.996  1.00  0.00           C  
ATOM     81  OG1 THR A 291     -10.549  21.145 -15.707  1.00  0.00           O  
ATOM     82  CG2 THR A 291      -8.422  20.287 -14.970  1.00  0.00           C  
ATOM     83  N   LEU A 292     -10.059  17.094 -13.903  1.00  0.00           N  
ATOM     84  CA  LEU A 292      -9.431  16.014 -13.151  1.00  0.00           C  
ATOM     85  C   LEU A 292      -9.371  14.729 -13.969  1.00  0.00           C  
ATOM     86  O   LEU A 292      -8.426  13.950 -13.848  1.00  0.00           O  
ATOM     87  CB  LEU A 292     -10.176  15.767 -11.838  1.00  0.00           C  
ATOM     88  CG  LEU A 292     -10.030  16.828 -10.744  1.00  0.00           C  
ATOM     89  CD1 LEU A 292     -11.027  16.581  -9.623  1.00  0.00           C  
ATOM     90  CD2 LEU A 292      -8.609  16.860 -10.205  1.00  0.00           C  
ATOM     91  N   LYS A 293     -10.385  14.513 -14.800  1.00  0.00           N  
ATOM     92  CA  LYS A 293     -10.453  13.317 -15.631  1.00  0.00           C  
ATOM     93  C   LYS A 293      -9.603  13.479 -16.887  1.00  0.00           C  
ATOM     94  O   LYS A 293      -8.878  12.564 -17.282  1.00  0.00           O  
ATOM     95  CB  LYS A 293     -11.903  13.012 -16.010  1.00  0.00           C  
ATOM     96  CG  LYS A 293     -12.090  11.705 -16.761  1.00  0.00           C  
ATOM     97  CD  LYS A 293     -13.554  11.455 -17.083  1.00  0.00           C  
ATOM     98  CE  LYS A 293     -13.730  10.173 -17.881  1.00  0.00           C  
ATOM     99  NZ  LYS A 293     -15.156   9.927 -18.234  1.00  0.00           N  
ATOM    100  N   ARG A 296      -9.695  14.653 -17.503  1.00  0.00           N  
ATOM    101  CA  ARG A 296      -8.970  14.942 -18.734  1.00  0.00           C  
ATOM    102  C   ARG A 296      -7.458  14.915 -18.516  1.00  0.00           C  
ATOM    103  O   ARG A 296      -6.715  14.385 -19.342  1.00  0.00           O  
ATOM    104  CB  ARG A 296      -9.415  16.294 -19.300  1.00  0.00           C  
ATOM    105  CG  ARG A 296      -8.831  16.642 -20.657  1.00  0.00           C  
ATOM    106  CD  ARG A 296      -9.599  17.786 -21.306  1.00  0.00           C  
ATOM    107  NE  ARG A 296      -9.964  18.823 -20.344  1.00  0.00           N  
ATOM    108  CZ  ARG A 296      -9.156  19.806 -19.958  1.00  0.00           C  
ATOM    109  NH1 ARG A 296      -7.927  19.893 -20.449  1.00  0.00           N  
ATOM    110  NH2 ARG A 296      -9.579  20.702 -19.076  1.00  0.00           N  
ATOM    111  N   ARG A 297      -7.008  15.481 -17.400  1.00  0.00           N  
ATOM    112  CA  ARG A 297      -5.586  15.485 -17.066  1.00  0.00           C  
ATOM    113  C   ARG A 297      -5.170  14.211 -16.340  1.00  0.00           C  
ATOM    114  O   ARG A 297      -3.988  13.999 -16.066  1.00  0.00           O  
ATOM    115  CB  ARG A 297      -5.226  16.711 -16.229  1.00  0.00           C  
ATOM    116  CG  ARG A 297      -5.112  17.990 -17.034  1.00  0.00           C  
ATOM    117  CD  ARG A 297      -4.438  17.729 -18.369  1.00  0.00           C  
ATOM    118  NE  ARG A 297      -3.515  18.800 -18.727  1.00  0.00           N  
ATOM    119  CZ  ARG A 297      -2.198  18.730 -18.564  1.00  0.00           C  
ATOM    120  NH1 ARG A 297      -1.645  17.636 -18.058  1.00  0.00           N  
ATOM    121  NH2 ARG A 297      -1.429  19.750 -18.914  1.00  0.00           N  
ATOM    122  N   PHE A 298      -6.154  13.373 -16.031  1.00  0.00           N  
ATOM    123  CA  PHE A 298      -5.917  12.070 -15.417  1.00  0.00           C  
ATOM    124  C   PHE A 298      -5.247  12.161 -14.045  1.00  0.00           C  
ATOM    125  O   PHE A 298      -4.233  11.512 -13.792  1.00  0.00           O  
ATOM    126  CB  PHE A 298      -5.120  11.162 -16.365  1.00  0.00           C  
ATOM    127  CG  PHE A 298      -5.112   9.713 -15.962  1.00  0.00           C  
ATOM    128  CD1 PHE A 298      -4.063   8.885 -16.330  1.00  0.00           C  
ATOM    129  CD2 PHE A 298      -6.146   9.180 -15.206  1.00  0.00           C  
ATOM    130  CE1 PHE A 298      -4.051   7.550 -15.963  1.00  0.00           C  
ATOM    131  CE2 PHE A 298      -6.138   7.847 -14.832  1.00  0.00           C  
ATOM    132  CZ  PHE A 298      -5.089   7.031 -15.211  1.00  0.00           C  
ATOM    133  N   PHE A 303      -5.816  12.984 -13.168  1.00  0.00           N  
ATOM    134  CA  PHE A 303      -5.438  12.979 -11.763  1.00  0.00           C  
ATOM    135  C   PHE A 303      -5.885  11.640 -11.195  1.00  0.00           C  
ATOM    136  O   PHE A 303      -5.108  10.913 -10.575  1.00  0.00           O  
ATOM    137  CB  PHE A 303      -6.129  14.116 -11.012  1.00  0.00           C  
ATOM    138  CG  PHE A 303      -5.428  15.439 -11.128  1.00  0.00           C  
ATOM    139  CD1 PHE A 303      -4.617  15.899 -10.101  1.00  0.00           C  
ATOM    140  CD2 PHE A 303      -5.582  16.226 -12.258  1.00  0.00           C  
ATOM    141  CE1 PHE A 303      -3.971  17.119 -10.198  1.00  0.00           C  
ATOM    142  CE2 PHE A 303      -4.937  17.448 -12.364  1.00  0.00           C  
ATOM    143  CZ  PHE A 303      -4.131  17.895 -11.332  1.00  0.00           C  
ATOM    144  N   TYR A 305      -7.155  11.328 -11.424  1.00  0.00           N  
ATOM    145  CA  TYR A 305      -7.722  10.038 -11.070  1.00  0.00           C  
ATOM    146  C   TYR A 305      -8.912   9.757 -11.976  1.00  0.00           C  
ATOM    147  O   TYR A 305      -9.478  10.675 -12.572  1.00  0.00           O  
ATOM    148  CB  TYR A 305      -8.145  10.008  -9.599  1.00  0.00           C  
ATOM    149  CG  TYR A 305      -9.245  10.984  -9.242  1.00  0.00           C  
ATOM    150  CD1 TYR A 305     -10.576  10.583  -9.218  1.00  0.00           C  
ATOM    151  CD2 TYR A 305      -8.953  12.304  -8.921  1.00  0.00           C  
ATOM    152  CE1 TYR A 305     -11.585  11.470  -8.891  1.00  0.00           C  
ATOM    153  CE2 TYR A 305      -9.955  13.199  -8.592  1.00  0.00           C  
ATOM    154  CZ  TYR A 305     -11.269  12.777  -8.578  1.00  0.00           C  
ATOM    155  OH  TYR A 305     -12.268  13.664  -8.250  1.00  0.00           O  
ATOM    156  N   ASP A 306      -9.286   8.487 -12.085  1.00  0.00           N  
ATOM    157  CA  ASP A 306     -10.414   8.101 -12.919  1.00  0.00           C  
ATOM    158  C   ASP A 306     -11.008   6.780 -12.445  1.00  0.00           C  
ATOM    159  O   ASP A 306     -10.415   6.080 -11.623  1.00  0.00           O  
ATOM    160  CB  ASP A 306      -9.986   8.006 -14.386  1.00  0.00           C  
ATOM    161  CG  ASP A 306     -11.139   8.232 -15.350  1.00  0.00           C  
ATOM    162  OD1 ASP A 306     -12.310   8.109 -14.931  1.00  0.00           O  
ATOM    163  OD2 ASP A 306     -10.872   8.530 -16.533  1.00  0.00           O  
ATOM    164  N   GLN A 307     -12.183   6.451 -12.971  1.00  0.00           N  
ATOM    165  CA  GLN A 307     -12.910   5.249 -12.580  1.00  0.00           C  
ATOM    166  C   GLN A 307     -12.113   3.984 -12.876  1.00  0.00           C  
ATOM    167  O   GLN A 307     -11.622   3.794 -13.989  1.00  0.00           O  
ATOM    168  CB  GLN A 307     -14.255   5.199 -13.304  1.00  0.00           C  
ATOM    169  CG  GLN A 307     -15.127   4.014 -12.934  1.00  0.00           C  
ATOM    170  CD  GLN A 307     -16.359   3.912 -13.810  1.00  0.00           C  
ATOM    171  OE1 GLN A 307     -16.311   4.204 -15.006  1.00  0.00           O  
ATOM    172  NE2 GLN A 307     -17.472   3.495 -13.219  1.00  0.00           N  
ATOM    173  N   ALA A 308     -11.988   3.123 -11.873  1.00  0.00           N  
ATOM    174  CA  ALA A 308     -11.275   1.862 -12.030  1.00  0.00           C  
ATOM    175  C   ALA A 308     -12.078   0.893 -12.890  1.00  0.00           C  
ATOM    176  O   ALA A 308     -13.290   0.756 -12.717  1.00  0.00           O  
ATOM    177  CB  ALA A 308     -10.975   1.247 -10.673  1.00  0.00           C  
ATOM    178  N   PHE A 309     -11.391   0.228 -13.815  1.00  0.00           N  
ATOM    179  CA  PHE A 309     -12.018  -0.737 -14.717  1.00  0.00           C  
ATOM    180  C   PHE A 309     -13.091  -0.084 -15.584  1.00  0.00           C  
ATOM    181  O   PHE A 309     -14.148  -0.669 -15.824  1.00  0.00           O  
ATOM    182  CB  PHE A 309     -12.610  -1.911 -13.931  1.00  0.00           C  
ATOM    183  CG  PHE A 309     -11.684  -2.470 -12.890  1.00  0.00           C  
ATOM    184  CD1 PHE A 309     -11.893  -2.206 -11.546  1.00  0.00           C  
ATOM    185  CD2 PHE A 309     -10.600  -3.252 -13.256  1.00  0.00           C  
ATOM    186  CE1 PHE A 309     -11.041  -2.715 -10.585  1.00  0.00           C  
ATOM    187  CE2 PHE A 309      -9.744  -3.764 -12.299  1.00  0.00           C  
ATOM    188  CZ  PHE A 309      -9.964  -3.494 -10.962  1.00  0.00           C  
ATOM    189  N   ALA A 310     -12.807   1.127 -16.055  1.00  0.00           N  
ATOM    190  CA  ALA A 310     -13.749   1.880 -16.879  1.00  0.00           C  
ATOM    191  C   ALA A 310     -14.133   1.116 -18.143  1.00  0.00           C  
ATOM    192  O   ALA A 310     -15.295   1.119 -18.552  1.00  0.00           O  
ATOM    193  CB  ALA A 310     -13.170   3.243 -17.233  1.00  0.00           C  
ATOM    194  N   ILE A 311     -13.151   0.457 -18.753  1.00  0.00           N  
ATOM    195  CA  ILE A 311     -13.378  -0.314 -19.972  1.00  0.00           C  
ATOM    196  C   ILE A 311     -14.078  -1.643 -19.686  1.00  0.00           C  
ATOM    197  O   ILE A 311     -14.036  -2.567 -20.498  1.00  0.00           O  
ATOM    198  CB  ILE A 311     -12.060  -0.571 -20.735  1.00  0.00           C  
ATOM    199  CG1 ILE A 311     -11.026  -1.227 -19.815  1.00  0.00           C  
ATOM    200  CG2 ILE A 311     -11.518   0.731 -21.312  1.00  0.00           C  
ATOM    201  CD1 ILE A 311      -9.732  -1.599 -20.510  1.00  0.00           C  
ATOM    202  N   TYR A 312     -14.720  -1.726 -18.525  1.00  0.00           N  
ATOM    203  CA  TYR A 312     -15.477  -2.909 -18.135  1.00  0.00           C  
ATOM    204  C   TYR A 312     -16.834  -2.504 -17.574  1.00  0.00           C  
ATOM    205  O   TYR A 312     -17.585  -3.341 -17.073  1.00  0.00           O  
ATOM    206  CB  TYR A 312     -14.709  -3.715 -17.086  1.00  0.00           C  
ATOM    207  CG  TYR A 312     -13.666  -4.648 -17.657  1.00  0.00           C  
ATOM    208  CD1 TYR A 312     -13.959  -5.987 -17.886  1.00  0.00           C  
ATOM    209  CD2 TYR A 312     -12.389  -4.193 -17.962  1.00  0.00           C  
ATOM    210  CE1 TYR A 312     -13.009  -6.848 -18.406  1.00  0.00           C  
ATOM    211  CE2 TYR A 312     -11.433  -5.047 -18.483  1.00  0.00           C  
ATOM    212  CZ  TYR A 312     -11.749  -6.373 -18.702  1.00  0.00           C  
ATOM    213  OH  TYR A 312     -10.801  -7.226 -19.220  1.00  0.00           O  
ATOM    214  N   GLY A 313     -17.141  -1.215 -17.666  1.00  0.00           N  
ATOM    215  CA  GLY A 313     -18.353  -0.668 -17.069  1.00  0.00           C  
ATOM    216  C   GLY A 313     -18.030   0.057 -15.778  1.00  0.00           C  
ATOM    217  O   GLY A 313     -18.807   0.888 -15.307  1.00  0.00           O  
ATOM    218  N   GLY A 314     -16.873  -0.264 -15.207  1.00  0.00           N  
ATOM    219  CA  GLY A 314     -16.409   0.377 -13.983  1.00  0.00           C  
ATOM    220  C   GLY A 314     -16.972  -0.248 -12.723  1.00  0.00           C  
ATOM    221  O   GLY A 314     -18.018  -0.896 -12.750  1.00  0.00           O  
ATOM    222  N   VAL A 315     -16.266  -0.054 -11.614  1.00  0.00           N  
ATOM    223  CA  VAL A 315     -16.729  -0.520 -10.313  1.00  0.00           C  
ATOM    224  C   VAL A 315     -16.909   0.676  -9.382  1.00  0.00           C  
ATOM    225  O   VAL A 315     -16.042   1.547  -9.301  1.00  0.00           O  
ATOM    226  CB  VAL A 315     -15.744  -1.526  -9.684  1.00  0.00           C  
ATOM    227  CG1 VAL A 315     -16.265  -2.015  -8.342  1.00  0.00           C  
ATOM    228  CG2 VAL A 315     -15.511  -2.699 -10.623  1.00  0.00           C  
ATOM    229  N   SER A 316     -18.043   0.716  -8.689  1.00  0.00           N  
ATOM    230  CA  SER A 316     -18.349   1.821  -7.788  1.00  0.00           C  
ATOM    231  C   SER A 316     -17.442   1.814  -6.561  1.00  0.00           C  
ATOM    232  O   SER A 316     -17.182   0.763  -5.973  1.00  0.00           O  
ATOM    233  CB  SER A 316     -19.816   1.769  -7.355  1.00  0.00           C  
ATOM    234  OG  SER A 316     -20.678   1.815  -8.478  1.00  0.00           O  
ATOM    235  N   GLY A 317     -16.959   2.995  -6.186  1.00  0.00           N  
ATOM    236  CA  GLY A 317     -16.125   3.145  -4.999  1.00  0.00           C  
ATOM    237  C   GLY A 317     -14.668   2.795  -5.226  1.00  0.00           C  
ATOM    238  O   GLY A 317     -13.880   2.747  -4.281  1.00  0.00           O  
ATOM    239  N   LEU A 318     -14.306   2.549  -6.481  1.00  0.00           N  
ATOM    240  CA  LEU A 318     -12.929   2.215  -6.828  1.00  0.00           C  
ATOM    241  C   LEU A 318     -12.397   3.148  -7.909  1.00  0.00           C  
ATOM    242  O   LEU A 318     -13.038   3.348  -8.940  1.00  0.00           O  
ATOM    243  CB  LEU A 318     -12.822   0.756  -7.280  1.00  0.00           C  
ATOM    244  CG  LEU A 318     -13.124  -0.303  -6.217  1.00  0.00           C  
ATOM    245  CD1 LEU A 318     -12.915  -1.700  -6.772  1.00  0.00           C  
ATOM    246  CD2 LEU A 318     -12.267  -0.086  -4.977  1.00  0.00           C  
ATOM    247  N   TYR A 319     -11.222   3.718  -7.665  1.00  0.00           N  
ATOM    248  CA  TYR A 319     -10.631   4.677  -8.591  1.00  0.00           C  
ATOM    249  C   TYR A 319      -9.143   4.428  -8.803  1.00  0.00           C  
ATOM    250  O   TYR A 319      -8.446   3.950  -7.908  1.00  0.00           O  
ATOM    251  CB  TYR A 319     -10.857   6.108  -8.096  1.00  0.00           C  
ATOM    252  CG  TYR A 319     -12.308   6.528  -8.097  1.00  0.00           C  
ATOM    253  CD1 TYR A 319     -13.115   6.311  -6.987  1.00  0.00           C  
ATOM    254  CD2 TYR A 319     -12.875   7.136  -9.210  1.00  0.00           C  
ATOM    255  CE1 TYR A 319     -14.445   6.689  -6.985  1.00  0.00           C  
ATOM    256  CE2 TYR A 319     -14.204   7.518  -9.217  1.00  0.00           C  
ATOM    257  CZ  TYR A 319     -14.983   7.292  -8.101  1.00  0.00           C  
ATOM    258  OH  TYR A 319     -16.306   7.669  -8.100  1.00  0.00           O  
ATOM    259  N   ASP A 320      -8.666   4.756 -10.000  1.00  0.00           N  
ATOM    260  CA  ASP A 320      -7.246   4.676 -10.311  1.00  0.00           C  
ATOM    261  C   ASP A 320      -6.661   6.080 -10.370  1.00  0.00           C  
ATOM    262  O   ASP A 320      -7.265   6.987 -10.943  1.00  0.00           O  
ATOM    263  CB  ASP A 320      -7.024   3.964 -11.647  1.00  0.00           C  
ATOM    264  CG  ASP A 320      -7.494   2.523 -11.626  1.00  0.00           C  
ATOM    265  OD1 ASP A 320      -7.565   1.933 -10.527  1.00  0.00           O  
ATOM    266  OD2 ASP A 320      -7.791   1.980 -12.712  1.00  0.00           O  
ATOM    267  N   PHE A 321      -5.489   6.258  -9.772  1.00  0.00           N  
ATOM    268  CA  PHE A 321      -4.821   7.552  -9.787  1.00  0.00           C  
ATOM    269  C   PHE A 321      -3.755   7.609 -10.875  1.00  0.00           C  
ATOM    270  O   PHE A 321      -2.870   6.755 -10.938  1.00  0.00           O  
ATOM    271  CB  PHE A 321      -4.212   7.861  -8.418  1.00  0.00           C  
ATOM    272  CG  PHE A 321      -5.231   8.173  -7.359  1.00  0.00           C  
ATOM    273  CD1 PHE A 321      -5.788   7.162  -6.592  1.00  0.00           C  
ATOM    274  CD2 PHE A 321      -5.637   9.479  -7.134  1.00  0.00           C  
ATOM    275  CE1 PHE A 321      -6.728   7.448  -5.618  1.00  0.00           C  
ATOM    276  CE2 PHE A 321      -6.576   9.772  -6.163  1.00  0.00           C  
ATOM    277  CZ  PHE A 321      -7.123   8.755  -5.404  1.00  0.00           C  
ATOM    278  N   GLY A 322      -3.853   8.619 -11.734  1.00  0.00           N  
ATOM    279  CA  GLY A 322      -2.904   8.794 -12.827  1.00  0.00           C  
ATOM    280  C   GLY A 322      -1.587   9.390 -12.370  1.00  0.00           C  
ATOM    281  O   GLY A 322      -1.429   9.724 -11.196  1.00  0.00           O  
ATOM    282  N   PRO A 323      -0.632   9.526 -13.303  1.00  0.00           N  
ATOM    283  CA  PRO A 323       0.701  10.062 -13.038  1.00  0.00           C  
ATOM    284  C   PRO A 323       0.661  11.347 -12.217  1.00  0.00           C  
ATOM    285  O   PRO A 323       1.415  11.490 -11.254  1.00  0.00           O  
ATOM    286  CB  PRO A 323       1.239  10.350 -14.440  1.00  0.00           C  
ATOM    287  CG  PRO A 323       0.571   9.341 -15.298  1.00  0.00           C  
ATOM    288  CD  PRO A 323      -0.802   9.148 -14.718  1.00  0.00           C  
ATOM    289  N   VAL A 324      -0.216  12.268 -12.601  1.00  0.00           N  
ATOM    290  CA  VAL A 324      -0.347  13.546 -11.911  1.00  0.00           C  
ATOM    291  C   VAL A 324      -0.965  13.365 -10.525  1.00  0.00           C  
ATOM    292  O   VAL A 324      -0.575  14.037  -9.569  1.00  0.00           O  
ATOM    293  CB  VAL A 324      -1.185  14.547 -12.736  1.00  0.00           C  
ATOM    294  CG1 VAL A 324      -1.402  15.828 -11.961  1.00  0.00           C  
ATOM    295  CG2 VAL A 324      -0.500  14.844 -14.057  1.00  0.00           C  
ATOM    296  N   GLY A 325      -1.925  12.452 -10.423  1.00  0.00           N  
ATOM    297  CA  GLY A 325      -2.563  12.152  -9.146  1.00  0.00           C  
ATOM    298  C   GLY A 325      -1.603  11.512  -8.161  1.00  0.00           C  
ATOM    299  O   GLY A 325      -1.626  11.823  -6.971  1.00  0.00           O  
ATOM    300  N   CYS A 332      -0.757  10.617  -8.664  1.00  0.00           N  
ATOM    301  CA  CYS A 332       0.241   9.943  -7.839  1.00  0.00           C  
ATOM    302  C   CYS A 332       1.257  10.925  -7.279  1.00  0.00           C  
ATOM    303  O   CYS A 332       1.596  10.872  -6.097  1.00  0.00           O  
ATOM    304  CB  CYS A 332       0.967   8.866  -8.643  1.00  0.00           C  
ATOM    305  SG  CYS A 332       0.034   7.350  -8.858  1.00  0.00           S  
ATOM    306  N   ALA A 333       1.746  11.814  -8.137  1.00  0.00           N  
ATOM    307  CA  ALA A 333       2.711  12.822  -7.720  1.00  0.00           C  
ATOM    308  C   ALA A 333       2.141  13.630  -6.564  1.00  0.00           C  
ATOM    309  O   ALA A 333       2.827  13.885  -5.575  1.00  0.00           O  
ATOM    310  CB  ALA A 333       3.063  13.731  -8.883  1.00  0.00           C  
ATOM    311  N   LEU A 334       0.876  14.016  -6.695  1.00  0.00           N  
ATOM    312  CA  LEU A 334       0.183  14.774  -5.665  1.00  0.00           C  
ATOM    313  C   LEU A 334       0.017  13.933  -4.402  1.00  0.00           C  
ATOM    314  O   LEU A 334       0.316  14.388  -3.296  1.00  0.00           O  
ATOM    315  CB  LEU A 334      -1.184  15.222  -6.184  1.00  0.00           C  
ATOM    316  CG  LEU A 334      -1.793  16.502  -5.609  1.00  0.00           C  
ATOM    317  CD1 LEU A 334      -2.898  16.999  -6.520  1.00  0.00           C  
ATOM    318  CD2 LEU A 334      -2.319  16.282  -4.206  1.00  0.00           C  
ATOM    319  N   LYS A 335      -0.458  12.703  -4.578  1.00  0.00           N  
ATOM    320  CA  LYS A 335      -0.674  11.789  -3.463  1.00  0.00           C  
ATOM    321  C   LYS A 335       0.620  11.513  -2.704  1.00  0.00           C  
ATOM    322  O   LYS A 335       0.648  11.557  -1.475  1.00  0.00           O  
ATOM    323  CB  LYS A 335      -1.285  10.479  -3.961  1.00  0.00           C  
ATOM    324  CG  LYS A 335      -1.547   9.458  -2.869  1.00  0.00           C  
ATOM    325  CD  LYS A 335      -2.254   8.234  -3.422  1.00  0.00           C  
ATOM    326  CE  LYS A 335      -2.466   7.191  -2.341  1.00  0.00           C  
ATOM    327  NZ  LYS A 335      -3.195   5.999  -2.854  1.00  0.00           N  
ATOM    328  N   ASN A 336       1.690  11.233  -3.443  1.00  0.00           N  
ATOM    329  CA  ASN A 336       2.993  10.972  -2.839  1.00  0.00           C  
ATOM    330  C   ASN A 336       3.525  12.180  -2.077  1.00  0.00           C  
ATOM    331  O   ASN A 336       4.125  12.034  -1.014  1.00  0.00           O  
ATOM    332  CB  ASN A 336       4.004  10.527  -3.897  1.00  0.00           C  
ATOM    333  CG  ASN A 336       3.657   9.181  -4.509  1.00  0.00           C  
ATOM    334  OD1 ASN A 336       4.112   8.852  -5.604  1.00  0.00           O  
ATOM    335  ND2 ASN A 336       2.847   8.398  -3.806  1.00  0.00           N  
ATOM    336  N   ASN A 337       3.300  13.371  -2.626  1.00  0.00           N  
ATOM    337  CA  ASN A 337       3.707  14.610  -1.969  1.00  0.00           C  
ATOM    338  C   ASN A 337       2.928  14.850  -0.683  1.00  0.00           C  
ATOM    339  O   ASN A 337       3.499  15.252   0.330  1.00  0.00           O  
ATOM    340  CB  ASN A 337       3.544  15.804  -2.912  1.00  0.00           C  
ATOM    341  CG  ASN A 337       4.503  15.758  -4.086  1.00  0.00           C  
ATOM    342  OD1 ASN A 337       5.501  15.037  -4.063  1.00  0.00           O  
ATOM    343  ND2 ASN A 337       4.203  16.531  -5.124  1.00  0.00           N  
ATOM    344  N   ILE A 338       1.622  14.602  -0.732  1.00  0.00           N  
ATOM    345  CA  ILE A 338       0.769  14.717   0.447  1.00  0.00           C  
ATOM    346  C   ILE A 338       1.240  13.768   1.546  1.00  0.00           C  
ATOM    347  O   ILE A 338       1.374  14.163   2.706  1.00  0.00           O  
ATOM    348  CB  ILE A 338      -0.708  14.431   0.103  1.00  0.00           C  
ATOM    349  CG1 ILE A 338      -1.338  15.645  -0.582  1.00  0.00           C  
ATOM    350  CG2 ILE A 338      -1.498  14.070   1.350  1.00  0.00           C  
ATOM    351  CD1 ILE A 338      -2.829  15.519  -0.797  1.00  0.00           C  
ATOM    352  N   ILE A 339       1.504  12.520   1.167  1.00  0.00           N  
ATOM    353  CA  ILE A 339       1.972  11.506   2.106  1.00  0.00           C  
ATOM    354  C   ILE A 339       3.349  11.848   2.674  1.00  0.00           C  
ATOM    355  O   ILE A 339       3.603  11.660   3.865  1.00  0.00           O  
ATOM    356  CB  ILE A 339       2.002  10.108   1.452  1.00  0.00           C  
ATOM    357  CG1 ILE A 339       0.575   9.623   1.185  1.00  0.00           C  
ATOM    358  CG2 ILE A 339       2.749   9.114   2.329  1.00  0.00           C  
ATOM    359  CD1 ILE A 339       0.495   8.300   0.451  1.00  0.00           C  
ATOM    360  N   GLN A 340       4.232  12.361   1.823  1.00  0.00           N  
ATOM    361  CA  GLN A 340       5.575  12.735   2.254  1.00  0.00           C  
ATOM    362  C   GLN A 340       5.536  13.932   3.200  1.00  0.00           C  
ATOM    363  O   GLN A 340       6.263  13.973   4.192  1.00  0.00           O  
ATOM    364  CB  GLN A 340       6.471  13.033   1.050  1.00  0.00           C  
ATOM    365  CG  GLN A 340       7.957  13.026   1.374  1.00  0.00           C  
ATOM    366  CD  GLN A 340       8.424  11.697   1.943  1.00  0.00           C  
ATOM    367  OE1 GLN A 340       8.048  10.629   1.455  1.00  0.00           O  
ATOM    368  NE2 GLN A 340       9.252  11.758   2.980  1.00  0.00           N  
ATOM    369  N   THR A 341       4.682  14.903   2.886  1.00  0.00           N  
ATOM    370  CA  THR A 341       4.481  16.061   3.751  1.00  0.00           C  
ATOM    371  C   THR A 341       3.961  15.611   5.113  1.00  0.00           C  
ATOM    372  O   THR A 341       4.316  16.181   6.146  1.00  0.00           O  
ATOM    373  CB  THR A 341       3.492  17.063   3.125  1.00  0.00           C  
ATOM    374  OG1 THR A 341       4.031  17.563   1.895  1.00  0.00           O  
ATOM    375  CG2 THR A 341       3.234  18.230   4.065  1.00  0.00           C  
ATOM    376  N   TRP A 342       3.126  14.576   5.101  1.00  0.00           N  
ATOM    377  CA  TRP A 342       2.578  14.003   6.323  1.00  0.00           C  
ATOM    378  C   TRP A 342       3.669  13.342   7.159  1.00  0.00           C  
ATOM    379  O   TRP A 342       3.706  13.500   8.379  1.00  0.00           O  
ATOM    380  CB  TRP A 342       1.489  12.987   5.982  1.00  0.00           C  
ATOM    381  CG  TRP A 342       0.669  12.551   7.153  1.00  0.00           C  
ATOM    382  CD1 TRP A 342      -0.488  13.120   7.598  1.00  0.00           C  
ATOM    383  CD2 TRP A 342       0.933  11.443   8.022  1.00  0.00           C  
ATOM    384  NE1 TRP A 342      -0.959  12.438   8.694  1.00  0.00           N  
ATOM    385  CE2 TRP A 342      -0.106  11.404   8.975  1.00  0.00           C  
ATOM    386  CE3 TRP A 342       1.947  10.481   8.089  1.00  0.00           C  
ATOM    387  CZ2 TRP A 342      -0.159  10.443   9.983  1.00  0.00           C  
ATOM    388  CZ3 TRP A 342       1.891   9.526   9.090  1.00  0.00           C  
ATOM    389  CH2 TRP A 342       0.846   9.515  10.023  1.00  0.00           C  
ATOM    390  N   ARG A 343       4.554  12.602   6.497  1.00  0.00           N  
ATOM    391  CA  ARG A 343       5.658  11.932   7.179  1.00  0.00           C  
ATOM    392  C   ARG A 343       6.576  12.932   7.877  1.00  0.00           C  
ATOM    393  O   ARG A 343       7.084  12.666   8.965  1.00  0.00           O  
ATOM    394  CB  ARG A 343       6.460  11.070   6.202  1.00  0.00           C  
ATOM    395  CG  ARG A 343       5.888   9.678   5.978  1.00  0.00           C  
ATOM    396  CD  ARG A 343       6.868   8.803   5.206  1.00  0.00           C  
ATOM    397  NE  ARG A 343       6.634   7.378   5.427  1.00  0.00           N  
ATOM    398  CZ  ARG A 343       5.995   6.580   4.577  1.00  0.00           C  
ATOM    399  NH1 ARG A 343       5.523   7.062   3.435  1.00  0.00           N  
ATOM    400  NH2 ARG A 343       5.831   5.297   4.867  1.00  0.00           N  
ATOM    401  N   GLN A 344       6.780  14.083   7.245  1.00  0.00           N  
ATOM    402  CA  GLN A 344       7.592  15.148   7.823  1.00  0.00           C  
ATOM    403  C   GLN A 344       6.871  15.845   8.971  1.00  0.00           C  
ATOM    404  O   GLN A 344       7.481  16.185   9.985  1.00  0.00           O  
ATOM    405  CB  GLN A 344       7.966  16.175   6.751  1.00  0.00           C  
ATOM    406  CG  GLN A 344       9.340  15.965   6.141  1.00  0.00           C  
ATOM    407  CD  GLN A 344      10.457  16.447   7.048  1.00  0.00           C  
ATOM    408  OE1 GLN A 344      11.554  15.887   7.052  1.00  0.00           O  
ATOM    409  NE2 GLN A 344      10.184  17.491   7.823  1.00  0.00           N  
ATOM    410  N   HIS A 345       5.569  16.048   8.802  1.00  0.00           N  
ATOM    411  CA  HIS A 345       4.776  16.811   9.757  1.00  0.00           C  
ATOM    412  C   HIS A 345       4.514  16.046  11.052  1.00  0.00           C  
ATOM    413  O   HIS A 345       4.387  16.648  12.118  1.00  0.00           O  
ATOM    414  CB  HIS A 345       3.450  17.234   9.122  1.00  0.00           C  
ATOM    415  CG  HIS A 345       2.714  18.281   9.897  1.00  0.00           C  
ATOM    416  ND1 HIS A 345       2.836  19.627   9.628  1.00  0.00           N  
ATOM    417  CD2 HIS A 345       1.846  18.181  10.931  1.00  0.00           C  
ATOM    418  CE1 HIS A 345       2.074  20.311  10.462  1.00  0.00           C  
ATOM    419  NE2 HIS A 345       1.463  19.457  11.264  1.00  0.00           N  
ATOM    420  N   PHE A 347       4.439  14.722  10.961  1.00  0.00           N  
ATOM    421  CA  PHE A 347       4.104  13.908  12.126  1.00  0.00           C  
ATOM    422  C   PHE A 347       5.210  12.941  12.544  1.00  0.00           C  
ATOM    423  O   PHE A 347       5.738  13.041  13.650  1.00  0.00           O  
ATOM    424  CB  PHE A 347       2.787  13.164  11.897  1.00  0.00           C  
ATOM    425  CG  PHE A 347       1.600  14.074  11.759  1.00  0.00           C  
ATOM    426  CD1 PHE A 347       1.113  14.415  10.508  1.00  0.00           C  
ATOM    427  CD2 PHE A 347       0.982  14.603  12.881  1.00  0.00           C  
ATOM    428  CE1 PHE A 347       0.023  15.259  10.379  1.00  0.00           C  
ATOM    429  CE2 PHE A 347      -0.106  15.447  12.759  1.00  0.00           C  
ATOM    430  CZ  PHE A 347      -0.586  15.777  11.507  1.00  0.00           C  
ATOM    431  N   ILE A 348       5.558  12.011  11.662  1.00  0.00           N  
ATOM    432  CA  ILE A 348       6.532  10.970  11.993  1.00  0.00           C  
ATOM    433  C   ILE A 348       7.902  11.533  12.381  1.00  0.00           C  
ATOM    434  O   ILE A 348       8.479  11.133  13.392  1.00  0.00           O  
ATOM    435  CB  ILE A 348       6.682   9.944  10.849  1.00  0.00           C  
ATOM    436  CG1 ILE A 348       5.337   9.271  10.565  1.00  0.00           C  
ATOM    437  CG2 ILE A 348       7.734   8.900  11.196  1.00  0.00           C  
ATOM    438  CD1 ILE A 348       5.396   8.203   9.495  1.00  0.00           C  
ATOM    439  N   GLN A 349       8.412  12.465  11.582  1.00  0.00           N  
ATOM    440  CA  GLN A 349       9.717  13.067  11.844  1.00  0.00           C  
ATOM    441  C   GLN A 349       9.664  14.051  13.009  1.00  0.00           C  
ATOM    442  O   GLN A 349      10.602  14.141  13.800  1.00  0.00           O  
ATOM    443  CB  GLN A 349      10.244  13.779  10.595  1.00  0.00           C  
ATOM    444  CG  GLN A 349      10.356  12.898   9.358  1.00  0.00           C  
ATOM    445  CD  GLN A 349      11.554  11.967   9.395  1.00  0.00           C  
ATOM    446  OE1 GLN A 349      11.939  11.467  10.452  1.00  0.00           O  
ATOM    447  NE2 GLN A 349      12.147  11.724   8.232  1.00  0.00           N  
ATOM    448  N   GLU A 351       8.560  14.786  13.106  1.00  0.00           N  
ATOM    449  CA  GLU A 351       8.414  15.836  14.110  1.00  0.00           C  
ATOM    450  C   GLU A 351       8.183  15.281  15.513  1.00  0.00           C  
ATOM    451  O   GLU A 351       8.659  15.846  16.497  1.00  0.00           O  
ATOM    452  CB  GLU A 351       7.270  16.779  13.725  1.00  0.00           C  
ATOM    453  CG  GLU A 351       7.127  17.998  14.626  1.00  0.00           C  
ATOM    454  CD  GLU A 351       8.212  19.033  14.393  1.00  0.00           C  
ATOM    455  OE1 GLU A 351       8.698  19.146  13.247  1.00  0.00           O  
ATOM    456  OE2 GLU A 351       8.572  19.740  15.358  1.00  0.00           O  
ATOM    457  N   GLU A 352       7.456  14.172  15.600  1.00  0.00           N  
ATOM    458  CA  GLU A 352       7.085  13.593  16.889  1.00  0.00           C  
ATOM    459  C   GLU A 352       7.879  12.337  17.241  1.00  0.00           C  
ATOM    460  O   GLU A 352       7.649  11.726  18.286  1.00  0.00           O  
ATOM    461  CB  GLU A 352       5.583  13.287  16.921  1.00  0.00           C  
ATOM    462  CG  GLU A 352       4.745  14.308  17.675  1.00  0.00           C  
ATOM    463  CD  GLU A 352       5.069  15.738  17.299  1.00  0.00           C  
ATOM    464  OE1 GLU A 352       4.818  16.125  16.140  1.00  0.00           O  
ATOM    465  OE2 GLU A 352       5.565  16.479  18.172  1.00  0.00           O  
ATOM    466  N   GLN A 361       8.811  11.958  16.369  1.00  0.00           N  
ATOM    467  CA  GLN A 361       9.609  10.747  16.561  1.00  0.00           C  
ATOM    468  C   GLN A 361       8.723   9.510  16.652  1.00  0.00           C  
ATOM    469  O   GLN A 361       8.909   8.659  17.523  1.00  0.00           O  
ATOM    470  CB  GLN A 361      10.489  10.864  17.808  1.00  0.00           C  
ATOM    471  CG  GLN A 361      11.506  11.990  17.751  1.00  0.00           C  
ATOM    472  CD  GLN A 361      12.428  11.877  16.555  1.00  0.00           C  
ATOM    473  OE1 GLN A 361      11.992  11.968  15.406  1.00  0.00           O  
ATOM    474  NE2 GLN A 361      13.715  11.685  16.818  1.00  0.00           N  
ATOM    475  N   ILE A 362       7.761   9.420  15.741  1.00  0.00           N  
ATOM    476  CA  ILE A 362       6.787   8.337  15.747  1.00  0.00           C  
ATOM    477  C   ILE A 362       7.390   7.031  15.234  1.00  0.00           C  
ATOM    478  O   ILE A 362       8.200   7.030  14.307  1.00  0.00           O  
ATOM    479  CB  ILE A 362       5.550   8.705  14.903  1.00  0.00           C  
ATOM    480  CG1 ILE A 362       4.982  10.052  15.355  1.00  0.00           C  
ATOM    481  CG2 ILE A 362       4.496   7.620  14.996  1.00  0.00           C  
ATOM    482  CD1 ILE A 362       3.689  10.438  14.670  1.00  0.00           C  
ATOM    483  N   LEU A 363       6.993   5.922  15.850  1.00  0.00           N  
ATOM    484  CA  LEU A 363       7.452   4.603  15.435  1.00  0.00           C  
ATOM    485  C   LEU A 363       6.546   4.045  14.343  1.00  0.00           C  
ATOM    486  O   LEU A 363       5.435   3.593  14.620  1.00  0.00           O  
ATOM    487  CB  LEU A 363       7.477   3.647  16.629  1.00  0.00           C  
ATOM    488  CG  LEU A 363       8.274   4.096  17.855  1.00  0.00           C  
ATOM    489  CD1 LEU A 363       8.154   3.071  18.973  1.00  0.00           C  
ATOM    490  CD2 LEU A 363       9.733   4.337  17.491  1.00  0.00           C  
ATOM    491  N   GLU A 364       7.021   4.080  13.102  1.00  0.00           N  
ATOM    492  CA  GLU A 364       6.231   3.594  11.977  1.00  0.00           C  
ATOM    493  C   GLU A 364       6.187   2.070  11.947  1.00  0.00           C  
ATOM    494  O   GLU A 364       7.133   1.403  12.360  1.00  0.00           O  
ATOM    495  CB  GLU A 364       6.770   4.136  10.651  1.00  0.00           C  
ATOM    496  CG  GLU A 364       5.888   3.802   9.454  1.00  0.00           C  
ATOM    497  CD  GLU A 364       6.435   4.336   8.145  1.00  0.00           C  
ATOM    498  OE1 GLU A 364       7.370   5.164   8.177  1.00  0.00           O  
ATOM    499  OE2 GLU A 364       5.924   3.928   7.081  1.00  0.00           O  
ATOM    500  N   ILE A 365       5.078   1.528  11.455  1.00  0.00           N  
ATOM    501  CA  ILE A 365       4.883   0.087  11.397  1.00  0.00           C  
ATOM    502  C   ILE A 365       4.226  -0.296  10.072  1.00  0.00           C  
ATOM    503  O   ILE A 365       3.528   0.514   9.462  1.00  0.00           O  
ATOM    504  CB  ILE A 365       4.029  -0.403  12.590  1.00  0.00           C  
ATOM    505  CG1 ILE A 365       4.136  -1.918  12.756  1.00  0.00           C  
ATOM    506  CG2 ILE A 365       2.576   0.033  12.436  1.00  0.00           C  
ATOM    507  CD1 ILE A 365       3.490  -2.427  14.019  1.00  0.00           C  
ATOM    508  N   ASP A 366       4.466  -1.522   9.618  1.00  0.00           N  
ATOM    509  CA  ASP A 366       3.883  -1.998   8.369  1.00  0.00           C  
ATOM    510  C   ASP A 366       3.260  -3.377   8.551  1.00  0.00           C  
ATOM    511  O   ASP A 366       3.939  -4.398   8.439  1.00  0.00           O  
ATOM    512  CB  ASP A 366       4.940  -2.031   7.263  1.00  0.00           C  
ATOM    513  CG  ASP A 366       4.332  -2.121   5.874  1.00  0.00           C  
ATOM    514  OD1 ASP A 366       3.199  -2.632   5.742  1.00  0.00           O  
ATOM    515  OD2 ASP A 366       4.993  -1.681   4.909  1.00  0.00           O  
ATOM    516  N   CYS A 368       1.960  -3.398   8.831  1.00  0.00           N  
ATOM    517  CA  CYS A 368       1.244  -4.648   9.059  1.00  0.00           C  
ATOM    518  C   CYS A 368       0.450  -5.066   7.828  1.00  0.00           C  
ATOM    519  O   CYS A 368       0.302  -4.294   6.881  1.00  0.00           O  
ATOM    520  CB  CYS A 368       0.322  -4.521  10.271  1.00  0.00           C  
ATOM    521  SG  CYS A 368       1.177  -4.067  11.797  1.00  0.00           S  
ATOM    522  N   THR A 370      -0.058  -6.294   7.848  1.00  0.00           N  
ATOM    523  CA  THR A 370      -0.771  -6.849   6.703  1.00  0.00           C  
ATOM    524  C   THR A 370      -2.215  -6.363   6.639  1.00  0.00           C  
ATOM    525  O   THR A 370      -2.750  -5.840   7.616  1.00  0.00           O  
ATOM    526  CB  THR A 370      -0.755  -8.393   6.718  1.00  0.00           C  
ATOM    527  OG1 THR A 370      -1.578  -8.875   7.787  1.00  0.00           O  
ATOM    528  CG2 THR A 370       0.663  -8.910   6.903  1.00  0.00           C  
ATOM    529  N   MET A 371      -2.836  -6.538   5.477  1.00  0.00           N  
ATOM    530  CA  MET A 371      -4.237  -6.186   5.289  1.00  0.00           C  
ATOM    531  C   MET A 371      -5.110  -7.417   5.491  1.00  0.00           C  
ATOM    532  O   MET A 371      -6.314  -7.309   5.722  1.00  0.00           O  
ATOM    533  CB  MET A 371      -4.455  -5.599   3.895  1.00  0.00           C  
ATOM    534  CG  MET A 371      -3.557  -4.413   3.594  1.00  0.00           C  
ATOM    535  SD  MET A 371      -3.500  -3.983   1.847  1.00  0.00           S  
ATOM    536  CE  MET A 371      -2.244  -2.707   1.866  1.00  0.00           C  
ATOM    537  N   LEU A 372      -4.487  -8.588   5.399  1.00  0.00           N  
ATOM    538  CA  LEU A 372      -5.166  -9.849   5.660  1.00  0.00           C  
ATOM    539  C   LEU A 372      -5.211 -10.114   7.156  1.00  0.00           C  
ATOM    540  O   LEU A 372      -4.173 -10.239   7.804  1.00  0.00           O  
ATOM    541  CB  LEU A 372      -4.451 -11.000   4.952  1.00  0.00           C  
ATOM    542  CG  LEU A 372      -4.879 -11.358   3.527  1.00  0.00           C  
ATOM    543  CD1 LEU A 372      -5.245 -10.125   2.716  1.00  0.00           C  
ATOM    544  CD2 LEU A 372      -3.783 -12.157   2.839  1.00  0.00           C  
ATOM    545  N   THR A 373      -6.421 -10.189   7.701  1.00  0.00           N  
ATOM    546  CA  THR A 373      -6.613 -10.463   9.120  1.00  0.00           C  
ATOM    547  C   THR A 373      -7.612 -11.601   9.304  1.00  0.00           C  
ATOM    548  O   THR A 373      -8.699 -11.573   8.727  1.00  0.00           O  
ATOM    549  CB  THR A 373      -7.127  -9.220   9.876  1.00  0.00           C  
ATOM    550  OG1 THR A 373      -8.389  -8.816   9.331  1.00  0.00           O  
ATOM    551  CG2 THR A 373      -6.143  -8.065   9.759  1.00  0.00           C  
ATOM    552  N   PRO A 374      -7.246 -12.611  10.108  1.00  0.00           N  
ATOM    553  CA  PRO A 374      -8.146 -13.729  10.386  1.00  0.00           C  
ATOM    554  C   PRO A 374      -9.389 -13.290  11.159  1.00  0.00           C  
ATOM    555  O   PRO A 374      -9.416 -12.194  11.720  1.00  0.00           O  
ATOM    556  CB  PRO A 374      -7.288 -14.673  11.236  1.00  0.00           C  
ATOM    557  CG  PRO A 374      -6.216 -13.817  11.806  1.00  0.00           C  
ATOM    558  CD  PRO A 374      -5.951 -12.752  10.793  1.00  0.00           C  
ATOM    559  N   GLU A 375     -10.405 -14.148  11.184  1.00  0.00           N  
ATOM    560  CA  GLU A 375     -11.691 -13.821  11.800  1.00  0.00           C  
ATOM    561  C   GLU A 375     -11.599 -13.531  13.303  1.00  0.00           C  
ATOM    562  O   GLU A 375     -12.115 -12.513  13.766  1.00  0.00           O  
ATOM    563  CB  GLU A 375     -12.712 -14.932  11.527  1.00  0.00           C  
ATOM    564  CG  GLU A 375     -14.160 -14.521  11.733  1.00  0.00           C  
ATOM    565  CD  GLU A 375     -15.139 -15.532  11.165  1.00  0.00           C  
ATOM    566  OE1 GLU A 375     -14.962 -16.743  11.415  1.00  0.00           O  
ATOM    567  OE2 GLU A 375     -16.089 -15.114  10.470  1.00  0.00           O  
ATOM    568  N   PRO A 376     -10.944 -14.423  14.068  1.00  0.00           N  
ATOM    569  CA  PRO A 376     -10.842 -14.273  15.521  1.00  0.00           C  
ATOM    570  C   PRO A 376     -10.320 -12.910  15.973  1.00  0.00           C  
ATOM    571  O   PRO A 376     -10.778 -12.381  16.986  1.00  0.00           O  
ATOM    572  CB  PRO A 376      -9.847 -15.368  15.914  1.00  0.00           C  
ATOM    573  CG  PRO A 376     -10.002 -16.401  14.866  1.00  0.00           C  
ATOM    574  CD  PRO A 376     -10.262 -15.643  13.599  1.00  0.00           C  
ATOM    575  N   VAL A 377      -9.371 -12.351  15.229  1.00  0.00           N  
ATOM    576  CA  VAL A 377      -8.766 -11.072  15.592  1.00  0.00           C  
ATOM    577  C   VAL A 377      -9.767  -9.921  15.486  1.00  0.00           C  
ATOM    578  O   VAL A 377      -9.794  -9.031  16.337  1.00  0.00           O  
ATOM    579  CB  VAL A 377      -7.523 -10.769  14.728  1.00  0.00           C  
ATOM    580  CG1 VAL A 377      -6.874  -9.468  15.163  1.00  0.00           C  
ATOM    581  CG2 VAL A 377      -6.525 -11.911  14.824  1.00  0.00           C  
ATOM    582  N   LEU A 378     -10.594  -9.950  14.444  1.00  0.00           N  
ATOM    583  CA  LEU A 378     -11.594  -8.908  14.231  1.00  0.00           C  
ATOM    584  C   LEU A 378     -12.884  -9.190  14.997  1.00  0.00           C  
ATOM    585  O   LEU A 378     -13.858  -8.444  14.886  1.00  0.00           O  
ATOM    586  CB  LEU A 378     -11.896  -8.743  12.740  1.00  0.00           C  
ATOM    587  CG  LEU A 378     -10.727  -8.367  11.828  1.00  0.00           C  
ATOM    588  CD1 LEU A 378     -11.237  -8.062  10.435  1.00  0.00           C  
ATOM    589  CD2 LEU A 378      -9.978  -7.170  12.375  1.00  0.00           C  
ATOM    590  N   LYS A 388     -12.886 -10.272  15.768  1.00  0.00           N  
ATOM    591  CA  LYS A 388     -14.021 -10.604  16.616  1.00  0.00           C  
ATOM    592  C   LYS A 388     -13.855  -9.916  17.966  1.00  0.00           C  
ATOM    593  O   LYS A 388     -14.825  -9.708  18.696  1.00  0.00           O  
ATOM    594  CB  LYS A 388     -14.133 -12.119  16.795  1.00  0.00           C  
ATOM    595  CG  LYS A 388     -15.470 -12.589  17.345  1.00  0.00           C  
ATOM    596  CD  LYS A 388     -15.553 -14.107  17.370  1.00  0.00           C  
ATOM    597  CE  LYS A 388     -16.917 -14.578  17.848  1.00  0.00           C  
ATOM    598  NZ  LYS A 388     -17.025 -16.063  17.842  1.00  0.00           N  
ATOM    599  N   THR A 389     -12.614  -9.559  18.284  1.00  0.00           N  
ATOM    600  CA  THR A 389     -12.302  -8.891  19.540  1.00  0.00           C  
ATOM    601  C   THR A 389     -12.300  -7.376  19.348  1.00  0.00           C  
ATOM    602  O   THR A 389     -11.875  -6.625  20.226  1.00  0.00           O  
ATOM    603  CB  THR A 389     -10.937  -9.342  20.090  1.00  0.00           C  
ATOM    604  OG1 THR A 389     -10.583 -10.611  19.526  1.00  0.00           O  
ATOM    605  CG2 THR A 389     -10.990  -9.462  21.602  1.00  0.00           C  
ATOM    606  N   SER A 396     -12.780  -6.937  18.190  1.00  0.00           N  
ATOM    607  CA  SER A 396     -12.868  -5.518  17.879  1.00  0.00           C  
ATOM    608  C   SER A 396     -14.285  -5.169  17.448  1.00  0.00           C  
ATOM    609  O   SER A 396     -14.990  -4.427  18.133  1.00  0.00           O  
ATOM    610  CB  SER A 396     -11.882  -5.154  16.770  1.00  0.00           C  
ATOM    611  OG  SER A 396     -10.565  -5.539  17.116  1.00  0.00           O  
ATOM    612  N   GLY A 397     -14.697  -5.714  16.308  1.00  0.00           N  
ATOM    613  CA  GLY A 397     -16.030  -5.465  15.788  1.00  0.00           C  
ATOM    614  C   GLY A 397     -16.338  -6.215  14.508  1.00  0.00           C  
ATOM    615  O   GLY A 397     -16.138  -5.694  13.411  1.00  0.00           O  
ATOM    616  N   HIS A 403     -16.821  -7.446  14.649  1.00  0.00           N  
ATOM    617  CA  HIS A 403     -17.382  -8.178  13.522  1.00  0.00           C  
ATOM    618  C   HIS A 403     -18.745  -7.566  13.225  1.00  0.00           C  
ATOM    619  O   HIS A 403     -19.475  -8.013  12.339  1.00  0.00           O  
ATOM    620  CB  HIS A 403     -17.510  -9.668  13.852  1.00  0.00           C  
ATOM    621  CG  HIS A 403     -18.091 -10.488  12.741  1.00  0.00           C  
ATOM    622  ND1 HIS A 403     -17.410 -10.747  11.571  1.00  0.00           N  
ATOM    623  CD2 HIS A 403     -19.287 -11.112  12.625  1.00  0.00           C  
ATOM    624  CE1 HIS A 403     -18.164 -11.491  10.781  1.00  0.00           C  
ATOM    625  NE2 HIS A 403     -19.308 -11.727  11.397  1.00  0.00           N  
ATOM    626  N   VAL A 404     -19.068  -6.522  13.983  1.00  0.00           N  
ATOM    627  CA  VAL A 404     -20.303  -5.776  13.814  1.00  0.00           C  
ATOM    628  C   VAL A 404     -20.015  -4.281  13.692  1.00  0.00           C  
ATOM    629  O   VAL A 404     -20.614  -3.593  12.864  1.00  0.00           O  
ATOM    630  CB  VAL A 404     -21.266  -6.004  15.002  1.00  0.00           C  
ATOM    631  CG1 VAL A 404     -22.528  -5.168  14.840  1.00  0.00           C  
ATOM    632  CG2 VAL A 404     -21.614  -7.479  15.135  1.00  0.00           C  
ATOM    633  N   ASP A 406     -19.086  -3.784  14.505  1.00  0.00           N  
ATOM    634  CA  ASP A 406     -18.908  -2.338  14.644  1.00  0.00           C  
ATOM    635  C   ASP A 406     -17.524  -1.781  14.276  1.00  0.00           C  
ATOM    636  O   ASP A 406     -17.063  -0.809  14.877  1.00  0.00           O  
ATOM    637  CB  ASP A 406     -19.301  -1.888  16.055  1.00  0.00           C  
ATOM    638  CG  ASP A 406     -19.967  -0.524  16.067  1.00  0.00           C  
ATOM    639  OD1 ASP A 406     -20.702  -0.209  15.106  1.00  0.00           O  
ATOM    640  OD2 ASP A 406     -19.766   0.229  17.044  1.00  0.00           O  
ATOM    641  N   LYS A 407     -16.863  -2.401  13.304  1.00  0.00           N  
ATOM    642  CA  LYS A 407     -15.812  -1.719  12.554  1.00  0.00           C  
ATOM    643  C   LYS A 407     -16.566  -1.236  11.337  1.00  0.00           C  
ATOM    644  O   LYS A 407     -16.201  -0.251  10.689  1.00  0.00           O  
ATOM    645  CB  LYS A 407     -14.667  -2.661  12.203  1.00  0.00           C  
ATOM    646  CG  LYS A 407     -13.849  -3.066  13.421  1.00  0.00           C  
ATOM    647  CD  LYS A 407     -13.380  -1.835  14.190  1.00  0.00           C  
ATOM    648  CE  LYS A 407     -13.394  -2.073  15.692  1.00  0.00           C  
ATOM    649  NZ  LYS A 407     -14.781  -2.232  16.216  1.00  0.00           N  
ATOM    650  N   PHE A 408     -17.621  -1.991  11.037  1.00  0.00           N  
ATOM    651  CA  PHE A 408     -18.903  -1.410  10.633  1.00  0.00           C  
ATOM    652  C   PHE A 408     -19.879  -2.251   9.822  1.00  0.00           C  
ATOM    653  O   PHE A 408     -19.514  -2.980   8.900  1.00  0.00           O  
ATOM    654  CB  PHE A 408     -18.782   0.024  10.110  1.00  0.00           C  
ATOM    655  CG  PHE A 408     -18.676   1.040  11.209  1.00  0.00           C  
ATOM    656  CD1 PHE A 408     -18.321   2.351  10.943  1.00  0.00           C  
ATOM    657  CD2 PHE A 408     -18.906   0.665  12.527  1.00  0.00           C  
ATOM    658  CE1 PHE A 408     -18.219   3.275  11.971  1.00  0.00           C  
ATOM    659  CE2 PHE A 408     -18.801   1.579  13.555  1.00  0.00           C  
ATOM    660  CZ  PHE A 408     -18.459   2.886  13.279  1.00  0.00           C  
ATOM    661  N   ALA A 409     -21.137  -2.132  10.231  1.00  0.00           N  
ATOM    662  CA  ALA A 409     -22.262  -2.711   9.536  1.00  0.00           C  
ATOM    663  C   ALA A 409     -23.317  -1.627   9.380  1.00  0.00           C  
ATOM    664  O   ALA A 409     -23.717  -0.987  10.355  1.00  0.00           O  
ATOM    665  CB  ALA A 409     -22.817  -3.888  10.316  1.00  0.00           C  
ATOM    666  N   ASP A 410     -23.746  -1.407   8.144  1.00  0.00           N  
ATOM    667  CA  ASP A 410     -24.820  -0.470   7.866  1.00  0.00           C  
ATOM    668  C   ASP A 410     -26.089  -1.256   7.592  1.00  0.00           C  
ATOM    669  O   ASP A 410     -26.037  -2.359   7.047  1.00  0.00           O  
ATOM    670  CB  ASP A 410     -24.474   0.401   6.659  1.00  0.00           C  
ATOM    671  CG  ASP A 410     -23.279   1.297   6.910  1.00  0.00           C  
ATOM    672  OD1 ASP A 410     -22.586   1.647   5.932  1.00  0.00           O  
ATOM    673  OD2 ASP A 410     -23.033   1.653   8.081  1.00  0.00           O  
ATOM    674  N   PHE A 411     -27.229  -0.695   7.978  1.00  0.00           N  
ATOM    675  CA  PHE A 411     -28.503  -1.341   7.708  1.00  0.00           C  
ATOM    676  C   PHE A 411     -28.807  -1.272   6.218  1.00  0.00           C  
ATOM    677  O   PHE A 411     -28.675  -0.219   5.592  1.00  0.00           O  
ATOM    678  CB  PHE A 411     -29.623  -0.707   8.532  1.00  0.00           C  
ATOM    679  CG  PHE A 411     -29.459  -0.890  10.013  1.00  0.00           C  
ATOM    680  CD1 PHE A 411     -29.032   0.159  10.811  1.00  0.00           C  
ATOM    681  CD2 PHE A 411     -29.722  -2.115  10.607  1.00  0.00           C  
ATOM    682  CE1 PHE A 411     -28.878  -0.007  12.177  1.00  0.00           C  
ATOM    683  CE2 PHE A 411     -29.568  -2.289  11.972  1.00  0.00           C  
ATOM    684  CZ  PHE A 411     -29.145  -1.233  12.758  1.00  0.00           C  
ATOM    685  N   MET A 412     -29.199  -2.408   5.653  1.00  0.00           N  
ATOM    686  CA  MET A 412     -29.426  -2.508   4.221  1.00  0.00           C  
ATOM    687  C   MET A 412     -30.831  -3.014   3.924  1.00  0.00           C  
ATOM    688  O   MET A 412     -31.261  -4.035   4.461  1.00  0.00           O  
ATOM    689  CB  MET A 412     -28.385  -3.434   3.590  1.00  0.00           C  
ATOM    690  CG  MET A 412     -28.543  -3.632   2.095  1.00  0.00           C  
ATOM    691  SD  MET A 412     -27.275  -4.721   1.427  1.00  0.00           S  
ATOM    692  CE  MET A 412     -27.529  -6.193   2.417  1.00  0.00           C  
ATOM    693  N   VAL A 413     -31.544  -2.288   3.070  1.00  0.00           N  
ATOM    694  CA  VAL A 413     -32.887  -2.682   2.665  1.00  0.00           C  
ATOM    695  C   VAL A 413     -32.898  -3.168   1.219  1.00  0.00           C  
ATOM    696  O   VAL A 413     -32.448  -2.466   0.312  1.00  0.00           O  
ATOM    697  CB  VAL A 413     -33.905  -1.531   2.845  1.00  0.00           C  
ATOM    698  CG1 VAL A 413     -34.198  -1.307   4.319  1.00  0.00           C  
ATOM    699  CG2 VAL A 413     -33.395  -0.250   2.196  1.00  0.00           C  
ATOM    700  N   LYS A 414     -33.403  -4.380   1.013  1.00  0.00           N  
ATOM    701  CA  LYS A 414     -33.479  -4.954  -0.325  1.00  0.00           C  
ATOM    702  C   LYS A 414     -34.866  -4.757  -0.934  1.00  0.00           C  
ATOM    703  O   LYS A 414     -35.803  -4.343  -0.251  1.00  0.00           O  
ATOM    704  CB  LYS A 414     -33.095  -6.436  -0.306  1.00  0.00           C  
ATOM    705  CG  LYS A 414     -31.651  -6.687   0.105  1.00  0.00           C  
ATOM    706  CD  LYS A 414     -31.227  -8.118  -0.183  1.00  0.00           C  
ATOM    707  CE  LYS A 414     -29.777  -8.348   0.211  1.00  0.00           C  
ATOM    708  NZ  LYS A 414     -29.298  -9.699  -0.194  1.00  0.00           N  
ATOM    709  N   ASP A 415     -34.984  -5.068  -2.220  1.00  0.00           N  
ATOM    710  CA  ASP A 415     -36.191  -4.790  -2.992  1.00  0.00           C  
ATOM    711  C   ASP A 415     -36.736  -6.086  -3.598  1.00  0.00           C  
ATOM    712  O   ASP A 415     -36.045  -6.747  -4.371  1.00  0.00           O  
ATOM    713  CB  ASP A 415     -35.853  -3.778  -4.090  1.00  0.00           C  
ATOM    714  CG  ASP A 415     -37.076  -3.277  -4.827  1.00  0.00           C  
ATOM    715  OD1 ASP A 415     -36.905  -2.544  -5.824  1.00  0.00           O  
ATOM    716  OD2 ASP A 415     -38.205  -3.614  -4.415  1.00  0.00           O  
ATOM    717  N   VAL A 416     -37.974  -6.445  -3.254  1.00  0.00           N  
ATOM    718  CA  VAL A 416     -38.519  -7.770  -3.609  1.00  0.00           C  
ATOM    719  C   VAL A 416     -38.845  -8.005  -5.092  1.00  0.00           C  
ATOM    720  O   VAL A 416     -39.615  -8.901  -5.445  1.00  0.00           O  
ATOM    721  CB  VAL A 416     -39.707  -8.188  -2.706  1.00  0.00           C  
ATOM    722  CG1 VAL A 416     -39.215  -9.091  -1.572  1.00  0.00           C  
ATOM    723  CG2 VAL A 416     -40.431  -6.962  -2.155  1.00  0.00           C  
ATOM    724  N   LYS A 417     -38.260  -7.167  -5.935  1.00  0.00           N  
ATOM    725  CA  LYS A 417     -37.980  -7.485  -7.326  1.00  0.00           C  
ATOM    726  C   LYS A 417     -36.987  -6.398  -7.677  1.00  0.00           C  
ATOM    727  O   LYS A 417     -36.964  -5.359  -7.015  1.00  0.00           O  
ATOM    728  CB  LYS A 417     -39.223  -7.410  -8.214  1.00  0.00           C  
ATOM    729  CG  LYS A 417     -39.174  -8.414  -9.368  1.00  0.00           C  
ATOM    730  CD  LYS A 417     -40.162  -8.081 -10.478  1.00  0.00           C  
ATOM    731  CE  LYS A 417     -40.077  -9.119 -11.594  1.00  0.00           C  
ATOM    732  NZ  LYS A 417     -40.902  -8.738 -12.779  1.00  0.00           N  
ATOM    733  N   ASN A 418     -36.150  -6.622  -8.682  1.00  0.00           N  
ATOM    734  CA  ASN A 418     -35.109  -5.652  -8.976  1.00  0.00           C  
ATOM    735  C   ASN A 418     -34.055  -5.701  -7.867  1.00  0.00           C  
ATOM    736  O   ASN A 418     -33.113  -4.911  -7.857  1.00  0.00           O  
ATOM    737  CB  ASN A 418     -35.726  -4.251  -9.079  1.00  0.00           C  
ATOM    738  CG  ASN A 418     -34.858  -3.275  -9.851  1.00  0.00           C  
ATOM    739  OD1 ASN A 418     -35.355  -2.293 -10.402  1.00  0.00           O  
ATOM    740  ND2 ASN A 418     -33.557  -3.538  -9.895  1.00  0.00           N  
ATOM    741  N   GLY A 419     -34.239  -6.641  -6.940  1.00  0.00           N  
ATOM    742  CA  GLY A 419     -33.309  -6.925  -5.838  1.00  0.00           C  
ATOM    743  C   GLY A 419     -32.334  -5.863  -5.354  1.00  0.00           C  
ATOM    744  O   GLY A 419     -31.619  -6.080  -4.375  1.00  0.00           O  
ATOM    745  N   GLU A 420     -32.301  -4.721  -6.034  1.00  0.00           N  
ATOM    746  CA  GLU A 420     -31.346  -3.655  -5.730  1.00  0.00           C  
ATOM    747  C   GLU A 420     -31.237  -3.357  -4.236  1.00  0.00           C  
ATOM    748  O   GLU A 420     -32.246  -3.210  -3.545  1.00  0.00           O  
ATOM    749  CB  GLU A 420     -31.711  -2.379  -6.494  1.00  0.00           C  
ATOM    750  CG  GLU A 420     -30.731  -1.234  -6.300  1.00  0.00           C  
ATOM    751  CD  GLU A 420     -31.119   0.006  -7.083  1.00  0.00           C  
ATOM    752  OE1 GLU A 420     -32.109  -0.051  -7.842  1.00  0.00           O  
ATOM    753  OE2 GLU A 420     -30.431   1.039  -6.937  1.00  0.00           O  
ATOM    754  N   CYS A 421     -30.002  -3.270  -3.749  1.00  0.00           N  
ATOM    755  CA  CYS A 421     -29.744  -2.985  -2.342  1.00  0.00           C  
ATOM    756  C   CYS A 421     -29.579  -1.491  -2.093  1.00  0.00           C  
ATOM    757  O   CYS A 421     -29.060  -0.763  -2.939  1.00  0.00           O  
ATOM    758  CB  CYS A 421     -28.499  -3.733  -1.865  1.00  0.00           C  
ATOM    759  SG  CYS A 421     -28.666  -5.530  -1.865  1.00  0.00           S  
ATOM    760  N   PHE A 422     -30.022  -1.043  -0.923  1.00  0.00           N  
ATOM    761  CA  PHE A 422     -29.929   0.363  -0.553  1.00  0.00           C  
ATOM    762  C   PHE A 422     -29.420   0.529   0.872  1.00  0.00           C  
ATOM    763  O   PHE A 422     -29.535  -0.378   1.695  1.00  0.00           O  
ATOM    764  CB  PHE A 422     -31.294   1.042  -0.672  1.00  0.00           C  
ATOM    765  CG  PHE A 422     -31.847   1.064  -2.067  1.00  0.00           C  
ATOM    766  CD1 PHE A 422     -31.542   2.105  -2.930  1.00  0.00           C  
ATOM    767  CD2 PHE A 422     -32.685   0.054  -2.511  1.00  0.00           C  
ATOM    768  CE1 PHE A 422     -32.055   2.132  -4.212  1.00  0.00           C  
ATOM    769  CE2 PHE A 422     -33.201   0.075  -3.792  1.00  0.00           C  
ATOM    770  CZ  PHE A 422     -32.887   1.116  -4.642  1.00  0.00           C  
ATOM    771  N   ARG A 423     -28.857   1.698   1.155  1.00  0.00           N  
ATOM    772  CA  ARG A 423     -28.469   2.054   2.511  1.00  0.00           C  
ATOM    773  C   ARG A 423     -29.688   2.615   3.237  1.00  0.00           C  
ATOM    774  O   ARG A 423     -30.279   3.603   2.798  1.00  0.00           O  
ATOM    775  CB  ARG A 423     -27.336   3.082   2.485  1.00  0.00           C  
ATOM    776  CG  ARG A 423     -26.823   3.487   3.856  1.00  0.00           C  
ATOM    777  CD  ARG A 423     -25.778   4.586   3.746  1.00  0.00           C  
ATOM    778  NE  ARG A 423     -25.445   5.155   5.049  1.00  0.00           N  
ATOM    779  CZ  ARG A 423     -24.397   4.789   5.779  1.00  0.00           C  
ATOM    780  NH1 ARG A 423     -23.568   3.856   5.332  1.00  0.00           N  
ATOM    781  NH2 ARG A 423     -24.172   5.361   6.955  1.00  0.00           N  
ATOM    782  N   ALA A 424     -30.067   1.976   4.340  1.00  0.00           N  
ATOM    783  CA  ALA A 424     -31.280   2.348   5.068  1.00  0.00           C  
ATOM    784  C   ALA A 424     -31.254   3.795   5.552  1.00  0.00           C  
ATOM    785  O   ALA A 424     -32.154   4.575   5.239  1.00  0.00           O  
ATOM    786  CB  ALA A 424     -31.516   1.399   6.233  1.00  0.00           C  
ATOM    787  N   ASP A 425     -30.222   4.146   6.315  1.00  0.00           N  
ATOM    788  CA  ASP A 425     -30.069   5.505   6.828  1.00  0.00           C  
ATOM    789  C   ASP A 425     -30.219   6.538   5.718  1.00  0.00           C  
ATOM    790  O   ASP A 425     -30.765   7.619   5.934  1.00  0.00           O  
ATOM    791  CB  ASP A 425     -28.711   5.674   7.513  1.00  0.00           C  
ATOM    792  CG  ASP A 425     -28.645   4.982   8.860  1.00  0.00           C  
ATOM    793  OD1 ASP A 425     -29.654   4.368   9.268  1.00  0.00           O  
ATOM    794  OD2 ASP A 425     -27.583   5.055   9.513  1.00  0.00           O  
ATOM    795  N   HIS A 426     -29.733   6.192   4.530  1.00  0.00           N  
ATOM    796  CA  HIS A 426     -29.776   7.089   3.382  1.00  0.00           C  
ATOM    797  C   HIS A 426     -31.196   7.280   2.856  1.00  0.00           C  
ATOM    798  O   HIS A 426     -31.653   8.410   2.688  1.00  0.00           O  
ATOM    799  CB  HIS A 426     -28.862   6.572   2.269  1.00  0.00           C  
ATOM    800  CG  HIS A 426     -28.869   7.422   1.037  1.00  0.00           C  
ATOM    801  ND1 HIS A 426     -29.494   7.037  -0.129  1.00  0.00           N  
ATOM    802  CD2 HIS A 426     -28.330   8.639   0.792  1.00  0.00           C  
ATOM    803  CE1 HIS A 426     -29.338   7.980  -1.041  1.00  0.00           C  
ATOM    804  NE2 HIS A 426     -28.635   8.963  -0.508  1.00  0.00           N  
ATOM    805  N   LEU A 427     -31.888   6.173   2.598  1.00  0.00           N  
ATOM    806  CA  LEU A 427     -33.249   6.227   2.070  1.00  0.00           C  
ATOM    807  C   LEU A 427     -34.203   6.933   3.022  1.00  0.00           C  
ATOM    808  O   LEU A 427     -34.950   7.822   2.615  1.00  0.00           O  
ATOM    809  CB  LEU A 427     -33.777   4.825   1.758  1.00  0.00           C  
ATOM    810  CG  LEU A 427     -33.233   4.135   0.509  1.00  0.00           C  
ATOM    811  CD1 LEU A 427     -34.172   3.018   0.088  1.00  0.00           C  
ATOM    812  CD2 LEU A 427     -33.056   5.136  -0.619  1.00  0.00           C  
ATOM    813  N   LEU A 428     -34.174   6.533   4.290  1.00  0.00           N  
ATOM    814  CA  LEU A 428     -35.058   7.112   5.291  1.00  0.00           C  
ATOM    815  C   LEU A 428     -34.854   8.621   5.366  1.00  0.00           C  
ATOM    816  O   LEU A 428     -35.816   9.385   5.334  1.00  0.00           O  
ATOM    817  CB  LEU A 428     -34.814   6.479   6.663  1.00  0.00           C  
ATOM    818  CG  LEU A 428     -36.038   6.184   7.538  1.00  0.00           C  
ATOM    819  CD1 LEU A 428     -35.621   5.995   8.986  1.00  0.00           C  
ATOM    820  CD2 LEU A 428     -37.092   7.273   7.436  1.00  0.00           C  
ATOM    821  N   LYS A 429     -33.596   9.044   5.456  1.00  0.00           N  
ATOM    822  CA  LYS A 429     -33.266  10.463   5.543  1.00  0.00           C  
ATOM    823  C   LYS A 429     -33.745  11.226   4.313  1.00  0.00           C  
ATOM    824  O   LYS A 429     -34.412  12.253   4.433  1.00  0.00           O  
ATOM    825  CB  LYS A 429     -31.759  10.658   5.726  1.00  0.00           C  
ATOM    826  CG  LYS A 429     -31.343  12.103   5.944  1.00  0.00           C  
ATOM    827  CD  LYS A 429     -29.842  12.221   6.153  1.00  0.00           C  
ATOM    828  CE  LYS A 429     -29.428  13.668   6.366  1.00  0.00           C  
ATOM    829  NZ  LYS A 429     -27.954  13.804   6.531  1.00  0.00           N  
ATOM    830  N   ALA A 430     -33.402  10.717   3.134  1.00  0.00           N  
ATOM    831  CA  ALA A 430     -33.788  11.353   1.879  1.00  0.00           C  
ATOM    832  C   ALA A 430     -35.305  11.421   1.732  1.00  0.00           C  
ATOM    833  O   ALA A 430     -35.850  12.441   1.311  1.00  0.00           O  
ATOM    834  CB  ALA A 430     -33.170  10.620   0.697  1.00  0.00           C  
ATOM    835  N   HIS A 431     -35.980  10.332   2.088  1.00  0.00           N  
ATOM    836  CA  HIS A 431     -37.433  10.261   1.982  1.00  0.00           C  
ATOM    837  C   HIS A 431     -38.129  11.123   3.032  1.00  0.00           C  
ATOM    838  O   HIS A 431     -39.229  11.625   2.801  1.00  0.00           O  
ATOM    839  CB  HIS A 431     -37.914   8.811   2.076  1.00  0.00           C  
ATOM    840  CG  HIS A 431     -39.404   8.669   2.081  1.00  0.00           C  
ATOM    841  ND1 HIS A 431     -40.204   9.182   1.083  1.00  0.00           N  
ATOM    842  CD2 HIS A 431     -40.239   8.066   2.960  1.00  0.00           C  
ATOM    843  CE1 HIS A 431     -41.468   8.905   1.349  1.00  0.00           C  
ATOM    844  NE2 HIS A 431     -41.517   8.228   2.481  1.00  0.00           N  
ATOM    845  N   LEU A 432     -37.489  11.288   4.186  1.00  0.00           N  
ATOM    846  CA  LEU A 432     -38.012  12.184   5.211  1.00  0.00           C  
ATOM    847  C   LEU A 432     -37.929  13.624   4.731  1.00  0.00           C  
ATOM    848  O   LEU A 432     -38.863  14.397   4.919  1.00  0.00           O  
ATOM    849  CB  LEU A 432     -37.261  12.021   6.534  1.00  0.00           C  
ATOM    850  CG  LEU A 432     -37.682  10.845   7.419  1.00  0.00           C  
ATOM    851  CD1 LEU A 432     -36.911  10.857   8.728  1.00  0.00           C  
ATOM    852  CD2 LEU A 432     -39.177  10.874   7.680  1.00  0.00           C  
ATOM    853  N   GLN A 433     -36.810  13.973   4.101  1.00  0.00           N  
ATOM    854  CA  GLN A 433     -36.621  15.313   3.554  1.00  0.00           C  
ATOM    855  C   GLN A 433     -37.558  15.569   2.375  1.00  0.00           C  
ATOM    856  O   GLN A 433     -37.864  16.718   2.055  1.00  0.00           O  
ATOM    857  CB  GLN A 433     -35.163  15.531   3.141  1.00  0.00           C  
ATOM    858  CG  GLN A 433     -34.175  15.447   4.297  1.00  0.00           C  
ATOM    859  CD  GLN A 433     -32.756  15.786   3.885  1.00  0.00           C  
ATOM    860  OE1 GLN A 433     -31.813  15.065   4.213  1.00  0.00           O  
ATOM    861  NE2 GLN A 433     -32.597  16.888   3.160  1.00  0.00           N  
ATOM    862  N   LYS A 434     -38.006  14.493   1.733  1.00  0.00           N  
ATOM    863  CA  LYS A 434     -39.004  14.589   0.673  1.00  0.00           C  
ATOM    864  C   LYS A 434     -40.326  15.080   1.246  1.00  0.00           C  
ATOM    865  O   LYS A 434     -40.842  16.120   0.841  1.00  0.00           O  
ATOM    866  CB  LYS A 434     -39.223  13.230   0.003  1.00  0.00           C  
ATOM    867  CG  LYS A 434     -38.120  12.788  -0.941  1.00  0.00           C  
ATOM    868  CD  LYS A 434     -38.447  11.429  -1.544  1.00  0.00           C  
ATOM    869  CE  LYS A 434     -37.341  10.939  -2.463  1.00  0.00           C  
ATOM    870  NZ  LYS A 434     -37.649   9.596  -3.028  1.00  0.00           N  
ATOM    871  N   LEU A 435     -40.867  14.320   2.194  1.00  0.00           N  
ATOM    872  CA  LEU A 435     -42.148  14.650   2.810  1.00  0.00           C  
ATOM    873  C   LEU A 435     -41.998  15.725   3.881  1.00  0.00           C  
ATOM    874  O   LEU A 435     -42.986  16.291   4.346  1.00  0.00           O  
ATOM    875  CB  LEU A 435     -42.802  13.397   3.397  1.00  0.00           C  
ATOM    876  CG  LEU A 435     -43.165  12.295   2.398  1.00  0.00           C  
ATOM    877  CD1 LEU A 435     -43.772  11.100   3.117  1.00  0.00           C  
ATOM    878  CD2 LEU A 435     -44.114  12.820   1.328  1.00  0.00           C  
ATOM    879  N   MET A 436     -40.756  16.000   4.268  1.00  0.00           N  
ATOM    880  CA  MET A 436     -40.468  17.093   5.185  1.00  0.00           C  
ATOM    881  C   MET A 436     -40.634  18.410   4.440  1.00  0.00           C  
ATOM    882  O   MET A 436     -40.946  19.441   5.035  1.00  0.00           O  
ATOM    883  CB  MET A 436     -39.046  16.970   5.726  1.00  0.00           C  
ATOM    884  CG  MET A 436     -38.796  17.727   7.010  1.00  0.00           C  
ATOM    885  SD  MET A 436     -37.285  17.165   7.810  1.00  0.00           S  
ATOM    886  CE  MET A 436     -37.301  18.177   9.280  1.00  0.00           C  
ATOM    887  N   SER A 437     -40.421  18.359   3.127  1.00  0.00           N  
ATOM    888  CA  SER A 437     -40.605  19.521   2.264  1.00  0.00           C  
ATOM    889  C   SER A 437     -41.457  19.173   1.047  1.00  0.00           C  
ATOM    890  O   SER A 437     -40.955  18.952  -0.056  1.00  0.00           O  
ATOM    891  CB  SER A 437     -39.257  20.105   1.841  1.00  0.00           C  
ATOM    892  OG  SER A 437     -38.561  20.627   2.961  1.00  0.00           O  
ATOM    893  N   ASP A 438     -42.759  19.131   1.287  1.00  0.00           N  
ATOM    894  CA  ASP A 438     -43.771  18.801   0.310  1.00  0.00           C  
ATOM    895  C   ASP A 438     -44.946  19.335   1.090  1.00  0.00           C  
ATOM    896  O   ASP A 438     -45.362  18.710   2.077  1.00  0.00           O  
ATOM    897  CB  ASP A 438     -43.897  17.279   0.206  1.00  0.00           C  
ATOM    898  CG  ASP A 438     -43.758  16.769  -1.217  1.00  0.00           C  
ATOM    899  OD1 ASP A 438     -44.445  17.297  -2.119  1.00  0.00           O  
ATOM    900  OD2 ASP A 438     -42.962  15.825  -1.429  1.00  0.00           O  
ATOM    901  N   LYS A 439     -45.476  20.496   0.716  1.00  0.00           N  
ATOM    902  CA  LYS A 439     -46.347  21.154   1.683  1.00  0.00           C  
ATOM    903  C   LYS A 439     -47.808  21.442   1.353  1.00  0.00           C  
ATOM    904  O   LYS A 439     -48.228  22.588   1.182  1.00  0.00           O  
ATOM    905  CB  LYS A 439     -45.648  22.341   2.351  1.00  0.00           C  
ATOM    906  CG  LYS A 439     -44.521  21.885   3.271  1.00  0.00           C  
ATOM    907  CD  LYS A 439     -44.537  22.622   4.590  1.00  0.00           C  
ATOM    908  CE  LYS A 439     -44.131  24.073   4.415  1.00  0.00           C  
ATOM    909  NZ  LYS A 439     -42.743  24.199   3.887  1.00  0.00           N  
ATOM    910  N   LYS A 440     -48.556  20.350   1.268  1.00  0.00           N  
ATOM    911  CA  LYS A 440     -49.937  20.324   1.691  1.00  0.00           C  
ATOM    912  C   LYS A 440     -49.829  19.672   3.068  1.00  0.00           C  
ATOM    913  O   LYS A 440     -50.823  19.255   3.664  1.00  0.00           O  
ATOM    914  CB  LYS A 440     -50.780  19.467   0.750  1.00  0.00           C  
ATOM    915  CG  LYS A 440     -50.551  17.970   0.896  1.00  0.00           C  
ATOM    916  CD  LYS A 440     -51.317  17.183  -0.153  1.00  0.00           C  
ATOM    917  CE  LYS A 440     -50.589  17.185  -1.487  1.00  0.00           C  
ATOM    918  NZ  LYS A 440     -51.229  16.265  -2.468  1.00  0.00           N  
ATOM    919  N   CYS A 441     -48.590  19.600   3.558  1.00  0.00           N  
ATOM    920  CA  CYS A 441     -48.244  18.883   4.785  1.00  0.00           C  
ATOM    921  C   CYS A 441     -48.311  19.766   6.031  1.00  0.00           C  
ATOM    922  O   CYS A 441     -48.520  20.976   5.938  1.00  0.00           O  
ATOM    923  CB  CYS A 441     -46.846  18.269   4.654  1.00  0.00           C  
ATOM    924  SG  CYS A 441     -46.213  17.471   6.149  1.00  0.00           S  
ATOM    925  N   SER A 442     -48.121  19.150   7.196  1.00  0.00           N  
ATOM    926  CA  SER A 442     -48.297  19.843   8.473  1.00  0.00           C  
ATOM    927  C   SER A 442     -46.995  20.305   9.128  1.00  0.00           C  
ATOM    928  O   SER A 442     -45.907  19.830   8.798  1.00  0.00           O  
ATOM    929  CB  SER A 442     -49.095  18.976   9.454  1.00  0.00           C  
ATOM    930  OG  SER A 442     -48.422  17.761   9.736  1.00  0.00           O  
ATOM    931  N   VAL A 443     -47.135  21.240  10.064  1.00  0.00           N  
ATOM    932  CA  VAL A 443     -46.011  21.798  10.806  1.00  0.00           C  
ATOM    933  C   VAL A 443     -45.608  20.870  11.947  1.00  0.00           C  
ATOM    934  O   VAL A 443     -44.437  20.800  12.323  1.00  0.00           O  
ATOM    935  CB  VAL A 443     -46.362  23.188  11.380  1.00  0.00           C  
ATOM    936  CG1 VAL A 443     -45.170  23.788  12.113  1.00  0.00           C  
ATOM    937  CG2 VAL A 443     -46.835  24.118  10.271  1.00  0.00           C  
ATOM    938  N   GLU A 444     -46.586  20.156  12.494  1.00  0.00           N  
ATOM    939  CA  GLU A 444     -46.335  19.221  13.583  1.00  0.00           C  
ATOM    940  C   GLU A 444     -45.635  17.961  13.080  1.00  0.00           C  
ATOM    941  O   GLU A 444     -44.987  17.251  13.850  1.00  0.00           O  
ATOM    942  CB  GLU A 444     -47.638  18.867  14.306  1.00  0.00           C  
ATOM    943  CG  GLU A 444     -48.164  19.954  15.238  1.00  0.00           C  
ATOM    944  CD  GLU A 444     -48.840  21.101  14.505  1.00  0.00           C  
ATOM    945  OE1 GLU A 444     -48.991  21.023  13.267  1.00  0.00           O  
ATOM    946  OE2 GLU A 444     -49.226  22.084  15.173  1.00  0.00           O  
ATOM    947  N   LYS A 445     -45.769  17.688  11.784  1.00  0.00           N  
ATOM    948  CA  LYS A 445     -45.036  16.596  11.150  1.00  0.00           C  
ATOM    949  C   LYS A 445     -43.572  16.964  10.945  1.00  0.00           C  
ATOM    950  O   LYS A 445     -42.685  16.134  11.146  1.00  0.00           O  
ATOM    951  CB  LYS A 445     -45.671  16.208   9.814  1.00  0.00           C  
ATOM    952  CG  LYS A 445     -46.467  14.917   9.858  1.00  0.00           C  
ATOM    953  CD  LYS A 445     -45.547  13.709   9.964  1.00  0.00           C  
ATOM    954  CE  LYS A 445     -46.333  12.410   9.911  1.00  0.00           C  
ATOM    955  NZ  LYS A 445     -45.452  11.212   9.946  1.00  0.00           N  
ATOM    956  N   LYS A 446     -43.326  18.208  10.540  1.00  0.00           N  
ATOM    957  CA  LYS A 446     -41.963  18.707  10.387  1.00  0.00           C  
ATOM    958  C   LYS A 446     -41.172  18.416  11.651  1.00  0.00           C  
ATOM    959  O   LYS A 446     -40.094  17.824  11.604  1.00  0.00           O  
ATOM    960  CB  LYS A 446     -41.956  20.217  10.150  1.00  0.00           C  
ATOM    961  CG  LYS A 446     -42.638  20.687   8.884  1.00  0.00           C  
ATOM    962  CD  LYS A 446     -42.500  22.197   8.760  1.00  0.00           C  
ATOM    963  CE  LYS A 446     -43.369  22.757   7.653  1.00  0.00           C  
ATOM    964  NZ  LYS A 446     -44.820  22.537   7.903  1.00  0.00           N  
ATOM    965  N   SER A 447     -41.726  18.843  12.782  1.00  0.00           N  
ATOM    966  CA  SER A 447     -41.083  18.681  14.079  1.00  0.00           C  
ATOM    967  C   SER A 447     -40.901  17.212  14.445  1.00  0.00           C  
ATOM    968  O   SER A 447     -39.923  16.845  15.096  1.00  0.00           O  
ATOM    969  CB  SER A 447     -41.892  19.394  15.164  1.00  0.00           C  
ATOM    970  OG  SER A 447     -41.285  19.239  16.435  1.00  0.00           O  
ATOM    971  N   GLU A 448     -41.848  16.377  14.028  1.00  0.00           N  
ATOM    972  CA  GLU A 448     -41.769  14.943  14.280  1.00  0.00           C  
ATOM    973  C   GLU A 448     -40.628  14.312  13.490  1.00  0.00           C  
ATOM    974  O   GLU A 448     -39.858  13.513  14.024  1.00  0.00           O  
ATOM    975  CB  GLU A 448     -43.091  14.257  13.929  1.00  0.00           C  
ATOM    976  CG  GLU A 448     -43.018  12.736  13.931  1.00  0.00           C  
ATOM    977  CD  GLU A 448     -44.287  12.085  13.420  1.00  0.00           C  
ATOM    978  OE1 GLU A 448     -45.368  12.367  13.976  1.00  0.00           O  
ATOM    979  OE2 GLU A 448     -44.200  11.283  12.467  1.00  0.00           O  
ATOM    980  N   MET A 449     -40.524  14.681  12.217  1.00  0.00           N  
ATOM    981  CA  MET A 449     -39.493  14.135  11.341  1.00  0.00           C  
ATOM    982  C   MET A 449     -38.104  14.658  11.705  1.00  0.00           C  
ATOM    983  O   MET A 449     -37.107  13.957  11.535  1.00  0.00           O  
ATOM    984  CB  MET A 449     -39.825  14.428   9.876  1.00  0.00           C  
ATOM    985  CG  MET A 449     -41.043  13.669   9.366  1.00  0.00           C  
ATOM    986  SD  MET A 449     -41.568  14.193   7.723  1.00  0.00           S  
ATOM    987  CE  MET A 449     -42.834  12.979   7.362  1.00  0.00           C  
ATOM    988  N   GLU A 450     -38.047  15.888  12.209  1.00  0.00           N  
ATOM    989  CA  GLU A 450     -36.804  16.438  12.742  1.00  0.00           C  
ATOM    990  C   GLU A 450     -36.373  15.647  13.969  1.00  0.00           C  
ATOM    991  O   GLU A 450     -35.196  15.323  14.130  1.00  0.00           O  
ATOM    992  CB  GLU A 450     -36.972  17.913  13.109  1.00  0.00           C  
ATOM    993  CG  GLU A 450     -36.741  18.872  11.956  1.00  0.00           C  
ATOM    994  CD  GLU A 450     -36.958  20.323  12.339  1.00  0.00           C  
ATOM    995  OE1 GLU A 450     -37.380  20.583  13.486  1.00  0.00           O  
ATOM    996  OE2 GLU A 450     -36.708  21.204  11.489  1.00  0.00           O  
ATOM    997  N   SER A 451     -37.339  15.340  14.830  1.00  0.00           N  
ATOM    998  CA  SER A 451     -37.087  14.550  16.028  1.00  0.00           C  
ATOM    999  C   SER A 451     -36.554  13.168  15.665  1.00  0.00           C  
ATOM   1000  O   SER A 451     -35.795  12.565  16.425  1.00  0.00           O  
ATOM   1001  CB  SER A 451     -38.363  14.420  16.861  1.00  0.00           C  
ATOM   1002  OG  SER A 451     -38.157  13.581  17.984  1.00  0.00           O  
ATOM   1003  N   VAL A 452     -36.956  12.673  14.498  1.00  0.00           N  
ATOM   1004  CA  VAL A 452     -36.490  11.381  14.008  1.00  0.00           C  
ATOM   1005  C   VAL A 452     -35.091  11.497  13.408  1.00  0.00           C  
ATOM   1006  O   VAL A 452     -34.219  10.673  13.687  1.00  0.00           O  
ATOM   1007  CB  VAL A 452     -37.457  10.785  12.961  1.00  0.00           C  
ATOM   1008  CG1 VAL A 452     -36.852   9.549  12.313  1.00  0.00           C  
ATOM   1009  CG2 VAL A 452     -38.794  10.449  13.602  1.00  0.00           C  
ATOM   1010  N   LEU A 453     -34.883  12.526  12.590  1.00  0.00           N  
ATOM   1011  CA  LEU A 453     -33.590  12.758  11.944  1.00  0.00           C  
ATOM   1012  C   LEU A 453     -32.462  12.952  12.954  1.00  0.00           C  
ATOM   1013  O   LEU A 453     -31.312  12.604  12.685  1.00  0.00           O  
ATOM   1014  CB  LEU A 453     -33.658  13.969  11.010  1.00  0.00           C  
ATOM   1015  CG  LEU A 453     -34.393  13.807   9.678  1.00  0.00           C  
ATOM   1016  CD1 LEU A 453     -34.404  15.124   8.919  1.00  0.00           C  
ATOM   1017  CD2 LEU A 453     -33.756  12.715   8.838  1.00  0.00           C  
ATOM   1018  N   ALA A 454     -32.798  13.509  14.114  1.00  0.00           N  
ATOM   1019  CA  ALA A 454     -31.814  13.753  15.163  1.00  0.00           C  
ATOM   1020  C   ALA A 454     -31.523  12.490  15.971  1.00  0.00           C  
ATOM   1021  O   ALA A 454     -30.856  12.544  17.005  1.00  0.00           O  
ATOM   1022  CB  ALA A 454     -32.284  14.875  16.079  1.00  0.00           C  
ATOM   1023  N   GLN A 455     -32.024  11.354  15.493  1.00  0.00           N  
ATOM   1024  CA  GLN A 455     -31.830  10.078  16.175  1.00  0.00           C  
ATOM   1025  C   GLN A 455     -31.504   8.955  15.191  1.00  0.00           C  
ATOM   1026  O   GLN A 455     -31.294   7.811  15.594  1.00  0.00           O  
ATOM   1027  CB  GLN A 455     -33.074   9.711  16.990  1.00  0.00           C  
ATOM   1028  CG  GLN A 455     -33.404  10.681  18.115  1.00  0.00           C  
ATOM   1029  CD  GLN A 455     -34.748  10.394  18.759  1.00  0.00           C  
ATOM   1030  OE1 GLN A 455     -35.446   9.455  18.377  1.00  0.00           O  
ATOM   1031  NE2 GLN A 455     -35.117  11.207  19.742  1.00  0.00           N  
ATOM   1032  N   LEU A 456     -31.459   9.292  13.904  1.00  0.00           N  
ATOM   1033  CA  LEU A 456     -31.207   8.313  12.845  1.00  0.00           C  
ATOM   1034  C   LEU A 456     -30.053   7.363  13.144  1.00  0.00           C  
ATOM   1035  O   LEU A 456     -30.227   6.144  13.148  1.00  0.00           O  
ATOM   1036  CB  LEU A 456     -30.946   9.017  11.512  1.00  0.00           C  
ATOM   1037  CG  LEU A 456     -32.102   9.083  10.515  1.00  0.00           C  
ATOM   1038  CD1 LEU A 456     -31.672   9.842   9.275  1.00  0.00           C  
ATOM   1039  CD2 LEU A 456     -32.568   7.684  10.148  1.00  0.00           C  
ATOM   1040  N   ASP A 457     -28.877   7.931  13.392  1.00  0.00           N  
ATOM   1041  CA  ASP A 457     -27.657   7.149  13.576  1.00  0.00           C  
ATOM   1042  C   ASP A 457     -27.716   6.194  14.767  1.00  0.00           C  
ATOM   1043  O   ASP A 457     -26.869   5.309  14.899  1.00  0.00           O  
ATOM   1044  CB  ASP A 457     -26.445   8.078  13.709  1.00  0.00           C  
ATOM   1045  CG  ASP A 457     -26.585   9.066  14.856  1.00  0.00           C  
ATOM   1046  OD1 ASP A 457     -25.580   9.726  15.194  1.00  0.00           O  
ATOM   1047  OD2 ASP A 457     -27.694   9.186  15.418  1.00  0.00           O  
ATOM   1048  N   ASN A 458     -28.714   6.368  15.627  1.00  0.00           N  
ATOM   1049  CA  ASN A 458     -28.802   5.578  16.852  1.00  0.00           C  
ATOM   1050  C   ASN A 458     -30.080   4.756  16.997  1.00  0.00           C  
ATOM   1051  O   ASN A 458     -30.403   4.289  18.090  1.00  0.00           O  
ATOM   1052  CB  ASN A 458     -28.600   6.471  18.079  1.00  0.00           C  
ATOM   1053  CG  ASN A 458     -27.156   6.904  18.253  1.00  0.00           C  
ATOM   1054  OD1 ASN A 458     -26.238   6.274  17.726  1.00  0.00           O  
ATOM   1055  ND2 ASN A 458     -26.948   7.984  18.998  1.00  0.00           N  
ATOM   1056  N   TYR A 459     -30.804   4.576  15.898  1.00  0.00           N  
ATOM   1057  CA  TYR A 459     -31.955   3.683  15.903  1.00  0.00           C  
ATOM   1058  C   TYR A 459     -31.510   2.245  15.713  1.00  0.00           C  
ATOM   1059  O   TYR A 459     -30.735   1.934  14.807  1.00  0.00           O  
ATOM   1060  CB  TYR A 459     -32.960   4.054  14.814  1.00  0.00           C  
ATOM   1061  CG  TYR A 459     -33.902   5.168  15.196  1.00  0.00           C  
ATOM   1062  CD1 TYR A 459     -33.878   6.380  14.522  1.00  0.00           C  
ATOM   1063  CD2 TYR A 459     -34.815   5.010  16.231  1.00  0.00           C  
ATOM   1064  CE1 TYR A 459     -34.736   7.406  14.864  1.00  0.00           C  
ATOM   1065  CE2 TYR A 459     -35.679   6.031  16.583  1.00  0.00           C  
ATOM   1066  CZ  TYR A 459     -35.635   7.227  15.896  1.00  0.00           C  
ATOM   1067  OH  TYR A 459     -36.491   8.248  16.239  1.00  0.00           O  
ATOM   1068  N   GLY A 460     -32.010   1.373  16.580  1.00  0.00           N  
ATOM   1069  CA  GLY A 460     -31.764  -0.051  16.458  1.00  0.00           C  
ATOM   1070  C   GLY A 460     -32.501  -0.629  15.263  1.00  0.00           C  
ATOM   1071  O   GLY A 460     -33.090   0.097  14.458  1.00  0.00           O  
ATOM   1072  N   GLN A 461     -32.484  -1.953  15.169  1.00  0.00           N  
ATOM   1073  CA  GLN A 461     -32.947  -2.651  13.982  1.00  0.00           C  
ATOM   1074  C   GLN A 461     -34.464  -2.649  13.827  1.00  0.00           C  
ATOM   1075  O   GLN A 461     -34.981  -2.218  12.796  1.00  0.00           O  
ATOM   1076  CB  GLN A 461     -32.410  -4.083  13.982  1.00  0.00           C  
ATOM   1077  CG  GLN A 461     -32.687  -4.863  12.711  1.00  0.00           C  
ATOM   1078  CD  GLN A 461     -34.124  -5.345  12.613  1.00  0.00           C  
ATOM   1079  OE1 GLN A 461     -34.882  -5.302  13.588  1.00  0.00           O  
ATOM   1080  NE2 GLN A 461     -34.501  -5.818  11.430  1.00  0.00           N  
ATOM   1081  N   GLN A 462     -35.169  -3.160  14.834  1.00  0.00           N  
ATOM   1082  CA  GLN A 462     -36.626  -3.182  14.801  1.00  0.00           C  
ATOM   1083  C   GLN A 462     -37.097  -1.782  14.463  1.00  0.00           C  
ATOM   1084  O   GLN A 462     -37.233  -1.414  13.298  1.00  0.00           O  
ATOM   1085  CB  GLN A 462     -37.178  -3.590  16.167  1.00  0.00           C  
ATOM   1086  CG  GLN A 462     -38.688  -3.720  16.200  1.00  0.00           C  
ATOM   1087  CD  GLN A 462     -39.168  -4.937  15.445  1.00  0.00           C  
ATOM   1088  OE1 GLN A 462     -38.906  -6.071  15.848  1.00  0.00           O  
ATOM   1089  NE2 GLN A 462     -39.878  -4.714  14.344  1.00  0.00           N  
ATOM   1090  N   GLU A 463     -37.384  -1.029  15.519  1.00  0.00           N  
ATOM   1091  CA  GLU A 463     -37.325   0.424  15.500  1.00  0.00           C  
ATOM   1092  C   GLU A 463     -37.157   1.051  14.116  1.00  0.00           C  
ATOM   1093  O   GLU A 463     -37.996   1.843  13.684  1.00  0.00           O  
ATOM   1094  CB  GLU A 463     -36.167   0.855  16.400  1.00  0.00           C  
ATOM   1095  CG  GLU A 463     -36.414   2.136  17.152  1.00  0.00           C  
ATOM   1096  CD  GLU A 463     -35.832   2.086  18.550  1.00  0.00           C  
ATOM   1097  OE1 GLU A 463     -34.635   1.745  18.693  1.00  0.00           O  
ATOM   1098  OE2 GLU A 463     -36.577   2.390  19.509  1.00  0.00           O  
ATOM   1099  N   LEU A 464     -36.068   0.710  13.431  1.00  0.00           N  
ATOM   1100  CA  LEU A 464     -35.815   1.243  12.096  1.00  0.00           C  
ATOM   1101  C   LEU A 464     -36.795   0.632  11.099  1.00  0.00           C  
ATOM   1102  O   LEU A 464     -37.347   1.330  10.248  1.00  0.00           O  
ATOM   1103  CB  LEU A 464     -34.378   0.953  11.660  1.00  0.00           C  
ATOM   1104  CG  LEU A 464     -33.644   2.042  10.870  1.00  0.00           C  
ATOM   1105  CD1 LEU A 464     -32.529   1.426  10.036  1.00  0.00           C  
ATOM   1106  CD2 LEU A 464     -34.592   2.830   9.981  1.00  0.00           C  
ATOM   1107  N   ALA A 465     -37.006  -0.677  11.214  1.00  0.00           N  
ATOM   1108  CA  ALA A 465     -37.955  -1.384  10.359  1.00  0.00           C  
ATOM   1109  C   ALA A 465     -39.353  -0.798  10.498  1.00  0.00           C  
ATOM   1110  O   ALA A 465     -40.074  -0.653   9.512  1.00  0.00           O  
ATOM   1111  CB  ALA A 465     -37.965  -2.870  10.689  1.00  0.00           C  
ATOM   1112  N   ASP A 466     -39.729  -0.462  11.729  1.00  0.00           N  
ATOM   1113  CA  ASP A 466     -41.015   0.169  11.990  1.00  0.00           C  
ATOM   1114  C   ASP A 466     -41.079   1.535  11.319  1.00  0.00           C  
ATOM   1115  O   ASP A 466     -42.054   1.854  10.639  1.00  0.00           O  
ATOM   1116  CB  ASP A 466     -41.256   0.303  13.494  1.00  0.00           C  
ATOM   1117  CG  ASP A 466     -41.392  -1.040  14.187  1.00  0.00           C  
ATOM   1118  OD1 ASP A 466     -41.533  -2.064  13.485  1.00  0.00           O  
ATOM   1119  OD2 ASP A 466     -41.358  -1.071  15.435  1.00  0.00           O  
ATOM   1120  N   LEU A 467     -40.029   2.331  11.508  1.00  0.00           N  
ATOM   1121  CA  LEU A 467     -39.940   3.657  10.903  1.00  0.00           C  
ATOM   1122  C   LEU A 467     -40.050   3.591   9.383  1.00  0.00           C  
ATOM   1123  O   LEU A 467     -40.595   4.497   8.753  1.00  0.00           O  
ATOM   1124  CB  LEU A 467     -38.637   4.350  11.310  1.00  0.00           C  
ATOM   1125  CG  LEU A 467     -38.554   4.873  12.746  1.00  0.00           C  
ATOM   1126  CD1 LEU A 467     -37.123   5.244  13.099  1.00  0.00           C  
ATOM   1127  CD2 LEU A 467     -39.486   6.059  12.949  1.00  0.00           C  
ATOM   1128  N   PHE A 468     -39.526   2.517   8.798  1.00  0.00           N  
ATOM   1129  CA  PHE A 468     -39.658   2.289   7.363  1.00  0.00           C  
ATOM   1130  C   PHE A 468     -41.116   2.070   6.975  1.00  0.00           C  
ATOM   1131  O   PHE A 468     -41.597   2.633   5.991  1.00  0.00           O  
ATOM   1132  CB  PHE A 468     -38.806   1.098   6.920  1.00  0.00           C  
ATOM   1133  CG  PHE A 468     -37.520   1.489   6.251  1.00  0.00           C  
ATOM   1134  CD1 PHE A 468     -36.427   1.897   6.997  1.00  0.00           C  
ATOM   1135  CD2 PHE A 468     -37.406   1.449   4.871  1.00  0.00           C  
ATOM   1136  CE1 PHE A 468     -35.244   2.259   6.379  1.00  0.00           C  
ATOM   1137  CE2 PHE A 468     -36.227   1.810   4.246  1.00  0.00           C  
ATOM   1138  CZ  PHE A 468     -35.144   2.216   5.002  1.00  0.00           C  
ATOM   1139  N   VAL A 469     -41.812   1.250   7.756  1.00  0.00           N  
ATOM   1140  CA  VAL A 469     -43.226   0.983   7.519  1.00  0.00           C  
ATOM   1141  C   VAL A 469     -44.071   2.202   7.882  1.00  0.00           C  
ATOM   1142  O   VAL A 469     -45.002   2.560   7.158  1.00  0.00           O  
ATOM   1143  CB  VAL A 469     -43.716  -0.242   8.323  1.00  0.00           C  
ATOM   1144  CG1 VAL A 469     -45.193  -0.501   8.058  1.00  0.00           C  
ATOM   1145  CG2 VAL A 469     -42.889  -1.473   7.979  1.00  0.00           C  
ATOM   1146  N   ASN A 470     -43.730   2.842   8.997  1.00  0.00           N  
ATOM   1147  CA  ASN A 470     -44.489   3.987   9.500  1.00  0.00           C  
ATOM   1148  C   ASN A 470     -44.370   5.242   8.638  1.00  0.00           C  
ATOM   1149  O   ASN A 470     -45.171   6.169   8.769  1.00  0.00           O  
ATOM   1150  CB  ASN A 470     -44.102   4.303  10.948  1.00  0.00           C  
ATOM   1151  CG  ASN A 470     -44.644   3.284  11.935  1.00  0.00           C  
ATOM   1152  OD1 ASN A 470     -44.382   3.367  13.135  1.00  0.00           O  
ATOM   1153  ND2 ASN A 470     -45.406   2.316  11.435  1.00  0.00           N  
ATOM   1154  N   TYR A 471     -43.371   5.273   7.763  1.00  0.00           N  
ATOM   1155  CA  TYR A 471     -43.223   6.380   6.824  1.00  0.00           C  
ATOM   1156  C   TYR A 471     -43.409   5.908   5.387  1.00  0.00           C  
ATOM   1157  O   TYR A 471     -43.197   6.668   4.441  1.00  0.00           O  
ATOM   1158  CB  TYR A 471     -41.873   7.077   7.003  1.00  0.00           C  
ATOM   1159  CG  TYR A 471     -41.812   7.944   8.239  1.00  0.00           C  
ATOM   1160  CD1 TYR A 471     -41.196   7.493   9.399  1.00  0.00           C  
ATOM   1161  CD2 TYR A 471     -42.385   9.210   8.250  1.00  0.00           C  
ATOM   1162  CE1 TYR A 471     -41.144   8.282  10.533  1.00  0.00           C  
ATOM   1163  CE2 TYR A 471     -42.339  10.005   9.379  1.00  0.00           C  
ATOM   1164  CZ  TYR A 471     -41.717   9.536  10.518  1.00  0.00           C  
ATOM   1165  OH  TYR A 471     -41.670  10.326  11.644  1.00  0.00           O  
ATOM   1166  N   ASN A 472     -43.812   4.648   5.242  1.00  0.00           N  
ATOM   1167  CA  ASN A 472     -44.100   4.057   3.939  1.00  0.00           C  
ATOM   1168  C   ASN A 472     -42.963   4.275   2.942  1.00  0.00           C  
ATOM   1169  O   ASN A 472     -43.185   4.726   1.818  1.00  0.00           O  
ATOM   1170  CB  ASN A 472     -45.416   4.611   3.383  1.00  0.00           C  
ATOM   1171  CG  ASN A 472     -46.137   3.620   2.490  1.00  0.00           C  
ATOM   1172  OD1 ASN A 472     -46.035   2.407   2.678  1.00  0.00           O  
ATOM   1173  ND2 ASN A 472     -46.878   4.134   1.515  1.00  0.00           N  
ATOM   1174  N   VAL A 473     -41.745   3.955   3.367  1.00  0.00           N  
ATOM   1175  CA  VAL A 473     -40.562   4.152   2.536  1.00  0.00           C  
ATOM   1176  C   VAL A 473     -40.459   3.074   1.461  1.00  0.00           C  
ATOM   1177  O   VAL A 473     -40.423   1.881   1.764  1.00  0.00           O  
ATOM   1178  CB  VAL A 473     -39.270   4.150   3.378  1.00  0.00           C  
ATOM   1179  CG1 VAL A 473     -38.077   4.553   2.523  1.00  0.00           C  
ATOM   1180  CG2 VAL A 473     -39.411   5.080   4.573  1.00  0.00           C  
ATOM   1181  N   LYS A 474     -40.418   3.506   0.206  1.00  0.00           N  
ATOM   1182  CA  LYS A 474     -40.295   2.590  -0.920  1.00  0.00           C  
ATOM   1183  C   LYS A 474     -39.055   2.937  -1.735  1.00  0.00           C  
ATOM   1184  O   LYS A 474     -38.465   4.003  -1.552  1.00  0.00           O  
ATOM   1185  CB  LYS A 474     -41.548   2.655  -1.798  1.00  0.00           C  
ATOM   1186  CG  LYS A 474     -42.841   2.363  -1.051  1.00  0.00           C  
ATOM   1187  CD  LYS A 474     -44.058   2.556  -1.940  1.00  0.00           C  
ATOM   1188  CE  LYS A 474     -45.347   2.313  -1.168  1.00  0.00           C  
ATOM   1189  NZ  LYS A 474     -46.555   2.492  -2.021  1.00  0.00           N  
ATOM   1190  N   SER A 475     -38.657   2.032  -2.626  1.00  0.00           N  
ATOM   1191  CA  SER A 475     -37.496   2.259  -3.483  1.00  0.00           C  
ATOM   1192  C   SER A 475     -37.611   3.597  -4.207  1.00  0.00           C  
ATOM   1193  O   SER A 475     -38.614   3.859  -4.869  1.00  0.00           O  
ATOM   1194  CB  SER A 475     -37.340   1.121  -4.495  1.00  0.00           C  
ATOM   1195  OG  SER A 475     -37.042  -0.103  -3.848  1.00  0.00           O  
ATOM   1196  N   PRO A 476     -36.578   4.448  -4.076  1.00  0.00           N  
ATOM   1197  CA  PRO A 476     -36.545   5.791  -4.658  1.00  0.00           C  
ATOM   1198  C   PRO A 476     -36.785   5.746  -6.161  1.00  0.00           C  
ATOM   1199  O   PRO A 476     -37.872   6.098  -6.622  1.00  0.00           O  
ATOM   1200  CB  PRO A 476     -35.120   6.277  -4.355  1.00  0.00           C  
ATOM   1201  CG  PRO A 476     -34.348   5.048  -3.987  1.00  0.00           C  
ATOM   1202  CD  PRO A 476     -35.339   4.137  -3.347  1.00  0.00           C  
ATOM   1203  N   ILE A 477     -35.774   5.329  -6.917  1.00  0.00           N  
ATOM   1204  CA  ILE A 477     -35.987   4.974  -8.312  1.00  0.00           C  
ATOM   1205  C   ILE A 477     -36.892   3.745  -8.335  1.00  0.00           C  
ATOM   1206  O   ILE A 477     -36.521   2.674  -7.853  1.00  0.00           O  
ATOM   1207  CB  ILE A 477     -34.665   4.744  -9.078  1.00  0.00           C  
ATOM   1208  CG1 ILE A 477     -33.494   4.564  -8.107  1.00  0.00           C  
ATOM   1209  CG2 ILE A 477     -34.373   5.927  -9.988  1.00  0.00           C  
ATOM   1210  CD1 ILE A 477     -33.349   3.162  -7.561  1.00  0.00           C  
ATOM   1211  N   THR A 478     -38.089   3.930  -8.889  1.00  0.00           N  
ATOM   1212  CA  THR A 478     -39.223   3.013  -8.705  1.00  0.00           C  
ATOM   1213  C   THR A 478     -38.878   1.523  -8.615  1.00  0.00           C  
ATOM   1214  O   THR A 478     -38.030   1.026  -9.357  1.00  0.00           O  
ATOM   1215  CB  THR A 478     -40.299   3.224  -9.795  1.00  0.00           C  
ATOM   1216  OG1 THR A 478     -39.727   2.996 -11.088  1.00  0.00           O  
ATOM   1217  CG2 THR A 478     -40.855   4.640  -9.730  1.00  0.00           C  
ATOM   1218  N   GLY A 479     -39.556   0.813  -7.715  1.00  0.00           N  
ATOM   1219  CA  GLY A 479     -40.601   1.405  -6.881  1.00  0.00           C  
ATOM   1220  C   GLY A 479     -41.304   0.410  -5.972  1.00  0.00           C  
ATOM   1221  O   GLY A 479     -42.130   0.794  -5.143  1.00  0.00           O  
ATOM   1222  N   ASN A 480     -40.976  -0.871  -6.125  1.00  0.00           N  
ATOM   1223  CA  ASN A 480     -41.575  -1.925  -5.304  1.00  0.00           C  
ATOM   1224  C   ASN A 480     -41.312  -1.782  -3.806  1.00  0.00           C  
ATOM   1225  O   ASN A 480     -40.404  -1.062  -3.387  1.00  0.00           O  
ATOM   1226  CB  ASN A 480     -41.130  -3.312  -5.779  1.00  0.00           C  
ATOM   1227  CG  ASN A 480     -42.268  -4.116  -6.381  1.00  0.00           C  
ATOM   1228  OD1 ASN A 480     -42.651  -5.161  -5.851  1.00  0.00           O  
ATOM   1229  ND2 ASN A 480     -42.822  -3.628  -7.485  1.00  0.00           N  
ATOM   1230  N   ASP A 481     -42.117  -2.480  -3.010  1.00  0.00           N  
ATOM   1231  CA  ASP A 481     -42.024  -2.422  -1.553  1.00  0.00           C  
ATOM   1232  C   ASP A 481     -40.681  -2.944  -1.044  1.00  0.00           C  
ATOM   1233  O   ASP A 481     -39.980  -3.669  -1.750  1.00  0.00           O  
ATOM   1234  CB  ASP A 481     -43.181  -3.195  -0.913  1.00  0.00           C  
ATOM   1235  CG  ASP A 481     -44.540  -2.622  -1.280  1.00  0.00           C  
ATOM   1236  OD1 ASP A 481     -44.586  -1.590  -1.983  1.00  0.00           O  
ATOM   1237  OD2 ASP A 481     -45.563  -3.206  -0.863  1.00  0.00           O  
ATOM   1238  N   LEU A 482     -40.330  -2.574   0.184  1.00  0.00           N  
ATOM   1239  CA  LEU A 482     -39.005  -2.875   0.723  1.00  0.00           C  
ATOM   1240  C   LEU A 482     -39.007  -3.910   1.846  1.00  0.00           C  
ATOM   1241  O   LEU A 482     -40.049  -4.224   2.422  1.00  0.00           O  
ATOM   1242  CB  LEU A 482     -38.316  -1.590   1.194  1.00  0.00           C  
ATOM   1243  CG  LEU A 482     -37.844  -0.633   0.097  1.00  0.00           C  
ATOM   1244  CD1 LEU A 482     -37.377   0.684   0.698  1.00  0.00           C  
ATOM   1245  CD2 LEU A 482     -36.737  -1.267  -0.731  1.00  0.00           C  
ATOM   1246  N   SER A 483     -37.820  -4.428   2.150  1.00  0.00           N  
ATOM   1247  CA  SER A 483     -37.656  -5.471   3.156  1.00  0.00           C  
ATOM   1248  C   SER A 483     -37.060  -4.921   4.450  1.00  0.00           C  
ATOM   1249  O   SER A 483     -36.280  -3.969   4.420  1.00  0.00           O  
ATOM   1250  CB  SER A 483     -36.775  -6.596   2.605  1.00  0.00           C  
ATOM   1251  OG  SER A 483     -35.599  -6.076   2.007  1.00  0.00           O  
ATOM   1252  N   PRO A 484     -37.434  -5.522   5.592  1.00  0.00           N  
ATOM   1253  CA  PRO A 484     -36.928  -5.124   6.903  1.00  0.00           C  
ATOM   1254  C   PRO A 484     -35.412  -4.955   6.898  1.00  0.00           C  
ATOM   1255  O   PRO A 484     -34.689  -5.892   6.555  1.00  0.00           O  
ATOM   1256  CB  PRO A 484     -37.326  -6.300   7.796  1.00  0.00           C  
ATOM   1257  CG  PRO A 484     -38.560  -6.834   7.168  1.00  0.00           C  
ATOM   1258  CD  PRO A 484     -38.390  -6.640   5.685  1.00  0.00           C  
ATOM   1259  N   PRO A 485     -34.934  -3.757   7.269  1.00  0.00           N  
ATOM   1260  CA  PRO A 485     -33.512  -3.423   7.289  1.00  0.00           C  
ATOM   1261  C   PRO A 485     -32.686  -4.407   8.109  1.00  0.00           C  
ATOM   1262  O   PRO A 485     -32.846  -4.493   9.326  1.00  0.00           O  
ATOM   1263  CB  PRO A 485     -33.479  -2.031   7.939  1.00  0.00           C  
ATOM   1264  CG  PRO A 485     -34.830  -1.836   8.547  1.00  0.00           C  
ATOM   1265  CD  PRO A 485     -35.766  -2.622   7.698  1.00  0.00           C  
ATOM   1266  N   VAL A 486     -31.812  -5.144   7.432  1.00  0.00           N  
ATOM   1267  CA  VAL A 486     -30.919  -6.083   8.097  1.00  0.00           C  
ATOM   1268  C   VAL A 486     -29.496  -5.534   8.139  1.00  0.00           C  
ATOM   1269  O   VAL A 486     -29.097  -4.746   7.281  1.00  0.00           O  
ATOM   1270  CB  VAL A 486     -30.927  -7.465   7.410  1.00  0.00           C  
ATOM   1271  CG1 VAL A 486     -32.235  -8.191   7.695  1.00  0.00           C  
ATOM   1272  CG2 VAL A 486     -30.702  -7.322   5.911  1.00  0.00           C  
ATOM   1273  N   SER A 487     -28.739  -5.952   9.148  1.00  0.00           N  
ATOM   1274  CA  SER A 487     -27.362  -5.503   9.317  1.00  0.00           C  
ATOM   1275  C   SER A 487     -26.457  -6.084   8.234  1.00  0.00           C  
ATOM   1276  O   SER A 487     -26.541  -7.269   7.914  1.00  0.00           O  
ATOM   1277  CB  SER A 487     -26.845  -5.893  10.702  1.00  0.00           C  
ATOM   1278  OG  SER A 487     -25.530  -5.412  10.911  1.00  0.00           O  
ATOM   1279  N   PHE A 488     -25.597  -5.242   7.671  1.00  0.00           N  
ATOM   1280  CA  PHE A 488     -24.679  -5.670   6.620  1.00  0.00           C  
ATOM   1281  C   PHE A 488     -23.244  -5.271   6.944  1.00  0.00           C  
ATOM   1282  O   PHE A 488     -22.899  -4.090   6.918  1.00  0.00           O  
ATOM   1283  CB  PHE A 488     -25.100  -5.084   5.270  1.00  0.00           C  
ATOM   1284  CG  PHE A 488     -24.118  -5.343   4.163  1.00  0.00           C  
ATOM   1285  CD1 PHE A 488     -23.962  -6.618   3.641  1.00  0.00           C  
ATOM   1286  CD2 PHE A 488     -23.358  -4.310   3.636  1.00  0.00           C  
ATOM   1287  CE1 PHE A 488     -23.060  -6.859   2.619  1.00  0.00           C  
ATOM   1288  CE2 PHE A 488     -22.455  -4.545   2.614  1.00  0.00           C  
ATOM   1289  CZ  PHE A 488     -22.306  -5.821   2.104  1.00  0.00           C  
ATOM   1290  N   ASN A 495     -22.411  -6.264   7.246  1.00  0.00           N  
ATOM   1291  CA  ASN A 495     -21.014  -6.019   7.587  1.00  0.00           C  
ATOM   1292  C   ASN A 495     -20.232  -5.469   6.395  1.00  0.00           C  
ATOM   1293  O   ASN A 495     -20.276  -6.032   5.301  1.00  0.00           O  
ATOM   1294  CB  ASN A 495     -20.359  -7.299   8.110  1.00  0.00           C  
ATOM   1295  CG  ASN A 495     -19.161  -7.019   8.997  1.00  0.00           C  
ATOM   1296  OD1 ASN A 495     -19.176  -6.091   9.805  1.00  0.00           O  
ATOM   1297  ND2 ASN A 495     -18.117  -7.828   8.854  1.00  0.00           N  
ATOM   1298  N   LEU A 496     -19.518  -4.369   6.615  1.00  0.00           N  
ATOM   1299  CA  LEU A 496     -18.808  -3.681   5.539  1.00  0.00           C  
ATOM   1300  C   LEU A 496     -17.401  -4.229   5.310  1.00  0.00           C  
ATOM   1301  O   LEU A 496     -16.588  -3.606   4.627  1.00  0.00           O  
ATOM   1302  CB  LEU A 496     -18.737  -2.178   5.820  1.00  0.00           C  
ATOM   1303  CG  LEU A 496     -20.056  -1.441   6.059  1.00  0.00           C  
ATOM   1304  CD1 LEU A 496     -19.785   0.001   6.453  1.00  0.00           C  
ATOM   1305  CD2 LEU A 496     -20.953  -1.507   4.832  1.00  0.00           C  
ATOM   1306  N   MET A 497     -17.112  -5.391   5.885  1.00  0.00           N  
ATOM   1307  CA  MET A 497     -15.811  -6.018   5.703  1.00  0.00           C  
ATOM   1308  C   MET A 497     -15.811  -6.953   4.502  1.00  0.00           C  
ATOM   1309  O   MET A 497     -16.786  -7.665   4.256  1.00  0.00           O  
ATOM   1310  CB  MET A 497     -15.407  -6.796   6.953  1.00  0.00           C  
ATOM   1311  CG  MET A 497     -15.011  -5.932   8.132  1.00  0.00           C  
ATOM   1312  SD  MET A 497     -14.436  -6.951   9.499  1.00  0.00           S  
ATOM   1313  CE  MET A 497     -14.051  -5.703  10.720  1.00  0.00           C  
ATOM   1314  N   PHE A 498     -14.712  -6.944   3.754  1.00  0.00           N  
ATOM   1315  CA  PHE A 498     -14.531  -7.878   2.653  1.00  0.00           C  
ATOM   1316  C   PHE A 498     -14.111  -9.237   3.198  1.00  0.00           C  
ATOM   1317  O   PHE A 498     -13.054  -9.366   3.816  1.00  0.00           O  
ATOM   1318  CB  PHE A 498     -13.479  -7.360   1.671  1.00  0.00           C  
ATOM   1319  CG  PHE A 498     -13.958  -6.228   0.809  1.00  0.00           C  
ATOM   1320  CD1 PHE A 498     -14.614  -6.479  -0.385  1.00  0.00           C  
ATOM   1321  CD2 PHE A 498     -13.745  -4.912   1.187  1.00  0.00           C  
ATOM   1322  CE1 PHE A 498     -15.054  -5.440  -1.184  1.00  0.00           C  
ATOM   1323  CE2 PHE A 498     -14.180  -3.868   0.391  1.00  0.00           C  
ATOM   1324  CZ  PHE A 498     -14.837  -4.132  -0.795  1.00  0.00           C  
ATOM   1325  N   LYS A 499     -14.947 -10.245   2.975  1.00  0.00           N  
ATOM   1326  CA  LYS A 499     -14.662 -11.595   3.445  1.00  0.00           C  
ATOM   1327  C   LYS A 499     -13.715 -12.311   2.490  1.00  0.00           C  
ATOM   1328  O   LYS A 499     -13.740 -12.072   1.283  1.00  0.00           O  
ATOM   1329  CB  LYS A 499     -15.955 -12.401   3.581  1.00  0.00           C  
ATOM   1330  CG  LYS A 499     -17.032 -11.741   4.424  1.00  0.00           C  
ATOM   1331  CD  LYS A 499     -18.305 -12.573   4.418  1.00  0.00           C  
ATOM   1332  CE  LYS A 499     -19.440 -11.864   5.134  1.00  0.00           C  
ATOM   1333  NZ  LYS A 499     -20.706 -12.645   5.068  1.00  0.00           N  
ATOM   1334  N   THR A 500     -12.885 -13.192   3.040  1.00  0.00           N  
ATOM   1335  CA  THR A 500     -11.972 -14.002   2.239  1.00  0.00           C  
ATOM   1336  C   THR A 500     -11.509 -15.225   3.028  1.00  0.00           C  
ATOM   1337  O   THR A 500     -11.812 -15.358   4.214  1.00  0.00           O  
ATOM   1338  CB  THR A 500     -10.743 -13.188   1.774  1.00  0.00           C  
ATOM   1339  OG1 THR A 500      -9.971 -13.966   0.850  1.00  0.00           O  
ATOM   1340  CG2 THR A 500      -9.871 -12.797   2.961  1.00  0.00           C  
ATOM   1341  N   PHE A 501     -10.779 -16.117   2.365  1.00  0.00           N  
ATOM   1342  CA  PHE A 501     -10.241 -17.302   3.025  1.00  0.00           C  
ATOM   1343  C   PHE A 501      -8.720 -17.351   2.926  1.00  0.00           C  
ATOM   1344  O   PHE A 501      -8.163 -17.477   1.836  1.00  0.00           O  
ATOM   1345  CB  PHE A 501     -10.860 -18.575   2.444  1.00  0.00           C  
ATOM   1346  CG  PHE A 501     -12.306 -18.761   2.804  1.00  0.00           C  
ATOM   1347  CD1 PHE A 501     -12.663 -19.296   4.033  1.00  0.00           C  
ATOM   1348  CD2 PHE A 501     -13.308 -18.398   1.919  1.00  0.00           C  
ATOM   1349  CE1 PHE A 501     -13.993 -19.466   4.371  1.00  0.00           C  
ATOM   1350  CE2 PHE A 501     -14.641 -18.566   2.251  1.00  0.00           C  
ATOM   1351  CZ  PHE A 501     -14.984 -19.101   3.479  1.00  0.00           C  
ATOM   1352  N   ILE A 502      -8.058 -17.247   4.073  1.00  0.00           N  
ATOM   1353  CA  ILE A 502      -6.601 -17.216   4.123  1.00  0.00           C  
ATOM   1354  C   ILE A 502      -6.023 -18.626   4.207  1.00  0.00           C  
ATOM   1355  O   ILE A 502      -5.737 -19.127   5.294  1.00  0.00           O  
ATOM   1356  CB  ILE A 502      -6.093 -16.388   5.323  1.00  0.00           C  
ATOM   1357  CG1 ILE A 502      -6.853 -15.063   5.424  1.00  0.00           C  
ATOM   1358  CG2 ILE A 502      -4.593 -16.151   5.216  1.00  0.00           C  
ATOM   1359  CD1 ILE A 502      -6.476 -14.235   6.634  1.00  0.00           C  
ATOM   1360  N   GLY A 503      -5.858 -19.263   3.052  1.00  0.00           N  
ATOM   1361  CA  GLY A 503      -5.280 -20.601   2.992  1.00  0.00           C  
ATOM   1362  C   GLY A 503      -6.094 -21.553   2.139  1.00  0.00           C  
ATOM   1363  O   GLY A 503      -7.083 -21.153   1.524  1.00  0.00           O  
ATOM   1364  N   PRO A 649      -5.677 -22.827   2.091  1.00  0.00           N  
ATOM   1365  CA  PRO A 649      -6.411 -23.848   1.359  1.00  0.00           C  
ATOM   1366  C   PRO A 649      -7.582 -24.379   2.181  1.00  0.00           C  
ATOM   1367  O   PRO A 649      -7.476 -24.504   3.401  1.00  0.00           O  
ATOM   1368  CB  PRO A 649      -5.366 -24.942   1.151  1.00  0.00           C  
ATOM   1369  CG  PRO A 649      -4.444 -24.807   2.313  1.00  0.00           C  
ATOM   1370  CD  PRO A 649      -4.465 -23.363   2.738  1.00  0.00           C  
ATOM   1371  N   GLY A 650      -8.692 -24.678   1.514  1.00  0.00           N  
ATOM   1372  CA  GLY A 650      -9.877 -25.190   2.196  1.00  0.00           C  
ATOM   1373  C   GLY A 650     -10.815 -24.088   2.650  1.00  0.00           C  
ATOM   1374  O   GLY A 650     -11.360 -23.348   1.830  1.00  0.00           O  
ATOM   1375  N   GLY A 651     -11.006 -23.979   3.962  1.00  0.00           N  
ATOM   1376  CA  GLY A 651     -11.891 -22.964   4.520  1.00  0.00           C  
ATOM   1377  C   GLY A 651     -12.007 -23.013   6.031  1.00  0.00           C  
ATOM   1378  O   GLY A 651     -13.105 -22.918   6.579  1.00  0.00           O  
ATOM   1379  N   ASN A 652     -10.872 -23.159   6.708  1.00  0.00           N  
ATOM   1380  CA  ASN A 652     -10.848 -23.170   8.169  1.00  0.00           C  
ATOM   1381  C   ASN A 652     -10.277 -21.890   8.763  1.00  0.00           C  
ATOM   1382  O   ASN A 652     -10.334 -21.679   9.975  1.00  0.00           O  
ATOM   1383  CB  ASN A 652     -10.079 -24.384   8.694  1.00  0.00           C  
ATOM   1384  CG  ASN A 652     -10.923 -25.642   8.719  1.00  0.00           C  
ATOM   1385  OD1 ASN A 652     -12.054 -25.658   8.233  1.00  0.00           O  
ATOM   1386  ND2 ASN A 652     -10.375 -26.708   9.292  1.00  0.00           N  
ATOM   1387  N   MET A 653      -9.724 -21.039   7.906  1.00  0.00           N  
ATOM   1388  CA  MET A 653      -9.242 -19.736   8.340  1.00  0.00           C  
ATOM   1389  C   MET A 653      -9.890 -18.618   7.527  1.00  0.00           C  
ATOM   1390  O   MET A 653      -9.238 -17.989   6.692  1.00  0.00           O  
ATOM   1391  CB  MET A 653      -7.714 -19.663   8.263  1.00  0.00           C  
ATOM   1392  CG  MET A 653      -7.127 -18.362   8.792  1.00  0.00           C  
ATOM   1393  SD  MET A 653      -5.482 -18.552   9.506  1.00  0.00           S  
ATOM   1394  CE  MET A 653      -4.607 -19.359   8.169  1.00  0.00           C  
ATOM   1395  N   PRO A 654     -11.192 -18.378   7.760  1.00  0.00           N  
ATOM   1396  CA  PRO A 654     -11.868 -17.255   7.124  1.00  0.00           C  
ATOM   1397  C   PRO A 654     -11.275 -15.942   7.616  1.00  0.00           C  
ATOM   1398  O   PRO A 654     -11.211 -15.701   8.821  1.00  0.00           O  
ATOM   1399  CB  PRO A 654     -13.318 -17.400   7.598  1.00  0.00           C  
ATOM   1400  CG  PRO A 654     -13.239 -18.213   8.841  1.00  0.00           C  
ATOM   1401  CD  PRO A 654     -12.098 -19.150   8.627  1.00  0.00           C  
ATOM   1402  N   GLY A 655     -10.830 -15.108   6.686  1.00  0.00           N  
ATOM   1403  CA  GLY A 655     -10.180 -13.857   7.041  1.00  0.00           C  
ATOM   1404  C   GLY A 655     -10.942 -12.638   6.572  1.00  0.00           C  
ATOM   1405  O   GLY A 655     -11.957 -12.750   5.883  1.00  0.00           O  
ATOM   1406  N   TYR A 656     -10.446 -11.466   6.949  1.00  0.00           N  
ATOM   1407  CA  TYR A 656     -11.061 -10.209   6.553  1.00  0.00           C  
ATOM   1408  C   TYR A 656     -10.015  -9.217   6.071  1.00  0.00           C  
ATOM   1409  O   TYR A 656      -8.881  -9.211   6.550  1.00  0.00           O  
ATOM   1410  CB  TYR A 656     -11.839  -9.600   7.720  1.00  0.00           C  
ATOM   1411  CG  TYR A 656     -13.118 -10.328   8.055  1.00  0.00           C  
ATOM   1412  CD1 TYR A 656     -13.194 -11.174   9.154  1.00  0.00           C  
ATOM   1413  CD2 TYR A 656     -14.251 -10.170   7.268  1.00  0.00           C  
ATOM   1414  CE1 TYR A 656     -14.365 -11.842   9.459  1.00  0.00           C  
ATOM   1415  CE2 TYR A 656     -15.425 -10.833   7.565  1.00  0.00           C  
ATOM   1416  CZ  TYR A 656     -15.476 -11.667   8.660  1.00  0.00           C  
ATOM   1417  OH  TYR A 656     -16.644 -12.329   8.954  1.00  0.00           O  
ATOM   1418  N   LEU A 657     -10.404  -8.383   5.113  1.00  0.00           N  
ATOM   1419  CA  LEU A 657      -9.576  -7.261   4.699  1.00  0.00           C  
ATOM   1420  C   LEU A 657      -9.752  -6.136   5.710  1.00  0.00           C  
ATOM   1421  O   LEU A 657     -10.869  -5.668   5.936  1.00  0.00           O  
ATOM   1422  CB  LEU A 657      -9.968  -6.783   3.301  1.00  0.00           C  
ATOM   1423  CG  LEU A 657      -9.420  -7.551   2.095  1.00  0.00           C  
ATOM   1424  CD1 LEU A 657      -9.948  -8.978   2.051  1.00  0.00           C  
ATOM   1425  CD2 LEU A 657      -9.760  -6.818   0.806  1.00  0.00           C  
ATOM   1426  N   ARG A 658      -8.651  -5.711   6.323  1.00  0.00           N  
ATOM   1427  CA  ARG A 658      -8.703  -4.697   7.372  1.00  0.00           C  
ATOM   1428  C   ARG A 658      -9.506  -3.473   6.939  1.00  0.00           C  
ATOM   1429  O   ARG A 658      -9.254  -2.901   5.877  1.00  0.00           O  
ATOM   1430  CB  ARG A 658      -7.292  -4.287   7.806  1.00  0.00           C  
ATOM   1431  CG  ARG A 658      -6.526  -3.487   6.769  1.00  0.00           C  
ATOM   1432  CD  ARG A 658      -5.153  -3.082   7.273  1.00  0.00           C  
ATOM   1433  NE  ARG A 658      -4.440  -2.280   6.283  1.00  0.00           N  
ATOM   1434  CZ  ARG A 658      -3.154  -1.955   6.365  1.00  0.00           C  
ATOM   1435  NH1 ARG A 658      -2.426  -2.365   7.394  1.00  0.00           N  
ATOM   1436  NH2 ARG A 658      -2.594  -1.220   5.414  1.00  0.00           N  
ATOM   1437  N   PRO A 659     -10.489  -3.075   7.761  1.00  0.00           N  
ATOM   1438  CA  PRO A 659     -11.310  -1.903   7.494  1.00  0.00           C  
ATOM   1439  C   PRO A 659     -10.624  -0.644   8.004  1.00  0.00           C  
ATOM   1440  O   PRO A 659     -11.052   0.469   7.697  1.00  0.00           O  
ATOM   1441  CB  PRO A 659     -12.562  -2.175   8.321  1.00  0.00           C  
ATOM   1442  CG  PRO A 659     -12.051  -2.922   9.503  1.00  0.00           C  
ATOM   1443  CD  PRO A 659     -10.878  -3.743   9.016  1.00  0.00           C  
ATOM   1444  N   GLU A 660      -9.564  -0.837   8.780  1.00  0.00           N  
ATOM   1445  CA  GLU A 660      -8.838   0.260   9.399  1.00  0.00           C  
ATOM   1446  C   GLU A 660      -7.442  -0.184   9.838  1.00  0.00           C  
ATOM   1447  O   GLU A 660      -7.196  -1.369  10.064  1.00  0.00           O  
ATOM   1448  CB  GLU A 660      -9.655   0.852  10.556  1.00  0.00           C  
ATOM   1449  CG  GLU A 660      -8.897   1.103  11.844  1.00  0.00           C  
ATOM   1450  CD  GLU A 660      -9.106  -0.003  12.859  1.00  0.00           C  
ATOM   1451  OE1 GLU A 660      -9.567   0.303  13.980  1.00  0.00           O  
ATOM   1452  OE2 GLU A 660      -8.826  -1.176  12.535  1.00  0.00           O  
ATOM   1453  N   THR A 661      -6.532   0.778   9.945  1.00  0.00           N  
ATOM   1454  CA  THR A 661      -5.119   0.496  10.175  1.00  0.00           C  
ATOM   1455  C   THR A 661      -4.731   0.459  11.656  1.00  0.00           C  
ATOM   1456  O   THR A 661      -3.710  -0.124  12.024  1.00  0.00           O  
ATOM   1457  CB  THR A 661      -4.243   1.529   9.436  1.00  0.00           C  
ATOM   1458  OG1 THR A 661      -4.071   1.123   8.072  1.00  0.00           O  
ATOM   1459  CG2 THR A 661      -2.889   1.657  10.091  1.00  0.00           C  
ATOM   1460  N   ALA A 662      -5.559   1.068  12.499  1.00  0.00           N  
ATOM   1461  CA  ALA A 662      -5.246   1.242  13.918  1.00  0.00           C  
ATOM   1462  C   ALA A 662      -5.056  -0.067  14.682  1.00  0.00           C  
ATOM   1463  O   ALA A 662      -4.258  -0.140  15.618  1.00  0.00           O  
ATOM   1464  CB  ALA A 662      -6.319   2.089  14.587  1.00  0.00           C  
ATOM   1465  N   GLN A 663      -5.794  -1.094  14.279  1.00  0.00           N  
ATOM   1466  CA  GLN A 663      -5.794  -2.373  14.981  1.00  0.00           C  
ATOM   1467  C   GLN A 663      -4.437  -3.074  14.936  1.00  0.00           C  
ATOM   1468  O   GLN A 663      -4.005  -3.671  15.924  1.00  0.00           O  
ATOM   1469  CB  GLN A 663      -6.881  -3.279  14.406  1.00  0.00           C  
ATOM   1470  CG  GLN A 663      -6.954  -4.649  15.041  1.00  0.00           C  
ATOM   1471  CD  GLN A 663      -8.247  -5.363  14.717  1.00  0.00           C  
ATOM   1472  OE1 GLN A 663      -9.255  -4.731  14.396  1.00  0.00           O  
ATOM   1473  NE2 GLN A 663      -8.228  -6.687  14.802  1.00  0.00           N  
ATOM   1474  N   GLY A 664      -3.771  -2.998  13.788  1.00  0.00           N  
ATOM   1475  CA  GLY A 664      -2.457  -3.610  13.618  1.00  0.00           C  
ATOM   1476  C   GLY A 664      -1.430  -3.055  14.586  1.00  0.00           C  
ATOM   1477  O   GLY A 664      -0.508  -3.757  15.000  1.00  0.00           O  
ATOM   1478  N   ILE A 665      -1.595  -1.787  14.949  1.00  0.00           N  
ATOM   1479  CA  ILE A 665      -0.702  -1.134  15.898  1.00  0.00           C  
ATOM   1480  C   ILE A 665      -0.913  -1.666  17.313  1.00  0.00           C  
ATOM   1481  O   ILE A 665       0.050  -1.901  18.046  1.00  0.00           O  
ATOM   1482  CB  ILE A 665      -0.892   0.395  15.885  1.00  0.00           C  
ATOM   1483  CG1 ILE A 665      -0.492   0.966  14.522  1.00  0.00           C  
ATOM   1484  CG2 ILE A 665      -0.083   1.042  16.997  1.00  0.00           C  
ATOM   1485  CD1 ILE A 665      -0.655   2.464  14.407  1.00  0.00           C  
ATOM   1486  N   PHE A 666      -2.174  -1.859  17.688  1.00  0.00           N  
ATOM   1487  CA  PHE A 666      -2.509  -2.388  19.006  1.00  0.00           C  
ATOM   1488  C   PHE A 666      -1.885  -3.762  19.231  1.00  0.00           C  
ATOM   1489  O   PHE A 666      -1.224  -3.992  20.242  1.00  0.00           O  
ATOM   1490  CB  PHE A 666      -4.027  -2.460  19.195  1.00  0.00           C  
ATOM   1491  CG  PHE A 666      -4.705  -1.118  19.192  1.00  0.00           C  
ATOM   1492  CD1 PHE A 666      -4.189  -0.063  19.929  1.00  0.00           C  
ATOM   1493  CD2 PHE A 666      -5.866  -0.916  18.464  1.00  0.00           C  
ATOM   1494  CE1 PHE A 666      -4.813   1.172  19.931  1.00  0.00           C  
ATOM   1495  CE2 PHE A 666      -6.497   0.317  18.462  1.00  0.00           C  
ATOM   1496  CZ  PHE A 666      -5.969   1.362  19.196  1.00  0.00           C  
ATOM   1497  N   LEU A 667      -2.088  -4.665  18.276  1.00  0.00           N  
ATOM   1498  CA  LEU A 667      -1.546  -6.020  18.363  1.00  0.00           C  
ATOM   1499  C   LEU A 667      -0.027  -6.028  18.531  1.00  0.00           C  
ATOM   1500  O   LEU A 667       0.551  -7.027  18.960  1.00  0.00           O  
ATOM   1501  CB  LEU A 667      -1.936  -6.831  17.124  1.00  0.00           C  
ATOM   1502  CG  LEU A 667      -3.432  -7.035  16.871  1.00  0.00           C  
ATOM   1503  CD1 LEU A 667      -3.665  -7.642  15.497  1.00  0.00           C  
ATOM   1504  CD2 LEU A 667      -4.050  -7.900  17.956  1.00  0.00           C  
ATOM   1505  N   ASN A 668       0.611  -4.912  18.194  1.00  0.00           N  
ATOM   1506  CA  ASN A 668       2.063  -4.795  18.288  1.00  0.00           C  
ATOM   1507  C   ASN A 668       2.520  -3.868  19.414  1.00  0.00           C  
ATOM   1508  O   ASN A 668       3.639  -3.352  19.383  1.00  0.00           O  
ATOM   1509  CB  ASN A 668       2.643  -4.317  16.954  1.00  0.00           C  
ATOM   1510  CG  ASN A 668       2.684  -5.415  15.908  1.00  0.00           C  
ATOM   1511  OD1 ASN A 668       3.436  -6.382  16.035  1.00  0.00           O  
ATOM   1512  ND2 ASN A 668       1.883  -5.264  14.860  1.00  0.00           N  
ATOM   1513  N   PHE A 669       1.658  -3.668  20.407  1.00  0.00           N  
ATOM   1514  CA  PHE A 669       1.942  -2.734  21.496  1.00  0.00           C  
ATOM   1515  C   PHE A 669       3.167  -3.124  22.319  1.00  0.00           C  
ATOM   1516  O   PHE A 669       3.955  -2.265  22.710  1.00  0.00           O  
ATOM   1517  CB  PHE A 669       0.727  -2.582  22.413  1.00  0.00           C  
ATOM   1518  CG  PHE A 669       0.937  -1.614  23.544  1.00  0.00           C  
ATOM   1519  CD1 PHE A 669       0.899  -0.246  23.319  1.00  0.00           C  
ATOM   1520  CD2 PHE A 669       1.168  -2.070  24.831  1.00  0.00           C  
ATOM   1521  CE1 PHE A 669       1.091   0.649  24.357  1.00  0.00           C  
ATOM   1522  CE2 PHE A 669       1.362  -1.181  25.874  1.00  0.00           C  
ATOM   1523  CZ  PHE A 669       1.323   0.180  25.637  1.00  0.00           C  
ATOM   1524  N   LYS A 670       3.320  -4.419  22.581  1.00  0.00           N  
ATOM   1525  CA  LYS A 670       4.429  -4.905  23.398  1.00  0.00           C  
ATOM   1526  C   LYS A 670       5.780  -4.715  22.714  1.00  0.00           C  
ATOM   1527  O   LYS A 670       6.727  -4.225  23.329  1.00  0.00           O  
ATOM   1528  CB  LYS A 670       4.230  -6.376  23.775  1.00  0.00           C  
ATOM   1529  CG  LYS A 670       3.138  -6.611  24.804  1.00  0.00           C  
ATOM   1530  CD  LYS A 670       3.137  -8.052  25.285  1.00  0.00           C  
ATOM   1531  CE  LYS A 670       2.108  -8.266  26.383  1.00  0.00           C  
ATOM   1532  NZ  LYS A 670       2.139  -9.656  26.916  1.00  0.00           N  
ATOM   1533  N   ARG A 671       5.865  -5.101  21.445  1.00  0.00           N  
ATOM   1534  CA  ARG A 671       7.106  -4.956  20.692  1.00  0.00           C  
ATOM   1535  C   ARG A 671       7.452  -3.480  20.535  1.00  0.00           C  
ATOM   1536  O   ARG A 671       8.619  -3.096  20.598  1.00  0.00           O  
ATOM   1537  CB  ARG A 671       6.993  -5.616  19.316  1.00  0.00           C  
ATOM   1538  CG  ARG A 671       5.973  -6.739  19.237  1.00  0.00           C  
ATOM   1539  CD  ARG A 671       6.302  -7.701  18.110  1.00  0.00           C  
ATOM   1540  NE  ARG A 671       5.108  -8.119  17.382  1.00  0.00           N  
ATOM   1541  CZ  ARG A 671       4.972  -9.294  16.775  1.00  0.00           C  
ATOM   1542  NH1 ARG A 671       5.949 -10.186  16.826  1.00  0.00           N  
ATOM   1543  NH2 ARG A 671       3.849  -9.584  16.132  1.00  0.00           N  
ATOM   1544  N   LEU A 672       6.423  -2.661  20.332  1.00  0.00           N  
ATOM   1545  CA  LEU A 672       6.588  -1.215  20.222  1.00  0.00           C  
ATOM   1546  C   LEU A 672       7.011  -0.613  21.555  1.00  0.00           C  
ATOM   1547  O   LEU A 672       7.833   0.303  21.599  1.00  0.00           O  
ATOM   1548  CB  LEU A 672       5.289  -0.563  19.740  1.00  0.00           C  
ATOM   1549  CG  LEU A 672       5.097  -0.345  18.235  1.00  0.00           C  
ATOM   1550  CD1 LEU A 672       5.695  -1.469  17.409  1.00  0.00           C  
ATOM   1551  CD2 LEU A 672       3.622  -0.159  17.906  1.00  0.00           C  
ATOM   1552  N   LEU A 675       6.442  -1.133  22.638  1.00  0.00           N  
ATOM   1553  CA  LEU A 675       6.785  -0.679  23.978  1.00  0.00           C  
ATOM   1554  C   LEU A 675       8.221  -1.063  24.313  1.00  0.00           C  
ATOM   1555  O   LEU A 675       8.985  -0.250  24.832  1.00  0.00           O  
ATOM   1556  CB  LEU A 675       5.824  -1.273  25.008  1.00  0.00           C  
ATOM   1557  CG  LEU A 675       5.939  -0.767  26.447  1.00  0.00           C  
ATOM   1558  CD1 LEU A 675       5.676   0.730  26.517  1.00  0.00           C  
ATOM   1559  CD2 LEU A 675       4.977  -1.527  27.346  1.00  0.00           C  
ATOM   1560  N   GLU A 677       8.583  -2.306  24.005  1.00  0.00           N  
ATOM   1561  CA  GLU A 677       9.945  -2.782  24.219  1.00  0.00           C  
ATOM   1562  C   GLU A 677      10.939  -1.992  23.376  1.00  0.00           C  
ATOM   1563  O   GLU A 677      12.056  -1.719  23.816  1.00  0.00           O  
ATOM   1564  CB  GLU A 677      10.060  -4.276  23.904  1.00  0.00           C  
ATOM   1565  CG  GLU A 677       9.414  -5.182  24.941  1.00  0.00           C  
ATOM   1566  CD  GLU A 677       9.680  -6.653  24.678  1.00  0.00           C  
ATOM   1567  OE1 GLU A 677      10.488  -6.963  23.777  1.00  0.00           O  
ATOM   1568  OE2 GLU A 677       9.081  -7.498  25.376  1.00  0.00           O  
ATOM   1569  N   PHE A 678      10.528  -1.626  22.165  1.00  0.00           N  
ATOM   1570  CA  PHE A 678      11.375  -0.833  21.282  1.00  0.00           C  
ATOM   1571  C   PHE A 678      11.595   0.559  21.862  1.00  0.00           C  
ATOM   1572  O   PHE A 678      12.677   1.132  21.729  1.00  0.00           O  
ATOM   1573  CB  PHE A 678      10.769  -0.731  19.882  1.00  0.00           C  
ATOM   1574  CG  PHE A 678      11.670  -0.065  18.884  1.00  0.00           C  
ATOM   1575  CD1 PHE A 678      12.633  -0.796  18.209  1.00  0.00           C  
ATOM   1576  CD2 PHE A 678      11.562   1.292  18.627  1.00  0.00           C  
ATOM   1577  CE1 PHE A 678      13.471  -0.187  17.293  1.00  0.00           C  
ATOM   1578  CE2 PHE A 678      12.397   1.908  17.712  1.00  0.00           C  
ATOM   1579  CZ  PHE A 678      13.352   1.167  17.043  1.00  0.00           C  
ATOM   1580  N   ASN A 681      10.563   1.098  22.504  1.00  0.00           N  
ATOM   1581  CA  ASN A 681      10.675   2.380  23.189  1.00  0.00           C  
ATOM   1582  C   ASN A 681      11.201   2.194  24.609  1.00  0.00           C  
ATOM   1583  O   ASN A 681      11.130   3.106  25.436  1.00  0.00           O  
ATOM   1584  CB  ASN A 681       9.331   3.110  23.208  1.00  0.00           C  
ATOM   1585  CG  ASN A 681       9.482   4.602  23.451  1.00  0.00           C  
ATOM   1586  OD1 ASN A 681      10.233   5.284  22.753  1.00  0.00           O  
ATOM   1587  ND2 ASN A 681       8.764   5.116  24.442  1.00  0.00           N  
ATOM   1588  N   GLN A 682      11.720   1.000  24.881  1.00  0.00           N  
ATOM   1589  CA  GLN A 682      12.408   0.705  26.135  1.00  0.00           C  
ATOM   1590  C   GLN A 682      11.473   0.757  27.343  1.00  0.00           C  
ATOM   1591  O   GLN A 682      11.922   0.878  28.482  1.00  0.00           O  
ATOM   1592  CB  GLN A 682      13.592   1.657  26.320  1.00  0.00           C  
ATOM   1593  CG  GLN A 682      14.141   2.192  25.002  1.00  0.00           C  
ATOM   1594  CD  GLN A 682      15.588   2.617  25.094  1.00  0.00           C  
ATOM   1595  OE1 GLN A 682      15.940   3.744  24.742  1.00  0.00           O  
ATOM   1596  NE2 GLN A 682      16.441   1.714  25.567  1.00  0.00           N  
ATOM   1597  N   GLY A 683      10.172   0.664  27.084  1.00  0.00           N  
ATOM   1598  CA  GLY A 683       9.173   0.625  28.146  1.00  0.00           C  
ATOM   1599  C   GLY A 683       8.771   1.986  28.686  1.00  0.00           C  
ATOM   1600  O   GLY A 683       8.046   2.076  29.676  1.00  0.00           O  
ATOM   1601  N   LYS A 684       9.240   3.049  28.037  1.00  0.00           N  
ATOM   1602  CA  LYS A 684       8.924   4.417  28.459  1.00  0.00           C  
ATOM   1603  C   LYS A 684       7.578   4.862  27.888  1.00  0.00           C  
ATOM   1604  O   LYS A 684       7.125   4.313  26.883  1.00  0.00           O  
ATOM   1605  CB  LYS A 684      10.041   5.376  28.044  1.00  0.00           C  
ATOM   1606  CG  LYS A 684      11.391   5.040  28.663  1.00  0.00           C  
ATOM   1607  CD  LYS A 684      12.460   6.039  28.254  1.00  0.00           C  
ATOM   1608  CE  LYS A 684      13.798   5.713  28.901  1.00  0.00           C  
ATOM   1609  NZ  LYS A 684      14.323   4.385  28.474  1.00  0.00           N  
ATOM   1610  N   LEU A 685       6.933   5.851  28.510  1.00  0.00           N  
ATOM   1611  CA  LEU A 685       5.518   6.083  28.189  1.00  0.00           C  
ATOM   1612  C   LEU A 685       4.892   7.470  27.986  1.00  0.00           C  
ATOM   1613  O   LEU A 685       3.937   7.826  28.684  1.00  0.00           O  
ATOM   1614  CB  LEU A 685       4.609   5.282  29.128  1.00  0.00           C  
ATOM   1615  CG  LEU A 685       3.717   4.242  28.446  1.00  0.00           C  
ATOM   1616  CD1 LEU A 685       2.466   4.019  29.279  1.00  0.00           C  
ATOM   1617  CD2 LEU A 685       3.337   4.676  27.039  1.00  0.00           C  
ATOM   1618  N   PRO A 686       5.448   8.273  27.076  1.00  0.00           N  
ATOM   1619  CA  PRO A 686       4.642   8.759  25.982  1.00  0.00           C  
ATOM   1620  C   PRO A 686       5.286   8.274  24.677  1.00  0.00           C  
ATOM   1621  O   PRO A 686       6.423   8.647  24.387  1.00  0.00           O  
ATOM   1622  CB  PRO A 686       4.823  10.273  26.102  1.00  0.00           C  
ATOM   1623  CG  PRO A 686       6.250  10.433  26.755  1.00  0.00           C  
ATOM   1624  CD  PRO A 686       6.712   9.020  27.143  1.00  0.00           C  
ATOM   1625  N   PHE A 687       4.601   7.438  23.901  1.00  0.00           N  
ATOM   1626  CA  PHE A 687       5.120   7.088  22.571  1.00  0.00           C  
ATOM   1627  C   PHE A 687       4.023   6.998  21.515  1.00  0.00           C  
ATOM   1628  O   PHE A 687       2.894   6.605  21.808  1.00  0.00           O  
ATOM   1629  CB  PHE A 687       5.994   5.822  22.599  1.00  0.00           C  
ATOM   1630  CG  PHE A 687       5.220   4.532  22.570  1.00  0.00           C  
ATOM   1631  CD1 PHE A 687       4.863   3.946  21.364  1.00  0.00           C  
ATOM   1632  CD2 PHE A 687       4.873   3.893  23.748  1.00  0.00           C  
ATOM   1633  CE1 PHE A 687       4.157   2.755  21.336  1.00  0.00           C  
ATOM   1634  CE2 PHE A 687       4.168   2.701  23.727  1.00  0.00           C  
ATOM   1635  CZ  PHE A 687       3.810   2.132  22.520  1.00  0.00           C  
ATOM   1636  N   ALA A 688       4.367   7.367  20.286  1.00  0.00           N  
ATOM   1637  CA  ALA A 688       3.415   7.331  19.186  1.00  0.00           C  
ATOM   1638  C   ALA A 688       3.805   6.277  18.159  1.00  0.00           C  
ATOM   1639  O   ALA A 688       4.986   6.078  17.874  1.00  0.00           O  
ATOM   1640  CB  ALA A 688       3.306   8.698  18.531  1.00  0.00           C  
ATOM   1641  N   ALA A 689       2.801   5.603  17.613  1.00  0.00           N  
ATOM   1642  CA  ALA A 689       3.015   4.607  16.576  1.00  0.00           C  
ATOM   1643  C   ALA A 689       2.120   4.919  15.384  1.00  0.00           C  
ATOM   1644  O   ALA A 689       0.943   5.237  15.552  1.00  0.00           O  
ATOM   1645  CB  ALA A 689       2.732   3.216  17.111  1.00  0.00           C  
ATOM   1646  N   ALA A 690       2.681   4.836  14.183  1.00  0.00           N  
ATOM   1647  CA  ALA A 690       1.941   5.186  12.977  1.00  0.00           C  
ATOM   1648  C   ALA A 690       2.011   4.100  11.915  1.00  0.00           C  
ATOM   1649  O   ALA A 690       2.882   3.231  11.950  1.00  0.00           O  
ATOM   1650  CB  ALA A 690       2.439   6.507  12.411  1.00  0.00           C  
ATOM   1651  N   GLN A 691       1.080   4.163  10.969  1.00  0.00           N  
ATOM   1652  CA  GLN A 691       1.062   3.250   9.838  1.00  0.00           C  
ATOM   1653  C   GLN A 691       0.328   3.890   8.666  1.00  0.00           C  
ATOM   1654  O   GLN A 691      -0.779   4.406   8.822  1.00  0.00           O  
ATOM   1655  CB  GLN A 691       0.406   1.924  10.223  1.00  0.00           C  
ATOM   1656  CG  GLN A 691       0.386   0.892   9.107  1.00  0.00           C  
ATOM   1657  CD  GLN A 691      -0.047  -0.485   9.580  1.00  0.00           C  
ATOM   1658  OE1 GLN A 691       0.044  -1.463   8.838  1.00  0.00           O  
ATOM   1659  NE2 GLN A 691      -0.517  -0.568  10.820  1.00  0.00           N  
ATOM   1660  N   ILE A 692       0.959   3.867   7.498  1.00  0.00           N  
ATOM   1661  CA  ILE A 692       0.361   4.416   6.290  1.00  0.00           C  
ATOM   1662  C   ILE A 692       0.106   3.296   5.290  1.00  0.00           C  
ATOM   1663  O   ILE A 692       1.043   2.740   4.717  1.00  0.00           O  
ATOM   1664  CB  ILE A 692       1.270   5.477   5.644  1.00  0.00           C  
ATOM   1665  CG1 ILE A 692       1.733   6.495   6.689  1.00  0.00           C  
ATOM   1666  CG2 ILE A 692       0.551   6.170   4.492  1.00  0.00           C  
ATOM   1667  CD1 ILE A 692       2.838   7.407   6.204  1.00  0.00           C  
ATOM   1668  N   GLY A 693      -1.164   2.962   5.089  1.00  0.00           N  
ATOM   1669  CA  GLY A 693      -1.531   1.887   4.175  1.00  0.00           C  
ATOM   1670  C   GLY A 693      -2.982   1.941   3.747  1.00  0.00           C  
ATOM   1671  O   GLY A 693      -3.716   2.858   4.118  1.00  0.00           O  
ATOM   1672  N   ASN A 695      -3.398   0.951   2.965  1.00  0.00           N  
ATOM   1673  CA  ASN A 695      -4.764   0.898   2.460  1.00  0.00           C  
ATOM   1674  C   ASN A 695      -5.718   0.132   3.368  1.00  0.00           C  
ATOM   1675  O   ASN A 695      -5.342  -0.862   3.991  1.00  0.00           O  
ATOM   1676  CB  ASN A 695      -4.795   0.306   1.049  1.00  0.00           C  
ATOM   1677  CG  ASN A 695      -4.309   1.282  -0.003  1.00  0.00           C  
ATOM   1678  OD1 ASN A 695      -3.769   2.340   0.318  1.00  0.00           O  
ATOM   1679  ND2 ASN A 695      -4.502   0.932  -1.270  1.00  0.00           N  
ATOM   1680  N   SER A 696      -6.955   0.613   3.438  1.00  0.00           N  
ATOM   1681  CA  SER A 696      -8.014  -0.065   4.173  1.00  0.00           C  
ATOM   1682  C   SER A 696      -9.208  -0.281   3.253  1.00  0.00           C  
ATOM   1683  O   SER A 696      -9.338   0.384   2.224  1.00  0.00           O  
ATOM   1684  CB  SER A 696      -8.423   0.743   5.403  1.00  0.00           C  
ATOM   1685  OG  SER A 696      -7.378   0.770   6.360  1.00  0.00           O  
ATOM   1686  N   PHE A 697     -10.080  -1.212   3.626  1.00  0.00           N  
ATOM   1687  CA  PHE A 697     -11.183  -1.606   2.760  1.00  0.00           C  
ATOM   1688  C   PHE A 697     -12.528  -1.533   3.471  1.00  0.00           C  
ATOM   1689  O   PHE A 697     -12.684  -2.045   4.579  1.00  0.00           O  
ATOM   1690  CB  PHE A 697     -10.955  -3.024   2.229  1.00  0.00           C  
ATOM   1691  CG  PHE A 697      -9.607  -3.227   1.596  1.00  0.00           C  
ATOM   1692  CD1 PHE A 697      -8.499  -3.528   2.374  1.00  0.00           C  
ATOM   1693  CD2 PHE A 697      -9.447  -3.122   0.225  1.00  0.00           C  
ATOM   1694  CE1 PHE A 697      -7.256  -3.716   1.797  1.00  0.00           C  
ATOM   1695  CE2 PHE A 697      -8.207  -3.310  -0.358  1.00  0.00           C  
ATOM   1696  CZ  PHE A 697      -7.111  -3.607   0.429  1.00  0.00           C  
ATOM   1697  N   ARG A 698     -13.499  -0.894   2.826  1.00  0.00           N  
ATOM   1698  CA  ARG A 698     -14.855  -0.819   3.358  1.00  0.00           C  
ATOM   1699  C   ARG A 698     -15.876  -1.122   2.266  1.00  0.00           C  
ATOM   1700  O   ARG A 698     -16.079  -0.324   1.352  1.00  0.00           O  
ATOM   1701  CB  ARG A 698     -15.117   0.552   3.988  1.00  0.00           C  
ATOM   1702  CG  ARG A 698     -14.228   0.849   5.188  1.00  0.00           C  
ATOM   1703  CD  ARG A 698     -14.540   2.197   5.812  1.00  0.00           C  
ATOM   1704  NE  ARG A 698     -13.603   2.518   6.886  1.00  0.00           N  
ATOM   1705  CZ  ARG A 698     -13.677   3.606   7.646  1.00  0.00           C  
ATOM   1706  NH1 ARG A 698     -14.650   4.488   7.458  1.00  0.00           N  
ATOM   1707  NH2 ARG A 698     -12.775   3.811   8.597  1.00  0.00           N  
ATOM   1708  N   ASN A 699     -16.509  -2.286   2.370  1.00  0.00           N  
ATOM   1709  CA  ASN A 699     -17.462  -2.751   1.367  1.00  0.00           C  
ATOM   1710  C   ASN A 699     -18.754  -1.937   1.366  1.00  0.00           C  
ATOM   1711  O   ASN A 699     -19.775  -2.376   1.895  1.00  0.00           O  
ATOM   1712  CB  ASN A 699     -17.769  -4.237   1.585  1.00  0.00           C  
ATOM   1713  CG  ASN A 699     -18.320  -4.910   0.342  1.00  0.00           C  
ATOM   1714  OD1 ASN A 699     -18.888  -6.000   0.413  1.00  0.00           O  
ATOM   1715  ND2 ASN A 699     -18.151  -4.265  -0.806  1.00  0.00           N  
ATOM   1716  N   GLU A 700     -18.700  -0.752   0.764  1.00  0.00           N  
ATOM   1717  CA  GLU A 700     -19.845   0.154   0.731  1.00  0.00           C  
ATOM   1718  C   GLU A 700     -21.011  -0.434  -0.057  1.00  0.00           C  
ATOM   1719  O   GLU A 700     -20.811  -1.111  -1.065  1.00  0.00           O  
ATOM   1720  CB  GLU A 700     -19.444   1.508   0.141  1.00  0.00           C  
ATOM   1721  CG  GLU A 700     -18.366   2.244   0.927  1.00  0.00           C  
ATOM   1722  CD  GLU A 700     -18.869   2.801   2.247  1.00  0.00           C  
ATOM   1723  OE1 GLU A 700     -20.100   2.911   2.426  1.00  0.00           O  
ATOM   1724  OE2 GLU A 700     -18.027   3.137   3.107  1.00  0.00           O  
ATOM   1725  N   ILE A 703     -22.226  -0.166   0.414  1.00  0.00           N  
ATOM   1726  CA  ILE A 703     -23.436  -0.688  -0.214  1.00  0.00           C  
ATOM   1727  C   ILE A 703     -23.624  -0.131  -1.623  1.00  0.00           C  
ATOM   1728  O   ILE A 703     -23.756  -0.888  -2.585  1.00  0.00           O  
ATOM   1729  CB  ILE A 703     -24.689  -0.391   0.637  1.00  0.00           C  
ATOM   1730  CG1 ILE A 703     -24.576  -1.073   2.003  1.00  0.00           C  
ATOM   1731  CG2 ILE A 703     -25.949  -0.847  -0.086  1.00  0.00           C  
ATOM   1732  CD1 ILE A 703     -25.721  -0.763   2.946  1.00  0.00           C  
ATOM   1733  N   SER A 710     -23.633   1.194  -1.738  1.00  0.00           N  
ATOM   1734  CA  SER A 710     -23.776   1.844  -3.036  1.00  0.00           C  
ATOM   1735  C   SER A 710     -23.091   3.208  -3.059  1.00  0.00           C  
ATOM   1736  O   SER A 710     -23.754   4.241  -2.951  1.00  0.00           O  
ATOM   1737  CB  SER A 710     -25.254   1.987  -3.405  1.00  0.00           C  
ATOM   1738  OG  SER A 710     -25.404   2.548  -4.697  1.00  0.00           O  
ATOM   1739  N   PRO A 711     -21.755   3.212  -3.200  1.00  0.00           N  
ATOM   1740  CA  PRO A 711     -20.973   4.444  -3.269  1.00  0.00           C  
ATOM   1741  C   PRO A 711     -21.255   5.211  -4.557  1.00  0.00           C  
ATOM   1742  O   PRO A 711     -21.188   4.641  -5.647  1.00  0.00           O  
ATOM   1743  CB  PRO A 711     -19.526   3.943  -3.247  1.00  0.00           C  
ATOM   1744  CG  PRO A 711     -19.594   2.551  -3.753  1.00  0.00           C  
ATOM   1745  CD  PRO A 711     -20.910   2.009  -3.299  1.00  0.00           C  
ATOM   1746  N   ARG A 712     -21.572   6.495  -4.425  1.00  0.00           N  
ATOM   1747  CA  ARG A 712     -21.960   7.305  -5.570  1.00  0.00           C  
ATOM   1748  C   ARG A 712     -21.651   8.774  -5.296  1.00  0.00           C  
ATOM   1749  O   ARG A 712     -22.430   9.660  -5.647  1.00  0.00           O  
ATOM   1750  CB  ARG A 712     -23.452   7.114  -5.854  1.00  0.00           C  
ATOM   1751  CG  ARG A 712     -23.803   6.876  -7.316  1.00  0.00           C  
ATOM   1752  CD  ARG A 712     -24.105   8.167  -8.055  1.00  0.00           C  
ATOM   1753  NE  ARG A 712     -24.731   7.908  -9.349  1.00  0.00           N  
ATOM   1754  CZ  ARG A 712     -25.236   8.849 -10.140  1.00  0.00           C  
ATOM   1755  NH1 ARG A 712     -25.193  10.122  -9.772  1.00  0.00           N  
ATOM   1756  NH2 ARG A 712     -25.787   8.517 -11.300  1.00  0.00           N  
ATOM   1757  N   SER A 713     -20.509   9.023  -4.662  1.00  0.00           N  
ATOM   1758  CA  SER A 713     -20.109  10.380  -4.304  1.00  0.00           C  
ATOM   1759  C   SER A 713     -18.619  10.614  -4.542  1.00  0.00           C  
ATOM   1760  O   SER A 713     -17.941  11.233  -3.722  1.00  0.00           O  
ATOM   1761  CB  SER A 713     -20.465  10.674  -2.844  1.00  0.00           C  
ATOM   1762  OG  SER A 713     -19.869   9.729  -1.973  1.00  0.00           O  
ATOM   1763  N   GLY A 714     -18.119  10.115  -5.668  1.00  0.00           N  
ATOM   1764  CA  GLY A 714     -16.721  10.307  -6.044  1.00  0.00           C  
ATOM   1765  C   GLY A 714     -15.739   9.685  -5.070  1.00  0.00           C  
ATOM   1766  O   GLY A 714     -15.887   8.526  -4.681  1.00  0.00           O  
ATOM   1767  N   LEU A 715     -14.737  10.463  -4.672  1.00  0.00           N  
ATOM   1768  CA  LEU A 715     -13.689   9.982  -3.776  1.00  0.00           C  
ATOM   1769  C   LEU A 715     -14.090  10.030  -2.303  1.00  0.00           C  
ATOM   1770  O   LEU A 715     -13.327   9.604  -1.437  1.00  0.00           O  
ATOM   1771  CB  LEU A 715     -12.397  10.777  -3.987  1.00  0.00           C  
ATOM   1772  CG  LEU A 715     -11.615  10.525  -5.278  1.00  0.00           C  
ATOM   1773  CD1 LEU A 715     -10.386  11.417  -5.339  1.00  0.00           C  
ATOM   1774  CD2 LEU A 715     -11.218   9.061  -5.396  1.00  0.00           C  
ATOM   1775  N   ILE A 716     -15.281  10.551  -2.019  1.00  0.00           N  
ATOM   1776  CA  ILE A 716     -15.761  10.649  -0.642  1.00  0.00           C  
ATOM   1777  C   ILE A 716     -16.044   9.267  -0.062  1.00  0.00           C  
ATOM   1778  O   ILE A 716     -15.406   8.845   0.903  1.00  0.00           O  
ATOM   1779  CB  ILE A 716     -17.034  11.518  -0.535  1.00  0.00           C  
ATOM   1780  CG1 ILE A 716     -16.817  12.883  -1.194  1.00  0.00           C  
ATOM   1781  CG2 ILE A 716     -17.452  11.676   0.921  1.00  0.00           C  
ATOM   1782  CD1 ILE A 716     -15.622  13.645  -0.665  1.00  0.00           C  
ATOM   1783  N   ARG A 718     -17.004   8.566  -0.656  1.00  0.00           N  
ATOM   1784  CA  ARG A 718     -17.339   7.215  -0.226  1.00  0.00           C  
ATOM   1785  C   ARG A 718     -16.715   6.193  -1.169  1.00  0.00           C  
ATOM   1786  O   ARG A 718     -17.212   5.962  -2.271  1.00  0.00           O  
ATOM   1787  CB  ARG A 718     -18.856   7.034  -0.149  1.00  0.00           C  
ATOM   1788  CG  ARG A 718     -19.518   7.883   0.928  1.00  0.00           C  
ATOM   1789  CD  ARG A 718     -21.034   7.806   0.854  1.00  0.00           C  
ATOM   1790  NE  ARG A 718     -21.671   8.549   1.939  1.00  0.00           N  
ATOM   1791  CZ  ARG A 718     -22.986   8.636   2.116  1.00  0.00           C  
ATOM   1792  NH1 ARG A 718     -23.814   8.026   1.279  1.00  0.00           N  
ATOM   1793  NH2 ARG A 718     -23.473   9.336   3.132  1.00  0.00           N  
ATOM   1794  N   VAL A 723     -15.615   5.591  -0.727  1.00  0.00           N  
ATOM   1795  CA  VAL A 723     -14.871   4.640  -1.544  1.00  0.00           C  
ATOM   1796  C   VAL A 723     -14.672   3.311  -0.820  1.00  0.00           C  
ATOM   1797  O   VAL A 723     -14.777   3.239   0.405  1.00  0.00           O  
ATOM   1798  CB  VAL A 723     -13.499   5.209  -1.961  1.00  0.00           C  
ATOM   1799  CG1 VAL A 723     -13.661   6.208  -3.097  1.00  0.00           C  
ATOM   1800  CG2 VAL A 723     -12.801   5.850  -0.769  1.00  0.00           C  
ATOM   1801  N   ARG A 724     -14.381   2.264  -1.585  1.00  0.00           N  
ATOM   1802  CA  ARG A 724     -14.234   0.921  -1.032  1.00  0.00           C  
ATOM   1803  C   ARG A 724     -12.779   0.565  -0.749  1.00  0.00           C  
ATOM   1804  O   ARG A 724     -12.494  -0.355   0.017  1.00  0.00           O  
ATOM   1805  CB  ARG A 724     -14.868  -0.111  -1.965  1.00  0.00           C  
ATOM   1806  CG  ARG A 724     -16.386  -0.062  -1.979  1.00  0.00           C  
ATOM   1807  CD  ARG A 724     -16.964  -0.879  -3.118  1.00  0.00           C  
ATOM   1808  NE  ARG A 724     -18.415  -0.999  -3.011  1.00  0.00           N  
ATOM   1809  CZ  ARG A 724     -19.209  -1.382  -4.004  1.00  0.00           C  
ATOM   1810  NH1 ARG A 724     -18.696  -1.678  -5.191  1.00  0.00           N  
ATOM   1811  NH2 ARG A 724     -20.519  -1.464  -3.814  1.00  0.00           N  
ATOM   1812  N   GLU A 725     -11.864   1.296  -1.376  1.00  0.00           N  
ATOM   1813  CA  GLU A 725     -10.441   1.141  -1.109  1.00  0.00           C  
ATOM   1814  C   GLU A 725      -9.800   2.518  -1.038  1.00  0.00           C  
ATOM   1815  O   GLU A 725      -9.982   3.341  -1.934  1.00  0.00           O  
ATOM   1816  CB  GLU A 725      -9.767   0.306  -2.197  1.00  0.00           C  
ATOM   1817  CG  GLU A 725      -8.393  -0.209  -1.807  1.00  0.00           C  
ATOM   1818  CD  GLU A 725      -7.593  -0.695  -2.996  1.00  0.00           C  
ATOM   1819  OE1 GLU A 725      -7.602  -1.915  -3.263  1.00  0.00           O  
ATOM   1820  OE2 GLU A 725      -6.960   0.145  -3.669  1.00  0.00           O  
ATOM   1821  N   PHE A 726      -9.050   2.765   0.030  1.00  0.00           N  
ATOM   1822  CA  PHE A 726      -8.464   4.079   0.255  1.00  0.00           C  
ATOM   1823  C   PHE A 726      -7.206   3.999   1.109  1.00  0.00           C  
ATOM   1824  O   PHE A 726      -7.080   3.126   1.967  1.00  0.00           O  
ATOM   1825  CB  PHE A 726      -9.486   5.010   0.914  1.00  0.00           C  
ATOM   1826  CG  PHE A 726     -10.130   4.431   2.143  1.00  0.00           C  
ATOM   1827  CD1 PHE A 726     -11.291   3.678   2.045  1.00  0.00           C  
ATOM   1828  CD2 PHE A 726      -9.578   4.641   3.396  1.00  0.00           C  
ATOM   1829  CE1 PHE A 726     -11.885   3.143   3.174  1.00  0.00           C  
ATOM   1830  CE2 PHE A 726     -10.167   4.109   4.529  1.00  0.00           C  
ATOM   1831  CZ  PHE A 726     -11.322   3.359   4.418  1.00  0.00           C  
ATOM   1832  N   THR A 728      -6.277   4.917   0.865  1.00  0.00           N  
ATOM   1833  CA  THR A 728      -5.058   5.000   1.655  1.00  0.00           C  
ATOM   1834  C   THR A 728      -5.325   5.808   2.917  1.00  0.00           C  
ATOM   1835  O   THR A 728      -5.958   6.862   2.868  1.00  0.00           O  
ATOM   1836  CB  THR A 728      -3.913   5.649   0.857  1.00  0.00           C  
ATOM   1837  OG1 THR A 728      -3.786   4.997  -0.412  1.00  0.00           O  
ATOM   1838  CG2 THR A 728      -2.597   5.534   1.613  1.00  0.00           C  
ATOM   1839  N   MET A 730      -4.840   5.308   4.048  1.00  0.00           N  
ATOM   1840  CA  MET A 730      -5.102   5.943   5.329  1.00  0.00           C  
ATOM   1841  C   MET A 730      -3.834   6.066   6.168  1.00  0.00           C  
ATOM   1842  O   MET A 730      -2.991   5.168   6.178  1.00  0.00           O  
ATOM   1843  CB  MET A 730      -6.174   5.160   6.089  1.00  0.00           C  
ATOM   1844  CG  MET A 730      -6.806   5.917   7.242  1.00  0.00           C  
ATOM   1845  SD  MET A 730      -8.319   5.137   7.830  1.00  0.00           S  
ATOM   1846  CE  MET A 730      -7.697   3.531   8.315  1.00  0.00           C  
ATOM   1847  N   ALA A 731      -3.706   7.192   6.862  1.00  0.00           N  
ATOM   1848  CA  ALA A 731      -2.592   7.417   7.773  1.00  0.00           C  
ATOM   1849  C   ALA A 731      -3.103   7.445   9.209  1.00  0.00           C  
ATOM   1850  O   ALA A 731      -3.949   8.269   9.559  1.00  0.00           O  
ATOM   1851  CB  ALA A 731      -1.882   8.713   7.429  1.00  0.00           C  
ATOM   1852  N   GLU A 732      -2.591   6.537  10.033  1.00  0.00           N  
ATOM   1853  CA  GLU A 732      -3.061   6.386  11.407  1.00  0.00           C  
ATOM   1854  C   GLU A 732      -1.945   6.639  12.411  1.00  0.00           C  
ATOM   1855  O   GLU A 732      -0.812   6.206  12.211  1.00  0.00           O  
ATOM   1856  CB  GLU A 732      -3.617   4.978  11.617  1.00  0.00           C  
ATOM   1857  CG  GLU A 732      -4.952   4.714  10.941  1.00  0.00           C  
ATOM   1858  CD  GLU A 732      -6.127   4.847  11.890  1.00  0.00           C  
ATOM   1859  OE1 GLU A 732      -5.912   5.228  13.060  1.00  0.00           O  
ATOM   1860  OE2 GLU A 732      -7.266   4.564  11.466  1.00  0.00           O  
ATOM   1861  N   ILE A 733      -2.274   7.339  13.492  1.00  0.00           N  
ATOM   1862  CA  ILE A 733      -1.338   7.542  14.592  1.00  0.00           C  
ATOM   1863  C   ILE A 733      -1.954   7.060  15.900  1.00  0.00           C  
ATOM   1864  O   ILE A 733      -3.090   7.405  16.221  1.00  0.00           O  
ATOM   1865  CB  ILE A 733      -0.948   9.025  14.749  1.00  0.00           C  
ATOM   1866  CG1 ILE A 733      -0.164   9.512  13.530  1.00  0.00           C  
ATOM   1867  CG2 ILE A 733      -0.134   9.234  16.021  1.00  0.00           C  
ATOM   1868  CD1 ILE A 733       0.116  10.999  13.542  1.00  0.00           C  
ATOM   1869  N   GLU A 734      -1.207   6.255  16.647  1.00  0.00           N  
ATOM   1870  CA  GLU A 734      -1.637   5.837  17.976  1.00  0.00           C  
ATOM   1871  C   GLU A 734      -0.698   6.408  19.031  1.00  0.00           C  
ATOM   1872  O   GLU A 734       0.383   5.870  19.273  1.00  0.00           O  
ATOM   1873  CB  GLU A 734      -1.694   4.311  18.084  1.00  0.00           C  
ATOM   1874  CG  GLU A 734      -2.725   3.655  17.175  1.00  0.00           C  
ATOM   1875  CD  GLU A 734      -4.154   4.006  17.544  1.00  0.00           C  
ATOM   1876  OE1 GLU A 734      -4.426   4.253  18.737  1.00  0.00           O  
ATOM   1877  OE2 GLU A 734      -5.010   4.030  16.637  1.00  0.00           O  
ATOM   1878  N   HIS A 735      -1.114   7.510  19.646  1.00  0.00           N  
ATOM   1879  CA  HIS A 735      -0.323   8.152  20.687  1.00  0.00           C  
ATOM   1880  C   HIS A 735      -0.714   7.613  22.059  1.00  0.00           C  
ATOM   1881  O   HIS A 735      -1.872   7.710  22.464  1.00  0.00           O  
ATOM   1882  CB  HIS A 735      -0.506   9.669  20.635  1.00  0.00           C  
ATOM   1883  CG  HIS A 735       0.302  10.409  21.653  1.00  0.00           C  
ATOM   1884  ND1 HIS A 735       1.610  10.787  21.435  1.00  0.00           N  
ATOM   1885  CD2 HIS A 735      -0.012  10.841  22.897  1.00  0.00           C  
ATOM   1886  CE1 HIS A 735       2.067  11.419  22.500  1.00  0.00           C  
ATOM   1887  NE2 HIS A 735       1.103  11.467  23.402  1.00  0.00           N  
ATOM   1888  N   PHE A 736       0.257   7.048  22.770  1.00  0.00           N  
ATOM   1889  CA  PHE A 736       0.003   6.423  24.067  1.00  0.00           C  
ATOM   1890  C   PHE A 736       0.516   7.277  25.223  1.00  0.00           C  
ATOM   1891  O   PHE A 736       1.703   7.595  25.290  1.00  0.00           O  
ATOM   1892  CB  PHE A 736       0.642   5.033  24.121  1.00  0.00           C  
ATOM   1893  CG  PHE A 736       0.102   4.075  23.095  1.00  0.00           C  
ATOM   1894  CD1 PHE A 736      -1.061   3.363  23.338  1.00  0.00           C  
ATOM   1895  CD2 PHE A 736       0.761   3.881  21.891  1.00  0.00           C  
ATOM   1896  CE1 PHE A 736      -1.561   2.478  22.399  1.00  0.00           C  
ATOM   1897  CE2 PHE A 736       0.267   2.998  20.947  1.00  0.00           C  
ATOM   1898  CZ  PHE A 736      -0.896   2.295  21.202  1.00  0.00           C  
ATOM   1899  N   VAL A 737      -0.383   7.638  26.133  1.00  0.00           N  
ATOM   1900  CA  VAL A 737      -0.027   8.485  27.270  1.00  0.00           C  
ATOM   1901  C   VAL A 737      -0.458   7.912  28.615  1.00  0.00           C  
ATOM   1902  O   VAL A 737      -1.495   7.257  28.725  1.00  0.00           O  
ATOM   1903  CB  VAL A 737      -0.628   9.902  27.140  1.00  0.00           C  
ATOM   1904  CG1 VAL A 737       0.357  10.843  26.470  1.00  0.00           C  
ATOM   1905  CG2 VAL A 737      -1.954   9.858  26.392  1.00  0.00           C  
ATOM   1906  N   ASP A 738       0.354   8.171  29.636  1.00  0.00           N  
ATOM   1907  CA  ASP A 738       0.004   7.839  31.008  1.00  0.00           C  
ATOM   1908  C   ASP A 738      -1.049   8.835  31.486  1.00  0.00           C  
ATOM   1909  O   ASP A 738      -0.809  10.043  31.480  1.00  0.00           O  
ATOM   1910  CB  ASP A 738       1.247   7.908  31.899  1.00  0.00           C  
ATOM   1911  CG  ASP A 738       1.012   7.336  33.286  1.00  0.00           C  
ATOM   1912  OD1 ASP A 738      -0.070   7.572  33.865  1.00  0.00           O  
ATOM   1913  OD2 ASP A 738       1.921   6.655  33.805  1.00  0.00           O  
ATOM   1914  N   PRO A 739      -2.223   8.327  31.894  1.00  0.00           N  
ATOM   1915  CA  PRO A 739      -3.342   9.159  32.336  1.00  0.00           C  
ATOM   1916  C   PRO A 739      -2.939  10.190  33.389  1.00  0.00           C  
ATOM   1917  O   PRO A 739      -3.630  11.192  33.565  1.00  0.00           O  
ATOM   1918  CB  PRO A 739      -4.313   8.140  32.937  1.00  0.00           C  
ATOM   1919  CG  PRO A 739      -4.028   6.881  32.201  1.00  0.00           C  
ATOM   1920  CD  PRO A 739      -2.548   6.890  31.948  1.00  0.00           C  
ATOM   1921  N   SER A 742      -1.826   9.943  34.075  1.00  0.00           N  
ATOM   1922  CA  SER A 742      -1.328  10.858  35.095  1.00  0.00           C  
ATOM   1923  C   SER A 742      -0.702  12.101  34.471  1.00  0.00           C  
ATOM   1924  O   SER A 742      -0.988  13.226  34.882  1.00  0.00           O  
ATOM   1925  CB  SER A 742      -0.307  10.155  35.991  1.00  0.00           C  
ATOM   1926  OG  SER A 742      -0.860   8.989  36.576  1.00  0.00           O  
ATOM   1927  N   GLU A 743       0.154  11.891  33.476  1.00  0.00           N  
ATOM   1928  CA  GLU A 743       0.827  12.991  32.796  1.00  0.00           C  
ATOM   1929  C   GLU A 743       0.131  13.326  31.480  1.00  0.00           C  
ATOM   1930  O   GLU A 743       0.606  12.971  30.401  1.00  0.00           O  
ATOM   1931  CB  GLU A 743       2.301  12.653  32.563  1.00  0.00           C  
ATOM   1932  CG  GLU A 743       3.090  12.454  33.849  1.00  0.00           C  
ATOM   1933  CD  GLU A 743       4.515  11.998  33.603  1.00  0.00           C  
ATOM   1934  OE1 GLU A 743       4.830  11.604  32.460  1.00  0.00           O  
ATOM   1935  OE2 GLU A 743       5.321  12.030  34.557  1.00  0.00           O  
ATOM   1936  N   LYS A 744      -1.001  14.016  31.585  1.00  0.00           N  
ATOM   1937  CA  LYS A 744      -1.815  14.356  30.426  1.00  0.00           C  
ATOM   1938  C   LYS A 744      -1.499  15.761  29.914  1.00  0.00           C  
ATOM   1939  O   LYS A 744      -2.399  16.522  29.557  1.00  0.00           O  
ATOM   1940  CB  LYS A 744      -3.300  14.239  30.775  1.00  0.00           C  
ATOM   1941  CG  LYS A 744      -4.225  14.182  29.573  1.00  0.00           C  
ATOM   1942  CD  LYS A 744      -3.997  12.920  28.763  1.00  0.00           C  
ATOM   1943  CE  LYS A 744      -4.888  12.893  27.539  1.00  0.00           C  
ATOM   1944  NZ  LYS A 744      -4.901  11.551  26.900  1.00  0.00           N  
ATOM   1945  N   ASP A 745      -0.215  16.098  29.887  1.00  0.00           N  
ATOM   1946  CA  ASP A 745       0.236  17.379  29.358  1.00  0.00           C  
ATOM   1947  C   ASP A 745       1.227  17.168  28.225  1.00  0.00           C  
ATOM   1948  O   ASP A 745       2.130  16.337  28.327  1.00  0.00           O  
ATOM   1949  CB  ASP A 745       0.884  18.221  30.459  1.00  0.00           C  
ATOM   1950  CG  ASP A 745      -0.121  19.058  31.224  1.00  0.00           C  
ATOM   1951  OD1 ASP A 745      -0.980  19.695  30.580  1.00  0.00           O  
ATOM   1952  OD2 ASP A 745      -0.045  19.086  32.471  1.00  0.00           O  
ATOM   1953  N   HIS A 746       1.056  17.919  27.142  1.00  0.00           N  
ATOM   1954  CA  HIS A 746       2.010  17.875  26.045  1.00  0.00           C  
ATOM   1955  C   HIS A 746       2.960  19.060  26.150  1.00  0.00           C  
ATOM   1956  O   HIS A 746       2.528  20.212  26.096  1.00  0.00           O  
ATOM   1957  CB  HIS A 746       1.298  17.877  24.691  1.00  0.00           C  
ATOM   1958  CG  HIS A 746       2.069  17.190  23.607  1.00  0.00           C  
ATOM   1959  ND1 HIS A 746       3.285  17.649  23.151  1.00  0.00           N  
ATOM   1960  CD2 HIS A 746       1.798  16.072  22.893  1.00  0.00           C  
ATOM   1961  CE1 HIS A 746       3.730  16.845  22.202  1.00  0.00           C  
ATOM   1962  NE2 HIS A 746       2.845  15.880  22.026  1.00  0.00           N  
ATOM   1963  N   PRO A 747       4.262  18.777  26.305  1.00  0.00           N  
ATOM   1964  CA  PRO A 747       5.293  19.799  26.476  1.00  0.00           C  
ATOM   1965  C   PRO A 747       5.385  20.752  25.287  1.00  0.00           C  
ATOM   1966  O   PRO A 747       5.937  21.846  25.414  1.00  0.00           O  
ATOM   1967  CB  PRO A 747       6.585  18.979  26.589  1.00  0.00           C  
ATOM   1968  CG  PRO A 747       6.145  17.612  26.992  1.00  0.00           C  
ATOM   1969  CD  PRO A 747       4.823  17.416  26.327  1.00  0.00           C  
ATOM   1970  N   LYS A 748       4.841  20.341  24.146  1.00  0.00           N  
ATOM   1971  CA  LYS A 748       4.951  21.124  22.919  1.00  0.00           C  
ATOM   1972  C   LYS A 748       3.646  21.823  22.541  1.00  0.00           C  
ATOM   1973  O   LYS A 748       3.509  22.325  21.425  1.00  0.00           O  
ATOM   1974  CB  LYS A 748       5.424  20.235  21.766  1.00  0.00           C  
ATOM   1975  CG  LYS A 748       6.751  19.540  22.032  1.00  0.00           C  
ATOM   1976  CD  LYS A 748       7.016  18.424  21.032  1.00  0.00           C  
ATOM   1977  CE  LYS A 748       7.294  18.970  19.644  1.00  0.00           C  
ATOM   1978  NZ  LYS A 748       7.751  17.895  18.722  1.00  0.00           N  
ATOM   1979  N   PHE A 749       2.696  21.862  23.471  1.00  0.00           N  
ATOM   1980  CA  PHE A 749       1.394  22.472  23.205  1.00  0.00           C  
ATOM   1981  C   PHE A 749       1.491  23.972  22.935  1.00  0.00           C  
ATOM   1982  O   PHE A 749       0.701  24.524  22.169  1.00  0.00           O  
ATOM   1983  CB  PHE A 749       0.422  22.209  24.357  1.00  0.00           C  
ATOM   1984  CG  PHE A 749      -0.930  22.840  24.163  1.00  0.00           C  
ATOM   1985  CD1 PHE A 749      -1.856  22.274  23.302  1.00  0.00           C  
ATOM   1986  CD2 PHE A 749      -1.273  24.001  24.839  1.00  0.00           C  
ATOM   1987  CE1 PHE A 749      -3.100  22.852  23.118  1.00  0.00           C  
ATOM   1988  CE2 PHE A 749      -2.515  24.584  24.661  1.00  0.00           C  
ATOM   1989  CZ  PHE A 749      -3.429  24.010  23.798  1.00  0.00           C  
ATOM   1990  N   GLN A 750       2.464  24.626  23.564  1.00  0.00           N  
ATOM   1991  CA  GLN A 750       2.635  26.071  23.426  1.00  0.00           C  
ATOM   1992  C   GLN A 750       2.958  26.489  21.993  1.00  0.00           C  
ATOM   1993  O   GLN A 750       2.794  27.653  21.628  1.00  0.00           O  
ATOM   1994  CB  GLN A 750       3.711  26.583  24.388  1.00  0.00           C  
ATOM   1995  CG  GLN A 750       3.332  26.463  25.858  1.00  0.00           C  
ATOM   1996  CD  GLN A 750       2.065  27.229  26.202  1.00  0.00           C  
ATOM   1997  OE1 GLN A 750       1.846  28.342  25.721  1.00  0.00           O  
ATOM   1998  NE2 GLN A 750       1.225  26.634  27.041  1.00  0.00           N  
ATOM   1999  N   ASN A 751       3.414  25.535  21.187  1.00  0.00           N  
ATOM   2000  CA  ASN A 751       3.710  25.792  19.783  1.00  0.00           C  
ATOM   2001  C   ASN A 751       2.441  25.921  18.948  1.00  0.00           C  
ATOM   2002  O   ASN A 751       2.477  26.405  17.817  1.00  0.00           O  
ATOM   2003  CB  ASN A 751       4.587  24.677  19.209  1.00  0.00           C  
ATOM   2004  CG  ASN A 751       5.875  24.486  19.987  1.00  0.00           C  
ATOM   2005  OD1 ASN A 751       6.263  25.336  20.788  1.00  0.00           O  
ATOM   2006  ND2 ASN A 751       6.546  23.365  19.750  1.00  0.00           N  
ATOM   2007  N   VAL A 752       1.319  25.491  19.517  1.00  0.00           N  
ATOM   2008  CA  VAL A 752       0.059  25.431  18.785  1.00  0.00           C  
ATOM   2009  C   VAL A 752      -1.058  26.201  19.491  1.00  0.00           C  
ATOM   2010  O   VAL A 752      -2.084  26.519  18.886  1.00  0.00           O  
ATOM   2011  CB  VAL A 752      -0.382  23.967  18.577  1.00  0.00           C  
ATOM   2012  CG1 VAL A 752      -1.626  23.906  17.726  1.00  0.00           C  
ATOM   2013  CG2 VAL A 752       0.735  23.160  17.931  1.00  0.00           C  
ATOM   2014  N   ALA A 753      -0.845  26.509  20.767  1.00  0.00           N  
ATOM   2015  CA  ALA A 753      -1.860  27.164  21.594  1.00  0.00           C  
ATOM   2016  C   ALA A 753      -2.372  28.482  21.017  1.00  0.00           C  
ATOM   2017  O   ALA A 753      -3.452  28.948  21.383  1.00  0.00           O  
ATOM   2018  CB  ALA A 753      -1.326  27.382  23.003  1.00  0.00           C  
ATOM   2019  N   ASP A 754      -1.604  29.077  20.111  1.00  0.00           N  
ATOM   2020  CA  ASP A 754      -1.911  30.416  19.619  1.00  0.00           C  
ATOM   2021  C   ASP A 754      -2.663  30.415  18.286  1.00  0.00           C  
ATOM   2022  O   ASP A 754      -2.895  31.471  17.698  1.00  0.00           O  
ATOM   2023  CB  ASP A 754      -0.623  31.235  19.500  1.00  0.00           C  
ATOM   2024  CG  ASP A 754      -0.794  32.662  19.976  1.00  0.00           C  
ATOM   2025  OD1 ASP A 754       0.169  33.214  20.549  1.00  0.00           O  
ATOM   2026  OD2 ASP A 754      -1.890  33.230  19.789  1.00  0.00           O  
ATOM   2027  N   LEU A 755      -3.045  29.232  17.814  1.00  0.00           N  
ATOM   2028  CA  LEU A 755      -3.776  29.115  16.554  1.00  0.00           C  
ATOM   2029  C   LEU A 755      -5.255  29.458  16.715  1.00  0.00           C  
ATOM   2030  O   LEU A 755      -5.834  29.270  17.784  1.00  0.00           O  
ATOM   2031  CB  LEU A 755      -3.634  27.706  15.974  1.00  0.00           C  
ATOM   2032  CG  LEU A 755      -2.283  27.310  15.376  1.00  0.00           C  
ATOM   2033  CD1 LEU A 755      -2.314  25.855  14.946  1.00  0.00           C  
ATOM   2034  CD2 LEU A 755      -1.918  28.207  14.203  1.00  0.00           C  
ATOM   2035  N   HIS A 756      -5.857  29.960  15.641  1.00  0.00           N  
ATOM   2036  CA  HIS A 756      -7.284  30.259  15.627  1.00  0.00           C  
ATOM   2037  C   HIS A 756      -8.017  29.334  14.665  1.00  0.00           C  
ATOM   2038  O   HIS A 756      -7.796  29.379  13.454  1.00  0.00           O  
ATOM   2039  CB  HIS A 756      -7.526  31.720  15.244  1.00  0.00           C  
ATOM   2040  CG  HIS A 756      -7.320  32.682  16.372  1.00  0.00           C  
ATOM   2041  ND1 HIS A 756      -6.068  33.072  16.798  1.00  0.00           N  
ATOM   2042  CD2 HIS A 756      -8.206  33.333  17.161  1.00  0.00           C  
ATOM   2043  CE1 HIS A 756      -6.193  33.921  17.802  1.00  0.00           C  
ATOM   2044  NE2 HIS A 756      -7.480  34.097  18.042  1.00  0.00           N  
ATOM   2045  N   LEU A 757      -8.889  28.494  15.210  1.00  0.00           N  
ATOM   2046  CA  LEU A 757      -9.618  27.523  14.404  1.00  0.00           C  
ATOM   2047  C   LEU A 757     -11.084  27.432  14.820  1.00  0.00           C  
ATOM   2048  O   LEU A 757     -11.438  27.743  15.957  1.00  0.00           O  
ATOM   2049  CB  LEU A 757      -8.950  26.145  14.485  1.00  0.00           C  
ATOM   2050  CG  LEU A 757      -8.848  25.450  15.846  1.00  0.00           C  
ATOM   2051  CD1 LEU A 757      -8.322  24.037  15.675  1.00  0.00           C  
ATOM   2052  CD2 LEU A 757      -7.966  26.228  16.811  1.00  0.00           C  
ATOM   2053  N   TYR A 758     -11.931  27.011  13.887  1.00  0.00           N  
ATOM   2054  CA  TYR A 758     -13.353  26.849  14.156  1.00  0.00           C  
ATOM   2055  C   TYR A 758     -13.616  25.552  14.908  1.00  0.00           C  
ATOM   2056  O   TYR A 758     -13.281  24.468  14.432  1.00  0.00           O  
ATOM   2057  CB  TYR A 758     -14.155  26.870  12.854  1.00  0.00           C  
ATOM   2058  CG  TYR A 758     -14.172  28.214  12.160  1.00  0.00           C  
ATOM   2059  CD1 TYR A 758     -15.146  29.159  12.459  1.00  0.00           C  
ATOM   2060  CD2 TYR A 758     -13.218  28.536  11.203  1.00  0.00           C  
ATOM   2061  CE1 TYR A 758     -15.167  30.388  11.826  1.00  0.00           C  
ATOM   2062  CE2 TYR A 758     -13.231  29.763  10.566  1.00  0.00           C  
ATOM   2063  CZ  TYR A 758     -14.208  30.685  10.882  1.00  0.00           C  
ATOM   2064  OH  TYR A 758     -14.225  31.907  10.250  1.00  0.00           O  
ATOM   2065  N   LEU A 759     -14.214  25.670  16.088  1.00  0.00           N  
ATOM   2066  CA  LEU A 759     -14.556  24.504  16.889  1.00  0.00           C  
ATOM   2067  C   LEU A 759     -16.067  24.338  16.971  1.00  0.00           C  
ATOM   2068  O   LEU A 759     -16.796  25.299  17.218  1.00  0.00           O  
ATOM   2069  CB  LEU A 759     -13.951  24.612  18.289  1.00  0.00           C  
ATOM   2070  CG  LEU A 759     -12.427  24.738  18.344  1.00  0.00           C  
ATOM   2071  CD1 LEU A 759     -11.949  24.785  19.783  1.00  0.00           C  
ATOM   2072  CD2 LEU A 759     -11.764  23.592  17.595  1.00  0.00           C  
ATOM   2073  N   TYR A 760     -16.528  23.112  16.754  1.00  0.00           N  
ATOM   2074  CA  TYR A 760     -17.951  22.811  16.744  1.00  0.00           C  
ATOM   2075  C   TYR A 760     -18.247  21.743  17.788  1.00  0.00           C  
ATOM   2076  O   TYR A 760     -18.384  20.561  17.465  1.00  0.00           O  
ATOM   2077  CB  TYR A 760     -18.368  22.340  15.349  1.00  0.00           C  
ATOM   2078  CG  TYR A 760     -19.855  22.392  15.080  1.00  0.00           C  
ATOM   2079  CD1 TYR A 760     -20.648  23.397  15.622  1.00  0.00           C  
ATOM   2080  CD2 TYR A 760     -20.461  21.453  14.255  1.00  0.00           C  
ATOM   2081  CE1 TYR A 760     -22.007  23.449  15.367  1.00  0.00           C  
ATOM   2082  CE2 TYR A 760     -21.817  21.498  13.994  1.00  0.00           C  
ATOM   2083  CZ  TYR A 760     -22.585  22.497  14.552  1.00  0.00           C  
ATOM   2084  OH  TYR A 760     -23.934  22.541  14.292  1.00  0.00           O  
ATOM   2085  N   SER A 761     -18.337  22.172  19.044  1.00  0.00           N  
ATOM   2086  CA  SER A 761     -18.485  21.257  20.173  1.00  0.00           C  
ATOM   2087  C   SER A 761     -19.820  20.519  20.172  1.00  0.00           C  
ATOM   2088  O   SER A 761     -20.744  20.878  19.441  1.00  0.00           O  
ATOM   2089  CB  SER A 761     -18.311  22.011  21.494  1.00  0.00           C  
ATOM   2090  OG  SER A 761     -19.361  22.943  21.689  1.00  0.00           O  
ATOM   2091  N   ALA A 762     -19.904  19.484  21.002  1.00  0.00           N  
ATOM   2092  CA  ALA A 762     -21.119  18.693  21.145  1.00  0.00           C  
ATOM   2093  C   ALA A 762     -22.270  19.538  21.679  1.00  0.00           C  
ATOM   2094  O   ALA A 762     -23.401  19.429  21.208  1.00  0.00           O  
ATOM   2095  CB  ALA A 762     -20.865  17.511  22.064  1.00  0.00           C  
ATOM   2096  N   LYS A 763     -21.969  20.382  22.662  1.00  0.00           N  
ATOM   2097  CA  LYS A 763     -22.977  21.233  23.289  1.00  0.00           C  
ATOM   2098  C   LYS A 763     -23.488  22.312  22.340  1.00  0.00           C  
ATOM   2099  O   LYS A 763     -24.631  22.755  22.452  1.00  0.00           O  
ATOM   2100  CB  LYS A 763     -22.425  21.865  24.569  1.00  0.00           C  
ATOM   2101  CG  LYS A 763     -22.235  20.872  25.706  1.00  0.00           C  
ATOM   2102  CD  LYS A 763     -21.436  21.470  26.851  1.00  0.00           C  
ATOM   2103  CE  LYS A 763     -21.205  20.442  27.949  1.00  0.00           C  
ATOM   2104  NZ  LYS A 763     -20.232  20.918  28.970  1.00  0.00           N  
ATOM   2105  N   ALA A 764     -22.639  22.730  21.407  1.00  0.00           N  
ATOM   2106  CA  ALA A 764     -23.036  23.704  20.399  1.00  0.00           C  
ATOM   2107  C   ALA A 764     -23.974  23.068  19.377  1.00  0.00           C  
ATOM   2108  O   ALA A 764     -24.703  23.765  18.672  1.00  0.00           O  
ATOM   2109  CB  ALA A 764     -21.813  24.285  19.711  1.00  0.00           C  
ATOM   2110  N   GLN A 765     -23.949  21.740  19.305  1.00  0.00           N  
ATOM   2111  CA  GLN A 765     -24.808  21.003  18.385  1.00  0.00           C  
ATOM   2112  C   GLN A 765     -26.158  20.690  19.020  1.00  0.00           C  
ATOM   2113  O   GLN A 765     -27.196  20.777  18.362  1.00  0.00           O  
ATOM   2114  CB  GLN A 765     -24.128  19.711  17.927  1.00  0.00           C  
ATOM   2115  CG  GLN A 765     -22.851  19.932  17.134  1.00  0.00           C  
ATOM   2116  CD  GLN A 765     -22.100  18.643  16.867  1.00  0.00           C  
ATOM   2117  OE1 GLN A 765     -22.624  17.723  16.240  1.00  0.00           O  
ATOM   2118  NE2 GLN A 765     -20.863  18.573  17.341  1.00  0.00           N  
ATOM   2119  N   VAL A 766     -26.137  20.324  20.299  1.00  0.00           N  
ATOM   2120  CA  VAL A 766     -27.361  20.032  21.035  1.00  0.00           C  
ATOM   2121  C   VAL A 766     -28.257  21.266  21.087  1.00  0.00           C  
ATOM   2122  O   VAL A 766     -29.475  21.168  20.929  1.00  0.00           O  
ATOM   2123  CB  VAL A 766     -27.058  19.550  22.471  1.00  0.00           C  
ATOM   2124  CG1 VAL A 766     -28.350  19.324  23.244  1.00  0.00           C  
ATOM   2125  CG2 VAL A 766     -26.227  18.275  22.439  1.00  0.00           C  
ATOM   2126  N   SER A 767     -27.642  22.427  21.292  1.00  0.00           N  
ATOM   2127  CA  SER A 767     -28.378  23.684  21.388  1.00  0.00           C  
ATOM   2128  C   SER A 767     -28.205  24.559  20.146  1.00  0.00           C  
ATOM   2129  O   SER A 767     -27.952  25.760  20.253  1.00  0.00           O  
ATOM   2130  CB  SER A 767     -27.956  24.455  22.642  1.00  0.00           C  
ATOM   2131  OG  SER A 767     -26.564  24.721  22.632  1.00  0.00           O  
ATOM   2132  N   GLY A 768     -28.344  23.940  18.976  1.00  0.00           N  
ATOM   2133  CA  GLY A 768     -28.303  24.633  17.684  1.00  0.00           C  
ATOM   2134  C   GLY A 768     -27.534  25.940  17.565  1.00  0.00           C  
ATOM   2135  O   GLY A 768     -27.998  26.877  16.915  1.00  0.00           O  
ATOM   2136  N   GLN A 769     -26.357  26.008  18.181  1.00  0.00           N  
ATOM   2137  CA  GLN A 769     -25.466  27.149  17.992  1.00  0.00           C  
ATOM   2138  C   GLN A 769     -24.694  26.964  16.689  1.00  0.00           C  
ATOM   2139  O   GLN A 769     -24.874  25.964  15.992  1.00  0.00           O  
ATOM   2140  CB  GLN A 769     -24.492  27.281  19.164  1.00  0.00           C  
ATOM   2141  CG  GLN A 769     -25.150  27.581  20.503  1.00  0.00           C  
ATOM   2142  CD  GLN A 769     -24.142  27.740  21.626  1.00  0.00           C  
ATOM   2143  OE1 GLN A 769     -22.991  28.114  21.397  1.00  0.00           O  
ATOM   2144  NE2 GLN A 769     -24.572  27.457  22.850  1.00  0.00           N  
ATOM   2145  N   SER A 770     -23.835  27.922  16.359  1.00  0.00           N  
ATOM   2146  CA  SER A 770     -23.012  27.815  15.159  1.00  0.00           C  
ATOM   2147  C   SER A 770     -21.568  27.473  15.506  1.00  0.00           C  
ATOM   2148  O   SER A 770     -21.145  27.619  16.654  1.00  0.00           O  
ATOM   2149  CB  SER A 770     -23.063  29.115  14.352  1.00  0.00           C  
ATOM   2150  OG  SER A 770     -24.338  29.302  13.765  1.00  0.00           O  
ATOM   2151  N   ALA A 771     -20.820  27.011  14.508  1.00  0.00           N  
ATOM   2152  CA  ALA A 771     -19.393  26.772  14.672  1.00  0.00           C  
ATOM   2153  C   ALA A 771     -18.723  28.072  15.096  1.00  0.00           C  
ATOM   2154  O   ALA A 771     -19.033  29.141  14.568  1.00  0.00           O  
ATOM   2155  CB  ALA A 771     -18.786  26.253  13.381  1.00  0.00           C  
ATOM   2156  N   ARG A 772     -17.808  27.978  16.051  1.00  0.00           N  
ATOM   2157  CA  ARG A 772     -17.223  29.167  16.655  1.00  0.00           C  
ATOM   2158  C   ARG A 772     -15.702  29.184  16.549  1.00  0.00           C  
ATOM   2159  O   ARG A 772     -15.024  28.287  17.051  1.00  0.00           O  
ATOM   2160  CB  ARG A 772     -17.685  29.280  18.112  1.00  0.00           C  
ATOM   2161  CG  ARG A 772     -16.841  30.166  19.010  1.00  0.00           C  
ATOM   2162  CD  ARG A 772     -17.666  30.633  20.200  1.00  0.00           C  
ATOM   2163  NE  ARG A 772     -16.985  30.420  21.474  1.00  0.00           N  
ATOM   2164  CZ  ARG A 772     -17.190  29.366  22.258  1.00  0.00           C  
ATOM   2165  NH1 ARG A 772     -16.532  29.250  23.403  1.00  0.00           N  
ATOM   2166  NH2 ARG A 772     -18.057  28.428  21.899  1.00  0.00           N  
ATOM   2167  N   LYS A 773     -15.175  30.205  15.878  1.00  0.00           N  
ATOM   2168  CA  LYS A 773     -13.733  30.392  15.783  1.00  0.00           C  
ATOM   2169  C   LYS A 773     -13.199  30.740  17.163  1.00  0.00           C  
ATOM   2170  O   LYS A 773     -13.837  31.477  17.915  1.00  0.00           O  
ATOM   2171  CB  LYS A 773     -13.383  31.488  14.777  1.00  0.00           C  
ATOM   2172  CG  LYS A 773     -11.920  31.493  14.366  1.00  0.00           C  
ATOM   2173  CD  LYS A 773     -11.665  32.452  13.219  1.00  0.00           C  
ATOM   2174  CE  LYS A 773     -10.231  32.343  12.729  1.00  0.00           C  
ATOM   2175  NZ  LYS A 773      -9.951  33.275  11.603  1.00  0.00           N  
ATOM   2176  N   MET A 774     -12.026  30.214  17.492  1.00  0.00           N  
ATOM   2177  CA  MET A 774     -11.560  30.239  18.865  1.00  0.00           C  
ATOM   2178  C   MET A 774     -10.061  29.983  18.930  1.00  0.00           C  
ATOM   2179  O   MET A 774      -9.529  29.180  18.163  1.00  0.00           O  
ATOM   2180  CB  MET A 774     -12.304  29.158  19.648  1.00  0.00           C  
ATOM   2181  CG  MET A 774     -12.388  29.375  21.138  1.00  0.00           C  
ATOM   2182  SD  MET A 774     -13.553  28.208  21.868  1.00  0.00           S  
ATOM   2183  CE  MET A 774     -13.272  28.508  23.608  1.00  0.00           C  
ATOM   2184  N   ARG A 775      -9.380  30.670  19.843  1.00  0.00           N  
ATOM   2185  CA  ARG A 775      -7.961  30.424  20.067  1.00  0.00           C  
ATOM   2186  C   ARG A 775      -7.806  29.075  20.756  1.00  0.00           C  
ATOM   2187  O   ARG A 775      -8.520  28.777  21.715  1.00  0.00           O  
ATOM   2188  CB  ARG A 775      -7.340  31.530  20.920  1.00  0.00           C  
ATOM   2189  CG  ARG A 775      -5.833  31.666  20.753  1.00  0.00           C  
ATOM   2190  CD  ARG A 775      -5.236  32.592  21.800  1.00  0.00           C  
ATOM   2191  NE  ARG A 775      -4.953  31.894  23.051  1.00  0.00           N  
ATOM   2192  CZ  ARG A 775      -3.730  31.597  23.482  1.00  0.00           C  
ATOM   2193  NH1 ARG A 775      -2.668  31.945  22.767  1.00  0.00           N  
ATOM   2194  NH2 ARG A 775      -3.568  30.958  24.632  1.00  0.00           N  
ATOM   2195  N   LEU A 776      -6.880  28.261  20.262  1.00  0.00           N  
ATOM   2196  CA  LEU A 776      -6.713  26.900  20.761  1.00  0.00           C  
ATOM   2197  C   LEU A 776      -6.341  26.874  22.242  1.00  0.00           C  
ATOM   2198  O   LEU A 776      -6.786  25.999  22.985  1.00  0.00           O  
ATOM   2199  CB  LEU A 776      -5.673  26.144  19.932  1.00  0.00           C  
ATOM   2200  CG  LEU A 776      -5.652  24.625  20.112  1.00  0.00           C  
ATOM   2201  CD1 LEU A 776      -7.013  24.028  19.795  1.00  0.00           C  
ATOM   2202  CD2 LEU A 776      -4.583  23.999  19.242  1.00  0.00           C  
ATOM   2203  N   GLY A 777      -5.527  27.838  22.663  1.00  0.00           N  
ATOM   2204  CA  GLY A 777      -5.147  27.965  24.066  1.00  0.00           C  
ATOM   2205  C   GLY A 777      -6.346  28.287  24.935  1.00  0.00           C  
ATOM   2206  O   GLY A 777      -6.499  27.737  26.026  1.00  0.00           O  
ATOM   2207  N   ASP A 778      -7.199  29.182  24.443  1.00  0.00           N  
ATOM   2208  CA  ASP A 778      -8.436  29.531  25.131  1.00  0.00           C  
ATOM   2209  C   ASP A 778      -9.350  28.317  25.217  1.00  0.00           C  
ATOM   2210  O   ASP A 778      -9.983  28.076  26.244  1.00  0.00           O  
ATOM   2211  CB  ASP A 778      -9.158  30.668  24.404  1.00  0.00           C  
ATOM   2212  CG  ASP A 778      -8.366  31.961  24.405  1.00  0.00           C  
ATOM   2213  OD1 ASP A 778      -7.359  32.046  25.138  1.00  0.00           O  
ATOM   2214  OD2 ASP A 778      -8.753  32.894  23.671  1.00  0.00           O  
ATOM   2215  N   ALA A 779      -9.408  27.556  24.127  1.00  0.00           N  
ATOM   2216  CA  ALA A 779     -10.264  26.378  24.041  1.00  0.00           C  
ATOM   2217  C   ALA A 779     -10.002  25.390  25.173  1.00  0.00           C  
ATOM   2218  O   ALA A 779     -10.936  24.885  25.796  1.00  0.00           O  
ATOM   2219  CB  ALA A 779     -10.092  25.699  22.694  1.00  0.00           C  
ATOM   2220  N   VAL A 780      -8.729  25.114  25.435  1.00  0.00           N  
ATOM   2221  CA  VAL A 780      -8.359  24.212  26.518  1.00  0.00           C  
ATOM   2222  C   VAL A 780      -8.666  24.851  27.871  1.00  0.00           C  
ATOM   2223  O   VAL A 780      -9.123  24.178  28.796  1.00  0.00           O  
ATOM   2224  CB  VAL A 780      -6.871  23.807  26.437  1.00  0.00           C  
ATOM   2225  CG1 VAL A 780      -6.470  22.979  27.651  1.00  0.00           C  
ATOM   2226  CG2 VAL A 780      -6.607  23.034  25.154  1.00  0.00           C  
ATOM   2227  N   GLU A 781      -8.428  26.156  27.971  1.00  0.00           N  
ATOM   2228  CA  GLU A 781      -8.703  26.900  29.195  1.00  0.00           C  
ATOM   2229  C   GLU A 781     -10.192  26.879  29.531  1.00  0.00           C  
ATOM   2230  O   GLU A 781     -10.576  26.665  30.681  1.00  0.00           O  
ATOM   2231  CB  GLU A 781      -8.220  28.346  29.062  1.00  0.00           C  
ATOM   2232  CG  GLU A 781      -8.362  29.169  30.334  1.00  0.00           C  
ATOM   2233  CD  GLU A 781      -8.197  30.658  30.093  1.00  0.00           C  
ATOM   2234  OE1 GLU A 781      -8.508  31.121  28.975  1.00  0.00           O  
ATOM   2235  OE2 GLU A 781      -7.764  31.367  31.025  1.00  0.00           O  
ATOM   2236  N   GLN A 782     -11.025  27.094  28.517  1.00  0.00           N  
ATOM   2237  CA  GLN A 782     -12.472  27.147  28.707  1.00  0.00           C  
ATOM   2238  C   GLN A 782     -13.100  25.762  28.838  1.00  0.00           C  
ATOM   2239  O   GLN A 782     -14.301  25.641  29.068  1.00  0.00           O  
ATOM   2240  CB  GLN A 782     -13.139  27.924  27.570  1.00  0.00           C  
ATOM   2241  CG  GLN A 782     -12.770  29.397  27.523  1.00  0.00           C  
ATOM   2242  CD  GLN A 782     -13.651  30.186  26.576  1.00  0.00           C  
ATOM   2243  OE1 GLN A 782     -14.771  29.776  26.263  1.00  0.00           O  
ATOM   2244  NE2 GLN A 782     -13.151  31.327  26.115  1.00  0.00           N  
ATOM   2245  N   GLY A 783     -12.289  24.721  28.680  1.00  0.00           N  
ATOM   2246  CA  GLY A 783     -12.751  23.355  28.902  1.00  0.00           C  
ATOM   2247  C   GLY A 783     -13.470  22.696  27.738  1.00  0.00           C  
ATOM   2248  O   GLY A 783     -13.865  21.533  27.833  1.00  0.00           O  
ATOM   2249  N   VAL A 784     -13.648  23.425  26.640  1.00  0.00           N  
ATOM   2250  CA  VAL A 784     -14.282  22.852  25.452  1.00  0.00           C  
ATOM   2251  C   VAL A 784     -13.421  21.725  24.876  1.00  0.00           C  
ATOM   2252  O   VAL A 784     -13.940  20.703  24.424  1.00  0.00           O  
ATOM   2253  CB  VAL A 784     -14.603  23.924  24.380  1.00  0.00           C  
ATOM   2254  CG1 VAL A 784     -13.402  24.803  24.119  1.00  0.00           C  
ATOM   2255  CG2 VAL A 784     -15.087  23.274  23.091  1.00  0.00           C  
ATOM   2256  N   ILE A 785     -12.105  21.914  24.909  1.00  0.00           N  
ATOM   2257  CA  ILE A 785     -11.169  20.845  24.584  1.00  0.00           C  
ATOM   2258  C   ILE A 785     -10.553  20.313  25.874  1.00  0.00           C  
ATOM   2259  O   ILE A 785      -9.886  21.048  26.604  1.00  0.00           O  
ATOM   2260  CB  ILE A 785     -10.064  21.313  23.615  1.00  0.00           C  
ATOM   2261  CG1 ILE A 785     -10.670  21.655  22.253  1.00  0.00           C  
ATOM   2262  CG2 ILE A 785      -8.995  20.239  23.461  1.00  0.00           C  
ATOM   2263  CD1 ILE A 785      -9.651  22.040  21.208  1.00  0.00           C  
ATOM   2264  N   ASN A 786     -10.788  19.033  26.144  1.00  0.00           N  
ATOM   2265  CA  ASN A 786     -10.431  18.418  27.421  1.00  0.00           C  
ATOM   2266  C   ASN A 786      -9.010  18.708  27.903  1.00  0.00           C  
ATOM   2267  O   ASN A 786      -8.819  19.340  28.942  1.00  0.00           O  
ATOM   2268  CB  ASN A 786     -10.664  16.906  27.365  1.00  0.00           C  
ATOM   2269  CG  ASN A 786     -10.519  16.242  28.720  1.00  0.00           C  
ATOM   2270  OD1 ASN A 786      -9.945  15.160  28.835  1.00  0.00           O  
ATOM   2271  ND2 ASN A 786     -11.038  16.892  29.756  1.00  0.00           N  
ATOM   2272  N   ASN A 787      -8.019  18.248  27.148  1.00  0.00           N  
ATOM   2273  CA  ASN A 787      -6.626  18.356  27.568  1.00  0.00           C  
ATOM   2274  C   ASN A 787      -5.705  18.896  26.478  1.00  0.00           C  
ATOM   2275  O   ASN A 787      -6.130  19.112  25.344  1.00  0.00           O  
ATOM   2276  CB  ASN A 787      -6.115  16.998  28.046  1.00  0.00           C  
ATOM   2277  CG  ASN A 787      -6.282  15.918  27.000  1.00  0.00           C  
ATOM   2278  OD1 ASN A 787      -5.363  15.638  26.233  1.00  0.00           O  
ATOM   2279  ND2 ASN A 787      -7.465  15.317  26.951  1.00  0.00           N  
ATOM   2280  N   THR A 788      -4.438  19.101  26.831  1.00  0.00           N  
ATOM   2281  CA  THR A 788      -3.462  19.675  25.908  1.00  0.00           C  
ATOM   2282  C   THR A 788      -2.867  18.642  24.955  1.00  0.00           C  
ATOM   2283  O   THR A 788      -2.396  18.993  23.873  1.00  0.00           O  
ATOM   2284  CB  THR A 788      -2.320  20.394  26.654  1.00  0.00           C  
ATOM   2285  OG1 THR A 788      -1.743  19.509  27.621  1.00  0.00           O  
ATOM   2286  CG2 THR A 788      -2.844  21.637  27.358  1.00  0.00           C  
ATOM   2287  N   VAL A 789      -2.881  17.374  25.358  1.00  0.00           N  
ATOM   2288  CA  VAL A 789      -2.418  16.298  24.487  1.00  0.00           C  
ATOM   2289  C   VAL A 789      -3.349  16.178  23.285  1.00  0.00           C  
ATOM   2290  O   VAL A 789      -2.897  16.099  22.143  1.00  0.00           O  
ATOM   2291  CB  VAL A 789      -2.343  14.948  25.227  1.00  0.00           C  
ATOM   2292  CG1 VAL A 789      -1.924  13.840  24.271  1.00  0.00           C  
ATOM   2293  CG2 VAL A 789      -1.374  15.038  26.394  1.00  0.00           C  
ATOM   2294  N   LEU A 790      -4.652  16.176  23.552  1.00  0.00           N  
ATOM   2295  CA  LEU A 790      -5.654  16.200  22.497  1.00  0.00           C  
ATOM   2296  C   LEU A 790      -5.511  17.504  21.717  1.00  0.00           C  
ATOM   2297  O   LEU A 790      -5.532  17.512  20.486  1.00  0.00           O  
ATOM   2298  CB  LEU A 790      -7.057  16.111  23.100  1.00  0.00           C  
ATOM   2299  CG  LEU A 790      -8.171  15.396  22.327  1.00  0.00           C  
ATOM   2300  CD1 LEU A 790      -9.522  15.730  22.942  1.00  0.00           C  
ATOM   2301  CD2 LEU A 790      -8.165  15.740  20.846  1.00  0.00           C  
ATOM   2302  N   GLY A 791      -5.355  18.604  22.449  1.00  0.00           N  
ATOM   2303  CA  GLY A 791      -5.233  19.927  21.850  1.00  0.00           C  
ATOM   2304  C   GLY A 791      -4.055  20.065  20.904  1.00  0.00           C  
ATOM   2305  O   GLY A 791      -4.180  20.654  19.831  1.00  0.00           O  
ATOM   2306  N   TYR A 792      -2.909  19.520  21.301  1.00  0.00           N  
ATOM   2307  CA  TYR A 792      -1.708  19.596  20.475  1.00  0.00           C  
ATOM   2308  C   TYR A 792      -1.930  18.969  19.102  1.00  0.00           C  
ATOM   2309  O   TYR A 792      -1.634  19.585  18.078  1.00  0.00           O  
ATOM   2310  CB  TYR A 792      -0.517  18.934  21.171  1.00  0.00           C  
ATOM   2311  CG  TYR A 792       0.739  18.910  20.329  1.00  0.00           C  
ATOM   2312  CD1 TYR A 792       1.460  20.074  20.089  1.00  0.00           C  
ATOM   2313  CD2 TYR A 792       1.203  17.725  19.771  1.00  0.00           C  
ATOM   2314  CE1 TYR A 792       2.607  20.058  19.317  1.00  0.00           C  
ATOM   2315  CE2 TYR A 792       2.351  17.700  18.998  1.00  0.00           C  
ATOM   2316  CZ  TYR A 792       3.048  18.869  18.775  1.00  0.00           C  
ATOM   2317  OH  TYR A 792       4.190  18.851  18.006  1.00  0.00           O  
ATOM   2318  N   PHE A 793      -2.457  17.748  19.085  1.00  0.00           N  
ATOM   2319  CA  PHE A 793      -2.697  17.044  17.830  1.00  0.00           C  
ATOM   2320  C   PHE A 793      -3.733  17.748  16.954  1.00  0.00           C  
ATOM   2321  O   PHE A 793      -3.569  17.819  15.737  1.00  0.00           O  
ATOM   2322  CB  PHE A 793      -3.082  15.584  18.079  1.00  0.00           C  
ATOM   2323  CG  PHE A 793      -1.917  14.713  18.457  1.00  0.00           C  
ATOM   2324  CD1 PHE A 793      -0.965  14.361  17.512  1.00  0.00           C  
ATOM   2325  CD2 PHE A 793      -1.768  14.252  19.754  1.00  0.00           C  
ATOM   2326  CE1 PHE A 793       0.113  13.563  17.854  1.00  0.00           C  
ATOM   2327  CE2 PHE A 793      -0.693  13.452  20.102  1.00  0.00           C  
ATOM   2328  CZ  PHE A 793       0.248  13.108  19.151  1.00  0.00           C  
ATOM   2329  N   ILE A 794      -4.789  18.273  17.571  1.00  0.00           N  
ATOM   2330  CA  ILE A 794      -5.798  19.032  16.834  1.00  0.00           C  
ATOM   2331  C   ILE A 794      -5.154  20.190  16.074  1.00  0.00           C  
ATOM   2332  O   ILE A 794      -5.476  20.440  14.912  1.00  0.00           O  
ATOM   2333  CB  ILE A 794      -6.905  19.574  17.762  1.00  0.00           C  
ATOM   2334  CG1 ILE A 794      -7.818  18.438  18.227  1.00  0.00           C  
ATOM   2335  CG2 ILE A 794      -7.728  20.639  17.053  1.00  0.00           C  
ATOM   2336  CD1 ILE A 794      -8.997  18.901  19.055  1.00  0.00           C  
ATOM   2337  N   GLY A 795      -4.234  20.884  16.737  1.00  0.00           N  
ATOM   2338  CA  GLY A 795      -3.532  22.006  16.126  1.00  0.00           C  
ATOM   2339  C   GLY A 795      -2.524  21.579  15.078  1.00  0.00           C  
ATOM   2340  O   GLY A 795      -2.324  22.272  14.080  1.00  0.00           O  
ATOM   2341  N   ARG A 796      -1.883  20.437  15.307  1.00  0.00           N  
ATOM   2342  CA  ARG A 796      -0.945  19.873  14.341  1.00  0.00           C  
ATOM   2343  C   ARG A 796      -1.684  19.406  13.096  1.00  0.00           C  
ATOM   2344  O   ARG A 796      -1.191  19.552  11.978  1.00  0.00           O  
ATOM   2345  CB  ARG A 796      -0.177  18.708  14.962  1.00  0.00           C  
ATOM   2346  CG  ARG A 796       0.926  19.127  15.920  1.00  0.00           C  
ATOM   2347  CD  ARG A 796       2.279  19.164  15.228  1.00  0.00           C  
ATOM   2348  NE  ARG A 796       2.490  20.378  14.446  1.00  0.00           N  
ATOM   2349  CZ  ARG A 796       3.481  20.538  13.575  1.00  0.00           C  
ATOM   2350  NH1 ARG A 796       4.346  19.555  13.362  1.00  0.00           N  
ATOM   2351  NH2 ARG A 796       3.604  21.677  12.910  1.00  0.00           N  
ATOM   2352  N   ILE A 797      -2.871  18.843  13.299  1.00  0.00           N  
ATOM   2353  CA  ILE A 797      -3.729  18.437  12.193  1.00  0.00           C  
ATOM   2354  C   ILE A 797      -4.160  19.663  11.393  1.00  0.00           C  
ATOM   2355  O   ILE A 797      -4.140  19.648  10.163  1.00  0.00           O  
ATOM   2356  CB  ILE A 797      -4.966  17.664  12.691  1.00  0.00           C  
ATOM   2357  CG1 ILE A 797      -4.549  16.302  13.253  1.00  0.00           C  
ATOM   2358  CG2 ILE A 797      -5.975  17.480  11.570  1.00  0.00           C  
ATOM   2359  CD1 ILE A 797      -5.636  15.604  14.049  1.00  0.00           C  
ATOM   2360  N   TYR A 798      -4.533  20.727  12.098  1.00  0.00           N  
ATOM   2361  CA  TYR A 798      -4.921  21.975  11.450  1.00  0.00           C  
ATOM   2362  C   TYR A 798      -3.781  22.526  10.602  1.00  0.00           C  
ATOM   2363  O   TYR A 798      -3.986  22.928   9.456  1.00  0.00           O  
ATOM   2364  CB  TYR A 798      -5.348  23.018  12.487  1.00  0.00           C  
ATOM   2365  CG  TYR A 798      -5.552  24.400  11.904  1.00  0.00           C  
ATOM   2366  CD1 TYR A 798      -6.737  24.736  11.262  1.00  0.00           C  
ATOM   2367  CD2 TYR A 798      -4.559  25.368  11.993  1.00  0.00           C  
ATOM   2368  CE1 TYR A 798      -6.929  25.996  10.724  1.00  0.00           C  
ATOM   2369  CE2 TYR A 798      -4.742  26.631  11.458  1.00  0.00           C  
ATOM   2370  CZ  TYR A 798      -5.929  26.939  10.825  1.00  0.00           C  
ATOM   2371  OH  TYR A 798      -6.116  28.194  10.292  1.00  0.00           O  
ATOM   2372  N   LEU A 799      -2.581  22.547  11.176  1.00  0.00           N  
ATOM   2373  CA  LEU A 799      -1.401  23.034  10.473  1.00  0.00           C  
ATOM   2374  C   LEU A 799      -1.124  22.211   9.221  1.00  0.00           C  
ATOM   2375  O   LEU A 799      -0.824  22.764   8.164  1.00  0.00           O  
ATOM   2376  CB  LEU A 799      -0.178  23.027  11.394  1.00  0.00           C  
ATOM   2377  CG  LEU A 799      -0.135  24.116  12.471  1.00  0.00           C  
ATOM   2378  CD1 LEU A 799       1.045  23.907  13.404  1.00  0.00           C  
ATOM   2379  CD2 LEU A 799      -0.085  25.501  11.841  1.00  0.00           C  
ATOM   2380  N   TYR A 800      -1.234  20.892   9.342  1.00  0.00           N  
ATOM   2381  CA  TYR A 800      -0.996  20.005   8.209  1.00  0.00           C  
ATOM   2382  C   TYR A 800      -2.000  20.229   7.082  1.00  0.00           C  
ATOM   2383  O   TYR A 800      -1.623  20.307   5.911  1.00  0.00           O  
ATOM   2384  CB  TYR A 800      -1.029  18.539   8.640  1.00  0.00           C  
ATOM   2385  CG  TYR A 800      -0.989  17.587   7.468  1.00  0.00           C  
ATOM   2386  CD1 TYR A 800       0.207  17.306   6.820  1.00  0.00           C  
ATOM   2387  CD2 TYR A 800      -2.149  16.983   6.998  1.00  0.00           C  
ATOM   2388  CE1 TYR A 800       0.248  16.444   5.742  1.00  0.00           C  
ATOM   2389  CE2 TYR A 800      -2.117  16.118   5.921  1.00  0.00           C  
ATOM   2390  CZ  TYR A 800      -0.915  15.853   5.298  1.00  0.00           C  
ATOM   2391  OH  TYR A 800      -0.876  14.993   4.227  1.00  0.00           O  
ATOM   2392  N   LEU A 801      -3.277  20.324   7.442  1.00  0.00           N  
ATOM   2393  CA  LEU A 801      -4.346  20.459   6.455  1.00  0.00           C  
ATOM   2394  C   LEU A 801      -4.258  21.764   5.668  1.00  0.00           C  
ATOM   2395  O   LEU A 801      -4.479  21.780   4.457  1.00  0.00           O  
ATOM   2396  CB  LEU A 801      -5.719  20.325   7.121  1.00  0.00           C  
ATOM   2397  CG  LEU A 801      -6.052  18.958   7.729  1.00  0.00           C  
ATOM   2398  CD1 LEU A 801      -7.398  18.995   8.437  1.00  0.00           C  
ATOM   2399  CD2 LEU A 801      -6.030  17.865   6.671  1.00  0.00           C  
ATOM   2400  N   THR A 802      -3.930  22.854   6.355  1.00  0.00           N  
ATOM   2401  CA  THR A 802      -3.795  24.151   5.699  1.00  0.00           C  
ATOM   2402  C   THR A 802      -2.520  24.206   4.864  1.00  0.00           C  
ATOM   2403  O   THR A 802      -2.470  24.876   3.832  1.00  0.00           O  
ATOM   2404  CB  THR A 802      -3.794  25.310   6.713  1.00  0.00           C  
ATOM   2405  OG1 THR A 802      -2.747  25.113   7.671  1.00  0.00           O  
ATOM   2406  CG2 THR A 802      -5.130  25.387   7.435  1.00  0.00           C  
ATOM   2407  N   LYS A 803      -1.493  23.493   5.319  1.00  0.00           N  
ATOM   2408  CA  LYS A 803      -0.223  23.419   4.607  1.00  0.00           C  
ATOM   2409  C   LYS A 803      -0.391  22.690   3.277  1.00  0.00           C  
ATOM   2410  O   LYS A 803       0.238  23.040   2.279  1.00  0.00           O  
ATOM   2411  CB  LYS A 803       0.821  22.704   5.469  1.00  0.00           C  
ATOM   2412  CG  LYS A 803       2.153  22.464   4.779  1.00  0.00           C  
ATOM   2413  CD  LYS A 803       3.056  21.568   5.613  1.00  0.00           C  
ATOM   2414  CE  LYS A 803       3.518  22.263   6.881  1.00  0.00           C  
ATOM   2415  NZ  LYS A 803       4.508  21.440   7.631  1.00  0.00           N  
ATOM   2416  N   VAL A 807      -1.254  21.679   3.275  1.00  0.00           N  
ATOM   2417  CA  VAL A 807      -1.480  20.848   2.095  1.00  0.00           C  
ATOM   2418  C   VAL A 807      -2.419  21.506   1.076  1.00  0.00           C  
ATOM   2419  O   VAL A 807      -2.518  21.057  -0.066  1.00  0.00           O  
ATOM   2420  CB  VAL A 807      -1.990  19.442   2.498  1.00  0.00           C  
ATOM   2421  CG1 VAL A 807      -2.711  18.767   1.347  1.00  0.00           C  
ATOM   2422  CG2 VAL A 807      -0.832  18.583   2.983  1.00  0.00           C  
ATOM   2423  N   GLY A 808      -3.102  22.571   1.488  1.00  0.00           N  
ATOM   2424  CA  GLY A 808      -3.907  23.358   0.554  1.00  0.00           C  
ATOM   2425  C   GLY A 808      -5.371  23.535   0.909  1.00  0.00           C  
ATOM   2426  O   GLY A 808      -6.153  24.037   0.101  1.00  0.00           O  
ATOM   2427  N   ILE A 809      -5.750  23.129   2.116  1.00  0.00           N  
ATOM   2428  CA  ILE A 809      -7.132  23.272   2.562  1.00  0.00           C  
ATOM   2429  C   ILE A 809      -7.379  24.652   3.167  1.00  0.00           C  
ATOM   2430  O   ILE A 809      -6.589  25.138   3.976  1.00  0.00           O  
ATOM   2431  CB  ILE A 809      -7.521  22.165   3.561  1.00  0.00           C  
ATOM   2432  CG1 ILE A 809      -7.455  20.798   2.872  1.00  0.00           C  
ATOM   2433  CG2 ILE A 809      -8.910  22.417   4.134  1.00  0.00           C  
ATOM   2434  CD1 ILE A 809      -7.754  19.629   3.780  1.00  0.00           C  
ATOM   2435  N   SER A1142      -8.480  25.278   2.761  1.00  0.00           N  
ATOM   2436  CA  SER A1142      -8.819  26.623   3.211  1.00  0.00           C  
ATOM   2437  C   SER A1142      -9.277  26.647   4.667  1.00  0.00           C  
ATOM   2438  O   SER A1142     -10.167  25.889   5.053  1.00  0.00           O  
ATOM   2439  CB  SER A1142      -9.899  27.223   2.310  1.00  0.00           C  
ATOM   2440  OG  SER A1142      -9.440  27.345   0.975  1.00  0.00           O  
ATOM   2441  N   PRO A1143      -8.664  27.524   5.479  1.00  0.00           N  
ATOM   2442  CA  PRO A1143      -8.988  27.686   6.895  1.00  0.00           C  
ATOM   2443  C   PRO A1143     -10.440  28.099   7.121  1.00  0.00           C  
ATOM   2444  O   PRO A1143     -11.024  27.766   8.152  1.00  0.00           O  
ATOM   2445  CB  PRO A1143      -8.052  28.817   7.341  1.00  0.00           C  
ATOM   2446  CG  PRO A1143      -6.948  28.820   6.349  1.00  0.00           C  
ATOM   2447  CD  PRO A1143      -7.581  28.427   5.055  1.00  0.00           C  
ATOM   2448  N   ASP A1153     -11.010  28.821   6.162  1.00  0.00           N  
ATOM   2449  CA  ASP A1153     -12.386  29.298   6.267  1.00  0.00           C  
ATOM   2450  C   ASP A1153     -13.403  28.183   6.031  1.00  0.00           C  
ATOM   2451  O   ASP A1153     -14.569  28.309   6.404  1.00  0.00           O  
ATOM   2452  CB  ASP A1153     -12.630  30.457   5.294  1.00  0.00           C  
ATOM   2453  CG  ASP A1153     -12.136  30.157   3.891  1.00  0.00           C  
ATOM   2454  OD1 ASP A1153     -11.556  29.071   3.680  1.00  0.00           O  
ATOM   2455  OD2 ASP A1153     -12.324  31.010   2.997  1.00  0.00           O  
ATOM   2456  N   LYS A1154     -12.956  27.097   5.409  1.00  0.00           N  
ATOM   2457  CA  LYS A1154     -13.819  25.948   5.156  1.00  0.00           C  
ATOM   2458  C   LYS A1154     -13.325  24.723   5.918  1.00  0.00           C  
ATOM   2459  O   LYS A1154     -13.495  23.589   5.470  1.00  0.00           O  
ATOM   2460  CB  LYS A1154     -13.889  25.646   3.659  1.00  0.00           C  
ATOM   2461  CG  LYS A1154     -14.258  26.841   2.797  1.00  0.00           C  
ATOM   2462  CD  LYS A1154     -14.138  26.510   1.319  1.00  0.00           C  
ATOM   2463  CE  LYS A1154     -14.299  27.753   0.460  1.00  0.00           C  
ATOM   2464  NZ  LYS A1154     -14.105  27.459  -0.986  1.00  0.00           N  
ATOM   2465  N   LEU A1155     -12.712  24.964   7.073  1.00  0.00           N  
ATOM   2466  CA  LEU A1155     -12.193  23.894   7.916  1.00  0.00           C  
ATOM   2467  C   LEU A1155     -12.721  24.072   9.336  1.00  0.00           C  
ATOM   2468  O   LEU A1155     -12.593  25.146   9.924  1.00  0.00           O  
ATOM   2469  CB  LEU A1155     -10.663  23.927   7.929  1.00  0.00           C  
ATOM   2470  CG  LEU A1155      -9.863  22.626   8.070  1.00  0.00           C  
ATOM   2471  CD1 LEU A1155      -8.430  22.946   8.472  1.00  0.00           C  
ATOM   2472  CD2 LEU A1155     -10.484  21.654   9.062  1.00  0.00           C  
ATOM   2473  N   ARG A1156     -13.314  23.016   9.883  1.00  0.00           N  
ATOM   2474  CA  ARG A1156     -13.804  23.047  11.254  1.00  0.00           C  
ATOM   2475  C   ARG A1156     -13.470  21.748  11.976  1.00  0.00           C  
ATOM   2476  O   ARG A1156     -13.137  20.744  11.346  1.00  0.00           O  
ATOM   2477  CB  ARG A1156     -15.316  23.273  11.281  1.00  0.00           C  
ATOM   2478  CG  ARG A1156     -16.126  22.013  11.030  1.00  0.00           C  
ATOM   2479  CD  ARG A1156     -17.607  22.312  10.935  1.00  0.00           C  
ATOM   2480  NE  ARG A1156     -18.383  21.101  10.687  1.00  0.00           N  
ATOM   2481  CZ  ARG A1156     -19.675  21.090  10.380  1.00  0.00           C  
ATOM   2482  NH1 ARG A1156     -20.346  22.230  10.278  1.00  0.00           N  
ATOM   2483  NH2 ARG A1156     -20.299  19.939  10.172  1.00  0.00           N  
ATOM   2484  N   PHE A1157     -13.566  21.775  13.300  1.00  0.00           N  
ATOM   2485  CA  PHE A1157     -13.357  20.582  14.106  1.00  0.00           C  
ATOM   2486  C   PHE A1157     -14.617  20.256  14.897  1.00  0.00           C  
ATOM   2487  O   PHE A1157     -15.008  21.004  15.792  1.00  0.00           O  
ATOM   2488  CB  PHE A1157     -12.165  20.768  15.043  1.00  0.00           C  
ATOM   2489  CG  PHE A1157     -10.835  20.654  14.356  1.00  0.00           C  
ATOM   2490  CD1 PHE A1157     -10.306  21.724  13.652  1.00  0.00           C  
ATOM   2491  CD2 PHE A1157     -10.114  19.472  14.412  1.00  0.00           C  
ATOM   2492  CE1 PHE A1157      -9.082  21.618  13.018  1.00  0.00           C  
ATOM   2493  CE2 PHE A1157      -8.888  19.359  13.781  1.00  0.00           C  
ATOM   2494  CZ  PHE A1157      -8.372  20.434  13.083  1.00  0.00           C  
ATOM   2495  N   ARG A1158     -15.252  19.140  14.555  1.00  0.00           N  
ATOM   2496  CA  ARG A1158     -16.512  18.761  15.184  1.00  0.00           C  
ATOM   2497  C   ARG A1158     -16.332  17.674  16.235  1.00  0.00           C  
ATOM   2498  O   ARG A1158     -15.828  16.588  15.948  1.00  0.00           O  
ATOM   2499  CB  ARG A1158     -17.527  18.299  14.136  1.00  0.00           C  
ATOM   2500  CG  ARG A1158     -18.968  18.489  14.572  1.00  0.00           C  
ATOM   2501  CD  ARG A1158     -19.948  17.739  13.686  1.00  0.00           C  
ATOM   2502  NE  ARG A1158     -20.300  16.437  14.245  1.00  0.00           N  
ATOM   2503  CZ  ARG A1158     -19.844  15.276  13.788  1.00  0.00           C  
ATOM   2504  NH1 ARG A1158     -19.016  15.246  12.755  1.00  0.00           N  
ATOM   2505  NH2 ARG A1158     -20.220  14.142  14.363  1.00  0.00           N  
ATOM   2506  N   GLN A1159     -16.750  17.982  17.456  1.00  0.00           N  
ATOM   2507  CA  GLN A1159     -16.770  17.015  18.539  1.00  0.00           C  
ATOM   2508  C   GLN A1159     -18.098  16.282  18.478  1.00  0.00           C  
ATOM   2509  O   GLN A1159     -19.144  16.925  18.411  1.00  0.00           O  
ATOM   2510  CB  GLN A1159     -16.654  17.752  19.874  1.00  0.00           C  
ATOM   2511  CG  GLN A1159     -16.776  16.885  21.114  1.00  0.00           C  
ATOM   2512  CD  GLN A1159     -16.865  17.711  22.387  1.00  0.00           C  
ATOM   2513  OE1 GLN A1159     -17.554  18.732  22.431  1.00  0.00           O  
ATOM   2514  NE2 GLN A1159     -16.169  17.272  23.428  1.00  0.00           N  
ATOM   2515  N   HIS A1160     -18.090  14.951  18.485  1.00  0.00           N  
ATOM   2516  CA  HIS A1160     -19.384  14.279  18.590  1.00  0.00           C  
ATOM   2517  C   HIS A1160     -19.858  13.913  19.991  1.00  0.00           C  
ATOM   2518  O   HIS A1160     -19.123  14.021  20.977  1.00  0.00           O  
ATOM   2519  CB  HIS A1160     -19.642  13.157  17.566  1.00  0.00           C  
ATOM   2520  CG  HIS A1160     -18.416  12.476  17.049  1.00  0.00           C  
ATOM   2521  ND1 HIS A1160     -17.958  11.282  17.561  1.00  0.00           N  
ATOM   2522  CD2 HIS A1160     -17.594  12.786  16.020  1.00  0.00           C  
ATOM   2523  CE1 HIS A1160     -16.887  10.901  16.889  1.00  0.00           C  
ATOM   2524  NE2 HIS A1160     -16.644  11.797  15.949  1.00  0.00           N  
ATOM   2525  N   MET A1161     -21.113  13.472  20.036  1.00  0.00           N  
ATOM   2526  CA  MET A1161     -21.953  13.722  21.205  1.00  0.00           C  
ATOM   2527  C   MET A1161     -22.960  12.598  21.424  1.00  0.00           C  
ATOM   2528  O   MET A1161     -24.069  12.618  20.881  1.00  0.00           O  
ATOM   2529  CB  MET A1161     -22.706  15.061  21.000  1.00  0.00           C  
ATOM   2530  CG  MET A1161     -24.135  14.841  20.366  1.00  0.00           C  
ATOM   2531  SD  MET A1161     -24.545  16.115  19.125  1.00  0.00           S  
ATOM   2532  CE  MET A1161     -26.295  15.711  18.843  1.00  0.00           C  
ATOM   2533  N   GLU A1448     -22.563  11.616  22.227  1.00  0.00           N  
ATOM   2534  CA  GLU A1448     -23.428  10.488  22.550  1.00  0.00           C  
ATOM   2535  C   GLU A1448     -23.945   9.816  21.279  1.00  0.00           C  
ATOM   2536  O   GLU A1448     -25.137   9.529  21.155  1.00  0.00           O  
ATOM   2537  CB  GLU A1448     -24.597  10.941  23.433  1.00  0.00           C  
ATOM   2538  CG  GLU A1448     -24.222  11.974  24.497  1.00  0.00           C  
ATOM   2539  CD  GLU A1448     -23.132  11.491  25.437  1.00  0.00           C  
ATOM   2540  OE1 GLU A1448     -22.310  12.326  25.871  1.00  0.00           O  
ATOM   2541  OE2 GLU A1448     -23.095  10.280  25.744  1.00  0.00           O  
ATOM   2542  N   ASN A1449     -23.037   9.575  20.336  1.00  0.00           N  
ATOM   2543  CA  ASN A1449     -23.393   8.936  19.073  1.00  0.00           C  
ATOM   2544  C   ASN A1449     -22.275   8.045  18.539  1.00  0.00           C  
ATOM   2545  O   ASN A1449     -21.389   7.630  19.286  1.00  0.00           O  
ATOM   2546  CB  ASN A1449     -23.801   9.985  18.028  1.00  0.00           C  
ATOM   2547  CG  ASN A1449     -22.635  10.452  17.169  1.00  0.00           C  
ATOM   2548  OD1 ASN A1449     -22.245  11.619  17.215  1.00  0.00           O  
ATOM   2549  ND2 ASN A1449     -22.081   9.544  16.373  1.00  0.00           N  
ATOM   2550  N   ALA A1455     -17.150   6.711  26.670  1.00  0.00           N  
ATOM   2551  CA  ALA A1455     -16.851   5.925  25.479  1.00  0.00           C  
ATOM   2552  C   ALA A1455     -15.645   6.490  24.735  1.00  0.00           C  
ATOM   2553  O   ALA A1455     -14.602   5.841  24.645  1.00  0.00           O  
ATOM   2554  CB  ALA A1455     -18.066   5.863  24.564  1.00  0.00           C  
ATOM   2555  N   CYS A1456     -15.794   7.702  24.208  1.00  0.00           N  
ATOM   2556  CA  CYS A1456     -14.721   8.350  23.461  1.00  0.00           C  
ATOM   2557  C   CYS A1456     -14.973   9.841  23.256  1.00  0.00           C  
ATOM   2558  O   CYS A1456     -16.090  10.260  22.949  1.00  0.00           O  
ATOM   2559  CB  CYS A1456     -14.520   7.662  22.108  1.00  0.00           C  
ATOM   2560  SG  CYS A1456     -16.044   7.421  21.165  1.00  0.00           S  
ATOM   2561  N   ASP A1457     -13.922  10.634  23.435  1.00  0.00           N  
ATOM   2562  CA  ASP A1457     -13.972  12.064  23.164  1.00  0.00           C  
ATOM   2563  C   ASP A1457     -13.297  12.326  21.823  1.00  0.00           C  
ATOM   2564  O   ASP A1457     -12.078  12.479  21.750  1.00  0.00           O  
ATOM   2565  CB  ASP A1457     -13.266  12.841  24.276  1.00  0.00           C  
ATOM   2566  CG  ASP A1457     -13.489  14.339  24.178  1.00  0.00           C  
ATOM   2567  OD1 ASP A1457     -14.408  14.764  23.446  1.00  0.00           O  
ATOM   2568  OD2 ASP A1457     -12.745  15.093  24.841  1.00  0.00           O  
ATOM   2569  N   CYS A1458     -14.096  12.370  20.762  1.00  0.00           N  
ATOM   2570  CA  CYS A1458     -13.560  12.497  19.415  1.00  0.00           C  
ATOM   2571  C   CYS A1458     -13.819  13.873  18.821  1.00  0.00           C  
ATOM   2572  O   CYS A1458     -14.929  14.398  18.905  1.00  0.00           O  
ATOM   2573  CB  CYS A1458     -14.162  11.430  18.499  1.00  0.00           C  
ATOM   2574  SG  CYS A1458     -14.356   9.802  19.258  1.00  0.00           S  
ATOM   2575  N   TRP A1459     -12.782  14.452  18.225  1.00  0.00           N  
ATOM   2576  CA  TRP A1459     -12.928  15.657  17.422  1.00  0.00           C  
ATOM   2577  C   TRP A1459     -12.582  15.323  15.980  1.00  0.00           C  
ATOM   2578  O   TRP A1459     -11.477  14.867  15.691  1.00  0.00           O  
ATOM   2579  CB  TRP A1459     -12.014  16.771  17.933  1.00  0.00           C  
ATOM   2580  CG  TRP A1459     -12.486  17.413  19.200  1.00  0.00           C  
ATOM   2581  CD1 TRP A1459     -12.254  16.979  20.473  1.00  0.00           C  
ATOM   2582  CD2 TRP A1459     -13.265  18.611  19.320  1.00  0.00           C  
ATOM   2583  NE1 TRP A1459     -12.842  17.830  21.377  1.00  0.00           N  
ATOM   2584  CE2 TRP A1459     -13.468  18.840  20.695  1.00  0.00           C  
ATOM   2585  CE3 TRP A1459     -13.810  19.510  18.398  1.00  0.00           C  
ATOM   2586  CZ2 TRP A1459     -14.193  19.932  21.172  1.00  0.00           C  
ATOM   2587  CZ3 TRP A1459     -14.530  20.594  18.874  1.00  0.00           C  
ATOM   2588  CH2 TRP A1459     -14.715  20.794  20.248  1.00  0.00           C  
ATOM   2589  N   ASP A1460     -13.531  15.541  15.077  1.00  0.00           N  
ATOM   2590  CA  ASP A1460     -13.313  15.244  13.668  1.00  0.00           C  
ATOM   2591  C   ASP A1460     -13.001  16.501  12.873  1.00  0.00           C  
ATOM   2592  O   ASP A1460     -13.769  17.463  12.889  1.00  0.00           O  
ATOM   2593  CB  ASP A1460     -14.534  14.541  13.067  1.00  0.00           C  
ATOM   2594  CG  ASP A1460     -14.640  13.091  13.493  1.00  0.00           C  
ATOM   2595  OD1 ASP A1460     -13.722  12.601  14.183  1.00  0.00           O  
ATOM   2596  OD2 ASP A1460     -15.643  12.439  13.134  1.00  0.00           O  
ATOM   2597  N   ALA A1461     -11.865  16.492  12.184  1.00  0.00           N  
ATOM   2598  CA  ALA A1461     -11.550  17.557  11.249  1.00  0.00           C  
ATOM   2599  C   ALA A1461     -12.473  17.411  10.051  1.00  0.00           C  
ATOM   2600  O   ALA A1461     -12.451  16.395   9.358  1.00  0.00           O  
ATOM   2601  CB  ALA A1461     -10.099  17.481  10.819  1.00  0.00           C  
ATOM   2602  N   GLU A1462     -13.302  18.422   9.827  1.00  0.00           N  
ATOM   2603  CA  GLU A1462     -14.248  18.398   8.722  1.00  0.00           C  
ATOM   2604  C   GLU A1462     -14.000  19.553   7.765  1.00  0.00           C  
ATOM   2605  O   GLU A1462     -13.711  20.673   8.188  1.00  0.00           O  
ATOM   2606  CB  GLU A1462     -15.686  18.444   9.240  1.00  0.00           C  
ATOM   2607  CG  GLU A1462     -16.107  17.204  10.010  1.00  0.00           C  
ATOM   2608  CD  GLU A1462     -17.545  17.273  10.486  1.00  0.00           C  
ATOM   2609  OE1 GLU A1462     -18.042  18.393  10.728  1.00  0.00           O  
ATOM   2610  OE2 GLU A1462     -18.178  16.204  10.621  1.00  0.00           O  
ATOM   2611  N   SER A1463     -14.110  19.270   6.473  1.00  0.00           N  
ATOM   2612  CA  SER A1463     -13.940  20.290   5.450  1.00  0.00           C  
ATOM   2613  C   SER A1463     -15.239  20.468   4.681  1.00  0.00           C  
ATOM   2614  O   SER A1463     -15.990  19.510   4.489  1.00  0.00           O  
ATOM   2615  CB  SER A1463     -12.818  19.900   4.489  1.00  0.00           C  
ATOM   2616  OG  SER A1463     -13.166  18.746   3.743  1.00  0.00           O  
ATOM   2617  N   LYS A1464     -15.505  21.695   4.246  1.00  0.00           N  
ATOM   2618  CA  LYS A1464     -16.720  21.979   3.494  1.00  0.00           C  
ATOM   2619  C   LYS A1464     -16.493  21.835   1.994  1.00  0.00           C  
ATOM   2620  O   LYS A1464     -15.654  22.523   1.413  1.00  0.00           O  
ATOM   2621  CB  LYS A1464     -17.255  23.374   3.819  1.00  0.00           C  
ATOM   2622  CG  LYS A1464     -18.660  23.616   3.290  1.00  0.00           C  
ATOM   2623  CD  LYS A1464     -19.121  25.041   3.536  1.00  0.00           C  
ATOM   2624  CE  LYS A1464     -20.540  25.243   3.025  1.00  0.00           C  
ATOM   2625  NZ  LYS A1464     -21.017  26.637   3.241  1.00  0.00           N  
ATOM   2626  N   THR A1465     -17.250  20.935   1.375  1.00  0.00           N  
ATOM   2627  CA  THR A1465     -17.144  20.689  -0.058  1.00  0.00           C  
ATOM   2628  C   THR A1465     -18.507  20.822  -0.731  1.00  0.00           C  
ATOM   2629  O   THR A1465     -19.485  21.218  -0.096  1.00  0.00           O  
ATOM   2630  CB  THR A1465     -16.579  19.283  -0.347  1.00  0.00           C  
ATOM   2631  OG1 THR A1465     -17.433  18.291   0.236  1.00  0.00           O  
ATOM   2632  CG2 THR A1465     -15.176  19.138   0.227  1.00  0.00           C  
ATOM   2633  N   SER A1475     -18.564  20.489  -2.017  1.00  0.00           N  
ATOM   2634  CA  SER A1475     -19.819  20.520  -2.762  1.00  0.00           C  
ATOM   2635  C   SER A1475     -20.765  19.428  -2.271  1.00  0.00           C  
ATOM   2636  O   SER A1475     -21.952  19.427  -2.600  1.00  0.00           O  
ATOM   2637  CB  SER A1475     -19.560  20.360  -4.261  1.00  0.00           C  
ATOM   2638  OG  SER A1475     -19.019  19.083  -4.552  1.00  0.00           O  
ATOM   2639  N   TYR A1684     -20.228  18.501  -1.484  1.00  0.00           N  
ATOM   2640  CA  TYR A1684     -21.023  17.439  -0.880  1.00  0.00           C  
ATOM   2641  C   TYR A1684     -21.435  17.825   0.537  1.00  0.00           C  
ATOM   2642  O   TYR A1684     -22.109  17.060   1.227  1.00  0.00           O  
ATOM   2643  CB  TYR A1684     -20.230  16.132  -0.841  1.00  0.00           C  
ATOM   2644  CG  TYR A1684     -19.808  15.612  -2.197  1.00  0.00           C  
ATOM   2645  CD1 TYR A1684     -18.609  16.014  -2.776  1.00  0.00           C  
ATOM   2646  CD2 TYR A1684     -20.602  14.710  -2.894  1.00  0.00           C  
ATOM   2647  CE1 TYR A1684     -18.217  15.537  -4.012  1.00  0.00           C  
ATOM   2648  CE2 TYR A1684     -20.218  14.228  -4.131  1.00  0.00           C  
ATOM   2649  CZ  TYR A1684     -19.026  14.644  -4.685  1.00  0.00           C  
ATOM   2650  OH  TYR A1684     -18.640  14.166  -5.917  1.00  0.00           O  
ATOM   2651  N   GLY A1692     -21.022  19.014   0.965  1.00  0.00           N  
ATOM   2652  CA  GLY A1692     -21.269  19.466   2.328  1.00  0.00           C  
ATOM   2653  C   GLY A1692     -20.050  19.246   3.202  1.00  0.00           C  
ATOM   2654  O   GLY A1692     -18.933  19.117   2.700  1.00  0.00           O  
ATOM   2655  N   TRP A1693     -20.260  19.205   4.513  1.00  0.00           N  
ATOM   2656  CA  TRP A1693     -19.169  18.968   5.448  1.00  0.00           C  
ATOM   2657  C   TRP A1693     -18.825  17.483   5.520  1.00  0.00           C  
ATOM   2658  O   TRP A1693     -19.660  16.659   5.891  1.00  0.00           O  
ATOM   2659  CB  TRP A1693     -19.514  19.510   6.837  1.00  0.00           C  
ATOM   2660  CG  TRP A1693     -19.552  21.008   6.899  1.00  0.00           C  
ATOM   2661  CD1 TRP A1693     -20.644  21.809   6.727  1.00  0.00           C  
ATOM   2662  CD2 TRP A1693     -18.446  21.886   7.146  1.00  0.00           C  
ATOM   2663  NE1 TRP A1693     -20.288  23.130   6.852  1.00  0.00           N  
ATOM   2664  CE2 TRP A1693     -18.944  23.205   7.110  1.00  0.00           C  
ATOM   2665  CE3 TRP A1693     -17.084  21.686   7.394  1.00  0.00           C  
ATOM   2666  CZ2 TRP A1693     -18.128  24.318   7.313  1.00  0.00           C  
ATOM   2667  CZ3 TRP A1693     -16.275  22.793   7.595  1.00  0.00           C  
ATOM   2668  CH2 TRP A1693     -16.801  24.091   7.555  1.00  0.00           C  
ATOM   2669  N   ILE A1700     -17.590  17.152   5.155  1.00  0.00           N  
ATOM   2670  CA  ILE A1700     -17.130  15.768   5.160  1.00  0.00           C  
ATOM   2671  C   ILE A1700     -16.023  15.552   6.190  1.00  0.00           C  
ATOM   2672  O   ILE A1700     -15.186  16.426   6.409  1.00  0.00           O  
ATOM   2673  CB  ILE A1700     -16.621  15.337   3.770  1.00  0.00           C  
ATOM   2674  CG1 ILE A1700     -15.491  16.261   3.305  1.00  0.00           C  
ATOM   2675  CG2 ILE A1700     -17.761  15.338   2.762  1.00  0.00           C  
ATOM   2676  CD1 ILE A1700     -14.738  15.753   2.098  1.00  0.00           C  
ATOM   2677  N   GLU A1701     -16.029  14.381   6.818  1.00  0.00           N  
ATOM   2678  CA  GLU A1701     -15.012  14.026   7.802  1.00  0.00           C  
ATOM   2679  C   GLU A1701     -13.731  13.576   7.104  1.00  0.00           C  
ATOM   2680  O   GLU A1701     -13.701  12.523   6.465  1.00  0.00           O  
ATOM   2681  CB  GLU A1701     -15.539  12.929   8.733  1.00  0.00           C  
ATOM   2682  CG  GLU A1701     -14.597  12.546   9.865  1.00  0.00           C  
ATOM   2683  CD  GLU A1701     -13.644  11.429   9.486  1.00  0.00           C  
ATOM   2684  OE1 GLU A1701     -12.503  11.423   9.993  1.00  0.00           O  
ATOM   2685  OE2 GLU A1701     -14.035  10.556   8.683  1.00  0.00           O  
ATOM   2686  N   ILE A1702     -12.675  14.375   7.228  1.00  0.00           N  
ATOM   2687  CA  ILE A1702     -11.411  14.077   6.555  1.00  0.00           C  
ATOM   2688  C   ILE A1702     -10.331  13.554   7.503  1.00  0.00           C  
ATOM   2689  O   ILE A1702      -9.461  12.786   7.094  1.00  0.00           O  
ATOM   2690  CB  ILE A1702     -10.876  15.294   5.765  1.00  0.00           C  
ATOM   2691  CG1 ILE A1702     -10.639  16.484   6.699  1.00  0.00           C  
ATOM   2692  CG2 ILE A1702     -11.839  15.665   4.645  1.00  0.00           C  
ATOM   2693  CD1 ILE A1702     -10.115  17.718   6.001  1.00  0.00           C  
ATOM   2694  N   VAL A1703     -10.385  13.973   8.764  1.00  0.00           N  
ATOM   2695  CA  VAL A1703      -9.444  13.489   9.772  1.00  0.00           C  
ATOM   2696  C   VAL A1703     -10.132  13.299  11.121  1.00  0.00           C  
ATOM   2697  O   VAL A1703     -10.646  14.253  11.705  1.00  0.00           O  
ATOM   2698  CB  VAL A1703      -8.244  14.445   9.958  1.00  0.00           C  
ATOM   2699  CG1 VAL A1703      -7.279  13.891  10.997  1.00  0.00           C  
ATOM   2700  CG2 VAL A1703      -7.528  14.678   8.639  1.00  0.00           C  
ATOM   2701  N   GLY A1704     -10.142  12.063  11.608  1.00  0.00           N  
ATOM   2702  CA  GLY A1704     -10.693  11.769  12.924  1.00  0.00           C  
ATOM   2703  C   GLY A1704      -9.618  11.827  13.990  1.00  0.00           C  
ATOM   2704  O   GLY A1704      -8.502  11.354  13.780  1.00  0.00           O  
ATOM   2705  N   CYS A1705      -9.948  12.417  15.134  1.00  0.00           N  
ATOM   2706  CA  CYS A1705      -9.012  12.498  16.251  1.00  0.00           C  
ATOM   2707  C   CYS A1705      -9.726  12.176  17.558  1.00  0.00           C  
ATOM   2708  O   CYS A1705     -10.414  13.024  18.128  1.00  0.00           O  
ATOM   2709  CB  CYS A1705      -8.367  13.884  16.320  1.00  0.00           C  
ATOM   2710  SG  CYS A1705      -6.977  13.998  17.470  1.00  0.00           S  
ATOM   2711  N   ALA A1706      -9.554  10.946  18.028  1.00  0.00           N  
ATOM   2712  CA  ALA A1706     -10.281  10.466  19.194  1.00  0.00           C  
ATOM   2713  C   ALA A1706      -9.409  10.385  20.442  1.00  0.00           C  
ATOM   2714  O   ALA A1706      -8.297   9.860  20.403  1.00  0.00           O  
ATOM   2715  CB  ALA A1706     -10.904   9.110  18.900  1.00  0.00           C  
ATOM   2716  N   ASP A1707      -9.925  10.917  21.546  1.00  0.00           N  
ATOM   2717  CA  ASP A1707      -9.303  10.739  22.850  1.00  0.00           C  
ATOM   2718  C   ASP A1707     -10.044   9.613  23.560  1.00  0.00           C  
ATOM   2719  O   ASP A1707     -11.258   9.686  23.754  1.00  0.00           O  
ATOM   2720  CB  ASP A1707      -9.374  12.030  23.666  1.00  0.00           C  
ATOM   2721  CG  ASP A1707      -8.563  11.959  24.947  1.00  0.00           C  
ATOM   2722  OD1 ASP A1707      -8.029  10.874  25.264  1.00  0.00           O  
ATOM   2723  OD2 ASP A1707      -8.459  12.993  25.640  1.00  0.00           O  
ATOM   2724  N   ARG A1708      -9.315   8.573  23.947  1.00  0.00           N  
ATOM   2725  CA  ARG A1708      -9.951   7.354  24.427  1.00  0.00           C  
ATOM   2726  C   ARG A1708      -9.338   6.834  25.724  1.00  0.00           C  
ATOM   2727  O   ARG A1708      -8.139   6.562  25.792  1.00  0.00           O  
ATOM   2728  CB  ARG A1708      -9.878   6.278  23.341  1.00  0.00           C  
ATOM   2729  CG  ARG A1708     -11.013   5.273  23.369  1.00  0.00           C  
ATOM   2730  CD  ARG A1708     -11.009   4.430  22.106  1.00  0.00           C  
ATOM   2731  NE  ARG A1708     -11.146   5.251  20.906  1.00  0.00           N  
ATOM   2732  CZ  ARG A1708     -10.927   4.814  19.670  1.00  0.00           C  
ATOM   2733  NH1 ARG A1708     -10.552   3.558  19.463  1.00  0.00           N  
ATOM   2734  NH2 ARG A1708     -11.079   5.634  18.639  1.00  0.00           N  
ATOM   2735  N   SER A1709     -10.174   6.698  26.749  1.00  0.00           N  
ATOM   2736  CA  SER A1709      -9.748   6.136  28.025  1.00  0.00           C  
ATOM   2737  C   SER A1709      -9.760   4.611  27.952  1.00  0.00           C  
ATOM   2738  O   SER A1709      -8.728   3.964  28.134  1.00  0.00           O  
ATOM   2739  CB  SER A1709     -10.654   6.622  29.158  1.00  0.00           C  
ATOM   2740  OG  SER A1709     -10.638   8.036  29.252  1.00  0.00           O  
ATOM   2741  N   CYS A1710     -10.934   4.046  27.685  1.00  0.00           N  
ATOM   2742  CA  CYS A1710     -11.068   2.609  27.466  1.00  0.00           C  
ATOM   2743  C   CYS A1710     -11.028   2.315  25.971  1.00  0.00           C  
ATOM   2744  O   CYS A1710     -11.915   2.731  25.225  1.00  0.00           O  
ATOM   2745  CB  CYS A1710     -12.369   2.087  28.078  1.00  0.00           C  
ATOM   2746  SG  CYS A1710     -12.442   2.206  29.879  1.00  0.00           S  
ATOM   2747  N   TYR A1711      -9.999   1.593  25.540  1.00  0.00           N  
ATOM   2748  CA  TYR A1711      -9.739   1.407  24.114  1.00  0.00           C  
ATOM   2749  C   TYR A1711      -9.820  -0.049  23.653  1.00  0.00           C  
ATOM   2750  O   TYR A1711     -10.439  -0.884  24.313  1.00  0.00           O  
ATOM   2751  CB  TYR A1711      -8.388   2.025  23.737  1.00  0.00           C  
ATOM   2752  CG  TYR A1711      -7.241   1.580  24.615  1.00  0.00           C  
ATOM   2753  CD1 TYR A1711      -7.157   1.982  25.943  1.00  0.00           C  
ATOM   2754  CD2 TYR A1711      -6.238   0.766  24.114  1.00  0.00           C  
ATOM   2755  CE1 TYR A1711      -6.111   1.575  26.747  1.00  0.00           C  
ATOM   2756  CE2 TYR A1711      -5.186   0.357  24.911  1.00  0.00           C  
ATOM   2757  CZ  TYR A1711      -5.127   0.763  26.225  1.00  0.00           C  
ATOM   2758  OH  TYR A1711      -4.078   0.353  27.015  1.00  0.00           O  
ATOM   2759  N   ASP A1725      -9.189  -0.344  22.519  1.00  0.00           N  
ATOM   2760  CA  ASP A1725      -9.367  -1.637  21.859  1.00  0.00           C  
ATOM   2761  C   ASP A1725      -8.157  -2.572  21.964  1.00  0.00           C  
ATOM   2762  O   ASP A1725      -8.185  -3.689  21.446  1.00  0.00           O  
ATOM   2763  CB  ASP A1725      -9.764  -1.435  20.394  1.00  0.00           C  
ATOM   2764  CG  ASP A1725     -10.759  -2.474  19.910  1.00  0.00           C  
ATOM   2765  OD1 ASP A1725     -11.030  -3.438  20.656  1.00  0.00           O  
ATOM   2766  OD2 ASP A1725     -11.276  -2.322  18.783  1.00  0.00           O  
ATOM   2767  N   LEU A1726      -7.098  -2.114  22.626  1.00  0.00           N  
ATOM   2768  CA  LEU A1726      -5.987  -2.993  22.981  1.00  0.00           C  
ATOM   2769  C   LEU A1726      -6.413  -3.905  24.117  1.00  0.00           C  
ATOM   2770  O   LEU A1726      -6.044  -5.080  24.162  1.00  0.00           O  
ATOM   2771  CB  LEU A1726      -4.771  -2.183  23.425  1.00  0.00           C  
ATOM   2772  CG  LEU A1726      -3.505  -2.237  22.576  1.00  0.00           C  
ATOM   2773  CD1 LEU A1726      -2.536  -1.152  23.007  1.00  0.00           C  
ATOM   2774  CD2 LEU A1726      -2.866  -3.611  22.683  1.00  0.00           C  
ATOM   2775  N   SER A1727      -7.192  -3.343  25.036  1.00  0.00           N  
ATOM   2776  CA  SER A1727      -7.667  -4.062  26.210  1.00  0.00           C  
ATOM   2777  C   SER A1727      -8.452  -5.311  25.830  1.00  0.00           C  
ATOM   2778  O   SER A1727      -8.322  -6.353  26.469  1.00  0.00           O  
ATOM   2779  CB  SER A1727      -8.526  -3.145  27.085  1.00  0.00           C  
ATOM   2780  OG  SER A1727      -9.598  -2.589  26.345  1.00  0.00           O  
ATOM   2781  N   CYS A1728      -9.269  -5.199  24.788  1.00  0.00           N  
ATOM   2782  CA  CYS A1728     -10.028  -6.338  24.295  1.00  0.00           C  
ATOM   2783  C   CYS A1728      -9.105  -7.322  23.586  1.00  0.00           C  
ATOM   2784  O   CYS A1728      -9.180  -8.530  23.812  1.00  0.00           O  
ATOM   2785  CB  CYS A1728     -11.134  -5.875  23.347  1.00  0.00           C  
ATOM   2786  SG  CYS A1728     -12.296  -4.698  24.072  1.00  0.00           S  
ATOM   2787  N   HIS A1729      -8.227  -6.793  22.738  1.00  0.00           N  
ATOM   2788  CA  HIS A1729      -7.322  -7.616  21.937  1.00  0.00           C  
ATOM   2789  C   HIS A1729      -6.387  -8.497  22.761  1.00  0.00           C  
ATOM   2790  O   HIS A1729      -6.512  -9.722  22.753  1.00  0.00           O  
ATOM   2791  CB  HIS A1729      -6.502  -6.746  20.981  1.00  0.00           C  
ATOM   2792  CG  HIS A1729      -7.081  -6.655  19.606  1.00  0.00           C  
ATOM   2793  ND1 HIS A1729      -7.253  -5.458  18.945  1.00  0.00           N  
ATOM   2794  CD2 HIS A1729      -7.536  -7.617  18.769  1.00  0.00           C  
ATOM   2795  CE1 HIS A1729      -7.784  -5.687  17.758  1.00  0.00           C  
ATOM   2796  NE2 HIS A1729      -7.966  -6.989  17.626  1.00  0.00           N  
ATOM   2797  N   ALA A1730      -5.450  -7.869  23.463  1.00  0.00           N  
ATOM   2798  CA  ALA A1730      -4.430  -8.598  24.210  1.00  0.00           C  
ATOM   2799  C   ALA A1730      -5.008  -9.373  25.391  1.00  0.00           C  
ATOM   2800  O   ALA A1730      -4.470 -10.408  25.787  1.00  0.00           O  
ATOM   2801  CB  ALA A1730      -3.339  -7.646  24.683  1.00  0.00           C  
ATOM   2802  N   ARG A1731      -6.106  -8.871  25.947  1.00  0.00           N  
ATOM   2803  CA  ARG A1731      -6.699  -9.458  27.144  1.00  0.00           C  
ATOM   2804  C   ARG A1731      -8.073 -10.051  26.851  1.00  0.00           C  
ATOM   2805  O   ARG A1731      -8.219 -11.265  26.711  1.00  0.00           O  
ATOM   2806  CB  ARG A1731      -6.804  -8.401  28.245  1.00  0.00           C  
ATOM   2807  CG  ARG A1731      -5.592  -7.485  28.320  1.00  0.00           C  
ATOM   2808  CD  ARG A1731      -5.959  -6.108  28.842  1.00  0.00           C  
ATOM   2809  NE  ARG A1731      -5.078  -5.078  28.294  1.00  0.00           N  
ATOM   2810  CZ  ARG A1731      -5.183  -3.781  28.563  1.00  0.00           C  
ATOM   2811  NH1 ARG A1731      -6.129  -3.343  29.382  1.00  0.00           N  
ATOM   2812  NH2 ARG A1731      -4.337  -2.919  28.014  1.00  0.00           N  
ATOM   2813  N   ARG A1732      -1.997  -3.960  25.816  1.00  0.00           N  
ATOM   2814  CA  ARG A1732      -1.295  -4.415  27.009  1.00  0.00           C  
ATOM   2815  C   ARG A1732      -1.073  -3.270  27.993  1.00  0.00           C  
ATOM   2816  O   ARG A1732      -1.748  -2.241  27.927  1.00  0.00           O  
ATOM   2817  CB  ARG A1732       0.029  -5.064  26.632  1.00  0.00           C  
ATOM   2818  N   PHE A1733      -0.123  -3.455  28.903  1.00  0.00           N  
ATOM   2819  CA  PHE A1733       0.159  -2.461  29.930  1.00  0.00           C  
ATOM   2820  C   PHE A1733       1.632  -2.074  29.910  1.00  0.00           C  
ATOM   2821  O   PHE A1733       2.464  -2.790  29.353  1.00  0.00           O  
ATOM   2822  CB  PHE A1733      -0.203  -3.003  31.315  1.00  0.00           C  
ATOM   2823  CG  PHE A1733      -1.334  -3.993  31.307  1.00  0.00           C  
ATOM   2824  CD1 PHE A1733      -1.082  -5.349  31.162  1.00  0.00           C  
ATOM   2825  CD2 PHE A1733      -2.646  -3.572  31.455  1.00  0.00           C  
ATOM   2826  CE1 PHE A1733      -2.118  -6.266  31.156  1.00  0.00           C  
ATOM   2827  CE2 PHE A1733      -3.686  -4.485  31.452  1.00  0.00           C  
ATOM   2828  CZ  PHE A1733      -3.421  -5.834  31.302  1.00  0.00           C  
ATOM   2829  N   GLN A1734       1.949  -0.938  30.523  1.00  0.00           N  
ATOM   2830  CA  GLN A1734       3.332  -0.501  30.655  1.00  0.00           C  
ATOM   2831  C   GLN A1734       3.702  -0.380  32.127  1.00  0.00           C  
ATOM   2832  O   GLN A1734       3.027   0.310  32.890  1.00  0.00           O  
ATOM   2833  CB  GLN A1734       3.542   0.818  29.943  1.00  0.00           C  
ATOM   2834  N   LYS A1735       4.776  -1.056  32.521  1.00  0.00           N  
ATOM   2835  CA  LYS A1735       5.187  -1.069  33.920  1.00  0.00           C  
ATOM   2836  C   LYS A1735       5.989   0.165  34.317  1.00  0.00           C  
ATOM   2837  O   LYS A1735       7.219   0.129  34.389  1.00  0.00           O  
ATOM   2838  CB  LYS A1735       5.959  -2.352  34.255  1.00  0.00           C  
ATOM   2839  CG  LYS A1735       7.169  -2.623  33.370  1.00  0.00           C  
ATOM   2840  CD  LYS A1735       7.943  -3.842  33.855  1.00  0.00           C  
ATOM   2841  CE  LYS A1735       8.464  -3.645  35.271  1.00  0.00           C  
ATOM   2842  NZ  LYS A1735       9.205  -4.839  35.764  1.00  0.00           N  
ATOM   2843  N   THR A1736       5.280   1.263  34.568  1.00  0.00           N  
ATOM   2844  CA  THR A1736       5.893   2.448  35.149  1.00  0.00           C  
ATOM   2845  C   THR A1736       6.443   2.056  36.514  1.00  0.00           C  
ATOM   2846  O   THR A1736       5.767   1.382  37.292  1.00  0.00           O  
ATOM   2847  CB  THR A1736       4.876   3.566  35.280  1.00  0.00           C  
ATOM   2848  N   LEU A1737       7.673   2.480  36.792  1.00  0.00           N  
ATOM   2849  CA  LEU A1737       8.428   2.028  37.966  1.00  0.00           C  
ATOM   2850  C   LEU A1737       7.636   1.979  39.276  1.00  0.00           C  
ATOM   2851  O   LEU A1737       6.695   2.748  39.478  1.00  0.00           O  
ATOM   2852  CB  LEU A1737       9.689   2.872  38.139  1.00  0.00           C  
ATOM   2853  N   TYR A1765       8.044   1.069  40.159  1.00  0.00           N  
ATOM   2854  CA  TYR A1765       7.414   0.872  41.468  1.00  0.00           C  
ATOM   2855  C   TYR A1765       6.288  -0.161  41.425  1.00  0.00           C  
ATOM   2856  O   TYR A1765       5.404  -0.164  42.283  1.00  0.00           O  
ATOM   2857  CB  TYR A1765       6.916   2.197  42.044  1.00  0.00           C  
ATOM   2858  N   VAL A1767       6.335  -1.032  40.420  1.00  0.00           N  
ATOM   2859  CA  VAL A1767       5.392  -2.145  40.289  1.00  0.00           C  
ATOM   2860  C   VAL A1767       3.944  -1.705  40.067  1.00  0.00           C  
ATOM   2861  O   VAL A1767       3.018  -2.275  40.646  1.00  0.00           O  
ATOM   2862  CB  VAL A1767       5.493  -3.081  41.494  1.00  0.00           C  
ATOM   2863  N   GLU A1768       3.754  -0.692  39.227  1.00  0.00           N  
ATOM   2864  CA  GLU A1768       2.412  -0.262  38.851  1.00  0.00           C  
ATOM   2865  C   GLU A1768       2.166  -0.497  37.366  1.00  0.00           C  
ATOM   2866  O   GLU A1768       2.920  -0.017  36.518  1.00  0.00           O  
ATOM   2867  CB  GLU A1768       2.188   1.214  39.192  1.00  0.00           C  
ATOM   2868  CG  GLU A1768       0.783   1.709  38.862  1.00  0.00           C  
ATOM   2869  CD  GLU A1768       0.621   3.206  39.048  1.00  0.00           C  
ATOM   2870  OE1 GLU A1768       1.567   3.856  39.541  1.00  0.00           O  
ATOM   2871  OE2 GLU A1768      -0.457   3.735  38.701  1.00  0.00           O  
ATOM   2872  N   GLU A1770       1.110  -1.242  37.058  1.00  0.00           N  
ATOM   2873  CA  GLU A1770       0.727  -1.490  35.674  1.00  0.00           C  
ATOM   2874  C   GLU A1770      -0.185  -0.376  35.177  1.00  0.00           C  
ATOM   2875  O   GLU A1770      -1.247  -0.128  35.750  1.00  0.00           O  
ATOM   2876  CB  GLU A1770       0.032  -2.845  35.540  1.00  0.00           C  
ATOM   2877  CG  GLU A1770       0.928  -4.035  35.846  1.00  0.00           C  
ATOM   2878  CD  GLU A1770       0.206  -5.361  35.705  1.00  0.00           C  
ATOM   2879  OE1 GLU A1770      -1.021  -5.352  35.466  1.00  0.00           O  
ATOM   2880  OE2 GLU A1770       0.865  -6.413  35.834  1.00  0.00           O  
ATOM   2881  N   VAL A1771       0.238   0.295  34.111  1.00  0.00           N  
ATOM   2882  CA  VAL A1771      -0.509   1.426  33.576  1.00  0.00           C  
ATOM   2883  C   VAL A1771      -1.231   1.067  32.282  1.00  0.00           C  
ATOM   2884  O   VAL A1771      -0.610   0.619  31.318  1.00  0.00           O  
ATOM   2885  CB  VAL A1771       0.411   2.637  33.320  1.00  0.00           C  
ATOM   2886  CG1 VAL A1771      -0.384   3.802  32.751  1.00  0.00           C  
ATOM   2887  CG2 VAL A1771       1.120   3.047  34.601  1.00  0.00           C  
ATOM   2888  N   VAL A1772      -2.547   1.254  32.278  1.00  0.00           N  
ATOM   2889  CA  VAL A1772      -3.339   1.140  31.062  1.00  0.00           C  
ATOM   2890  C   VAL A1772      -3.372   2.519  30.413  1.00  0.00           C  
ATOM   2891  O   VAL A1772      -4.112   3.399  30.856  1.00  0.00           O  
ATOM   2892  CB  VAL A1772      -4.776   0.676  31.361  1.00  0.00           C  
ATOM   2893  CG1 VAL A1772      -5.551   0.479  30.070  1.00  0.00           C  
ATOM   2894  CG2 VAL A1772      -4.760  -0.608  32.177  1.00  0.00           C  
ATOM   2895  N   PRO A1773      -2.561   2.714  29.363  1.00  0.00           N  
ATOM   2896  CA  PRO A1773      -2.367   4.040  28.786  1.00  0.00           C  
ATOM   2897  C   PRO A1773      -3.576   4.552  28.011  1.00  0.00           C  
ATOM   2898  O   PRO A1773      -4.208   3.796  27.276  1.00  0.00           O  
ATOM   2899  CB  PRO A1773      -1.185   3.834  27.834  1.00  0.00           C  
ATOM   2900  CG  PRO A1773      -1.261   2.402  27.449  1.00  0.00           C  
ATOM   2901  CD  PRO A1773      -1.782   1.680  28.657  1.00  0.00           C  
ATOM   2902  N   ASN A1774      -3.894   5.831  28.190  1.00  0.00           N  
ATOM   2903  CA  ASN A1774      -4.873   6.495  27.342  1.00  0.00           C  
ATOM   2904  C   ASN A1774      -4.305   6.625  25.937  1.00  0.00           C  
ATOM   2905  O   ASN A1774      -3.087   6.668  25.757  1.00  0.00           O  
ATOM   2906  CB  ASN A1774      -5.220   7.880  27.890  1.00  0.00           C  
ATOM   2907  CG  ASN A1774      -6.198   7.825  29.046  1.00  0.00           C  
ATOM   2908  OD1 ASN A1774      -6.619   6.749  29.469  1.00  0.00           O  
ATOM   2909  ND2 ASN A1774      -6.567   8.991  29.564  1.00  0.00           N  
ATOM   2910  N   VAL A1775      -5.179   6.684  24.941  1.00  0.00           N  
ATOM   2911  CA  VAL A1775      -4.717   6.745  23.561  1.00  0.00           C  
ATOM   2912  C   VAL A1775      -5.411   7.832  22.739  1.00  0.00           C  
ATOM   2913  O   VAL A1775      -6.639   7.878  22.649  1.00  0.00           O  
ATOM   2914  CB  VAL A1775      -4.849   5.374  22.859  1.00  0.00           C  
ATOM   2915  CG1 VAL A1775      -6.312   4.990  22.694  1.00  0.00           C  
ATOM   2916  CG2 VAL A1775      -4.140   5.395  21.518  1.00  0.00           C  
ATOM   2917  N   ILE A1776      -4.609   8.715  22.152  1.00  0.00           N  
ATOM   2918  CA  ILE A1776      -5.112   9.676  21.181  1.00  0.00           C  
ATOM   2919  C   ILE A1776      -4.770   9.158  19.793  1.00  0.00           C  
ATOM   2920  O   ILE A1776      -3.602   8.914  19.486  1.00  0.00           O  
ATOM   2921  CB  ILE A1776      -4.504  11.080  21.378  1.00  0.00           C  
ATOM   2922  CG1 ILE A1776      -5.136  11.778  22.584  1.00  0.00           C  
ATOM   2923  CG2 ILE A1776      -4.712  11.933  20.138  1.00  0.00           C  
ATOM   2924  CD1 ILE A1776      -4.706  11.218  23.915  1.00  0.00           C  
ATOM   2925  N   GLU A1777      -5.788   8.970  18.960  1.00  0.00           N  
ATOM   2926  CA  GLU A1777      -5.567   8.420  17.629  1.00  0.00           C  
ATOM   2927  C   GLU A1777      -6.105   9.305  16.506  1.00  0.00           C  
ATOM   2928  O   GLU A1777      -7.276   9.210  16.137  1.00  0.00           O  
ATOM   2929  CB  GLU A1777      -6.136   7.000  17.520  1.00  0.00           C  
ATOM   2930  CG  GLU A1777      -7.649   6.907  17.611  1.00  0.00           C  
ATOM   2931  CD  GLU A1777      -8.182   5.595  17.068  1.00  0.00           C  
ATOM   2932  OE1 GLU A1777      -7.702   4.528  17.507  1.00  0.00           O  
ATOM   2933  OE2 GLU A1777      -9.086   5.631  16.206  1.00  0.00           O  
ATOM   2934  N   PRO A1778      -5.247  10.182  15.966  1.00  0.00           N  
ATOM   2935  CA  PRO A1778      -5.593  10.906  14.749  1.00  0.00           C  
ATOM   2936  C   PRO A1778      -5.507   9.999  13.521  1.00  0.00           C  
ATOM   2937  O   PRO A1778      -4.457   9.414  13.252  1.00  0.00           O  
ATOM   2938  CB  PRO A1778      -4.537  12.013  14.681  1.00  0.00           C  
ATOM   2939  CG  PRO A1778      -3.384  11.498  15.452  1.00  0.00           C  
ATOM   2940  CD  PRO A1778      -3.922  10.555  16.490  1.00  0.00           C  
ATOM   2941  N   SER A1779      -6.615   9.880  12.795  1.00  0.00           N  
ATOM   2942  CA  SER A1779      -6.678   9.042  11.603  1.00  0.00           C  
ATOM   2943  C   SER A1779      -6.995   9.885  10.373  1.00  0.00           C  
ATOM   2944  O   SER A1779      -7.993  10.604  10.344  1.00  0.00           O  
ATOM   2945  CB  SER A1779      -7.735   7.952  11.776  1.00  0.00           C  
ATOM   2946  OG  SER A1779      -9.002   8.519  12.057  1.00  0.00           O  
ATOM   2947  N   PHE A1782      -6.148   9.782   9.353  1.00  0.00           N  
ATOM   2948  CA  PHE A1782      -6.246  10.650   8.184  1.00  0.00           C  
ATOM   2949  C   PHE A1782      -6.836   9.947   6.966  1.00  0.00           C  
ATOM   2950  O   PHE A1782      -6.323   8.921   6.524  1.00  0.00           O  
ATOM   2951  CB  PHE A1782      -4.867  11.217   7.836  1.00  0.00           C  
ATOM   2952  CG  PHE A1782      -4.268  12.063   8.921  1.00  0.00           C  
ATOM   2953  CD1 PHE A1782      -3.770  11.482  10.078  1.00  0.00           C  
ATOM   2954  CD2 PHE A1782      -4.199  13.440   8.785  1.00  0.00           C  
ATOM   2955  CE1 PHE A1782      -3.220  12.259  11.080  1.00  0.00           C  
ATOM   2956  CE2 PHE A1782      -3.649  14.222   9.782  1.00  0.00           C  
ATOM   2957  CZ  PHE A1782      -3.159  13.630  10.932  1.00  0.00           C  
ATOM   2958  N   ARG A1783      -7.916  10.507   6.428  1.00  0.00           N  
ATOM   2959  CA  ARG A1783      -8.499  10.017   5.183  1.00  0.00           C  
ATOM   2960  C   ARG A1783      -7.825  10.715   4.006  1.00  0.00           C  
ATOM   2961  O   ARG A1783      -8.341  11.701   3.475  1.00  0.00           O  
ATOM   2962  CB  ARG A1783     -10.009  10.266   5.155  1.00  0.00           C  
ATOM   2963  CG  ARG A1783     -10.799   9.459   6.173  1.00  0.00           C  
ATOM   2964  CD  ARG A1783     -10.743   7.970   5.866  1.00  0.00           C  
ATOM   2965  NE  ARG A1783     -11.318   7.655   4.561  1.00  0.00           N  
ATOM   2966  CZ  ARG A1783     -12.581   7.290   4.366  1.00  0.00           C  
ATOM   2967  NH1 ARG A1783     -13.415   7.191   5.393  1.00  0.00           N  
ATOM   2968  NH2 ARG A1783     -13.012   7.024   3.141  1.00  0.00           N  
ATOM   2969  N   LEU A1784      -6.673  10.186   3.601  1.00  0.00           N  
ATOM   2970  CA  LEU A1784      -5.803  10.843   2.623  1.00  0.00           C  
ATOM   2971  C   LEU A1784      -6.476  11.181   1.292  1.00  0.00           C  
ATOM   2972  O   LEU A1784      -6.220  12.236   0.711  1.00  0.00           O  
ATOM   2973  CB  LEU A1784      -4.539  10.011   2.386  1.00  0.00           C  
ATOM   2974  CG  LEU A1784      -3.575   9.930   3.572  1.00  0.00           C  
ATOM   2975  CD1 LEU A1784      -2.432   8.976   3.277  1.00  0.00           C  
ATOM   2976  CD2 LEU A1784      -3.044  11.311   3.929  1.00  0.00           C  
ATOM   2977  N   GLY A1785      -7.330  10.282   0.812  1.00  0.00           N  
ATOM   2978  CA  GLY A1785      -8.030  10.488  -0.453  1.00  0.00           C  
ATOM   2979  C   GLY A1785      -9.034  11.622  -0.390  1.00  0.00           C  
ATOM   2980  O   GLY A1785      -9.150  12.413  -1.328  1.00  0.00           O  
ATOM   2981  N   ARG A1786      -9.767  11.698   0.719  1.00  0.00           N  
ATOM   2982  CA  ARG A1786     -10.707  12.794   0.944  1.00  0.00           C  
ATOM   2983  C   ARG A1786      -9.960  14.107   1.144  1.00  0.00           C  
ATOM   2984  O   ARG A1786     -10.384  15.153   0.654  1.00  0.00           O  
ATOM   2985  CB  ARG A1786     -11.586  12.510   2.160  1.00  0.00           C  
ATOM   2986  CG  ARG A1786     -12.595  11.400   1.957  1.00  0.00           C  
ATOM   2987  CD  ARG A1786     -13.411  11.188   3.216  1.00  0.00           C  
ATOM   2988  NE  ARG A1786     -14.414  10.143   3.049  1.00  0.00           N  
ATOM   2989  CZ  ARG A1786     -15.205   9.706   4.023  1.00  0.00           C  
ATOM   2990  NH1 ARG A1786     -15.111  10.225   5.241  1.00  0.00           N  
ATOM   2991  NH2 ARG A1786     -16.090   8.748   3.781  1.00  0.00           N  
ATOM   2992  N   ILE A1787      -8.851  14.043   1.876  1.00  0.00           N  
ATOM   2993  CA  ILE A1787      -7.980  15.195   2.051  1.00  0.00           C  
ATOM   2994  C   ILE A1787      -7.533  15.695   0.684  1.00  0.00           C  
ATOM   2995  O   ILE A1787      -7.571  16.894   0.404  1.00  0.00           O  
ATOM   2996  CB  ILE A1787      -6.739  14.845   2.898  1.00  0.00           C  
ATOM   2997  CG1 ILE A1787      -7.142  14.547   4.343  1.00  0.00           C  
ATOM   2998  CG2 ILE A1787      -5.724  15.980   2.860  1.00  0.00           C  
ATOM   2999  CD1 ILE A1787      -6.008  14.015   5.194  1.00  0.00           C  
ATOM   3000  N   MET A1788      -7.125  14.761  -0.168  1.00  0.00           N  
ATOM   3001  CA  MET A1788      -6.681  15.087  -1.516  1.00  0.00           C  
ATOM   3002  C   MET A1788      -7.801  15.735  -2.323  1.00  0.00           C  
ATOM   3003  O   MET A1788      -7.581  16.733  -3.009  1.00  0.00           O  
ATOM   3004  CB  MET A1788      -6.182  13.832  -2.229  1.00  0.00           C  
ATOM   3005  CG  MET A1788      -5.260  14.109  -3.403  1.00  0.00           C  
ATOM   3006  SD  MET A1788      -4.727  12.591  -4.213  1.00  0.00           S  
ATOM   3007  CE  MET A1788      -4.472  11.532  -2.791  1.00  0.00           C  
ATOM   3008  N   TYR A1789      -9.000  15.166  -2.237  1.00  0.00           N  
ATOM   3009  CA  TYR A1789     -10.143  15.701  -2.970  1.00  0.00           C  
ATOM   3010  C   TYR A1789     -10.539  17.084  -2.466  1.00  0.00           C  
ATOM   3011  O   TYR A1789     -10.933  17.951  -3.247  1.00  0.00           O  
ATOM   3012  CB  TYR A1789     -11.343  14.758  -2.897  1.00  0.00           C  
ATOM   3013  CG  TYR A1789     -12.533  15.273  -3.673  1.00  0.00           C  
ATOM   3014  CD1 TYR A1789     -12.581  15.162  -5.057  1.00  0.00           C  
ATOM   3015  CD2 TYR A1789     -13.600  15.885  -3.026  1.00  0.00           C  
ATOM   3016  CE1 TYR A1789     -13.661  15.638  -5.776  1.00  0.00           C  
ATOM   3017  CE2 TYR A1789     -14.684  16.365  -3.737  1.00  0.00           C  
ATOM   3018  CZ  TYR A1789     -14.710  16.239  -5.112  1.00  0.00           C  
ATOM   3019  OH  TYR A1789     -15.786  16.713  -5.827  1.00  0.00           O  
ATOM   3020  N   THR A1790     -10.438  17.281  -1.156  1.00  0.00           N  
ATOM   3021  CA  THR A1790     -10.742  18.571  -0.555  1.00  0.00           C  
ATOM   3022  C   THR A1790      -9.817  19.638  -1.121  1.00  0.00           C  
ATOM   3023  O   THR A1790     -10.245  20.760  -1.395  1.00  0.00           O  
ATOM   3024  CB  THR A1790     -10.598  18.529   0.974  1.00  0.00           C  
ATOM   3025  OG1 THR A1790     -11.490  17.544   1.510  1.00  0.00           O  
ATOM   3026  CG2 THR A1790     -10.924  19.890   1.576  1.00  0.00           C  
ATOM   3027  N   VAL A1791      -8.549  19.278  -1.303  1.00  0.00           N  
ATOM   3028  CA  VAL A1791      -7.581  20.181  -1.915  1.00  0.00           C  
ATOM   3029  C   VAL A1791      -8.021  20.570  -3.325  1.00  0.00           C  
ATOM   3030  O   VAL A1791      -7.918  21.732  -3.709  1.00  0.00           O  
ATOM   3031  CB  VAL A1791      -6.163  19.571  -1.953  1.00  0.00           C  
ATOM   3032  CG1 VAL A1791      -5.205  20.495  -2.685  1.00  0.00           C  
ATOM   3033  CG2 VAL A1791      -5.664  19.307  -0.544  1.00  0.00           C  
ATOM   3034  N   PHE A1792      -8.523  19.602  -4.087  1.00  0.00           N  
ATOM   3035  CA  PHE A1792      -9.013  19.884  -5.433  1.00  0.00           C  
ATOM   3036  C   PHE A1792     -10.059  20.994  -5.412  1.00  0.00           C  
ATOM   3037  O   PHE A1792      -9.908  22.008  -6.089  1.00  0.00           O  
ATOM   3038  CB  PHE A1792      -9.600  18.632  -6.093  1.00  0.00           C  
ATOM   3039  CG  PHE A1792      -8.597  17.541  -6.339  1.00  0.00           C  
ATOM   3040  CD1 PHE A1792      -8.967  16.210  -6.236  1.00  0.00           C  
ATOM   3041  CD2 PHE A1792      -7.287  17.843  -6.670  1.00  0.00           C  
ATOM   3042  CE1 PHE A1792      -8.050  15.200  -6.461  1.00  0.00           C  
ATOM   3043  CE2 PHE A1792      -6.366  16.836  -6.896  1.00  0.00           C  
ATOM   3044  CZ  PHE A1792      -6.749  15.512  -6.792  1.00  0.00           C  
ATOM   3045  N   GLU A1793     -11.111  20.799  -4.622  1.00  0.00           N  
ATOM   3046  CA  GLU A1793     -12.221  21.751  -4.568  1.00  0.00           C  
ATOM   3047  C   GLU A1793     -11.814  23.124  -4.038  1.00  0.00           C  
ATOM   3048  O   GLU A1793     -12.263  24.150  -4.549  1.00  0.00           O  
ATOM   3049  CB  GLU A1793     -13.378  21.194  -3.735  1.00  0.00           C  
ATOM   3050  CG  GLU A1793     -14.121  20.045  -4.394  1.00  0.00           C  
ATOM   3051  CD  GLU A1793     -15.581  19.983  -3.985  1.00  0.00           C  
ATOM   3052  OE1 GLU A1793     -16.298  19.084  -4.473  1.00  0.00           O  
ATOM   3053  OE2 GLU A1793     -16.014  20.837  -3.184  1.00  0.00           O  
ATOM   3054  N   HIS A1794     -10.962  23.137  -3.019  1.00  0.00           N  
ATOM   3055  CA  HIS A1794     -10.561  24.378  -2.360  1.00  0.00           C  
ATOM   3056  C   HIS A1794      -9.502  25.134  -3.149  1.00  0.00           C  
ATOM   3057  O   HIS A1794      -9.244  26.311  -2.896  1.00  0.00           O  
ATOM   3058  CB  HIS A1794     -10.019  24.073  -0.965  1.00  0.00           C  
ATOM   3059  CG  HIS A1794     -11.069  23.656   0.013  1.00  0.00           C  
ATOM   3060  ND1 HIS A1794     -10.910  23.795   1.375  1.00  0.00           N  
ATOM   3061  CD2 HIS A1794     -12.299  23.119  -0.170  1.00  0.00           C  
ATOM   3062  CE1 HIS A1794     -11.991  23.348   1.989  1.00  0.00           C  
ATOM   3063  NE2 HIS A1794     -12.850  22.935   1.074  1.00  0.00           N  
ATOM   3064  N   THR A1795      -8.893  24.448  -4.107  1.00  0.00           N  
ATOM   3065  CA  THR A1795      -7.729  24.969  -4.807  1.00  0.00           C  
ATOM   3066  C   THR A1795      -8.021  25.264  -6.280  1.00  0.00           C  
ATOM   3067  O   THR A1795      -7.277  25.990  -6.942  1.00  0.00           O  
ATOM   3068  CB  THR A1795      -6.548  23.989  -4.659  1.00  0.00           C  
ATOM   3069  OG1 THR A1795      -5.717  24.407  -3.569  1.00  0.00           O  
ATOM   3070  CG2 THR A1795      -5.728  23.926  -5.920  1.00  0.00           C  
ATOM   3071  N   PHE A1796      -9.123  24.710  -6.775  1.00  0.00           N  
ATOM   3072  CA  PHE A1796      -9.522  24.872  -8.169  1.00  0.00           C  
ATOM   3073  C   PHE A1796     -10.052  26.274  -8.467  1.00  0.00           C  
ATOM   3074  O   PHE A1796     -10.928  26.779  -7.764  1.00  0.00           O  
ATOM   3075  CB  PHE A1796     -10.579  23.825  -8.525  1.00  0.00           C  
ATOM   3076  CG  PHE A1796     -11.077  23.916  -9.936  1.00  0.00           C  
ATOM   3077  CD1 PHE A1796     -12.292  24.520 -10.217  1.00  0.00           C  
ATOM   3078  CD2 PHE A1796     -10.335  23.392 -10.983  1.00  0.00           C  
ATOM   3079  CE1 PHE A1796     -12.757  24.603 -11.517  1.00  0.00           C  
ATOM   3080  CE2 PHE A1796     -10.796  23.471 -12.284  1.00  0.00           C  
ATOM   3081  CZ  PHE A1796     -12.007  24.078 -12.551  1.00  0.00           C  
ATOM   3082  N   HIS A1797      -9.518  26.896  -9.515  1.00  0.00           N  
ATOM   3083  CA  HIS A1797      -9.975  28.216  -9.947  1.00  0.00           C  
ATOM   3084  C   HIS A1797     -10.143  28.284 -11.462  1.00  0.00           C  
ATOM   3085  O   HIS A1797      -9.650  27.425 -12.193  1.00  0.00           O  
ATOM   3086  CB  HIS A1797      -9.002  29.309  -9.499  1.00  0.00           C  
ATOM   3087  CG  HIS A1797      -8.712  29.304  -8.032  1.00  0.00           C  
ATOM   3088  ND1 HIS A1797      -9.694  29.461  -7.078  1.00  0.00           N  
ATOM   3089  CD2 HIS A1797      -7.546  29.179  -7.355  1.00  0.00           C  
ATOM   3090  CE1 HIS A1797      -9.147  29.422  -5.876  1.00  0.00           C  
ATOM   3091  NE2 HIS A1797      -7.844  29.253  -6.016  1.00  0.00           N  
ATOM   3092  N   VAL A1798     -10.840  29.319 -11.923  1.00  0.00           N  
ATOM   3093  CA  VAL A1798     -11.023  29.556 -13.350  1.00  0.00           C  
ATOM   3094  C   VAL A1798     -10.505  30.944 -13.718  1.00  0.00           C  
ATOM   3095  O   VAL A1798     -10.847  31.932 -13.068  1.00  0.00           O  
ATOM   3096  CB  VAL A1798     -12.507  29.443 -13.757  1.00  0.00           C  
ATOM   3097  CG1 VAL A1798     -12.677  29.716 -15.245  1.00  0.00           C  
ATOM   3098  CG2 VAL A1798     -13.058  28.070 -13.398  1.00  0.00           C  
ATOM   3099  N   ARG A1799      -9.677  31.014 -14.756  1.00  0.00           N  
ATOM   3100  CA  ARG A1799      -9.133  32.291 -15.214  1.00  0.00           C  
ATOM   3101  C   ARG A1799     -10.184  33.120 -15.962  1.00  0.00           C  
ATOM   3102  O   ARG A1799     -11.327  32.688 -16.116  1.00  0.00           O  
ATOM   3103  CB  ARG A1799      -7.869  32.074 -16.051  1.00  0.00           C  
ATOM   3104  CG  ARG A1799      -6.638  31.758 -15.204  1.00  0.00           C  
ATOM   3105  CD  ARG A1799      -5.559  31.052 -16.008  1.00  0.00           C  
ATOM   3106  NE  ARG A1799      -4.340  30.765 -15.243  1.00  0.00           N  
ATOM   3107  CZ  ARG A1799      -3.964  31.389 -14.129  1.00  0.00           C  
ATOM   3108  NH1 ARG A1799      -4.703  32.362 -13.614  1.00  0.00           N  
ATOM   3109  NH2 ARG A1799      -2.835  31.039 -13.528  1.00  0.00           N  
ATOM   3110  N   GLU A1800      -9.797  34.305 -16.423  1.00  0.00           N  
ATOM   3111  CA  GLU A1800     -10.768  35.300 -16.896  1.00  0.00           C  
ATOM   3112  C   GLU A1800     -11.387  35.058 -18.279  1.00  0.00           C  
ATOM   3113  O   GLU A1800     -12.610  35.013 -18.411  1.00  0.00           O  
ATOM   3114  CB  GLU A1800     -10.174  36.710 -16.817  1.00  0.00           C  
ATOM   3115  CG  GLU A1800     -10.116  37.272 -15.403  1.00  0.00           C  
ATOM   3116  CD  GLU A1800      -9.487  38.651 -15.340  1.00  0.00           C  
ATOM   3117  OE1 GLU A1800      -9.096  39.181 -16.402  1.00  0.00           O  
ATOM   3118  OE2 GLU A1800      -9.384  39.206 -14.225  1.00  0.00           O  
ATOM   3119  N   GLY A1801     -10.545  34.915 -19.300  1.00  0.00           N  
ATOM   3120  CA  GLY A1801     -11.000  34.845 -20.693  1.00  0.00           C  
ATOM   3121  C   GLY A1801     -12.118  33.861 -20.996  1.00  0.00           C  
ATOM   3122  O   GLY A1801     -12.331  32.898 -20.258  1.00  0.00           O  
ATOM   3123  N   ASP A1802     -12.825  34.103 -22.098  1.00  0.00           N  
ATOM   3124  CA  ASP A1802     -13.950  33.260 -22.501  1.00  0.00           C  
ATOM   3125  C   ASP A1802     -13.498  31.902 -23.034  1.00  0.00           C  
ATOM   3126  O   ASP A1802     -14.318  31.018 -23.290  1.00  0.00           O  
ATOM   3127  CB  ASP A1802     -14.841  33.991 -23.508  1.00  0.00           C  
ATOM   3128  CG  ASP A1802     -15.521  35.208 -22.903  1.00  0.00           C  
ATOM   3129  OD1 ASP A1802     -16.181  35.061 -21.851  1.00  0.00           O  
ATOM   3130  OD2 ASP A1802     -15.399  36.311 -23.482  1.00  0.00           O  
ATOM   3131  N   GLU A1803     -12.188  31.748 -23.208  1.00  0.00           N  
ATOM   3132  CA  GLU A1803     -11.592  30.423 -23.260  1.00  0.00           C  
ATOM   3133  C   GLU A1803     -11.373  29.999 -21.818  1.00  0.00           C  
ATOM   3134  O   GLU A1803     -10.250  29.706 -21.407  1.00  0.00           O  
ATOM   3135  CB  GLU A1803     -10.272  30.424 -24.032  1.00  0.00           C  
ATOM   3136  CG  GLU A1803     -10.338  29.696 -25.367  1.00  0.00           C  
ATOM   3137  CD  GLU A1803     -10.622  28.207 -25.213  1.00  0.00           C  
ATOM   3138  OE1 GLU A1803     -11.442  27.834 -24.347  1.00  0.00           O  
ATOM   3139  OE2 GLU A1803     -10.028  27.408 -25.967  1.00  0.00           O  
ATOM   3140  N   GLN A1804     -12.466  29.983 -21.057  1.00  0.00           N  
ATOM   3141  CA  GLN A1804     -12.424  29.787 -19.609  1.00  0.00           C  
ATOM   3142  C   GLN A1804     -11.384  28.762 -19.177  1.00  0.00           C  
ATOM   3143  O   GLN A1804     -11.682  27.576 -19.030  1.00  0.00           O  
ATOM   3144  CB  GLN A1804     -13.812  29.426 -19.072  1.00  0.00           C  
ATOM   3145  CG  GLN A1804     -14.765  30.613 -19.004  1.00  0.00           C  
ATOM   3146  CD  GLN A1804     -16.111  30.258 -18.402  1.00  0.00           C  
ATOM   3147  OE1 GLN A1804     -16.751  29.288 -18.810  1.00  0.00           O  
ATOM   3148  NE2 GLN A1804     -16.551  31.049 -17.430  1.00  0.00           N  
ATOM   3149  N   ARG A1805     -10.158  29.240 -18.975  1.00  0.00           N  
ATOM   3150  CA  ARG A1805      -9.034  28.374 -18.638  1.00  0.00           C  
ATOM   3151  C   ARG A1805      -9.028  27.956 -17.174  1.00  0.00           C  
ATOM   3152  O   ARG A1805      -9.579  28.641 -16.312  1.00  0.00           O  
ATOM   3153  CB  ARG A1805      -7.707  29.037 -19.010  1.00  0.00           C  
ATOM   3154  CG  ARG A1805      -7.301  28.814 -20.455  1.00  0.00           C  
ATOM   3155  CD  ARG A1805      -6.035  29.574 -20.800  1.00  0.00           C  
ATOM   3156  NE  ARG A1805      -5.631  29.352 -22.185  1.00  0.00           N  
ATOM   3157  CZ  ARG A1805      -4.704  30.064 -22.818  1.00  0.00           C  
ATOM   3158  NH1 ARG A1805      -4.081  31.054 -22.194  1.00  0.00           N  
ATOM   3159  NH2 ARG A1805      -4.402  29.790 -24.080  1.00  0.00           N  
ATOM   3160  N   THR A1806      -8.386  26.824 -16.909  1.00  0.00           N  
ATOM   3161  CA  THR A1806      -8.400  26.206 -15.591  1.00  0.00           C  
ATOM   3162  C   THR A1806      -7.006  26.117 -14.982  1.00  0.00           C  
ATOM   3163  O   THR A1806      -6.019  25.918 -15.690  1.00  0.00           O  
ATOM   3164  CB  THR A1806      -9.005  24.789 -15.666  1.00  0.00           C  
ATOM   3165  OG1 THR A1806     -10.430  24.871 -15.546  1.00  0.00           O  
ATOM   3166  CG2 THR A1806      -8.462  23.906 -14.556  1.00  0.00           C  
ATOM   3167  N   PHE A1807      -6.933  26.268 -13.662  1.00  0.00           N  
ATOM   3168  CA  PHE A1807      -5.688  26.044 -12.937  1.00  0.00           C  
ATOM   3169  C   PHE A1807      -5.928  25.682 -11.474  1.00  0.00           C  
ATOM   3170  O   PHE A1807      -6.874  26.162 -10.849  1.00  0.00           O  
ATOM   3171  CB  PHE A1807      -4.759  27.258 -13.045  1.00  0.00           C  
ATOM   3172  CG  PHE A1807      -5.116  28.388 -12.122  1.00  0.00           C  
ATOM   3173  CD1 PHE A1807      -4.429  28.568 -10.931  1.00  0.00           C  
ATOM   3174  CD2 PHE A1807      -6.125  29.280 -12.450  1.00  0.00           C  
ATOM   3175  CE1 PHE A1807      -4.748  29.613 -10.079  1.00  0.00           C  
ATOM   3176  CE2 PHE A1807      -6.448  30.328 -11.604  1.00  0.00           C  
ATOM   3177  CZ  PHE A1807      -5.758  30.494 -10.416  1.00  0.00           C  
ATOM   3178  N   PHE A1808      -5.068  24.819 -10.943  1.00  0.00           N  
ATOM   3179  CA  PHE A1808      -5.096  24.470  -9.529  1.00  0.00           C  
ATOM   3180  C   PHE A1808      -4.020  25.253  -8.788  1.00  0.00           C  
ATOM   3181  O   PHE A1808      -2.864  25.276  -9.205  1.00  0.00           O  
ATOM   3182  CB  PHE A1808      -4.861  22.971  -9.334  1.00  0.00           C  
ATOM   3183  CG  PHE A1808      -6.057  22.117  -9.647  1.00  0.00           C  
ATOM   3184  CD1 PHE A1808      -6.127  21.408 -10.835  1.00  0.00           C  
ATOM   3185  CD2 PHE A1808      -7.106  22.013  -8.748  1.00  0.00           C  
ATOM   3186  CE1 PHE A1808      -7.225  20.617 -11.125  1.00  0.00           C  
ATOM   3187  CE2 PHE A1808      -8.206  21.222  -9.031  1.00  0.00           C  
ATOM   3188  CZ  PHE A1808      -8.266  20.525 -10.221  1.00  0.00           C  
ATOM   3189  N   SER A1809      -4.399  25.891  -7.687  1.00  0.00           N  
ATOM   3190  CA  SER A1809      -3.446  26.647  -6.884  1.00  0.00           C  
ATOM   3191  C   SER A1809      -2.873  25.807  -5.744  1.00  0.00           C  
ATOM   3192  O   SER A1809      -2.944  26.201  -4.580  1.00  0.00           O  
ATOM   3193  CB  SER A1809      -4.100  27.914  -6.329  1.00  0.00           C  
ATOM   3194  OG  SER A1809      -5.196  27.593  -5.491  1.00  0.00           O  
ATOM   3195  N   PHE A1810      -2.311  24.649  -6.081  1.00  0.00           N  
ATOM   3196  CA  PHE A1810      -1.661  23.798  -5.089  1.00  0.00           C  
ATOM   3197  C   PHE A1810      -0.488  24.531  -4.447  1.00  0.00           C  
ATOM   3198  O   PHE A1810       0.252  25.236  -5.130  1.00  0.00           O  
ATOM   3199  CB  PHE A1810      -1.132  22.510  -5.728  1.00  0.00           C  
ATOM   3200  CG  PHE A1810      -2.188  21.657  -6.371  1.00  0.00           C  
ATOM   3201  CD1 PHE A1810      -1.991  21.133  -7.639  1.00  0.00           C  
ATOM   3202  CD2 PHE A1810      -3.367  21.365  -5.708  1.00  0.00           C  
ATOM   3203  CE1 PHE A1810      -2.952  20.338  -8.235  1.00  0.00           C  
ATOM   3204  CE2 PHE A1810      -4.335  20.573  -6.301  1.00  0.00           C  
ATOM   3205  CZ  PHE A1810      -4.127  20.060  -7.566  1.00  0.00           C  
ATOM   3206  N   PRO A1811      -0.318  24.373  -3.126  1.00  0.00           N  
ATOM   3207  CA  PRO A1811       0.920  24.811  -2.490  1.00  0.00           C  
ATOM   3208  C   PRO A1811       2.112  24.102  -3.129  1.00  0.00           C  
ATOM   3209  O   PRO A1811       1.995  22.945  -3.535  1.00  0.00           O  
ATOM   3210  CB  PRO A1811       0.750  24.350  -1.040  1.00  0.00           C  
ATOM   3211  CG  PRO A1811      -0.718  24.251  -0.842  1.00  0.00           C  
ATOM   3212  CD  PRO A1811      -1.272  23.806  -2.158  1.00  0.00           C  
ATOM   3213  N   ALA A1814       3.244  24.792  -3.217  1.00  0.00           N  
ATOM   3214  CA  ALA A1814       4.427  24.254  -3.888  1.00  0.00           C  
ATOM   3215  C   ALA A1814       4.886  22.923  -3.302  1.00  0.00           C  
ATOM   3216  O   ALA A1814       5.481  22.101  -3.998  1.00  0.00           O  
ATOM   3217  CB  ALA A1814       5.560  25.266  -3.851  1.00  0.00           C  
ATOM   3218  N   VAL A1815       4.602  22.713  -2.022  1.00  0.00           N  
ATOM   3219  CA  VAL A1815       5.052  21.516  -1.322  1.00  0.00           C  
ATOM   3220  C   VAL A1815       4.209  20.290  -1.686  1.00  0.00           C  
ATOM   3221  O   VAL A1815       4.558  19.160  -1.341  1.00  0.00           O  
ATOM   3222  CB  VAL A1815       5.047  21.737   0.213  1.00  0.00           C  
ATOM   3223  CG1 VAL A1815       3.622  21.733   0.753  1.00  0.00           C  
ATOM   3224  CG2 VAL A1815       5.898  20.688   0.916  1.00  0.00           C  
ATOM   3225  N   VAL A1816       3.109  20.518  -2.401  1.00  0.00           N  
ATOM   3226  CA  VAL A1816       2.158  19.452  -2.714  1.00  0.00           C  
ATOM   3227  C   VAL A1816       1.943  19.257  -4.218  1.00  0.00           C  
ATOM   3228  O   VAL A1816       1.627  18.154  -4.668  1.00  0.00           O  
ATOM   3229  CB  VAL A1816       0.802  19.695  -2.007  1.00  0.00           C  
ATOM   3230  CG1 VAL A1816      -0.288  18.825  -2.604  1.00  0.00           C  
ATOM   3231  CG2 VAL A1816       0.933  19.434  -0.518  1.00  0.00           C  
ATOM   3232  N   ALA A1817       2.122  20.327  -4.988  1.00  0.00           N  
ATOM   3233  CA  ALA A1817       1.951  20.283  -6.441  1.00  0.00           C  
ATOM   3234  C   ALA A1817       2.746  19.141  -7.075  1.00  0.00           C  
ATOM   3235  O   ALA A1817       3.834  18.810  -6.605  1.00  0.00           O  
ATOM   3236  CB  ALA A1817       2.356  21.614  -7.055  1.00  0.00           C  
ATOM   3237  N   PRO A1818       2.203  18.537  -8.148  1.00  0.00           N  
ATOM   3238  CA  PRO A1818       2.847  17.419  -8.833  1.00  0.00           C  
ATOM   3239  C   PRO A1818       4.350  17.632  -8.939  1.00  0.00           C  
ATOM   3240  O   PRO A1818       5.131  16.815  -8.447  1.00  0.00           O  
ATOM   3241  CB  PRO A1818       2.205  17.453 -10.217  1.00  0.00           C  
ATOM   3242  CG  PRO A1818       0.835  17.965  -9.963  1.00  0.00           C  
ATOM   3243  CD  PRO A1818       0.922  18.900  -8.782  1.00  0.00           C  
ATOM   3244  N   PHE A1819       4.743  18.723  -9.585  1.00  0.00           N  
ATOM   3245  CA  PHE A1819       6.121  19.192  -9.534  1.00  0.00           C  
ATOM   3246  C   PHE A1819       6.136  20.713  -9.408  1.00  0.00           C  
ATOM   3247  O   PHE A1819       5.185  21.387  -9.804  1.00  0.00           O  
ATOM   3248  CB  PHE A1819       6.949  18.695 -10.729  1.00  0.00           C  
ATOM   3249  CG  PHE A1819       6.280  18.873 -12.065  1.00  0.00           C  
ATOM   3250  CD1 PHE A1819       5.346  17.954 -12.517  1.00  0.00           C  
ATOM   3251  CD2 PHE A1819       6.610  19.944 -12.882  1.00  0.00           C  
ATOM   3252  CE1 PHE A1819       4.736  18.111 -13.752  1.00  0.00           C  
ATOM   3253  CE2 PHE A1819       6.007  20.105 -14.118  1.00  0.00           C  
ATOM   3254  CZ  PHE A1819       5.069  19.187 -14.554  1.00  0.00           C  
ATOM   3255  N   LYS A1820       7.212  21.246  -8.840  1.00  0.00           N  
ATOM   3256  CA  LYS A1820       7.261  22.655  -8.464  1.00  0.00           C  
ATOM   3257  C   LYS A1820       7.562  23.595  -9.629  1.00  0.00           C  
ATOM   3258  O   LYS A1820       7.109  24.740  -9.639  1.00  0.00           O  
ATOM   3259  CB  LYS A1820       8.289  22.868  -7.351  1.00  0.00           C  
ATOM   3260  CG  LYS A1820       8.041  22.028  -6.111  1.00  0.00           C  
ATOM   3261  CD  LYS A1820       9.206  22.124  -5.143  1.00  0.00           C  
ATOM   3262  CE  LYS A1820       8.963  21.287  -3.902  1.00  0.00           C  
ATOM   3263  NZ  LYS A1820      10.189  21.189  -3.064  1.00  0.00           N  
ATOM   3264  N   CYS A1821       8.325  23.118 -10.606  1.00  0.00           N  
ATOM   3265  CA  CYS A1821       8.785  23.991 -11.679  1.00  0.00           C  
ATOM   3266  C   CYS A1821       8.683  23.357 -13.062  1.00  0.00           C  
ATOM   3267  O   CYS A1821       8.887  22.156 -13.229  1.00  0.00           O  
ATOM   3268  CB  CYS A1821      10.225  24.437 -11.417  1.00  0.00           C  
ATOM   3269  SG  CYS A1821      10.759  25.844 -12.415  1.00  0.00           S  
ATOM   3270  N   SER A1822       8.366  24.180 -14.053  1.00  0.00           N  
ATOM   3271  CA  SER A1822       8.330  23.731 -15.434  1.00  0.00           C  
ATOM   3272  C   SER A1822       9.275  24.587 -16.263  1.00  0.00           C  
ATOM   3273  O   SER A1822       9.125  25.807 -16.319  1.00  0.00           O  
ATOM   3274  CB  SER A1822       6.908  23.827 -15.988  1.00  0.00           C  
ATOM   3275  OG  SER A1822       6.863  23.444 -17.352  1.00  0.00           O  
ATOM   3276  N   VAL A1830      10.257  23.954 -16.895  1.00  0.00           N  
ATOM   3277  CA  VAL A1830      11.165  24.683 -17.772  1.00  0.00           C  
ATOM   3278  C   VAL A1830      10.639  24.656 -19.206  1.00  0.00           C  
ATOM   3279  O   VAL A1830      10.342  23.590 -19.749  1.00  0.00           O  
ATOM   3280  CB  VAL A1830      12.619  24.148 -17.702  1.00  0.00           C  
ATOM   3281  CG1 VAL A1830      12.995  23.817 -16.262  1.00  0.00           C  
ATOM   3282  CG2 VAL A1830      12.796  22.932 -18.589  1.00  0.00           C  
ATOM   3283  N   LEU A1831      10.498  25.835 -19.803  1.00  0.00           N  
ATOM   3284  CA  LEU A1831       9.977  25.940 -21.161  1.00  0.00           C  
ATOM   3285  C   LEU A1831      11.004  26.523 -22.121  1.00  0.00           C  
ATOM   3286  O   LEU A1831      11.226  27.732 -22.135  1.00  0.00           O  
ATOM   3287  CB  LEU A1831       8.711  26.802 -21.205  1.00  0.00           C  
ATOM   3288  CG  LEU A1831       7.478  26.448 -20.371  1.00  0.00           C  
ATOM   3289  CD1 LEU A1831       6.244  27.043 -21.027  1.00  0.00           C  
ATOM   3290  CD2 LEU A1831       7.313  24.952 -20.223  1.00  0.00           C  
ATOM   3291  N   PRO A1832      11.643  25.663 -22.924  1.00  0.00           N  
ATOM   3292  CA  PRO A1832      12.451  26.159 -24.025  1.00  0.00           C  
ATOM   3293  C   PRO A1832      11.585  26.335 -25.268  1.00  0.00           C  
ATOM   3294  O   PRO A1832      10.634  25.578 -25.465  1.00  0.00           O  
ATOM   3295  CB  PRO A1832      13.462  25.034 -24.241  1.00  0.00           C  
ATOM   3296  CG  PRO A1832      12.745  23.791 -23.810  1.00  0.00           C  
ATOM   3297  CD  PRO A1832      11.661  24.192 -22.837  1.00  0.00           C  
ATOM   3298  N   LEU A1833      11.900  27.331 -26.090  1.00  0.00           N  
ATOM   3299  CA  LEU A1833      11.195  27.517 -27.356  1.00  0.00           C  
ATOM   3300  C   LEU A1833      11.411  26.296 -28.248  1.00  0.00           C  
ATOM   3301  O   LEU A1833      12.334  25.514 -28.018  1.00  0.00           O  
ATOM   3302  CB  LEU A1833      11.662  28.793 -28.060  1.00  0.00           C  
ATOM   3303  CG  LEU A1833      11.330  30.119 -27.368  1.00  0.00           C  
ATOM   3304  CD1 LEU A1833      11.958  31.286 -28.112  1.00  0.00           C  
ATOM   3305  CD2 LEU A1833       9.825  30.308 -27.248  1.00  0.00           C  
ATOM   3306  N   SER A1834      10.559  26.135 -29.259  1.00  0.00           N  
ATOM   3307  CA  SER A1834      10.565  24.932 -30.099  1.00  0.00           C  
ATOM   3308  C   SER A1834      11.922  24.227 -30.137  1.00  0.00           C  
ATOM   3309  O   SER A1834      12.945  24.830 -30.466  1.00  0.00           O  
ATOM   3310  CB  SER A1834      10.084  25.246 -31.518  1.00  0.00           C  
ATOM   3311  OG  SER A1834       9.898  24.053 -32.263  1.00  0.00           O  
ATOM   3312  N   GLN A1835      11.901  22.937 -29.817  1.00  0.00           N  
ATOM   3313  CA  GLN A1835      13.107  22.144 -29.573  1.00  0.00           C  
ATOM   3314  C   GLN A1835      14.262  22.399 -30.542  1.00  0.00           C  
ATOM   3315  O   GLN A1835      14.204  22.035 -31.717  1.00  0.00           O  
ATOM   3316  CB  GLN A1835      12.753  20.653 -29.517  1.00  0.00           C  
ATOM   3317  CG  GLN A1835      11.946  20.262 -28.280  1.00  0.00           C  
ATOM   3318  CD  GLN A1835      10.675  21.084 -28.114  1.00  0.00           C  
ATOM   3319  OE1 GLN A1835       9.642  20.780 -28.717  1.00  0.00           O  
ATOM   3320  NE2 GLN A1835      10.746  22.125 -27.280  1.00  0.00           N  
ATOM   3321  N   ASN A1837      15.310  23.029 -30.020  1.00  0.00           N  
ATOM   3322  CA  ASN A1837      16.496  23.366 -30.793  1.00  0.00           C  
ATOM   3323  C   ASN A1837      17.744  22.884 -30.062  1.00  0.00           C  
ATOM   3324  O   ASN A1837      17.823  22.975 -28.836  1.00  0.00           O  
ATOM   3325  CB  ASN A1837      16.562  24.883 -30.999  1.00  0.00           C  
ATOM   3326  CG  ASN A1837      17.357  25.279 -32.232  1.00  0.00           C  
ATOM   3327  OD1 ASN A1837      16.836  25.945 -33.128  1.00  0.00           O  
ATOM   3328  ND2 ASN A1837      18.622  24.876 -32.284  1.00  0.00           N  
ATOM   3329  N   GLN A1838      18.712  22.366 -30.812  1.00  0.00           N  
ATOM   3330  CA  GLN A1838      19.994  21.945 -30.247  1.00  0.00           C  
ATOM   3331  C   GLN A1838      20.653  23.093 -29.487  1.00  0.00           C  
ATOM   3332  O   GLN A1838      21.704  22.925 -28.867  1.00  0.00           O  
ATOM   3333  CB  GLN A1838      20.929  21.460 -31.358  1.00  0.00           C  
ATOM   3334  CG  GLN A1838      20.668  20.038 -31.830  1.00  0.00           C  
ATOM   3335  CD  GLN A1838      21.424  19.003 -31.017  1.00  0.00           C  
ATOM   3336  OE1 GLN A1838      22.468  19.296 -30.433  1.00  0.00           O  
ATOM   3337  NE2 GLN A1838      20.903  17.782 -30.982  1.00  0.00           N  
ATOM   3338  N   GLU A1839      20.014  24.256 -29.539  1.00  0.00           N  
ATOM   3339  CA  GLU A1839      20.558  25.481 -28.974  1.00  0.00           C  
ATOM   3340  C   GLU A1839      20.295  25.581 -27.476  1.00  0.00           C  
ATOM   3341  O   GLU A1839      21.190  25.917 -26.699  1.00  0.00           O  
ATOM   3342  CB  GLU A1839      19.939  26.681 -29.687  1.00  0.00           C  
ATOM   3343  CG  GLU A1839      20.881  27.845 -29.899  1.00  0.00           C  
ATOM   3344  CD  GLU A1839      20.315  28.863 -30.865  1.00  0.00           C  
ATOM   3345  OE1 GLU A1839      19.317  29.525 -30.513  1.00  0.00           O  
ATOM   3346  OE2 GLU A1839      20.870  28.999 -31.975  1.00  0.00           O  
ATOM   3347  N   PHE A1840      19.060  25.289 -27.079  1.00  0.00           N  
ATOM   3348  CA  PHE A1840      18.637  25.438 -25.691  1.00  0.00           C  
ATOM   3349  C   PHE A1840      19.128  24.306 -24.795  1.00  0.00           C  
ATOM   3350  O   PHE A1840      19.309  24.495 -23.592  1.00  0.00           O  
ATOM   3351  CB  PHE A1840      17.110  25.518 -25.602  1.00  0.00           C  
ATOM   3352  CG  PHE A1840      16.500  26.556 -26.500  1.00  0.00           C  
ATOM   3353  CD1 PHE A1840      16.821  27.896 -26.352  1.00  0.00           C  
ATOM   3354  CD2 PHE A1840      15.592  26.193 -27.480  1.00  0.00           C  
ATOM   3355  CE1 PHE A1840      16.257  28.854 -27.173  1.00  0.00           C  
ATOM   3356  CE2 PHE A1840      15.022  27.147 -28.305  1.00  0.00           C  
ATOM   3357  CZ  PHE A1840      15.356  28.479 -28.151  1.00  0.00           C  
ATOM   3358  N   MET A1841      19.342  23.134 -25.386  1.00  0.00           N  
ATOM   3359  CA  MET A1841      19.624  21.915 -24.623  1.00  0.00           C  
ATOM   3360  C   MET A1841      20.653  22.064 -23.494  1.00  0.00           C  
ATOM   3361  O   MET A1841      20.380  21.671 -22.360  1.00  0.00           O  
ATOM   3362  CB  MET A1841      20.003  20.756 -25.555  1.00  0.00           C  
ATOM   3363  CG  MET A1841      20.251  19.436 -24.835  1.00  0.00           C  
ATOM   3364  SD  MET A1841      18.864  18.904 -23.806  1.00  0.00           S  
ATOM   3365  CE  MET A1841      17.702  18.341 -25.048  1.00  0.00           C  
ATOM   3366  N   PRO A1842      21.837  22.629 -23.794  1.00  0.00           N  
ATOM   3367  CA  PRO A1842      22.835  22.802 -22.736  1.00  0.00           C  
ATOM   3368  C   PRO A1842      22.340  23.675 -21.580  1.00  0.00           C  
ATOM   3369  O   PRO A1842      22.724  23.450 -20.432  1.00  0.00           O  
ATOM   3370  CB  PRO A1842      24.010  23.476 -23.458  1.00  0.00           C  
ATOM   3371  CG  PRO A1842      23.432  24.041 -24.710  1.00  0.00           C  
ATOM   3372  CD  PRO A1842      22.325  23.118 -25.095  1.00  0.00           C  
ATOM   3373  N   PHE A1843      21.498  24.660 -21.883  1.00  0.00           N  
ATOM   3374  CA  PHE A1843      20.931  25.527 -20.853  1.00  0.00           C  
ATOM   3375  C   PHE A1843      19.809  24.823 -20.097  1.00  0.00           C  
ATOM   3376  O   PHE A1843      19.678  24.969 -18.882  1.00  0.00           O  
ATOM   3377  CB  PHE A1843      20.418  26.834 -21.463  1.00  0.00           C  
ATOM   3378  CG  PHE A1843      21.510  27.761 -21.912  1.00  0.00           C  
ATOM   3379  CD1 PHE A1843      21.976  27.724 -23.216  1.00  0.00           C  
ATOM   3380  CD2 PHE A1843      22.072  28.669 -21.029  1.00  0.00           C  
ATOM   3381  CE1 PHE A1843      22.983  28.577 -23.631  1.00  0.00           C  
ATOM   3382  CE2 PHE A1843      23.079  29.525 -21.438  1.00  0.00           C  
ATOM   3383  CZ  PHE A1843      23.535  29.479 -22.740  1.00  0.00           C  
ATOM   3384  N   VAL A1844      19.001  24.063 -20.829  1.00  0.00           N  
ATOM   3385  CA  VAL A1844      17.950  23.252 -20.228  1.00  0.00           C  
ATOM   3386  C   VAL A1844      18.555  22.204 -19.298  1.00  0.00           C  
ATOM   3387  O   VAL A1844      18.091  22.013 -18.174  1.00  0.00           O  
ATOM   3388  CB  VAL A1844      17.101  22.547 -21.307  1.00  0.00           C  
ATOM   3389  CG1 VAL A1844      16.152  21.539 -20.672  1.00  0.00           C  
ATOM   3390  CG2 VAL A1844      16.331  23.570 -22.131  1.00  0.00           C  
ATOM   3391  N   LYS A1845      19.602  21.537 -19.777  1.00  0.00           N  
ATOM   3392  CA  LYS A1845      20.266  20.486 -19.015  1.00  0.00           C  
ATOM   3393  C   LYS A1845      20.885  21.029 -17.732  1.00  0.00           C  
ATOM   3394  O   LYS A1845      20.779  20.410 -16.674  1.00  0.00           O  
ATOM   3395  CB  LYS A1845      21.338  19.804 -19.870  1.00  0.00           C  
ATOM   3396  CG  LYS A1845      21.938  18.555 -19.246  1.00  0.00           C  
ATOM   3397  CD  LYS A1845      22.959  17.915 -20.173  1.00  0.00           C  
ATOM   3398  CE  LYS A1845      23.489  16.612 -19.597  1.00  0.00           C  
ATOM   3399  NZ  LYS A1845      24.496  15.980 -20.494  1.00  0.00           N  
ATOM   3400  N   GLU A1847      21.526  22.189 -17.829  1.00  0.00           N  
ATOM   3401  CA  GLU A1847      22.164  22.803 -16.670  1.00  0.00           C  
ATOM   3402  C   GLU A1847      21.132  23.261 -15.645  1.00  0.00           C  
ATOM   3403  O   GLU A1847      21.336  23.109 -14.441  1.00  0.00           O  
ATOM   3404  CB  GLU A1847      23.060  23.970 -17.097  1.00  0.00           C  
ATOM   3405  CG  GLU A1847      23.688  24.739 -15.940  1.00  0.00           C  
ATOM   3406  CD  GLU A1847      24.482  23.852 -14.995  1.00  0.00           C  
ATOM   3407  OE1 GLU A1847      24.605  24.215 -13.806  1.00  0.00           O  
ATOM   3408  OE2 GLU A1847      24.982  22.795 -15.437  1.00  0.00           O  
ATOM   3409  N   LEU A1848      20.022  23.815 -16.127  1.00  0.00           N  
ATOM   3410  CA  LEU A1848      18.946  24.259 -15.249  1.00  0.00           C  
ATOM   3411  C   LEU A1848      18.344  23.060 -14.526  1.00  0.00           C  
ATOM   3412  O   LEU A1848      18.165  23.086 -13.309  1.00  0.00           O  
ATOM   3413  CB  LEU A1848      17.859  24.980 -16.048  1.00  0.00           C  
ATOM   3414  CG  LEU A1848      17.154  26.182 -15.407  1.00  0.00           C  
ATOM   3415  CD1 LEU A1848      15.762  26.335 -15.996  1.00  0.00           C  
ATOM   3416  CD2 LEU A1848      17.076  26.074 -13.892  1.00  0.00           C  
ATOM   3417  N   SER A1849      18.036  22.013 -15.285  1.00  0.00           N  
ATOM   3418  CA  SER A1849      17.462  20.796 -14.724  1.00  0.00           C  
ATOM   3419  C   SER A1849      18.372  20.195 -13.655  1.00  0.00           C  
ATOM   3420  O   SER A1849      17.920  19.869 -12.558  1.00  0.00           O  
ATOM   3421  CB  SER A1849      17.194  19.772 -15.827  1.00  0.00           C  
ATOM   3422  OG  SER A1849      16.568  18.614 -15.305  1.00  0.00           O  
ATOM   3423  N   GLU A1850      19.655  20.061 -13.979  1.00  0.00           N  
ATOM   3424  CA  GLU A1850      20.626  19.496 -13.047  1.00  0.00           C  
ATOM   3425  C   GLU A1850      20.803  20.365 -11.807  1.00  0.00           C  
ATOM   3426  O   GLU A1850      20.872  19.855 -10.689  1.00  0.00           O  
ATOM   3427  CB  GLU A1850      21.976  19.274 -13.732  1.00  0.00           C  
ATOM   3428  CG  GLU A1850      21.989  18.119 -14.722  1.00  0.00           C  
ATOM   3429  CD  GLU A1850      23.373  17.840 -15.274  1.00  0.00           C  
ATOM   3430  OE1 GLU A1850      24.354  18.406 -14.748  1.00  0.00           O  
ATOM   3431  OE2 GLU A1850      23.480  17.049 -16.234  1.00  0.00           O  
ATOM   3432  N   ALA A1851      20.877  21.677 -12.009  1.00  0.00           N  
ATOM   3433  CA  ALA A1851      21.017  22.615 -10.899  1.00  0.00           C  
ATOM   3434  C   ALA A1851      19.749  22.639 -10.056  1.00  0.00           C  
ATOM   3435  O   ALA A1851      19.794  22.876  -8.849  1.00  0.00           O  
ATOM   3436  CB  ALA A1851      21.335  24.009 -11.415  1.00  0.00           C  
ATOM   3437  N   LEU A1852      18.619  22.385 -10.707  1.00  0.00           N  
ATOM   3438  CA  LEU A1852      17.318  22.423 -10.055  1.00  0.00           C  
ATOM   3439  C   LEU A1852      17.129  21.206  -9.153  1.00  0.00           C  
ATOM   3440  O   LEU A1852      16.503  21.296  -8.097  1.00  0.00           O  
ATOM   3441  CB  LEU A1852      16.213  22.485 -11.113  1.00  0.00           C  
ATOM   3442  CG  LEU A1852      14.949  23.300 -10.835  1.00  0.00           C  
ATOM   3443  CD1 LEU A1852      15.281  24.662 -10.246  1.00  0.00           C  
ATOM   3444  CD2 LEU A1852      14.151  23.456 -12.118  1.00  0.00           C  
ATOM   3445  N   THR A1853      17.677  20.070  -9.577  1.00  0.00           N  
ATOM   3446  CA  THR A1853      17.642  18.845  -8.783  1.00  0.00           C  
ATOM   3447  C   THR A1853      18.575  18.973  -7.583  1.00  0.00           C  
ATOM   3448  O   THR A1853      18.350  18.367  -6.533  1.00  0.00           O  
ATOM   3449  CB  THR A1853      18.058  17.618  -9.623  1.00  0.00           C  
ATOM   3450  OG1 THR A1853      17.120  17.424 -10.688  1.00  0.00           O  
ATOM   3451  CG2 THR A1853      18.101  16.363  -8.765  1.00  0.00           C  
ATOM   3452  N   ARG A1854      19.618  19.779  -7.749  1.00  0.00           N  
ATOM   3453  CA  ARG A1854      20.631  19.969  -6.722  1.00  0.00           C  
ATOM   3454  C   ARG A1854      20.087  20.817  -5.574  1.00  0.00           C  
ATOM   3455  O   ARG A1854      20.601  20.771  -4.456  1.00  0.00           O  
ATOM   3456  CB  ARG A1854      21.857  20.637  -7.340  1.00  0.00           C  
ATOM   3457  CG  ARG A1854      23.179  19.960  -7.029  1.00  0.00           C  
ATOM   3458  CD  ARG A1854      24.120  20.101  -8.214  1.00  0.00           C  
ATOM   3459  NE  ARG A1854      24.187  21.483  -8.683  1.00  0.00           N  
ATOM   3460  CZ  ARG A1854      24.418  21.839  -9.942  1.00  0.00           C  
ATOM   3461  NH1 ARG A1854      24.599  20.914 -10.876  1.00  0.00           N  
ATOM   3462  NH2 ARG A1854      24.460  23.123 -10.272  1.00  0.00           N  
ATOM   3463  N   HIS A1855      19.047  21.594  -5.862  1.00  0.00           N  
ATOM   3464  CA  HIS A1855      18.381  22.400  -4.845  1.00  0.00           C  
ATOM   3465  C   HIS A1855      17.088  21.733  -4.382  1.00  0.00           C  
ATOM   3466  O   HIS A1855      16.297  22.327  -3.648  1.00  0.00           O  
ATOM   3467  CB  HIS A1855      18.104  23.811  -5.368  1.00  0.00           C  
ATOM   3468  CG  HIS A1855      19.335  24.649  -5.522  1.00  0.00           C  
ATOM   3469  ND1 HIS A1855      20.119  24.620  -6.655  1.00  0.00           N  
ATOM   3470  CD2 HIS A1855      19.919  25.537  -4.683  1.00  0.00           C  
ATOM   3471  CE1 HIS A1855      21.133  25.454  -6.508  1.00  0.00           C  
ATOM   3472  NE2 HIS A1855      21.035  26.024  -5.321  1.00  0.00           N  
ATOM   3473  N   GLY A1856      16.886  20.493  -4.818  1.00  0.00           N  
ATOM   3474  CA  GLY A1856      15.738  19.696  -4.394  1.00  0.00           C  
ATOM   3475  C   GLY A1856      14.406  20.215  -4.896  1.00  0.00           C  
ATOM   3476  O   GLY A1856      13.400  20.149  -4.190  1.00  0.00           O  
ATOM   3477  N   VAL A1857      14.398  20.736  -6.118  1.00  0.00           N  
ATOM   3478  CA  VAL A1857      13.175  21.248  -6.723  1.00  0.00           C  
ATOM   3479  C   VAL A1857      12.736  20.353  -7.876  1.00  0.00           C  
ATOM   3480  O   VAL A1857      13.472  20.170  -8.845  1.00  0.00           O  
ATOM   3481  CB  VAL A1857      13.358  22.689  -7.238  1.00  0.00           C  
ATOM   3482  CG1 VAL A1857      12.083  23.182  -7.909  1.00  0.00           C  
ATOM   3483  CG2 VAL A1857      13.762  23.614  -6.099  1.00  0.00           C  
ATOM   3484  N   SER A1860      11.535  19.795  -7.763  1.00  0.00           N  
ATOM   3485  CA  SER A1860      10.992  18.936  -8.806  1.00  0.00           C  
ATOM   3486  C   SER A1860      10.643  19.742 -10.054  1.00  0.00           C  
ATOM   3487  O   SER A1860      10.240  20.903  -9.962  1.00  0.00           O  
ATOM   3488  CB  SER A1860       9.765  18.178  -8.294  1.00  0.00           C  
ATOM   3489  OG  SER A1860       8.894  19.038  -7.582  1.00  0.00           O  
ATOM   3490  N   HIS A1862      10.805  19.120 -11.218  1.00  0.00           N  
ATOM   3491  CA  HIS A1862      10.555  19.793 -12.484  1.00  0.00           C  
ATOM   3492  C   HIS A1862      10.357  18.808 -13.628  1.00  0.00           C  
ATOM   3493  O   HIS A1862      10.768  17.650 -13.549  1.00  0.00           O  
ATOM   3494  CB  HIS A1862      11.717  20.725 -12.824  1.00  0.00           C  
ATOM   3495  CG  HIS A1862      13.033  20.024 -12.933  1.00  0.00           C  
ATOM   3496  ND1 HIS A1862      13.865  19.836 -11.850  1.00  0.00           N  
ATOM   3497  CD2 HIS A1862      13.655  19.450 -13.990  1.00  0.00           C  
ATOM   3498  CE1 HIS A1862      14.946  19.183 -12.237  1.00  0.00           C  
ATOM   3499  NE2 HIS A1862      14.843  18.937 -13.531  1.00  0.00           N  
ATOM   3500  N   LYS A1863       9.724  19.285 -14.692  1.00  0.00           N  
ATOM   3501  CA  LYS A1863       9.589  18.516 -15.917  1.00  0.00           C  
ATOM   3502  C   LYS A1863       9.817  19.443 -17.105  1.00  0.00           C  
ATOM   3503  O   LYS A1863       9.221  20.518 -17.186  1.00  0.00           O  
ATOM   3504  CB  LYS A1863       8.207  17.866 -16.002  1.00  0.00           C  
ATOM   3505  CG  LYS A1863       8.046  16.909 -17.172  1.00  0.00           C  
ATOM   3506  CD  LYS A1863       6.652  16.303 -17.214  1.00  0.00           C  
ATOM   3507  CE  LYS A1863       6.519  15.310 -18.359  1.00  0.00           C  
ATOM   3508  NZ  LYS A1863       5.164  14.694 -18.415  1.00  0.00           N  
ATOM   3509  N   VAL A1864      10.695  19.031 -18.013  1.00  0.00           N  
ATOM   3510  CA  VAL A1864      10.957  19.804 -19.219  1.00  0.00           C  
ATOM   3511  C   VAL A1864       9.774  19.669 -20.168  1.00  0.00           C  
ATOM   3512  O   VAL A1864       9.361  18.558 -20.502  1.00  0.00           O  
ATOM   3513  CB  VAL A1864      12.244  19.339 -19.924  1.00  0.00           C  
ATOM   3514  CG1 VAL A1864      12.491  20.163 -21.178  1.00  0.00           C  
ATOM   3515  CG2 VAL A1864      13.432  19.433 -18.977  1.00  0.00           C  
ATOM   3516  N   ASP A1865       9.222  20.802 -20.588  1.00  0.00           N  
ATOM   3517  CA  ASP A1865       8.055  20.796 -21.457  1.00  0.00           C  
ATOM   3518  C   ASP A1865       8.449  20.617 -22.920  1.00  0.00           C  
ATOM   3519  O   ASP A1865       8.811  21.578 -23.600  1.00  0.00           O  
ATOM   3520  CB  ASP A1865       7.244  22.078 -21.278  1.00  0.00           C  
ATOM   3521  CG  ASP A1865       5.813  21.935 -21.755  1.00  0.00           C  
ATOM   3522  OD1 ASP A1865       5.289  20.802 -21.739  1.00  0.00           O  
ATOM   3523  OD2 ASP A1865       5.207  22.957 -22.137  1.00  0.00           O  
ATOM   3524  N   ASP A1866       8.385  19.377 -23.392  1.00  0.00           N  
ATOM   3525  CA  ASP A1866       8.619  19.074 -24.797  1.00  0.00           C  
ATOM   3526  C   ASP A1866       7.275  18.982 -25.509  1.00  0.00           C  
ATOM   3527  O   ASP A1866       6.959  17.978 -26.147  1.00  0.00           O  
ATOM   3528  CB  ASP A1866       9.394  17.762 -24.942  1.00  0.00           C  
ATOM   3529  CG  ASP A1866      10.759  17.813 -24.277  1.00  0.00           C  
ATOM   3530  OD1 ASP A1866      11.395  18.888 -24.299  1.00  0.00           O  
ATOM   3531  OD2 ASP A1866      11.196  16.775 -23.737  1.00  0.00           O  
ATOM   3532  N   SER A1867       6.488  20.047 -25.385  1.00  0.00           N  
ATOM   3533  CA  SER A1867       5.131  20.078 -25.916  1.00  0.00           C  
ATOM   3534  C   SER A1867       5.010  21.038 -27.094  1.00  0.00           C  
ATOM   3535  O   SER A1867       5.800  21.973 -27.230  1.00  0.00           O  
ATOM   3536  CB  SER A1867       4.144  20.472 -24.816  1.00  0.00           C  
ATOM   3537  OG  SER A1867       2.828  20.579 -25.327  1.00  0.00           O  
ATOM   3538  N   SER A1868       4.012  20.802 -27.940  1.00  0.00           N  
ATOM   3539  CA  SER A1868       3.822  21.602 -29.146  1.00  0.00           C  
ATOM   3540  C   SER A1868       2.669  22.593 -29.007  1.00  0.00           C  
ATOM   3541  O   SER A1868       1.527  22.206 -28.749  1.00  0.00           O  
ATOM   3542  CB  SER A1868       3.604  20.696 -30.362  1.00  0.00           C  
ATOM   3543  OG  SER A1868       2.513  19.816 -30.157  1.00  0.00           O  
ATOM   3544  N   GLY A1878       2.982  23.874 -29.182  1.00  0.00           N  
ATOM   3545  CA  GLY A1878       1.987  24.936 -29.081  1.00  0.00           C  
ATOM   3546  C   GLY A1878       2.612  26.269 -28.718  1.00  0.00           C  
ATOM   3547  O   GLY A1878       3.832  26.377 -28.581  1.00  0.00           O  
ATOM   3548  N   SER A1879       1.773  27.288 -28.563  1.00  0.00           N  
ATOM   3549  CA  SER A1879       2.234  28.616 -28.169  1.00  0.00           C  
ATOM   3550  C   SER A1879       2.838  28.590 -26.769  1.00  0.00           C  
ATOM   3551  O   SER A1879       2.568  27.681 -25.986  1.00  0.00           O  
ATOM   3552  CB  SER A1879       1.076  29.616 -28.223  1.00  0.00           C  
ATOM   3553  OG  SER A1879       1.450  30.863 -27.665  1.00  0.00           O  
ATOM   3554  N   ILE A1880       3.654  29.592 -26.455  1.00  0.00           N  
ATOM   3555  CA  ILE A1880       4.286  29.680 -25.141  1.00  0.00           C  
ATOM   3556  C   ILE A1880       3.255  29.960 -24.047  1.00  0.00           C  
ATOM   3557  O   ILE A1880       3.498  29.696 -22.869  1.00  0.00           O  
ATOM   3558  CB  ILE A1880       5.403  30.752 -25.115  1.00  0.00           C  
ATOM   3559  CG1 ILE A1880       6.247  30.622 -23.844  1.00  0.00           C  
ATOM   3560  CG2 ILE A1880       4.815  32.152 -25.249  1.00  0.00           C  
ATOM   3561  CD1 ILE A1880       7.456  31.533 -23.814  1.00  0.00           C  
ATOM   3562  N   GLY A1881       2.101  30.486 -24.447  1.00  0.00           N  
ATOM   3563  CA  GLY A1881       1.017  30.766 -23.513  1.00  0.00           C  
ATOM   3564  C   GLY A1881       0.114  29.564 -23.314  1.00  0.00           C  
ATOM   3565  O   GLY A1881      -0.408  29.344 -22.221  1.00  0.00           O  
ATOM   3566  N   ARG A1882      -0.069  28.785 -24.376  1.00  0.00           N  
ATOM   3567  CA  ARG A1882      -0.892  27.581 -24.318  1.00  0.00           C  
ATOM   3568  C   ARG A1882      -0.198  26.483 -23.522  1.00  0.00           C  
ATOM   3569  O   ARG A1882      -0.852  25.660 -22.882  1.00  0.00           O  
ATOM   3570  CB  ARG A1882      -1.208  27.071 -25.725  1.00  0.00           C  
ATOM   3571  CG  ARG A1882      -2.119  27.976 -26.537  1.00  0.00           C  
ATOM   3572  CD  ARG A1882      -2.371  27.388 -27.917  1.00  0.00           C  
ATOM   3573  NE  ARG A1882      -3.212  28.251 -28.742  1.00  0.00           N  
ATOM   3574  CZ  ARG A1882      -3.549  27.983 -29.999  1.00  0.00           C  
ATOM   3575  NH1 ARG A1882      -3.117  26.873 -30.584  1.00  0.00           N  
ATOM   3576  NH2 ARG A1882      -4.319  28.826 -30.675  1.00  0.00           N  
ATOM   3577  N   ARG A1883       1.131  26.476 -23.570  1.00  0.00           N  
ATOM   3578  CA  ARG A1883       1.918  25.473 -22.864  1.00  0.00           C  
ATOM   3579  C   ARG A1883       1.872  25.690 -21.356  1.00  0.00           C  
ATOM   3580  O   ARG A1883       1.794  24.732 -20.586  1.00  0.00           O  
ATOM   3581  CB  ARG A1883       3.364  25.464 -23.364  1.00  0.00           C  
ATOM   3582  CG  ARG A1883       3.517  24.951 -24.788  1.00  0.00           C  
ATOM   3583  CD  ARG A1883       4.933  24.469 -25.062  1.00  0.00           C  
ATOM   3584  NE  ARG A1883       5.882  25.566 -25.225  1.00  0.00           N  
ATOM   3585  CZ  ARG A1883       7.203  25.412 -25.222  1.00  0.00           C  
ATOM   3586  NH1 ARG A1883       7.731  24.207 -25.055  1.00  0.00           N  
ATOM   3587  NH2 ARG A1883       7.995  26.462 -25.380  1.00  0.00           N  
ATOM   3588  N   TYR A1884       1.918  26.953 -20.941  1.00  0.00           N  
ATOM   3589  CA  TYR A1884       1.803  27.295 -19.528  1.00  0.00           C  
ATOM   3590  C   TYR A1884       0.401  27.026 -18.999  1.00  0.00           C  
ATOM   3591  O   TYR A1884       0.232  26.635 -17.846  1.00  0.00           O  
ATOM   3592  CB  TYR A1884       2.187  28.754 -19.281  1.00  0.00           C  
ATOM   3593  CG  TYR A1884       3.644  28.941 -18.936  1.00  0.00           C  
ATOM   3594  CD1 TYR A1884       4.413  29.908 -19.569  1.00  0.00           C  
ATOM   3595  CD2 TYR A1884       4.254  28.141 -17.978  1.00  0.00           C  
ATOM   3596  CE1 TYR A1884       5.747  30.077 -19.251  1.00  0.00           C  
ATOM   3597  CE2 TYR A1884       5.584  28.301 -17.656  1.00  0.00           C  
ATOM   3598  CZ  TYR A1884       6.327  29.269 -18.294  1.00  0.00           C  
ATOM   3599  OH  TYR A1884       7.654  29.423 -17.968  1.00  0.00           O  
ATOM   3600  N   ALA A1885      -0.599  27.237 -19.849  1.00  0.00           N  
ATOM   3601  CA  ALA A1885      -1.981  26.950 -19.491  1.00  0.00           C  
ATOM   3602  C   ALA A1885      -2.136  25.475 -19.142  1.00  0.00           C  
ATOM   3603  O   ALA A1885      -2.880  25.118 -18.229  1.00  0.00           O  
ATOM   3604  CB  ALA A1885      -2.916  27.331 -20.629  1.00  0.00           C  
ATOM   3605  N   ARG A1886      -1.421  24.624 -19.873  1.00  0.00           N  
ATOM   3606  CA  ARG A1886      -1.439  23.187 -19.623  1.00  0.00           C  
ATOM   3607  C   ARG A1886      -0.791  22.818 -18.288  1.00  0.00           C  
ATOM   3608  O   ARG A1886      -1.301  21.967 -17.560  1.00  0.00           O  
ATOM   3609  CB  ARG A1886      -0.781  22.423 -20.778  1.00  0.00           C  
ATOM   3610  CG  ARG A1886      -1.780  21.803 -21.747  1.00  0.00           C  
ATOM   3611  CD  ARG A1886      -1.099  20.988 -22.840  1.00  0.00           C  
ATOM   3612  NE  ARG A1886      -1.166  21.643 -24.145  1.00  0.00           N  
ATOM   3613  CZ  ARG A1886      -0.148  22.267 -24.729  1.00  0.00           C  
ATOM   3614  NH1 ARG A1886       1.033  22.329 -24.128  1.00  0.00           N  
ATOM   3615  NH2 ARG A1886      -0.311  22.830 -25.919  1.00  0.00           N  
ATOM   3616  N   THR A1887       0.327  23.464 -17.969  1.00  0.00           N  
ATOM   3617  CA  THR A1887       1.017  23.211 -16.707  1.00  0.00           C  
ATOM   3618  C   THR A1887       0.264  23.816 -15.523  1.00  0.00           C  
ATOM   3619  O   THR A1887       0.312  23.286 -14.413  1.00  0.00           O  
ATOM   3620  CB  THR A1887       2.463  23.745 -16.723  1.00  0.00           C  
ATOM   3621  OG1 THR A1887       2.455  25.150 -17.006  1.00  0.00           O  
ATOM   3622  CG2 THR A1887       3.287  23.023 -17.776  1.00  0.00           C  
ATOM   3623  N   ASP A1888      -0.426  24.928 -15.763  1.00  0.00           N  
ATOM   3624  CA  ASP A1888      -1.267  25.542 -14.740  1.00  0.00           C  
ATOM   3625  C   ASP A1888      -2.423  24.616 -14.409  1.00  0.00           C  
ATOM   3626  O   ASP A1888      -2.871  24.542 -13.266  1.00  0.00           O  
ATOM   3627  CB  ASP A1888      -1.820  26.881 -15.225  1.00  0.00           C  
ATOM   3628  CG  ASP A1888      -0.749  27.935 -15.373  1.00  0.00           C  
ATOM   3629  OD1 ASP A1888       0.402  27.680 -14.959  1.00  0.00           O  
ATOM   3630  OD2 ASP A1888      -1.058  29.022 -15.906  1.00  0.00           O  
ATOM   3631  N   GLU A1889      -2.896  23.909 -15.428  1.00  0.00           N  
ATOM   3632  CA  GLU A1889      -4.052  23.035 -15.303  1.00  0.00           C  
ATOM   3633  C   GLU A1889      -3.805  21.910 -14.305  1.00  0.00           C  
ATOM   3634  O   GLU A1889      -4.735  21.437 -13.655  1.00  0.00           O  
ATOM   3635  CB  GLU A1889      -4.421  22.462 -16.671  1.00  0.00           C  
ATOM   3636  CG  GLU A1889      -5.859  22.006 -16.787  1.00  0.00           C  
ATOM   3637  CD  GLU A1889      -6.257  21.708 -18.217  1.00  0.00           C  
ATOM   3638  OE1 GLU A1889      -5.427  21.149 -18.965  1.00  0.00           O  
ATOM   3639  OE2 GLU A1889      -7.404  22.032 -18.592  1.00  0.00           O  
ATOM   3640  N   ILE A1890      -2.551  21.484 -14.185  1.00  0.00           N  
ATOM   3641  CA  ILE A1890      -2.193  20.443 -13.226  1.00  0.00           C  
ATOM   3642  C   ILE A1890      -1.583  21.017 -11.949  1.00  0.00           C  
ATOM   3643  O   ILE A1890      -1.212  20.277 -11.038  1.00  0.00           O  
ATOM   3644  CB  ILE A1890      -1.260  19.377 -13.840  1.00  0.00           C  
ATOM   3645  CG1 ILE A1890      -0.054  20.034 -14.516  1.00  0.00           C  
ATOM   3646  CG2 ILE A1890      -2.028  18.513 -14.828  1.00  0.00           C  
ATOM   3647  CD1 ILE A1890       0.984  19.046 -15.006  1.00  0.00           C  
ATOM   3648  N   GLY A1891      -1.482  22.342 -11.892  1.00  0.00           N  
ATOM   3649  CA  GLY A1891      -1.117  23.035 -10.662  1.00  0.00           C  
ATOM   3650  C   GLY A1891       0.363  23.268 -10.424  1.00  0.00           C  
ATOM   3651  O   GLY A1891       0.776  23.519  -9.293  1.00  0.00           O  
ATOM   3652  N   VAL A1892       1.164  23.192 -11.482  1.00  0.00           N  
ATOM   3653  CA  VAL A1892       2.600  23.434 -11.364  1.00  0.00           C  
ATOM   3654  C   VAL A1892       2.849  24.844 -10.837  1.00  0.00           C  
ATOM   3655  O   VAL A1892       2.379  25.825 -11.413  1.00  0.00           O  
ATOM   3656  CB  VAL A1892       3.329  23.230 -12.706  1.00  0.00           C  
ATOM   3657  CG1 VAL A1892       4.827  23.432 -12.536  1.00  0.00           C  
ATOM   3658  CG2 VAL A1892       3.040  21.844 -13.255  1.00  0.00           C  
ATOM   3659  N   ALA A1893       3.589  24.932  -9.736  1.00  0.00           N  
ATOM   3660  CA  ALA A1893       3.754  26.184  -9.003  1.00  0.00           C  
ATOM   3661  C   ALA A1893       4.482  27.273  -9.788  1.00  0.00           C  
ATOM   3662  O   ALA A1893       4.038  28.421  -9.820  1.00  0.00           O  
ATOM   3663  CB  ALA A1893       4.455  25.927  -7.674  1.00  0.00           C  
ATOM   3664  N   PHE A1894       5.599  26.920 -10.413  1.00  0.00           N  
ATOM   3665  CA  PHE A1894       6.410  27.910 -11.115  1.00  0.00           C  
ATOM   3666  C   PHE A1894       6.792  27.470 -12.522  1.00  0.00           C  
ATOM   3667  O   PHE A1894       6.591  26.317 -12.902  1.00  0.00           O  
ATOM   3668  CB  PHE A1894       7.663  28.246 -10.304  1.00  0.00           C  
ATOM   3669  CG  PHE A1894       7.368  28.740  -8.919  1.00  0.00           C  
ATOM   3670  CD1 PHE A1894       7.010  30.061  -8.702  1.00  0.00           C  
ATOM   3671  CD2 PHE A1894       7.441  27.882  -7.834  1.00  0.00           C  
ATOM   3672  CE1 PHE A1894       6.735  30.518  -7.428  1.00  0.00           C  
ATOM   3673  CE2 PHE A1894       7.166  28.332  -6.557  1.00  0.00           C  
ATOM   3674  CZ  PHE A1894       6.812  29.652  -6.354  1.00  0.00           C  
ATOM   3675  N   GLY A1895       7.342  28.404 -13.289  1.00  0.00           N  
ATOM   3676  CA  GLY A1895       7.763  28.128 -14.655  1.00  0.00           C  
ATOM   3677  C   GLY A1895       8.947  28.975 -15.072  1.00  0.00           C  
ATOM   3678  O   GLY A1895       9.026  30.157 -14.738  1.00  0.00           O  
ATOM   3679  N   VAL A1896       9.877  28.364 -15.798  1.00  0.00           N  
ATOM   3680  CA  VAL A1896      11.028  29.080 -16.334  1.00  0.00           C  
ATOM   3681  C   VAL A1896      11.089  28.892 -17.843  1.00  0.00           C  
ATOM   3682  O   VAL A1896      11.268  27.777 -18.329  1.00  0.00           O  
ATOM   3683  CB  VAL A1896      12.347  28.593 -15.705  1.00  0.00           C  
ATOM   3684  CG1 VAL A1896      13.536  29.239 -16.399  1.00  0.00           C  
ATOM   3685  CG2 VAL A1896      12.368  28.887 -14.213  1.00  0.00           C  
ATOM   3686  N   THR A1898      10.930  29.985 -18.584  1.00  0.00           N  
ATOM   3687  CA  THR A1898      10.975  29.919 -20.038  1.00  0.00           C  
ATOM   3688  C   THR A1898      12.351  30.331 -20.546  1.00  0.00           C  
ATOM   3689  O   THR A1898      12.871  31.383 -20.173  1.00  0.00           O  
ATOM   3690  CB  THR A1898       9.921  30.829 -20.693  1.00  0.00           C  
ATOM   3691  OG1 THR A1898      10.571  31.924 -21.349  1.00  0.00           O  
ATOM   3692  CG2 THR A1898       8.945  31.357 -19.658  1.00  0.00           C  
ATOM   3693  N   ILE A1899      12.935  29.494 -21.396  1.00  0.00           N  
ATOM   3694  CA  ILE A1899      14.233  29.784 -21.989  1.00  0.00           C  
ATOM   3695  C   ILE A1899      14.066  30.182 -23.451  1.00  0.00           C  
ATOM   3696  O   ILE A1899      13.562  29.404 -24.260  1.00  0.00           O  
ATOM   3697  CB  ILE A1899      15.186  28.578 -21.880  1.00  0.00           C  
ATOM   3698  CG1 ILE A1899      15.419  28.218 -20.410  1.00  0.00           C  
ATOM   3699  CG2 ILE A1899      16.507  28.874 -22.578  1.00  0.00           C  
ATOM   3700  CD1 ILE A1899      16.246  26.967 -20.203  1.00  0.00           C  
ATOM   3701  N   ASP A1900      14.485  31.400 -23.781  1.00  0.00           N  
ATOM   3702  CA  ASP A1900      14.349  31.918 -25.140  1.00  0.00           C  
ATOM   3703  C   ASP A1900      15.705  32.150 -25.805  1.00  0.00           C  
ATOM   3704  O   ASP A1900      16.749  31.816 -25.243  1.00  0.00           O  
ATOM   3705  CB  ASP A1900      13.516  33.205 -25.147  1.00  0.00           C  
ATOM   3706  CG  ASP A1900      14.060  34.261 -24.201  1.00  0.00           C  
ATOM   3707  OD1 ASP A1900      15.294  34.336 -24.023  1.00  0.00           O  
ATOM   3708  OD2 ASP A1900      13.247  35.024 -23.638  1.00  0.00           O  
ATOM   3709  N   PHE A1901      15.679  32.727 -27.004  1.00  0.00           N  
ATOM   3710  CA  PHE A1901      16.898  32.973 -27.769  1.00  0.00           C  
ATOM   3711  C   PHE A1901      17.823  33.972 -27.081  1.00  0.00           C  
ATOM   3712  O   PHE A1901      19.047  33.834 -27.134  1.00  0.00           O  
ATOM   3713  CB  PHE A1901      16.563  33.448 -29.186  1.00  0.00           C  
ATOM   3714  CG  PHE A1901      16.025  32.364 -30.077  1.00  0.00           C  
ATOM   3715  CD1 PHE A1901      14.725  32.417 -30.550  1.00  0.00           C  
ATOM   3716  CD2 PHE A1901      16.820  31.288 -30.437  1.00  0.00           C  
ATOM   3717  CE1 PHE A1901      14.228  31.418 -31.371  1.00  0.00           C  
ATOM   3718  CE2 PHE A1901      16.330  30.286 -31.256  1.00  0.00           C  
ATOM   3719  CZ  PHE A1901      15.033  30.351 -31.724  1.00  0.00           C  
ATOM   3720  N   ASP A1902      17.234  34.974 -26.437  1.00  0.00           N  
ATOM   3721  CA  ASP A1902      18.006  35.970 -25.702  1.00  0.00           C  
ATOM   3722  C   ASP A1902      18.764  35.332 -24.543  1.00  0.00           C  
ATOM   3723  O   ASP A1902      19.863  35.766 -24.195  1.00  0.00           O  
ATOM   3724  CB  ASP A1902      17.096  37.085 -25.184  1.00  0.00           C  
ATOM   3725  CG  ASP A1902      16.655  38.038 -26.278  1.00  0.00           C  
ATOM   3726  OD1 ASP A1902      16.566  37.610 -27.448  1.00  0.00           O  
ATOM   3727  OD2 ASP A1902      16.394  39.219 -25.964  1.00  0.00           O  
ATOM   3728  N   THR A1903      18.169  34.301 -23.951  1.00  0.00           N  
ATOM   3729  CA  THR A1903      18.796  33.569 -22.856  1.00  0.00           C  
ATOM   3730  C   THR A1903      20.090  32.909 -23.318  1.00  0.00           C  
ATOM   3731  O   THR A1903      21.075  32.872 -22.584  1.00  0.00           O  
ATOM   3732  CB  THR A1903      17.854  32.487 -22.286  1.00  0.00           C  
ATOM   3733  OG1 THR A1903      16.627  33.092 -21.861  1.00  0.00           O  
ATOM   3734  CG2 THR A1903      18.500  31.779 -21.103  1.00  0.00           C  
ATOM   3735  N   VAL A1904      20.080  32.396 -24.544  1.00  0.00           N  
ATOM   3736  CA  VAL A1904      21.238  31.704 -25.095  1.00  0.00           C  
ATOM   3737  C   VAL A1904      22.286  32.677 -25.633  1.00  0.00           C  
ATOM   3738  O   VAL A1904      23.488  32.441 -25.499  1.00  0.00           O  
ATOM   3739  CB  VAL A1904      20.820  30.738 -26.228  1.00  0.00           C  
ATOM   3740  CG1 VAL A1904      22.036  30.037 -26.818  1.00  0.00           C  
ATOM   3741  CG2 VAL A1904      19.813  29.723 -25.714  1.00  0.00           C  
ATOM   3742  N   ASN A1905      21.827  33.779 -26.221  1.00  0.00           N  
ATOM   3743  CA  ASN A1905      22.698  34.632 -27.034  1.00  0.00           C  
ATOM   3744  C   ASN A1905      23.072  36.013 -26.476  1.00  0.00           C  
ATOM   3745  O   ASN A1905      23.698  36.808 -27.177  1.00  0.00           O  
ATOM   3746  CB  ASN A1905      22.105  34.782 -28.440  1.00  0.00           C  
ATOM   3747  CG  ASN A1905      22.002  33.458 -29.174  1.00  0.00           C  
ATOM   3748  OD1 ASN A1905      22.975  32.711 -29.271  1.00  0.00           O  
ATOM   3749  ND2 ASN A1905      20.819  33.164 -29.701  1.00  0.00           N  
ATOM   3750  N   LYS A1906      22.696  36.306 -25.233  1.00  0.00           N  
ATOM   3751  CA  LYS A1906      23.071  37.580 -24.599  1.00  0.00           C  
ATOM   3752  C   LYS A1906      23.700  37.327 -23.229  1.00  0.00           C  
ATOM   3753  O   LYS A1906      23.340  36.359 -22.559  1.00  0.00           O  
ATOM   3754  CB  LYS A1906      21.864  38.515 -24.499  1.00  0.00           C  
ATOM   3755  CG  LYS A1906      21.319  38.948 -25.851  1.00  0.00           C  
ATOM   3756  CD  LYS A1906      20.298  40.063 -25.718  1.00  0.00           C  
ATOM   3757  CE  LYS A1906      19.909  40.608 -27.084  1.00  0.00           C  
ATOM   3758  NZ  LYS A1906      18.963  41.753 -26.978  1.00  0.00           N  
ATOM   3759  N   THR A1917      24.628  38.183 -22.799  1.00  0.00           N  
ATOM   3760  CA  THR A1917      25.577  37.733 -21.768  1.00  0.00           C  
ATOM   3761  C   THR A1917      25.516  38.158 -20.289  1.00  0.00           C  
ATOM   3762  O   THR A1917      26.542  38.149 -19.588  1.00  0.00           O  
ATOM   3763  CB  THR A1917      27.038  37.677 -22.293  1.00  0.00           C  
ATOM   3764  OG1 THR A1917      27.117  36.710 -23.350  1.00  0.00           O  
ATOM   3765  CG2 THR A1917      27.995  37.251 -21.190  1.00  0.00           C  
ATOM   3766  N   PRO A1918      24.331  38.575 -19.819  1.00  0.00           N  
ATOM   3767  CA  PRO A1918      23.941  37.919 -18.593  1.00  0.00           C  
ATOM   3768  C   PRO A1918      22.897  36.893 -19.035  1.00  0.00           C  
ATOM   3769  O   PRO A1918      21.793  37.284 -19.412  1.00  0.00           O  
ATOM   3770  CB  PRO A1918      23.289  39.047 -17.787  1.00  0.00           C  
ATOM   3771  CG  PRO A1918      22.888  40.114 -18.831  1.00  0.00           C  
ATOM   3772  CD  PRO A1918      23.384  39.642 -20.185  1.00  0.00           C  
ATOM   3773  N   HIS A1919      23.233  35.607 -19.051  1.00  0.00           N  
ATOM   3774  CA  HIS A1919      22.251  34.619 -19.498  1.00  0.00           C  
ATOM   3775  C   HIS A1919      21.067  34.578 -18.540  1.00  0.00           C  
ATOM   3776  O   HIS A1919      21.158  34.025 -17.444  1.00  0.00           O  
ATOM   3777  CB  HIS A1919      22.874  33.233 -19.665  1.00  0.00           C  
ATOM   3778  CG  HIS A1919      23.812  33.132 -20.825  1.00  0.00           C  
ATOM   3779  ND1 HIS A1919      25.180  33.209 -20.680  1.00  0.00           N  
ATOM   3780  CD2 HIS A1919      23.583  32.971 -22.150  1.00  0.00           C  
ATOM   3781  CE1 HIS A1919      25.754  33.093 -21.864  1.00  0.00           C  
ATOM   3782  NE2 HIS A1919      24.807  32.949 -22.774  1.00  0.00           N  
ATOM   3783  N   THR A1920      19.961  35.187 -18.958  1.00  0.00           N  
ATOM   3784  CA  THR A1920      18.778  35.278 -18.113  1.00  0.00           C  
ATOM   3785  C   THR A1920      17.563  34.633 -18.766  1.00  0.00           C  
ATOM   3786  O   THR A1920      17.357  34.744 -19.973  1.00  0.00           O  
ATOM   3787  CB  THR A1920      18.425  36.744 -17.771  1.00  0.00           C  
ATOM   3788  OG1 THR A1920      17.828  37.375 -18.910  1.00  0.00           O  
ATOM   3789  CG2 THR A1920      19.660  37.521 -17.341  1.00  0.00           C  
ATOM   3790  N   ALA A1921      16.764  33.956 -17.950  1.00  0.00           N  
ATOM   3791  CA  ALA A1921      15.490  33.414 -18.392  1.00  0.00           C  
ATOM   3792  C   ALA A1921      14.383  34.071 -17.580  1.00  0.00           C  
ATOM   3793  O   ALA A1921      14.656  34.801 -16.625  1.00  0.00           O  
ATOM   3794  CB  ALA A1921      15.463  31.908 -18.215  1.00  0.00           C  
ATOM   3795  N   THR A1922      13.136  33.818 -17.958  1.00  0.00           N  
ATOM   3796  CA  THR A1922      12.009  34.415 -17.254  1.00  0.00           C  
ATOM   3797  C   THR A1922      11.305  33.428 -16.327  1.00  0.00           C  
ATOM   3798  O   THR A1922      11.071  32.275 -16.687  1.00  0.00           O  
ATOM   3799  CB  THR A1922      10.997  35.061 -18.227  1.00  0.00           C  
ATOM   3800  OG1 THR A1922       9.683  35.014 -17.655  1.00  0.00           O  
ATOM   3801  CG2 THR A1922      10.988  34.332 -19.552  1.00  0.00           C  
ATOM   3802  N   LEU A1923      10.980  33.898 -15.128  1.00  0.00           N  
ATOM   3803  CA  LEU A1923      10.318  33.080 -14.122  1.00  0.00           C  
ATOM   3804  C   LEU A1923       8.870  33.526 -13.960  1.00  0.00           C  
ATOM   3805  O   LEU A1923       8.601  34.700 -13.708  1.00  0.00           O  
ATOM   3806  CB  LEU A1923      11.059  33.192 -12.788  1.00  0.00           C  
ATOM   3807  CG  LEU A1923      10.445  32.524 -11.558  1.00  0.00           C  
ATOM   3808  CD1 LEU A1923      10.425  31.012 -11.714  1.00  0.00           C  
ATOM   3809  CD2 LEU A1923      11.207  32.926 -10.306  1.00  0.00           C  
ATOM   3810  N   ARG A1924       7.940  32.587 -14.106  1.00  0.00           N  
ATOM   3811  CA  ARG A1924       6.520  32.908 -14.029  1.00  0.00           C  
ATOM   3812  C   ARG A1924       5.876  32.339 -12.769  1.00  0.00           C  
ATOM   3813  O   ARG A1924       6.141  31.200 -12.385  1.00  0.00           O  
ATOM   3814  CB  ARG A1924       5.782  32.392 -15.268  1.00  0.00           C  
ATOM   3815  CG  ARG A1924       4.512  33.163 -15.581  1.00  0.00           C  
ATOM   3816  CD  ARG A1924       3.628  32.449 -16.589  1.00  0.00           C  
ATOM   3817  NE  ARG A1924       2.855  31.385 -15.960  1.00  0.00           N  
ATOM   3818  CZ  ARG A1924       1.643  31.008 -16.352  1.00  0.00           C  
ATOM   3819  NH1 ARG A1924       1.050  31.613 -17.371  1.00  0.00           N  
ATOM   3820  NH2 ARG A1924       1.020  30.030 -15.715  1.00  0.00           N  
ATOM   3821  N   ASP A1925       5.031  33.144 -12.132  1.00  0.00           N  
ATOM   3822  CA  ASP A1925       4.257  32.700 -10.978  1.00  0.00           C  
ATOM   3823  C   ASP A1925       2.917  32.143 -11.449  1.00  0.00           C  
ATOM   3824  O   ASP A1925       2.215  32.787 -12.227  1.00  0.00           O  
ATOM   3825  CB  ASP A1925       4.031  33.864 -10.012  1.00  0.00           C  
ATOM   3826  CG  ASP A1925       3.146  33.486  -8.840  1.00  0.00           C  
ATOM   3827  OD1 ASP A1925       2.012  34.007  -8.760  1.00  0.00           O  
ATOM   3828  OD2 ASP A1925       3.579  32.664  -8.005  1.00  0.00           O  
ATOM   3829  N   ARG A1926       2.563  30.951 -10.978  1.00  0.00           N  
ATOM   3830  CA  ARG A1926       1.330  30.294 -11.409  1.00  0.00           C  
ATOM   3831  C   ARG A1926       0.090  31.148 -11.151  1.00  0.00           C  
ATOM   3832  O   ARG A1926      -0.657  31.470 -12.074  1.00  0.00           O  
ATOM   3833  CB  ARG A1926       1.154  28.944 -10.712  1.00  0.00           C  
ATOM   3834  CG  ARG A1926      -0.035  28.156 -11.231  1.00  0.00           C  
ATOM   3835  CD  ARG A1926      -0.933  27.664 -10.106  1.00  0.00           C  
ATOM   3836  NE  ARG A1926      -0.309  26.623  -9.296  1.00  0.00           N  
ATOM   3837  CZ  ARG A1926       0.032  26.769  -8.020  1.00  0.00           C  
ATOM   3838  NH1 ARG A1926      -0.193  27.916  -7.395  1.00  0.00           N  
ATOM   3839  NH2 ARG A1926       0.595  25.762  -7.368  1.00  0.00           N  
ATOM   3840  N   ASP A1927      -0.117  31.503  -9.887  1.00  0.00           N  
ATOM   3841  CA  ASP A1927      -1.331  32.190  -9.454  1.00  0.00           C  
ATOM   3842  C   ASP A1927      -1.570  33.515 -10.172  1.00  0.00           C  
ATOM   3843  O   ASP A1927      -2.621  33.717 -10.780  1.00  0.00           O  
ATOM   3844  CB  ASP A1927      -1.299  32.418  -7.940  1.00  0.00           C  
ATOM   3845  CG  ASP A1927      -1.365  31.123  -7.152  1.00  0.00           C  
ATOM   3846  OD1 ASP A1927      -1.910  30.129  -7.676  1.00  0.00           O  
ATOM   3847  OD2 ASP A1927      -0.874  31.102  -6.004  1.00  0.00           O  
ATOM   3848  N   SER A1928      -0.592  34.412 -10.099  1.00  0.00           N  
ATOM   3849  CA  SER A1928      -0.746  35.756 -10.648  1.00  0.00           C  
ATOM   3850  C   SER A1928      -0.419  35.834 -12.137  1.00  0.00           C  
ATOM   3851  O   SER A1928      -0.860  36.756 -12.824  1.00  0.00           O  
ATOM   3852  CB  SER A1928       0.127  36.746  -9.877  1.00  0.00           C  
ATOM   3853  OG  SER A1928       1.501  36.452 -10.053  1.00  0.00           O  
ATOM   3854  N   MET A1929       0.358  34.871 -12.625  1.00  0.00           N  
ATOM   3855  CA  MET A1929       0.803  34.860 -14.018  1.00  0.00           C  
ATOM   3856  C   MET A1929       1.880  35.911 -14.281  1.00  0.00           C  
ATOM   3857  O   MET A1929       2.302  36.107 -15.422  1.00  0.00           O  
ATOM   3858  CB  MET A1929      -0.376  35.066 -14.969  1.00  0.00           C  
ATOM   3859  CG  MET A1929      -1.124  33.799 -15.320  1.00  0.00           C  
ATOM   3860  SD  MET A1929      -2.655  34.157 -16.195  1.00  0.00           S  
ATOM   3861  CE  MET A1929      -2.718  32.780 -17.336  1.00  0.00           C  
ATOM   3862  N   ARG A1930       2.319  36.582 -13.222  1.00  0.00           N  
ATOM   3863  CA  ARG A1930       3.340  37.618 -13.337  1.00  0.00           C  
ATOM   3864  C   ARG A1930       4.716  36.998 -13.551  1.00  0.00           C  
ATOM   3865  O   ARG A1930       4.970  35.872 -13.123  1.00  0.00           O  
ATOM   3866  CB  ARG A1930       3.333  38.515 -12.097  1.00  0.00           C  
ATOM   3867  CG  ARG A1930       2.040  39.300 -11.925  1.00  0.00           C  
ATOM   3868  CD  ARG A1930       1.925  39.914 -10.539  1.00  0.00           C  
ATOM   3869  NE  ARG A1930       2.904  40.973 -10.315  1.00  0.00           N  
ATOM   3870  CZ  ARG A1930       2.730  42.241 -10.675  1.00  0.00           C  
ATOM   3871  NH1 ARG A1930       1.613  42.613 -11.285  1.00  0.00           N  
ATOM   3872  NH2 ARG A1930       3.676  43.138 -10.428  1.00  0.00           N  
ATOM   3873  N   GLN A1931       5.600  37.733 -14.220  1.00  0.00           N  
ATOM   3874  CA  GLN A1931       6.913  37.202 -14.573  1.00  0.00           C  
ATOM   3875  C   GLN A1931       8.054  38.147 -14.213  1.00  0.00           C  
ATOM   3876  O   GLN A1931       7.871  39.361 -14.135  1.00  0.00           O  
ATOM   3877  CB  GLN A1931       6.976  36.875 -16.067  1.00  0.00           C  
ATOM   3878  CG  GLN A1931       5.755  36.147 -16.601  1.00  0.00           C  
ATOM   3879  CD  GLN A1931       6.006  35.478 -17.937  1.00  0.00           C  
ATOM   3880  OE1 GLN A1931       5.158  35.511 -18.828  1.00  0.00           O  
ATOM   3881  NE2 GLN A1931       7.174  34.865 -18.084  1.00  0.00           N  
ATOM   3882  N   ILE A1932       9.231  37.571 -13.992  1.00  0.00           N  
ATOM   3883  CA  ILE A1932      10.455  38.340 -13.800  1.00  0.00           C  
ATOM   3884  C   ILE A1932      11.523  37.840 -14.764  1.00  0.00           C  
ATOM   3885  O   ILE A1932      11.320  36.848 -15.462  1.00  0.00           O  
ATOM   3886  CB  ILE A1932      11.006  38.208 -12.370  1.00  0.00           C  
ATOM   3887  CG1 ILE A1932      11.395  36.755 -12.087  1.00  0.00           C  
ATOM   3888  CG2 ILE A1932       9.998  38.728 -11.356  1.00  0.00           C  
ATOM   3889  CD1 ILE A1932      12.582  36.605 -11.166  1.00  0.00           C  
ATOM   3890  N   ARG A1933      12.662  38.524 -14.794  1.00  0.00           N  
ATOM   3891  CA  ARG A1933      13.777  38.112 -15.636  1.00  0.00           C  
ATOM   3892  C   ARG A1933      15.060  38.064 -14.818  1.00  0.00           C  
ATOM   3893  O   ARG A1933      15.710  39.088 -14.603  1.00  0.00           O  
ATOM   3894  CB  ARG A1933      13.944  39.067 -16.819  1.00  0.00           C  
ATOM   3895  CG  ARG A1933      14.892  38.562 -17.899  1.00  0.00           C  
ATOM   3896  CD  ARG A1933      14.226  37.509 -18.772  1.00  0.00           C  
ATOM   3897  NE  ARG A1933      15.107  37.025 -19.832  1.00  0.00           N  
ATOM   3898  CZ  ARG A1933      14.695  36.313 -20.877  1.00  0.00           C  
ATOM   3899  NH1 ARG A1933      13.412  36.006 -21.008  1.00  0.00           N  
ATOM   3900  NH2 ARG A1933      15.564  35.912 -21.794  1.00  0.00           N  
ATOM   3901  N   ALA A1934      15.420  36.870 -14.360  1.00  0.00           N  
ATOM   3902  CA  ALA A1934      16.609  36.700 -13.534  1.00  0.00           C  
ATOM   3903  C   ALA A1934      17.668  35.854 -14.231  1.00  0.00           C  
ATOM   3904  O   ALA A1934      17.372  35.125 -15.178  1.00  0.00           O  
ATOM   3905  CB  ALA A1934      16.239  36.087 -12.191  1.00  0.00           C  
ATOM   3906  N   GLU A1941      18.903  35.970 -13.750  1.00  0.00           N  
ATOM   3907  CA  GLU A1941      20.022  35.166 -14.231  1.00  0.00           C  
ATOM   3908  C   GLU A1941      19.697  33.678 -14.119  1.00  0.00           C  
ATOM   3909  O   GLU A1941      19.270  33.208 -13.063  1.00  0.00           O  
ATOM   3910  CB  GLU A1941      21.280  35.498 -13.422  1.00  0.00           C  
ATOM   3911  CG  GLU A1941      22.353  34.419 -13.430  1.00  0.00           C  
ATOM   3912  CD  GLU A1941      23.355  34.589 -14.553  1.00  0.00           C  
ATOM   3913  OE1 GLU A1941      23.691  35.746 -14.883  1.00  0.00           O  
ATOM   3914  OE2 GLU A1941      23.813  33.563 -15.100  1.00  0.00           O  
ATOM   3915  N   ILE A1942      19.905  32.942 -15.207  1.00  0.00           N  
ATOM   3916  CA  ILE A1942      19.522  31.531 -15.271  1.00  0.00           C  
ATOM   3917  C   ILE A1942      20.234  30.656 -14.234  1.00  0.00           C  
ATOM   3918  O   ILE A1942      19.804  29.534 -13.963  1.00  0.00           O  
ATOM   3919  CB  ILE A1942      19.738  30.945 -16.688  1.00  0.00           C  
ATOM   3920  CG1 ILE A1942      18.920  29.662 -16.869  1.00  0.00           C  
ATOM   3921  CG2 ILE A1942      21.219  30.703 -16.952  1.00  0.00           C  
ATOM   3922  CD1 ILE A1942      18.876  29.153 -18.294  1.00  0.00           C  
ATOM   3923  N   SER A1943      21.312  31.169 -13.649  1.00  0.00           N  
ATOM   3924  CA  SER A1943      22.080  30.397 -12.674  1.00  0.00           C  
ATOM   3925  C   SER A1943      21.655  30.691 -11.236  1.00  0.00           C  
ATOM   3926  O   SER A1943      22.023  29.963 -10.314  1.00  0.00           O  
ATOM   3927  CB  SER A1943      23.582  30.639 -12.842  1.00  0.00           C  
ATOM   3928  OG  SER A1943      23.973  31.869 -12.258  1.00  0.00           O  
ATOM   3929  N   GLU A1945      20.887  31.760 -11.050  1.00  0.00           N  
ATOM   3930  CA  GLU A1945      20.367  32.111  -9.733  1.00  0.00           C  
ATOM   3931  C   GLU A1945      18.962  31.554  -9.546  1.00  0.00           C  
ATOM   3932  O   GLU A1945      18.508  31.351  -8.420  1.00  0.00           O  
ATOM   3933  CB  GLU A1945      20.331  33.629  -9.552  1.00  0.00           C  
ATOM   3934  CG  GLU A1945      21.669  34.323  -9.716  1.00  0.00           C  
ATOM   3935  CD  GLU A1945      21.549  35.832  -9.609  1.00  0.00           C  
ATOM   3936  OE1 GLU A1945      20.504  36.314  -9.123  1.00  0.00           O  
ATOM   3937  OE2 GLU A1945      22.499  36.536 -10.011  1.00  0.00           O  
ATOM   3938  N   LEU A1946      18.279  31.315 -10.661  1.00  0.00           N  
ATOM   3939  CA  LEU A1946      16.887  30.869 -10.642  1.00  0.00           C  
ATOM   3940  C   LEU A1946      16.631  29.662  -9.737  1.00  0.00           C  
ATOM   3941  O   LEU A1946      15.659  29.658  -8.982  1.00  0.00           O  
ATOM   3942  CB  LEU A1946      16.378  30.602 -12.063  1.00  0.00           C  
ATOM   3943  CG  LEU A1946      15.980  31.846 -12.860  1.00  0.00           C  
ATOM   3944  CD1 LEU A1946      15.712  31.494 -14.313  1.00  0.00           C  
ATOM   3945  CD2 LEU A1946      14.764  32.513 -12.237  1.00  0.00           C  
ATOM   3946  N   PRO A1947      17.496  28.635  -9.805  1.00  0.00           N  
ATOM   3947  CA  PRO A1947      17.311  27.490  -8.917  1.00  0.00           C  
ATOM   3948  C   PRO A1947      17.204  27.903  -7.450  1.00  0.00           C  
ATOM   3949  O   PRO A1947      16.388  27.350  -6.713  1.00  0.00           O  
ATOM   3950  CB  PRO A1947      18.580  26.665  -9.142  1.00  0.00           C  
ATOM   3951  CG  PRO A1947      19.011  27.014 -10.517  1.00  0.00           C  
ATOM   3952  CD  PRO A1947      18.661  28.461 -10.692  1.00  0.00           C  
ATOM   3953  N   SER A1950      18.018  28.871  -7.040  1.00  0.00           N  
ATOM   3954  CA  SER A1950      18.035  29.326  -5.652  1.00  0.00           C  
ATOM   3955  C   SER A1950      16.740  30.026  -5.249  1.00  0.00           C  
ATOM   3956  O   SER A1950      16.224  29.804  -4.154  1.00  0.00           O  
ATOM   3957  CB  SER A1950      19.226  30.254  -5.404  1.00  0.00           C  
ATOM   3958  OG  SER A1950      20.451  29.580  -5.631  1.00  0.00           O  
ATOM   3959  N   ILE A1951      16.217  30.870  -6.133  1.00  0.00           N  
ATOM   3960  CA  ILE A1951      15.022  31.645  -5.812  1.00  0.00           C  
ATOM   3961  C   ILE A1951      13.735  30.836  -5.979  1.00  0.00           C  
ATOM   3962  O   ILE A1951      12.720  31.147  -5.359  1.00  0.00           O  
ATOM   3963  CB  ILE A1951      14.947  32.967  -6.617  1.00  0.00           C  
ATOM   3964  CG1 ILE A1951      14.630  32.699  -8.088  1.00  0.00           C  
ATOM   3965  CG2 ILE A1951      16.247  33.751  -6.483  1.00  0.00           C  
ATOM   3966  CD1 ILE A1951      14.530  33.959  -8.919  1.00  0.00           C  
ATOM   3967  N   VAL A1952      13.780  29.798  -6.809  1.00  0.00           N  
ATOM   3968  CA  VAL A1952      12.648  28.888  -6.940  1.00  0.00           C  
ATOM   3969  C   VAL A1952      12.599  27.977  -5.717  1.00  0.00           C  
ATOM   3970  O   VAL A1952      11.524  27.615  -5.238  1.00  0.00           O  
ATOM   3971  CB  VAL A1952      12.726  28.046  -8.230  1.00  0.00           C  
ATOM   3972  CG1 VAL A1952      11.581  27.042  -8.286  1.00  0.00           C  
ATOM   3973  CG2 VAL A1952      12.699  28.950  -9.455  1.00  0.00           C  
ATOM   3974  N   GLN A1953      13.777  27.620  -5.215  1.00  0.00           N  
ATOM   3975  CA  GLN A1953      13.896  26.859  -3.978  1.00  0.00           C  
ATOM   3976  C   GLN A1953      13.361  27.681  -2.808  1.00  0.00           C  
ATOM   3977  O   GLN A1953      12.674  27.159  -1.930  1.00  0.00           O  
ATOM   3978  CB  GLN A1953      15.359  26.486  -3.731  1.00  0.00           C  
ATOM   3979  CG  GLN A1953      15.600  25.648  -2.487  1.00  0.00           C  
ATOM   3980  CD  GLN A1953      17.069  25.565  -2.119  1.00  0.00           C  
ATOM   3981  OE1 GLN A1953      17.817  26.531  -2.277  1.00  0.00           O  
ATOM   3982  NE2 GLN A1953      17.489  24.409  -1.621  1.00  0.00           N  
ATOM   3983  N   ASP A1954      13.676  28.974  -2.812  1.00  0.00           N  
ATOM   3984  CA  ASP A1954      13.253  29.882  -1.748  1.00  0.00           C  
ATOM   3985  C   ASP A1954      11.780  30.276  -1.853  1.00  0.00           C  
ATOM   3986  O   ASP A1954      11.189  30.749  -0.883  1.00  0.00           O  
ATOM   3987  CB  ASP A1954      14.128  31.139  -1.736  1.00  0.00           C  
ATOM   3988  CG  ASP A1954      15.454  30.926  -1.027  1.00  0.00           C  
ATOM   3989  OD1 ASP A1954      15.587  29.928  -0.288  1.00  0.00           O  
ATOM   3990  OD2 ASP A1954      16.363  31.764  -1.206  1.00  0.00           O  
ATOM   3991  N   LEU A1955      11.193  30.094  -3.032  1.00  0.00           N  
ATOM   3992  CA  LEU A1955       9.773  30.371  -3.219  1.00  0.00           C  
ATOM   3993  C   LEU A1955       8.932  29.160  -2.827  1.00  0.00           C  
ATOM   3994  O   LEU A1955       7.897  29.299  -2.175  1.00  0.00           O  
ATOM   3995  CB  LEU A1955       9.481  30.776  -4.665  1.00  0.00           C  
ATOM   3996  CG  LEU A1955       9.851  32.202  -5.083  1.00  0.00           C  
ATOM   3997  CD1 LEU A1955       9.780  32.356  -6.596  1.00  0.00           C  
ATOM   3998  CD2 LEU A1955       8.956  33.219  -4.393  1.00  0.00           C  
ATOM   3999  N   ALA A1956       9.385  27.975  -3.228  1.00  0.00           N  
ATOM   4000  CA  ALA A1956       8.710  26.730  -2.875  1.00  0.00           C  
ATOM   4001  C   ALA A1956       8.690  26.557  -1.360  1.00  0.00           C  
ATOM   4002  O   ALA A1956       7.625  26.461  -0.750  1.00  0.00           O  
ATOM   4003  CB  ALA A1956       9.393  25.548  -3.540  1.00  0.00           C  
ATOM   4004  N   ASN A1957       9.877  26.510  -0.764  1.00  0.00           N  
ATOM   4005  CA  ASN A1957      10.007  26.593   0.680  1.00  0.00           C  
ATOM   4006  C   ASN A1957       9.772  28.050   1.066  1.00  0.00           C  
ATOM   4007  O   ASN A1957      10.630  28.897   0.831  1.00  0.00           O  
ATOM   4008  CB  ASN A1957      11.404  26.154   1.119  1.00  0.00           C  
ATOM   4009  CG  ASN A1957      11.848  24.861   0.457  1.00  0.00           C  
ATOM   4010  OD1 ASN A1957      11.026  24.069  -0.006  1.00  0.00           O  
ATOM   4011  ND2 ASN A1957      13.157  24.642   0.412  1.00  0.00           N  
ATOM   4012  N   GLY A1958       8.609  28.334   1.645  1.00  0.00           N  
ATOM   4013  CA  GLY A1958       8.165  29.711   1.882  1.00  0.00           C  
ATOM   4014  C   GLY A1958       9.157  30.657   2.537  1.00  0.00           C  
ATOM   4015  O   GLY A1958       8.797  31.410   3.442  1.00  0.00           O  
ATOM   4016  N   ASN A1959      10.403  30.633   2.073  1.00  0.00           N  
ATOM   4017  CA  ASN A1959      11.448  31.493   2.621  1.00  0.00           C  
ATOM   4018  C   ASN A1959      11.327  32.935   2.138  1.00  0.00           C  
ATOM   4019  O   ASN A1959      11.651  33.872   2.869  1.00  0.00           O  
ATOM   4020  CB  ASN A1959      12.832  30.931   2.290  1.00  0.00           C  
ATOM   4021  CG  ASN A1959      13.103  29.609   2.983  1.00  0.00           C  
ATOM   4022  OD1 ASN A1959      12.599  29.352   4.077  1.00  0.00           O  
ATOM   4023  ND2 ASN A1959      13.907  28.762   2.349  1.00  0.00           N  
ATOM   4024  N   ILE A1960      10.867  33.104   0.902  1.00  0.00           N  
ATOM   4025  CA  ILE A1960      10.583  34.428   0.356  1.00  0.00           C  
ATOM   4026  C   ILE A1960       9.271  34.399  -0.421  1.00  0.00           C  
ATOM   4027  O   ILE A1960       8.833  33.342  -0.877  1.00  0.00           O  
ATOM   4028  CB  ILE A1960      11.718  34.940  -0.564  1.00  0.00           C  
ATOM   4029  CG1 ILE A1960      11.854  34.052  -1.803  1.00  0.00           C  
ATOM   4030  CG2 ILE A1960      13.039  35.020   0.193  1.00  0.00           C  
ATOM   4031  CD1 ILE A1960      12.935  34.502  -2.761  1.00  0.00           C  
ATOM   4032  N   THR A1961       8.643  35.561  -0.565  1.00  0.00           N  
ATOM   4033  CA  THR A1961       7.389  35.659  -1.301  1.00  0.00           C  
ATOM   4034  C   THR A1961       7.645  36.159  -2.716  1.00  0.00           C  
ATOM   4035  O   THR A1961       8.759  36.568  -3.045  1.00  0.00           O  
ATOM   4036  CB  THR A1961       6.394  36.603  -0.601  1.00  0.00           C  
ATOM   4037  OG1 THR A1961       6.978  37.905  -0.470  1.00  0.00           O  
ATOM   4038  CG2 THR A1961       6.031  36.069   0.778  1.00  0.00           C  
ATOM   4039  N   TRP A1962       6.613  36.121  -3.553  1.00  0.00           N  
ATOM   4040  CA  TRP A1962       6.729  36.616  -4.918  1.00  0.00           C  
ATOM   4041  C   TRP A1962       6.981  38.118  -4.919  1.00  0.00           C  
ATOM   4042  O   TRP A1962       7.717  38.633  -5.761  1.00  0.00           O  
ATOM   4043  CB  TRP A1962       5.473  36.290  -5.729  1.00  0.00           C  
ATOM   4044  CG  TRP A1962       5.621  36.603  -7.185  1.00  0.00           C  
ATOM   4045  CD1 TRP A1962       5.004  37.604  -7.877  1.00  0.00           C  
ATOM   4046  CD2 TRP A1962       6.453  35.917  -8.128  1.00  0.00           C  
ATOM   4047  NE1 TRP A1962       5.394  37.580  -9.195  1.00  0.00           N  
ATOM   4048  CE2 TRP A1962       6.285  36.554  -9.374  1.00  0.00           C  
ATOM   4049  CE3 TRP A1962       7.322  34.824  -8.040  1.00  0.00           C  
ATOM   4050  CZ2 TRP A1962       6.952  36.134 -10.524  1.00  0.00           C  
ATOM   4051  CZ3 TRP A1962       7.984  34.409  -9.183  1.00  0.00           C  
ATOM   4052  CH2 TRP A1962       7.796  35.062 -10.408  1.00  0.00           C  
ATOM   4053  N   ALA A1963       6.368  38.814  -3.965  1.00  0.00           N  
ATOM   4054  CA  ALA A1963       6.576  40.248  -3.806  1.00  0.00           C  
ATOM   4055  C   ALA A1963       8.047  40.545  -3.543  1.00  0.00           C  
ATOM   4056  O   ALA A1963       8.610  41.485  -4.105  1.00  0.00           O  
ATOM   4057  CB  ALA A1963       5.712  40.788  -2.679  1.00  0.00           C  
ATOM   4058  N   ASP A1964       8.665  39.735  -2.688  1.00  0.00           N  
ATOM   4059  CA  ASP A1964      10.090  39.863  -2.410  1.00  0.00           C  
ATOM   4060  C   ASP A1964      10.893  39.727  -3.698  1.00  0.00           C  
ATOM   4061  O   ASP A1964      11.795  40.519  -3.959  1.00  0.00           O  
ATOM   4062  CB  ASP A1964      10.543  38.816  -1.389  1.00  0.00           C  
ATOM   4063  CG  ASP A1964       9.952  39.047  -0.012  1.00  0.00           C  
ATOM   4064  OD1 ASP A1964      10.252  38.254   0.904  1.00  0.00           O  
ATOM   4065  OD2 ASP A1964       9.188  40.021   0.156  1.00  0.00           O  
ATOM   4066  N   VAL A1965      10.550  38.730  -4.507  1.00  0.00           N  
ATOM   4067  CA  VAL A1965      11.244  38.484  -5.768  1.00  0.00           C  
ATOM   4068  C   VAL A1965      11.103  39.655  -6.742  1.00  0.00           C  
ATOM   4069  O   VAL A1965      12.076  40.061  -7.378  1.00  0.00           O  
ATOM   4070  CB  VAL A1965      10.753  37.183  -6.438  1.00  0.00           C  
ATOM   4071  CG1 VAL A1965      11.282  37.076  -7.859  1.00  0.00           C  
ATOM   4072  CG2 VAL A1965      11.175  35.975  -5.619  1.00  0.00           C  
ATOM   4073  N   GLU A1966       9.892  40.197  -6.849  1.00  0.00           N  
ATOM   4074  CA  GLU A1966       9.633  41.332  -7.734  1.00  0.00           C  
ATOM   4075  C   GLU A1966      10.291  42.616  -7.235  1.00  0.00           C  
ATOM   4076  O   GLU A1966      10.298  43.631  -7.930  1.00  0.00           O  
ATOM   4077  CB  GLU A1966       8.129  41.552  -7.913  1.00  0.00           C  
ATOM   4078  CG  GLU A1966       7.482  40.623  -8.926  1.00  0.00           C  
ATOM   4079  CD  GLU A1966       6.036  40.983  -9.207  1.00  0.00           C  
ATOM   4080  OE1 GLU A1966       5.400  41.619  -8.341  1.00  0.00           O  
ATOM   4081  OE2 GLU A1966       5.535  40.627 -10.294  1.00  0.00           O  
ATOM   4082  N   ALA A1967      10.842  42.563  -6.027  1.00  0.00           N  
ATOM   4083  CA  ALA A1967      11.526  43.710  -5.446  1.00  0.00           C  
ATOM   4084  C   ALA A1967      13.027  43.650  -5.707  1.00  0.00           C  
ATOM   4085  O   ALA A1967      13.719  44.664  -5.615  1.00  0.00           O  
ATOM   4086  CB  ALA A1967      11.247  43.793  -3.954  1.00  0.00           C  
ATOM   4087  N   ARG A1968      13.528  42.461  -6.032  1.00  0.00           N  
ATOM   4088  CA  ARG A1968      14.957  42.276  -6.273  1.00  0.00           C  
ATOM   4089  C   ARG A1968      15.285  42.080  -7.750  1.00  0.00           C  
ATOM   4090  O   ARG A1968      16.345  42.496  -8.210  1.00  0.00           O  
ATOM   4091  CB  ARG A1968      15.512  41.096  -5.466  1.00  0.00           C  
ATOM   4092  CG  ARG A1968      15.423  41.250  -3.954  1.00  0.00           C  
ATOM   4093  CD  ARG A1968      14.116  40.685  -3.435  1.00  0.00           C  
ATOM   4094  NE  ARG A1968      13.925  40.900  -2.003  1.00  0.00           N  
ATOM   4095  CZ  ARG A1968      14.035  39.948  -1.082  1.00  0.00           C  
ATOM   4096  NH1 ARG A1968      14.341  38.707  -1.438  1.00  0.00           N  
ATOM   4097  NH2 ARG A1968      13.841  40.237   0.198  1.00  0.00           N  
ATOM   4098  N   TYR A1969      14.380  41.447  -8.488  1.00  0.00           N  
ATOM   4099  CA  TYR A1969      14.645  41.106  -9.884  1.00  0.00           C  
ATOM   4100  C   TYR A1969      13.697  41.821 -10.846  1.00  0.00           C  
ATOM   4101  O   TYR A1969      12.521  42.009 -10.535  1.00  0.00           O  
ATOM   4102  CB  TYR A1969      14.579  39.588 -10.080  1.00  0.00           C  
ATOM   4103  CG  TYR A1969      15.520  38.829  -9.172  1.00  0.00           C  
ATOM   4104  CD1 TYR A1969      15.086  38.329  -7.950  1.00  0.00           C  
ATOM   4105  CD2 TYR A1969      16.847  38.623  -9.530  1.00  0.00           C  
ATOM   4106  CE1 TYR A1969      15.945  37.640  -7.112  1.00  0.00           C  
ATOM   4107  CE2 TYR A1969      17.714  37.936  -8.699  1.00  0.00           C  
ATOM   4108  CZ  TYR A1969      17.257  37.446  -7.492  1.00  0.00           C  
ATOM   4109  OH  TYR A1969      18.117  36.761  -6.664  1.00  0.00           O  
ATOM   4110  N   PRO A1970      14.214  42.219 -12.021  1.00  0.00           N  
ATOM   4111  CA  PRO A1970      13.476  42.978 -13.033  1.00  0.00           C  
ATOM   4112  C   PRO A1970      12.180  42.301 -13.463  1.00  0.00           C  
ATOM   4113  O   PRO A1970      12.091  41.076 -13.458  1.00  0.00           O  
ATOM   4114  CB  PRO A1970      14.446  43.019 -14.216  1.00  0.00           C  
ATOM   4115  CG  PRO A1970      15.783  42.853 -13.614  1.00  0.00           C  
ATOM   4116  CD  PRO A1970      15.597  41.942 -12.445  1.00  0.00           C  
ATOM   4117  N   LEU A1971      11.191  43.104 -13.841  1.00  0.00           N  
ATOM   4118  CA  LEU A1971       9.914  42.581 -14.316  1.00  0.00           C  
ATOM   4119  C   LEU A1971       9.986  42.214 -15.794  1.00  0.00           C  
ATOM   4120  O   LEU A1971      10.888  42.651 -16.509  1.00  0.00           O  
ATOM   4121  CB  LEU A1971       8.792  43.596 -14.077  1.00  0.00           C  
ATOM   4122  CG  LEU A1971       8.095  43.573 -12.713  1.00  0.00           C  
ATOM   4123  CD1 LEU A1971       9.086  43.748 -11.570  1.00  0.00           C  
ATOM   4124  CD2 LEU A1971       7.011  44.640 -12.654  1.00  0.00           C  
ATOM   4125  N   PHE A1972       9.029  41.410 -16.247  1.00  0.00           N  
ATOM   4126  CA  PHE A1972       9.009  40.947 -17.628  1.00  0.00           C  
ATOM   4127  C   PHE A1972       7.577  40.779 -18.125  1.00  0.00           C  
ATOM   4128  O   PHE A1972       6.706  40.315 -17.388  1.00  0.00           O  
ATOM   4129  CB  PHE A1972       9.766  39.622 -17.749  1.00  0.00           C  
ATOM   4130  CG  PHE A1972      10.213  39.302 -19.145  1.00  0.00           C  
ATOM   4131  CD1 PHE A1972      11.426  39.776 -19.622  1.00  0.00           C  
ATOM   4132  CD2 PHE A1972       9.427  38.524 -19.981  1.00  0.00           C  
ATOM   4133  CE1 PHE A1972      11.846  39.484 -20.906  1.00  0.00           C  
ATOM   4134  CE2 PHE A1972       9.840  38.228 -21.267  1.00  0.00           C  
ATOM   4135  CZ  PHE A1972      11.052  38.708 -21.731  1.00  0.00           C  
ATOM   4136  N   GLU A1973       7.340  41.160 -19.376  1.00  0.00           N  
ATOM   4137  CA  GLU A1973       6.016  41.044 -19.979  1.00  0.00           C  
ATOM   4138  C   GLU A1973       6.114  40.753 -21.473  1.00  0.00           C  
ATOM   4139  O   GLU A1973       6.210  41.671 -22.289  1.00  0.00           O  
ATOM   4140  CB  GLU A1973       5.206  42.310 -19.732  1.00  0.00           C  
ATOM   4141  N   GLY A 674       6.090  39.471 -21.823  1.00  0.00           N  
ATOM   4142  CA  GLY A 674       6.178  39.051 -23.217  1.00  0.00           C  
ATOM   4143  C   GLY A 674       7.573  39.218 -23.790  1.00  0.00           C  
ATOM   4144  O   GLY A 674       8.219  38.243 -24.172  1.00  0.00           O  
TER
END
