# Supplementary material for: Backbone Brackets and Arginine Tweezers delineate Class I and Class II aminoacyl tRNA synthetases
Source: PLoS Comput Biol. 2018 Apr 16;14(4):e1006101. doi: 10.1371/journal.pcbi.1006101 (PMC5919687; doi:10.1371/journal.pcbi.1006101)
Supplement: S12 File — All structures of Class II aaRS with residues renumbered according to the MSA. (GZ) [file pcbi.1006101.s024.tar.gz › 2q5h_A_renum.pdb]

ATOM      1  N   ILE A 274      65.003  18.697-120.343  1.00  0.00           N  
ATOM      2  CA  ILE A 274      65.008  19.603-119.154  1.00  0.00           C  
ATOM      3  C   ILE A 274      65.463  18.853-117.887  1.00  0.00           C  
ATOM      4  O   ILE A 274      65.040  19.207-116.779  1.00  0.00           O  
ATOM      5  CB  ILE A 274      63.586  20.228-118.887  1.00  0.00           C  
ATOM      6  CG1 ILE A 274      62.975  20.819-120.175  1.00  0.00           C  
ATOM      7  CG2 ILE A 274      63.649  21.292-117.770  1.00  0.00           C  
ATOM      8  CD1 ILE A 274      61.703  21.706-119.960  1.00  0.00           C  
ATOM      9  N   VAL A 275      66.316  17.835-118.035  1.00  0.00           N  
ATOM     10  CA  VAL A 275      66.710  16.988-116.890  1.00  0.00           C  
ATOM     11  C   VAL A 275      67.468  17.772-115.814  1.00  0.00           C  
ATOM     12  O   VAL A 275      68.193  18.716-116.129  1.00  0.00           O  
ATOM     13  CB  VAL A 275      67.587  15.787-117.322  1.00  0.00           C  
ATOM     14  CG1 VAL A 275      69.002  16.239-117.657  1.00  0.00           C  
ATOM     15  CG2 VAL A 275      67.627  14.740-116.225  1.00  0.00           C  
ATOM     16  N   ASP A 276      67.292  17.379-114.551  1.00  0.00           N  
ATOM     17  CA  ASP A 276      67.988  18.020-113.435  1.00  0.00           C  
ATOM     18  C   ASP A 276      69.403  17.455-113.299  1.00  0.00           C  
ATOM     19  O   ASP A 276      69.623  16.447-112.621  1.00  0.00           O  
ATOM     20  CB  ASP A 276      67.212  17.831-112.135  1.00  0.00           C  
ATOM     21  CG  ASP A 276      67.852  18.558-110.964  1.00  0.00           C  
ATOM     22  OD1 ASP A 276      69.033  18.968-111.083  1.00  0.00           O  
ATOM     23  OD2 ASP A 276      67.173  18.719-109.923  1.00  0.00           O  
ATOM     24  N   ARG A 277      70.359  18.129-113.931  1.00  0.00           N  
ATOM     25  CA  ARG A 277      71.723  17.616-114.058  1.00  0.00           C  
ATOM     26  C   ARG A 277      72.413  17.451-112.714  1.00  0.00           C  
ATOM     27  O   ARG A 277      73.200  16.529-112.532  1.00  0.00           O  
ATOM     28  CB  ARG A 277      72.553  18.550-114.933  1.00  0.00           C  
ATOM     29  CG  ARG A 277      73.898  17.983-115.368  1.00  0.00           C  
ATOM     30  CD  ARG A 277      74.872  19.091-115.737  1.00  0.00           C  
ATOM     31  NE  ARG A 277      74.462  19.815-116.936  1.00  0.00           N  
ATOM     32  CZ  ARG A 277      75.102  20.871-117.429  1.00  0.00           C  
ATOM     33  NH1 ARG A 277      76.178  21.356-116.821  1.00  0.00           N  
ATOM     34  NH2 ARG A 277      74.650  21.452-118.534  1.00  0.00           N  
ATOM     35  N   ALA A 278      72.127  18.354-111.779  1.00  0.00           N  
ATOM     36  CA  ALA A 278      72.722  18.289-110.449  1.00  0.00           C  
ATOM     37  C   ALA A 278      72.292  17.011-109.747  1.00  0.00           C  
ATOM     38  O   ALA A 278      73.133  16.244-109.266  1.00  0.00           O  
ATOM     39  CB  ALA A 278      72.311  19.479-109.641  1.00  0.00           C  
ATOM     40  N   LYS A 279      70.979  16.782-109.716  1.00  0.00           N  
ATOM     41  CA  LYS A 279      70.401  15.606-109.053  1.00  0.00           C  
ATOM     42  C   LYS A 279      70.965  14.318-109.632  1.00  0.00           C  
ATOM     43  O   LYS A 279      71.302  13.395-108.890  1.00  0.00           O  
ATOM     44  CB  LYS A 279      68.872  15.600-109.172  1.00  0.00           C  
ATOM     45  CG  LYS A 279      68.153  14.840-108.051  1.00  0.00           C  
ATOM     46  CD  LYS A 279      66.635  15.097-108.076  1.00  0.00           C  
ATOM     47  CE  LYS A 279      65.983  14.991-106.693  1.00  0.00           C  
ATOM     48  NZ  LYS A 279      65.904  13.593-106.190  1.00  0.00           N  
ATOM     49  N   MET A 281      71.070  14.270-110.958  1.00  0.00           N  
ATOM     50  CA  MET A 281      71.665  13.128-111.641  1.00  0.00           C  
ATOM     51  C   MET A 281      73.140  12.981-111.264  1.00  0.00           C  
ATOM     52  O   MET A 281      73.571  11.922-110.795  1.00  0.00           O  
ATOM     53  CB  MET A 281      71.525  13.285-113.157  1.00  0.00           C  
ATOM     54  CG  MET A 281      71.962  12.061-113.950  1.00  0.00           C  
ATOM     55  SD  MET A 281      72.135  12.369-115.719  1.00  0.00           S  
ATOM     56  CE  MET A 281      73.462  13.570-115.711  1.00  0.00           C  
ATOM     57  N   GLU A 282      73.905  14.051-111.466  1.00  0.00           N  
ATOM     58  CA  GLU A 282      75.338  14.028-111.192  1.00  0.00           C  
ATOM     59  C   GLU A 282      75.577  13.556-109.775  1.00  0.00           C  
ATOM     60  O   GLU A 282      76.501  12.788-109.523  1.00  0.00           O  
ATOM     61  CB  GLU A 282      75.978  15.405-111.408  1.00  0.00           C  
ATOM     62  CG  GLU A 282      76.263  15.732-112.876  1.00  0.00           C  
ATOM     63  CD  GLU A 282      76.639  17.193-113.122  1.00  0.00           C  
ATOM     64  OE1 GLU A 282      77.193  17.483-114.205  1.00  0.00           O  
ATOM     65  OE2 GLU A 282      76.383  18.052-112.250  1.00  0.00           O  
ATOM     66  N   ASP A 283      74.731  13.995-108.850  1.00  0.00           N  
ATOM     67  CA  ASP A 283      74.851  13.537-107.474  1.00  0.00           C  
ATOM     68  C   ASP A 283      74.712  12.014-107.417  1.00  0.00           C  
ATOM     69  O   ASP A 283      75.624  11.334-106.939  1.00  0.00           O  
ATOM     70  CB  ASP A 283      73.826  14.215-106.560  1.00  0.00           C  
ATOM     71  CG  ASP A 283      74.056  13.894-105.088  1.00  0.00           C  
ATOM     72  OD1 ASP A 283      75.155  13.417-104.728  1.00  0.00           O  
ATOM     73  OD2 ASP A 283      73.132  14.117-104.283  1.00  0.00           O  
ATOM     74  N   THR A 291      73.595  11.489-107.927  1.00  0.00           N  
ATOM     75  CA  THR A 291      73.352  10.042-107.927  1.00  0.00           C  
ATOM     76  C   THR A 291      74.517   9.300-108.590  1.00  0.00           C  
ATOM     77  O   THR A 291      75.022   8.301-108.055  1.00  0.00           O  
ATOM     78  CB  THR A 291      72.024   9.674-108.635  1.00  0.00           C  
ATOM     79  OG1 THR A 291      70.924  10.185-107.882  1.00  0.00           O  
ATOM     80  CG2 THR A 291      71.853   8.169-108.745  1.00  0.00           C  
ATOM     81  N   LEU A 292      74.951   9.804-109.743  1.00  0.00           N  
ATOM     82  CA  LEU A 292      76.046   9.182-110.481  1.00  0.00           C  
ATOM     83  C   LEU A 292      77.329   9.062-109.646  1.00  0.00           C  
ATOM     84  O   LEU A 292      77.983   8.013-109.652  1.00  0.00           O  
ATOM     85  CB  LEU A 292      76.314   9.948-111.781  1.00  0.00           C  
ATOM     86  CG  LEU A 292      75.409   9.581-112.960  1.00  0.00           C  
ATOM     87  CD1 LEU A 292      75.610  10.537-114.110  1.00  0.00           C  
ATOM     88  CD2 LEU A 292      75.694   8.158-113.405  1.00  0.00           C  
ATOM     89  N   LYS A 293      77.670  10.130-108.924  1.00  0.00           N  
ATOM     90  CA  LYS A 293      78.865  10.147-108.073  1.00  0.00           C  
ATOM     91  C   LYS A 293      78.656   9.320-106.805  1.00  0.00           C  
ATOM     92  O   LYS A 293      79.563   8.599-106.377  1.00  0.00           O  
ATOM     93  CB  LYS A 293      79.255  11.585-107.700  1.00  0.00           C  
ATOM     94  CG  LYS A 293      80.688  11.726-107.168  1.00  0.00           C  
ATOM     95  CD  LYS A 293      80.853  12.925-106.221  1.00  0.00           C  
ATOM     96  CE  LYS A 293      82.257  12.989-105.579  1.00  0.00           C  
ATOM     97  NZ  LYS A 293      82.509  11.953-104.511  1.00  0.00           N  
ATOM     98  N   ARG A 296      77.465   9.422-106.215  1.00  0.00           N  
ATOM     99  CA  ARG A 296      77.160   8.720-104.968  1.00  0.00           C  
ATOM    100  C   ARG A 296      77.288   7.217-105.140  1.00  0.00           C  
ATOM    101  O   ARG A 296      77.847   6.559-104.286  1.00  0.00           O  
ATOM    102  CB  ARG A 296      75.745   9.042-104.474  1.00  0.00           C  
ATOM    103  CG  ARG A 296      75.577   8.991-102.945  1.00  0.00           C  
ATOM    104  CD  ARG A 296      74.248   8.360-102.468  1.00  0.00           C  
ATOM    105  NE  ARG A 296      73.211   8.341-103.501  1.00  0.00           N  
ATOM    106  CZ  ARG A 296      72.524   9.401-103.927  1.00  0.00           C  
ATOM    107  NH1 ARG A 296      72.735  10.612-103.419  1.00  0.00           N  
ATOM    108  NH2 ARG A 296      71.617   9.247-104.881  1.00  0.00           N  
ATOM    109  N   ARG A 297      76.773   6.679-106.245  1.00  0.00           N  
ATOM    110  CA  ARG A 297      76.825   5.234-106.509  1.00  0.00           C  
ATOM    111  C   ARG A 297      78.066   4.787-107.276  1.00  0.00           C  
ATOM    112  O   ARG A 297      78.231   3.598-107.556  1.00  0.00           O  
ATOM    113  CB  ARG A 297      75.570   4.788-107.258  1.00  0.00           C  
ATOM    114  CG  ARG A 297      74.286   5.069-106.503  1.00  0.00           C  
ATOM    115  CD  ARG A 297      74.247   4.372-105.152  1.00  0.00           C  
ATOM    116  NE  ARG A 297      74.101   2.920-105.278  1.00  0.00           N  
ATOM    117  CZ  ARG A 297      72.941   2.259-105.236  1.00  0.00           C  
ATOM    118  NH1 ARG A 297      71.792   2.903-105.074  1.00  0.00           N  
ATOM    119  NH2 ARG A 297      72.924   0.935-105.355  1.00  0.00           N  
ATOM    120  N   PHE A 298      78.933   5.739-107.607  1.00  0.00           N  
ATOM    121  CA  PHE A 298      80.205   5.463-108.276  1.00  0.00           C  
ATOM    122  C   PHE A 298      80.025   4.796-109.636  1.00  0.00           C  
ATOM    123  O   PHE A 298      80.644   3.773-109.931  1.00  0.00           O  
ATOM    124  CB  PHE A 298      81.127   4.640-107.368  1.00  0.00           C  
ATOM    125  CG  PHE A 298      82.589   4.676-107.759  1.00  0.00           C  
ATOM    126  CD1 PHE A 298      83.469   3.744-107.223  1.00  0.00           C  
ATOM    127  CD2 PHE A 298      83.090   5.619-108.653  1.00  0.00           C  
ATOM    128  CE1 PHE A 298      84.821   3.751-107.562  1.00  0.00           C  
ATOM    129  CE2 PHE A 298      84.440   5.623-108.997  1.00  0.00           C  
ATOM    130  CZ  PHE A 298      85.304   4.690-108.451  1.00  0.00           C  
ATOM    131  N   PHE A 303      79.141   5.371-110.445  1.00  0.00           N  
ATOM    132  CA  PHE A 303      79.133   5.100-111.867  1.00  0.00           C  
ATOM    133  C   PHE A 303      80.463   5.612-112.380  1.00  0.00           C  
ATOM    134  O   PHE A 303      81.213   4.875-113.009  1.00  0.00           O  
ATOM    135  CB  PHE A 303      77.982   5.827-112.567  1.00  0.00           C  
ATOM    136  CG  PHE A 303      76.686   5.065-112.552  1.00  0.00           C  
ATOM    137  CD1 PHE A 303      76.338   4.243-113.615  1.00  0.00           C  
ATOM    138  CD2 PHE A 303      75.818   5.163-111.476  1.00  0.00           C  
ATOM    139  CE1 PHE A 303      75.148   3.534-113.604  1.00  0.00           C  
ATOM    140  CE2 PHE A 303      74.623   4.454-111.458  1.00  0.00           C  
ATOM    141  CZ  PHE A 303      74.288   3.639-112.521  1.00  0.00           C  
ATOM    142  N   TYR A 305      80.760   6.873-112.077  1.00  0.00           N  
ATOM    143  CA  TYR A 305      82.042   7.473-112.438  1.00  0.00           C  
ATOM    144  C   TYR A 305      82.359   8.710-111.592  1.00  0.00           C  
ATOM    145  O   TYR A 305      81.457   9.339-111.038  1.00  0.00           O  
ATOM    146  CB  TYR A 305      82.061   7.820-113.928  1.00  0.00           C  
ATOM    147  CG  TYR A 305      81.150   8.959-114.339  1.00  0.00           C  
ATOM    148  CD1 TYR A 305      79.869   8.714-114.836  1.00  0.00           C  
ATOM    149  CD2 TYR A 305      81.586  10.284-114.264  1.00  0.00           C  
ATOM    150  CE1 TYR A 305      79.037   9.766-115.238  1.00  0.00           C  
ATOM    151  CE2 TYR A 305      80.770  11.337-114.662  1.00  0.00           C  
ATOM    152  CZ  TYR A 305      79.498  11.073-115.147  1.00  0.00           C  
ATOM    153  OH  TYR A 305      78.698  12.122-115.532  1.00  0.00           O  
ATOM    154  N   ASP A 306      83.641   9.061-111.508  1.00  0.00           N  
ATOM    155  CA  ASP A 306      84.085  10.120-110.604  1.00  0.00           C  
ATOM    156  C   ASP A 306      85.442  10.701-111.014  1.00  0.00           C  
ATOM    157  O   ASP A 306      86.146  10.139-111.852  1.00  0.00           O  
ATOM    158  CB  ASP A 306      84.167   9.559-109.179  1.00  0.00           C  
ATOM    159  CG  ASP A 306      83.889  10.600-108.102  1.00  0.00           C  
ATOM    160  OD1 ASP A 306      84.179  11.796-108.308  1.00  0.00           O  
ATOM    161  OD2 ASP A 306      83.402  10.196-107.024  1.00  0.00           O  
ATOM    162  N   GLN A 307      85.779  11.835-110.402  1.00  0.00           N  
ATOM    163  CA  GLN A 307      87.016  12.574-110.655  1.00  0.00           C  
ATOM    164  C   GLN A 307      88.249  11.711-110.420  1.00  0.00           C  
ATOM    165  O   GLN A 307      88.478  11.243-109.305  1.00  0.00           O  
ATOM    166  CB  GLN A 307      87.068  13.799-109.722  1.00  0.00           C  
ATOM    167  CG  GLN A 307      88.254  14.753-109.910  1.00  0.00           C  
ATOM    168  CD  GLN A 307      88.015  15.804-110.986  1.00  0.00           C  
ATOM    169  OE1 GLN A 307      88.187  17.001-110.743  1.00  0.00           O  
ATOM    170  NE2 GLN A 307      87.616  15.363-112.179  1.00  0.00           N  
ATOM    171  N   ALA A 308      89.039  11.509-111.471  1.00  0.00           N  
ATOM    172  CA  ALA A 308      90.290  10.770-111.358  1.00  0.00           C  
ATOM    173  C   ALA A 308      91.256  11.544-110.476  1.00  0.00           C  
ATOM    174  O   ALA A 308      91.286  12.764-110.513  1.00  0.00           O  
ATOM    175  CB  ALA A 308      90.896  10.539-112.727  1.00  0.00           C  
ATOM    176  N   PHE A 309      92.031  10.826-109.670  1.00  0.00           N  
ATOM    177  CA  PHE A 309      93.034  11.440-108.795  1.00  0.00           C  
ATOM    178  C   PHE A 309      92.442  12.436-107.809  1.00  0.00           C  
ATOM    179  O   PHE A 309      93.102  13.395-107.413  1.00  0.00           O  
ATOM    180  CB  PHE A 309      94.126  12.098-109.638  1.00  0.00           C  
ATOM    181  CG  PHE A 309      94.687  11.189-110.674  1.00  0.00           C  
ATOM    182  CD1 PHE A 309      94.251  11.260-111.990  1.00  0.00           C  
ATOM    183  CD2 PHE A 309      95.621  10.223-110.325  1.00  0.00           C  
ATOM    184  CE1 PHE A 309      94.757  10.398-112.951  1.00  0.00           C  
ATOM    185  CE2 PHE A 309      96.134   9.358-111.277  1.00  0.00           C  
ATOM    186  CZ  PHE A 309      95.703   9.444-112.593  1.00  0.00           C  
ATOM    187  N   ALA A 310      91.205  12.179-107.394  1.00  0.00           N  
ATOM    188  CA  ALA A 310      90.467  13.084-106.517  1.00  0.00           C  
ATOM    189  C   ALA A 310      91.279  13.508-105.289  1.00  0.00           C  
ATOM    190  O   ALA A 310      91.341  14.694-104.960  1.00  0.00           O  
ATOM    191  CB  ALA A 310      89.156  12.436-106.084  1.00  0.00           C  
ATOM    192  N   ILE A 311      91.917  12.541-104.635  1.00  0.00           N  
ATOM    193  CA  ILE A 311      92.646  12.810-103.397  1.00  0.00           C  
ATOM    194  C   ILE A 311      93.923  13.616-103.636  1.00  0.00           C  
ATOM    195  O   ILE A 311      94.414  14.285-102.730  1.00  0.00           O  
ATOM    196  CB  ILE A 311      92.973  11.507-102.616  1.00  0.00           C  
ATOM    197  CG1 ILE A 311      94.123  10.732-103.265  1.00  0.00           C  
ATOM    198  CG2 ILE A 311      91.731  10.621-102.513  1.00  0.00           C  
ATOM    199  CD1 ILE A 311      94.493   9.474-102.512  1.00  0.00           C  
ATOM    200  N   TYR A 312      94.460  13.555-104.851  1.00  0.00           N  
ATOM    201  CA  TYR A 312      95.614  14.383-105.212  1.00  0.00           C  
ATOM    202  C   TYR A 312      95.172  15.755-105.702  1.00  0.00           C  
ATOM    203  O   TYR A 312      96.001  16.583-106.058  1.00  0.00           O  
ATOM    204  CB  TYR A 312      96.505  13.679-106.250  1.00  0.00           C  
ATOM    205  CG  TYR A 312      97.525  12.754-105.616  1.00  0.00           C  
ATOM    206  CD1 TYR A 312      97.199  11.437-105.292  1.00  0.00           C  
ATOM    207  CD2 TYR A 312      98.807  13.204-105.316  1.00  0.00           C  
ATOM    208  CE1 TYR A 312      98.129  10.586-104.693  1.00  0.00           C  
ATOM    209  CE2 TYR A 312      99.744  12.365-104.717  1.00  0.00           C  
ATOM    210  CZ  TYR A 312      99.399  11.059-104.408  1.00  0.00           C  
ATOM    211  OH  TYR A 312     100.328  10.229-103.824  1.00  0.00           O  
ATOM    212  N   GLY A 313      93.866  15.994-105.693  1.00  0.00           N  
ATOM    213  CA  GLY A 313      93.304  17.270-106.102  1.00  0.00           C  
ATOM    214  C   GLY A 313      92.369  17.103-107.276  1.00  0.00           C  
ATOM    215  O   GLY A 313      91.513  17.950-107.520  1.00  0.00           O  
ATOM    216  N   GLY A 314      92.531  16.000-107.998  1.00  0.00           N  
ATOM    217  CA  GLY A 314      91.793  15.766-109.228  1.00  0.00           C  
ATOM    218  C   GLY A 314      92.555  16.294-110.429  1.00  0.00           C  
ATOM    219  O   GLY A 314      93.455  17.123-110.292  1.00  0.00           O  
ATOM    220  N   VAL A 315      92.209  15.789-111.607  1.00  0.00           N  
ATOM    221  CA  VAL A 315      92.686  16.352-112.868  1.00  0.00           C  
ATOM    222  C   VAL A 315      91.472  16.519-113.765  1.00  0.00           C  
ATOM    223  O   VAL A 315      90.607  15.641-113.820  1.00  0.00           O  
ATOM    224  CB  VAL A 315      93.749  15.452-113.542  1.00  0.00           C  
ATOM    225  CG1 VAL A 315      94.103  15.969-114.938  1.00  0.00           C  
ATOM    226  CG2 VAL A 315      94.997  15.368-112.662  1.00  0.00           C  
ATOM    227  N   SER A 316      91.403  17.658-114.445  1.00  0.00           N  
ATOM    228  CA  SER A 316      90.258  17.977-115.290  1.00  0.00           C  
ATOM    229  C   SER A 316      90.257  17.127-116.557  1.00  0.00           C  
ATOM    230  O   SER A 316      91.311  16.816-117.110  1.00  0.00           O  
ATOM    231  CB  SER A 316      90.268  19.463-115.636  1.00  0.00           C  
ATOM    232  OG  SER A 316      91.576  19.871-115.990  1.00  0.00           O  
ATOM    233  N   GLY A 317      89.069  16.732-116.999  1.00  0.00           N  
ATOM    234  CA  GLY A 317      88.931  15.878-118.178  1.00  0.00           C  
ATOM    235  C   GLY A 317      89.341  14.418-118.016  1.00  0.00           C  
ATOM    236  O   GLY A 317      89.403  13.691-119.006  1.00  0.00           O  
ATOM    237  N   LEU A 318      89.609  13.979-116.787  1.00  0.00           N  
ATOM    238  CA  LEU A 318      89.936  12.577-116.519  1.00  0.00           C  
ATOM    239  C   LEU A 318      89.035  11.955-115.447  1.00  0.00           C  
ATOM    240  O   LEU A 318      88.877  12.512-114.358  1.00  0.00           O  
ATOM    241  CB  LEU A 318      91.393  12.457-116.091  1.00  0.00           C  
ATOM    242  CG  LEU A 318      92.413  12.721-117.189  1.00  0.00           C  
ATOM    243  CD1 LEU A 318      93.833  12.522-116.661  1.00  0.00           C  
ATOM    244  CD2 LEU A 318      92.148  11.811-118.361  1.00  0.00           C  
ATOM    245  N   TYR A 319      88.465  10.788-115.757  1.00  0.00           N  
ATOM    246  CA  TYR A 319      87.500  10.134-114.866  1.00  0.00           C  
ATOM    247  C   TYR A 319      87.776   8.650-114.686  1.00  0.00           C  
ATOM    248  O   TYR A 319      88.167   7.954-115.628  1.00  0.00           O  
ATOM    249  CB  TYR A 319      86.068  10.334-115.381  1.00  0.00           C  
ATOM    250  CG  TYR A 319      85.642  11.781-115.350  1.00  0.00           C  
ATOM    251  CD1 TYR A 319      85.828  12.603-116.447  1.00  0.00           C  
ATOM    252  CD2 TYR A 319      85.092  12.337-114.208  1.00  0.00           C  
ATOM    253  CE1 TYR A 319      85.458  13.934-116.414  1.00  0.00           C  
ATOM    254  CE2 TYR A 319      84.723  13.666-114.165  1.00  0.00           C  
ATOM    255  CZ  TYR A 319      84.907  14.458-115.271  1.00  0.00           C  
ATOM    256  OH  TYR A 319      84.539  15.781-115.231  1.00  0.00           O  
ATOM    257  N   ASP A 320      87.576   8.185-113.456  1.00  0.00           N  
ATOM    258  CA  ASP A 320      87.600   6.766-113.140  1.00  0.00           C  
ATOM    259  C   ASP A 320      86.166   6.281-113.142  1.00  0.00           C  
ATOM    260  O   ASP A 320      85.269   7.006-112.702  1.00  0.00           O  
ATOM    261  CB  ASP A 320      88.204   6.527-111.760  1.00  0.00           C  
ATOM    262  CG  ASP A 320      89.643   6.999-111.649  1.00  0.00           C  
ATOM    263  OD1 ASP A 320      90.302   7.223-112.694  1.00  0.00           O  
ATOM    264  OD2 ASP A 320      90.115   7.143-110.497  1.00  0.00           O  
ATOM    265  N   PHE A 321      85.951   5.064-113.641  1.00  0.00           N  
ATOM    266  CA  PHE A 321      84.628   4.436-113.611  1.00  0.00           C  
ATOM    267  C   PHE A 321      84.555   3.345-112.543  1.00  0.00           C  
ATOM    268  O   PHE A 321      85.350   2.406-112.540  1.00  0.00           O  
ATOM    269  CB  PHE A 321      84.281   3.846-114.970  1.00  0.00           C  
ATOM    270  CG  PHE A 321      84.125   4.872-116.047  1.00  0.00           C  
ATOM    271  CD1 PHE A 321      85.227   5.302-116.774  1.00  0.00           C  
ATOM    272  CD2 PHE A 321      82.877   5.402-116.343  1.00  0.00           C  
ATOM    273  CE1 PHE A 321      85.087   6.244-117.773  1.00  0.00           C  
ATOM    274  CE2 PHE A 321      82.729   6.343-117.336  1.00  0.00           C  
ATOM    275  CZ  PHE A 321      83.833   6.766-118.054  1.00  0.00           C  
ATOM    276  N   GLY A 322      83.594   3.479-111.638  1.00  0.00           N  
ATOM    277  CA  GLY A 322      83.410   2.511-110.574  1.00  0.00           C  
ATOM    278  C   GLY A 322      82.673   1.295-111.083  1.00  0.00           C  
ATOM    279  O   GLY A 322      82.188   1.289-112.213  1.00  0.00           O  
ATOM    280  N   PRO A 323      82.578   0.259-110.246  1.00  0.00           N  
ATOM    281  CA  PRO A 323      82.048  -1.036-110.656  1.00  0.00           C  
ATOM    282  C   PRO A 323      80.750  -0.947-111.446  1.00  0.00           C  
ATOM    283  O   PRO A 323      80.629  -1.598-112.483  1.00  0.00           O  
ATOM    284  CB  PRO A 323      81.846  -1.785-109.329  1.00  0.00           C  
ATOM    285  CG  PRO A 323      82.198  -0.826-108.238  1.00  0.00           C  
ATOM    286  CD  PRO A 323      82.984   0.274-108.831  1.00  0.00           C  
ATOM    287  N   VAL A 324      79.799  -0.143-110.973  1.00  0.00           N  
ATOM    288  CA  VAL A 324      78.518   0.020-111.677  1.00  0.00           C  
ATOM    289  C   VAL A 324      78.772   0.553-113.080  1.00  0.00           C  
ATOM    290  O   VAL A 324      78.303  -0.016-114.051  1.00  0.00           O  
ATOM    291  CB  VAL A 324      77.549   0.976-110.942  1.00  0.00           C  
ATOM    292  CG1 VAL A 324      76.157   0.876-111.539  1.00  0.00           C  
ATOM    293  CG2 VAL A 324      77.504   0.660-109.460  1.00  0.00           C  
ATOM    294  N   GLY A 325      79.545   1.629-113.172  1.00  0.00           N  
ATOM    295  CA  GLY A 325      79.885   2.244-114.456  1.00  0.00           C  
ATOM    296  C   GLY A 325      80.571   1.304-115.426  1.00  0.00           C  
ATOM    297  O   GLY A 325      80.232   1.280-116.613  1.00  0.00           O  
ATOM    298  N   CYS A 332      81.532   0.533-114.916  1.00  0.00           N  
ATOM    299  CA  CYS A 332      82.199  -0.505-115.704  1.00  0.00           C  
ATOM    300  C   CYS A 332      81.225  -1.545-116.230  1.00  0.00           C  
ATOM    301  O   CYS A 332      81.321  -1.951-117.379  1.00  0.00           O  
ATOM    302  CB  CYS A 332      83.258  -1.218-114.876  1.00  0.00           C  
ATOM    303  SG  CYS A 332      84.691  -0.223-114.570  1.00  0.00           S  
ATOM    304  N   ALA A 333      80.302  -1.983-115.381  1.00  0.00           N  
ATOM    305  CA  ALA A 333      79.275  -2.933-115.794  1.00  0.00           C  
ATOM    306  C   ALA A 333      78.553  -2.382-117.015  1.00  0.00           C  
ATOM    307  O   ALA A 333      78.425  -3.059-118.041  1.00  0.00           O  
ATOM    308  CB  ALA A 333      78.282  -3.184-114.657  1.00  0.00           C  
ATOM    309  N   LEU A 334      78.111  -1.133-116.896  1.00  0.00           N  
ATOM    310  CA  LEU A 334      77.347  -0.483-117.941  1.00  0.00           C  
ATOM    311  C   LEU A 334      78.194  -0.344-119.208  1.00  0.00           C  
ATOM    312  O   LEU A 334      77.762  -0.715-120.311  1.00  0.00           O  
ATOM    313  CB  LEU A 334      76.882   0.893-117.462  1.00  0.00           C  
ATOM    314  CG  LEU A 334      75.831   1.562-118.351  1.00  0.00           C  
ATOM    315  CD1 LEU A 334      74.477   0.980-118.025  1.00  0.00           C  
ATOM    316  CD2 LEU A 334      75.818   3.074-118.169  1.00  0.00           C  
ATOM    317  N   LYS A 335      79.401   0.189-119.023  1.00  0.00           N  
ATOM    318  CA  LYS A 335      80.342   0.421-120.113  1.00  0.00           C  
ATOM    319  C   LYS A 335      80.587  -0.882-120.867  1.00  0.00           C  
ATOM    320  O   LYS A 335      80.487  -0.930-122.092  1.00  0.00           O  
ATOM    321  CB  LYS A 335      81.655   0.970-119.547  1.00  0.00           C  
ATOM    322  CG  LYS A 335      82.634   1.490-120.583  1.00  0.00           C  
ATOM    323  CD  LYS A 335      83.892   2.034-119.923  1.00  0.00           C  
ATOM    324  CE  LYS A 335      84.880   2.575-120.948  1.00  0.00           C  
ATOM    325  NZ  LYS A 335      85.862   3.505-120.311  1.00  0.00           N  
ATOM    326  N   ASN A 336      80.880  -1.938-120.117  1.00  0.00           N  
ATOM    327  CA  ASN A 336      81.068  -3.270-120.686  1.00  0.00           C  
ATOM    328  C   ASN A 336      79.841  -3.782-121.445  1.00  0.00           C  
ATOM    329  O   ASN A 336      79.968  -4.430-122.480  1.00  0.00           O  
ATOM    330  CB  ASN A 336      81.472  -4.256-119.586  1.00  0.00           C  
ATOM    331  CG  ASN A 336      82.853  -3.949-118.998  1.00  0.00           C  
ATOM    332  OD1 ASN A 336      83.632  -3.203-119.584  1.00  0.00           O  
ATOM    333  ND2 ASN A 336      83.149  -4.515-117.834  1.00  0.00           N  
ATOM    334  N   ASN A 337      78.652  -3.482-120.945  1.00  0.00           N  
ATOM    335  CA  ASN A 337      77.435  -3.861-121.655  1.00  0.00           C  
ATOM    336  C   ASN A 337      77.309  -3.100-122.956  1.00  0.00           C  
ATOM    337  O   ASN A 337      77.083  -3.693-124.000  1.00  0.00           O  
ATOM    338  CB  ASN A 337      76.190  -3.608-120.806  1.00  0.00           C  
ATOM    339  CG  ASN A 337      76.081  -4.548-119.617  1.00  0.00           C  
ATOM    340  OD1 ASN A 337      75.341  -4.269-118.670  1.00  0.00           O  
ATOM    341  ND2 ASN A 337      76.811  -5.669-119.660  1.00  0.00           N  
ATOM    342  N   ILE A 338      77.451  -1.782-122.884  1.00  0.00           N  
ATOM    343  CA  ILE A 338      77.396  -0.939-124.076  1.00  0.00           C  
ATOM    344  C   ILE A 338      78.329  -1.467-125.167  1.00  0.00           C  
ATOM    345  O   ILE A 338      77.955  -1.517-126.346  1.00  0.00           O  
ATOM    346  CB  ILE A 338      77.759   0.524-123.743  1.00  0.00           C  
ATOM    347  CG1 ILE A 338      76.591   1.213-123.043  1.00  0.00           C  
ATOM    348  CG2 ILE A 338      78.117   1.302-124.997  1.00  0.00           C  
ATOM    349  CD1 ILE A 338      76.767   2.706-122.918  1.00  0.00           C  
ATOM    350  N   ILE A 339      79.526  -1.889-124.759  1.00  0.00           N  
ATOM    351  CA  ILE A 339      80.518  -2.432-125.689  1.00  0.00           C  
ATOM    352  C   ILE A 339      80.126  -3.797-126.255  1.00  0.00           C  
ATOM    353  O   ILE A 339      80.235  -4.032-127.453  1.00  0.00           O  
ATOM    354  CB  ILE A 339      81.895  -2.525-125.030  1.00  0.00           C  
ATOM    355  CG1 ILE A 339      82.408  -1.109-124.729  1.00  0.00           C  
ATOM    356  CG2 ILE A 339      82.859  -3.232-125.940  1.00  0.00           C  
ATOM    357  CD1 ILE A 339      83.774  -1.055-124.082  1.00  0.00           C  
ATOM    358  N   GLN A 340      79.669  -4.697-125.396  1.00  0.00           N  
ATOM    359  CA  GLN A 340      79.193  -5.984-125.871  1.00  0.00           C  
ATOM    360  C   GLN A 340      78.020  -5.816-126.813  1.00  0.00           C  
ATOM    361  O   GLN A 340      77.961  -6.475-127.850  1.00  0.00           O  
ATOM    362  CB  GLN A 340      78.808  -6.906-124.715  1.00  0.00           C  
ATOM    363  CG  GLN A 340      79.888  -7.912-124.391  1.00  0.00           C  
ATOM    364  CD  GLN A 340      80.197  -8.854-125.556  1.00  0.00           C  
ATOM    365  OE1 GLN A 340      79.307  -9.228-126.331  1.00  0.00           O  
ATOM    366  NE2 GLN A 340      81.467  -9.242-125.679  1.00  0.00           N  
ATOM    367  N   THR A 341      77.091  -4.938-126.455  1.00  0.00           N  
ATOM    368  CA  THR A 341      75.942  -4.676-127.302  1.00  0.00           C  
ATOM    369  C   THR A 341      76.418  -4.220-128.662  1.00  0.00           C  
ATOM    370  O   THR A 341      75.932  -4.698-129.688  1.00  0.00           O  
ATOM    371  CB  THR A 341      75.034  -3.598-126.725  1.00  0.00           C  
ATOM    372  OG1 THR A 341      74.589  -4.005-125.426  1.00  0.00           O  
ATOM    373  CG2 THR A 341      73.823  -3.399-127.630  1.00  0.00           C  
ATOM    374  N   TRP A 342      77.384  -3.309-128.659  1.00  0.00           N  
ATOM    375  CA  TRP A 342      77.995  -2.818-129.891  1.00  0.00           C  
ATOM    376  C   TRP A 342      78.648  -3.928-130.705  1.00  0.00           C  
ATOM    377  O   TRP A 342      78.601  -3.918-131.928  1.00  0.00           O  
ATOM    378  CB  TRP A 342      79.050  -1.778-129.555  1.00  0.00           C  
ATOM    379  CG  TRP A 342      79.518  -0.999-130.719  1.00  0.00           C  
ATOM    380  CD1 TRP A 342      78.979   0.152-131.187  1.00  0.00           C  
ATOM    381  CD2 TRP A 342      80.647  -1.286-131.554  1.00  0.00           C  
ATOM    382  NE1 TRP A 342      79.695   0.604-132.266  1.00  0.00           N  
ATOM    383  CE2 TRP A 342      80.728  -0.259-132.510  1.00  0.00           C  
ATOM    384  CE3 TRP A 342      81.601  -2.304-131.580  1.00  0.00           C  
ATOM    385  CZ2 TRP A 342      81.715  -0.225-133.490  1.00  0.00           C  
ATOM    386  CZ3 TRP A 342      82.587  -2.269-132.551  1.00  0.00           C  
ATOM    387  CH2 TRP A 342      82.632  -1.240-133.496  1.00  0.00           C  
ATOM    388  N   ARG A 343      79.277  -4.870-130.021  1.00  0.00           N  
ATOM    389  CA  ARG A 343      79.981  -5.942-130.692  1.00  0.00           C  
ATOM    390  C   ARG A 343      79.038  -6.820-131.474  1.00  0.00           C  
ATOM    391  O   ARG A 343      79.330  -7.173-132.606  1.00  0.00           O  
ATOM    392  CB  ARG A 343      80.769  -6.768-129.688  1.00  0.00           C  
ATOM    393  CG  ARG A 343      82.061  -6.100-129.330  1.00  0.00           C  
ATOM    394  CD  ARG A 343      82.742  -6.763-128.160  1.00  0.00           C  
ATOM    395  NE  ARG A 343      84.155  -6.400-128.116  1.00  0.00           N  
ATOM    396  CZ  ARG A 343      85.096  -6.948-128.875  1.00  0.00           C  
ATOM    397  NH1 ARG A 343      84.789  -7.911-129.739  1.00  0.00           N  
ATOM    398  NH2 ARG A 343      86.348  -6.533-128.760  1.00  0.00           N  
ATOM    399  N   GLN A 344      77.906  -7.170-130.874  1.00  0.00           N  
ATOM    400  CA  GLN A 344      76.946  -8.033-131.545  1.00  0.00           C  
ATOM    401  C   GLN A 344      76.316  -7.259-132.671  1.00  0.00           C  
ATOM    402  O   GLN A 344      76.042  -7.826-133.726  1.00  0.00           O  
ATOM    403  CB  GLN A 344      75.848  -8.535-130.594  1.00  0.00           C  
ATOM    404  CG  GLN A 344      76.333  -9.244-129.341  1.00  0.00           C  
ATOM    405  CD  GLN A 344      77.383 -10.309-129.617  1.00  0.00           C  
ATOM    406  OE1 GLN A 344      77.300 -11.044-130.605  1.00  0.00           O  
ATOM    407  NE2 GLN A 344      78.379 -10.398-128.737  1.00  0.00           N  
ATOM    408  N   HIS A 345      76.105  -5.963-132.439  1.00  0.00           N  
ATOM    409  CA  HIS A 345      75.327  -5.116-133.346  1.00  0.00           C  
ATOM    410  C   HIS A 345      76.095  -4.766-134.604  1.00  0.00           C  
ATOM    411  O   HIS A 345      75.494  -4.600-135.679  1.00  0.00           O  
ATOM    412  CB  HIS A 345      74.901  -3.830-132.643  1.00  0.00           C  
ATOM    413  CG  HIS A 345      73.850  -3.058-133.376  1.00  0.00           C  
ATOM    414  ND1 HIS A 345      72.506  -3.321-133.243  1.00  0.00           N  
ATOM    415  CD2 HIS A 345      73.946  -2.023-134.245  1.00  0.00           C  
ATOM    416  CE1 HIS A 345      71.818  -2.478-133.994  1.00  0.00           C  
ATOM    417  NE2 HIS A 345      72.668  -1.679-134.611  1.00  0.00           N  
ATOM    418  N   PHE A 347      77.418  -4.662-134.474  1.00  0.00           N  
ATOM    419  CA  PHE A 347      78.270  -4.304-135.601  1.00  0.00           C  
ATOM    420  C   PHE A 347      79.249  -5.407-135.998  1.00  0.00           C  
ATOM    421  O   PHE A 347      79.098  -6.011-137.063  1.00  0.00           O  
ATOM    422  CB  PHE A 347      78.979  -2.980-135.321  1.00  0.00           C  
ATOM    423  CG  PHE A 347      78.040  -1.808-135.272  1.00  0.00           C  
ATOM    424  CD1 PHE A 347      77.776  -1.154-134.081  1.00  0.00           C  
ATOM    425  CD2 PHE A 347      77.381  -1.386-136.417  1.00  0.00           C  
ATOM    426  CE1 PHE A 347      76.890  -0.073-134.033  1.00  0.00           C  
ATOM    427  CE2 PHE A 347      76.492  -0.317-136.378  1.00  0.00           C  
ATOM    428  CZ  PHE A 347      76.247   0.345-135.183  1.00  0.00           C  
ATOM    429  N   ILE A 348      80.243  -5.680-135.164  1.00  0.00           N  
ATOM    430  CA  ILE A 348      81.256  -6.665-135.533  1.00  0.00           C  
ATOM    431  C   ILE A 348      80.608  -7.985-135.940  1.00  0.00           C  
ATOM    432  O   ILE A 348      80.743  -8.427-137.072  1.00  0.00           O  
ATOM    433  CB  ILE A 348      82.261  -6.911-134.403  1.00  0.00           C  
ATOM    434  CG1 ILE A 348      83.193  -5.700-134.266  1.00  0.00           C  
ATOM    435  CG2 ILE A 348      83.053  -8.193-134.672  1.00  0.00           C  
ATOM    436  CD1 ILE A 348      84.070  -5.731-133.024  1.00  0.00           C  
ATOM    437  N   GLN A 349      79.872  -8.583-135.018  1.00  0.00           N  
ATOM    438  CA  GLN A 349      79.284  -9.899-135.236  1.00  0.00           C  
ATOM    439  C   GLN A 349      78.308  -9.904-136.398  1.00  0.00           C  
ATOM    440  O   GLN A 349      78.320 -10.832-137.206  1.00  0.00           O  
ATOM    441  CB  GLN A 349      78.566 -10.390-133.970  1.00  0.00           C  
ATOM    442  CG  GLN A 349      78.694 -11.885-133.736  1.00  0.00           C  
ATOM    443  CD  GLN A 349      80.128 -12.295-133.444  1.00  0.00           C  
ATOM    444  OE1 GLN A 349      80.898 -11.538-132.838  1.00  0.00           O  
ATOM    445  NE2 GLN A 349      80.500 -13.492-133.886  1.00  0.00           N  
ATOM    446  N   GLU A 351      77.471  -8.870-136.474  1.00  0.00           N  
ATOM    447  CA  GLU A 351      76.412  -8.794-137.487  1.00  0.00           C  
ATOM    448  C   GLU A 351      76.965  -8.624-138.902  1.00  0.00           C  
ATOM    449  O   GLU A 351      76.476  -9.248-139.833  1.00  0.00           O  
ATOM    450  CB  GLU A 351      75.445  -7.653-137.163  1.00  0.00           C  
ATOM    451  CG  GLU A 351      74.360  -7.410-138.215  1.00  0.00           C  
ATOM    452  CD  GLU A 351      73.260  -8.458-138.224  1.00  0.00           C  
ATOM    453  OE1 GLU A 351      72.958  -9.023-137.149  1.00  0.00           O  
ATOM    454  OE2 GLU A 351      72.680  -8.695-139.312  1.00  0.00           O  
ATOM    455  N   GLU A 352      77.979  -7.779-139.061  1.00  0.00           N  
ATOM    456  CA  GLU A 352      78.578  -7.532-140.376  1.00  0.00           C  
ATOM    457  C   GLU A 352      79.877  -8.300-140.571  1.00  0.00           C  
ATOM    458  O   GLU A 352      80.616  -8.030-141.514  1.00  0.00           O  
ATOM    459  CB  GLU A 352      78.864  -6.041-140.574  1.00  0.00           C  
ATOM    460  CG  GLU A 352      77.765  -5.097-140.108  1.00  0.00           C  
ATOM    461  CD  GLU A 352      76.446  -5.325-140.793  1.00  0.00           C  
ATOM    462  OE1 GLU A 352      76.438  -5.868-141.914  1.00  0.00           O  
ATOM    463  OE2 GLU A 352      75.410  -4.942-140.206  1.00  0.00           O  
ATOM    464  N   GLN A 361      80.161  -9.241-139.674  1.00  0.00           N  
ATOM    465  CA  GLN A 361      81.388 -10.015-139.728  1.00  0.00           C  
ATOM    466  C   GLN A 361      82.616  -9.117-139.975  1.00  0.00           C  
ATOM    467  O   GLN A 361      83.385  -9.331-140.909  1.00  0.00           O  
ATOM    468  CB  GLN A 361      81.240 -11.106-140.789  1.00  0.00           C  
ATOM    469  CG  GLN A 361      80.295 -12.231-140.361  1.00  0.00           C  
ATOM    470  CD  GLN A 361      80.941 -13.211-139.367  1.00  0.00           C  
ATOM    471  OE1 GLN A 361      81.915 -13.894-139.695  1.00  0.00           O  
ATOM    472  NE2 GLN A 361      80.389 -13.286-138.153  1.00  0.00           N  
ATOM    473  N   ILE A 362      82.783  -8.111-139.118  1.00  0.00           N  
ATOM    474  CA  ILE A 362      83.841  -7.104-139.277  1.00  0.00           C  
ATOM    475  C   ILE A 362      85.165  -7.687-138.842  1.00  0.00           C  
ATOM    476  O   ILE A 362      85.208  -8.531-137.956  1.00  0.00           O  
ATOM    477  CB  ILE A 362      83.571  -5.822-138.438  1.00  0.00           C  
ATOM    478  CG1 ILE A 362      82.189  -5.237-138.754  1.00  0.00           C  
ATOM    479  CG2 ILE A 362      84.617  -4.764-138.715  1.00  0.00           C  
ATOM    480  CD1 ILE A 362      81.858  -3.989-137.968  1.00  0.00           C  
ATOM    481  N   LEU A 363      86.243  -7.239-139.468  1.00  0.00           N  
ATOM    482  CA  LEU A 363      87.580  -7.671-139.097  1.00  0.00           C  
ATOM    483  C   LEU A 363      88.099  -6.793-137.968  1.00  0.00           C  
ATOM    484  O   LEU A 363      88.398  -5.619-138.172  1.00  0.00           O  
ATOM    485  CB  LEU A 363      88.522  -7.581-140.300  1.00  0.00           C  
ATOM    486  CG  LEU A 363      88.118  -8.390-141.532  1.00  0.00           C  
ATOM    487  CD1 LEU A 363      89.275  -8.451-142.519  1.00  0.00           C  
ATOM    488  CD2 LEU A 363      87.676  -9.789-141.130  1.00  0.00           C  
ATOM    489  N   GLU A 364      88.203  -7.366-136.776  1.00  0.00           N  
ATOM    490  CA  GLU A 364      88.664  -6.620-135.615  1.00  0.00           C  
ATOM    491  C   GLU A 364      90.172  -6.649-135.538  1.00  0.00           C  
ATOM    492  O   GLU A 364      90.777  -7.705-135.685  1.00  0.00           O  
ATOM    493  CB  GLU A 364      88.097  -7.230-134.346  1.00  0.00           C  
ATOM    494  CG  GLU A 364      88.684  -6.658-133.076  1.00  0.00           C  
ATOM    495  CD  GLU A 364      87.895  -7.046-131.838  1.00  0.00           C  
ATOM    496  OE1 GLU A 364      88.095  -6.393-130.790  1.00  0.00           O  
ATOM    497  OE2 GLU A 364      87.086  -8.000-131.913  1.00  0.00           O  
ATOM    498  N   ILE A 365      90.784  -5.492-135.310  1.00  0.00           N  
ATOM    499  CA  ILE A 365      92.209  -5.447-135.007  1.00  0.00           C  
ATOM    500  C   ILE A 365      92.407  -4.671-133.734  1.00  0.00           C  
ATOM    501  O   ILE A 365      91.466  -4.098-133.208  1.00  0.00           O  
ATOM    502  CB  ILE A 365      93.050  -4.806-136.133  1.00  0.00           C  
ATOM    503  CG1 ILE A 365      92.739  -3.318-136.279  1.00  0.00           C  
ATOM    504  CG2 ILE A 365      92.825  -5.521-137.445  1.00  0.00           C  
ATOM    505  CD1 ILE A 365      93.687  -2.623-137.215  1.00  0.00           C  
ATOM    506  N   ASP A 366      93.642  -4.651-133.252  1.00  0.00           N  
ATOM    507  CA  ASP A 366      93.980  -3.973-132.011  1.00  0.00           C  
ATOM    508  C   ASP A 366      95.415  -3.471-132.060  1.00  0.00           C  
ATOM    509  O   ASP A 366      96.352  -4.205-131.749  1.00  0.00           O  
ATOM    510  CB  ASP A 366      93.799  -4.927-130.839  1.00  0.00           C  
ATOM    511  CG  ASP A 366      94.091  -4.279-129.522  1.00  0.00           C  
ATOM    512  OD1 ASP A 366      93.592  -3.147-129.302  1.00  0.00           O  
ATOM    513  OD2 ASP A 366      94.817  -4.903-128.714  1.00  0.00           O  
ATOM    514  N   CYS A 368      95.573  -2.217-132.462  1.00  0.00           N  
ATOM    515  CA  CYS A 368      96.884  -1.623-132.667  1.00  0.00           C  
ATOM    516  C   CYS A 368      97.272  -0.814-131.446  1.00  0.00           C  
ATOM    517  O   CYS A 368      96.476  -0.682-130.513  1.00  0.00           O  
ATOM    518  CB  CYS A 368      96.859  -0.733-133.909  1.00  0.00           C  
ATOM    519  SG  CYS A 368      96.056  -1.512-135.337  1.00  0.00           S  
ATOM    520  N   THR A 370      98.486  -0.264-131.460  1.00  0.00           N  
ATOM    521  CA  THR A 370      99.045   0.411-130.292  1.00  0.00           C  
ATOM    522  C   THR A 370      98.503   1.820-130.160  1.00  0.00           C  
ATOM    523  O   THR A 370      98.025   2.396-131.134  1.00  0.00           O  
ATOM    524  CB  THR A 370     100.581   0.494-130.367  1.00  0.00           C  
ATOM    525  OG1 THR A 370     100.966   1.182-131.561  1.00  0.00           O  
ATOM    526  CG2 THR A 370     101.198  -0.901-130.367  1.00  0.00           C  
ATOM    527  N   MET A 371      98.572   2.355-128.943  1.00  0.00           N  
ATOM    528  CA  MET A 371      98.263   3.754-128.666  1.00  0.00           C  
ATOM    529  C   MET A 371      99.488   4.623-128.935  1.00  0.00           C  
ATOM    530  O   MET A 371      99.365   5.723-129.465  1.00  0.00           O  
ATOM    531  CB  MET A 371      97.791   3.927-127.220  1.00  0.00           C  
ATOM    532  CG  MET A 371      96.383   3.403-126.972  1.00  0.00           C  
ATOM    533  SD  MET A 371      95.948   3.238-125.228  1.00  0.00           S  
ATOM    534  CE  MET A 371      96.861   1.756-124.812  1.00  0.00           C  
ATOM    535  N   LEU A 372     100.670   4.133-128.572  1.00  0.00           N  
ATOM    536  CA  LEU A 372     101.904   4.871-128.843  1.00  0.00           C  
ATOM    537  C   LEU A 372     102.129   4.938-130.345  1.00  0.00           C  
ATOM    538  O   LEU A 372     102.053   3.924-131.028  1.00  0.00           O  
ATOM    539  CB  LEU A 372     103.104   4.213-128.158  1.00  0.00           C  
ATOM    540  CG  LEU A 372     103.159   4.355-126.633  1.00  0.00           C  
ATOM    541  CD1 LEU A 372     104.215   3.432-126.034  1.00  0.00           C  
ATOM    542  CD2 LEU A 372     103.430   5.799-126.239  1.00  0.00           C  
ATOM    543  N   THR A 373     102.385   6.139-130.852  1.00  0.00           N  
ATOM    544  CA  THR A 373     102.525   6.359-132.286  1.00  0.00           C  
ATOM    545  C   THR A 373     103.709   7.263-132.591  1.00  0.00           C  
ATOM    546  O   THR A 373     103.778   8.373-132.080  1.00  0.00           O  
ATOM    547  CB  THR A 373     101.281   7.028-132.863  1.00  0.00           C  
ATOM    548  OG1 THR A 373     100.110   6.298-132.466  1.00  0.00           O  
ATOM    549  CG2 THR A 373     101.377   7.075-134.378  1.00  0.00           C  
ATOM    550  N   PRO A 374     104.642   6.793-133.436  1.00  0.00           N  
ATOM    551  CA  PRO A 374     105.775   7.627-133.810  1.00  0.00           C  
ATOM    552  C   PRO A 374     105.349   8.815-134.669  1.00  0.00           C  
ATOM    553  O   PRO A 374     104.357   8.739-135.388  1.00  0.00           O  
ATOM    554  CB  PRO A 374     106.673   6.670-134.600  1.00  0.00           C  
ATOM    555  CG  PRO A 374     105.787   5.612-135.092  1.00  0.00           C  
ATOM    556  CD  PRO A 374     104.692   5.471-134.090  1.00  0.00           C  
ATOM    557  N   GLU A 375     106.112   9.897-134.585  1.00  0.00           N  
ATOM    558  CA  GLU A 375     105.748  11.174-135.195  1.00  0.00           C  
ATOM    559  C   GLU A 375     105.388  11.080-136.692  1.00  0.00           C  
ATOM    560  O   GLU A 375     104.317  11.538-137.087  1.00  0.00           O  
ATOM    561  CB  GLU A 375     106.872  12.198-134.945  1.00  0.00           C  
ATOM    562  CG  GLU A 375     106.588  13.630-135.387  1.00  0.00           C  
ATOM    563  CD  GLU A 375     107.315  14.662-134.525  1.00  0.00           C  
ATOM    564  OE1 GLU A 375     106.860  14.917-133.388  1.00  0.00           O  
ATOM    565  OE2 GLU A 375     108.341  15.217-134.979  1.00  0.00           O  
ATOM    566  N   PRO A 376     106.251  10.457-137.523  1.00  0.00           N  
ATOM    567  CA  PRO A 376     106.057  10.524-138.976  1.00  0.00           C  
ATOM    568  C   PRO A 376     104.663  10.134-139.459  1.00  0.00           C  
ATOM    569  O   PRO A 376     104.153  10.737-140.404  1.00  0.00           O  
ATOM    570  CB  PRO A 376     107.093   9.536-139.509  1.00  0.00           C  
ATOM    571  CG  PRO A 376     108.148   9.536-138.497  1.00  0.00           C  
ATOM    572  CD  PRO A 376     107.431   9.642-137.189  1.00  0.00           C  
ATOM    573  N   VAL A 377     104.053   9.140-138.816  1.00  0.00           N  
ATOM    574  CA  VAL A 377     102.724   8.674-139.231  1.00  0.00           C  
ATOM    575  C   VAL A 377     101.700   9.794-139.046  1.00  0.00           C  
ATOM    576  O   VAL A 377     100.880  10.041-139.925  1.00  0.00           O  
ATOM    577  CB  VAL A 377     102.247   7.357-138.496  1.00  0.00           C  
ATOM    578  CG1 VAL A 377     103.427   6.565-137.922  1.00  0.00           C  
ATOM    579  CG2 VAL A 377     101.226   7.655-137.409  1.00  0.00           C  
ATOM    580  N   LEU A 378     101.768  10.484-137.912  1.00  0.00           N  
ATOM    581  CA  LEU A 378     100.824  11.560-137.625  1.00  0.00           C  
ATOM    582  C   LEU A 378     101.182  12.877-138.343  1.00  0.00           C  
ATOM    583  O   LEU A 378     100.323  13.752-138.513  1.00  0.00           O  
ATOM    584  CB  LEU A 378     100.678  11.759-136.116  1.00  0.00           C  
ATOM    585  CG  LEU A 378      99.940  10.621-135.404  1.00  0.00           C  
ATOM    586  CD1 LEU A 378     100.168  10.704-133.912  1.00  0.00           C  
ATOM    587  CD2 LEU A 378      98.445  10.632-135.719  1.00  0.00           C  
ATOM    588  N   LYS A 388     102.434  13.019-138.770  1.00  0.00           N  
ATOM    589  CA  LYS A 388     102.774  14.087-139.704  1.00  0.00           C  
ATOM    590  C   LYS A 388     101.987  13.838-140.985  1.00  0.00           C  
ATOM    591  O   LYS A 388     101.231  14.703-141.422  1.00  0.00           O  
ATOM    592  CB  LYS A 388     104.281  14.140-139.993  1.00  0.00           C  
ATOM    593  CG  LYS A 388     104.741  15.406-140.731  1.00  0.00           C  
ATOM    594  CD  LYS A 388     104.473  16.687-139.921  1.00  0.00           C  
ATOM    595  CE  LYS A 388     105.409  17.855-140.307  1.00  0.00           C  
ATOM    596  NZ  LYS A 388     105.072  18.486-141.614  1.00  0.00           N  
ATOM    597  N   THR A 389     102.138  12.636-141.542  1.00  0.00           N  
ATOM    598  CA  THR A 389     101.439  12.218-142.766  1.00  0.00           C  
ATOM    599  C   THR A 389      99.911  12.376-142.705  1.00  0.00           C  
ATOM    600  O   THR A 389      99.286  12.748-143.693  1.00  0.00           O  
ATOM    601  CB  THR A 389     101.777  10.748-143.124  1.00  0.00           C  
ATOM    602  OG1 THR A 389     103.159  10.654-143.488  1.00  0.00           O  
ATOM    603  CG2 THR A 389     100.915  10.241-144.282  1.00  0.00           C  
ATOM    604  N   SER A 396      99.309  12.103-141.553  1.00  0.00           N  
ATOM    605  CA  SER A 396      97.860  12.256-141.406  1.00  0.00           C  
ATOM    606  C   SER A 396      97.450  13.711-141.175  1.00  0.00           C  
ATOM    607  O   SER A 396      96.266  14.014-141.065  1.00  0.00           O  
ATOM    608  CB  SER A 396      97.340  11.371-140.268  1.00  0.00           C  
ATOM    609  OG  SER A 396      98.056  11.598-139.070  1.00  0.00           O  
ATOM    610  N   GLY A 397      98.427  14.606-141.084  1.00  0.00           N  
ATOM    611  CA  GLY A 397      98.159  16.025-140.903  1.00  0.00           C  
ATOM    612  C   GLY A 397      98.095  16.453-139.450  1.00  0.00           C  
ATOM    613  O   GLY A 397      98.314  17.619-139.138  1.00  0.00           O  
ATOM    614  N   HIS A 403      97.817  15.508-138.558  1.00  0.00           N  
ATOM    615  CA  HIS A 403      97.558  15.823-137.156  1.00  0.00           C  
ATOM    616  C   HIS A 403      98.645  16.687-136.516  1.00  0.00           C  
ATOM    617  O   HIS A 403      98.348  17.621-135.767  1.00  0.00           O  
ATOM    618  CB  HIS A 403      97.371  14.538-136.352  1.00  0.00           C  
ATOM    619  CG  HIS A 403      96.105  13.808-136.670  1.00  0.00           C  
ATOM    620  ND1 HIS A 403      96.043  12.797-137.603  1.00  0.00           N  
ATOM    621  CD2 HIS A 403      94.851  13.942-136.176  1.00  0.00           C  
ATOM    622  CE1 HIS A 403      94.806  12.338-137.671  1.00  0.00           C  
ATOM    623  NE2 HIS A 403      94.063  13.014-136.813  1.00  0.00           N  
ATOM    624  N   VAL A 404      99.902  16.395-136.818  1.00  0.00           N  
ATOM    625  CA  VAL A 404     100.988  17.197-136.270  1.00  0.00           C  
ATOM    626  C   VAL A 404     100.751  18.671-136.623  1.00  0.00           C  
ATOM    627  O   VAL A 404     100.850  19.548-135.760  1.00  0.00           O  
ATOM    628  CB  VAL A 404     102.378  16.726-136.768  1.00  0.00           C  
ATOM    629  CG1 VAL A 404     103.483  17.580-136.155  1.00  0.00           C  
ATOM    630  CG2 VAL A 404     102.598  15.247-136.431  1.00  0.00           C  
ATOM    631  N   ASP A 406     100.394  18.925-137.879  1.00  0.00           N  
ATOM    632  CA  ASP A 406     100.190  20.291-138.365  1.00  0.00           C  
ATOM    633  C   ASP A 406      98.848  20.891-137.938  1.00  0.00           C  
ATOM    634  O   ASP A 406      98.802  22.022-137.461  1.00  0.00           O  
ATOM    635  CB  ASP A 406     100.293  20.338-139.896  1.00  0.00           C  
ATOM    636  CG  ASP A 406     101.685  19.984-140.406  1.00  0.00           C  
ATOM    637  OD1 ASP A 406     102.646  20.732-140.114  1.00  0.00           O  
ATOM    638  OD2 ASP A 406     101.812  18.963-141.116  1.00  0.00           O  
ATOM    639  N   LYS A 407      97.765  20.130-138.097  1.00  0.00           N  
ATOM    640  CA  LYS A 407      96.410  20.702-138.098  1.00  0.00           C  
ATOM    641  C   LYS A 407      95.473  20.262-136.969  1.00  0.00           C  
ATOM    642  O   LYS A 407      94.353  20.760-136.894  1.00  0.00           O  
ATOM    643  CB  LYS A 407      95.721  20.396-139.435  1.00  0.00           C  
ATOM    644  CG  LYS A 407      96.455  20.909-140.669  1.00  0.00           C  
ATOM    645  CD  LYS A 407      95.655  20.656-141.944  1.00  0.00           C  
ATOM    646  CE  LYS A 407      95.503  19.159-142.243  1.00  0.00           C  
ATOM    647  NZ  LYS A 407      94.658  18.890-143.444  1.00  0.00           N  
ATOM    648  N   PHE A 408      95.894  19.339-136.109  1.00  0.00           N  
ATOM    649  CA  PHE A 408      95.050  18.908-134.989  1.00  0.00           C  
ATOM    650  C   PHE A 408      95.342  19.768-133.761  1.00  0.00           C  
ATOM    651  O   PHE A 408      95.988  19.331-132.809  1.00  0.00           O  
ATOM    652  CB  PHE A 408      95.276  17.431-134.688  1.00  0.00           C  
ATOM    653  CG  PHE A 408      94.269  16.846-133.751  1.00  0.00           C  
ATOM    654  CD1 PHE A 408      92.996  16.536-134.196  1.00  0.00           C  
ATOM    655  CD2 PHE A 408      94.591  16.593-132.431  1.00  0.00           C  
ATOM    656  CE1 PHE A 408      92.060  15.984-133.340  1.00  0.00           C  
ATOM    657  CE2 PHE A 408      93.658  16.045-131.570  1.00  0.00           C  
ATOM    658  CZ  PHE A 408      92.389  15.740-132.028  1.00  0.00           C  
ATOM    659  N   ALA A 409      94.860  21.005-133.800  1.00  0.00           N  
ATOM    660  CA  ALA A 409      95.159  21.992-132.768  1.00  0.00           C  
ATOM    661  C   ALA A 409      94.009  22.982-132.581  1.00  0.00           C  
ATOM    662  O   ALA A 409      93.124  23.095-133.431  1.00  0.00           O  
ATOM    663  CB  ALA A 409      96.435  22.731-133.122  1.00  0.00           C  
ATOM    664  N   ASP A 410      94.029  23.683-131.451  1.00  0.00           N  
ATOM    665  CA  ASP A 410      93.030  24.699-131.129  1.00  0.00           C  
ATOM    666  C   ASP A 410      93.734  26.020-130.884  1.00  0.00           C  
ATOM    667  O   ASP A 410      94.834  26.052-130.326  1.00  0.00           O  
ATOM    668  CB  ASP A 410      92.246  24.314-129.866  1.00  0.00           C  
ATOM    669  CG  ASP A 410      91.222  23.220-130.107  1.00  0.00           C  
ATOM    670  OD1 ASP A 410      90.721  23.089-131.245  1.00  0.00           O  
ATOM    671  OD2 ASP A 410      90.905  22.495-129.139  1.00  0.00           O  
ATOM    672  N   PHE A 411      93.095  27.113-131.286  1.00  0.00           N  
ATOM    673  CA  PHE A 411      93.623  28.432-130.991  1.00  0.00           C  
ATOM    674  C   PHE A 411      93.474  28.736-129.505  1.00  0.00           C  
ATOM    675  O   PHE A 411      92.420  28.492-128.906  1.00  0.00           O  
ATOM    676  CB  PHE A 411      92.940  29.503-131.833  1.00  0.00           C  
ATOM    677  CG  PHE A 411      93.368  29.496-133.267  1.00  0.00           C  
ATOM    678  CD1 PHE A 411      92.443  29.305-134.284  1.00  0.00           C  
ATOM    679  CD2 PHE A 411      94.704  29.670-133.602  1.00  0.00           C  
ATOM    680  CE1 PHE A 411      92.840  29.299-135.614  1.00  0.00           C  
ATOM    681  CE2 PHE A 411      95.111  29.661-134.931  1.00  0.00           C  
ATOM    682  CZ  PHE A 411      94.176  29.475-135.938  1.00  0.00           C  
ATOM    683  N   MET A 412      94.546  29.271-128.930  1.00  0.00           N  
ATOM    684  CA  MET A 412      94.650  29.494-127.500  1.00  0.00           C  
ATOM    685  C   MET A 412      95.294  30.855-127.227  1.00  0.00           C  
ATOM    686  O   MET A 412      96.447  31.096-127.594  1.00  0.00           O  
ATOM    687  CB  MET A 412      95.495  28.378-126.883  1.00  0.00           C  
ATOM    688  CG  MET A 412      95.694  28.462-125.371  1.00  0.00           C  
ATOM    689  SD  MET A 412      96.824  27.194-124.737  1.00  0.00           S  
ATOM    690  CE  MET A 412      98.350  27.598-125.592  1.00  0.00           C  
ATOM    691  N   VAL A 413      94.538  31.748-126.603  1.00  0.00           N  
ATOM    692  CA  VAL A 413      95.109  32.965-126.034  1.00  0.00           C  
ATOM    693  C   VAL A 413      95.396  32.695-124.564  1.00  0.00           C  
ATOM    694  O   VAL A 413      94.787  31.806-123.961  1.00  0.00           O  
ATOM    695  CB  VAL A 413      94.154  34.170-126.152  1.00  0.00           C  
ATOM    696  CG1 VAL A 413      93.976  34.569-127.611  1.00  0.00           C  
ATOM    697  CG2 VAL A 413      92.804  33.866-125.486  1.00  0.00           C  
ATOM    698  N   LYS A 414      96.325  33.452-123.990  1.00  0.00           N  
ATOM    699  CA  LYS A 414      96.594  33.355-122.558  1.00  0.00           C  
ATOM    700  C   LYS A 414      96.781  34.721-121.930  1.00  0.00           C  
ATOM    701  O   LYS A 414      97.201  35.669-122.594  1.00  0.00           O  
ATOM    702  CB  LYS A 414      97.790  32.433-122.254  1.00  0.00           C  
ATOM    703  CG  LYS A 414      98.944  32.476-123.248  1.00  0.00           C  
ATOM    704  CD  LYS A 414      99.934  31.347-122.973  1.00  0.00           C  
ATOM    705  CE  LYS A 414     101.000  31.244-124.057  1.00  0.00           C  
ATOM    706  NZ  LYS A 414     101.984  32.366-124.012  1.00  0.00           N  
ATOM    707  N   ASP A 415      96.448  34.804-120.644  1.00  0.00           N  
ATOM    708  CA  ASP A 415      96.475  36.056-119.884  1.00  0.00           C  
ATOM    709  C   ASP A 415      97.920  36.501-119.622  1.00  0.00           C  
ATOM    710  O   ASP A 415      98.710  35.760-119.031  1.00  0.00           O  
ATOM    711  CB  ASP A 415      95.705  35.861-118.570  1.00  0.00           C  
ATOM    712  CG  ASP A 415      95.522  37.147-117.790  1.00  0.00           C  
ATOM    713  OD1 ASP A 415      94.360  37.484-117.488  1.00  0.00           O  
ATOM    714  OD2 ASP A 415      96.528  37.811-117.461  1.00  0.00           O  
ATOM    715  N   VAL A 416      98.254  37.716-120.057  1.00  0.00           N  
ATOM    716  CA  VAL A 416      99.639  38.197-120.031  1.00  0.00           C  
ATOM    717  C   VAL A 416     100.135  38.477-118.607  1.00  0.00           C  
ATOM    718  O   VAL A 416     101.242  38.072-118.243  1.00  0.00           O  
ATOM    719  CB  VAL A 416      99.818  39.465-120.905  1.00  0.00           C  
ATOM    720  CG1 VAL A 416     101.263  39.954-120.851  1.00  0.00           C  
ATOM    721  CG2 VAL A 416      99.401  39.185-122.346  1.00  0.00           C  
ATOM    722  N   LYS A 417      99.317  39.162-117.809  1.00  0.00           N  
ATOM    723  CA  LYS A 417      99.686  39.508-116.433  1.00  0.00           C  
ATOM    724  C   LYS A 417      99.568  38.286-115.514  1.00  0.00           C  
ATOM    725  O   LYS A 417     100.427  38.060-114.662  1.00  0.00           O  
ATOM    726  CB  LYS A 417      98.835  40.680-115.918  1.00  0.00           C  
ATOM    727  CG  LYS A 417      99.002  41.970-116.740  1.00  0.00           C  
ATOM    728  CD  LYS A 417      97.943  43.027-116.420  1.00  0.00           C  
ATOM    729  CE  LYS A 417      98.451  44.075-115.438  1.00  0.00           C  
ATOM    730  NZ  LYS A 417      99.005  43.467-114.198  1.00  0.00           N  
ATOM    731  N   ASN A 418      98.509  37.499-115.698  1.00  0.00           N  
ATOM    732  CA  ASN A 418      98.347  36.234-114.979  1.00  0.00           C  
ATOM    733  C   ASN A 418      99.230  35.147-115.611  1.00  0.00           C  
ATOM    734  O   ASN A 418     100.352  34.928-115.157  1.00  0.00           O  
ATOM    735  CB  ASN A 418      96.858  35.828-114.936  1.00  0.00           C  
ATOM    736  CG  ASN A 418      96.620  34.459-114.305  1.00  0.00           C  
ATOM    737  OD1 ASN A 418      97.471  33.920-113.597  1.00  0.00           O  
ATOM    738  ND2 ASN A 418      95.446  33.894-114.563  1.00  0.00           N  
ATOM    739  N   GLY A 419      98.740  34.505-116.673  1.00  0.00           N  
ATOM    740  CA  GLY A 419      99.399  33.334-117.263  1.00  0.00           C  
ATOM    741  C   GLY A 419      98.469  32.196-117.670  1.00  0.00           C  
ATOM    742  O   GLY A 419      98.905  31.263-118.347  1.00  0.00           O  
ATOM    743  N   GLU A 420      97.197  32.264-117.265  1.00  0.00           N  
ATOM    744  CA  GLU A 420      96.227  31.188-117.521  1.00  0.00           C  
ATOM    745  C   GLU A 420      95.870  31.053-119.004  1.00  0.00           C  
ATOM    746  O   GLU A 420      95.975  32.019-119.758  1.00  0.00           O  
ATOM    747  CB  GLU A 420      94.952  31.407-116.692  1.00  0.00           C  
ATOM    748  CG  GLU A 420      93.950  30.241-116.740  1.00  0.00           C  
ATOM    749  CD  GLU A 420      92.919  30.283-115.618  1.00  0.00           C  
ATOM    750  OE1 GLU A 420      91.722  30.068-115.900  1.00  0.00           O  
ATOM    751  OE2 GLU A 420      93.303  30.527-114.453  1.00  0.00           O  
ATOM    752  N   CYS A 421      95.450  29.847-119.399  1.00  0.00           N  
ATOM    753  CA  CYS A 421      95.121  29.529-120.793  1.00  0.00           C  
ATOM    754  C   CYS A 421      93.631  29.371-121.040  1.00  0.00           C  
ATOM    755  O   CYS A 421      92.900  28.830-120.207  1.00  0.00           O  
ATOM    756  CB  CYS A 421      95.802  28.236-121.213  1.00  0.00           C  
ATOM    757  SG  CYS A 421      97.565  28.397-121.375  1.00  0.00           S  
ATOM    758  N   PHE A 422      93.200  29.823-122.214  1.00  0.00           N  
ATOM    759  CA  PHE A 422      91.800  29.766-122.611  1.00  0.00           C  
ATOM    760  C   PHE A 422      91.673  29.350-124.072  1.00  0.00           C  
ATOM    761  O   PHE A 422      92.517  29.693-124.907  1.00  0.00           O  
ATOM    762  CB  PHE A 422      91.142  31.133-122.405  1.00  0.00           C  
ATOM    763  CG  PHE A 422      91.339  31.695-121.029  1.00  0.00           C  
ATOM    764  CD1 PHE A 422      92.416  32.528-120.755  1.00  0.00           C  
ATOM    765  CD2 PHE A 422      90.456  31.380-120.004  1.00  0.00           C  
ATOM    766  CE1 PHE A 422      92.608  33.045-119.479  1.00  0.00           C  
ATOM    767  CE2 PHE A 422      90.638  31.891-118.723  1.00  0.00           C  
ATOM    768  CZ  PHE A 422      91.716  32.726-118.460  1.00  0.00           C  
ATOM    769  N   ARG A 423      90.615  28.603-124.370  1.00  0.00           N  
ATOM    770  CA  ARG A 423      90.318  28.213-125.738  1.00  0.00           C  
ATOM    771  C   ARG A 423      89.730  29.431-126.424  1.00  0.00           C  
ATOM    772  O   ARG A 423      88.720  29.978-125.976  1.00  0.00           O  
ATOM    773  CB  ARG A 423      89.345  27.034-125.774  1.00  0.00           C  
ATOM    774  CG  ARG A 423      89.264  26.333-127.122  1.00  0.00           C  
ATOM    775  CD  ARG A 423      88.545  25.004-126.992  1.00  0.00           C  
ATOM    776  NE  ARG A 423      88.235  24.404-128.288  1.00  0.00           N  
ATOM    777  CZ  ARG A 423      87.120  24.620-128.987  1.00  0.00           C  
ATOM    778  NH1 ARG A 423      86.166  25.436-128.538  1.00  0.00           N  
ATOM    779  NH2 ARG A 423      86.957  24.007-130.156  1.00  0.00           N  
ATOM    780  N   ALA A 424      90.375  29.856-127.504  1.00  0.00           N  
ATOM    781  CA  ALA A 424      90.070  31.137-128.112  1.00  0.00           C  
ATOM    782  C   ALA A 424      88.624  31.217-128.549  1.00  0.00           C  
ATOM    783  O   ALA A 424      87.875  32.063-128.068  1.00  0.00           O  
ATOM    784  CB  ALA A 424      90.987  31.394-129.289  1.00  0.00           C  
ATOM    785  N   ASP A 425      88.229  30.325-129.447  1.00  0.00           N  
ATOM    786  CA  ASP A 425      86.946  30.482-130.128  1.00  0.00           C  
ATOM    787  C   ASP A 425      85.776  30.645-129.165  1.00  0.00           C  
ATOM    788  O   ASP A 425      84.972  31.553-129.342  1.00  0.00           O  
ATOM    789  CB  ASP A 425      86.680  29.364-131.149  1.00  0.00           C  
ATOM    790  CG  ASP A 425      86.900  27.977-130.587  1.00  0.00           C  
ATOM    791  OD1 ASP A 425      86.903  27.026-131.394  1.00  0.00           O  
ATOM    792  OD2 ASP A 425      87.073  27.834-129.359  1.00  0.00           O  
ATOM    793  N   HIS A 426      85.676  29.801-128.141  1.00  0.00           N  
ATOM    794  CA  HIS A 426      84.523  29.907-127.236  1.00  0.00           C  
ATOM    795  C   HIS A 426      84.695  30.979-126.143  1.00  0.00           C  
ATOM    796  O   HIS A 426      83.711  31.402-125.532  1.00  0.00           O  
ATOM    797  CB  HIS A 426      84.053  28.532-126.689  1.00  0.00           C  
ATOM    798  CG  HIS A 426      84.974  27.890-125.693  1.00  0.00           C  
ATOM    799  ND1 HIS A 426      85.671  28.604-124.741  1.00  0.00           N  
ATOM    800  CD2 HIS A 426      85.259  26.585-125.466  1.00  0.00           C  
ATOM    801  CE1 HIS A 426      86.372  27.769-123.993  1.00  0.00           C  
ATOM    802  NE2 HIS A 426      86.140  26.537-124.413  1.00  0.00           N  
ATOM    803  N   LEU A 427      85.925  31.439-125.922  1.00  0.00           N  
ATOM    804  CA  LEU A 427      86.161  32.603-125.057  1.00  0.00           C  
ATOM    805  C   LEU A 427      85.699  33.879-125.765  1.00  0.00           C  
ATOM    806  O   LEU A 427      85.042  34.730-125.165  1.00  0.00           O  
ATOM    807  CB  LEU A 427      87.642  32.705-124.666  1.00  0.00           C  
ATOM    808  CG  LEU A 427      88.110  33.834-123.728  1.00  0.00           C  
ATOM    809  CD1 LEU A 427      88.629  35.012-124.513  1.00  0.00           C  
ATOM    810  CD2 LEU A 427      87.024  34.281-122.752  1.00  0.00           C  
ATOM    811  N   LEU A 428      86.052  33.993-127.043  1.00  0.00           N  
ATOM    812  CA  LEU A 428      85.564  35.060-127.911  1.00  0.00           C  
ATOM    813  C   LEU A 428      84.033  35.024-127.998  1.00  0.00           C  
ATOM    814  O   LEU A 428      83.367  36.011-127.713  1.00  0.00           O  
ATOM    815  CB  LEU A 428      86.203  34.903-129.300  1.00  0.00           C  
ATOM    816  CG  LEU A 428      85.852  35.824-130.479  1.00  0.00           C  
ATOM    817  CD1 LEU A 428      84.536  35.402-131.136  1.00  0.00           C  
ATOM    818  CD2 LEU A 428      85.823  37.292-130.063  1.00  0.00           C  
ATOM    819  N   LYS A 429      83.490  33.869-128.373  1.00  0.00           N  
ATOM    820  CA  LYS A 429      82.039  33.639-128.440  1.00  0.00           C  
ATOM    821  C   LYS A 429      81.313  34.138-127.184  1.00  0.00           C  
ATOM    822  O   LYS A 429      80.213  34.692-127.274  1.00  0.00           O  
ATOM    823  CB  LYS A 429      81.783  32.140-128.633  1.00  0.00           C  
ATOM    824  CG  LYS A 429      80.344  31.724-128.909  1.00  0.00           C  
ATOM    825  CD  LYS A 429      80.276  30.204-129.168  1.00  0.00           C  
ATOM    826  CE  LYS A 429      78.848  29.671-129.214  1.00  0.00           C  
ATOM    827  NZ  LYS A 429      78.135  29.810-127.912  1.00  0.00           N  
ATOM    828  N   ALA A 430      81.943  33.932-126.024  1.00  0.00           N  
ATOM    829  CA  ALA A 430      81.442  34.414-124.730  1.00  0.00           C  
ATOM    830  C   ALA A 430      81.309  35.940-124.681  1.00  0.00           C  
ATOM    831  O   ALA A 430      80.319  36.474-124.171  1.00  0.00           O  
ATOM    832  CB  ALA A 430      82.364  33.940-123.611  1.00  0.00           C  
ATOM    833  N   HIS A 431      82.320  36.628-125.206  1.00  0.00           N  
ATOM    834  CA  HIS A 431      82.341  38.093-125.263  1.00  0.00           C  
ATOM    835  C   HIS A 431      81.215  38.607-126.159  1.00  0.00           C  
ATOM    836  O   HIS A 431      80.477  39.514-125.781  1.00  0.00           O  
ATOM    837  CB  HIS A 431      83.697  38.570-125.800  1.00  0.00           C  
ATOM    838  CG  HIS A 431      84.073  39.953-125.373  1.00  0.00           C  
ATOM    839  ND1 HIS A 431      83.872  41.059-126.170  1.00  0.00           N  
ATOM    840  CD2 HIS A 431      84.654  40.406-124.238  1.00  0.00           C  
ATOM    841  CE1 HIS A 431      84.304  42.137-125.539  1.00  0.00           C  
ATOM    842  NE2 HIS A 431      84.785  41.768-124.365  1.00  0.00           N  
ATOM    843  N   LEU A 432      81.077  37.994-127.336  1.00  0.00           N  
ATOM    844  CA  LEU A 432      80.054  38.374-128.313  1.00  0.00           C  
ATOM    845  C   LEU A 432      78.675  37.795-127.987  1.00  0.00           C  
ATOM    846  O   LEU A 432      77.840  37.637-128.877  1.00  0.00           O  
ATOM    847  CB  LEU A 432      80.453  37.914-129.723  1.00  0.00           C  
ATOM    848  CG  LEU A 432      81.810  38.324-130.292  1.00  0.00           C  
ATOM    849  CD1 LEU A 432      81.935  37.819-131.715  1.00  0.00           C  
ATOM    850  CD2 LEU A 432      81.989  39.830-130.246  1.00  0.00           C  
ATOM    851  N   GLN A 433      78.446  37.436-126.732  1.00  0.00           N  
ATOM    852  CA  GLN A 433      77.106  37.113-126.271  1.00  0.00           C  
ATOM    853  C   GLN A 433      76.686  38.066-125.152  1.00  0.00           C  
ATOM    854  O   GLN A 433      75.493  38.237-124.901  1.00  0.00           O  
ATOM    855  CB  GLN A 433      77.029  35.634-125.876  1.00  0.00           C  
ATOM    856  CG  GLN A 433      76.992  34.715-127.122  1.00  0.00           C  
ATOM    857  CD  GLN A 433      77.399  33.261-126.866  1.00  0.00           C  
ATOM    858  OE1 GLN A 433      76.821  32.334-127.445  1.00  0.00           O  
ATOM    859  NE2 GLN A 433      78.408  33.060-126.021  1.00  0.00           N  
ATOM    860  N   LYS A 434      77.668  38.700-124.505  1.00  0.00           N  
ATOM    861  CA  LYS A 434      77.417  39.821-123.597  1.00  0.00           C  
ATOM    862  C   LYS A 434      77.056  41.052-124.417  1.00  0.00           C  
ATOM    863  O   LYS A 434      76.037  41.702-124.176  1.00  0.00           O  
ATOM    864  CB  LYS A 434      78.656  40.137-122.746  1.00  0.00           C  
ATOM    865  CG  LYS A 434      79.133  39.009-121.830  1.00  0.00           C  
ATOM    866  CD  LYS A 434      78.118  38.636-120.740  1.00  0.00           C  
ATOM    867  CE  LYS A 434      77.988  39.706-119.657  1.00  0.00           C  
ATOM    868  NZ  LYS A 434      79.221  39.839-118.837  1.00  0.00           N  
ATOM    869  N   LEU A 435      77.910  41.361-125.389  1.00  0.00           N  
ATOM    870  CA  LEU A 435      77.699  42.495-126.279  1.00  0.00           C  
ATOM    871  C   LEU A 435      76.449  42.275-127.133  1.00  0.00           C  
ATOM    872  O   LEU A 435      75.656  43.200-127.332  1.00  0.00           O  
ATOM    873  CB  LEU A 435      78.928  42.712-127.174  1.00  0.00           C  
ATOM    874  CG  LEU A 435      80.271  42.987-126.478  1.00  0.00           C  
ATOM    875  CD1 LEU A 435      81.406  43.107-127.494  1.00  0.00           C  
ATOM    876  CD2 LEU A 435      80.198  44.237-125.622  1.00  0.00           C  
ATOM    877  N   MET A 436      76.280  41.046-127.623  1.00  0.00           N  
ATOM    878  CA  MET A 436      75.089  40.657-128.384  1.00  0.00           C  
ATOM    879  C   MET A 436      73.818  40.906-127.574  1.00  0.00           C  
ATOM    880  O   MET A 436      72.862  41.505-128.070  1.00  0.00           O  
ATOM    881  CB  MET A 436      75.165  39.176-128.762  1.00  0.00           C  
ATOM    882  CG  MET A 436      74.284  38.774-129.932  1.00  0.00           C  
ATOM    883  SD  MET A 436      75.186  38.713-131.492  1.00  0.00           S  
ATOM    884  CE  MET A 436      75.990  37.120-131.355  1.00  0.00           C  
ATOM    885  N   SER A 437      73.822  40.449-126.325  1.00  0.00           N  
ATOM    886  CA  SER A 437      72.689  40.644-125.431  1.00  0.00           C  
ATOM    887  C   SER A 437      72.901  41.879-124.565  1.00  0.00           C  
ATOM    888  O   SER A 437      73.334  41.784-123.416  1.00  0.00           O  
ATOM    889  CB  SER A 437      72.478  39.403-124.567  1.00  0.00           C  
ATOM    890  OG  SER A 437      72.265  38.267-125.384  1.00  0.00           O  
ATOM    891  N   ASP A 438      72.604  43.040-125.143  1.00  0.00           N  
ATOM    892  CA  ASP A 438      72.655  44.315-124.429  1.00  0.00           C  
ATOM    893  C   ASP A 438      71.679  45.300-125.079  1.00  0.00           C  
ATOM    894  O   ASP A 438      71.681  45.474-126.300  1.00  0.00           O  
ATOM    895  CB  ASP A 438      74.084  44.887-124.440  1.00  0.00           C  
ATOM    896  CG  ASP A 438      74.254  46.106-123.521  1.00  0.00           C  
ATOM    897  OD1 ASP A 438      73.338  46.411-122.725  1.00  0.00           O  
ATOM    898  OD2 ASP A 438      75.316  46.761-123.593  1.00  0.00           O  
ATOM    899  N   LYS A 439      70.837  45.930-124.261  1.00  0.00           N  
ATOM    900  CA  LYS A 439      69.915  46.955-124.754  1.00  0.00           C  
ATOM    901  C   LYS A 439      70.677  48.163-125.308  1.00  0.00           C  
ATOM    902  O   LYS A 439      70.246  48.777-126.284  1.00  0.00           O  
ATOM    903  CB  LYS A 439      68.936  47.405-123.656  1.00  0.00           C  
ATOM    904  CG  LYS A 439      67.643  46.581-123.559  1.00  0.00           C  
ATOM    905  CD  LYS A 439      66.503  47.410-122.954  1.00  0.00           C  
ATOM    906  CE  LYS A 439      65.151  46.723-123.074  1.00  0.00           C  
ATOM    907  NZ  LYS A 439      64.950  45.691-122.026  1.00  0.00           N  
ATOM    908  N   LYS A 440      71.821  48.480-124.699  1.00  0.00           N  
ATOM    909  CA  LYS A 440      72.644  49.625-125.113  1.00  0.00           C  
ATOM    910  C   LYS A 440      73.359  49.397-126.455  1.00  0.00           C  
ATOM    911  O   LYS A 440      74.028  50.300-126.959  1.00  0.00           O  
ATOM    912  CB  LYS A 440      73.692  49.958-124.041  1.00  0.00           C  
ATOM    913  CG  LYS A 440      73.138  50.223-122.632  1.00  0.00           C  
ATOM    914  CD  LYS A 440      74.249  50.376-121.590  1.00  0.00           C  
ATOM    915  CE  LYS A 440      75.147  49.136-121.515  1.00  0.00           C  
ATOM    916  NZ  LYS A 440      76.073  49.156-120.353  1.00  0.00           N  
ATOM    917  N   CYS A 441      73.229  48.195-127.016  1.00  0.00           N  
ATOM    918  CA  CYS A 441      73.823  47.865-128.310  1.00  0.00           C  
ATOM    919  C   CYS A 441      72.819  48.048-129.450  1.00  0.00           C  
ATOM    920  O   CYS A 441      71.627  47.773-129.293  1.00  0.00           O  
ATOM    921  CB  CYS A 441      74.333  46.422-128.295  1.00  0.00           C  
ATOM    922  SG  CYS A 441      74.792  45.785-129.915  1.00  0.00           S  
ATOM    923  N   SER A 442      73.318  48.500-130.600  1.00  0.00           N  
ATOM    924  CA  SER A 442      72.475  48.778-131.765  1.00  0.00           C  
ATOM    925  C   SER A 442      72.104  47.498-132.506  1.00  0.00           C  
ATOM    926  O   SER A 442      72.823  46.499-132.450  1.00  0.00           O  
ATOM    927  CB  SER A 442      73.171  49.756-132.722  1.00  0.00           C  
ATOM    928  OG  SER A 442      74.406  49.243-133.191  1.00  0.00           O  
ATOM    929  N   VAL A 443      70.980  47.551-133.214  1.00  0.00           N  
ATOM    930  CA  VAL A 443      70.448  46.383-133.915  1.00  0.00           C  
ATOM    931  C   VAL A 443      71.431  45.886-134.976  1.00  0.00           C  
ATOM    932  O   VAL A 443      71.701  44.686-135.076  1.00  0.00           O  
ATOM    933  CB  VAL A 443      69.095  46.692-134.597  1.00  0.00           C  
ATOM    934  CG1 VAL A 443      68.432  45.400-135.057  1.00  0.00           C  
ATOM    935  CG2 VAL A 443      68.173  47.458-133.655  1.00  0.00           C  
ATOM    936  N   GLU A 444      71.976  46.825-135.746  1.00  0.00           N  
ATOM    937  CA  GLU A 444      72.889  46.508-136.850  1.00  0.00           C  
ATOM    938  C   GLU A 444      74.194  45.897-136.337  1.00  0.00           C  
ATOM    939  O   GLU A 444      74.864  45.148-137.055  1.00  0.00           O  
ATOM    940  CB  GLU A 444      73.191  47.770-137.657  1.00  0.00           C  
ATOM    941  CG  GLU A 444      71.943  48.475-138.203  1.00  0.00           C  
ATOM    942  CD  GLU A 444      71.932  49.986-137.955  1.00  0.00           C  
ATOM    943  OE1 GLU A 444      70.897  50.627-138.245  1.00  0.00           O  
ATOM    944  OE2 GLU A 444      72.946  50.539-137.472  1.00  0.00           O  
ATOM    945  N   LYS A 445      74.548  46.228-135.097  1.00  0.00           N  
ATOM    946  CA  LYS A 445      75.736  45.677-134.454  1.00  0.00           C  
ATOM    947  C   LYS A 445      75.511  44.221-134.036  1.00  0.00           C  
ATOM    948  O   LYS A 445      76.410  43.391-134.190  1.00  0.00           O  
ATOM    949  CB  LYS A 445      76.132  46.543-133.251  1.00  0.00           C  
ATOM    950  CG  LYS A 445      77.389  46.099-132.507  1.00  0.00           C  
ATOM    951  CD  LYS A 445      78.614  46.101-133.400  1.00  0.00           C  
ATOM    952  CE  LYS A 445      79.885  45.926-132.598  1.00  0.00           C  
ATOM    953  NZ  LYS A 445      81.099  46.163-133.416  1.00  0.00           N  
ATOM    954  N   LYS A 446      74.325  43.910-133.508  1.00  0.00           N  
ATOM    955  CA  LYS A 446      73.969  42.519-133.194  1.00  0.00           C  
ATOM    956  C   LYS A 446      74.062  41.686-134.457  1.00  0.00           C  
ATOM    957  O   LYS A 446      74.710  40.647-134.478  1.00  0.00           O  
ATOM    958  CB  LYS A 446      72.555  42.413-132.613  1.00  0.00           C  
ATOM    959  CG  LYS A 446      72.460  42.791-131.137  1.00  0.00           C  
ATOM    960  CD  LYS A 446      71.074  43.341-130.767  1.00  0.00           C  
ATOM    961  CE  LYS A 446      71.032  43.896-129.337  1.00  0.00           C  
ATOM    962  NZ  LYS A 446      70.028  44.997-129.175  1.00  0.00           N  
ATOM    963  N   SER A 447      73.416  42.169-135.510  1.00  0.00           N  
ATOM    964  CA  SER A 447      73.522  41.571-136.830  1.00  0.00           C  
ATOM    965  C   SER A 447      74.980  41.282-137.218  1.00  0.00           C  
ATOM    966  O   SER A 447      75.288  40.182-137.677  1.00  0.00           O  
ATOM    967  CB  SER A 447      72.865  42.493-137.857  1.00  0.00           C  
ATOM    968  OG  SER A 447      73.099  42.038-139.172  1.00  0.00           O  
ATOM    969  N   GLU A 448      75.867  42.260-137.016  1.00  0.00           N  
ATOM    970  CA  GLU A 448      77.296  42.117-137.350  1.00  0.00           C  
ATOM    971  C   GLU A 448      77.977  40.977-136.579  1.00  0.00           C  
ATOM    972  O   GLU A 448      78.736  40.196-137.154  1.00  0.00           O  
ATOM    973  CB  GLU A 448      78.055  43.436-137.102  1.00  0.00           C  
ATOM    974  CG  GLU A 448      79.583  43.369-137.360  1.00  0.00           C  
ATOM    975  CD  GLU A 448      80.320  44.663-137.002  1.00  0.00           C  
ATOM    976  OE1 GLU A 448      80.426  45.565-137.868  1.00  0.00           O  
ATOM    977  OE2 GLU A 448      80.812  44.767-135.855  1.00  0.00           O  
ATOM    978  N   MET A 449      77.716  40.896-135.279  1.00  0.00           N  
ATOM    979  CA  MET A 449      78.352  39.888-134.428  1.00  0.00           C  
ATOM    980  C   MET A 449      77.702  38.518-134.618  1.00  0.00           C  
ATOM    981  O   MET A 449      78.353  37.476-134.488  1.00  0.00           O  
ATOM    982  CB  MET A 449      78.262  40.308-132.965  1.00  0.00           C  
ATOM    983  CG  MET A 449      78.963  41.622-132.659  1.00  0.00           C  
ATOM    984  SD  MET A 449      78.818  42.098-130.927  1.00  0.00           S  
ATOM    985  CE  MET A 449      77.039  42.089-130.711  1.00  0.00           C  
ATOM    986  N   GLU A 450      76.408  38.533-134.922  1.00  0.00           N  
ATOM    987  CA  GLU A 450      75.674  37.321-135.249  1.00  0.00           C  
ATOM    988  C   GLU A 450      76.379  36.627-136.401  1.00  0.00           C  
ATOM    989  O   GLU A 450      76.597  35.420-136.364  1.00  0.00           O  
ATOM    990  CB  GLU A 450      74.236  37.662-135.648  1.00  0.00           C  
ATOM    991  CG  GLU A 450      73.166  36.948-134.836  1.00  0.00           C  
ATOM    992  CD  GLU A 450      71.831  37.685-134.846  1.00  0.00           C  
ATOM    993  OE1 GLU A 450      71.684  38.676-135.599  1.00  0.00           O  
ATOM    994  OE2 GLU A 450      70.927  37.275-134.090  1.00  0.00           O  
ATOM    995  N   SER A 451      76.747  37.405-137.415  1.00  0.00           N  
ATOM    996  CA  SER A 451      77.462  36.874-138.570  1.00  0.00           C  
ATOM    997  C   SER A 451      78.884  36.446-138.218  1.00  0.00           C  
ATOM    998  O   SER A 451      79.432  35.546-138.855  1.00  0.00           O  
ATOM    999  CB  SER A 451      77.514  37.905-139.693  1.00  0.00           C  
ATOM   1000  OG  SER A 451      78.471  38.905-139.410  1.00  0.00           O  
ATOM   1001  N   VAL A 452      79.487  37.096-137.222  1.00  0.00           N  
ATOM   1002  CA  VAL A 452      80.837  36.731-136.795  1.00  0.00           C  
ATOM   1003  C   VAL A 452      80.816  35.335-136.207  1.00  0.00           C  
ATOM   1004  O   VAL A 452      81.591  34.473-136.623  1.00  0.00           O  
ATOM   1005  CB  VAL A 452      81.438  37.698-135.755  1.00  0.00           C  
ATOM   1006  CG1 VAL A 452      82.864  37.277-135.419  1.00  0.00           C  
ATOM   1007  CG2 VAL A 452      81.416  39.133-136.271  1.00  0.00           C  
ATOM   1008  N   LEU A 453      79.919  35.116-135.247  1.00  0.00           N  
ATOM   1009  CA  LEU A 453      79.703  33.780-134.694  1.00  0.00           C  
ATOM   1010  C   LEU A 453      79.382  32.775-135.801  1.00  0.00           C  
ATOM   1011  O   LEU A 453      79.835  31.630-135.748  1.00  0.00           O  
ATOM   1012  CB  LEU A 453      78.561  33.781-133.675  1.00  0.00           C  
ATOM   1013  CG  LEU A 453      78.715  34.626-132.411  1.00  0.00           C  
ATOM   1014  CD1 LEU A 453      77.677  34.194-131.381  1.00  0.00           C  
ATOM   1015  CD2 LEU A 453      80.120  34.515-131.838  1.00  0.00           C  
ATOM   1016  N   ALA A 454      78.601  33.220-136.792  1.00  0.00           N  
ATOM   1017  CA  ALA A 454      78.211  32.398-137.941  1.00  0.00           C  
ATOM   1018  C   ALA A 454      79.398  31.668-138.575  1.00  0.00           C  
ATOM   1019  O   ALA A 454      79.341  30.457-138.777  1.00  0.00           O  
ATOM   1020  CB  ALA A 454      77.499  33.247-138.980  1.00  0.00           C  
ATOM   1021  N   GLN A 455      80.471  32.395-138.873  1.00  0.00           N  
ATOM   1022  CA  GLN A 455      81.673  31.779-139.442  1.00  0.00           C  
ATOM   1023  C   GLN A 455      82.850  31.844-138.467  1.00  0.00           C  
ATOM   1024  O   GLN A 455      83.974  32.183-138.845  1.00  0.00           O  
ATOM   1025  CB  GLN A 455      82.028  32.417-140.792  1.00  0.00           C  
ATOM   1026  CG  GLN A 455      82.186  33.934-140.772  1.00  0.00           C  
ATOM   1027  CD  GLN A 455      82.876  34.471-142.016  1.00  0.00           C  
ATOM   1028  OE1 GLN A 455      83.680  33.775-142.645  1.00  0.00           O  
ATOM   1029  NE2 GLN A 455      82.572  35.718-142.372  1.00  0.00           N  
ATOM   1030  N   LEU A 456      82.579  31.489-137.214  1.00  0.00           N  
ATOM   1031  CA  LEU A 456      83.585  31.520-136.149  1.00  0.00           C  
ATOM   1032  C   LEU A 456      84.673  30.458-136.334  1.00  0.00           C  
ATOM   1033  O   LEU A 456      85.855  30.746-136.153  1.00  0.00           O  
ATOM   1034  CB  LEU A 456      82.904  31.344-134.789  1.00  0.00           C  
ATOM   1035  CG  LEU A 456      83.768  31.331-133.529  1.00  0.00           C  
ATOM   1036  CD1 LEU A 456      84.745  32.496-133.508  1.00  0.00           C  
ATOM   1037  CD2 LEU A 456      82.865  31.356-132.298  1.00  0.00           C  
ATOM   1038  N   ASP A 457      84.270  29.243-136.705  1.00  0.00           N  
ATOM   1039  CA  ASP A 457      85.214  28.137-136.942  1.00  0.00           C  
ATOM   1040  C   ASP A 457      86.101  28.318-138.181  1.00  0.00           C  
ATOM   1041  O   ASP A 457      87.107  27.613-138.329  1.00  0.00           O  
ATOM   1042  CB  ASP A 457      84.466  26.805-137.066  1.00  0.00           C  
ATOM   1043  CG  ASP A 457      83.829  26.368-135.765  1.00  0.00           C  
ATOM   1044  OD1 ASP A 457      84.473  26.525-134.704  1.00  0.00           O  
ATOM   1045  OD2 ASP A 457      82.687  25.858-135.808  1.00  0.00           O  
ATOM   1046  N   ASN A 458      85.725  29.238-139.069  1.00  0.00           N  
ATOM   1047  CA  ASN A 458      86.503  29.502-140.278  1.00  0.00           C  
ATOM   1048  C   ASN A 458      87.757  30.317-140.002  1.00  0.00           C  
ATOM   1049  O   ASN A 458      88.857  29.897-140.354  1.00  0.00           O  
ATOM   1050  CB  ASN A 458      85.649  30.225-141.333  1.00  0.00           C  
ATOM   1051  CG  ASN A 458      84.665  29.297-142.036  1.00  0.00           C  
ATOM   1052  OD1 ASN A 458      83.718  29.754-142.683  1.00  0.00           O  
ATOM   1053  ND2 ASN A 458      84.888  27.992-141.921  1.00  0.00           N  
ATOM   1054  N   TYR A 459      87.587  31.472-139.368  1.00  0.00           N  
ATOM   1055  CA  TYR A 459      88.667  32.455-139.239  1.00  0.00           C  
ATOM   1056  C   TYR A 459      90.022  31.818-138.986  1.00  0.00           C  
ATOM   1057  O   TYR A 459      90.174  31.014-138.072  1.00  0.00           O  
ATOM   1058  CB  TYR A 459      88.382  33.439-138.108  1.00  0.00           C  
ATOM   1059  CG  TYR A 459      87.085  34.187-138.262  1.00  0.00           C  
ATOM   1060  CD1 TYR A 459      86.096  34.107-137.287  1.00  0.00           C  
ATOM   1061  CD2 TYR A 459      86.834  34.961-139.389  1.00  0.00           C  
ATOM   1062  CE1 TYR A 459      84.900  34.791-137.419  1.00  0.00           C  
ATOM   1063  CE2 TYR A 459      85.634  35.644-139.532  1.00  0.00           C  
ATOM   1064  CZ  TYR A 459      84.674  35.552-138.540  1.00  0.00           C  
ATOM   1065  OH  TYR A 459      83.482  36.217-138.661  1.00  0.00           O  
ATOM   1066  N   GLY A 460      91.003  32.185-139.801  1.00  0.00           N  
ATOM   1067  CA  GLY A 460      92.375  31.747-139.596  1.00  0.00           C  
ATOM   1068  C   GLY A 460      93.049  32.489-138.454  1.00  0.00           C  
ATOM   1069  O   GLY A 460      92.491  33.432-137.882  1.00  0.00           O  
ATOM   1070  N   GLN A 461      94.263  32.048-138.140  1.00  0.00           N  
ATOM   1071  CA  GLN A 461      95.107  32.630-137.088  1.00  0.00           C  
ATOM   1072  C   GLN A 461      95.055  34.170-137.024  1.00  0.00           C  
ATOM   1073  O   GLN A 461      94.685  34.749-135.996  1.00  0.00           O  
ATOM   1074  CB  GLN A 461      96.555  32.144-137.295  1.00  0.00           C  
ATOM   1075  CG  GLN A 461      97.508  32.421-136.152  1.00  0.00           C  
ATOM   1076  CD  GLN A 461      97.920  33.867-136.088  1.00  0.00           C  
ATOM   1077  OE1 GLN A 461      98.395  34.436-137.074  1.00  0.00           O  
ATOM   1078  NE2 GLN A 461      97.726  34.482-134.930  1.00  0.00           N  
ATOM   1079  N   GLN A 462      95.420  34.820-138.127  1.00  0.00           N  
ATOM   1080  CA  GLN A 462      95.502  36.286-138.180  1.00  0.00           C  
ATOM   1081  C   GLN A 462      94.144  36.965-138.034  1.00  0.00           C  
ATOM   1082  O   GLN A 462      94.006  37.943-137.294  1.00  0.00           O  
ATOM   1083  CB  GLN A 462      96.170  36.747-139.486  1.00  0.00           C  
ATOM   1084  CG  GLN A 462      97.589  37.280-139.311  1.00  0.00           C  
ATOM   1085  CD  GLN A 462      97.626  38.729-138.838  1.00  0.00           C  
ATOM   1086  OE1 GLN A 462      98.572  39.459-139.131  1.00  0.00           O  
ATOM   1087  NE2 GLN A 462      96.594  39.151-138.109  1.00  0.00           N  
ATOM   1088  N   GLU A 463      93.153  36.446-138.750  1.00  0.00           N  
ATOM   1089  CA  GLU A 463      91.810  37.007-138.707  1.00  0.00           C  
ATOM   1090  C   GLU A 463      91.296  36.988-137.278  1.00  0.00           C  
ATOM   1091  O   GLU A 463      90.752  37.978-136.788  1.00  0.00           O  
ATOM   1092  CB  GLU A 463      90.865  36.210-139.601  1.00  0.00           C  
ATOM   1093  CG  GLU A 463      91.202  36.279-141.076  1.00  0.00           C  
ATOM   1094  CD  GLU A 463      90.423  35.269-141.880  1.00  0.00           C  
ATOM   1095  OE1 GLU A 463      89.274  35.573-142.270  1.00  0.00           O  
ATOM   1096  OE2 GLU A 463      90.964  34.168-142.118  1.00  0.00           O  
ATOM   1097  N   LEU A 464      91.493  35.851-136.617  1.00  0.00           N  
ATOM   1098  CA  LEU A 464      91.083  35.674-135.227  1.00  0.00           C  
ATOM   1099  C   LEU A 464      91.820  36.659-134.312  1.00  0.00           C  
ATOM   1100  O   LEU A 464      91.230  37.210-133.385  1.00  0.00           O  
ATOM   1101  CB  LEU A 464      91.327  34.220-134.787  1.00  0.00           C  
ATOM   1102  CG  LEU A 464      90.558  33.650-133.587  1.00  0.00           C  
ATOM   1103  CD1 LEU A 464      91.079  34.225-132.275  1.00  0.00           C  
ATOM   1104  CD2 LEU A 464      89.050  33.876-133.727  1.00  0.00           C  
ATOM   1105  N   ALA A 465      93.102  36.886-134.586  1.00  0.00           N  
ATOM   1106  CA  ALA A 465      93.888  37.851-133.822  1.00  0.00           C  
ATOM   1107  C   ALA A 465      93.352  39.285-133.982  1.00  0.00           C  
ATOM   1108  O   ALA A 465      93.384  40.077-133.032  1.00  0.00           O  
ATOM   1109  CB  ALA A 465      95.345  37.773-134.235  1.00  0.00           C  
ATOM   1110  N   ASP A 466      92.861  39.606-135.181  1.00  0.00           N  
ATOM   1111  CA  ASP A 466      92.232  40.907-135.446  1.00  0.00           C  
ATOM   1112  C   ASP A 466      90.896  41.009-134.732  1.00  0.00           C  
ATOM   1113  O   ASP A 466      90.571  42.044-134.154  1.00  0.00           O  
ATOM   1114  CB  ASP A 466      91.997  41.120-136.947  1.00  0.00           C  
ATOM   1115  CG  ASP A 466      93.283  41.212-137.741  1.00  0.00           C  
ATOM   1116  OD1 ASP A 466      94.363  41.376-137.130  1.00  0.00           O  
ATOM   1117  OD2 ASP A 466      93.203  41.124-138.985  1.00  0.00           O  
ATOM   1118  N   LEU A 467      90.119  39.929-134.791  1.00  0.00           N  
ATOM   1119  CA  LEU A 467      88.843  39.845-134.084  1.00  0.00           C  
ATOM   1120  C   LEU A 467      89.016  40.097-132.593  1.00  0.00           C  
ATOM   1121  O   LEU A 467      88.118  40.637-131.942  1.00  0.00           O  
ATOM   1122  CB  LEU A 467      88.200  38.473-134.295  1.00  0.00           C  
ATOM   1123  CG  LEU A 467      87.482  38.274-135.631  1.00  0.00           C  
ATOM   1124  CD1 LEU A 467      87.425  36.796-136.021  1.00  0.00           C  
ATOM   1125  CD2 LEU A 467      86.083  38.880-135.566  1.00  0.00           C  
ATOM   1126  N   PHE A 468      90.167  39.703-132.055  1.00  0.00           N  
ATOM   1127  CA  PHE A 468      90.449  39.930-130.644  1.00  0.00           C  
ATOM   1128  C   PHE A 468      90.708  41.393-130.333  1.00  0.00           C  
ATOM   1129  O   PHE A 468      90.232  41.904-129.319  1.00  0.00           O  
ATOM   1130  CB  PHE A 468      91.594  39.039-130.160  1.00  0.00           C  
ATOM   1131  CG  PHE A 468      91.114  37.798-129.473  1.00  0.00           C  
ATOM   1132  CD1 PHE A 468      90.392  36.840-130.174  1.00  0.00           C  
ATOM   1133  CD2 PHE A 468      91.338  37.604-128.117  1.00  0.00           C  
ATOM   1134  CE1 PHE A 468      89.923  35.702-129.544  1.00  0.00           C  
ATOM   1135  CE2 PHE A 468      90.870  36.466-127.481  1.00  0.00           C  
ATOM   1136  CZ  PHE A 468      90.162  35.514-128.196  1.00  0.00           C  
ATOM   1137  N   VAL A 469      91.432  42.071-131.216  1.00  0.00           N  
ATOM   1138  CA  VAL A 469      91.668  43.503-131.060  1.00  0.00           C  
ATOM   1139  C   VAL A 469      90.375  44.286-131.284  1.00  0.00           C  
ATOM   1140  O   VAL A 469      89.987  45.095-130.446  1.00  0.00           O  
ATOM   1141  CB  VAL A 469      92.737  44.022-132.038  1.00  0.00           C  
ATOM   1142  CG1 VAL A 469      93.141  45.446-131.665  1.00  0.00           C  
ATOM   1143  CG2 VAL A 469      93.955  43.093-132.054  1.00  0.00           C  
ATOM   1144  N   ASN A 470      89.708  44.015-132.406  1.00  0.00           N  
ATOM   1145  CA  ASN A 470      88.498  44.746-132.818  1.00  0.00           C  
ATOM   1146  C   ASN A 470      87.373  44.789-131.786  1.00  0.00           C  
ATOM   1147  O   ASN A 470      86.670  45.792-131.684  1.00  0.00           O  
ATOM   1148  CB  ASN A 470      87.934  44.170-134.125  1.00  0.00           C  
ATOM   1149  CG  ASN A 470      88.779  44.520-135.339  1.00  0.00           C  
ATOM   1150  OD1 ASN A 470      89.447  45.560-135.377  1.00  0.00           O  
ATOM   1151  ND2 ASN A 470      88.744  43.648-136.349  1.00  0.00           N  
ATOM   1152  N   TYR A 471      87.185  43.703-131.043  1.00  0.00           N  
ATOM   1153  CA  TYR A 471      86.156  43.663-130.002  1.00  0.00           C  
ATOM   1154  C   TYR A 471      86.767  43.809-128.611  1.00  0.00           C  
ATOM   1155  O   TYR A 471      86.098  43.558-127.612  1.00  0.00           O  
ATOM   1156  CB  TYR A 471      85.337  42.372-130.111  1.00  0.00           C  
ATOM   1157  CG  TYR A 471      84.445  42.333-131.336  1.00  0.00           C  
ATOM   1158  CD1 TYR A 471      84.882  41.754-132.522  1.00  0.00           C  
ATOM   1159  CD2 TYR A 471      83.168  42.886-131.309  1.00  0.00           C  
ATOM   1160  CE1 TYR A 471      84.069  41.719-133.650  1.00  0.00           C  
ATOM   1161  CE2 TYR A 471      82.348  42.856-132.432  1.00  0.00           C  
ATOM   1162  CZ  TYR A 471      82.804  42.272-133.600  1.00  0.00           C  
ATOM   1163  OH  TYR A 471      81.998  42.240-134.717  1.00  0.00           O  
ATOM   1164  N   ASN A 472      88.028  44.241-128.563  1.00  0.00           N  
ATOM   1165  CA  ASN A 472      88.785  44.402-127.319  1.00  0.00           C  
ATOM   1166  C   ASN A 472      88.470  43.317-126.285  1.00  0.00           C  
ATOM   1167  O   ASN A 472      87.887  43.589-125.233  1.00  0.00           O  
ATOM   1168  CB  ASN A 472      88.563  45.807-126.736  1.00  0.00           C  
ATOM   1169  CG  ASN A 472      89.731  46.281-125.877  1.00  0.00           C  
ATOM   1170  OD1 ASN A 472      90.409  45.482-125.226  1.00  0.00           O  
ATOM   1171  ND2 ASN A 472      89.971  47.589-125.876  1.00  0.00           N  
ATOM   1172  N   VAL A 473      88.862  42.087-126.605  1.00  0.00           N  
ATOM   1173  CA  VAL A 473      88.600  40.931-125.746  1.00  0.00           C  
ATOM   1174  C   VAL A 473      89.562  40.909-124.557  1.00  0.00           C  
ATOM   1175  O   VAL A 473      90.756  41.168-124.714  1.00  0.00           O  
ATOM   1176  CB  VAL A 473      88.729  39.602-126.533  1.00  0.00           C  
ATOM   1177  CG1 VAL A 473      88.573  38.408-125.605  1.00  0.00           C  
ATOM   1178  CG2 VAL A 473      87.702  39.543-127.655  1.00  0.00           C  
ATOM   1179  N   LYS A 474      89.028  40.596-123.377  1.00  0.00           N  
ATOM   1180  CA  LYS A 474      89.816  40.503-122.147  1.00  0.00           C  
ATOM   1181  C   LYS A 474      89.607  39.154-121.464  1.00  0.00           C  
ATOM   1182  O   LYS A 474      88.694  38.405-121.816  1.00  0.00           O  
ATOM   1183  CB  LYS A 474      89.432  41.633-121.186  1.00  0.00           C  
ATOM   1184  CG  LYS A 474      90.460  42.741-121.069  1.00  0.00           C  
ATOM   1185  CD  LYS A 474      90.686  43.462-122.382  1.00  0.00           C  
ATOM   1186  CE  LYS A 474      91.662  44.603-122.203  1.00  0.00           C  
ATOM   1187  NZ  LYS A 474      92.278  45.007-123.493  1.00  0.00           N  
ATOM   1188  N   SER A 475      90.458  38.857-120.485  1.00  0.00           N  
ATOM   1189  CA  SER A 475      90.323  37.636-119.697  1.00  0.00           C  
ATOM   1190  C   SER A 475      89.029  37.672-118.885  1.00  0.00           C  
ATOM   1191  O   SER A 475      88.744  38.661-118.222  1.00  0.00           O  
ATOM   1192  CB  SER A 475      91.524  37.449-118.764  1.00  0.00           C  
ATOM   1193  OG  SER A 475      91.251  36.492-117.750  1.00  0.00           O  
ATOM   1194  N   PRO A 476      88.243  36.585-118.929  1.00  0.00           N  
ATOM   1195  CA  PRO A 476      86.975  36.572-118.206  1.00  0.00           C  
ATOM   1196  C   PRO A 476      87.158  36.471-116.695  1.00  0.00           C  
ATOM   1197  O   PRO A 476      86.339  37.005-115.953  1.00  0.00           O  
ATOM   1198  CB  PRO A 476      86.273  35.325-118.751  1.00  0.00           C  
ATOM   1199  CG  PRO A 476      87.371  34.425-119.165  1.00  0.00           C  
ATOM   1200  CD  PRO A 476      88.491  35.311-119.629  1.00  0.00           C  
ATOM   1201  N   ILE A 477      88.213  35.793-116.245  1.00  0.00           N  
ATOM   1202  CA  ILE A 477      88.491  35.685-114.814  1.00  0.00           C  
ATOM   1203  C   ILE A 477      88.989  37.024-114.278  1.00  0.00           C  
ATOM   1204  O   ILE A 477      88.294  37.683-113.505  1.00  0.00           O  
ATOM   1205  CB  ILE A 477      89.537  34.585-114.492  1.00  0.00           C  
ATOM   1206  CG1 ILE A 477      88.980  33.197-114.820  1.00  0.00           C  
ATOM   1207  CG2 ILE A 477      89.951  34.648-113.021  1.00  0.00           C  
ATOM   1208  CD1 ILE A 477      89.847  32.052-114.306  1.00  0.00           C  
ATOM   1209  N   THR A 478      90.181  37.427-114.712  1.00  0.00           N  
ATOM   1210  CA  THR A 478      90.851  38.606-114.161  1.00  0.00           C  
ATOM   1211  C   THR A 478      90.451  39.894-114.879  1.00  0.00           C  
ATOM   1212  O   THR A 478      90.177  40.906-114.238  1.00  0.00           O  
ATOM   1213  CB  THR A 478      92.388  38.445-114.210  1.00  0.00           C  
ATOM   1214  OG1 THR A 478      92.798  38.140-115.547  1.00  0.00           O  
ATOM   1215  CG2 THR A 478      92.844  37.327-113.276  1.00  0.00           C  
ATOM   1216  N   GLY A 479      90.404  39.849-116.205  1.00  0.00           N  
ATOM   1217  CA  GLY A 479      90.146  41.041-117.011  1.00  0.00           C  
ATOM   1218  C   GLY A 479      91.412  41.714-117.512  1.00  0.00           C  
ATOM   1219  O   GLY A 479      91.403  42.908-117.821  1.00  0.00           O  
ATOM   1220  N   ASN A 480      92.501  40.953-117.605  1.00  0.00           N  
ATOM   1221  CA  ASN A 480      93.773  41.486-118.091  1.00  0.00           C  
ATOM   1222  C   ASN A 480      93.860  41.349-119.602  1.00  0.00           C  
ATOM   1223  O   ASN A 480      93.062  40.637-120.223  1.00  0.00           O  
ATOM   1224  CB  ASN A 480      94.960  40.759-117.453  1.00  0.00           C  
ATOM   1225  CG  ASN A 480      94.773  40.515-115.969  1.00  0.00           C  
ATOM   1226  OD1 ASN A 480      95.311  39.555-115.415  1.00  0.00           O  
ATOM   1227  ND2 ASN A 480      93.998  41.374-115.320  1.00  0.00           N  
ATOM   1228  N   ASP A 481      94.840  42.032-120.188  1.00  0.00           N  
ATOM   1229  CA  ASP A 481      95.070  41.961-121.628  1.00  0.00           C  
ATOM   1230  C   ASP A 481      95.461  40.549-122.032  1.00  0.00           C  
ATOM   1231  O   ASP A 481      96.174  39.848-121.305  1.00  0.00           O  
ATOM   1232  CB  ASP A 481      96.142  42.960-122.075  1.00  0.00           C  
ATOM   1233  CG  ASP A 481      95.615  44.378-122.164  1.00  0.00           C  
ATOM   1234  OD1 ASP A 481      94.663  44.710-121.430  1.00  0.00           O  
ATOM   1235  OD2 ASP A 481      96.157  45.163-122.969  1.00  0.00           O  
ATOM   1236  N   LEU A 482      94.988  40.154-123.208  1.00  0.00           N  
ATOM   1237  CA  LEU A 482      95.050  38.775-123.661  1.00  0.00           C  
ATOM   1238  C   LEU A 482      96.089  38.663-124.762  1.00  0.00           C  
ATOM   1239  O   LEU A 482      96.087  39.457-125.701  1.00  0.00           O  
ATOM   1240  CB  LEU A 482      93.672  38.363-124.187  1.00  0.00           C  
ATOM   1241  CG  LEU A 482      93.003  37.127-123.589  1.00  0.00           C  
ATOM   1242  CD1 LEU A 482      93.236  37.012-122.087  1.00  0.00           C  
ATOM   1243  CD2 LEU A 482      91.514  37.191-123.885  1.00  0.00           C  
ATOM   1244  N   SER A 483      96.974  37.679-124.648  1.00  0.00           N  
ATOM   1245  CA  SER A 483      98.009  37.458-125.653  1.00  0.00           C  
ATOM   1246  C   SER A 483      97.388  37.131-127.018  1.00  0.00           C  
ATOM   1247  O   SER A 483      96.197  36.818-127.102  1.00  0.00           O  
ATOM   1248  CB  SER A 483      98.940  36.326-125.208  1.00  0.00           C  
ATOM   1249  OG  SER A 483      98.231  35.109-125.052  1.00  0.00           O  
ATOM   1250  N   PRO A 484      98.188  37.212-128.097  1.00  0.00           N  
ATOM   1251  CA  PRO A 484      97.638  36.870-129.402  1.00  0.00           C  
ATOM   1252  C   PRO A 484      97.427  35.367-129.521  1.00  0.00           C  
ATOM   1253  O   PRO A 484      98.229  34.590-128.998  1.00  0.00           O  
ATOM   1254  CB  PRO A 484      98.715  37.339-130.392  1.00  0.00           C  
ATOM   1255  CG  PRO A 484      99.724  38.087-129.590  1.00  0.00           C  
ATOM   1256  CD  PRO A 484      99.605  37.598-128.190  1.00  0.00           C  
ATOM   1257  N   PRO A 485      96.353  34.956-130.205  1.00  0.00           N  
ATOM   1258  CA  PRO A 485      96.002  33.544-130.288  1.00  0.00           C  
ATOM   1259  C   PRO A 485      97.026  32.707-131.056  1.00  0.00           C  
ATOM   1260  O   PRO A 485      97.195  32.880-132.265  1.00  0.00           O  
ATOM   1261  CB  PRO A 485      94.655  33.561-131.019  1.00  0.00           C  
ATOM   1262  CG  PRO A 485      94.634  34.846-131.764  1.00  0.00           C  
ATOM   1263  CD  PRO A 485      95.408  35.812-130.945  1.00  0.00           C  
ATOM   1264  N   VAL A 486      97.705  31.813-130.342  1.00  0.00           N  
ATOM   1265  CA  VAL A 486      98.614  30.850-130.963  1.00  0.00           C  
ATOM   1266  C   VAL A 486      97.874  29.532-131.211  1.00  0.00           C  
ATOM   1267  O   VAL A 486      96.829  29.277-130.613  1.00  0.00           O  
ATOM   1268  CB  VAL A 486      99.865  30.599-130.080  1.00  0.00           C  
ATOM   1269  CG1 VAL A 486     100.530  31.920-129.714  1.00  0.00           C  
ATOM   1270  CG2 VAL A 486      99.504  29.812-128.818  1.00  0.00           C  
ATOM   1271  N   SER A 487      98.408  28.707-132.104  1.00  0.00           N  
ATOM   1272  CA  SER A 487      97.880  27.363-132.302  1.00  0.00           C  
ATOM   1273  C   SER A 487      98.497  26.442-131.253  1.00  0.00           C  
ATOM   1274  O   SER A 487      99.676  26.573-130.931  1.00  0.00           O  
ATOM   1275  CB  SER A 487      98.201  26.858-133.700  1.00  0.00           C  
ATOM   1276  OG  SER A 487      97.630  25.584-133.904  1.00  0.00           O  
ATOM   1277  N   PHE A 488      97.692  25.530-130.712  1.00  0.00           N  
ATOM   1278  CA  PHE A 488      98.144  24.605-129.673  1.00  0.00           C  
ATOM   1279  C   PHE A 488      97.696  23.186-130.021  1.00  0.00           C  
ATOM   1280  O   PHE A 488      96.511  22.859-129.913  1.00  0.00           O  
ATOM   1281  CB  PHE A 488      97.595  25.035-128.309  1.00  0.00           C  
ATOM   1282  CG  PHE A 488      97.859  24.047-127.200  1.00  0.00           C  
ATOM   1283  CD1 PHE A 488      99.103  23.978-126.592  1.00  0.00           C  
ATOM   1284  CD2 PHE A 488      96.854  23.195-126.753  1.00  0.00           C  
ATOM   1285  CE1 PHE A 488      99.344  23.071-125.562  1.00  0.00           C  
ATOM   1286  CE2 PHE A 488      97.089  22.285-125.721  1.00  0.00           C  
ATOM   1287  CZ  PHE A 488      98.334  22.224-125.128  1.00  0.00           C  
ATOM   1288  N   ASN A 495      98.648  22.352-130.441  1.00  0.00           N  
ATOM   1289  CA  ASN A 495      98.338  20.999-130.896  1.00  0.00           C  
ATOM   1290  C   ASN A 495      97.831  20.148-129.753  1.00  0.00           C  
ATOM   1291  O   ASN A 495      98.411  20.137-128.671  1.00  0.00           O  
ATOM   1292  CB  ASN A 495      99.559  20.336-131.535  1.00  0.00           C  
ATOM   1293  CG  ASN A 495      99.192  19.117-132.360  1.00  0.00           C  
ATOM   1294  OD1 ASN A 495      99.393  17.983-131.931  1.00  0.00           O  
ATOM   1295  ND2 ASN A 495      98.640  19.346-133.546  1.00  0.00           N  
ATOM   1296  N   LEU A 496      96.753  19.423-130.013  1.00  0.00           N  
ATOM   1297  CA  LEU A 496      96.046  18.681-128.974  1.00  0.00           C  
ATOM   1298  C   LEU A 496      96.570  17.270-128.709  1.00  0.00           C  
ATOM   1299  O   LEU A 496      96.028  16.575-127.854  1.00  0.00           O  
ATOM   1300  CB  LEU A 496      94.558  18.603-129.326  1.00  0.00           C  
ATOM   1301  CG  LEU A 496      93.825  19.939-129.314  1.00  0.00           C  
ATOM   1302  CD1 LEU A 496      92.426  19.771-129.875  1.00  0.00           C  
ATOM   1303  CD2 LEU A 496      93.787  20.499-127.898  1.00  0.00           C  
ATOM   1304  N   MET A 497      97.598  16.832-129.430  1.00  0.00           N  
ATOM   1305  CA  MET A 497      98.168  15.503-129.188  1.00  0.00           C  
ATOM   1306  C   MET A 497      99.156  15.546-128.018  1.00  0.00           C  
ATOM   1307  O   MET A 497      99.943  16.487-127.900  1.00  0.00           O  
ATOM   1308  CB  MET A 497      98.865  14.966-130.441  1.00  0.00           C  
ATOM   1309  CG  MET A 497      97.924  14.657-131.589  1.00  0.00           C  
ATOM   1310  SD  MET A 497      98.748  13.814-132.959  1.00  0.00           S  
ATOM   1311  CE  MET A 497      99.914  15.074-133.502  1.00  0.00           C  
ATOM   1312  N   PHE A 498      99.096  14.530-127.154  1.00  0.00           N  
ATOM   1313  CA  PHE A 498     100.066  14.360-126.071  1.00  0.00           C  
ATOM   1314  C   PHE A 498     101.394  13.881-126.645  1.00  0.00           C  
ATOM   1315  O   PHE A 498     101.428  12.874-127.354  1.00  0.00           O  
ATOM   1316  CB  PHE A 498      99.570  13.321-125.070  1.00  0.00           C  
ATOM   1317  CG  PHE A 498      98.398  13.771-124.247  1.00  0.00           C  
ATOM   1318  CD1 PHE A 498      98.595  14.395-123.018  1.00  0.00           C  
ATOM   1319  CD2 PHE A 498      97.096  13.553-124.688  1.00  0.00           C  
ATOM   1320  CE1 PHE A 498      97.516  14.800-122.252  1.00  0.00           C  
ATOM   1321  CE2 PHE A 498      96.010  13.953-123.925  1.00  0.00           C  
ATOM   1322  CZ  PHE A 498      96.218  14.574-122.706  1.00  0.00           C  
ATOM   1323  N   LYS A 499     102.486  14.571-126.331  1.00  0.00           N  
ATOM   1324  CA  LYS A 499     103.783  14.241-126.919  1.00  0.00           C  
ATOM   1325  C   LYS A 499     104.650  13.455-125.937  1.00  0.00           C  
ATOM   1326  O   LYS A 499     104.706  13.810-124.765  1.00  0.00           O  
ATOM   1327  CB  LYS A 499     104.496  15.525-127.353  1.00  0.00           C  
ATOM   1328  CG  LYS A 499     105.679  15.282-128.276  1.00  0.00           C  
ATOM   1329  CD  LYS A 499     106.217  16.570-128.896  1.00  0.00           C  
ATOM   1330  CE  LYS A 499     107.488  16.289-129.715  1.00  0.00           C  
ATOM   1331  NZ  LYS A 499     108.140  17.518-130.272  1.00  0.00           N  
ATOM   1332  N   THR A 500     105.282  12.373-126.411  1.00  0.00           N  
ATOM   1333  CA  THR A 500     106.377  11.686-125.684  1.00  0.00           C  
ATOM   1334  C   THR A 500     107.531  11.367-126.615  1.00  0.00           C  
ATOM   1335  O   THR A 500     107.540  11.773-127.778  1.00  0.00           O  
ATOM   1336  CB  THR A 500     105.968  10.324-125.057  1.00  0.00           C  
ATOM   1337  OG1 THR A 500     105.160   9.590-125.980  1.00  0.00           O  
ATOM   1338  CG2 THR A 500     105.246  10.512-123.760  1.00  0.00           C  
ATOM   1339  N   PHE A 501     108.509  10.646-126.073  1.00  0.00           N  
ATOM   1340  CA  PHE A 501     109.549  10.021-126.860  1.00  0.00           C  
ATOM   1341  C   PHE A 501     109.528   8.516-126.636  1.00  0.00           C  
ATOM   1342  O   PHE A 501     109.465   8.052-125.500  1.00  0.00           O  
ATOM   1343  CB  PHE A 501     110.902  10.601-126.476  1.00  0.00           C  
ATOM   1344  CG  PHE A 501     110.994  12.076-126.690  1.00  0.00           C  
ATOM   1345  CD1 PHE A 501     110.403  12.957-125.792  1.00  0.00           C  
ATOM   1346  CD2 PHE A 501     111.654  12.589-127.796  1.00  0.00           C  
ATOM   1347  CE1 PHE A 501     110.478  14.328-125.988  1.00  0.00           C  
ATOM   1348  CE2 PHE A 501     111.740  13.960-128.001  1.00  0.00           C  
ATOM   1349  CZ  PHE A 501     111.151  14.832-127.096  1.00  0.00           C  
ATOM   1350  N   ILE A 502     109.552   7.761-127.731  1.00  0.00           N  
ATOM   1351  CA  ILE A 502     109.643   6.309-127.670  1.00  0.00           C  
ATOM   1352  C   ILE A 502     111.110   5.940-127.608  1.00  0.00           C  
ATOM   1353  O   ILE A 502     111.898   6.408-128.426  1.00  0.00           O  
ATOM   1354  CB  ILE A 502     109.034   5.652-128.914  1.00  0.00           C  
ATOM   1355  CG1 ILE A 502     107.527   5.917-128.979  1.00  0.00           C  
ATOM   1356  CG2 ILE A 502     109.303   4.169-128.901  1.00  0.00           C  
ATOM   1357  CD1 ILE A 502     106.963   5.845-130.382  1.00  0.00           C  
ATOM   1358  N   GLY A 503     111.474   5.101-126.645  1.00  0.00           N  
ATOM   1359  CA  GLY A 503     112.865   4.681-126.479  1.00  0.00           C  
ATOM   1360  C   GLY A 503     113.693   5.713-125.730  1.00  0.00           C  
ATOM   1361  O   GLY A 503     113.133   6.629-125.127  1.00  0.00           O  
ATOM   1362  N   PRO A 649     115.037   5.578-125.767  1.00  0.00           N  
ATOM   1363  CA  PRO A 649     115.927   6.442-125.003  1.00  0.00           C  
ATOM   1364  C   PRO A 649     116.451   7.635-125.803  1.00  0.00           C  
ATOM   1365  O   PRO A 649     116.463   7.609-127.040  1.00  0.00           O  
ATOM   1366  CB  PRO A 649     117.070   5.498-124.640  1.00  0.00           C  
ATOM   1367  CG  PRO A 649     117.112   4.496-125.779  1.00  0.00           C  
ATOM   1368  CD  PRO A 649     115.809   4.585-126.535  1.00  0.00           C  
ATOM   1369  N   GLY A 650     116.891   8.667-125.085  1.00  0.00           N  
ATOM   1370  CA  GLY A 650     117.319   9.921-125.698  1.00  0.00           C  
ATOM   1371  C   GLY A 650     116.136  10.693-126.263  1.00  0.00           C  
ATOM   1372  O   GLY A 650     115.066  10.751-125.650  1.00  0.00           O  
ATOM   1373  N   GLY A 651     116.331  11.287-127.436  1.00  0.00           N  
ATOM   1374  CA  GLY A 651     115.265  12.002-128.135  1.00  0.00           C  
ATOM   1375  C   GLY A 651     115.301  11.702-129.618  1.00  0.00           C  
ATOM   1376  O   GLY A 651     115.175  12.599-130.441  1.00  0.00           O  
ATOM   1377  N   ASN A 652     115.460  10.427-129.953  1.00  0.00           N  
ATOM   1378  CA  ASN A 652     115.608  10.003-131.338  1.00  0.00           C  
ATOM   1379  C   ASN A 652     114.240   9.827-131.977  1.00  0.00           C  
ATOM   1380  O   ASN A 652     113.977  10.372-133.043  1.00  0.00           O  
ATOM   1381  CB  ASN A 652     116.392   8.686-131.421  1.00  0.00           C  
ATOM   1382  CG  ASN A 652     117.721   8.737-130.670  1.00  0.00           C  
ATOM   1383  OD1 ASN A 652     118.765   9.032-131.254  1.00  0.00           O  
ATOM   1384  ND2 ASN A 652     117.684   8.449-129.369  1.00  0.00           N  
ATOM   1385  N   MET A 653     113.373   9.070-131.306  1.00  0.00           N  
ATOM   1386  CA  MET A 653     112.041   8.761-131.812  1.00  0.00           C  
ATOM   1387  C   MET A 653     110.966   9.446-130.964  1.00  0.00           C  
ATOM   1388  O   MET A 653     110.481   8.873-129.989  1.00  0.00           O  
ATOM   1389  CB  MET A 653     111.819   7.241-131.824  1.00  0.00           C  
ATOM   1390  CG  MET A 653     110.437   6.804-132.344  1.00  0.00           C  
ATOM   1391  SD  MET A 653     110.276   5.035-132.686  1.00  0.00           S  
ATOM   1392  CE  MET A 653     111.368   4.845-134.097  1.00  0.00           C  
ATOM   1393  N   PRO A 654     110.591  10.681-131.333  1.00  0.00           N  
ATOM   1394  CA  PRO A 654     109.442  11.310-130.693  1.00  0.00           C  
ATOM   1395  C   PRO A 654     108.145  10.715-131.222  1.00  0.00           C  
ATOM   1396  O   PRO A 654     108.086  10.297-132.380  1.00  0.00           O  
ATOM   1397  CB  PRO A 654     109.560  12.772-131.115  1.00  0.00           C  
ATOM   1398  CG  PRO A 654     110.239  12.716-132.429  1.00  0.00           C  
ATOM   1399  CD  PRO A 654     111.196  11.557-132.351  1.00  0.00           C  
ATOM   1400  N   GLY A 655     107.120  10.682-130.378  1.00  0.00           N  
ATOM   1401  CA  GLY A 655     105.826  10.137-130.762  1.00  0.00           C  
ATOM   1402  C   GLY A 655     104.676  10.799-130.030  1.00  0.00           C  
ATOM   1403  O   GLY A 655     104.869  11.746-129.258  1.00  0.00           O  
ATOM   1404  N   TYR A 656     103.473  10.295-130.285  1.00  0.00           N  
ATOM   1405  CA  TYR A 656     102.275  10.801-129.646  1.00  0.00           C  
ATOM   1406  C   TYR A 656     101.369   9.663-129.234  1.00  0.00           C  
ATOM   1407  O   TYR A 656     101.504   8.542-129.726  1.00  0.00           O  
ATOM   1408  CB  TYR A 656     101.492  11.678-130.615  1.00  0.00           C  
ATOM   1409  CG  TYR A 656     102.268  12.820-131.218  1.00  0.00           C  
ATOM   1410  CD1 TYR A 656     102.493  13.987-130.498  1.00  0.00           C  
ATOM   1411  CD2 TYR A 656     102.755  12.742-132.517  1.00  0.00           C  
ATOM   1412  CE1 TYR A 656     103.196  15.044-131.049  1.00  0.00           C  
ATOM   1413  CE2 TYR A 656     103.457  13.794-133.082  1.00  0.00           C  
ATOM   1414  CZ  TYR A 656     103.675  14.944-132.343  1.00  0.00           C  
ATOM   1415  OH  TYR A 656     104.374  15.994-132.897  1.00  0.00           O  
ATOM   1416  N   LEU A 657     100.426   9.968-128.348  1.00  0.00           N  
ATOM   1417  CA  LEU A 657      99.311   9.065-128.074  1.00  0.00           C  
ATOM   1418  C   LEU A 657      98.262   9.279-129.172  1.00  0.00           C  
ATOM   1419  O   LEU A 657      97.928  10.420-129.505  1.00  0.00           O  
ATOM   1420  CB  LEU A 657      98.697   9.344-126.702  1.00  0.00           C  
ATOM   1421  CG  LEU A 657      99.652   9.550-125.530  1.00  0.00           C  
ATOM   1422  CD1 LEU A 657      98.873   9.542-124.235  1.00  0.00           C  
ATOM   1423  CD2 LEU A 657     100.721   8.480-125.521  1.00  0.00           C  
ATOM   1424  N   ARG A 658      97.744   8.187-129.726  1.00  0.00           N  
ATOM   1425  CA  ARG A 658      96.862   8.277-130.873  1.00  0.00           C  
ATOM   1426  C   ARG A 658      95.649   9.152-130.555  1.00  0.00           C  
ATOM   1427  O   ARG A 658      95.023   8.984-129.513  1.00  0.00           O  
ATOM   1428  CB  ARG A 658      96.431   6.881-131.347  1.00  0.00           C  
ATOM   1429  CG  ARG A 658      95.502   6.122-130.411  1.00  0.00           C  
ATOM   1430  CD  ARG A 658      95.289   4.686-130.870  1.00  0.00           C  
ATOM   1431  NE  ARG A 658      94.380   3.973-129.976  1.00  0.00           N  
ATOM   1432  CZ  ARG A 658      94.202   2.651-129.965  1.00  0.00           C  
ATOM   1433  NH1 ARG A 658      94.851   1.858-130.809  1.00  0.00           N  
ATOM   1434  NH2 ARG A 658      93.349   2.112-129.102  1.00  0.00           N  
ATOM   1435  N   PRO A 659      95.340  10.121-131.432  1.00  0.00           N  
ATOM   1436  CA  PRO A 659      94.099  10.869-131.292  1.00  0.00           C  
ATOM   1437  C   PRO A 659      92.882  10.102-131.818  1.00  0.00           C  
ATOM   1438  O   PRO A 659      91.758  10.427-131.456  1.00  0.00           O  
ATOM   1439  CB  PRO A 659      94.355  12.120-132.126  1.00  0.00           C  
ATOM   1440  CG  PRO A 659      95.287  11.677-133.179  1.00  0.00           C  
ATOM   1441  CD  PRO A 659      96.130  10.585-132.585  1.00  0.00           C  
ATOM   1442  N   GLU A 660      93.107   9.095-132.658  1.00  0.00           N  
ATOM   1443  CA  GLU A 660      92.032   8.233-133.149  1.00  0.00           C  
ATOM   1444  C   GLU A 660      92.557   6.838-133.513  1.00  0.00           C  
ATOM   1445  O   GLU A 660      93.760   6.636-133.719  1.00  0.00           O  
ATOM   1446  CB  GLU A 660      91.350   8.878-134.361  1.00  0.00           C  
ATOM   1447  CG  GLU A 660      92.200   8.907-135.631  1.00  0.00           C  
ATOM   1448  CD  GLU A 660      91.698   9.905-136.656  1.00  0.00           C  
ATOM   1449  OE1 GLU A 660      92.321   9.990-137.735  1.00  0.00           O  
ATOM   1450  OE2 GLU A 660      90.691  10.607-136.395  1.00  0.00           O  
ATOM   1451  N   THR A 661      91.651   5.875-133.600  1.00  0.00           N  
ATOM   1452  CA  THR A 661      92.038   4.515-133.950  1.00  0.00           C  
ATOM   1453  C   THR A 661      91.979   4.297-135.469  1.00  0.00           C  
ATOM   1454  O   THR A 661      92.440   3.270-135.975  1.00  0.00           O  
ATOM   1455  CB  THR A 661      91.168   3.470-133.209  1.00  0.00           C  
ATOM   1456  OG1 THR A 661      89.853   3.445-133.769  1.00  0.00           O  
ATOM   1457  CG2 THR A 661      91.077   3.799-131.714  1.00  0.00           C  
ATOM   1458  N   ALA A 662      91.430   5.265-136.198  1.00  0.00           N  
ATOM   1459  CA  ALA A 662      91.296   5.129-137.646  1.00  0.00           C  
ATOM   1460  C   ALA A 662      92.635   4.856-138.347  1.00  0.00           C  
ATOM   1461  O   ALA A 662      92.694   4.058-139.280  1.00  0.00           O  
ATOM   1462  CB  ALA A 662      90.630   6.359-138.233  1.00  0.00           C  
ATOM   1463  N   GLN A 663      93.705   5.502-137.887  1.00  0.00           N  
ATOM   1464  CA  GLN A 663      95.016   5.417-138.556  1.00  0.00           C  
ATOM   1465  C   GLN A 663      95.673   4.038-138.439  1.00  0.00           C  
ATOM   1466  O   GLN A 663      96.385   3.601-139.358  1.00  0.00           O  
ATOM   1467  CB  GLN A 663      95.968   6.482-138.009  1.00  0.00           C  
ATOM   1468  CG  GLN A 663      95.501   7.909-138.227  1.00  0.00           C  
ATOM   1469  CD  GLN A 663      95.469   8.306-139.688  1.00  0.00           C  
ATOM   1470  OE1 GLN A 663      96.004   7.606-140.542  1.00  0.00           O  
ATOM   1471  NE2 GLN A 663      94.843   9.442-139.982  1.00  0.00           N  
ATOM   1472  N   GLY A 664      95.443   3.369-137.309  1.00  0.00           N  
ATOM   1473  CA  GLY A 664      95.879   1.984-137.125  1.00  0.00           C  
ATOM   1474  C   GLY A 664      95.282   1.055-138.172  1.00  0.00           C  
ATOM   1475  O   GLY A 664      95.972   0.213-138.742  1.00  0.00           O  
ATOM   1476  N   ILE A 665      93.991   1.216-138.433  1.00  0.00           N  
ATOM   1477  CA  ILE A 665      93.331   0.435-139.463  1.00  0.00           C  
ATOM   1478  C   ILE A 665      93.965   0.736-140.817  1.00  0.00           C  
ATOM   1479  O   ILE A 665      94.230  -0.181-141.595  1.00  0.00           O  
ATOM   1480  CB  ILE A 665      91.805   0.700-139.503  1.00  0.00           C  
ATOM   1481  CG1 ILE A 665      91.117   0.052-138.292  1.00  0.00           C  
ATOM   1482  CG2 ILE A 665      91.205   0.167-140.794  1.00  0.00           C  
ATOM   1483  CD1 ILE A 665      89.606   0.239-138.251  1.00  0.00           C  
ATOM   1484  N   PHE A 666      94.236   2.008-141.096  1.00  0.00           N  
ATOM   1485  CA  PHE A 666      94.807   2.365-142.394  1.00  0.00           C  
ATOM   1486  C   PHE A 666      96.163   1.709-142.575  1.00  0.00           C  
ATOM   1487  O   PHE A 666      96.432   1.109-143.620  1.00  0.00           O  
ATOM   1488  CB  PHE A 666      94.921   3.887-142.578  1.00  0.00           C  
ATOM   1489  CG  PHE A 666      93.593   4.599-142.665  1.00  0.00           C  
ATOM   1490  CD1 PHE A 666      92.466   3.977-143.207  1.00  0.00           C  
ATOM   1491  CD2 PHE A 666      93.476   5.907-142.227  1.00  0.00           C  
ATOM   1492  CE1 PHE A 666      91.251   4.642-143.288  1.00  0.00           C  
ATOM   1493  CE2 PHE A 666      92.258   6.580-142.308  1.00  0.00           C  
ATOM   1494  CZ  PHE A 666      91.147   5.945-142.840  1.00  0.00           C  
ATOM   1495  N   LEU A 667      96.995   1.808-141.538  1.00  0.00           N  
ATOM   1496  CA  LEU A 667      98.347   1.247-141.556  1.00  0.00           C  
ATOM   1497  C   LEU A 667      98.358  -0.259-141.772  1.00  0.00           C  
ATOM   1498  O   LEU A 667      99.337  -0.808-142.274  1.00  0.00           O  
ATOM   1499  CB  LEU A 667      99.077   1.585-140.261  1.00  0.00           C  
ATOM   1500  CG  LEU A 667      99.617   3.010-140.194  1.00  0.00           C  
ATOM   1501  CD1 LEU A 667      99.865   3.421-138.760  1.00  0.00           C  
ATOM   1502  CD2 LEU A 667     100.893   3.116-141.008  1.00  0.00           C  
ATOM   1503  N   ASN A 668      97.270  -0.918-141.393  1.00  0.00           N  
ATOM   1504  CA  ASN A 668      97.101  -2.344-141.640  1.00  0.00           C  
ATOM   1505  C   ASN A 668      96.219  -2.654-142.856  1.00  0.00           C  
ATOM   1506  O   ASN A 668      95.680  -3.759-142.963  1.00  0.00           O  
ATOM   1507  CB  ASN A 668      96.495  -3.005-140.401  1.00  0.00           C  
ATOM   1508  CG  ASN A 668      97.375  -2.869-139.187  1.00  0.00           C  
ATOM   1509  OD1 ASN A 668      98.461  -3.431-139.136  1.00  0.00           O  
ATOM   1510  ND2 ASN A 668      96.905  -2.131-138.195  1.00  0.00           N  
ATOM   1511  N   PHE A 669      96.064  -1.703-143.776  1.00  0.00           N  
ATOM   1512  CA  PHE A 669      95.145  -1.924-144.882  1.00  0.00           C  
ATOM   1513  C   PHE A 669      95.504  -3.175-145.673  1.00  0.00           C  
ATOM   1514  O   PHE A 669      94.630  -3.981-145.988  1.00  0.00           O  
ATOM   1515  CB  PHE A 669      95.081  -0.741-145.832  1.00  0.00           C  
ATOM   1516  CG  PHE A 669      94.158  -0.977-146.989  1.00  0.00           C  
ATOM   1517  CD1 PHE A 669      92.788  -0.836-146.834  1.00  0.00           C  
ATOM   1518  CD2 PHE A 669      94.647  -1.397-148.214  1.00  0.00           C  
ATOM   1519  CE1 PHE A 669      91.925  -1.076-147.887  1.00  0.00           C  
ATOM   1520  CE2 PHE A 669      93.787  -1.639-149.274  1.00  0.00           C  
ATOM   1521  CZ  PHE A 669      92.424  -1.476-149.108  1.00  0.00           C  
ATOM   1522  N   LYS A 670      96.786  -3.328-145.993  1.00  0.00           N  
ATOM   1523  CA  LYS A 670      97.241  -4.461-146.795  1.00  0.00           C  
ATOM   1524  C   LYS A 670      96.959  -5.787-146.103  1.00  0.00           C  
ATOM   1525  O   LYS A 670      96.336  -6.676-146.688  1.00  0.00           O  
ATOM   1526  CB  LYS A 670      98.740  -4.355-147.116  1.00  0.00           C  
ATOM   1527  CG  LYS A 670      99.047  -3.691-148.451  1.00  0.00           C  
ATOM   1528  CD  LYS A 670     100.493  -3.952-148.895  1.00  0.00           C  
ATOM   1529  CE  LYS A 670     100.668  -5.314-149.581  1.00  0.00           C  
ATOM   1530  NZ  LYS A 670     100.276  -5.294-151.025  1.00  0.00           N  
ATOM   1531  N   ARG A 671      97.417  -5.914-144.860  1.00  0.00           N  
ATOM   1532  CA  ARG A 671      97.245  -7.157-144.103  1.00  0.00           C  
ATOM   1533  C   ARG A 671      95.757  -7.545-144.067  1.00  0.00           C  
ATOM   1534  O   ARG A 671      95.401  -8.692-144.351  1.00  0.00           O  
ATOM   1535  CB  ARG A 671      97.841  -7.033-142.681  1.00  0.00           C  
ATOM   1536  CG  ARG A 671      99.349  -6.703-142.661  1.00  0.00           C  
ATOM   1537  CD  ARG A 671     100.057  -7.056-141.342  1.00  0.00           C  
ATOM   1538  NE  ARG A 671     100.037  -5.967-140.343  1.00  0.00           N  
ATOM   1539  CZ  ARG A 671     101.106  -5.449-139.714  1.00  0.00           C  
ATOM   1540  NH1 ARG A 671     102.344  -5.889-139.954  1.00  0.00           N  
ATOM   1541  NH2 ARG A 671     100.940  -4.477-138.818  1.00  0.00           N  
ATOM   1542  N   LEU A 672      94.902  -6.567-143.764  1.00  0.00           N  
ATOM   1543  CA  LEU A 672      93.456  -6.769-143.699  1.00  0.00           C  
ATOM   1544  C   LEU A 672      92.827  -7.156-145.036  1.00  0.00           C  
ATOM   1545  O   LEU A 672      91.993  -8.057-145.098  1.00  0.00           O  
ATOM   1546  CB  LEU A 672      92.777  -5.501-143.185  1.00  0.00           C  
ATOM   1547  CG  LEU A 672      92.983  -5.178-141.703  1.00  0.00           C  
ATOM   1548  CD1 LEU A 672      92.260  -3.886-141.328  1.00  0.00           C  
ATOM   1549  CD2 LEU A 672      92.504  -6.325-140.827  1.00  0.00           C  
ATOM   1550  N   LEU A 675      93.212  -6.453-146.095  1.00  0.00           N  
ATOM   1551  CA  LEU A 675      92.702  -6.725-147.439  1.00  0.00           C  
ATOM   1552  C   LEU A 675      93.048  -8.146-147.858  1.00  0.00           C  
ATOM   1553  O   LEU A 675      92.215  -8.864-148.405  1.00  0.00           O  
ATOM   1554  CB  LEU A 675      93.294  -5.716-148.436  1.00  0.00           C  
ATOM   1555  CG  LEU A 675      92.893  -5.783-149.916  1.00  0.00           C  
ATOM   1556  CD1 LEU A 675      93.735  -6.809-150.683  1.00  0.00           C  
ATOM   1557  CD2 LEU A 675      91.403  -6.062-150.057  1.00  0.00           C  
ATOM   1558  N   GLU A 677      94.288  -8.539-147.596  1.00  0.00           N  
ATOM   1559  CA  GLU A 677      94.744  -9.888-147.880  1.00  0.00           C  
ATOM   1560  C   GLU A 677      93.943 -10.890-147.062  1.00  0.00           C  
ATOM   1561  O   GLU A 677      93.445 -11.887-147.593  1.00  0.00           O  
ATOM   1562  CB  GLU A 677      96.230 -10.023-147.545  1.00  0.00           C  
ATOM   1563  CG  GLU A 677      96.743 -11.456-147.564  1.00  0.00           C  
ATOM   1564  CD  GLU A 677      98.241 -11.546-147.373  1.00  0.00           C  
ATOM   1565  OE1 GLU A 677      98.819 -12.591-147.740  1.00  0.00           O  
ATOM   1566  OE2 GLU A 677      98.841 -10.578-146.860  1.00  0.00           O  
ATOM   1567  N   PHE A 678      93.832 -10.614-145.763  1.00  0.00           N  
ATOM   1568  CA  PHE A 678      93.090 -11.477-144.848  1.00  0.00           C  
ATOM   1569  C   PHE A 678      91.687 -11.723-145.381  1.00  0.00           C  
ATOM   1570  O   PHE A 678      91.134 -12.801-145.191  1.00  0.00           O  
ATOM   1571  CB  PHE A 678      93.027 -10.862-143.446  1.00  0.00           C  
ATOM   1572  CG  PHE A 678      92.387 -11.754-142.419  1.00  0.00           C  
ATOM   1573  CD1 PHE A 678      93.161 -12.602-141.638  1.00  0.00           C  
ATOM   1574  CD2 PHE A 678      91.005 -11.742-142.230  1.00  0.00           C  
ATOM   1575  CE1 PHE A 678      92.571 -13.433-140.688  1.00  0.00           C  
ATOM   1576  CE2 PHE A 678      90.403 -12.567-141.279  1.00  0.00           C  
ATOM   1577  CZ  PHE A 678      91.189 -13.417-140.509  1.00  0.00           C  
ATOM   1578  N   ASN A 681      91.126 -10.729-146.066  1.00  0.00           N  
ATOM   1579  CA  ASN A 681      89.813 -10.862-146.690  1.00  0.00           C  
ATOM   1580  C   ASN A 681      89.873 -11.486-148.086  1.00  0.00           C  
ATOM   1581  O   ASN A 681      88.996 -11.242-148.925  1.00  0.00           O  
ATOM   1582  CB  ASN A 681      89.124  -9.497-146.759  1.00  0.00           C  
ATOM   1583  CG  ASN A 681      87.664  -9.606-147.128  1.00  0.00           C  
ATOM   1584  OD1 ASN A 681      87.207  -9.005-148.105  1.00  0.00           O  
ATOM   1585  ND2 ASN A 681      86.926 -10.400-146.366  1.00  0.00           N  
ATOM   1586  N   GLN A 682      90.903 -12.296-148.331  1.00  0.00           N  
ATOM   1587  CA  GLN A 682      91.024 -13.034-149.583  1.00  0.00           C  
ATOM   1588  C   GLN A 682      91.188 -12.082-150.775  1.00  0.00           C  
ATOM   1589  O   GLN A 682      90.836 -12.423-151.901  1.00  0.00           O  
ATOM   1590  CB  GLN A 682      89.788 -13.937-149.770  1.00  0.00           C  
ATOM   1591  CG  GLN A 682      90.089 -15.334-150.294  1.00  0.00           C  
ATOM   1592  CD  GLN A 682      90.854 -16.194-149.291  1.00  0.00           C  
ATOM   1593  OE1 GLN A 682      91.174 -15.746-148.179  1.00  0.00           O  
ATOM   1594  NE2 GLN A 682      91.156 -17.436-149.684  1.00  0.00           N  
ATOM   1595  N   GLY A 683      91.711 -10.884-150.517  1.00  0.00           N  
ATOM   1596  CA  GLY A 683      91.857  -9.857-151.547  1.00  0.00           C  
ATOM   1597  C   GLY A 683      90.576  -9.147-151.973  1.00  0.00           C  
ATOM   1598  O   GLY A 683      90.632  -8.142-152.681  1.00  0.00           O  
ATOM   1599  N   LYS A 684      89.422  -9.643-151.538  1.00  0.00           N  
ATOM   1600  CA  LYS A 684      88.139  -9.178-152.069  1.00  0.00           C  
ATOM   1601  C   LYS A 684      87.673  -7.882-151.408  1.00  0.00           C  
ATOM   1602  O   LYS A 684      88.307  -7.386-150.481  1.00  0.00           O  
ATOM   1603  CB  LYS A 684      87.082 -10.281-151.924  1.00  0.00           C  
ATOM   1604  CG  LYS A 684      87.409 -11.518-152.757  1.00  0.00           C  
ATOM   1605  CD  LYS A 684      86.439 -12.671-152.531  1.00  0.00           C  
ATOM   1606  CE  LYS A 684      86.873 -13.903-153.326  1.00  0.00           C  
ATOM   1607  NZ  LYS A 684      86.081 -15.113-152.977  1.00  0.00           N  
ATOM   1608  N   LEU A 685      86.565  -7.344-151.910  1.00  0.00           N  
ATOM   1609  CA  LEU A 685      85.996  -6.080-151.445  1.00  0.00           C  
ATOM   1610  C   LEU A 685      84.480  -6.164-151.679  1.00  0.00           C  
ATOM   1611  O   LEU A 685      84.047  -6.718-152.695  1.00  0.00           O  
ATOM   1612  CB  LEU A 685      86.616  -4.929-152.245  1.00  0.00           C  
ATOM   1613  CG  LEU A 685      86.808  -3.545-151.626  1.00  0.00           C  
ATOM   1614  CD1 LEU A 685      87.414  -3.644-150.253  1.00  0.00           C  
ATOM   1615  CD2 LEU A 685      87.690  -2.664-152.522  1.00  0.00           C  
ATOM   1616  N   PRO A 686      83.660  -5.611-150.767  1.00  0.00           N  
ATOM   1617  CA  PRO A 686      83.995  -4.776-149.627  1.00  0.00           C  
ATOM   1618  C   PRO A 686      84.485  -5.566-148.437  1.00  0.00           C  
ATOM   1619  O   PRO A 686      84.421  -6.788-148.431  1.00  0.00           O  
ATOM   1620  CB  PRO A 686      82.660  -4.114-149.279  1.00  0.00           C  
ATOM   1621  CG  PRO A 686      81.647  -5.100-149.679  1.00  0.00           C  
ATOM   1622  CD  PRO A 686      82.208  -5.853-150.851  1.00  0.00           C  
ATOM   1623  N   PHE A 687      85.003  -4.850-147.453  1.00  0.00           N  
ATOM   1624  CA  PHE A 687      85.297  -5.417-146.152  1.00  0.00           C  
ATOM   1625  C   PHE A 687      85.350  -4.265-145.164  1.00  0.00           C  
ATOM   1626  O   PHE A 687      85.594  -3.116-145.562  1.00  0.00           O  
ATOM   1627  CB  PHE A 687      86.611  -6.199-146.165  1.00  0.00           C  
ATOM   1628  CG  PHE A 687      87.842  -5.334-146.165  1.00  0.00           C  
ATOM   1629  CD1 PHE A 687      88.379  -4.864-144.971  1.00  0.00           C  
ATOM   1630  CD2 PHE A 687      88.476  -5.007-147.354  1.00  0.00           C  
ATOM   1631  CE1 PHE A 687      89.518  -4.067-144.964  1.00  0.00           C  
ATOM   1632  CE2 PHE A 687      89.620  -4.213-147.357  1.00  0.00           C  
ATOM   1633  CZ  PHE A 687      90.140  -3.741-146.159  1.00  0.00           C  
ATOM   1634  N   ALA A 688      85.106  -4.570-143.891  1.00  0.00           N  
ATOM   1635  CA  ALA A 688      85.125  -3.558-142.839  1.00  0.00           C  
ATOM   1636  C   ALA A 688      86.033  -3.994-141.688  1.00  0.00           C  
ATOM   1637  O   ALA A 688      85.993  -5.142-141.261  1.00  0.00           O  
ATOM   1638  CB  ALA A 688      83.708  -3.284-142.339  1.00  0.00           C  
ATOM   1639  N   ALA A 689      86.866  -3.073-141.212  1.00  0.00           N  
ATOM   1640  CA  ALA A 689      87.684  -3.300-140.025  1.00  0.00           C  
ATOM   1641  C   ALA A 689      87.167  -2.471-138.833  1.00  0.00           C  
ATOM   1642  O   ALA A 689      86.525  -1.426-139.010  1.00  0.00           O  
ATOM   1643  CB  ALA A 689      89.136  -2.968-140.317  1.00  0.00           C  
ATOM   1644  N   ALA A 690      87.439  -2.951-137.621  1.00  0.00           N  
ATOM   1645  CA  ALA A 690      87.030  -2.248-136.404  1.00  0.00           C  
ATOM   1646  C   ALA A 690      88.131  -2.221-135.338  1.00  0.00           C  
ATOM   1647  O   ALA A 690      89.090  -2.998-135.377  1.00  0.00           O  
ATOM   1648  CB  ALA A 690      85.756  -2.859-135.839  1.00  0.00           C  
ATOM   1649  N   GLN A 691      87.976  -1.291-134.402  1.00  0.00           N  
ATOM   1650  CA  GLN A 691      88.846  -1.158-133.236  1.00  0.00           C  
ATOM   1651  C   GLN A 691      88.037  -0.604-132.061  1.00  0.00           C  
ATOM   1652  O   GLN A 691      87.231   0.312-132.220  1.00  0.00           O  
ATOM   1653  CB  GLN A 691      90.034  -0.231-133.534  1.00  0.00           C  
ATOM   1654  CG  GLN A 691      91.333  -0.961-133.877  1.00  0.00           C  
ATOM   1655  CD  GLN A 691      92.571  -0.078-133.740  1.00  0.00           C  
ATOM   1656  OE1 GLN A 691      92.901   0.699-134.639  1.00  0.00           O  
ATOM   1657  NE2 GLN A 691      93.267  -0.205-132.608  1.00  0.00           N  
ATOM   1658  N   ILE A 692      88.235  -1.187-130.888  1.00  0.00           N  
ATOM   1659  CA  ILE A 692      87.663  -0.659-129.662  1.00  0.00           C  
ATOM   1660  C   ILE A 692      88.837  -0.392-128.734  1.00  0.00           C  
ATOM   1661  O   ILE A 692      89.527  -1.323-128.310  1.00  0.00           O  
ATOM   1662  CB  ILE A 692      86.673  -1.632-129.019  1.00  0.00           C  
ATOM   1663  CG1 ILE A 692      85.549  -1.968-129.994  1.00  0.00           C  
ATOM   1664  CG2 ILE A 692      86.066  -1.015-127.793  1.00  0.00           C  
ATOM   1665  CD1 ILE A 692      84.567  -3.000-129.469  1.00  0.00           C  
ATOM   1666  N   GLY A 693      89.090   0.881-128.452  1.00  0.00           N  
ATOM   1667  CA  GLY A 693      90.231   1.253-127.630  1.00  0.00           C  
ATOM   1668  C   GLY A 693      90.242   2.724-127.277  1.00  0.00           C  
ATOM   1669  O   GLY A 693      89.336   3.472-127.644  1.00  0.00           O  
ATOM   1670  N   ASN A 695      91.285   3.136-126.570  1.00  0.00           N  
ATOM   1671  CA  ASN A 695      91.400   4.510-126.134  1.00  0.00           C  
ATOM   1672  C   ASN A 695      92.262   5.373-127.025  1.00  0.00           C  
ATOM   1673  O   ASN A 695      93.300   4.944-127.531  1.00  0.00           O  
ATOM   1674  CB  ASN A 695      91.943   4.569-124.716  1.00  0.00           C  
ATOM   1675  CG  ASN A 695      91.016   3.932-123.735  1.00  0.00           C  
ATOM   1676  OD1 ASN A 695      89.802   4.048-123.858  1.00  0.00           O  
ATOM   1677  ND2 ASN A 695      91.575   3.243-122.758  1.00  0.00           N  
ATOM   1678  N   SER A 696      91.805   6.606-127.190  1.00  0.00           N  
ATOM   1679  CA  SER A 696      92.560   7.645-127.842  1.00  0.00           C  
ATOM   1680  C   SER A 696      92.633   8.809-126.860  1.00  0.00           C  
ATOM   1681  O   SER A 696      91.944   8.809-125.840  1.00  0.00           O  
ATOM   1682  CB  SER A 696      91.866   8.034-129.137  1.00  0.00           C  
ATOM   1683  OG  SER A 696      91.416   6.870-129.816  1.00  0.00           O  
ATOM   1684  N   PHE A 697      93.482   9.787-127.156  1.00  0.00           N  
ATOM   1685  CA  PHE A 697      93.791  10.854-126.208  1.00  0.00           C  
ATOM   1686  C   PHE A 697      93.720  12.194-126.897  1.00  0.00           C  
ATOM   1687  O   PHE A 697      94.014  12.297-128.074  1.00  0.00           O  
ATOM   1688  CB  PHE A 697      95.183  10.652-125.616  1.00  0.00           C  
ATOM   1689  CG  PHE A 697      95.361   9.326-124.924  1.00  0.00           C  
ATOM   1690  CD1 PHE A 697      95.442   8.149-125.657  1.00  0.00           C  
ATOM   1691  CD2 PHE A 697      95.455   9.255-123.545  1.00  0.00           C  
ATOM   1692  CE1 PHE A 697      95.606   6.935-125.031  1.00  0.00           C  
ATOM   1693  CE2 PHE A 697      95.619   8.037-122.911  1.00  0.00           C  
ATOM   1694  CZ  PHE A 697      95.693   6.875-123.656  1.00  0.00           C  
ATOM   1695  N   ARG A 698      93.334  13.216-126.150  1.00  0.00           N  
ATOM   1696  CA  ARG A 698      93.058  14.526-126.711  1.00  0.00           C  
ATOM   1697  C   ARG A 698      93.315  15.592-125.631  1.00  0.00           C  
ATOM   1698  O   ARG A 698      92.505  15.787-124.723  1.00  0.00           O  
ATOM   1699  CB  ARG A 698      91.611  14.549-127.214  1.00  0.00           C  
ATOM   1700  CG  ARG A 698      91.308  15.630-128.230  1.00  0.00           C  
ATOM   1701  CD  ARG A 698      89.808  15.807-128.474  1.00  0.00           C  
ATOM   1702  NE  ARG A 698      89.504  17.203-128.800  1.00  0.00           N  
ATOM   1703  CZ  ARG A 698      89.299  17.687-130.025  1.00  0.00           C  
ATOM   1704  NH1 ARG A 698      89.347  16.899-131.099  1.00  0.00           N  
ATOM   1705  NH2 ARG A 698      89.037  18.985-130.174  1.00  0.00           N  
ATOM   1706  N   ASN A 699      94.462  16.261-125.724  1.00  0.00           N  
ATOM   1707  CA  ASN A 699      94.943  17.154-124.660  1.00  0.00           C  
ATOM   1708  C   ASN A 699      94.177  18.469-124.619  1.00  0.00           C  
ATOM   1709  O   ASN A 699      94.694  19.520-125.005  1.00  0.00           O  
ATOM   1710  CB  ASN A 699      96.448  17.413-124.831  1.00  0.00           C  
ATOM   1711  CG  ASN A 699      97.080  18.098-123.627  1.00  0.00           C  
ATOM   1712  OD1 ASN A 699      96.629  17.955-122.488  1.00  0.00           O  
ATOM   1713  ND2 ASN A 699      98.143  18.840-123.881  1.00  0.00           N  
ATOM   1714  N   GLU A 700      92.944  18.397-124.129  1.00  0.00           N  
ATOM   1715  CA  GLU A 700      92.039  19.545-124.129  1.00  0.00           C  
ATOM   1716  C   GLU A 700      92.595  20.679-123.262  1.00  0.00           C  
ATOM   1717  O   GLU A 700      93.140  20.430-122.193  1.00  0.00           O  
ATOM   1718  CB  GLU A 700      90.648  19.122-123.638  1.00  0.00           C  
ATOM   1719  CG  GLU A 700      89.495  19.833-124.349  1.00  0.00           C  
ATOM   1720  CD  GLU A 700      89.160  19.210-125.702  1.00  0.00           C  
ATOM   1721  OE1 GLU A 700      88.946  17.972-125.759  1.00  0.00           O  
ATOM   1722  OE2 GLU A 700      89.103  19.968-126.702  1.00  0.00           O  
ATOM   1723  N   ILE A 703      92.466  21.918-123.733  1.00  0.00           N  
ATOM   1724  CA  ILE A 703      93.042  23.079-123.039  1.00  0.00           C  
ATOM   1725  C   ILE A 703      92.463  23.278-121.643  1.00  0.00           C  
ATOM   1726  O   ILE A 703      93.203  23.411-120.657  1.00  0.00           O  
ATOM   1727  CB  ILE A 703      92.815  24.383-123.824  1.00  0.00           C  
ATOM   1728  CG1 ILE A 703      93.732  24.427-125.045  1.00  0.00           C  
ATOM   1729  CG2 ILE A 703      93.075  25.589-122.934  1.00  0.00           C  
ATOM   1730  CD1 ILE A 703      93.527  25.649-125.922  1.00  0.00           C  
ATOM   1731  N   SER A 710      91.138  23.318-121.569  1.00  0.00           N  
ATOM   1732  CA  SER A 710      90.469  23.491-120.298  1.00  0.00           C  
ATOM   1733  C   SER A 710      89.072  22.882-120.317  1.00  0.00           C  
ATOM   1734  O   SER A 710      88.086  23.594-120.528  1.00  0.00           O  
ATOM   1735  CB  SER A 710      90.411  24.961-119.930  1.00  0.00           C  
ATOM   1736  OG  SER A 710      90.106  25.079-118.560  1.00  0.00           O  
ATOM   1737  N   PRO A 711      88.993  21.552-120.099  1.00  0.00           N  
ATOM   1738  CA  PRO A 711      87.724  20.828-120.027  1.00  0.00           C  
ATOM   1739  C   PRO A 711      86.948  21.151-118.759  1.00  0.00           C  
ATOM   1740  O   PRO A 711      87.485  21.046-117.653  1.00  0.00           O  
ATOM   1741  CB  PRO A 711      88.153  19.360-120.018  1.00  0.00           C  
ATOM   1742  CG  PRO A 711      89.526  19.363-119.481  1.00  0.00           C  
ATOM   1743  CD  PRO A 711      90.145  20.651-119.905  1.00  0.00           C  
ATOM   1744  N   ARG A 712      85.698  21.559-118.935  1.00  0.00           N  
ATOM   1745  CA  ARG A 712      84.815  21.851-117.816  1.00  0.00           C  
ATOM   1746  C   ARG A 712      83.366  21.503-118.166  1.00  0.00           C  
ATOM   1747  O   ARG A 712      82.440  22.119-117.652  1.00  0.00           O  
ATOM   1748  CB  ARG A 712      84.971  23.325-117.375  1.00  0.00           C  
ATOM   1749  CG  ARG A 712      85.117  24.364-118.509  1.00  0.00           C  
ATOM   1750  CD  ARG A 712      83.858  24.462-119.386  1.00  0.00           C  
ATOM   1751  NE  ARG A 712      83.962  25.461-120.458  1.00  0.00           N  
ATOM   1752  CZ  ARG A 712      83.070  25.622-121.441  1.00  0.00           C  
ATOM   1753  NH1 ARG A 712      81.984  24.855-121.516  1.00  0.00           N  
ATOM   1754  NH2 ARG A 712      83.263  26.559-122.363  1.00  0.00           N  
ATOM   1755  N   SER A 713      83.180  20.506-119.031  1.00  0.00           N  
ATOM   1756  CA  SER A 713      81.849  20.083-119.472  1.00  0.00           C  
ATOM   1757  C   SER A 713      81.593  18.641-119.047  1.00  0.00           C  
ATOM   1758  O   SER A 713      81.055  17.840-119.810  1.00  0.00           O  
ATOM   1759  CB  SER A 713      81.729  20.210-120.992  1.00  0.00           C  
ATOM   1760  OG  SER A 713      82.278  21.435-121.441  1.00  0.00           O  
ATOM   1761  N   GLY A 714      81.988  18.313-117.821  1.00  0.00           N  
ATOM   1762  CA  GLY A 714      81.834  16.962-117.301  1.00  0.00           C  
ATOM   1763  C   GLY A 714      82.403  15.926-118.243  1.00  0.00           C  
ATOM   1764  O   GLY A 714      83.421  16.149-118.890  1.00  0.00           O  
ATOM   1765  N   LEU A 715      81.712  14.802-118.350  1.00  0.00           N  
ATOM   1766  CA  LEU A 715      82.182  13.656-119.129  1.00  0.00           C  
ATOM   1767  C   LEU A 715      82.131  13.882-120.655  1.00  0.00           C  
ATOM   1768  O   LEU A 715      82.640  13.066-121.419  1.00  0.00           O  
ATOM   1769  CB  LEU A 715      81.350  12.426-118.734  1.00  0.00           C  
ATOM   1770  CG  LEU A 715      81.931  11.027-118.941  1.00  0.00           C  
ATOM   1771  CD1 LEU A 715      81.601  10.152-117.745  1.00  0.00           C  
ATOM   1772  CD2 LEU A 715      81.423  10.392-120.236  1.00  0.00           C  
ATOM   1773  N   ILE A 716      81.529  14.987-121.092  1.00  0.00           N  
ATOM   1774  CA  ILE A 716      81.375  15.274-122.518  1.00  0.00           C  
ATOM   1775  C   ILE A 716      82.713  15.648-123.161  1.00  0.00           C  
ATOM   1776  O   ILE A 716      83.014  15.194-124.259  1.00  0.00           O  
ATOM   1777  CB  ILE A 716      80.315  16.391-122.773  1.00  0.00           C  
ATOM   1778  CG1 ILE A 716      78.897  15.819-122.725  1.00  0.00           C  
ATOM   1779  CG2 ILE A 716      80.503  17.022-124.138  1.00  0.00           C  
ATOM   1780  CD1 ILE A 716      78.625  14.908-121.552  1.00  0.00           C  
ATOM   1781  N   ARG A 718      83.507  16.468-122.477  1.00  0.00           N  
ATOM   1782  CA  ARG A 718      84.835  16.870-122.965  1.00  0.00           C  
ATOM   1783  C   ARG A 718      85.950  16.295-122.093  1.00  0.00           C  
ATOM   1784  O   ARG A 718      86.311  16.887-121.085  1.00  0.00           O  
ATOM   1785  CB  ARG A 718      84.956  18.393-122.978  1.00  0.00           C  
ATOM   1786  CG  ARG A 718      83.994  19.088-123.914  1.00  0.00           C  
ATOM   1787  CD  ARG A 718      84.350  20.568-124.090  1.00  0.00           C  
ATOM   1788  NE  ARG A 718      84.192  20.988-125.478  1.00  0.00           N  
ATOM   1789  CZ  ARG A 718      84.978  20.594-126.481  1.00  0.00           C  
ATOM   1790  NH1 ARG A 718      85.995  19.759-126.269  1.00  0.00           N  
ATOM   1791  NH2 ARG A 718      84.743  21.032-127.713  1.00  0.00           N  
ATOM   1792  N   VAL A 723      86.506  15.157-122.491  1.00  0.00           N  
ATOM   1793  CA  VAL A 723      87.551  14.495-121.713  1.00  0.00           C  
ATOM   1794  C   VAL A 723      88.860  14.361-122.484  1.00  0.00           C  
ATOM   1795  O   VAL A 723      88.896  14.476-123.719  1.00  0.00           O  
ATOM   1796  CB  VAL A 723      87.110  13.097-121.257  1.00  0.00           C  
ATOM   1797  CG1 VAL A 723      86.002  13.210-120.226  1.00  0.00           C  
ATOM   1798  CG2 VAL A 723      86.672  12.253-122.455  1.00  0.00           C  
ATOM   1799  N   ARG A 724      89.922  14.092-121.724  1.00  0.00           N  
ATOM   1800  CA  ARG A 724      91.294  14.031-122.227  1.00  0.00           C  
ATOM   1801  C   ARG A 724      91.692  12.626-122.697  1.00  0.00           C  
ATOM   1802  O   ARG A 724      92.543  12.475-123.570  1.00  0.00           O  
ATOM   1803  CB  ARG A 724      92.252  14.471-121.119  1.00  0.00           C  
ATOM   1804  CG  ARG A 724      92.061  15.908-120.625  1.00  0.00           C  
ATOM   1805  CD  ARG A 724      93.317  16.735-120.845  1.00  0.00           C  
ATOM   1806  NE  ARG A 724      93.141  18.161-120.560  1.00  0.00           N  
ATOM   1807  CZ  ARG A 724      93.296  18.735-119.367  1.00  0.00           C  
ATOM   1808  NH1 ARG A 724      93.589  18.027-118.284  1.00  0.00           N  
ATOM   1809  NH2 ARG A 724      93.132  20.043-119.249  1.00  0.00           N  
ATOM   1810  N   GLU A 725      91.091  11.611-122.085  1.00  0.00           N  
ATOM   1811  CA  GLU A 725      91.323  10.205-122.418  1.00  0.00           C  
ATOM   1812  C   GLU A 725      89.944   9.563-122.529  1.00  0.00           C  
ATOM   1813  O   GLU A 725      89.055   9.891-121.744  1.00  0.00           O  
ATOM   1814  CB  GLU A 725      92.145   9.550-121.307  1.00  0.00           C  
ATOM   1815  CG  GLU A 725      92.381   8.058-121.462  1.00  0.00           C  
ATOM   1816  CD  GLU A 725      93.197   7.451-120.318  1.00  0.00           C  
ATOM   1817  OE1 GLU A 725      94.162   8.107-119.843  1.00  0.00           O  
ATOM   1818  OE2 GLU A 725      92.877   6.304-119.905  1.00  0.00           O  
ATOM   1819  N   PHE A 726      89.746   8.672-123.500  1.00  0.00           N  
ATOM   1820  CA  PHE A 726      88.397   8.140-123.783  1.00  0.00           C  
ATOM   1821  C   PHE A 726      88.426   6.930-124.693  1.00  0.00           C  
ATOM   1822  O   PHE A 726      89.352   6.781-125.480  1.00  0.00           O  
ATOM   1823  CB  PHE A 726      87.527   9.215-124.438  1.00  0.00           C  
ATOM   1824  CG  PHE A 726      88.206   9.930-125.559  1.00  0.00           C  
ATOM   1825  CD1 PHE A 726      88.898  11.106-125.327  1.00  0.00           C  
ATOM   1826  CD2 PHE A 726      88.184   9.411-126.842  1.00  0.00           C  
ATOM   1827  CE1 PHE A 726      89.544  11.756-126.356  1.00  0.00           C  
ATOM   1828  CE2 PHE A 726      88.827  10.063-127.882  1.00  0.00           C  
ATOM   1829  CZ  PHE A 726      89.507  11.237-127.638  1.00  0.00           C  
ATOM   1830  N   THR A 728      87.395   6.089-124.597  1.00  0.00           N  
ATOM   1831  CA  THR A 728      87.290   4.883-125.421  1.00  0.00           C  
ATOM   1832  C   THR A 728      86.400   5.085-126.641  1.00  0.00           C  
ATOM   1833  O   THR A 728      85.275   5.574-126.542  1.00  0.00           O  
ATOM   1834  CB  THR A 728      86.714   3.695-124.641  1.00  0.00           C  
ATOM   1835  OG1 THR A 728      87.463   3.494-123.439  1.00  0.00           O  
ATOM   1836  CG2 THR A 728      86.752   2.420-125.493  1.00  0.00           C  
ATOM   1837  N   MET A 730      86.916   4.669-127.787  1.00  0.00           N  
ATOM   1838  CA  MET A 730      86.191   4.726-129.030  1.00  0.00           C  
ATOM   1839  C   MET A 730      85.905   3.316-129.515  1.00  0.00           C  
ATOM   1840  O   MET A 730      86.622   2.369-129.185  1.00  0.00           O  
ATOM   1841  CB  MET A 730      87.032   5.450-130.077  1.00  0.00           C  
ATOM   1842  CG  MET A 730      87.531   6.824-129.643  1.00  0.00           C  
ATOM   1843  SD  MET A 730      86.198   8.027-129.591  1.00  0.00           S  
ATOM   1844  CE  MET A 730      86.053   8.438-131.332  1.00  0.00           C  
ATOM   1845  N   ALA A 731      84.822   3.184-130.267  1.00  0.00           N  
ATOM   1846  CA  ALA A 731      84.621   2.040-131.136  1.00  0.00           C  
ATOM   1847  C   ALA A 731      84.503   2.659-132.513  1.00  0.00           C  
ATOM   1848  O   ALA A 731      83.592   3.439-132.762  1.00  0.00           O  
ATOM   1849  CB  ALA A 731      83.359   1.277-130.771  1.00  0.00           C  
ATOM   1850  N   GLU A 732      85.449   2.352-133.390  1.00  0.00           N  
ATOM   1851  CA  GLU A 732      85.471   2.944-134.716  1.00  0.00           C  
ATOM   1852  C   GLU A 732      85.448   1.847-135.782  1.00  0.00           C  
ATOM   1853  O   GLU A 732      86.115   0.821-135.644  1.00  0.00           O  
ATOM   1854  CB  GLU A 732      86.701   3.843-134.875  1.00  0.00           C  
ATOM   1855  CG  GLU A 732      86.704   5.080-133.961  1.00  0.00           C  
ATOM   1856  CD  GLU A 732      87.748   6.141-134.359  1.00  0.00           C  
ATOM   1857  OE1 GLU A 732      87.439   7.017-135.205  1.00  0.00           O  
ATOM   1858  OE2 GLU A 732      88.871   6.113-133.803  1.00  0.00           O  
ATOM   1859  N   ILE A 733      84.649   2.067-136.827  1.00  0.00           N  
ATOM   1860  CA  ILE A 733      84.562   1.159-137.966  1.00  0.00           C  
ATOM   1861  C   ILE A 733      85.080   1.853-139.215  1.00  0.00           C  
ATOM   1862  O   ILE A 733      84.852   3.049-139.417  1.00  0.00           O  
ATOM   1863  CB  ILE A 733      83.119   0.729-138.228  1.00  0.00           C  
ATOM   1864  CG1 ILE A 733      82.580  -0.040-137.027  1.00  0.00           C  
ATOM   1865  CG2 ILE A 733      83.037  -0.123-139.480  1.00  0.00           C  
ATOM   1866  CD1 ILE A 733      81.229  -0.671-137.263  1.00  0.00           C  
ATOM   1867  N   GLU A 734      85.786   1.098-140.046  1.00  0.00           N  
ATOM   1868  CA  GLU A 734      86.223   1.582-141.343  1.00  0.00           C  
ATOM   1869  C   GLU A 734      85.725   0.606-142.392  1.00  0.00           C  
ATOM   1870  O   GLU A 734      86.269  -0.487-142.535  1.00  0.00           O  
ATOM   1871  CB  GLU A 734      87.746   1.698-141.392  1.00  0.00           C  
ATOM   1872  CG  GLU A 734      88.318   2.781-140.464  1.00  0.00           C  
ATOM   1873  CD  GLU A 734      88.022   4.203-140.926  1.00  0.00           C  
ATOM   1874  OE1 GLU A 734      87.833   4.411-142.142  1.00  0.00           O  
ATOM   1875  OE2 GLU A 734      87.993   5.116-140.072  1.00  0.00           O  
ATOM   1876  N   HIS A 735      84.682   1.013-143.109  1.00  0.00           N  
ATOM   1877  CA  HIS A 735      84.036   0.176-144.112  1.00  0.00           C  
ATOM   1878  C   HIS A 735      84.523   0.544-145.510  1.00  0.00           C  
ATOM   1879  O   HIS A 735      84.088   1.541-146.083  1.00  0.00           O  
ATOM   1880  CB  HIS A 735      82.524   0.357-144.019  1.00  0.00           C  
ATOM   1881  CG  HIS A 735      81.750  -0.532-144.936  1.00  0.00           C  
ATOM   1882  ND1 HIS A 735      81.567  -0.245-146.270  1.00  0.00           N  
ATOM   1883  CD2 HIS A 735      81.102  -1.696-144.708  1.00  0.00           C  
ATOM   1884  CE1 HIS A 735      80.842  -1.197-146.827  1.00  0.00           C  
ATOM   1885  NE2 HIS A 735      80.545  -2.088-145.900  1.00  0.00           N  
ATOM   1886  N   PHE A 736      85.416  -0.274-146.057  1.00  0.00           N  
ATOM   1887  CA  PHE A 736      86.007  -0.007-147.361  1.00  0.00           C  
ATOM   1888  C   PHE A 736      85.117  -0.578-148.456  1.00  0.00           C  
ATOM   1889  O   PHE A 736      84.834  -1.777-148.464  1.00  0.00           O  
ATOM   1890  CB  PHE A 736      87.400  -0.626-147.448  1.00  0.00           C  
ATOM   1891  CG  PHE A 736      88.338  -0.157-146.371  1.00  0.00           C  
ATOM   1892  CD1 PHE A 736      89.096   0.990-146.542  1.00  0.00           C  
ATOM   1893  CD2 PHE A 736      88.463  -0.864-145.180  1.00  0.00           C  
ATOM   1894  CE1 PHE A 736      89.957   1.428-145.545  1.00  0.00           C  
ATOM   1895  CE2 PHE A 736      89.327  -0.432-144.175  1.00  0.00           C  
ATOM   1896  CZ  PHE A 736      90.072   0.714-144.359  1.00  0.00           C  
ATOM   1897  N   VAL A 737      84.683   0.282-149.376  1.00  0.00           N  
ATOM   1898  CA  VAL A 737      83.774  -0.109-150.459  1.00  0.00           C  
ATOM   1899  C   VAL A 737      84.299   0.364-151.816  1.00  0.00           C  
ATOM   1900  O   VAL A 737      84.906   1.435-151.921  1.00  0.00           O  
ATOM   1901  CB  VAL A 737      82.359   0.493-150.245  1.00  0.00           C  
ATOM   1902  CG1 VAL A 737      82.429   2.016-150.180  1.00  0.00           C  
ATOM   1903  CG2 VAL A 737      81.394   0.046-151.346  1.00  0.00           C  
ATOM   1904  N   ASP A 738      84.062  -0.442-152.849  1.00  0.00           N  
ATOM   1905  CA  ASP A 738      84.329  -0.029-154.225  1.00  0.00           C  
ATOM   1906  C   ASP A 738      83.355   1.097-154.605  1.00  0.00           C  
ATOM   1907  O   ASP A 738      82.143   0.949-154.438  1.00  0.00           O  
ATOM   1908  CB  ASP A 738      84.169  -1.218-155.182  1.00  0.00           C  
ATOM   1909  CG  ASP A 738      84.556  -0.884-156.620  1.00  0.00           C  
ATOM   1910  OD1 ASP A 738      84.236   0.218-157.104  1.00  0.00           O  
ATOM   1911  OD2 ASP A 738      85.170  -1.740-157.280  1.00  0.00           O  
ATOM   1912  N   PRO A 739      83.879   2.229-155.112  1.00  0.00           N  
ATOM   1913  CA  PRO A 739      82.972   3.306-155.496  1.00  0.00           C  
ATOM   1914  C   PRO A 739      81.926   2.875-156.532  1.00  0.00           C  
ATOM   1915  O   PRO A 739      80.793   3.357-156.485  1.00  0.00           O  
ATOM   1916  CB  PRO A 739      83.910   4.368-156.080  1.00  0.00           C  
ATOM   1917  CG  PRO A 739      85.245   4.060-155.523  1.00  0.00           C  
ATOM   1918  CD  PRO A 739      85.290   2.585-155.354  1.00  0.00           C  
ATOM   1919  N   SER A 742      82.306   1.975-157.444  1.00  0.00           N  
ATOM   1920  CA  SER A 742      81.397   1.459-158.479  1.00  0.00           C  
ATOM   1921  C   SER A 742      80.358   0.451-157.943  1.00  0.00           C  
ATOM   1922  O   SER A 742      79.259   0.355-158.490  1.00  0.00           O  
ATOM   1923  CB  SER A 742      82.195   0.838-159.635  1.00  0.00           C  
ATOM   1924  OG  SER A 742      82.765  -0.407-159.275  1.00  0.00           O  
ATOM   1925  N   GLU A 743      80.708  -0.293-156.892  1.00  0.00           N  
ATOM   1926  CA  GLU A 743      79.770  -1.205-156.213  1.00  0.00           C  
ATOM   1927  C   GLU A 743      79.339  -0.616-154.861  1.00  0.00           C  
ATOM   1928  O   GLU A 743      79.510  -1.244-153.815  1.00  0.00           O  
ATOM   1929  CB  GLU A 743      80.404  -2.600-156.029  1.00  0.00           C  
ATOM   1930  CG  GLU A 743      79.780  -3.712-156.864  1.00  0.00           C  
ATOM   1931  CD  GLU A 743      79.879  -3.475-158.366  1.00  0.00           C  
ATOM   1932  OE1 GLU A 743      78.904  -3.797-159.080  1.00  0.00           O  
ATOM   1933  OE2 GLU A 743      80.922  -2.971-158.837  1.00  0.00           O  
ATOM   1934  N   LYS A 744      78.768   0.588-154.888  1.00  0.00           N  
ATOM   1935  CA  LYS A 744      78.399   1.301-153.659  1.00  0.00           C  
ATOM   1936  C   LYS A 744      76.893   1.256-153.384  1.00  0.00           C  
ATOM   1937  O   LYS A 744      76.229   2.286-153.284  1.00  0.00           O  
ATOM   1938  CB  LYS A 744      78.888   2.750-153.727  1.00  0.00           C  
ATOM   1939  CG  LYS A 744      78.913   3.478-152.384  1.00  0.00           C  
ATOM   1940  CD  LYS A 744      79.574   4.844-152.518  1.00  0.00           C  
ATOM   1941  CE  LYS A 744      80.109   5.357-151.192  1.00  0.00           C  
ATOM   1942  NZ  LYS A 744      80.978   6.552-151.362  1.00  0.00           N  
ATOM   1943  N   ASP A 745      76.362   0.048-153.266  1.00  0.00           N  
ATOM   1944  CA  ASP A 745      74.987  -0.155-152.830  1.00  0.00           C  
ATOM   1945  C   ASP A 745      75.023  -1.253-151.769  1.00  0.00           C  
ATOM   1946  O   ASP A 745      75.555  -2.334-152.024  1.00  0.00           O  
ATOM   1947  CB  ASP A 745      74.116  -0.558-154.023  1.00  0.00           C  
ATOM   1948  CG  ASP A 745      72.629  -0.589-153.692  1.00  0.00           C  
ATOM   1949  OD1 ASP A 745      71.819  -0.550-154.646  1.00  0.00           O  
ATOM   1950  OD2 ASP A 745      72.260  -0.659-152.495  1.00  0.00           O  
ATOM   1951  N   HIS A 746      74.486  -0.986-150.580  1.00  0.00           N  
ATOM   1952  CA  HIS A 746      74.553  -1.980-149.507  1.00  0.00           C  
ATOM   1953  C   HIS A 746      73.440  -3.018-149.633  1.00  0.00           C  
ATOM   1954  O   HIS A 746      72.262  -2.662-149.612  1.00  0.00           O  
ATOM   1955  CB  HIS A 746      74.501  -1.342-148.121  1.00  0.00           C  
ATOM   1956  CG  HIS A 746      75.088  -2.209-147.052  1.00  0.00           C  
ATOM   1957  ND1 HIS A 746      74.541  -3.420-146.694  1.00  0.00           N  
ATOM   1958  CD2 HIS A 746      76.192  -2.055-146.283  1.00  0.00           C  
ATOM   1959  CE1 HIS A 746      75.272  -3.967-145.739  1.00  0.00           C  
ATOM   1960  NE2 HIS A 746      76.279  -3.158-145.469  1.00  0.00           N  
ATOM   1961  N   PRO A 747      73.808  -4.307-149.747  1.00  0.00           N  
ATOM   1962  CA  PRO A 747      72.818  -5.359-149.954  1.00  0.00           C  
ATOM   1963  C   PRO A 747      71.774  -5.477-148.852  1.00  0.00           C  
ATOM   1964  O   PRO A 747      70.644  -5.875-149.127  1.00  0.00           O  
ATOM   1965  CB  PRO A 747      73.668  -6.631-150.006  1.00  0.00           C  
ATOM   1966  CG  PRO A 747      75.010  -6.168-150.402  1.00  0.00           C  
ATOM   1967  CD  PRO A 747      75.170  -4.863-149.707  1.00  0.00           C  
ATOM   1968  N   LYS A 748      72.137  -5.132-147.624  1.00  0.00           N  
ATOM   1969  CA  LYS A 748      71.214  -5.261-146.507  1.00  0.00           C  
ATOM   1970  C   LYS A 748      70.419  -3.982-146.242  1.00  0.00           C  
ATOM   1971  O   LYS A 748      69.769  -3.878-145.205  1.00  0.00           O  
ATOM   1972  CB  LYS A 748      71.977  -5.675-145.242  1.00  0.00           C  
ATOM   1973  CG  LYS A 748      72.707  -7.013-145.351  1.00  0.00           C  
ATOM   1974  CD  LYS A 748      73.860  -7.142-144.332  1.00  0.00           C  
ATOM   1975  CE  LYS A 748      73.367  -7.369-142.915  1.00  0.00           C  
ATOM   1976  NZ  LYS A 748      74.490  -7.633-141.970  1.00  0.00           N  
ATOM   1977  N   PHE A 749      70.432  -3.020-147.167  1.00  0.00           N  
ATOM   1978  CA  PHE A 749      69.816  -1.711-146.882  1.00  0.00           C  
ATOM   1979  C   PHE A 749      68.325  -1.791-146.573  1.00  0.00           C  
ATOM   1980  O   PHE A 749      67.837  -1.108-145.667  1.00  0.00           O  
ATOM   1981  CB  PHE A 749      70.046  -0.694-148.002  1.00  0.00           C  
ATOM   1982  CG  PHE A 749      69.389   0.647-147.742  1.00  0.00           C  
ATOM   1983  CD1 PHE A 749      69.899   1.510-146.783  1.00  0.00           C  
ATOM   1984  CD2 PHE A 749      68.256   1.041-148.452  1.00  0.00           C  
ATOM   1985  CE1 PHE A 749      69.296   2.744-146.540  1.00  0.00           C  
ATOM   1986  CE2 PHE A 749      67.650   2.272-148.218  1.00  0.00           C  
ATOM   1987  CZ  PHE A 749      68.168   3.122-147.265  1.00  0.00           C  
ATOM   1988  N   GLN A 750      67.604  -2.630-147.306  1.00  0.00           N  
ATOM   1989  CA  GLN A 750      66.160  -2.702-147.127  1.00  0.00           C  
ATOM   1990  C   GLN A 750      65.758  -3.172-145.730  1.00  0.00           C  
ATOM   1991  O   GLN A 750      64.600  -3.032-145.341  1.00  0.00           O  
ATOM   1992  CB  GLN A 750      65.514  -3.561-148.215  1.00  0.00           C  
ATOM   1993  CG  GLN A 750      65.346  -2.812-149.547  1.00  0.00           C  
ATOM   1994  CD  GLN A 750      64.373  -1.634-149.460  1.00  0.00           C  
ATOM   1995  OE1 GLN A 750      64.706  -0.509-149.837  1.00  0.00           O  
ATOM   1996  NE2 GLN A 750      63.169  -1.892-148.956  1.00  0.00           N  
ATOM   1997  N   ASN A 751      66.712  -3.695-144.966  1.00  0.00           N  
ATOM   1998  CA  ASN A 751      66.462  -4.001-143.564  1.00  0.00           C  
ATOM   1999  C   ASN A 751      66.147  -2.748-142.765  1.00  0.00           C  
ATOM   2000  O   ASN A 751      65.317  -2.790-141.863  1.00  0.00           O  
ATOM   2001  CB  ASN A 751      67.647  -4.725-142.933  1.00  0.00           C  
ATOM   2002  CG  ASN A 751      67.993  -6.019-143.644  1.00  0.00           C  
ATOM   2003  OD1 ASN A 751      67.232  -6.513-144.468  1.00  0.00           O  
ATOM   2004  ND2 ASN A 751      69.157  -6.566-143.331  1.00  0.00           N  
ATOM   2005  N   VAL A 752      66.792  -1.632-143.095  1.00  0.00           N  
ATOM   2006  CA  VAL A 752      66.573  -0.380-142.352  1.00  0.00           C  
ATOM   2007  C   VAL A 752      65.849   0.708-143.160  1.00  0.00           C  
ATOM   2008  O   VAL A 752      65.629   1.805-142.652  1.00  0.00           O  
ATOM   2009  CB  VAL A 752      67.905   0.191-141.784  1.00  0.00           C  
ATOM   2010  CG1 VAL A 752      68.780  -0.930-141.264  1.00  0.00           C  
ATOM   2011  CG2 VAL A 752      68.652   0.987-142.832  1.00  0.00           C  
ATOM   2012  N   ALA A 753      65.459   0.400-144.395  1.00  0.00           N  
ATOM   2013  CA  ALA A 753      64.827   1.392-145.277  1.00  0.00           C  
ATOM   2014  C   ALA A 753      63.554   2.009-144.687  1.00  0.00           C  
ATOM   2015  O   ALA A 753      63.236   3.157-144.980  1.00  0.00           O  
ATOM   2016  CB  ALA A 753      64.525   0.780-146.633  1.00  0.00           C  
ATOM   2017  N   ASP A 754      62.845   1.251-143.850  1.00  0.00           N  
ATOM   2018  CA  ASP A 754      61.562   1.692-143.283  1.00  0.00           C  
ATOM   2019  C   ASP A 754      61.688   2.577-142.045  1.00  0.00           C  
ATOM   2020  O   ASP A 754      60.695   3.166-141.612  1.00  0.00           O  
ATOM   2021  CB  ASP A 754      60.671   0.483-142.957  1.00  0.00           C  
ATOM   2022  CG  ASP A 754      59.660   0.195-144.051  1.00  0.00           C  
ATOM   2023  OD1 ASP A 754      59.889  -0.744-144.846  1.00  0.00           O  
ATOM   2024  OD2 ASP A 754      58.638   0.918-144.118  1.00  0.00           O  
ATOM   2025  N   LEU A 755      62.890   2.676-141.477  1.00  0.00           N  
ATOM   2026  CA  LEU A 755      63.102   3.514-140.287  1.00  0.00           C  
ATOM   2027  C   LEU A 755      62.784   4.996-140.527  1.00  0.00           C  
ATOM   2028  O   LEU A 755      63.256   5.602-141.494  1.00  0.00           O  
ATOM   2029  CB  LEU A 755      64.539   3.389-139.768  1.00  0.00           C  
ATOM   2030  CG  LEU A 755      64.895   2.079-139.072  1.00  0.00           C  
ATOM   2031  CD1 LEU A 755      66.340   2.127-138.615  1.00  0.00           C  
ATOM   2032  CD2 LEU A 755      63.972   1.793-137.887  1.00  0.00           C  
ATOM   2033  N   HIS A 756      61.979   5.562-139.633  1.00  0.00           N  
ATOM   2034  CA  HIS A 756      61.723   6.993-139.609  1.00  0.00           C  
ATOM   2035  C   HIS A 756      62.648   7.651-138.600  1.00  0.00           C  
ATOM   2036  O   HIS A 756      62.761   7.186-137.467  1.00  0.00           O  
ATOM   2037  CB  HIS A 756      60.267   7.261-139.247  1.00  0.00           C  
ATOM   2038  CG  HIS A 756      59.303   6.767-140.278  1.00  0.00           C  
ATOM   2039  ND1 HIS A 756      58.717   7.599-141.209  1.00  0.00           N  
ATOM   2040  CD2 HIS A 756      58.851   5.520-140.546  1.00  0.00           C  
ATOM   2041  CE1 HIS A 756      57.933   6.886-141.996  1.00  0.00           C  
ATOM   2042  NE2 HIS A 756      57.999   5.621-141.617  1.00  0.00           N  
ATOM   2043  N   LEU A 757      63.320   8.723-139.006  1.00  0.00           N  
ATOM   2044  CA  LEU A 757      64.221   9.430-138.099  1.00  0.00           C  
ATOM   2045  C   LEU A 757      64.532  10.861-138.537  1.00  0.00           C  
ATOM   2046  O   LEU A 757      64.461  11.200-139.718  1.00  0.00           O  
ATOM   2047  CB  LEU A 757      65.515   8.631-137.884  1.00  0.00           C  
ATOM   2048  CG  LEU A 757      66.501   8.456-139.036  1.00  0.00           C  
ATOM   2049  CD1 LEU A 757      67.480   7.366-138.666  1.00  0.00           C  
ATOM   2050  CD2 LEU A 757      65.794   8.111-140.332  1.00  0.00           C  
ATOM   2051  N   TYR A 758      64.877  11.691-137.559  1.00  0.00           N  
ATOM   2052  CA  TYR A 758      65.139  13.107-137.799  1.00  0.00           C  
ATOM   2053  C   TYR A 758      66.492  13.349-138.476  1.00  0.00           C  
ATOM   2054  O   TYR A 758      67.554  13.003-137.941  1.00  0.00           O  
ATOM   2055  CB  TYR A 758      65.044  13.908-136.493  1.00  0.00           C  
ATOM   2056  CG  TYR A 758      63.639  13.977-135.939  1.00  0.00           C  
ATOM   2057  CD1 TYR A 758      63.160  12.988-135.096  1.00  0.00           C  
ATOM   2058  CD2 TYR A 758      62.791  15.024-136.272  1.00  0.00           C  
ATOM   2059  CE1 TYR A 758      61.878  13.040-134.590  1.00  0.00           C  
ATOM   2060  CE2 TYR A 758      61.506  15.088-135.771  1.00  0.00           C  
ATOM   2061  CZ  TYR A 758      61.053  14.091-134.931  1.00  0.00           C  
ATOM   2062  OH  TYR A 758      59.773  14.136-134.426  1.00  0.00           O  
ATOM   2063  N   LEU A 759      66.429  13.946-139.661  1.00  0.00           N  
ATOM   2064  CA  LEU A 759      67.609  14.321-140.410  1.00  0.00           C  
ATOM   2065  C   LEU A 759      67.659  15.834-140.523  1.00  0.00           C  
ATOM   2066  O   LEU A 759      66.628  16.504-140.525  1.00  0.00           O  
ATOM   2067  CB  LEU A 759      67.568  13.691-141.793  1.00  0.00           C  
ATOM   2068  CG  LEU A 759      67.426  12.172-141.811  1.00  0.00           C  
ATOM   2069  CD1 LEU A 759      67.256  11.701-143.236  1.00  0.00           C  
ATOM   2070  CD2 LEU A 759      68.631  11.517-141.157  1.00  0.00           C  
ATOM   2071  N   TYR A 760      68.870  16.362-140.630  1.00  0.00           N  
ATOM   2072  CA  TYR A 760      69.094  17.793-140.573  1.00  0.00           C  
ATOM   2073  C   TYR A 760      70.200  18.136-141.562  1.00  0.00           C  
ATOM   2074  O   TYR A 760      71.382  18.131-141.230  1.00  0.00           O  
ATOM   2075  CB  TYR A 760      69.457  18.161-139.135  1.00  0.00           C  
ATOM   2076  CG  TYR A 760      69.494  19.638-138.800  1.00  0.00           C  
ATOM   2077  CD1 TYR A 760      68.564  20.540-139.329  1.00  0.00           C  
ATOM   2078  CD2 TYR A 760      70.438  20.128-137.900  1.00  0.00           C  
ATOM   2079  CE1 TYR A 760      68.606  21.895-138.985  1.00  0.00           C  
ATOM   2080  CE2 TYR A 760      70.484  21.471-137.557  1.00  0.00           C  
ATOM   2081  CZ  TYR A 760      69.571  22.344-138.094  1.00  0.00           C  
ATOM   2082  OH  TYR A 760      69.646  23.659-137.726  1.00  0.00           O  
ATOM   2083  N   SER A 761      69.794  18.414-142.794  1.00  0.00           N  
ATOM   2084  CA  SER A 761      70.725  18.556-143.899  1.00  0.00           C  
ATOM   2085  C   SER A 761      71.520  19.844-143.813  1.00  0.00           C  
ATOM   2086  O   SER A 761      71.106  20.800-143.156  1.00  0.00           O  
ATOM   2087  CB  SER A 761      69.965  18.545-145.220  1.00  0.00           C  
ATOM   2088  OG  SER A 761      69.074  19.646-145.294  1.00  0.00           O  
ATOM   2089  N   ALA A 762      72.652  19.864-144.515  1.00  0.00           N  
ATOM   2090  CA  ALA A 762      73.465  21.067-144.648  1.00  0.00           C  
ATOM   2091  C   ALA A 762      72.690  22.147-145.378  1.00  0.00           C  
ATOM   2092  O   ALA A 762      72.990  23.330-145.230  1.00  0.00           O  
ATOM   2093  CB  ALA A 762      74.757  20.764-145.386  1.00  0.00           C  
ATOM   2094  N   LYS A 763      71.700  21.742-146.171  1.00  0.00           N  
ATOM   2095  CA  LYS A 763      70.849  22.697-146.877  1.00  0.00           C  
ATOM   2096  C   LYS A 763      69.727  23.212-145.975  1.00  0.00           C  
ATOM   2097  O   LYS A 763      69.309  24.360-146.094  1.00  0.00           O  
ATOM   2098  CB  LYS A 763      70.302  22.075-148.171  1.00  0.00           C  
ATOM   2099  CG  LYS A 763      71.416  21.701-149.184  1.00  0.00           C  
ATOM   2100  CD  LYS A 763      70.895  21.461-150.621  1.00  0.00           C  
ATOM   2101  CE  LYS A 763      72.044  21.307-151.637  1.00  0.00           C  
ATOM   2102  NZ  LYS A 763      71.574  21.022-153.031  1.00  0.00           N  
ATOM   2103  N   ALA A 764      69.257  22.365-145.064  1.00  0.00           N  
ATOM   2104  CA  ALA A 764      68.250  22.771-144.078  1.00  0.00           C  
ATOM   2105  C   ALA A 764      68.833  23.758-143.071  1.00  0.00           C  
ATOM   2106  O   ALA A 764      68.118  24.601-142.524  1.00  0.00           O  
ATOM   2107  CB  ALA A 764      67.703  21.556-143.350  1.00  0.00           C  
ATOM   2108  N   GLN A 765      70.133  23.633-142.824  1.00  0.00           N  
ATOM   2109  CA  GLN A 765      70.834  24.487-141.877  1.00  0.00           C  
ATOM   2110  C   GLN A 765      71.099  25.870-142.449  1.00  0.00           C  
ATOM   2111  O   GLN A 765      70.952  26.862-141.740  1.00  0.00           O  
ATOM   2112  CB  GLN A 765      72.144  23.830-141.462  1.00  0.00           C  
ATOM   2113  CG  GLN A 765      71.925  22.589-140.636  1.00  0.00           C  
ATOM   2114  CD  GLN A 765      73.187  21.795-140.426  1.00  0.00           C  
ATOM   2115  OE1 GLN A 765      74.034  22.169-139.613  1.00  0.00           O  
ATOM   2116  NE2 GLN A 765      73.317  20.679-141.144  1.00  0.00           N  
ATOM   2117  N   VAL A 766      71.488  25.935-143.723  1.00  0.00           N  
ATOM   2118  CA  VAL A 766      71.734  27.222-144.379  1.00  0.00           C  
ATOM   2119  C   VAL A 766      70.438  28.002-144.597  1.00  0.00           C  
ATOM   2120  O   VAL A 766      70.452  29.233-144.640  1.00  0.00           O  
ATOM   2121  CB  VAL A 766      72.454  27.074-145.739  1.00  0.00           C  
ATOM   2122  CG1 VAL A 766      71.536  26.438-146.786  1.00  0.00           C  
ATOM   2123  CG2 VAL A 766      72.931  28.440-146.225  1.00  0.00           C  
ATOM   2124  N   SER A 767      69.327  27.282-144.742  1.00  0.00           N  
ATOM   2125  CA  SER A 767      68.017  27.906-144.925  1.00  0.00           C  
ATOM   2126  C   SER A 767      67.462  28.470-143.624  1.00  0.00           C  
ATOM   2127  O   SER A 767      66.681  29.412-143.638  1.00  0.00           O  
ATOM   2128  CB  SER A 767      67.022  26.894-145.492  1.00  0.00           C  
ATOM   2129  OG  SER A 767      67.441  26.434-146.761  1.00  0.00           O  
ATOM   2130  N   GLY A 768      67.866  27.893-142.498  1.00  0.00           N  
ATOM   2131  CA  GLY A 768      67.248  28.212-141.219  1.00  0.00           C  
ATOM   2132  C   GLY A 768      65.979  27.405-141.000  1.00  0.00           C  
ATOM   2133  O   GLY A 768      65.158  27.751-140.152  1.00  0.00           O  
ATOM   2134  N   GLN A 769      65.816  26.331-141.771  1.00  0.00           N  
ATOM   2135  CA  GLN A 769      64.745  25.366-141.545  1.00  0.00           C  
ATOM   2136  C   GLN A 769      65.087  24.474-140.355  1.00  0.00           C  
ATOM   2137  O   GLN A 769      66.251  24.368-139.961  1.00  0.00           O  
ATOM   2138  CB  GLN A 769      64.534  24.498-142.788  1.00  0.00           C  
ATOM   2139  CG  GLN A 769      64.032  25.263-144.000  1.00  0.00           C  
ATOM   2140  CD  GLN A 769      63.921  24.390-145.237  1.00  0.00           C  
ATOM   2141  OE1 GLN A 769      64.639  23.393-145.384  1.00  0.00           O  
ATOM   2142  NE2 GLN A 769      63.019  24.765-146.142  1.00  0.00           N  
ATOM   2143  N   SER A 770      64.064  23.840-139.789  1.00  0.00           N  
ATOM   2144  CA  SER A 770      64.246  22.899-138.690  1.00  0.00           C  
ATOM   2145  C   SER A 770      64.442  21.498-139.247  1.00  0.00           C  
ATOM   2146  O   SER A 770      64.237  21.271-140.440  1.00  0.00           O  
ATOM   2147  CB  SER A 770      63.036  22.922-137.755  1.00  0.00           C  
ATOM   2148  OG  SER A 770      62.827  24.220-137.224  1.00  0.00           O  
ATOM   2149  N   ALA A 771      64.828  20.564-138.378  1.00  0.00           N  
ATOM   2150  CA  ALA A 771      65.064  19.176-138.780  1.00  0.00           C  
ATOM   2151  C   ALA A 771      63.791  18.506-139.309  1.00  0.00           C  
ATOM   2152  O   ALA A 771      62.681  18.972-139.055  1.00  0.00           O  
ATOM   2153  CB  ALA A 771      65.637  18.381-137.615  1.00  0.00           C  
ATOM   2154  N   ARG A 772      63.971  17.417-140.053  1.00  0.00           N  
ATOM   2155  CA  ARG A 772      62.867  16.687-140.675  1.00  0.00           C  
ATOM   2156  C   ARG A 772      62.921  15.225-140.289  1.00  0.00           C  
ATOM   2157  O   ARG A 772      63.978  14.607-140.391  1.00  0.00           O  
ATOM   2158  CB  ARG A 772      62.974  16.732-142.197  1.00  0.00           C  
ATOM   2159  CG  ARG A 772      63.082  18.111-142.826  1.00  0.00           C  
ATOM   2160  CD  ARG A 772      63.308  17.982-144.332  1.00  0.00           C  
ATOM   2161  NE  ARG A 772      62.299  17.121-144.956  1.00  0.00           N  
ATOM   2162  CZ  ARG A 772      62.399  16.575-146.167  1.00  0.00           C  
ATOM   2163  NH1 ARG A 772      63.471  16.783-146.929  1.00  0.00           N  
ATOM   2164  NH2 ARG A 772      61.415  15.804-146.621  1.00  0.00           N  
ATOM   2165  N   LYS A 773      61.786  14.665-139.884  1.00  0.00           N  
ATOM   2166  CA  LYS A 773      61.671  13.224-139.689  1.00  0.00           C  
ATOM   2167  C   LYS A 773      61.267  12.588-141.007  1.00  0.00           C  
ATOM   2168  O   LYS A 773      60.218  12.911-141.556  1.00  0.00           O  
ATOM   2169  CB  LYS A 773      60.638  12.906-138.619  1.00  0.00           C  
ATOM   2170  CG  LYS A 773      60.595  11.446-138.215  1.00  0.00           C  
ATOM   2171  CD  LYS A 773      59.622  11.245-137.069  1.00  0.00           C  
ATOM   2172  CE  LYS A 773      59.822   9.904-136.402  1.00  0.00           C  
ATOM   2173  NZ  LYS A 773      58.886   9.729-135.259  1.00  0.00           N  
ATOM   2174  N   MET A 774      62.105  11.695-141.520  1.00  0.00           N  
ATOM   2175  CA  MET A 774      61.856  11.058-142.808  1.00  0.00           C  
ATOM   2176  C   MET A 774      62.044   9.559-142.710  1.00  0.00           C  
ATOM   2177  O   MET A 774      62.695   9.074-141.793  1.00  0.00           O  
ATOM   2178  CB  MET A 774      62.826  11.588-143.857  1.00  0.00           C  
ATOM   2179  CG  MET A 774      62.747  13.075-144.104  1.00  0.00           C  
ATOM   2180  SD  MET A 774      63.853  13.558-145.445  1.00  0.00           S  
ATOM   2181  CE  MET A 774      63.040  12.856-146.886  1.00  0.00           C  
ATOM   2182  N   ARG A 775      61.482   8.835-143.674  1.00  0.00           N  
ATOM   2183  CA  ARG A 775      61.715   7.401-143.815  1.00  0.00           C  
ATOM   2184  C   ARG A 775      63.040   7.222-144.547  1.00  0.00           C  
ATOM   2185  O   ARG A 775      63.229   7.790-145.622  1.00  0.00           O  
ATOM   2186  CB  ARG A 775      60.577   6.735-144.600  1.00  0.00           C  
ATOM   2187  CG  ARG A 775      60.773   5.241-144.820  1.00  0.00           C  
ATOM   2188  CD  ARG A 775      59.638   4.603-145.612  1.00  0.00           C  
ATOM   2189  NE  ARG A 775      60.033   3.293-146.143  1.00  0.00           N  
ATOM   2190  CZ  ARG A 775      60.727   3.098-147.268  1.00  0.00           C  
ATOM   2191  NH1 ARG A 775      61.118   4.123-148.024  1.00  0.00           N  
ATOM   2192  NH2 ARG A 775      61.033   1.861-147.647  1.00  0.00           N  
ATOM   2193  N   LEU A 776      63.950   6.440-143.967  1.00  0.00           N  
ATOM   2194  CA  LEU A 776      65.310   6.316-144.503  1.00  0.00           C  
ATOM   2195  C   LEU A 776      65.323   6.116-146.009  1.00  0.00           C  
ATOM   2196  O   LEU A 776      66.037   6.823-146.729  1.00  0.00           O  
ATOM   2197  CB  LEU A 776      66.089   5.180-143.831  1.00  0.00           C  
ATOM   2198  CG  LEU A 776      67.369   5.591-143.108  1.00  0.00           C  
ATOM   2199  CD1 LEU A 776      68.122   4.360-142.656  1.00  0.00           C  
ATOM   2200  CD2 LEU A 776      68.248   6.439-144.004  1.00  0.00           C  
ATOM   2201  N   GLY A 777      64.536   5.149-146.473  1.00  0.00           N  
ATOM   2202  CA  GLY A 777      64.387   4.903-147.897  1.00  0.00           C  
ATOM   2203  C   GLY A 777      64.116   6.207-148.617  1.00  0.00           C  
ATOM   2204  O   GLY A 777      64.915   6.628-149.449  1.00  0.00           O  
ATOM   2205  N   ASP A 778      63.019   6.870-148.253  1.00  0.00           N  
ATOM   2206  CA  ASP A 778      62.622   8.139-148.887  1.00  0.00           C  
ATOM   2207  C   ASP A 778      63.756   9.152-148.948  1.00  0.00           C  
ATOM   2208  O   ASP A 778      63.948   9.807-149.974  1.00  0.00           O  
ATOM   2209  CB  ASP A 778      61.443   8.778-148.156  1.00  0.00           C  
ATOM   2210  CG  ASP A 778      60.196   7.932-148.213  1.00  0.00           C  
ATOM   2211  OD1 ASP A 778      60.193   6.895-148.906  1.00  0.00           O  
ATOM   2212  OD2 ASP A 778      59.211   8.304-147.551  1.00  0.00           O  
ATOM   2213  N   ALA A 779      64.497   9.279-147.848  1.00  0.00           N  
ATOM   2214  CA  ALA A 779      65.609  10.224-147.774  1.00  0.00           C  
ATOM   2215  C   ALA A 779      66.659   9.930-148.847  1.00  0.00           C  
ATOM   2216  O   ALA A 779      67.065  10.829-149.586  1.00  0.00           O  
ATOM   2217  CB  ALA A 779      66.234  10.199-146.393  1.00  0.00           C  
ATOM   2218  N   VAL A 780      67.084   8.671-148.941  1.00  0.00           N  
ATOM   2219  CA  VAL A 780      68.086   8.279-149.939  1.00  0.00           C  
ATOM   2220  C   VAL A 780      67.516   8.360-151.357  1.00  0.00           C  
ATOM   2221  O   VAL A 780      68.217   8.751-152.277  1.00  0.00           O  
ATOM   2222  CB  VAL A 780      68.683   6.874-149.662  1.00  0.00           C  
ATOM   2223  CG1 VAL A 780      67.607   5.815-149.672  1.00  0.00           C  
ATOM   2224  CG2 VAL A 780      69.762   6.542-150.675  1.00  0.00           C  
ATOM   2225  N   GLU A 781      66.242   8.016-151.520  1.00  0.00           N  
ATOM   2226  CA  GLU A 781      65.571   8.124-152.819  1.00  0.00           C  
ATOM   2227  C   GLU A 781      65.488   9.582-153.307  1.00  0.00           C  
ATOM   2228  O   GLU A 781      65.522   9.845-154.510  1.00  0.00           O  
ATOM   2229  CB  GLU A 781      64.165   7.483-152.772  1.00  0.00           C  
ATOM   2230  CG  GLU A 781      64.042   6.103-153.469  1.00  0.00           C  
ATOM   2231  CD  GLU A 781      64.888   4.988-152.830  1.00  0.00           C  
ATOM   2232  OE1 GLU A 781      64.711   4.685-151.625  1.00  0.00           O  
ATOM   2233  OE2 GLU A 781      65.719   4.388-153.547  1.00  0.00           O  
ATOM   2234  N   GLN A 782      65.392  10.522-152.371  1.00  0.00           N  
ATOM   2235  CA  GLN A 782      65.266  11.944-152.710  1.00  0.00           C  
ATOM   2236  C   GLN A 782      66.604  12.682-152.741  1.00  0.00           C  
ATOM   2237  O   GLN A 782      66.641  13.874-153.019  1.00  0.00           O  
ATOM   2238  CB  GLN A 782      64.320  12.643-151.728  1.00  0.00           C  
ATOM   2239  CG  GLN A 782      62.864  12.234-151.881  1.00  0.00           C  
ATOM   2240  CD  GLN A 782      62.007  12.642-150.699  1.00  0.00           C  
ATOM   2241  OE1 GLN A 782      62.284  13.638-150.024  1.00  0.00           O  
ATOM   2242  NE2 GLN A 782      60.953  11.870-150.443  1.00  0.00           N  
ATOM   2243  N   GLY A 783      67.697  11.988-152.446  1.00  0.00           N  
ATOM   2244  CA  GLY A 783      69.025  12.584-152.531  1.00  0.00           C  
ATOM   2245  C   GLY A 783      69.566  13.198-151.253  1.00  0.00           C  
ATOM   2246  O   GLY A 783      70.741  13.556-151.202  1.00  0.00           O  
ATOM   2247  N   VAL A 784      68.736  13.332-150.220  1.00  0.00           N  
ATOM   2248  CA  VAL A 784      69.208  13.869-148.938  1.00  0.00           C  
ATOM   2249  C   VAL A 784      70.426  13.084-148.470  1.00  0.00           C  
ATOM   2250  O   VAL A 784      71.521  13.634-148.369  1.00  0.00           O  
ATOM   2251  CB  VAL A 784      68.125  13.828-147.841  1.00  0.00           C  
ATOM   2252  CG1 VAL A 784      68.755  14.032-146.470  1.00  0.00           C  
ATOM   2253  CG2 VAL A 784      67.069  14.883-148.108  1.00  0.00           C  
ATOM   2254  N   ILE A 785      70.225  11.800-148.189  1.00  0.00           N  
ATOM   2255  CA  ILE A 785      71.333  10.882-147.954  1.00  0.00           C  
ATOM   2256  C   ILE A 785      71.794  10.392-149.315  1.00  0.00           C  
ATOM   2257  O   ILE A 785      70.976  10.118-150.196  1.00  0.00           O  
ATOM   2258  CB  ILE A 785      70.932   9.698-147.067  1.00  0.00           C  
ATOM   2259  CG1 ILE A 785      70.685  10.187-145.639  1.00  0.00           C  
ATOM   2260  CG2 ILE A 785      72.023   8.631-147.080  1.00  0.00           C  
ATOM   2261  CD1 ILE A 785      70.155   9.119-144.708  1.00  0.00           C  
ATOM   2262  N   ASN A 786      73.106  10.297-149.481  1.00  0.00           N  
ATOM   2263  CA  ASN A 786      73.691  10.066-150.787  1.00  0.00           C  
ATOM   2264  C   ASN A 786      73.437   8.653-151.316  1.00  0.00           C  
ATOM   2265  O   ASN A 786      72.755   8.483-152.326  1.00  0.00           O  
ATOM   2266  CB  ASN A 786      75.184  10.366-150.732  1.00  0.00           C  
ATOM   2267  CG  ASN A 786      75.856  10.201-152.060  1.00  0.00           C  
ATOM   2268  OD1 ASN A 786      76.541  11.101-152.519  1.00  0.00           O  
ATOM   2269  ND2 ASN A 786      75.670   9.049-152.690  1.00  0.00           N  
ATOM   2270  N   ASN A 787      73.984   7.652-150.635  1.00  0.00           N  
ATOM   2271  CA  ASN A 787      73.907   6.263-151.088  1.00  0.00           C  
ATOM   2272  C   ASN A 787      73.451   5.345-149.962  1.00  0.00           C  
ATOM   2273  O   ASN A 787      73.418   5.759-148.804  1.00  0.00           O  
ATOM   2274  CB  ASN A 787      75.268   5.815-151.605  1.00  0.00           C  
ATOM   2275  CG  ASN A 787      76.353   5.947-150.563  1.00  0.00           C  
ATOM   2276  OD1 ASN A 787      76.488   5.100-149.682  1.00  0.00           O  
ATOM   2277  ND2 ASN A 787      77.128   7.019-150.651  1.00  0.00           N  
ATOM   2278  N   THR A 788      73.115   4.100-150.298  1.00  0.00           N  
ATOM   2279  CA  THR A 788      72.573   3.160-149.309  1.00  0.00           C  
ATOM   2280  C   THR A 788      73.631   2.486-148.453  1.00  0.00           C  
ATOM   2281  O   THR A 788      73.283   1.736-147.542  1.00  0.00           O  
ATOM   2282  CB  THR A 788      71.732   2.042-149.952  1.00  0.00           C  
ATOM   2283  OG1 THR A 788      72.528   1.309-150.893  1.00  0.00           O  
ATOM   2284  CG2 THR A 788      70.509   2.622-150.626  1.00  0.00           C  
ATOM   2285  N   VAL A 789      74.908   2.719-148.744  1.00  0.00           N  
ATOM   2286  CA  VAL A 789      75.958   2.240-147.853  1.00  0.00           C  
ATOM   2287  C   VAL A 789      75.986   3.152-146.636  1.00  0.00           C  
ATOM   2288  O   VAL A 789      75.840   2.691-145.509  1.00  0.00           O  
ATOM   2289  CB  VAL A 789      77.330   2.178-148.542  1.00  0.00           C  
ATOM   2290  CG1 VAL A 789      78.421   1.837-147.530  1.00  0.00           C  
ATOM   2291  CG2 VAL A 789      77.291   1.153-149.661  1.00  0.00           C  
ATOM   2292  N   LEU A 790      76.146   4.448-146.882  1.00  0.00           N  
ATOM   2293  CA  LEU A 790      76.036   5.461-145.837  1.00  0.00           C  
ATOM   2294  C   LEU A 790      74.683   5.333-145.139  1.00  0.00           C  
ATOM   2295  O   LEU A 790      74.600   5.386-143.906  1.00  0.00           O  
ATOM   2296  CB  LEU A 790      76.209   6.862-146.443  1.00  0.00           C  
ATOM   2297  CG  LEU A 790      75.960   8.096-145.564  1.00  0.00           C  
ATOM   2298  CD1 LEU A 790      76.524   7.931-144.164  1.00  0.00           C  
ATOM   2299  CD2 LEU A 790      76.545   9.332-146.230  1.00  0.00           C  
ATOM   2300  N   GLY A 791      73.634   5.146-145.939  1.00  0.00           N  
ATOM   2301  CA  GLY A 791      72.275   4.977-145.431  1.00  0.00           C  
ATOM   2302  C   GLY A 791      72.179   3.816-144.471  1.00  0.00           C  
ATOM   2303  O   GLY A 791      71.718   3.971-143.338  1.00  0.00           O  
ATOM   2304  N   TYR A 792      72.648   2.657-144.914  1.00  0.00           N  
ATOM   2305  CA  TYR A 792      72.606   1.452-144.088  1.00  0.00           C  
ATOM   2306  C   TYR A 792      73.159   1.721-142.701  1.00  0.00           C  
ATOM   2307  O   TYR A 792      72.515   1.397-141.706  1.00  0.00           O  
ATOM   2308  CB  TYR A 792      73.385   0.294-144.731  1.00  0.00           C  
ATOM   2309  CG  TYR A 792      73.356  -0.967-143.898  1.00  0.00           C  
ATOM   2310  CD1 TYR A 792      72.212  -1.746-143.835  1.00  0.00           C  
ATOM   2311  CD2 TYR A 792      74.460  -1.365-143.155  1.00  0.00           C  
ATOM   2312  CE1 TYR A 792      72.167  -2.890-143.061  1.00  0.00           C  
ATOM   2313  CE2 TYR A 792      74.425  -2.514-142.385  1.00  0.00           C  
ATOM   2314  CZ  TYR A 792      73.275  -3.272-142.339  1.00  0.00           C  
ATOM   2315  OH  TYR A 792      73.218  -4.419-141.578  1.00  0.00           O  
ATOM   2316  N   PHE A 793      74.345   2.319-142.645  1.00  0.00           N  
ATOM   2317  CA  PHE A 793      75.024   2.528-141.371  1.00  0.00           C  
ATOM   2318  C   PHE A 793      74.329   3.567-140.516  1.00  0.00           C  
ATOM   2319  O   PHE A 793      74.256   3.419-139.293  1.00  0.00           O  
ATOM   2320  CB  PHE A 793      76.499   2.873-141.580  1.00  0.00           C  
ATOM   2321  CG  PHE A 793      77.341   1.673-141.873  1.00  0.00           C  
ATOM   2322  CD1 PHE A 793      77.804   1.419-143.153  1.00  0.00           C  
ATOM   2323  CD2 PHE A 793      77.626   0.764-140.871  1.00  0.00           C  
ATOM   2324  CE1 PHE A 793      78.565   0.289-143.420  1.00  0.00           C  
ATOM   2325  CE2 PHE A 793      78.375  -0.364-141.132  1.00  0.00           C  
ATOM   2326  CZ  PHE A 793      78.845  -0.603-142.408  1.00  0.00           C  
ATOM   2327  N   ILE A 794      73.796   4.606-141.149  1.00  0.00           N  
ATOM   2328  CA  ILE A 794      73.019   5.582-140.403  1.00  0.00           C  
ATOM   2329  C   ILE A 794      71.864   4.876-139.686  1.00  0.00           C  
ATOM   2330  O   ILE A 794      71.623   5.113-138.502  1.00  0.00           O  
ATOM   2331  CB  ILE A 794      72.524   6.732-141.299  1.00  0.00           C  
ATOM   2332  CG1 ILE A 794      73.711   7.635-141.649  1.00  0.00           C  
ATOM   2333  CG2 ILE A 794      71.421   7.539-140.593  1.00  0.00           C  
ATOM   2334  CD1 ILE A 794      73.464   8.580-142.791  1.00  0.00           C  
ATOM   2335  N   GLY A 795      71.180   3.984-140.392  1.00  0.00           N  
ATOM   2336  CA  GLY A 795      70.104   3.204-139.792  1.00  0.00           C  
ATOM   2337  C   GLY A 795      70.571   2.328-138.640  1.00  0.00           C  
ATOM   2338  O   GLY A 795      69.936   2.276-137.582  1.00  0.00           O  
ATOM   2339  N   ARG A 796      71.681   1.631-138.850  1.00  0.00           N  
ATOM   2340  CA  ARG A 796      72.232   0.755-137.829  1.00  0.00           C  
ATOM   2341  C   ARG A 796      72.609   1.551-136.597  1.00  0.00           C  
ATOM   2342  O   ARG A 796      72.281   1.156-135.474  1.00  0.00           O  
ATOM   2343  CB  ARG A 796      73.454   0.038-138.365  1.00  0.00           C  
ATOM   2344  CG  ARG A 796      73.128  -1.036-139.387  1.00  0.00           C  
ATOM   2345  CD  ARG A 796      73.185  -2.414-138.754  1.00  0.00           C  
ATOM   2346  NE  ARG A 796      71.939  -2.768-138.087  1.00  0.00           N  
ATOM   2347  CZ  ARG A 796      71.818  -3.742-137.190  1.00  0.00           C  
ATOM   2348  NH1 ARG A 796      72.869  -4.462-136.811  1.00  0.00           N  
ATOM   2349  NH2 ARG A 796      70.634  -3.985-136.652  1.00  0.00           N  
ATOM   2350  N   ILE A 797      73.280   2.681-136.818  1.00  0.00           N  
ATOM   2351  CA  ILE A 797      73.653   3.568-135.730  1.00  0.00           C  
ATOM   2352  C   ILE A 797      72.401   3.981-134.955  1.00  0.00           C  
ATOM   2353  O   ILE A 797      72.349   3.845-133.732  1.00  0.00           O  
ATOM   2354  CB  ILE A 797      74.405   4.811-136.227  1.00  0.00           C  
ATOM   2355  CG1 ILE A 797      75.791   4.425-136.772  1.00  0.00           C  
ATOM   2356  CG2 ILE A 797      74.581   5.803-135.085  1.00  0.00           C  
ATOM   2357  CD1 ILE A 797      76.386   5.407-137.807  1.00  0.00           C  
ATOM   2358  N   TYR A 798      71.382   4.454-135.664  1.00  0.00           N  
ATOM   2359  CA  TYR A 798      70.106   4.780-135.025  1.00  0.00           C  
ATOM   2360  C   TYR A 798      69.544   3.608-134.213  1.00  0.00           C  
ATOM   2361  O   TYR A 798      69.176   3.777-133.047  1.00  0.00           O  
ATOM   2362  CB  TYR A 798      69.073   5.213-136.058  1.00  0.00           C  
ATOM   2363  CG  TYR A 798      67.689   5.352-135.479  1.00  0.00           C  
ATOM   2364  CD1 TYR A 798      67.258   6.559-134.931  1.00  0.00           C  
ATOM   2365  CD2 TYR A 798      66.815   4.269-135.460  1.00  0.00           C  
ATOM   2366  CE1 TYR A 798      65.984   6.687-134.398  1.00  0.00           C  
ATOM   2367  CE2 TYR A 798      65.540   4.385-134.923  1.00  0.00           C  
ATOM   2368  CZ  TYR A 798      65.131   5.594-134.394  1.00  0.00           C  
ATOM   2369  OH  TYR A 798      63.868   5.700-133.866  1.00  0.00           O  
ATOM   2370  N   LEU A 799      69.469   2.432-134.833  1.00  0.00           N  
ATOM   2371  CA  LEU A 799      69.013   1.236-134.131  1.00  0.00           C  
ATOM   2372  C   LEU A 799      69.844   0.985-132.862  1.00  0.00           C  
ATOM   2373  O   LEU A 799      69.287   0.828-131.773  1.00  0.00           O  
ATOM   2374  CB  LEU A 799      69.055   0.011-135.051  1.00  0.00           C  
ATOM   2375  CG  LEU A 799      67.966  -0.072-136.130  1.00  0.00           C  
ATOM   2376  CD1 LEU A 799      68.294  -1.155-137.152  1.00  0.00           C  
ATOM   2377  CD2 LEU A 799      66.592  -0.315-135.519  1.00  0.00           C  
ATOM   2378  N   TYR A 800      71.167   0.972-132.999  1.00  0.00           N  
ATOM   2379  CA  TYR A 800      72.051   0.735-131.853  1.00  0.00           C  
ATOM   2380  C   TYR A 800      71.807   1.694-130.692  1.00  0.00           C  
ATOM   2381  O   TYR A 800      71.770   1.281-129.539  1.00  0.00           O  
ATOM   2382  CB  TYR A 800      73.524   0.854-132.258  1.00  0.00           C  
ATOM   2383  CG  TYR A 800      74.463   0.786-131.073  1.00  0.00           C  
ATOM   2384  CD1 TYR A 800      74.756  -0.428-130.463  1.00  0.00           C  
ATOM   2385  CD2 TYR A 800      75.037   1.934-130.544  1.00  0.00           C  
ATOM   2386  CE1 TYR A 800      75.606  -0.496-129.370  1.00  0.00           C  
ATOM   2387  CE2 TYR A 800      75.889   1.871-129.446  1.00  0.00           C  
ATOM   2388  CZ  TYR A 800      76.163   0.654-128.871  1.00  0.00           C  
ATOM   2389  OH  TYR A 800      76.993   0.585-127.790  1.00  0.00           O  
ATOM   2390  N   LEU A 801      71.687   2.980-131.001  1.00  0.00           N  
ATOM   2391  CA  LEU A 801      71.577   4.006-129.962  1.00  0.00           C  
ATOM   2392  C   LEU A 801      70.241   3.900-129.239  1.00  0.00           C  
ATOM   2393  O   LEU A 801      70.151   4.151-128.035  1.00  0.00           O  
ATOM   2394  CB  LEU A 801      71.744   5.408-130.564  1.00  0.00           C  
ATOM   2395  CG  LEU A 801      73.131   5.713-131.135  1.00  0.00           C  
ATOM   2396  CD1 LEU A 801      73.126   6.988-131.965  1.00  0.00           C  
ATOM   2397  CD2 LEU A 801      74.143   5.808-130.016  1.00  0.00           C  
ATOM   2398  N   THR A 802      69.207   3.535-129.987  1.00  0.00           N  
ATOM   2399  CA  THR A 802      67.893   3.324-129.417  1.00  0.00           C  
ATOM   2400  C   THR A 802      67.959   2.168-128.438  1.00  0.00           C  
ATOM   2401  O   THR A 802      67.461   2.254-127.316  1.00  0.00           O  
ATOM   2402  CB  THR A 802      66.886   2.974-130.504  1.00  0.00           C  
ATOM   2403  OG1 THR A 802      66.975   3.939-131.551  1.00  0.00           O  
ATOM   2404  CG2 THR A 802      65.480   2.968-129.940  1.00  0.00           C  
ATOM   2405  N   LYS A 803      68.597   1.093-128.885  1.00  0.00           N  
ATOM   2406  CA  LYS A 803      68.714  -0.135-128.124  1.00  0.00           C  
ATOM   2407  C   LYS A 803      69.335   0.133-126.769  1.00  0.00           C  
ATOM   2408  O   LYS A 803      68.910  -0.416-125.758  1.00  0.00           O  
ATOM   2409  CB  LYS A 803      69.566  -1.132-128.914  1.00  0.00           C  
ATOM   2410  CG  LYS A 803      69.642  -2.515-128.311  1.00  0.00           C  
ATOM   2411  CD  LYS A 803      69.695  -3.629-129.372  1.00  0.00           C  
ATOM   2412  CE  LYS A 803      70.916  -3.551-130.269  1.00  0.00           C  
ATOM   2413  NZ  LYS A 803      70.979  -4.739-131.159  1.00  0.00           N  
ATOM   2414  N   VAL A 807      70.330   1.009-126.758  1.00  0.00           N  
ATOM   2415  CA  VAL A 807      71.125   1.289-125.571  1.00  0.00           C  
ATOM   2416  C   VAL A 807      70.501   2.375-124.675  1.00  0.00           C  
ATOM   2417  O   VAL A 807      71.063   2.730-123.642  1.00  0.00           O  
ATOM   2418  CB  VAL A 807      72.555   1.647-126.006  1.00  0.00           C  
ATOM   2419  CG1 VAL A 807      73.371   2.203-124.864  1.00  0.00           C  
ATOM   2420  CG2 VAL A 807      73.221   0.404-126.573  1.00  0.00           C  
ATOM   2421  N   GLY A 808      69.337   2.893-125.065  1.00  0.00           N  
ATOM   2422  CA  GLY A 808      68.538   3.739-124.179  1.00  0.00           C  
ATOM   2423  C   GLY A 808      68.304   5.189-124.585  1.00  0.00           C  
ATOM   2424  O   GLY A 808      67.643   5.939-123.848  1.00  0.00           O  
ATOM   2425  N   ILE A 809      68.811   5.605-125.744  1.00  0.00           N  
ATOM   2426  CA  ILE A 809      68.630   6.991-126.152  1.00  0.00           C  
ATOM   2427  C   ILE A 809      67.215   7.178-126.701  1.00  0.00           C  
ATOM   2428  O   ILE A 809      66.663   6.283-127.360  1.00  0.00           O  
ATOM   2429  CB  ILE A 809      69.708   7.447-127.137  1.00  0.00           C  
ATOM   2430  CG1 ILE A 809      71.083   7.333-126.468  1.00  0.00           C  
ATOM   2431  CG2 ILE A 809      69.448   8.895-127.565  1.00  0.00           C  
ATOM   2432  CD1 ILE A 809      72.253   7.332-127.421  1.00  0.00           C  
ATOM   2433  N   SER A1142      66.627   8.332-126.388  1.00  0.00           N  
ATOM   2434  CA  SER A1142      65.239   8.623-126.725  1.00  0.00           C  
ATOM   2435  C   SER A1142      65.163   9.078-128.168  1.00  0.00           C  
ATOM   2436  O   SER A1142      65.801  10.062-128.535  1.00  0.00           O  
ATOM   2437  CB  SER A1142      64.669   9.715-125.816  1.00  0.00           C  
ATOM   2438  OG  SER A1142      64.987   9.473-124.457  1.00  0.00           O  
ATOM   2439  N   PRO A1143      64.387   8.365-128.996  1.00  0.00           N  
ATOM   2440  CA  PRO A1143      64.278   8.722-130.408  1.00  0.00           C  
ATOM   2441  C   PRO A1143      63.917  10.178-130.652  1.00  0.00           C  
ATOM   2442  O   PRO A1143      64.359  10.761-131.637  1.00  0.00           O  
ATOM   2443  CB  PRO A1143      63.162   7.807-130.913  1.00  0.00           C  
ATOM   2444  CG  PRO A1143      63.211   6.630-130.013  1.00  0.00           C  
ATOM   2445  CD  PRO A1143      63.589   7.170-128.672  1.00  0.00           C  
ATOM   2446  N   ASP A1153      63.124  10.758-129.761  1.00  0.00           N  
ATOM   2447  CA  ASP A1153      62.692  12.144-129.915  1.00  0.00           C  
ATOM   2448  C   ASP A1153      63.774  13.150-129.514  1.00  0.00           C  
ATOM   2449  O   ASP A1153      63.551  14.354-129.591  1.00  0.00           O  
ATOM   2450  CB  ASP A1153      61.409  12.400-129.109  1.00  0.00           C  
ATOM   2451  CG  ASP A1153      61.609  12.228-127.605  1.00  0.00           C  
ATOM   2452  OD1 ASP A1153      62.243  11.231-127.188  1.00  0.00           O  
ATOM   2453  OD2 ASP A1153      61.121  13.087-126.840  1.00  0.00           O  
ATOM   2454  N   LYS A1154      64.934  12.667-129.074  1.00  0.00           N  
ATOM   2455  CA  LYS A1154      66.058  13.543-128.724  1.00  0.00           C  
ATOM   2456  C   LYS A1154      67.318  13.095-129.457  1.00  0.00           C  
ATOM   2457  O   LYS A1154      68.424  13.180-128.925  1.00  0.00           O  
ATOM   2458  CB  LYS A1154      66.275  13.527-127.216  1.00  0.00           C  
ATOM   2459  CG  LYS A1154      65.017  13.850-126.437  1.00  0.00           C  
ATOM   2460  CD  LYS A1154      65.246  13.746-124.955  1.00  0.00           C  
ATOM   2461  CE  LYS A1154      63.951  13.502-124.213  1.00  0.00           C  
ATOM   2462  NZ  LYS A1154      64.235  13.214-122.783  1.00  0.00           N  
ATOM   2463  N   LEU A1155      67.121  12.641-130.695  1.00  0.00           N  
ATOM   2464  CA  LEU A1155      68.164  12.032-131.512  1.00  0.00           C  
ATOM   2465  C   LEU A1155      67.989  12.519-132.940  1.00  0.00           C  
ATOM   2466  O   LEU A1155      66.890  12.456-133.497  1.00  0.00           O  
ATOM   2467  CB  LEU A1155      68.030  10.503-131.489  1.00  0.00           C  
ATOM   2468  CG  LEU A1155      69.263   9.621-131.737  1.00  0.00           C  
ATOM   2469  CD1 LEU A1155      68.854   8.311-132.414  1.00  0.00           C  
ATOM   2470  CD2 LEU A1155      70.312  10.330-132.563  1.00  0.00           C  
ATOM   2471  N   ARG A1156      69.067  13.003-133.539  1.00  0.00           N  
ATOM   2472  CA  ARG A1156      68.997  13.489-134.904  1.00  0.00           C  
ATOM   2473  C   ARG A1156      70.323  13.290-135.620  1.00  0.00           C  
ATOM   2474  O   ARG A1156      71.364  13.110-134.986  1.00  0.00           O  
ATOM   2475  CB  ARG A1156      68.622  14.968-134.905  1.00  0.00           C  
ATOM   2476  CG  ARG A1156      69.800  15.902-134.658  1.00  0.00           C  
ATOM   2477  CD  ARG A1156      69.358  17.340-134.550  1.00  0.00           C  
ATOM   2478  NE  ARG A1156      70.471  18.228-134.226  1.00  0.00           N  
ATOM   2479  CZ  ARG A1156      70.327  19.488-133.825  1.00  0.00           C  
ATOM   2480  NH1 ARG A1156      69.118  20.035-133.704  1.00  0.00           N  
ATOM   2481  NH2 ARG A1156      71.400  20.213-133.542  1.00  0.00           N  
ATOM   2482  N   PHE A1157      70.275  13.345-136.946  1.00  0.00           N  
ATOM   2483  CA  PHE A1157      71.472  13.227-137.756  1.00  0.00           C  
ATOM   2484  C   PHE A1157      71.709  14.506-138.538  1.00  0.00           C  
ATOM   2485  O   PHE A1157      70.900  14.891-139.377  1.00  0.00           O  
ATOM   2486  CB  PHE A1157      71.354  12.033-138.690  1.00  0.00           C  
ATOM   2487  CG  PHE A1157      71.394  10.716-137.978  1.00  0.00           C  
ATOM   2488  CD1 PHE A1157      70.245  10.182-137.422  1.00  0.00           C  
ATOM   2489  CD2 PHE A1157      72.586  10.015-137.856  1.00  0.00           C  
ATOM   2490  CE1 PHE A1157      70.282   8.970-136.764  1.00  0.00           C  
ATOM   2491  CE2 PHE A1157      72.630   8.798-137.197  1.00  0.00           C  
ATOM   2492  CZ  PHE A1157      71.480   8.274-136.652  1.00  0.00           C  
ATOM   2493  N   ARG A1158      72.830  15.156-138.248  1.00  0.00           N  
ATOM   2494  CA  ARG A1158      73.162  16.438-138.842  1.00  0.00           C  
ATOM   2495  C   ARG A1158      74.300  16.276-139.829  1.00  0.00           C  
ATOM   2496  O   ARG A1158      75.306  15.630-139.544  1.00  0.00           O  
ATOM   2497  CB  ARG A1158      73.564  17.433-137.762  1.00  0.00           C  
ATOM   2498  CG  ARG A1158      73.797  18.821-138.289  1.00  0.00           C  
ATOM   2499  CD  ARG A1158      74.249  19.750-137.193  1.00  0.00           C  
ATOM   2500  NE  ARG A1158      75.659  19.564-136.858  1.00  0.00           N  
ATOM   2501  CZ  ARG A1158      76.676  19.990-137.602  1.00  0.00           C  
ATOM   2502  NH1 ARG A1158      76.469  20.640-138.742  1.00  0.00           N  
ATOM   2503  NH2 ARG A1158      77.918  19.763-137.199  1.00  0.00           N  
ATOM   2504  N   GLN A1159      74.136  16.895-140.984  1.00  0.00           N  
ATOM   2505  CA  GLN A1159      75.090  16.792-142.066  1.00  0.00           C  
ATOM   2506  C   GLN A1159      76.067  17.951-141.982  1.00  0.00           C  
ATOM   2507  O   GLN A1159      75.668  19.086-141.722  1.00  0.00           O  
ATOM   2508  CB  GLN A1159      74.328  16.854-143.382  1.00  0.00           C  
ATOM   2509  CG  GLN A1159      75.141  16.569-144.612  1.00  0.00           C  
ATOM   2510  CD  GLN A1159      74.310  16.692-145.870  1.00  0.00           C  
ATOM   2511  OE1 GLN A1159      73.407  17.530-145.961  1.00  0.00           O  
ATOM   2512  NE2 GLN A1159      74.611  15.855-146.853  1.00  0.00           N  
ATOM   2513  N   HIS A1160      77.342  17.676-142.214  1.00  0.00           N  
ATOM   2514  CA  HIS A1160      78.339  18.737-142.213  1.00  0.00           C  
ATOM   2515  C   HIS A1160      78.060  19.710-143.340  1.00  0.00           C  
ATOM   2516  O   HIS A1160      77.519  19.338-144.377  1.00  0.00           O  
ATOM   2517  CB  HIS A1160      79.752  18.176-142.366  1.00  0.00           C  
ATOM   2518  CG  HIS A1160      80.375  17.746-141.075  1.00  0.00           C  
ATOM   2519  ND1 HIS A1160      79.679  17.059-140.103  1.00  0.00           N  
ATOM   2520  CD2 HIS A1160      81.637  17.892-140.603  1.00  0.00           C  
ATOM   2521  CE1 HIS A1160      80.482  16.811-139.085  1.00  0.00           C  
ATOM   2522  NE2 HIS A1160      81.675  17.304-139.363  1.00  0.00           N  
ATOM   2523  N   MET A1161      78.432  20.962-143.121  1.00  0.00           N  
ATOM   2524  CA  MET A1161      78.314  21.993-144.134  1.00  0.00           C  
ATOM   2525  C   MET A1161      79.646  22.130-144.862  1.00  0.00           C  
ATOM   2526  O   MET A1161      80.659  21.588-144.414  1.00  0.00           O  
ATOM   2527  CB  MET A1161      77.903  23.306-143.477  1.00  0.00           C  
ATOM   2528  CG  MET A1161      76.682  23.146-142.587  1.00  0.00           C  
ATOM   2529  SD  MET A1161      75.926  24.698-142.109  1.00  0.00           S  
ATOM   2530  CE  MET A1161      75.154  25.214-143.649  1.00  0.00           C  
ATOM   2531  N   GLU A1448      79.632  22.854-145.982  1.00  0.00           N  
ATOM   2532  CA  GLU A1448      80.799  22.971-146.873  1.00  0.00           C  
ATOM   2533  C   GLU A1448      82.066  23.415-146.127  1.00  0.00           C  
ATOM   2534  O   GLU A1448      83.153  22.870-146.339  1.00  0.00           O  
ATOM   2535  CB  GLU A1448      80.512  23.957-148.021  1.00  0.00           C  
ATOM   2536  CG  GLU A1448      79.314  23.605-148.925  1.00  0.00           C  
ATOM   2537  CD  GLU A1448      79.607  22.509-149.945  1.00  0.00           C  
ATOM   2538  OE1 GLU A1448      78.925  22.483-150.989  1.00  0.00           O  
ATOM   2539  OE2 GLU A1448      80.509  21.675-149.715  1.00  0.00           O  
ATOM   2540  N   ASN A1449      81.904  24.393-145.241  1.00  0.00           N  
ATOM   2541  CA  ASN A1449      83.031  25.022-144.543  1.00  0.00           C  
ATOM   2542  C   ASN A1449      83.773  24.146-143.524  1.00  0.00           C  
ATOM   2543  O   ASN A1449      84.991  24.243-143.394  1.00  0.00           O  
ATOM   2544  CB  ASN A1449      82.577  26.333-143.870  1.00  0.00           C  
ATOM   2545  CG  ASN A1449      81.317  26.168-143.022  1.00  0.00           C  
ATOM   2546  OD1 ASN A1449      80.259  26.695-143.367  1.00  0.00           O  
ATOM   2547  ND2 ASN A1449      81.428  25.437-141.915  1.00  0.00           N  
ATOM   2548  N   GLU A1450      83.055  23.280-142.821  1.00  0.00           N  
ATOM   2549  CA  GLU A1450      83.628  22.611-141.648  1.00  0.00           C  
ATOM   2550  C   GLU A1450      84.515  21.386-141.952  1.00  0.00           C  
ATOM   2551  O   GLU A1450      85.086  20.811-141.022  1.00  0.00           O  
ATOM   2552  CB  GLU A1450      82.538  22.258-140.608  1.00  0.00           C  
ATOM   2553  CG  GLU A1450      81.121  22.035-141.153  1.00  0.00           C  
ATOM   2554  CD  GLU A1450      80.131  21.545-140.097  1.00  0.00           C  
ATOM   2555  OE1 GLU A1450      78.938  21.892-140.211  1.00  0.00           O  
ATOM   2556  OE2 GLU A1450      80.533  20.810-139.168  1.00  0.00           O  
ATOM   2557  N   MET A1451      84.655  21.005-143.227  1.00  0.00           N  
ATOM   2558  CA  MET A1451      85.367  19.765-143.623  1.00  0.00           C  
ATOM   2559  C   MET A1451      85.836  18.909-142.434  1.00  0.00           C  
ATOM   2560  O   MET A1451      86.485  17.873-142.605  1.00  0.00           O  
ATOM   2561  CB  MET A1451      86.555  20.069-144.551  1.00  0.00           C  
ATOM   2562  CG  MET A1451      87.665  20.917-143.938  1.00  0.00           C  
ATOM   2563  SD  MET A1451      87.572  22.640-144.462  1.00  0.00           S  
ATOM   2564  CE  MET A1451      88.071  22.516-146.186  1.00  0.00           C  
ATOM   2565  N   TYR A1454      90.739  17.611-148.053  1.00  0.00           N  
ATOM   2566  CA  TYR A1454      89.698  16.852-148.739  1.00  0.00           C  
ATOM   2567  C   TYR A1454      88.402  16.874-147.918  1.00  0.00           C  
ATOM   2568  O   TYR A1454      88.395  16.513-146.735  1.00  0.00           O  
ATOM   2569  CB  TYR A1454      90.146  15.401-148.983  1.00  0.00           C  
ATOM   2570  CG  TYR A1454      91.649  15.204-149.014  1.00  0.00           C  
ATOM   2571  CD1 TYR A1454      92.415  15.678-150.080  1.00  0.00           C  
ATOM   2572  CD2 TYR A1454      92.308  14.542-147.972  1.00  0.00           C  
ATOM   2573  CE1 TYR A1454      93.799  15.501-150.107  1.00  0.00           C  
ATOM   2574  CE2 TYR A1454      93.689  14.360-147.991  1.00  0.00           C  
ATOM   2575  CZ  TYR A1454      94.426  14.842-149.060  1.00  0.00           C  
ATOM   2576  OH  TYR A1454      95.790  14.666-149.078  1.00  0.00           O  
ATOM   2577  N   ALA A1455      87.311  17.305-148.554  1.00  0.00           N  
ATOM   2578  CA  ALA A1455      85.991  17.326-147.922  1.00  0.00           C  
ATOM   2579  C   ALA A1455      85.367  15.928-147.908  1.00  0.00           C  
ATOM   2580  O   ALA A1455      86.006  14.937-148.276  1.00  0.00           O  
ATOM   2581  CB  ALA A1455      85.072  18.313-148.640  1.00  0.00           C  
ATOM   2582  N   CYS A1456      84.116  15.854-147.470  1.00  0.00           N  
ATOM   2583  CA  CYS A1456      83.424  14.583-147.353  1.00  0.00           C  
ATOM   2584  C   CYS A1456      81.937  14.786-147.077  1.00  0.00           C  
ATOM   2585  O   CYS A1456      81.526  15.774-146.464  1.00  0.00           O  
ATOM   2586  CB  CYS A1456      84.036  13.752-146.219  1.00  0.00           C  
ATOM   2587  SG  CYS A1456      83.546  14.269-144.557  1.00  0.00           S  
ATOM   2588  N   ASP A1457      81.133  13.844-147.546  1.00  0.00           N  
ATOM   2589  CA  ASP A1457      79.748  13.757-147.132  1.00  0.00           C  
ATOM   2590  C   ASP A1457      79.824  13.185-145.736  1.00  0.00           C  
ATOM   2591  O   ASP A1457      80.363  12.098-145.539  1.00  0.00           O  
ATOM   2592  CB  ASP A1457      78.961  12.833-148.064  1.00  0.00           C  
ATOM   2593  CG  ASP A1457      77.471  12.869-147.811  1.00  0.00           C  
ATOM   2594  OD1 ASP A1457      77.024  13.641-146.934  1.00  0.00           O  
ATOM   2595  OD2 ASP A1457      76.746  12.119-148.501  1.00  0.00           O  
ATOM   2596  N   CYS A1458      79.310  13.924-144.764  1.00  0.00           N  
ATOM   2597  CA  CYS A1458      79.513  13.566-143.373  1.00  0.00           C  
ATOM   2598  C   CYS A1458      78.311  13.878-142.495  1.00  0.00           C  
ATOM   2599  O   CYS A1458      77.854  15.018-142.443  1.00  0.00           O  
ATOM   2600  CB  CYS A1458      80.732  14.299-142.843  1.00  0.00           C  
ATOM   2601  SG  CYS A1458      80.852  14.218-141.076  1.00  0.00           S  
ATOM   2602  N   TRP A1459      77.820  12.855-141.799  1.00  0.00           N  
ATOM   2603  CA  TRP A1459      76.699  12.989-140.886  1.00  0.00           C  
ATOM   2604  C   TRP A1459      77.141  12.624-139.481  1.00  0.00           C  
ATOM   2605  O   TRP A1459      77.941  11.704-139.298  1.00  0.00           O  
ATOM   2606  CB  TRP A1459      75.559  12.069-141.314  1.00  0.00           C  
ATOM   2607  CG  TRP A1459      74.928  12.464-142.608  1.00  0.00           C  
ATOM   2608  CD1 TRP A1459      75.439  12.271-143.851  1.00  0.00           C  
ATOM   2609  CD2 TRP A1459      73.663  13.122-142.790  1.00  0.00           C  
ATOM   2610  NE1 TRP A1459      74.580  12.768-144.799  1.00  0.00           N  
ATOM   2611  CE2 TRP A1459      73.480  13.296-144.175  1.00  0.00           C  
ATOM   2612  CE3 TRP A1459      72.670  13.582-141.915  1.00  0.00           C  
ATOM   2613  CZ2 TRP A1459      72.344  13.909-144.713  1.00  0.00           C  
ATOM   2614  CZ3 TRP A1459      71.540  14.194-142.451  1.00  0.00           C  
ATOM   2615  CH2 TRP A1459      71.390  14.350-143.837  1.00  0.00           C  
ATOM   2616  N   ASP A1460      76.621  13.351-138.494  1.00  0.00           N  
ATOM   2617  CA  ASP A1460      76.888  13.073-137.082  1.00  0.00           C  
ATOM   2618  C   ASP A1460      75.584  12.750-136.392  1.00  0.00           C  
ATOM   2619  O   ASP A1460      74.602  13.465-136.571  1.00  0.00           O  
ATOM   2620  CB  ASP A1460      77.478  14.299-136.379  1.00  0.00           C  
ATOM   2621  CG  ASP A1460      78.918  14.592-136.773  1.00  0.00           C  
ATOM   2622  OD1 ASP A1460      79.374  15.712-136.438  1.00  0.00           O  
ATOM   2623  OD2 ASP A1460      79.593  13.733-137.393  1.00  0.00           O  
ATOM   2624  N   ALA A1461      75.577  11.689-135.591  1.00  0.00           N  
ATOM   2625  CA  ALA A1461      74.480  11.448-134.657  1.00  0.00           C  
ATOM   2626  C   ALA A1461      74.657  12.412-133.494  1.00  0.00           C  
ATOM   2627  O   ALA A1461      75.713  12.424-132.852  1.00  0.00           O  
ATOM   2628  CB  ALA A1461      74.494  10.023-134.158  1.00  0.00           C  
ATOM   2629  N   GLU A1462      73.636  13.229-133.242  1.00  0.00           N  
ATOM   2630  CA  GLU A1462      73.639  14.159-132.116  1.00  0.00           C  
ATOM   2631  C   GLU A1462      72.444  13.896-131.204  1.00  0.00           C  
ATOM   2632  O   GLU A1462      71.339  13.609-131.671  1.00  0.00           O  
ATOM   2633  CB  GLU A1462      73.601  15.604-132.610  1.00  0.00           C  
ATOM   2634  CG  GLU A1462      74.763  15.981-133.513  1.00  0.00           C  
ATOM   2635  CD  GLU A1462      74.689  17.416-134.015  1.00  0.00           C  
ATOM   2636  OE1 GLU A1462      73.571  17.973-134.119  1.00  0.00           O  
ATOM   2637  OE2 GLU A1462      75.760  17.986-134.311  1.00  0.00           O  
ATOM   2638  N   SER A1463      72.672  13.993-129.903  1.00  0.00           N  
ATOM   2639  CA  SER A1463      71.615  13.780-128.934  1.00  0.00           C  
ATOM   2640  C   SER A1463      71.350  15.084-128.225  1.00  0.00           C  
ATOM   2641  O   SER A1463      72.292  15.812-127.899  1.00  0.00           O  
ATOM   2642  CB  SER A1463      72.008  12.702-127.921  1.00  0.00           C  
ATOM   2643  OG  SER A1463      73.278  12.956-127.335  1.00  0.00           O  
ATOM   2644  N   LYS A1464      70.070  15.375-128.001  1.00  0.00           N  
ATOM   2645  CA  LYS A1464      69.664  16.589-127.306  1.00  0.00           C  
ATOM   2646  C   LYS A1464      69.847  16.345-125.827  1.00  0.00           C  
ATOM   2647  O   LYS A1464      69.287  15.398-125.279  1.00  0.00           O  
ATOM   2648  CB  LYS A1464      68.206  16.933-127.604  1.00  0.00           C  
ATOM   2649  CG  LYS A1464      67.853  18.420-127.471  1.00  0.00           C  
ATOM   2650  CD  LYS A1464      67.656  18.846-126.024  1.00  0.00           C  
ATOM   2651  CE  LYS A1464      66.792  20.097-125.923  1.00  0.00           C  
ATOM   2652  NZ  LYS A1464      65.385  19.840-126.334  1.00  0.00           N  
ATOM   2653  N   THR A1465      70.631  17.205-125.188  1.00  0.00           N  
ATOM   2654  CA  THR A1465      71.041  16.997-123.809  1.00  0.00           C  
ATOM   2655  C   THR A1465      71.013  18.305-123.029  1.00  0.00           C  
ATOM   2656  O   THR A1465      70.622  19.337-123.561  1.00  0.00           O  
ATOM   2657  CB  THR A1465      72.447  16.385-123.758  1.00  0.00           C  
ATOM   2658  OG1 THR A1465      72.745  16.016-122.412  1.00  0.00           O  
ATOM   2659  CG2 THR A1465      73.488  17.369-124.249  1.00  0.00           C  
ATOM   2660  N   SER A1475      71.420  18.258-121.765  1.00  0.00           N  
ATOM   2661  CA  SER A1475      71.445  19.455-120.928  1.00  0.00           C  
ATOM   2662  C   SER A1475      72.579  20.369-121.353  1.00  0.00           C  
ATOM   2663  O   SER A1475      72.579  21.551-121.040  1.00  0.00           O  
ATOM   2664  CB  SER A1475      71.606  19.089-119.455  1.00  0.00           C  
ATOM   2665  OG  SER A1475      72.917  18.641-119.189  1.00  0.00           O  
ATOM   2666  N   TYR A1684      73.558  19.804-122.050  1.00  0.00           N  
ATOM   2667  CA  TYR A1684      74.610  20.589-122.674  1.00  0.00           C  
ATOM   2668  C   TYR A1684      74.237  21.007-124.101  1.00  0.00           C  
ATOM   2669  O   TYR A1684      75.086  21.484-124.842  1.00  0.00           O  
ATOM   2670  CB  TYR A1684      75.904  19.779-122.702  1.00  0.00           C  
ATOM   2671  CG  TYR A1684      76.467  19.440-121.337  1.00  0.00           C  
ATOM   2672  CD1 TYR A1684      76.188  18.226-120.730  1.00  0.00           C  
ATOM   2673  CD2 TYR A1684      77.297  20.329-120.663  1.00  0.00           C  
ATOM   2674  CE1 TYR A1684      76.715  17.912-119.479  1.00  0.00           C  
ATOM   2675  CE2 TYR A1684      77.830  20.019-119.416  1.00  0.00           C  
ATOM   2676  CZ  TYR A1684      77.534  18.811-118.829  1.00  0.00           C  
ATOM   2677  OH  TYR A1684      78.058  18.494-117.593  1.00  0.00           O  
ATOM   2678  N   GLY A1692      72.975  20.839-124.485  1.00  0.00           N  
ATOM   2679  CA  GLY A1692      72.537  21.103-125.858  1.00  0.00           C  
ATOM   2680  C   GLY A1692      72.660  19.869-126.731  1.00  0.00           C  
ATOM   2681  O   GLY A1692      72.964  18.784-126.241  1.00  0.00           O  
ATOM   2682  N   TRP A1693      72.407  20.026-128.026  1.00  0.00           N  
ATOM   2683  CA  TRP A1693      72.636  18.942-128.977  1.00  0.00           C  
ATOM   2684  C   TRP A1693      74.128  18.693-129.088  1.00  0.00           C  
ATOM   2685  O   TRP A1693      74.864  19.615-129.407  1.00  0.00           O  
ATOM   2686  CB  TRP A1693      72.096  19.307-130.353  1.00  0.00           C  
ATOM   2687  CG  TRP A1693      70.622  19.292-130.430  1.00  0.00           C  
ATOM   2688  CD1 TRP A1693      69.788  20.353-130.278  1.00  0.00           C  
ATOM   2689  CD2 TRP A1693      69.793  18.154-130.686  1.00  0.00           C  
ATOM   2690  NE1 TRP A1693      68.484  19.950-130.424  1.00  0.00           N  
ATOM   2691  CE2 TRP A1693      68.459  18.604-130.680  1.00  0.00           C  
ATOM   2692  CE3 TRP A1693      70.048  16.796-130.922  1.00  0.00           C  
ATOM   2693  CZ2 TRP A1693      67.378  17.747-130.905  1.00  0.00           C  
ATOM   2694  CZ3 TRP A1693      68.970  15.939-131.140  1.00  0.00           C  
ATOM   2695  CH2 TRP A1693      67.653  16.422-131.132  1.00  0.00           C  
ATOM   2696  N   ILE A1700      74.573  17.464-128.821  1.00  0.00           N  
ATOM   2697  CA  ILE A1700      76.006  17.130-128.886  1.00  0.00           C  
ATOM   2698  C   ILE A1700      76.253  15.890-129.754  1.00  0.00           C  
ATOM   2699  O   ILE A1700      75.424  14.976-129.784  1.00  0.00           O  
ATOM   2700  CB  ILE A1700      76.618  16.926-127.468  1.00  0.00           C  
ATOM   2701  CG1 ILE A1700      76.288  15.542-126.902  1.00  0.00           C  
ATOM   2702  CG2 ILE A1700      76.123  17.998-126.510  1.00  0.00           C  
ATOM   2703  CD1 ILE A1700      76.764  15.350-125.478  1.00  0.00           C  
ATOM   2704  N   GLU A1701      77.395  15.866-130.447  1.00  0.00           N  
ATOM   2705  CA  GLU A1701      77.714  14.773-131.370  1.00  0.00           C  
ATOM   2706  C   GLU A1701      78.254  13.575-130.592  1.00  0.00           C  
ATOM   2707  O   GLU A1701      79.132  13.712-129.734  1.00  0.00           O  
ATOM   2708  CB  GLU A1701      78.649  15.238-132.513  1.00  0.00           C  
ATOM   2709  CG  GLU A1701      80.158  15.028-132.358  1.00  0.00           C  
ATOM   2710  CD  GLU A1701      80.669  13.750-133.048  1.00  0.00           C  
ATOM   2711  OE1 GLU A1701      80.227  12.634-132.685  1.00  0.00           O  
ATOM   2712  OE2 GLU A1701      81.533  13.865-133.950  1.00  0.00           O  
ATOM   2713  N   ILE A1702      77.695  12.402-130.875  1.00  0.00           N  
ATOM   2714  CA  ILE A1702      78.022  11.199-130.119  1.00  0.00           C  
ATOM   2715  C   ILE A1702      78.412  10.019-131.008  1.00  0.00           C  
ATOM   2716  O   ILE A1702      79.028   9.070-130.524  1.00  0.00           O  
ATOM   2717  CB  ILE A1702      76.875  10.818-129.158  1.00  0.00           C  
ATOM   2718  CG1 ILE A1702      75.558  10.620-129.915  1.00  0.00           C  
ATOM   2719  CG2 ILE A1702      76.695  11.904-128.100  1.00  0.00           C  
ATOM   2720  CD1 ILE A1702      74.421  10.145-129.035  1.00  0.00           C  
ATOM   2721  N   VAL A1703      78.047  10.061-132.289  1.00  0.00           N  
ATOM   2722  CA  VAL A1703      78.603   9.127-133.273  1.00  0.00           C  
ATOM   2723  C   VAL A1703      78.884   9.832-134.599  1.00  0.00           C  
ATOM   2724  O   VAL A1703      77.959  10.302-135.260  1.00  0.00           O  
ATOM   2725  CB  VAL A1703      77.670   7.936-133.546  1.00  0.00           C  
ATOM   2726  CG1 VAL A1703      78.314   6.986-134.530  1.00  0.00           C  
ATOM   2727  CG2 VAL A1703      77.355   7.211-132.278  1.00  0.00           C  
ATOM   2728  N   GLY A1704      80.160   9.913-134.973  1.00  0.00           N  
ATOM   2729  CA  GLY A1704      80.552  10.420-136.284  1.00  0.00           C  
ATOM   2730  C   GLY A1704      80.247   9.405-137.374  1.00  0.00           C  
ATOM   2731  O   GLY A1704      80.190   8.201-137.109  1.00  0.00           O  
ATOM   2732  N   CYS A1705      80.033   9.891-138.598  1.00  0.00           N  
ATOM   2733  CA  CYS A1705      79.805   9.014-139.749  1.00  0.00           C  
ATOM   2734  C   CYS A1705      80.189   9.683-141.072  1.00  0.00           C  
ATOM   2735  O   CYS A1705      79.364  10.321-141.724  1.00  0.00           O  
ATOM   2736  CB  CYS A1705      78.353   8.548-139.792  1.00  0.00           C  
ATOM   2737  SG  CYS A1705      78.129   7.095-140.817  1.00  0.00           S  
ATOM   2738  N   ALA A1706      81.452   9.517-141.457  1.00  0.00           N  
ATOM   2739  CA  ALA A1706      82.005  10.161-142.645  1.00  0.00           C  
ATOM   2740  C   ALA A1706      81.919   9.238-143.843  1.00  0.00           C  
ATOM   2741  O   ALA A1706      81.886   8.016-143.691  1.00  0.00           O  
ATOM   2742  CB  ALA A1706      83.448  10.553-142.408  1.00  0.00           C  
ATOM   2743  N   ASP A1707      81.870   9.849-145.027  1.00  0.00           N  
ATOM   2744  CA  ASP A1707      81.947   9.149-146.304  1.00  0.00           C  
ATOM   2745  C   ASP A1707      83.039   9.856-147.091  1.00  0.00           C  
ATOM   2746  O   ASP A1707      82.898  11.030-147.409  1.00  0.00           O  
ATOM   2747  CB  ASP A1707      80.607   9.234-147.048  1.00  0.00           C  
ATOM   2748  CG  ASP A1707      80.542   8.321-148.274  1.00  0.00           C  
ATOM   2749  OD1 ASP A1707      81.590   8.030-148.890  1.00  0.00           O  
ATOM   2750  OD2 ASP A1707      79.422   7.893-148.625  1.00  0.00           O  
ATOM   2751  N   ARG A1708      84.122   9.152-147.399  1.00  0.00           N  
ATOM   2752  CA  ARG A1708      85.278   9.782-148.025  1.00  0.00           C  
ATOM   2753  C   ARG A1708      85.667   9.098-149.317  1.00  0.00           C  
ATOM   2754  O   ARG A1708      85.521   7.889-149.451  1.00  0.00           O  
ATOM   2755  CB  ARG A1708      86.476   9.757-147.078  1.00  0.00           C  
ATOM   2756  CG  ARG A1708      86.190  10.296-145.693  1.00  0.00           C  
ATOM   2757  CD  ARG A1708      87.471  10.459-144.878  1.00  0.00           C  
ATOM   2758  NE  ARG A1708      87.194  11.052-143.573  1.00  0.00           N  
ATOM   2759  CZ  ARG A1708      86.886  12.335-143.375  1.00  0.00           C  
ATOM   2760  NH1 ARG A1708      86.846  13.205-144.387  1.00  0.00           N  
ATOM   2761  NH2 ARG A1708      86.632  12.760-142.139  1.00  0.00           N  
ATOM   2762  N   SER A1709      86.166   9.895-150.259  1.00  0.00           N  
ATOM   2763  CA  SER A1709      86.801   9.394-151.470  1.00  0.00           C  
ATOM   2764  C   SER A1709      88.311   9.481-151.280  1.00  0.00           C  
ATOM   2765  O   SER A1709      88.993   8.459-151.302  1.00  0.00           O  
ATOM   2766  CB  SER A1709      86.360  10.208-152.692  1.00  0.00           C  
ATOM   2767  OG  SER A1709      84.948  10.235-152.798  1.00  0.00           O  
ATOM   2768  N   CYS A1710      88.814  10.702-151.070  1.00  0.00           N  
ATOM   2769  CA  CYS A1710      90.237  10.954-150.799  1.00  0.00           C  
ATOM   2770  C   CYS A1710      90.457  11.162-149.308  1.00  0.00           C  
ATOM   2771  O   CYS A1710      89.819  12.017-148.690  1.00  0.00           O  
ATOM   2772  CB  CYS A1710      90.724  12.195-151.545  1.00  0.00           C  
ATOM   2773  SG  CYS A1710      90.615  12.070-153.334  1.00  0.00           S  
ATOM   2774  N   TYR A1711      91.372  10.384-148.740  1.00  0.00           N  
ATOM   2775  CA  TYR A1711      91.623  10.409-147.301  1.00  0.00           C  
ATOM   2776  C   TYR A1711      93.014   9.841-146.999  1.00  0.00           C  
ATOM   2777  O   TYR A1711      93.819   9.650-147.913  1.00  0.00           O  
ATOM   2778  CB  TYR A1711      90.510   9.647-146.567  1.00  0.00           C  
ATOM   2779  CG  TYR A1711      90.344   8.215-147.018  1.00  0.00           C  
ATOM   2780  CD1 TYR A1711      90.909   7.170-146.299  1.00  0.00           C  
ATOM   2781  CD2 TYR A1711      89.625   7.909-148.168  1.00  0.00           C  
ATOM   2782  CE1 TYR A1711      90.764   5.857-146.711  1.00  0.00           C  
ATOM   2783  CE2 TYR A1711      89.474   6.603-148.590  1.00  0.00           C  
ATOM   2784  CZ  TYR A1711      90.046   5.577-147.856  1.00  0.00           C  
ATOM   2785  OH  TYR A1711      89.904   4.269-148.261  1.00  0.00           O  
ATOM   2786  N   ASP A1725      93.283   9.566-145.724  1.00  0.00           N  
ATOM   2787  CA  ASP A1725      94.640   9.293-145.236  1.00  0.00           C  
ATOM   2788  C   ASP A1725      95.332   8.063-145.825  1.00  0.00           C  
ATOM   2789  O   ASP A1725      96.567   8.006-145.859  1.00  0.00           O  
ATOM   2790  CB  ASP A1725      94.623   9.172-143.714  1.00  0.00           C  
ATOM   2791  CG  ASP A1725      94.172  10.444-143.042  1.00  0.00           C  
ATOM   2792  OD1 ASP A1725      94.915  11.448-143.102  1.00  0.00           O  
ATOM   2793  OD2 ASP A1725      93.067  10.440-142.465  1.00  0.00           O  
ATOM   2794  N   LEU A1726      94.550   7.083-146.276  1.00  0.00           N  
ATOM   2795  CA  LEU A1726      95.109   5.868-146.881  1.00  0.00           C  
ATOM   2796  C   LEU A1726      96.028   6.205-148.063  1.00  0.00           C  
ATOM   2797  O   LEU A1726      97.121   5.646-148.187  1.00  0.00           O  
ATOM   2798  CB  LEU A1726      93.983   4.921-147.324  1.00  0.00           C  
ATOM   2799  CG  LEU A1726      94.383   3.530-147.837  1.00  0.00           C  
ATOM   2800  CD1 LEU A1726      95.082   2.718-146.747  1.00  0.00           C  
ATOM   2801  CD2 LEU A1726      93.164   2.785-148.363  1.00  0.00           C  
ATOM   2802  N   SER A1727      95.577   7.126-148.914  1.00  0.00           N  
ATOM   2803  CA  SER A1727      96.356   7.593-150.059  1.00  0.00           C  
ATOM   2804  C   SER A1727      97.653   8.270-149.612  1.00  0.00           C  
ATOM   2805  O   SER A1727      98.703   8.071-150.223  1.00  0.00           O  
ATOM   2806  CB  SER A1727      95.538   8.585-150.893  1.00  0.00           C  
ATOM   2807  OG  SER A1727      94.171   8.217-150.947  1.00  0.00           O  
ATOM   2808  N   CYS A1728      97.568   9.071-148.549  1.00  0.00           N  
ATOM   2809  CA  CYS A1728      98.719   9.818-148.039  1.00  0.00           C  
ATOM   2810  C   CYS A1728      99.817   8.885-147.565  1.00  0.00           C  
ATOM   2811  O   CYS A1728     100.947   8.965-148.035  1.00  0.00           O  
ATOM   2812  CB  CYS A1728      98.299  10.739-146.895  1.00  0.00           C  
ATOM   2813  SG  CYS A1728      97.279  12.132-147.417  1.00  0.00           S  
ATOM   2814  N   HIS A1729      99.475   7.997-146.639  1.00  0.00           N  
ATOM   2815  CA  HIS A1729     100.426   7.004-146.128  1.00  0.00           C  
ATOM   2816  C   HIS A1729     101.081   6.207-147.257  1.00  0.00           C  
ATOM   2817  O   HIS A1729     102.293   5.961-147.238  1.00  0.00           O  
ATOM   2818  CB  HIS A1729      99.734   6.032-145.168  1.00  0.00           C  
ATOM   2819  CG  HIS A1729      99.284   6.665-143.889  1.00  0.00           C  
ATOM   2820  ND1 HIS A1729     100.156   7.284-143.019  1.00  0.00           N  
ATOM   2821  CD2 HIS A1729      98.056   6.765-143.327  1.00  0.00           C  
ATOM   2822  CE1 HIS A1729      99.483   7.744-141.980  1.00  0.00           C  
ATOM   2823  NE2 HIS A1729      98.208   7.441-142.141  1.00  0.00           N  
ATOM   2824  N   ALA A1730     100.264   5.811-148.233  1.00  0.00           N  
ATOM   2825  CA  ALA A1730     100.721   5.006-149.357  1.00  0.00           C  
ATOM   2826  C   ALA A1730     101.932   5.646-150.037  1.00  0.00           C  
ATOM   2827  O   ALA A1730     102.994   5.026-150.130  1.00  0.00           O  
ATOM   2828  CB  ALA A1730      99.585   4.795-150.353  1.00  0.00           C  
ATOM   2829  N   ARG A1731     101.774   6.889-150.491  1.00  0.00           N  
ATOM   2830  CA  ARG A1731     102.862   7.615-151.161  1.00  0.00           C  
ATOM   2831  C   ARG A1731     103.918   8.125-150.177  1.00  0.00           C  
ATOM   2832  O   ARG A1731     105.061   8.367-150.561  1.00  0.00           O  
ATOM   2833  CB  ARG A1731     102.320   8.765-152.030  1.00  0.00           C  
ATOM   2834  CG  ARG A1731     101.607   9.889-151.276  1.00  0.00           C  
ATOM   2835  CD  ARG A1731     100.978  10.924-152.221  1.00  0.00           C  
ATOM   2836  NE  ARG A1731      99.848  11.608-151.587  1.00  0.00           N  
ATOM   2837  CZ  ARG A1731      99.947  12.555-150.651  1.00  0.00           C  
ATOM   2838  NH1 ARG A1731     101.134  12.969-150.215  1.00  0.00           N  
ATOM   2839  NH2 ARG A1731      98.844  13.094-150.139  1.00  0.00           N  
ATOM   2840  N   ALA A1732     103.533   8.283-148.914  1.00  0.00           N  
ATOM   2841  CA  ALA A1732     104.478   8.621-147.845  1.00  0.00           C  
ATOM   2842  C   ALA A1732     105.533   7.525-147.664  1.00  0.00           C  
ATOM   2843  O   ALA A1732     106.732   7.803-147.660  1.00  0.00           O  
ATOM   2844  CB  ALA A1732     103.726   8.854-146.526  1.00  0.00           C  
ATOM   2845  N   THR A1733     105.070   6.284-147.521  1.00  0.00           N  
ATOM   2846  CA  THR A1733     105.941   5.136-147.246  1.00  0.00           C  
ATOM   2847  C   THR A1733     106.435   4.439-148.515  1.00  0.00           C  
ATOM   2848  O   THR A1733     107.362   3.632-148.453  1.00  0.00           O  
ATOM   2849  CB  THR A1733     105.210   4.085-146.376  1.00  0.00           C  
ATOM   2850  OG1 THR A1733     104.080   3.572-147.090  1.00  0.00           O  
ATOM   2851  CG2 THR A1733     104.738   4.700-145.060  1.00  0.00           C  
ATOM   2852  N   LYS A1734     105.813   4.760-149.652  1.00  0.00           N  
ATOM   2853  CA  LYS A1734     106.080   4.109-150.947  1.00  0.00           C  
ATOM   2854  C   LYS A1734     105.595   2.648-150.975  1.00  0.00           C  
ATOM   2855  O   LYS A1734     106.140   1.820-151.704  1.00  0.00           O  
ATOM   2856  CB  LYS A1734     107.569   4.196-151.337  1.00  0.00           C  
ATOM   2857  CG  LYS A1734     108.203   5.596-151.244  1.00  0.00           C  
ATOM   2858  CD  LYS A1734     109.724   5.519-151.456  1.00  0.00           C  
ATOM   2859  CE  LYS A1734     110.435   6.856-151.237  1.00  0.00           C  
ATOM   2860  NZ  LYS A1734     110.471   7.707-152.460  1.00  0.00           N  
ATOM   2861  N   VAL A1735     104.569   2.348-150.177  1.00  0.00           N  
ATOM   2862  CA  VAL A1735     103.943   1.025-150.138  1.00  0.00           C  
ATOM   2863  C   VAL A1735     102.522   1.157-150.698  1.00  0.00           C  
ATOM   2864  O   VAL A1735     101.698   1.856-150.107  1.00  0.00           O  
ATOM   2865  CB  VAL A1735     103.853   0.478-148.686  1.00  0.00           C  
ATOM   2866  CG1 VAL A1735     103.240  -0.920-148.671  1.00  0.00           C  
ATOM   2867  CG2 VAL A1735     105.222   0.480-148.011  1.00  0.00           C  
ATOM   2868  N   PRO A1736     102.222   0.493-151.832  1.00  0.00           N  
ATOM   2869  CA  PRO A1736     100.884   0.659-152.410  1.00  0.00           C  
ATOM   2870  C   PRO A1736      99.783   0.117-151.496  1.00  0.00           C  
ATOM   2871  O   PRO A1736      99.903  -0.998-150.979  1.00  0.00           O  
ATOM   2872  CB  PRO A1736     100.955  -0.140-153.718  1.00  0.00           C  
ATOM   2873  CG  PRO A1736     102.053  -1.113-153.516  1.00  0.00           C  
ATOM   2874  CD  PRO A1736     103.050  -0.434-152.624  1.00  0.00           C  
ATOM   2875  N   LEU A1737      98.742   0.926-151.293  1.00  0.00           N  
ATOM   2876  CA  LEU A1737      97.581   0.565-150.470  1.00  0.00           C  
ATOM   2877  C   LEU A1737      96.313   0.690-151.326  1.00  0.00           C  
ATOM   2878  O   LEU A1737      95.552   1.662-151.229  1.00  0.00           O  
ATOM   2879  CB  LEU A1737      97.506   1.451-149.214  1.00  0.00           C  
ATOM   2880  CG  LEU A1737      98.782   1.486-148.358  1.00  0.00           C  
ATOM   2881  CD1 LEU A1737      98.649   2.435-147.169  1.00  0.00           C  
ATOM   2882  CD2 LEU A1737      99.164   0.088-147.895  1.00  0.00           C  
ATOM   2883  N   VAL A1738      96.115  -0.316-152.174  1.00  0.00           N  
ATOM   2884  CA  VAL A1738      95.057  -0.320-153.180  1.00  0.00           C  
ATOM   2885  C   VAL A1738      94.511  -1.736-153.342  1.00  0.00           C  
ATOM   2886  O   VAL A1738      95.103  -2.694-152.844  1.00  0.00           O  
ATOM   2887  CB  VAL A1738      95.598   0.176-154.538  1.00  0.00           C  
ATOM   2888  CG1 VAL A1738      96.012   1.636-154.442  1.00  0.00           C  
ATOM   2889  CG2 VAL A1738      96.778  -0.676-154.990  1.00  0.00           C  
ATOM   2890  N   ALA A1739      93.389  -1.864-154.040  1.00  0.00           N  
ATOM   2891  CA  ALA A1739      92.771  -3.164-154.265  1.00  0.00           C  
ATOM   2892  C   ALA A1739      92.781  -3.498-155.755  1.00  0.00           C  
ATOM   2893  O   ALA A1739      92.499  -2.634-156.586  1.00  0.00           O  
ATOM   2894  CB  ALA A1739      91.356  -3.157-153.734  1.00  0.00           C  
ATOM   2895  N   GLU A1740      93.106  -4.745-156.092  1.00  0.00           N  
ATOM   2896  CA  GLU A1740      93.092  -5.186-157.489  1.00  0.00           C  
ATOM   2897  C   GLU A1740      91.733  -5.752-157.882  1.00  0.00           C  
ATOM   2898  O   GLU A1740      90.985  -6.239-157.036  1.00  0.00           O  
ATOM   2899  CB  GLU A1740      94.182  -6.226-157.741  1.00  0.00           C  
ATOM   2900  CG  GLU A1740      95.584  -5.653-157.670  1.00  0.00           C  
ATOM   2901  CD  GLU A1740      96.640  -6.632-158.137  1.00  0.00           C  
ATOM   2902  OE1 GLU A1740      97.564  -6.928-157.349  1.00  0.00           O  
ATOM   2903  OE2 GLU A1740      96.547  -7.110-159.287  1.00  0.00           O  
ATOM   2904  N   LYS A1741      91.422  -5.682-159.171  1.00  0.00           N  
ATOM   2905  CA  LYS A1741      90.159  -6.192-159.688  1.00  0.00           C  
ATOM   2906  C   LYS A1741      90.375  -6.729-161.105  1.00  0.00           C  
ATOM   2907  O   LYS A1741      90.822  -5.991-161.984  1.00  0.00           O  
ATOM   2908  CB  LYS A1741      89.103  -5.085-159.690  1.00  0.00           C  
ATOM   2909  CG  LYS A1741      87.669  -5.582-159.526  1.00  0.00           C  
ATOM   2910  CD  LYS A1741      86.638  -4.577-160.052  1.00  0.00           C  
ATOM   2911  CE  LYS A1741      86.836  -3.171-159.482  1.00  0.00           C  
ATOM   2912  NZ  LYS A1741      85.704  -2.253-159.813  1.00  0.00           N  
ATOM   2913  N   PRO A1742      90.063  -8.019-161.332  1.00  0.00           N  
ATOM   2914  CA  PRO A1742      90.334  -8.648-162.619  1.00  0.00           C  
ATOM   2915  C   PRO A1742      89.312  -8.268-163.685  1.00  0.00           C  
ATOM   2916  O   PRO A1742      89.542  -8.505-164.875  1.00  0.00           O  
ATOM   2917  CB  PRO A1742      90.235 -10.137-162.296  1.00  0.00           C  
ATOM   2918  CG  PRO A1742      89.230 -10.205-161.205  1.00  0.00           C  
ATOM   2919  CD  PRO A1742      89.430  -8.960-160.387  1.00  0.00           C  
ATOM   2920  N   TYR A1765      92.423  -7.361-167.648  1.00  0.00           N  
ATOM   2921  CA  TYR A1765      92.658  -6.078-167.000  1.00  0.00           C  
ATOM   2922  C   TYR A1765      92.889  -6.257-165.498  1.00  0.00           C  
ATOM   2923  O   TYR A1765      92.446  -7.243-164.905  1.00  0.00           O  
ATOM   2924  CB  TYR A1765      91.481  -5.119-167.262  1.00  0.00           C  
ATOM   2925  CG  TYR A1765      90.258  -5.304-166.365  1.00  0.00           C  
ATOM   2926  CD1 TYR A1765      90.206  -4.722-165.096  1.00  0.00           C  
ATOM   2927  CD2 TYR A1765      89.145  -6.030-166.796  1.00  0.00           C  
ATOM   2928  CE1 TYR A1765      89.093  -4.871-164.275  1.00  0.00           C  
ATOM   2929  CE2 TYR A1765      88.022  -6.183-165.979  1.00  0.00           C  
ATOM   2930  CZ  TYR A1765      88.008  -5.598-164.720  1.00  0.00           C  
ATOM   2931  OH  TYR A1765      86.919  -5.738-163.893  1.00  0.00           O  
ATOM   2932  N   VAL A1767      93.592  -5.298-164.899  1.00  0.00           N  
ATOM   2933  CA  VAL A1767      93.823  -5.268-163.455  1.00  0.00           C  
ATOM   2934  C   VAL A1767      93.542  -3.855-162.940  1.00  0.00           C  
ATOM   2935  O   VAL A1767      94.432  -3.002-162.937  1.00  0.00           O  
ATOM   2936  CB  VAL A1767      95.274  -5.666-163.099  1.00  0.00           C  
ATOM   2937  CG1 VAL A1767      95.471  -5.657-161.587  1.00  0.00           C  
ATOM   2938  CG2 VAL A1767      95.616  -7.030-163.681  1.00  0.00           C  
ATOM   2939  N   GLU A1768      92.303  -3.611-162.514  1.00  0.00           N  
ATOM   2940  CA  GLU A1768      91.898  -2.276-162.076  1.00  0.00           C  
ATOM   2941  C   GLU A1768      92.394  -1.978-160.666  1.00  0.00           C  
ATOM   2942  O   GLU A1768      91.989  -2.629-159.704  1.00  0.00           O  
ATOM   2943  CB  GLU A1768      90.374  -2.105-162.146  1.00  0.00           C  
ATOM   2944  CG  GLU A1768      89.892  -0.697-161.752  1.00  0.00           C  
ATOM   2945  CD  GLU A1768      88.456  -0.399-162.172  1.00  0.00           C  
ATOM   2946  OE1 GLU A1768      88.063  -0.760-163.305  1.00  0.00           O  
ATOM   2947  OE2 GLU A1768      87.723   0.217-161.366  1.00  0.00           O  
ATOM   2948  N   GLU A1770      93.283  -0.994-160.559  1.00  0.00           N  
ATOM   2949  CA  GLU A1770      93.696  -0.458-159.271  1.00  0.00           C  
ATOM   2950  C   GLU A1770      92.511   0.313-158.711  1.00  0.00           C  
ATOM   2951  O   GLU A1770      92.045   1.270-159.331  1.00  0.00           O  
ATOM   2952  CB  GLU A1770      94.899   0.479-159.437  1.00  0.00           C  
ATOM   2953  CG  GLU A1770      95.540   0.936-158.128  1.00  0.00           C  
ATOM   2954  CD  GLU A1770      96.292   2.257-158.261  1.00  0.00           C  
ATOM   2955  OE1 GLU A1770      95.634   3.321-158.300  1.00  0.00           O  
ATOM   2956  OE2 GLU A1770      97.542   2.233-158.310  1.00  0.00           O  
ATOM   2957  N   VAL A1771      92.014  -0.115-157.555  1.00  0.00           N  
ATOM   2958  CA  VAL A1771      90.879   0.534-156.917  1.00  0.00           C  
ATOM   2959  C   VAL A1771      91.334   1.184-155.629  1.00  0.00           C  
ATOM   2960  O   VAL A1771      91.918   0.519-154.778  1.00  0.00           O  
ATOM   2961  CB  VAL A1771      89.763  -0.476-156.590  1.00  0.00           C  
ATOM   2962  CG1 VAL A1771      88.574   0.220-155.923  1.00  0.00           C  
ATOM   2963  CG2 VAL A1771      89.322  -1.199-157.854  1.00  0.00           C  
ATOM   2964  N   VAL A1772      91.084   2.487-155.511  1.00  0.00           N  
ATOM   2965  CA  VAL A1772      91.217   3.207-154.238  1.00  0.00           C  
ATOM   2966  C   VAL A1772      89.829   3.255-153.598  1.00  0.00           C  
ATOM   2967  O   VAL A1772      88.956   3.997-154.064  1.00  0.00           O  
ATOM   2968  CB  VAL A1772      91.794   4.649-154.392  1.00  0.00           C  
ATOM   2969  CG1 VAL A1772      93.149   4.750-153.710  1.00  0.00           C  
ATOM   2970  CG2 VAL A1772      91.864   5.088-155.871  1.00  0.00           C  
ATOM   2971  N   PRO A1773      89.608   2.452-152.541  1.00  0.00           N  
ATOM   2972  CA  PRO A1773      88.254   2.350-152.005  1.00  0.00           C  
ATOM   2973  C   PRO A1773      87.788   3.621-151.327  1.00  0.00           C  
ATOM   2974  O   PRO A1773      88.602   4.370-150.795  1.00  0.00           O  
ATOM   2975  CB  PRO A1773      88.357   1.224-150.962  1.00  0.00           C  
ATOM   2976  CG  PRO A1773      89.664   0.567-151.202  1.00  0.00           C  
ATOM   2977  CD  PRO A1773      90.552   1.609-151.789  1.00  0.00           C  
ATOM   2978  N   ASN A1774      86.482   3.861-151.372  1.00  0.00           N  
ATOM   2979  CA  ASN A1774      85.859   4.843-150.502  1.00  0.00           C  
ATOM   2980  C   ASN A1774      85.762   4.223-149.118  1.00  0.00           C  
ATOM   2981  O   ASN A1774      85.886   3.001-148.972  1.00  0.00           O  
ATOM   2982  CB  ASN A1774      84.456   5.213-150.998  1.00  0.00           C  
ATOM   2983  CG  ASN A1774      84.471   5.954-152.327  1.00  0.00           C  
ATOM   2984  OD1 ASN A1774      85.455   6.605-152.688  1.00  0.00           O  
ATOM   2985  ND2 ASN A1774      83.367   5.859-153.061  1.00  0.00           N  
ATOM   2986  N   VAL A1775      85.556   5.061-148.107  1.00  0.00           N  
ATOM   2987  CA  VAL A1775      85.259   4.566-146.766  1.00  0.00           C  
ATOM   2988  C   VAL A1775      84.059   5.267-146.149  1.00  0.00           C  
ATOM   2989  O   VAL A1775      83.872   6.476-146.312  1.00  0.00           O  
ATOM   2990  CB  VAL A1775      86.454   4.702-145.798  1.00  0.00           C  
ATOM   2991  CG1 VAL A1775      87.513   3.695-146.136  1.00  0.00           C  
ATOM   2992  CG2 VAL A1775      87.024   6.106-145.829  1.00  0.00           C  
ATOM   2993  N   ILE A1776      83.239   4.480-145.464  1.00  0.00           N  
ATOM   2994  CA  ILE A1776      82.279   5.002-144.509  1.00  0.00           C  
ATOM   2995  C   ILE A1776      82.955   4.842-143.138  1.00  0.00           C  
ATOM   2996  O   ILE A1776      83.531   3.790-142.850  1.00  0.00           O  
ATOM   2997  CB  ILE A1776      80.933   4.250-144.586  1.00  0.00           C  
ATOM   2998  CG1 ILE A1776      80.189   4.616-145.867  1.00  0.00           C  
ATOM   2999  CG2 ILE A1776      80.050   4.609-143.415  1.00  0.00           C  
ATOM   3000  CD1 ILE A1776      80.991   4.418-147.126  1.00  0.00           C  
ATOM   3001  N   GLU A1777      82.908   5.883-142.309  1.00  0.00           N  
ATOM   3002  CA  GLU A1777      83.649   5.889-141.043  1.00  0.00           C  
ATOM   3003  C   GLU A1777      82.759   6.119-139.809  1.00  0.00           C  
ATOM   3004  O   GLU A1777      82.766   7.204-139.219  1.00  0.00           O  
ATOM   3005  CB  GLU A1777      84.749   6.953-141.090  1.00  0.00           C  
ATOM   3006  CG  GLU A1777      85.725   6.797-142.244  1.00  0.00           C  
ATOM   3007  CD  GLU A1777      86.895   7.767-142.155  1.00  0.00           C  
ATOM   3008  OE1 GLU A1777      86.652   8.968-141.914  1.00  0.00           O  
ATOM   3009  OE2 GLU A1777      88.054   7.334-142.324  1.00  0.00           O  
ATOM   3010  N   PRO A1778      81.978   5.100-139.415  1.00  0.00           N  
ATOM   3011  CA  PRO A1778      81.244   5.184-138.156  1.00  0.00           C  
ATOM   3012  C   PRO A1778      82.184   5.292-136.950  1.00  0.00           C  
ATOM   3013  O   PRO A1778      83.025   4.417-136.742  1.00  0.00           O  
ATOM   3014  CB  PRO A1778      80.464   3.866-138.120  1.00  0.00           C  
ATOM   3015  CG  PRO A1778      80.420   3.403-139.533  1.00  0.00           C  
ATOM   3016  CD  PRO A1778      81.703   3.841-140.124  1.00  0.00           C  
ATOM   3017  N   SER A1779      82.039   6.359-136.172  1.00  0.00           N  
ATOM   3018  CA  SER A1779      82.960   6.649-135.082  1.00  0.00           C  
ATOM   3019  C   SER A1779      82.188   6.870-133.795  1.00  0.00           C  
ATOM   3020  O   SER A1779      81.523   7.886-133.634  1.00  0.00           O  
ATOM   3021  CB  SER A1779      83.790   7.887-135.418  1.00  0.00           C  
ATOM   3022  OG  SER A1779      84.731   8.165-134.398  1.00  0.00           O  
ATOM   3023  N   PHE A1782      82.290   5.921-132.874  1.00  0.00           N  
ATOM   3024  CA  PHE A1782      81.472   5.938-131.662  1.00  0.00           C  
ATOM   3025  C   PHE A1782      82.251   6.413-130.438  1.00  0.00           C  
ATOM   3026  O   PHE A1782      83.225   5.780-130.020  1.00  0.00           O  
ATOM   3027  CB  PHE A1782      80.894   4.548-131.397  1.00  0.00           C  
ATOM   3028  CG  PHE A1782      80.016   4.039-132.504  1.00  0.00           C  
ATOM   3029  CD1 PHE A1782      80.570   3.514-133.664  1.00  0.00           C  
ATOM   3030  CD2 PHE A1782      78.638   4.086-132.389  1.00  0.00           C  
ATOM   3031  CE1 PHE A1782      79.764   3.047-134.687  1.00  0.00           C  
ATOM   3032  CE2 PHE A1782      77.833   3.619-133.408  1.00  0.00           C  
ATOM   3033  CZ  PHE A1782      78.399   3.097-134.558  1.00  0.00           C  
ATOM   3034  N   GLY A1783      81.805   7.530-129.871  1.00  0.00           N  
ATOM   3035  CA  GLY A1783      82.382   8.070-128.651  1.00  0.00           C  
ATOM   3036  C   GLY A1783      81.617   7.491-127.494  1.00  0.00           C  
ATOM   3037  O   GLY A1783      80.607   8.049-127.074  1.00  0.00           O  
ATOM   3038  N   LEU A1784      82.108   6.372-126.976  1.00  0.00           N  
ATOM   3039  CA  LEU A1784      81.346   5.557-126.038  1.00  0.00           C  
ATOM   3040  C   LEU A1784      80.934   6.359-124.824  1.00  0.00           C  
ATOM   3041  O   LEU A1784      79.788   6.289-124.389  1.00  0.00           O  
ATOM   3042  CB  LEU A1784      82.154   4.335-125.615  1.00  0.00           C  
ATOM   3043  CG  LEU A1784      82.548   3.385-126.758  1.00  0.00           C  
ATOM   3044  CD1 LEU A1784      83.443   2.264-126.244  1.00  0.00           C  
ATOM   3045  CD2 LEU A1784      81.312   2.825-127.468  1.00  0.00           C  
ATOM   3046  N   GLY A1785      81.865   7.148-124.302  1.00  0.00           N  
ATOM   3047  CA  GLY A1785      81.596   7.995-123.139  1.00  0.00           C  
ATOM   3048  C   GLY A1785      80.342   8.832-123.275  1.00  0.00           C  
ATOM   3049  O   GLY A1785      79.456   8.781-122.425  1.00  0.00           O  
ATOM   3050  N   ARG A1786      80.261   9.591-124.359  1.00  0.00           N  
ATOM   3051  CA  ARG A1786      79.112  10.455-124.595  1.00  0.00           C  
ATOM   3052  C   ARG A1786      77.803   9.691-124.826  1.00  0.00           C  
ATOM   3053  O   ARG A1786      76.726  10.177-124.477  1.00  0.00           O  
ATOM   3054  CB  ARG A1786      79.372  11.355-125.797  1.00  0.00           C  
ATOM   3055  CG  ARG A1786      80.499  12.343-125.626  1.00  0.00           C  
ATOM   3056  CD  ARG A1786      80.346  13.449-126.644  1.00  0.00           C  
ATOM   3057  NE  ARG A1786      81.460  14.380-126.626  1.00  0.00           N  
ATOM   3058  CZ  ARG A1786      81.514  15.493-127.347  1.00  0.00           C  
ATOM   3059  NH1 ARG A1786      80.518  15.824-128.159  1.00  0.00           N  
ATOM   3060  NH2 ARG A1786      82.576  16.285-127.260  1.00  0.00           N  
ATOM   3061  N   ILE A1787      77.884   8.516-125.439  1.00  0.00           N  
ATOM   3062  CA  ILE A1787      76.692   7.699-125.613  1.00  0.00           C  
ATOM   3063  C   ILE A1787      76.168   7.386-124.214  1.00  0.00           C  
ATOM   3064  O   ILE A1787      75.012   7.668-123.877  1.00  0.00           O  
ATOM   3065  CB  ILE A1787      76.985   6.385-126.377  1.00  0.00           C  
ATOM   3066  CG1 ILE A1787      77.481   6.681-127.802  1.00  0.00           C  
ATOM   3067  CG2 ILE A1787      75.727   5.515-126.430  1.00  0.00           C  
ATOM   3068  CD1 ILE A1787      78.166   5.502-128.483  1.00  0.00           C  
ATOM   3069  N   MET A1788      77.064   6.842-123.400  1.00  0.00           N  
ATOM   3070  CA  MET A1788      76.781   6.494-122.019  1.00  0.00           C  
ATOM   3071  C   MET A1788      76.157   7.661-121.244  1.00  0.00           C  
ATOM   3072  O   MET A1788      75.177   7.478-120.521  1.00  0.00           O  
ATOM   3073  CB  MET A1788      78.074   6.029-121.336  1.00  0.00           C  
ATOM   3074  CG  MET A1788      77.870   4.950-120.295  1.00  0.00           C  
ATOM   3075  SD  MET A1788      79.400   4.087-119.901  1.00  0.00           S  
ATOM   3076  CE  MET A1788      79.978   5.047-118.507  1.00  0.00           C  
ATOM   3077  N   TYR A1789      76.713   8.860-121.396  1.00  0.00           N  
ATOM   3078  CA  TYR A1789      76.152  10.030-120.714  1.00  0.00           C  
ATOM   3079  C   TYR A1789      74.755  10.362-121.225  1.00  0.00           C  
ATOM   3080  O   TYR A1789      73.849  10.613-120.427  1.00  0.00           O  
ATOM   3081  CB  TYR A1789      77.046  11.262-120.858  1.00  0.00           C  
ATOM   3082  CG  TYR A1789      76.554  12.430-120.035  1.00  0.00           C  
ATOM   3083  CD1 TYR A1789      76.827  12.511-118.672  1.00  0.00           C  
ATOM   3084  CD2 TYR A1789      75.796  13.439-120.612  1.00  0.00           C  
ATOM   3085  CE1 TYR A1789      76.364  13.584-117.904  1.00  0.00           C  
ATOM   3086  CE2 TYR A1789      75.328  14.517-119.859  1.00  0.00           C  
ATOM   3087  CZ  TYR A1789      75.610  14.586-118.506  1.00  0.00           C  
ATOM   3088  OH  TYR A1789      75.142  15.657-117.765  1.00  0.00           O  
ATOM   3089  N   THR A1790      74.582  10.364-122.547  1.00  0.00           N  
ATOM   3090  CA  THR A1790      73.275  10.629-123.140  1.00  0.00           C  
ATOM   3091  C   THR A1790      72.243   9.673-122.578  1.00  0.00           C  
ATOM   3092  O   THR A1790      71.095  10.064-122.334  1.00  0.00           O  
ATOM   3093  CB  THR A1790      73.275  10.467-124.658  1.00  0.00           C  
ATOM   3094  OG1 THR A1790      74.226  11.365-125.239  1.00  0.00           O  
ATOM   3095  CG2 THR A1790      71.889  10.766-125.217  1.00  0.00           C  
ATOM   3096  N   VAL A1791      72.658   8.422-122.376  1.00  0.00           N  
ATOM   3097  CA  VAL A1791      71.780   7.423-121.774  1.00  0.00           C  
ATOM   3098  C   VAL A1791      71.440   7.805-120.333  1.00  0.00           C  
ATOM   3099  O   VAL A1791      70.287   7.666-119.914  1.00  0.00           O  
ATOM   3100  CB  VAL A1791      72.382   6.004-121.816  1.00  0.00           C  
ATOM   3101  CG1 VAL A1791      71.489   5.043-121.061  1.00  0.00           C  
ATOM   3102  CG2 VAL A1791      72.555   5.540-123.253  1.00  0.00           C  
ATOM   3103  N   PHE A1792      72.424   8.303-119.584  1.00  0.00           N  
ATOM   3104  CA  PHE A1792      72.159   8.729-118.211  1.00  0.00           C  
ATOM   3105  C   PHE A1792      71.095   9.802-118.197  1.00  0.00           C  
ATOM   3106  O   PHE A1792      70.140   9.709-117.435  1.00  0.00           O  
ATOM   3107  CB  PHE A1792      73.415   9.240-117.491  1.00  0.00           C  
ATOM   3108  CG  PHE A1792      74.453   8.176-117.218  1.00  0.00           C  
ATOM   3109  CD1 PHE A1792      74.090   6.898-116.820  1.00  0.00           C  
ATOM   3110  CD2 PHE A1792      75.799   8.469-117.328  1.00  0.00           C  
ATOM   3111  CE1 PHE A1792      75.049   5.933-116.570  1.00  0.00           C  
ATOM   3112  CE2 PHE A1792      76.762   7.511-117.067  1.00  0.00           C  
ATOM   3113  CZ  PHE A1792      76.387   6.245-116.692  1.00  0.00           C  
ATOM   3114  N   GLU A1793      71.239  10.808-119.052  1.00  0.00           N  
ATOM   3115  CA  GLU A1793      70.284  11.911-119.054  1.00  0.00           C  
ATOM   3116  C   GLU A1793      68.910  11.485-119.552  1.00  0.00           C  
ATOM   3117  O   GLU A1793      67.892  11.974-119.062  1.00  0.00           O  
ATOM   3118  CB  GLU A1793      70.792  13.086-119.885  1.00  0.00           C  
ATOM   3119  CG  GLU A1793      71.917  13.865-119.215  1.00  0.00           C  
ATOM   3120  CD  GLU A1793      71.874  15.366-119.498  1.00  0.00           C  
ATOM   3121  OE1 GLU A1793      70.985  15.835-120.257  1.00  0.00           O  
ATOM   3122  OE2 GLU A1793      72.742  16.077-118.944  1.00  0.00           O  
ATOM   3123  N   HIS A1794      68.882  10.570-120.511  1.00  0.00           N  
ATOM   3124  CA  HIS A1794      67.624  10.159-121.119  1.00  0.00           C  
ATOM   3125  C   HIS A1794      66.837   9.162-120.257  1.00  0.00           C  
ATOM   3126  O   HIS A1794      65.604   9.168-120.279  1.00  0.00           O  
ATOM   3127  CB  HIS A1794      67.882   9.620-122.528  1.00  0.00           C  
ATOM   3128  CG  HIS A1794      68.207  10.690-123.528  1.00  0.00           C  
ATOM   3129  ND1 HIS A1794      68.214  10.464-124.887  1.00  0.00           N  
ATOM   3130  CD2 HIS A1794      68.505  12.002-123.366  1.00  0.00           C  
ATOM   3131  CE1 HIS A1794      68.518  11.585-125.517  1.00  0.00           C  
ATOM   3132  NE2 HIS A1794      68.698  12.534-124.617  1.00  0.00           N  
ATOM   3133  N   THR A1795      67.529   8.334-119.477  1.00  0.00           N  
ATOM   3134  CA  THR A1795      66.846   7.344-118.630  1.00  0.00           C  
ATOM   3135  C   THR A1795      66.616   7.767-117.164  1.00  0.00           C  
ATOM   3136  O   THR A1795      65.869   7.106-116.453  1.00  0.00           O  
ATOM   3137  CB  THR A1795      67.602   6.017-118.622  1.00  0.00           C  
ATOM   3138  OG1 THR A1795      68.946   6.251-118.192  1.00  0.00           O  
ATOM   3139  CG2 THR A1795      67.599   5.387-120.007  1.00  0.00           C  
ATOM   3140  N   PHE A1796      67.251   8.850-116.718  1.00  0.00           N  
ATOM   3141  CA  PHE A1796      67.084   9.349-115.342  1.00  0.00           C  
ATOM   3142  C   PHE A1796      65.652   9.840-115.102  1.00  0.00           C  
ATOM   3143  O   PHE A1796      65.106  10.575-115.917  1.00  0.00           O  
ATOM   3144  CB  PHE A1796      68.082  10.486-115.079  1.00  0.00           C  
ATOM   3145  CG  PHE A1796      68.144  10.940-113.647  1.00  0.00           C  
ATOM   3146  CD1 PHE A1796      67.506  12.097-113.241  1.00  0.00           C  
ATOM   3147  CD2 PHE A1796      68.865  10.221-112.709  1.00  0.00           C  
ATOM   3148  CE1 PHE A1796      67.573  12.524-111.916  1.00  0.00           C  
ATOM   3149  CE2 PHE A1796      68.932  10.637-111.381  1.00  0.00           C  
ATOM   3150  CZ  PHE A1796      68.286  11.790-110.988  1.00  0.00           C  
ATOM   3151  N   HIS A1797      65.044   9.409-113.998  1.00  0.00           N  
ATOM   3152  CA  HIS A1797      63.691   9.837-113.617  1.00  0.00           C  
ATOM   3153  C   HIS A1797      63.583   9.909-112.102  1.00  0.00           C  
ATOM   3154  O   HIS A1797      64.200   9.116-111.395  1.00  0.00           O  
ATOM   3155  CB  HIS A1797      62.611   8.852-114.089  1.00  0.00           C  
ATOM   3156  CG  HIS A1797      62.670   8.506-115.543  1.00  0.00           C  
ATOM   3157  ND1 HIS A1797      62.172   9.331-116.526  1.00  0.00           N  
ATOM   3158  CD2 HIS A1797      63.129   7.400-116.174  1.00  0.00           C  
ATOM   3159  CE1 HIS A1797      62.348   8.759-117.704  1.00  0.00           C  
ATOM   3160  NE2 HIS A1797      62.928   7.586-117.518  1.00  0.00           N  
ATOM   3161  N   VAL A1798      62.768  10.838-111.615  1.00  0.00           N  
ATOM   3162  CA  VAL A1798      62.470  10.953-110.193  1.00  0.00           C  
ATOM   3163  C   VAL A1798      61.077  10.393-109.941  1.00  0.00           C  
ATOM   3164  O   VAL A1798      60.120  10.830-110.576  1.00  0.00           O  
ATOM   3165  CB  VAL A1798      62.503  12.422-109.749  1.00  0.00           C  
ATOM   3166  CG1 VAL A1798      62.191  12.549-108.261  1.00  0.00           C  
ATOM   3167  CG2 VAL A1798      63.856  13.029-110.075  1.00  0.00           C  
ATOM   3168  N   ARG A1799      60.957   9.445-109.014  1.00  0.00           N  
ATOM   3169  CA  ARG A1799      59.654   8.847-108.700  1.00  0.00           C  
ATOM   3170  C   ARG A1799      58.799   9.854-107.943  1.00  0.00           C  
ATOM   3171  O   ARG A1799      59.325  10.778-107.320  1.00  0.00           O  
ATOM   3172  CB  ARG A1799      59.793   7.563-107.872  1.00  0.00           C  
ATOM   3173  CG  ARG A1799      60.973   6.689-108.257  1.00  0.00           C  
ATOM   3174  CD  ARG A1799      60.720   5.198-108.091  1.00  0.00           C  
ATOM   3175  NE  ARG A1799      60.133   4.642-109.307  1.00  0.00           N  
ATOM   3176  CZ  ARG A1799      60.428   3.454-109.837  1.00  0.00           C  
ATOM   3177  NH1 ARG A1799      61.326   2.639-109.279  1.00  0.00           N  
ATOM   3178  NH2 ARG A1799      59.812   3.082-110.950  1.00  0.00           N  
ATOM   3179  N   GLU A1800      57.482   9.663-107.994  1.00  0.00           N  
ATOM   3180  CA  GLU A1800      56.542  10.560-107.320  1.00  0.00           C  
ATOM   3181  C   GLU A1800      56.648  10.501-105.795  1.00  0.00           C  
ATOM   3182  O   GLU A1800      56.158  11.399-105.110  1.00  0.00           O  
ATOM   3183  CB  GLU A1800      55.105  10.243-107.730  1.00  0.00           C  
ATOM   3184  CG  GLU A1800      54.811  10.428-109.214  1.00  0.00           C  
ATOM   3185  CD  GLU A1800      53.320  10.561-109.502  1.00  0.00           C  
ATOM   3186  OE1 GLU A1800      52.495  10.081-108.690  1.00  0.00           O  
ATOM   3187  OE2 GLU A1800      52.976  11.150-110.546  1.00  0.00           O  
ATOM   3188  N   GLY A1801      57.270   9.438-105.274  1.00  0.00           N  
ATOM   3189  CA  GLY A1801      57.536   9.294-103.840  1.00  0.00           C  
ATOM   3190  C   GLY A1801      58.193  10.526-103.238  1.00  0.00           C  
ATOM   3191  O   GLY A1801      59.306  10.897-103.634  1.00  0.00           O  
ATOM   3192  N   ASP A1802      57.493  11.140-102.275  1.00  0.00           N  
ATOM   3193  CA  ASP A1802      57.886  12.401-101.613  1.00  0.00           C  
ATOM   3194  C   ASP A1802      59.327  12.416-101.077  1.00  0.00           C  
ATOM   3195  O   ASP A1802      59.937  13.480-100.951  1.00  0.00           O  
ATOM   3196  CB  ASP A1802      56.911  12.694-100.462  1.00  0.00           C  
ATOM   3197  CG  ASP A1802      56.872  14.160-100.076  1.00  0.00           C  
ATOM   3198  OD1 ASP A1802      56.346  14.466 -98.986  1.00  0.00           O  
ATOM   3199  OD2 ASP A1802      57.352  15.008-100.858  1.00  0.00           O  
ATOM   3200  N   GLU A1803      59.851  11.228-100.767  1.00  0.00           N  
ATOM   3201  CA  GLU A1803      61.261  11.026-100.397  1.00  0.00           C  
ATOM   3202  C   GLU A1803      62.247  11.295-101.557  1.00  0.00           C  
ATOM   3203  O   GLU A1803      63.463  11.251-101.359  1.00  0.00           O  
ATOM   3204  CB  GLU A1803      61.454   9.590 -99.882  1.00  0.00           C  
ATOM   3205  CG  GLU A1803      62.756   9.336 -99.119  1.00  0.00           C  
ATOM   3206  CD  GLU A1803      63.367   7.980 -99.446  1.00  0.00           C  
ATOM   3207  OE1 GLU A1803      62.825   6.958 -98.978  1.00  0.00           O  
ATOM   3208  OE2 GLU A1803      64.389   7.933-100.167  1.00  0.00           O  
ATOM   3209  N   GLN A1804      61.727  11.562-102.758  1.00  0.00           N  
ATOM   3210  CA  GLN A1804      62.547  11.896-103.920  1.00  0.00           C  
ATOM   3211  C   GLN A1804      63.474  10.750-104.244  1.00  0.00           C  
ATOM   3212  O   GLN A1804      64.695  10.856-104.118  1.00  0.00           O  
ATOM   3213  CB  GLN A1804      63.347  13.186-103.696  1.00  0.00           C  
ATOM   3214  CG  GLN A1804      62.516  14.441-103.726  1.00  0.00           C  
ATOM   3215  CD  GLN A1804      62.126  14.817-105.130  1.00  0.00           C  
ATOM   3216  OE1 GLN A1804      61.294  14.159-105.750  1.00  0.00           O  
ATOM   3217  NE2 GLN A1804      62.731  15.878-105.648  1.00  0.00           N  
ATOM   3218  N   ARG A1805      62.876   9.638-104.638  1.00  0.00           N  
ATOM   3219  CA  ARG A1805      63.638   8.495-105.098  1.00  0.00           C  
ATOM   3220  C   ARG A1805      63.841   8.631-106.598  1.00  0.00           C  
ATOM   3221  O   ARG A1805      62.927   9.043-107.314  1.00  0.00           O  
ATOM   3222  CB  ARG A1805      62.919   7.196-104.739  1.00  0.00           C  
ATOM   3223  CG  ARG A1805      63.001   6.899-103.257  1.00  0.00           C  
ATOM   3224  CD  ARG A1805      62.206   5.673-102.848  1.00  0.00           C  
ATOM   3225  NE  ARG A1805      62.608   5.202-101.521  1.00  0.00           N  
ATOM   3226  CZ  ARG A1805      61.943   4.314-100.783  1.00  0.00           C  
ATOM   3227  NH1 ARG A1805      60.809   3.772-101.214  1.00  0.00           N  
ATOM   3228  NH2 ARG A1805      62.419   3.968 -99.592  1.00  0.00           N  
ATOM   3229  N   THR A1806      65.053   8.331-107.061  1.00  0.00           N  
ATOM   3230  CA  THR A1806      65.362   8.341-108.486  1.00  0.00           C  
ATOM   3231  C   THR A1806      65.569   6.924-108.976  1.00  0.00           C  
ATOM   3232  O   THR A1806      65.717   6.001-108.179  1.00  0.00           O  
ATOM   3233  CB  THR A1806      66.638   9.162-108.806  1.00  0.00           C  
ATOM   3234  OG1 THR A1806      67.777   8.599-108.137  1.00  0.00           O  
ATOM   3235  CG2 THR A1806      66.458  10.597-108.383  1.00  0.00           C  
ATOM   3236  N   PHE A1807      65.567   6.765-110.295  1.00  0.00           N  
ATOM   3237  CA  PHE A1807      65.979   5.518-110.932  1.00  0.00           C  
ATOM   3238  C   PHE A1807      66.339   5.777-112.382  1.00  0.00           C  
ATOM   3239  O   PHE A1807      65.912   6.776-112.956  1.00  0.00           O  
ATOM   3240  CB  PHE A1807      64.869   4.462-110.850  1.00  0.00           C  
ATOM   3241  CG  PHE A1807      63.688   4.742-111.733  1.00  0.00           C  
ATOM   3242  CD1 PHE A1807      62.737   5.664-111.360  1.00  0.00           C  
ATOM   3243  CD2 PHE A1807      63.524   4.065-112.933  1.00  0.00           C  
ATOM   3244  CE1 PHE A1807      61.640   5.922-112.178  1.00  0.00           C  
ATOM   3245  CE2 PHE A1807      62.426   4.310-113.753  1.00  0.00           C  
ATOM   3246  CZ  PHE A1807      61.487   5.240-113.378  1.00  0.00           C  
ATOM   3247  N   PHE A1808      67.127   4.875-112.960  1.00  0.00           N  
ATOM   3248  CA  PHE A1808      67.422   4.897-114.395  1.00  0.00           C  
ATOM   3249  C   PHE A1808      66.588   3.836-115.097  1.00  0.00           C  
ATOM   3250  O   PHE A1808      66.611   2.672-114.707  1.00  0.00           O  
ATOM   3251  CB  PHE A1808      68.900   4.619-114.660  1.00  0.00           C  
ATOM   3252  CG  PHE A1808      69.821   5.723-114.215  1.00  0.00           C  
ATOM   3253  CD1 PHE A1808      70.529   5.618-113.017  1.00  0.00           C  
ATOM   3254  CD2 PHE A1808      69.998   6.860-115.001  1.00  0.00           C  
ATOM   3255  CE1 PHE A1808      71.391   6.628-112.610  1.00  0.00           C  
ATOM   3256  CE2 PHE A1808      70.861   7.872-114.602  1.00  0.00           C  
ATOM   3257  CZ  PHE A1808      71.558   7.756-113.404  1.00  0.00           C  
ATOM   3258  N   SER A1809      65.855   4.244-116.132  1.00  0.00           N  
ATOM   3259  CA  SER A1809      65.071   3.315-116.945  1.00  0.00           C  
ATOM   3260  C   SER A1809      65.932   2.640-118.019  1.00  0.00           C  
ATOM   3261  O   SER A1809      65.584   2.684-119.197  1.00  0.00           O  
ATOM   3262  CB  SER A1809      63.896   4.042-117.601  1.00  0.00           C  
ATOM   3263  OG  SER A1809      64.337   4.905-118.634  1.00  0.00           O  
ATOM   3264  N   PHE A1810      67.034   2.003-117.606  1.00  0.00           N  
ATOM   3265  CA  PHE A1810      67.965   1.351-118.538  1.00  0.00           C  
ATOM   3266  C   PHE A1810      67.360   0.130-119.225  1.00  0.00           C  
ATOM   3267  O   PHE A1810      66.885  -0.773-118.559  1.00  0.00           O  
ATOM   3268  CB  PHE A1810      69.210   0.838-117.813  1.00  0.00           C  
ATOM   3269  CG  PHE A1810      70.119   1.905-117.281  1.00  0.00           C  
ATOM   3270  CD1 PHE A1810      70.765   1.716-116.067  1.00  0.00           C  
ATOM   3271  CD2 PHE A1810      70.371   3.062-117.990  1.00  0.00           C  
ATOM   3272  CE1 PHE A1810      71.629   2.668-115.567  1.00  0.00           C  
ATOM   3273  CE2 PHE A1810      71.227   4.024-117.488  1.00  0.00           C  
ATOM   3274  CZ  PHE A1810      71.858   3.825-116.278  1.00  0.00           C  
ATOM   3275  N   PRO A1811      67.412   0.068-120.560  1.00  0.00           N  
ATOM   3276  CA  PRO A1811      67.033  -1.217-121.141  1.00  0.00           C  
ATOM   3277  C   PRO A1811      67.870  -2.354-120.549  1.00  0.00           C  
ATOM   3278  O   PRO A1811      69.031  -2.144-120.219  1.00  0.00           O  
ATOM   3279  CB  PRO A1811      67.318  -1.041-122.640  1.00  0.00           C  
ATOM   3280  CG  PRO A1811      68.087   0.249-122.770  1.00  0.00           C  
ATOM   3281  CD  PRO A1811      67.767   1.070-121.577  1.00  0.00           C  
ATOM   3282  N   ALA A1814      67.271  -3.533-120.410  1.00  0.00           N  
ATOM   3283  CA  ALA A1814      67.914  -4.679-119.756  1.00  0.00           C  
ATOM   3284  C   ALA A1814      69.246  -5.037-120.397  1.00  0.00           C  
ATOM   3285  O   ALA A1814      70.190  -5.412-119.700  1.00  0.00           O  
ATOM   3286  CB  ALA A1814      66.985  -5.893-119.777  1.00  0.00           C  
ATOM   3287  N   VAL A1815      69.317  -4.911-121.722  1.00  0.00           N  
ATOM   3288  CA  VAL A1815      70.532  -5.235-122.480  1.00  0.00           C  
ATOM   3289  C   VAL A1815      71.765  -4.406-122.057  1.00  0.00           C  
ATOM   3290  O   VAL A1815      72.888  -4.834-122.292  1.00  0.00           O  
ATOM   3291  CB  VAL A1815      70.292  -5.128-124.028  1.00  0.00           C  
ATOM   3292  CG1 VAL A1815      69.955  -3.691-124.451  1.00  0.00           C  
ATOM   3293  CG2 VAL A1815      71.496  -5.641-124.803  1.00  0.00           C  
ATOM   3294  N   VAL A1816      71.565  -3.243-121.433  1.00  0.00           N  
ATOM   3295  CA  VAL A1816      72.689  -2.453-120.896  1.00  0.00           C  
ATOM   3296  C   VAL A1816      72.702  -2.279-119.369  1.00  0.00           C  
ATOM   3297  O   VAL A1816      73.721  -1.869-118.812  1.00  0.00           O  
ATOM   3298  CB  VAL A1816      72.799  -1.040-121.544  1.00  0.00           C  
ATOM   3299  CG1 VAL A1816      73.228  -1.151-122.995  1.00  0.00           C  
ATOM   3300  CG2 VAL A1816      71.498  -0.270-121.406  1.00  0.00           C  
ATOM   3301  N   ALA A1817      71.597  -2.590-118.694  1.00  0.00           N  
ATOM   3302  CA  ALA A1817      71.513  -2.425-117.233  1.00  0.00           C  
ATOM   3303  C   ALA A1817      72.681  -3.131-116.529  1.00  0.00           C  
ATOM   3304  O   ALA A1817      73.062  -4.231-116.923  1.00  0.00           O  
ATOM   3305  CB  ALA A1817      70.184  -2.954-116.717  1.00  0.00           C  
ATOM   3306  N   PRO A1818      73.256  -2.499-115.491  1.00  0.00           N  
ATOM   3307  CA  PRO A1818      74.445  -3.024-114.803  1.00  0.00           C  
ATOM   3308  C   PRO A1818      74.354  -4.519-114.517  1.00  0.00           C  
ATOM   3309  O   PRO A1818      75.345  -5.234-114.600  1.00  0.00           O  
ATOM   3310  CB  PRO A1818      74.462  -2.235-113.495  1.00  0.00           C  
ATOM   3311  CG  PRO A1818      73.850  -0.968-113.833  1.00  0.00           C  
ATOM   3312  CD  PRO A1818      72.809  -1.236-114.889  1.00  0.00           C  
ATOM   3313  N   PHE A1819      73.162  -4.957-114.142  1.00  0.00           N  
ATOM   3314  CA  PHE A1819      72.787  -6.354-114.247  1.00  0.00           C  
ATOM   3315  C   PHE A1819      71.272  -6.443-114.332  1.00  0.00           C  
ATOM   3316  O   PHE A1819      70.558  -5.546-113.880  1.00  0.00           O  
ATOM   3317  CB  PHE A1819      73.345  -7.190-113.099  1.00  0.00           C  
ATOM   3318  CG  PHE A1819      73.038  -6.651-111.743  1.00  0.00           C  
ATOM   3319  CD1 PHE A1819      71.817  -6.897-111.149  1.00  0.00           C  
ATOM   3320  CD2 PHE A1819      73.982  -5.924-111.046  1.00  0.00           C  
ATOM   3321  CE1 PHE A1819      71.535  -6.415-109.892  1.00  0.00           C  
ATOM   3322  CE2 PHE A1819      73.709  -5.443-109.783  1.00  0.00           C  
ATOM   3323  CZ  PHE A1819      72.485  -5.686-109.208  1.00  0.00           C  
ATOM   3324  N   LYS A1820      70.787  -7.522-114.928  1.00  0.00           N  
ATOM   3325  CA  LYS A1820      69.387  -7.590-115.323  1.00  0.00           C  
ATOM   3326  C   LYS A1820      68.436  -7.780-114.138  1.00  0.00           C  
ATOM   3327  O   LYS A1820      67.312  -7.298-114.167  1.00  0.00           O  
ATOM   3328  CB  LYS A1820      69.180  -8.701-116.360  1.00  0.00           C  
ATOM   3329  CG  LYS A1820      69.954  -8.522-117.679  1.00  0.00           C  
ATOM   3330  CD  LYS A1820      69.908  -9.819-118.488  1.00  0.00           C  
ATOM   3331  CE  LYS A1820      70.905  -9.855-119.622  1.00  0.00           C  
ATOM   3332  NZ  LYS A1820      70.504  -8.867-120.639  1.00  0.00           N  
ATOM   3333  N   CYS A1821      68.885  -8.456-113.088  1.00  0.00           N  
ATOM   3334  CA  CYS A1821      67.975  -8.842-112.016  1.00  0.00           C  
ATOM   3335  C   CYS A1821      68.586  -8.923-110.606  1.00  0.00           C  
ATOM   3336  O   CYS A1821      69.750  -9.258-110.430  1.00  0.00           O  
ATOM   3337  CB  CYS A1821      67.365 -10.184-112.371  1.00  0.00           C  
ATOM   3338  SG  CYS A1821      66.240 -10.734-111.139  1.00  0.00           S  
ATOM   3339  N   SER A1822      67.774  -8.623-109.600  1.00  0.00           N  
ATOM   3340  CA  SER A1822      68.213  -8.675-108.216  1.00  0.00           C  
ATOM   3341  C   SER A1822      67.407  -9.726-107.465  1.00  0.00           C  
ATOM   3342  O   SER A1822      66.182  -9.670-107.452  1.00  0.00           O  
ATOM   3343  CB  SER A1822      68.028  -7.313-107.555  1.00  0.00           C  
ATOM   3344  OG  SER A1822      68.521  -7.334-106.230  1.00  0.00           O  
ATOM   3345  N   VAL A1830      68.097 -10.683-106.851  1.00  0.00           N  
ATOM   3346  CA  VAL A1830      67.457 -11.646-105.969  1.00  0.00           C  
ATOM   3347  C   VAL A1830      67.451 -11.064-104.559  1.00  0.00           C  
ATOM   3348  O   VAL A1830      68.515 -10.816-103.985  1.00  0.00           O  
ATOM   3349  CB  VAL A1830      68.203 -12.984-105.962  1.00  0.00           C  
ATOM   3350  CG1 VAL A1830      67.534 -13.952-105.003  1.00  0.00           C  
ATOM   3351  CG2 VAL A1830      68.249 -13.570-107.364  1.00  0.00           C  
ATOM   3352  N   LEU A1831      66.249 -10.827-104.028  1.00  0.00           N  
ATOM   3353  CA  LEU A1831      66.058 -10.322-102.665  1.00  0.00           C  
ATOM   3354  C   LEU A1831      65.545 -11.462-101.784  1.00  0.00           C  
ATOM   3355  O   LEU A1831      64.371 -11.818-101.856  1.00  0.00           O  
ATOM   3356  CB  LEU A1831      65.032  -9.178-102.641  1.00  0.00           C  
ATOM   3357  CG  LEU A1831      65.462  -7.734-102.936  1.00  0.00           C  
ATOM   3358  CD1 LEU A1831      66.388  -7.224-101.848  1.00  0.00           C  
ATOM   3359  CD2 LEU A1831      66.108  -7.587-104.317  1.00  0.00           C  
ATOM   3360  N   PRO A1832      66.422 -12.060-100.970  1.00  0.00           N  
ATOM   3361  CA  PRO A1832      65.945 -13.007 -99.978  1.00  0.00           C  
ATOM   3362  C   PRO A1832      65.627 -12.309 -98.662  1.00  0.00           C  
ATOM   3363  O   PRO A1832      66.516 -11.718 -98.056  1.00  0.00           O  
ATOM   3364  CB  PRO A1832      67.131 -13.959 -99.819  1.00  0.00           C  
ATOM   3365  CG  PRO A1832      68.335 -13.120-100.107  1.00  0.00           C  
ATOM   3366  CD  PRO A1832      67.887 -11.934-100.940  1.00  0.00           C  
ATOM   3367  N   LEU A1833      64.371 -12.381 -98.228  1.00  0.00           N  
ATOM   3368  CA  LEU A1833      63.948 -11.786 -96.951  1.00  0.00           C  
ATOM   3369  C   LEU A1833      64.886 -12.085 -95.782  1.00  0.00           C  
ATOM   3370  O   LEU A1833      65.109 -11.224 -94.929  1.00  0.00           O  
ATOM   3371  CB  LEU A1833      62.526 -12.221 -96.574  1.00  0.00           C  
ATOM   3372  CG  LEU A1833      61.503 -11.094 -96.444  1.00  0.00           C  
ATOM   3373  CD1 LEU A1833      60.165 -11.659 -96.007  1.00  0.00           C  
ATOM   3374  CD2 LEU A1833      61.984 -10.044 -95.451  1.00  0.00           C  
ATOM   3375  N   SER A1834      65.415 -13.305 -95.732  1.00  0.00           N  
ATOM   3376  CA  SER A1834      66.413 -13.648 -94.729  1.00  0.00           C  
ATOM   3377  C   SER A1834      67.582 -14.399 -95.324  1.00  0.00           C  
ATOM   3378  O   SER A1834      67.499 -14.958 -96.424  1.00  0.00           O  
ATOM   3379  CB  SER A1834      65.808 -14.494 -93.611  1.00  0.00           C  
ATOM   3380  OG  SER A1834      66.787 -14.784 -92.621  1.00  0.00           O  
ATOM   3381  N   GLN A1835      68.671 -14.392 -94.561  1.00  0.00           N  
ATOM   3382  CA  GLN A1835      69.852 -15.192 -94.843  1.00  0.00           C  
ATOM   3383  C   GLN A1835      69.747 -16.541 -94.118  1.00  0.00           C  
ATOM   3384  O   GLN A1835      70.569 -17.435 -94.325  1.00  0.00           O  
ATOM   3385  CB  GLN A1835      71.109 -14.429 -94.415  1.00  0.00           C  
ATOM   3386  CG  GLN A1835      71.354 -13.144 -95.207  1.00  0.00           C  
ATOM   3387  CD  GLN A1835      72.045 -13.401 -96.533  1.00  0.00           C  
ATOM   3388  OE1 GLN A1835      73.235 -13.717 -96.567  1.00  0.00           O  
ATOM   3389  NE2 GLN A1835      71.304 -13.262 -97.635  1.00  0.00           N  
ATOM   3390  N   ASN A1837      68.735 -16.674 -93.263  1.00  0.00           N  
ATOM   3391  CA  ASN A1837      68.329 -17.968 -92.720  1.00  0.00           C  
ATOM   3392  C   ASN A1837      68.670 -19.098 -93.707  1.00  0.00           C  
ATOM   3393  O   ASN A1837      68.110 -19.166 -94.797  1.00  0.00           O  
ATOM   3394  CB  ASN A1837      66.822 -17.921 -92.410  1.00  0.00           C  
ATOM   3395  CG  ASN A1837      66.273 -19.239 -91.899  1.00  0.00           C  
ATOM   3396  OD1 ASN A1837      66.840 -19.854 -90.997  1.00  0.00           O  
ATOM   3397  ND2 ASN A1837      65.144 -19.670 -92.463  1.00  0.00           N  
ATOM   3398  N   GLN A1838      69.600 -19.971 -93.322  1.00  0.00           N  
ATOM   3399  CA  GLN A1838      70.128 -21.018 -94.220  1.00  0.00           C  
ATOM   3400  C   GLN A1838      69.082 -21.917 -94.890  1.00  0.00           C  
ATOM   3401  O   GLN A1838      69.422 -22.681 -95.789  1.00  0.00           O  
ATOM   3402  CB  GLN A1838      71.200 -21.878 -93.511  1.00  0.00           C  
ATOM   3403  CG  GLN A1838      70.803 -22.487 -92.151  1.00  0.00           C  
ATOM   3404  CD  GLN A1838      70.173 -23.873 -92.239  1.00  0.00           C  
ATOM   3405  OE1 GLN A1838      70.244 -24.652 -91.283  1.00  0.00           O  
ATOM   3406  NE2 GLN A1838      69.550 -24.185 -93.375  1.00  0.00           N  
ATOM   3407  N   GLU A1839      67.826 -21.843 -94.458  1.00  0.00           N  
ATOM   3408  CA  GLU A1839      66.742 -22.554 -95.140  1.00  0.00           C  
ATOM   3409  C   GLU A1839      66.299 -21.787 -96.396  1.00  0.00           C  
ATOM   3410  O   GLU A1839      65.542 -22.312 -97.210  1.00  0.00           O  
ATOM   3411  CB  GLU A1839      65.560 -22.791 -94.188  1.00  0.00           C  
ATOM   3412  CG  GLU A1839      65.074 -24.252 -94.119  1.00  0.00           C  
ATOM   3413  CD  GLU A1839      64.149 -24.657 -95.272  1.00  0.00           C  
ATOM   3414  OE1 GLU A1839      64.524 -24.466 -96.456  1.00  0.00           O  
ATOM   3415  OE2 GLU A1839      63.048 -25.190 -94.984  1.00  0.00           O  
ATOM   3416  N   PHE A1840      66.774 -20.550 -96.542  1.00  0.00           N  
ATOM   3417  CA  PHE A1840      66.607 -19.780 -97.781  1.00  0.00           C  
ATOM   3418  C   PHE A1840      67.656 -20.134 -98.848  1.00  0.00           C  
ATOM   3419  O   PHE A1840      67.406 -19.976-100.045  1.00  0.00           O  
ATOM   3420  CB  PHE A1840      66.683 -18.267 -97.504  1.00  0.00           C  
ATOM   3421  CG  PHE A1840      65.406 -17.672 -96.982  1.00  0.00           C  
ATOM   3422  CD1 PHE A1840      64.939 -17.992 -95.718  1.00  0.00           C  
ATOM   3423  CD2 PHE A1840      64.676 -16.774 -97.750  1.00  0.00           C  
ATOM   3424  CE1 PHE A1840      63.763 -17.435 -95.234  1.00  0.00           C  
ATOM   3425  CE2 PHE A1840      63.498 -16.219 -97.267  1.00  0.00           C  
ATOM   3426  CZ  PHE A1840      63.046 -16.549 -96.011  1.00  0.00           C  
ATOM   3427  N   MET A1841      68.829 -20.595 -98.420  1.00  0.00           N  
ATOM   3428  CA  MET A1841      69.966 -20.771 -99.340  1.00  0.00           C  
ATOM   3429  C   MET A1841      69.711 -21.675-100.554  1.00  0.00           C  
ATOM   3430  O   MET A1841      69.970 -21.256-101.685  1.00  0.00           O  
ATOM   3431  CB  MET A1841      71.226 -21.212 -98.581  1.00  0.00           C  
ATOM   3432  CG  MET A1841      72.161 -20.058 -98.189  1.00  0.00           C  
ATOM   3433  SD  MET A1841      71.381 -18.433 -97.956  1.00  0.00           S  
ATOM   3434  CE  MET A1841      71.716 -17.619 -99.533  1.00  0.00           C  
ATOM   3435  N   PRO A1842      69.213 -22.906-100.337  1.00  0.00           N  
ATOM   3436  CA  PRO A1842      68.912 -23.768-101.488  1.00  0.00           C  
ATOM   3437  C   PRO A1842      68.090 -23.073-102.580  1.00  0.00           C  
ATOM   3438  O   PRO A1842      68.389 -23.219-103.763  1.00  0.00           O  
ATOM   3439  CB  PRO A1842      68.119 -24.930-100.870  1.00  0.00           C  
ATOM   3440  CG  PRO A1842      67.845 -24.533 -99.450  1.00  0.00           C  
ATOM   3441  CD  PRO A1842      68.913 -23.581 -99.066  1.00  0.00           C  
ATOM   3442  N   PHE A1843      67.079 -22.311-102.175  1.00  0.00           N  
ATOM   3443  CA  PHE A1843      66.219 -21.593-103.114  1.00  0.00           C  
ATOM   3444  C   PHE A1843      66.973 -20.515-103.888  1.00  0.00           C  
ATOM   3445  O   PHE A1843      66.789 -20.365-105.097  1.00  0.00           O  
ATOM   3446  CB  PHE A1843      65.040 -20.954-102.371  1.00  0.00           C  
ATOM   3447  CG  PHE A1843      64.039 -21.947-101.842  1.00  0.00           C  
ATOM   3448  CD1 PHE A1843      64.103 -22.389-100.529  1.00  0.00           C  
ATOM   3449  CD2 PHE A1843      63.029 -22.437-102.662  1.00  0.00           C  
ATOM   3450  CE1 PHE A1843      63.175 -23.308-100.044  1.00  0.00           C  
ATOM   3451  CE2 PHE A1843      62.103 -23.349-102.189  1.00  0.00           C  
ATOM   3452  CZ  PHE A1843      62.171 -23.785-100.877  1.00  0.00           C  
ATOM   3453  N   VAL A1844      67.810 -19.763-103.175  1.00  0.00           N  
ATOM   3454  CA  VAL A1844      68.606 -18.684-103.770  1.00  0.00           C  
ATOM   3455  C   VAL A1844      69.655 -19.260-104.718  1.00  0.00           C  
ATOM   3456  O   VAL A1844      69.792 -18.816-105.856  1.00  0.00           O  
ATOM   3457  CB  VAL A1844      69.338 -17.853-102.685  1.00  0.00           C  
ATOM   3458  CG1 VAL A1844      70.093 -16.679-103.313  1.00  0.00           C  
ATOM   3459  CG2 VAL A1844      68.358 -17.367-101.625  1.00  0.00           C  
ATOM   3460  N   LYS A1845      70.395 -20.251-104.230  1.00  0.00           N  
ATOM   3461  CA  LYS A1845      71.411 -20.915-105.028  1.00  0.00           C  
ATOM   3462  C   LYS A1845      70.769 -21.380-106.321  1.00  0.00           C  
ATOM   3463  O   LYS A1845      71.183 -20.979-107.402  1.00  0.00           O  
ATOM   3464  CB  LYS A1845      72.011 -22.098-104.265  1.00  0.00           C  
ATOM   3465  CG  LYS A1845      73.207 -22.751-104.942  1.00  0.00           C  
ATOM   3466  CD  LYS A1845      73.928 -23.694-103.982  1.00  0.00           C  
ATOM   3467  CE  LYS A1845      75.108 -24.414-104.638  1.00  0.00           C  
ATOM   3468  NZ  LYS A1845      74.692 -25.614-105.428  1.00  0.00           N  
ATOM   3469  N   GLU A1847      69.721 -22.183-106.205  1.00  0.00           N  
ATOM   3470  CA  GLU A1847      69.077 -22.737-107.386  1.00  0.00           C  
ATOM   3471  C   GLU A1847      68.646 -21.623-108.333  1.00  0.00           C  
ATOM   3472  O   GLU A1847      68.951 -21.667-109.526  1.00  0.00           O  
ATOM   3473  CB  GLU A1847      67.872 -23.605-107.011  1.00  0.00           C  
ATOM   3474  CG  GLU A1847      67.935 -25.011-107.585  1.00  0.00           C  
ATOM   3475  CD  GLU A1847      68.177 -25.018-109.078  1.00  0.00           C  
ATOM   3476  OE1 GLU A1847      67.485 -24.260-109.792  1.00  0.00           O  
ATOM   3477  OE2 GLU A1847      69.061 -25.777-109.532  1.00  0.00           O  
ATOM   3478  N   LEU A1848      67.957 -20.616-107.802  1.00  0.00           N  
ATOM   3479  CA  LEU A1848      67.528 -19.480-108.623  1.00  0.00           C  
ATOM   3480  C   LEU A1848      68.706 -18.817-109.331  1.00  0.00           C  
ATOM   3481  O   LEU A1848      68.628 -18.483-110.510  1.00  0.00           O  
ATOM   3482  CB  LEU A1848      66.800 -18.433-107.781  1.00  0.00           C  
ATOM   3483  CG  LEU A1848      66.222 -17.279-108.602  1.00  0.00           C  
ATOM   3484  CD1 LEU A1848      65.277 -17.830-109.653  1.00  0.00           C  
ATOM   3485  CD2 LEU A1848      65.517 -16.247-107.723  1.00  0.00           C  
ATOM   3486  N   SER A1849      69.794 -18.627-108.600  1.00  0.00           N  
ATOM   3487  CA  SER A1849      70.968 -17.969-109.138  1.00  0.00           C  
ATOM   3488  C   SER A1849      71.573 -18.823-110.236  1.00  0.00           C  
ATOM   3489  O   SER A1849      71.888 -18.334-111.324  1.00  0.00           O  
ATOM   3490  CB  SER A1849      71.989 -17.741-108.028  1.00  0.00           C  
ATOM   3491  OG  SER A1849      73.076 -16.965-108.487  1.00  0.00           O  
ATOM   3492  N   GLU A1850      71.728 -20.107-109.944  1.00  0.00           N  
ATOM   3493  CA  GLU A1850      72.254 -21.051-110.918  1.00  0.00           C  
ATOM   3494  C   GLU A1850      71.365 -21.065-112.151  1.00  0.00           C  
ATOM   3495  O   GLU A1850      71.860 -20.951-113.267  1.00  0.00           O  
ATOM   3496  CB  GLU A1850      72.379 -22.449-110.306  1.00  0.00           C  
ATOM   3497  CG  GLU A1850      73.484 -22.530-109.264  1.00  0.00           C  
ATOM   3498  CD  GLU A1850      73.713 -23.927-108.743  1.00  0.00           C  
ATOM   3499  OE1 GLU A1850      72.807 -24.779-108.873  1.00  0.00           O  
ATOM   3500  OE2 GLU A1850      74.809 -24.170-108.197  1.00  0.00           O  
ATOM   3501  N   ALA A1851      70.055 -21.171-111.942  1.00  0.00           N  
ATOM   3502  CA  ALA A1851      69.095 -21.107-113.040  1.00  0.00           C  
ATOM   3503  C   ALA A1851      69.285 -19.848-113.895  1.00  0.00           C  
ATOM   3504  O   ALA A1851      69.417 -19.935-115.113  1.00  0.00           O  
ATOM   3505  CB  ALA A1851      67.684 -21.163-112.505  1.00  0.00           C  
ATOM   3506  N   LEU A1852      69.304 -18.683-113.254  1.00  0.00           N  
ATOM   3507  CA  LEU A1852      69.474 -17.419-113.971  1.00  0.00           C  
ATOM   3508  C   LEU A1852      70.761 -17.437-114.794  1.00  0.00           C  
ATOM   3509  O   LEU A1852      70.772 -17.029-115.956  1.00  0.00           O  
ATOM   3510  CB  LEU A1852      69.484 -16.241-112.992  1.00  0.00           C  
ATOM   3511  CG  LEU A1852      68.132 -15.883-112.366  1.00  0.00           C  
ATOM   3512  CD1 LEU A1852      68.310 -14.924-111.196  1.00  0.00           C  
ATOM   3513  CD2 LEU A1852      67.211 -15.283-113.410  1.00  0.00           C  
ATOM   3514  N   THR A1853      71.834 -17.922-114.177  1.00  0.00           N  
ATOM   3515  CA  THR A1853      73.107 -18.103-114.861  1.00  0.00           C  
ATOM   3516  C   THR A1853      72.964 -19.023-116.067  1.00  0.00           C  
ATOM   3517  O   THR A1853      73.407 -18.694-117.158  1.00  0.00           O  
ATOM   3518  CB  THR A1853      74.173 -18.673-113.908  1.00  0.00           C  
ATOM   3519  OG1 THR A1853      74.921 -17.594-113.343  1.00  0.00           O  
ATOM   3520  CG2 THR A1853      75.117 -19.618-114.639  1.00  0.00           C  
ATOM   3521  N   ARG A1854      72.326 -20.169-115.864  1.00  0.00           N  
ATOM   3522  CA  ARG A1854      72.088 -21.135-116.937  1.00  0.00           C  
ATOM   3523  C   ARG A1854      71.278 -20.525-118.088  1.00  0.00           C  
ATOM   3524  O   ARG A1854      71.379 -20.978-119.225  1.00  0.00           O  
ATOM   3525  CB  ARG A1854      71.381 -22.358-116.356  1.00  0.00           C  
ATOM   3526  CG  ARG A1854      71.109 -23.477-117.330  1.00  0.00           C  
ATOM   3527  CD  ARG A1854      70.823 -24.796-116.609  1.00  0.00           C  
ATOM   3528  NE  ARG A1854      69.950 -24.645-115.433  1.00  0.00           N  
ATOM   3529  CZ  ARG A1854      70.363 -24.542-114.166  1.00  0.00           C  
ATOM   3530  NH1 ARG A1854      71.659 -24.558-113.862  1.00  0.00           N  
ATOM   3531  NH2 ARG A1854      69.471 -24.413-113.188  1.00  0.00           N  
ATOM   3532  N   HIS A1855      70.493 -19.491-117.773  1.00  0.00           N  
ATOM   3533  CA  HIS A1855      69.723 -18.716-118.754  1.00  0.00           C  
ATOM   3534  C   HIS A1855      70.434 -17.438-119.232  1.00  0.00           C  
ATOM   3535  O   HIS A1855      69.841 -16.621-119.944  1.00  0.00           O  
ATOM   3536  CB  HIS A1855      68.367 -18.321-118.149  1.00  0.00           C  
ATOM   3537  CG  HIS A1855      67.370 -19.438-118.107  1.00  0.00           C  
ATOM   3538  ND1 HIS A1855      66.200 -19.416-118.836  1.00  0.00           N  
ATOM   3539  CD2 HIS A1855      67.362 -20.602-117.417  1.00  0.00           C  
ATOM   3540  CE1 HIS A1855      65.516 -20.520-118.600  1.00  0.00           C  
ATOM   3541  NE2 HIS A1855      66.200 -21.258-117.744  1.00  0.00           N  
ATOM   3542  N   GLY A1856      71.687 -17.250-118.834  1.00  0.00           N  
ATOM   3543  CA  GLY A1856      72.446 -16.053-119.208  1.00  0.00           C  
ATOM   3544  C   GLY A1856      71.850 -14.737-118.734  1.00  0.00           C  
ATOM   3545  O   GLY A1856      72.017 -13.706-119.385  1.00  0.00           O  
ATOM   3546  N   VAL A1857      71.166 -14.766-117.594  1.00  0.00           N  
ATOM   3547  CA  VAL A1857      70.549 -13.570-117.023  1.00  0.00           C  
ATOM   3548  C   VAL A1857      71.378 -13.043-115.857  1.00  0.00           C  
ATOM   3549  O   VAL A1857      71.341 -13.606-114.761  1.00  0.00           O  
ATOM   3550  CB  VAL A1857      69.127 -13.869-116.539  1.00  0.00           C  
ATOM   3551  CG1 VAL A1857      68.573 -12.695-115.733  1.00  0.00           C  
ATOM   3552  CG2 VAL A1857      68.242 -14.202-117.736  1.00  0.00           C  
ATOM   3553  N   SER A1860      72.118 -11.961-116.097  1.00  0.00           N  
ATOM   3554  CA  SER A1860      72.992 -11.396-115.077  1.00  0.00           C  
ATOM   3555  C   SER A1860      72.171 -11.000-113.874  1.00  0.00           C  
ATOM   3556  O   SER A1860      71.034 -10.551-114.007  1.00  0.00           O  
ATOM   3557  CB  SER A1860      73.758 -10.185-115.603  1.00  0.00           C  
ATOM   3558  OG  SER A1860      72.885  -9.175-116.046  1.00  0.00           O  
ATOM   3559  N   HIS A1862      72.754 -11.183-112.696  1.00  0.00           N  
ATOM   3560  CA  HIS A1862      72.039 -10.961-111.458  1.00  0.00           C  
ATOM   3561  C   HIS A1862      72.973 -10.835-110.260  1.00  0.00           C  
ATOM   3562  O   HIS A1862      74.109 -11.306-110.298  1.00  0.00           O  
ATOM   3563  CB  HIS A1862      71.098 -12.131-111.225  1.00  0.00           C  
ATOM   3564  CG  HIS A1862      71.810 -13.429-111.039  1.00  0.00           C  
ATOM   3565  ND1 HIS A1862      72.434 -14.086-112.074  1.00  0.00           N  
ATOM   3566  CD2 HIS A1862      72.017 -14.182-109.934  1.00  0.00           C  
ATOM   3567  CE1 HIS A1862      72.983 -15.197-111.618  1.00  0.00           C  
ATOM   3568  NE2 HIS A1862      72.746 -15.278-110.322  1.00  0.00           N  
ATOM   3569  N   LYS A1863      72.476 -10.212-109.193  1.00  0.00           N  
ATOM   3570  CA  LYS A1863      73.227 -10.093-107.949  1.00  0.00           C  
ATOM   3571  C   LYS A1863      72.307 -10.308-106.756  1.00  0.00           C  
ATOM   3572  O   LYS A1863      71.280  -9.633-106.637  1.00  0.00           O  
ATOM   3573  CB  LYS A1863      73.905  -8.724-107.858  1.00  0.00           C  
ATOM   3574  CG  LYS A1863      74.934  -8.624-106.728  1.00  0.00           C  
ATOM   3575  CD  LYS A1863      76.093  -7.688-107.081  1.00  0.00           C  
ATOM   3576  CE  LYS A1863      77.222  -7.753-106.038  1.00  0.00           C  
ATOM   3577  NZ  LYS A1863      78.539  -7.255-106.574  1.00  0.00           N  
ATOM   3578  N   VAL A1864      72.688 -11.244-105.880  1.00  0.00           N  
ATOM   3579  CA  VAL A1864      71.887 -11.596-104.703  1.00  0.00           C  
ATOM   3580  C   VAL A1864      72.078 -10.518-103.648  1.00  0.00           C  
ATOM   3581  O   VAL A1864      73.203 -10.273-103.218  1.00  0.00           O  
ATOM   3582  CB  VAL A1864      72.269 -12.985-104.119  1.00  0.00           C  
ATOM   3583  CG1 VAL A1864      71.405 -13.328-102.933  1.00  0.00           C  
ATOM   3584  CG2 VAL A1864      72.104 -14.060-105.160  1.00  0.00           C  
ATOM   3585  N   ASP A1865      70.974  -9.886-103.243  1.00  0.00           N  
ATOM   3586  CA  ASP A1865      71.017  -8.696-102.391  1.00  0.00           C  
ATOM   3587  C   ASP A1865      71.256  -9.052-100.929  1.00  0.00           C  
ATOM   3588  O   ASP A1865      70.474  -9.788-100.340  1.00  0.00           O  
ATOM   3589  CB  ASP A1865      69.717  -7.896-102.527  1.00  0.00           C  
ATOM   3590  CG  ASP A1865      69.821  -6.497-101.933  1.00  0.00           C  
ATOM   3591  OD1 ASP A1865      69.226  -5.557-102.501  1.00  0.00           O  
ATOM   3592  OD2 ASP A1865      70.494  -6.329-100.898  1.00  0.00           O  
ATOM   3593  N   ASP A1866      72.336  -8.514-100.357  1.00  0.00           N  
ATOM   3594  CA  ASP A1866      72.699  -8.745 -98.956  1.00  0.00           C  
ATOM   3595  C   ASP A1866      72.662  -7.452 -98.143  1.00  0.00           C  
ATOM   3596  O   ASP A1866      73.414  -7.298 -97.184  1.00  0.00           O  
ATOM   3597  CB  ASP A1866      74.100  -9.361 -98.875  1.00  0.00           C  
ATOM   3598  CG  ASP A1866      74.148 -10.781 -99.407  1.00  0.00           C  
ATOM   3599  OD1 ASP A1866      73.174 -11.539 -99.195  1.00  0.00           O  
ATOM   3600  OD2 ASP A1866      75.173 -11.145-100.027  1.00  0.00           O  
ATOM   3601  N   SER A1867      71.771  -6.536 -98.514  1.00  0.00           N  
ATOM   3602  CA  SER A1867      71.689  -5.227 -97.873  1.00  0.00           C  
ATOM   3603  C   SER A1867      70.713  -5.243 -96.708  1.00  0.00           C  
ATOM   3604  O   SER A1867      69.806  -6.073 -96.656  1.00  0.00           O  
ATOM   3605  CB  SER A1867      71.253  -4.169 -98.883  1.00  0.00           C  
ATOM   3606  OG  SER A1867      71.364  -2.875 -98.325  1.00  0.00           O  
ATOM   3607  N   SER A1868      70.912  -4.322 -95.770  1.00  0.00           N  
ATOM   3608  CA  SER A1868      70.003  -4.167 -94.637  1.00  0.00           C  
ATOM   3609  C   SER A1868      68.833  -3.296 -95.071  1.00  0.00           C  
ATOM   3610  O   SER A1868      68.887  -2.660 -96.122  1.00  0.00           O  
ATOM   3611  CB  SER A1868      70.726  -3.526 -93.452  1.00  0.00           C  
ATOM   3612  OG  SER A1868      71.313  -2.292 -93.832  1.00  0.00           O  
ATOM   3613  N   GLY A1878      67.773  -3.275 -94.268  1.00  0.00           N  
ATOM   3614  CA  GLY A1878      66.625  -2.407 -94.537  1.00  0.00           C  
ATOM   3615  C   GLY A1878      65.472  -3.125 -95.208  1.00  0.00           C  
ATOM   3616  O   GLY A1878      65.621  -4.249 -95.691  1.00  0.00           O  
ATOM   3617  N   SER A1879      64.321  -2.459 -95.253  1.00  0.00           N  
ATOM   3618  CA  SER A1879      63.096  -3.097 -95.715  1.00  0.00           C  
ATOM   3619  C   SER A1879      63.177  -3.508 -97.175  1.00  0.00           C  
ATOM   3620  O   SER A1879      63.899  -2.908 -97.973  1.00  0.00           O  
ATOM   3621  CB  SER A1879      61.878  -2.188 -95.506  1.00  0.00           C  
ATOM   3622  OG  SER A1879      61.759  -1.218 -96.530  1.00  0.00           O  
ATOM   3623  N   ILE A1880      62.419  -4.546 -97.504  1.00  0.00           N  
ATOM   3624  CA  ILE A1880      62.228  -4.980 -98.879  1.00  0.00           C  
ATOM   3625  C   ILE A1880      62.078  -3.777 -99.833  1.00  0.00           C  
ATOM   3626  O   ILE A1880      62.722  -3.728-100.883  1.00  0.00           O  
ATOM   3627  CB  ILE A1880      61.007  -5.949 -98.971  1.00  0.00           C  
ATOM   3628  CG1 ILE A1880      60.838  -6.486-100.388  1.00  0.00           C  
ATOM   3629  CG2 ILE A1880      59.717  -5.279 -98.463  1.00  0.00           C  
ATOM   3630  CD1 ILE A1880      62.003  -7.337-100.843  1.00  0.00           C  
ATOM   3631  N   GLY A1881      61.267  -2.795 -99.447  1.00  0.00           N  
ATOM   3632  CA  GLY A1881      61.036  -1.611-100.273  1.00  0.00           C  
ATOM   3633  C   GLY A1881      62.265  -0.743-100.472  1.00  0.00           C  
ATOM   3634  O   GLY A1881      62.570  -0.340-101.593  1.00  0.00           O  
ATOM   3635  N   ARG A1882      62.976  -0.468 -99.383  1.00  0.00           N  
ATOM   3636  CA  ARG A1882      64.172   0.376 -99.431  1.00  0.00           C  
ATOM   3637  C   ARG A1882      65.307  -0.309-100.196  1.00  0.00           C  
ATOM   3638  O   ARG A1882      66.108   0.351-100.862  1.00  0.00           O  
ATOM   3639  CB  ARG A1882      64.633   0.739 -98.015  1.00  0.00           C  
ATOM   3640  CG  ARG A1882      65.240   2.131 -97.883  1.00  0.00           C  
ATOM   3641  CD  ARG A1882      65.444   2.500 -96.417  1.00  0.00           C  
ATOM   3642  NE  ARG A1882      66.547   1.743 -95.816  1.00  0.00           N  
ATOM   3643  CZ  ARG A1882      66.737   1.560 -94.507  1.00  0.00           C  
ATOM   3644  NH1 ARG A1882      65.896   2.067 -93.606  1.00  0.00           N  
ATOM   3645  NH2 ARG A1882      67.783   0.851 -94.095  1.00  0.00           N  
ATOM   3646  N   ARG A1883      65.367  -1.634-100.101  1.00  0.00           N  
ATOM   3647  CA  ARG A1883      66.384  -2.405-100.810  1.00  0.00           C  
ATOM   3648  C   ARG A1883      66.215  -2.267-102.315  1.00  0.00           C  
ATOM   3649  O   ARG A1883      67.193  -2.051-103.031  1.00  0.00           O  
ATOM   3650  CB  ARG A1883      66.337  -3.875-100.394  1.00  0.00           C  
ATOM   3651  CG  ARG A1883      66.721  -4.095 -98.928  1.00  0.00           C  
ATOM   3652  CD  ARG A1883      67.466  -5.397 -98.717  1.00  0.00           C  
ATOM   3653  NE  ARG A1883      66.576  -6.528 -98.466  1.00  0.00           N  
ATOM   3654  CZ  ARG A1883      66.875  -7.803 -98.715  1.00  0.00           C  
ATOM   3655  NH1 ARG A1883      68.041  -8.154 -99.255  1.00  0.00           N  
ATOM   3656  NH2 ARG A1883      65.985  -8.745 -98.440  1.00  0.00           N  
ATOM   3657  N   TYR A1884      64.975  -2.379-102.788  1.00  0.00           N  
ATOM   3658  CA  TYR A1884      64.682  -2.156-104.204  1.00  0.00           C  
ATOM   3659  C   TYR A1884      64.980  -0.705-104.624  1.00  0.00           C  
ATOM   3660  O   TYR A1884      65.503  -0.473-105.707  1.00  0.00           O  
ATOM   3661  CB  TYR A1884      63.232  -2.544-104.546  1.00  0.00           C  
ATOM   3662  CG  TYR A1884      63.036  -4.029-104.787  1.00  0.00           C  
ATOM   3663  CD1 TYR A1884      63.756  -4.684-105.769  1.00  0.00           C  
ATOM   3664  CD2 TYR A1884      62.127  -4.774-104.045  1.00  0.00           C  
ATOM   3665  CE1 TYR A1884      63.588  -6.045-106.007  1.00  0.00           C  
ATOM   3666  CE2 TYR A1884      61.949  -6.142-104.274  1.00  0.00           C  
ATOM   3667  CZ  TYR A1884      62.686  -6.772-105.263  1.00  0.00           C  
ATOM   3668  OH  TYR A1884      62.546  -8.123-105.525  1.00  0.00           O  
ATOM   3669  N   ALA A1885      64.672   0.262-103.763  1.00  0.00           N  
ATOM   3670  CA  ALA A1885      65.017   1.663-104.029  1.00  0.00           C  
ATOM   3671  C   ALA A1885      66.452   1.800-104.530  1.00  0.00           C  
ATOM   3672  O   ALA A1885      66.688   2.443-105.547  1.00  0.00           O  
ATOM   3673  CB  ALA A1885      64.821   2.504-102.787  1.00  0.00           C  
ATOM   3674  N   ARG A1886      67.397   1.185-103.816  1.00  0.00           N  
ATOM   3675  CA  ARG A1886      68.821   1.189-104.203  1.00  0.00           C  
ATOM   3676  C   ARG A1886      69.045   0.519-105.562  1.00  0.00           C  
ATOM   3677  O   ARG A1886      69.686   1.077-106.452  1.00  0.00           O  
ATOM   3678  CB  ARG A1886      69.676   0.471-103.149  1.00  0.00           C  
ATOM   3679  CG  ARG A1886      69.926   1.270-101.885  1.00  0.00           C  
ATOM   3680  CD  ARG A1886      70.094   0.366-100.663  1.00  0.00           C  
ATOM   3681  NE  ARG A1886      70.259   1.142 -99.427  1.00  0.00           N  
ATOM   3682  CZ  ARG A1886      70.059   0.681 -98.188  1.00  0.00           C  
ATOM   3683  NH1 ARG A1886      69.670  -0.571 -97.977  1.00  0.00           N  
ATOM   3684  NH2 ARG A1886      70.244   1.484 -97.144  1.00  0.00           N  
ATOM   3685  N   THR A1887      68.533  -0.698-105.693  1.00  0.00           N  
ATOM   3686  CA  THR A1887      68.487  -1.393-106.967  1.00  0.00           C  
ATOM   3687  C   THR A1887      68.065  -0.437-108.080  1.00  0.00           C  
ATOM   3688  O   THR A1887      68.776  -0.270-109.068  1.00  0.00           O  
ATOM   3689  CB  THR A1887      67.509  -2.583-106.873  1.00  0.00           C  
ATOM   3690  OG1 THR A1887      68.253  -3.761-106.570  1.00  0.00           O  
ATOM   3691  CG2 THR A1887      66.698  -2.788-108.170  1.00  0.00           C  
ATOM   3692  N   ASP A1888      66.919   0.212-107.884  1.00  0.00           N  
ATOM   3693  CA  ASP A1888      66.349   1.132-108.872  1.00  0.00           C  
ATOM   3694  C   ASP A1888      67.273   2.311-109.130  1.00  0.00           C  
ATOM   3695  O   ASP A1888      67.400   2.762-110.263  1.00  0.00           O  
ATOM   3696  CB  ASP A1888      64.993   1.680-108.405  1.00  0.00           C  
ATOM   3697  CG  ASP A1888      63.996   0.588-108.043  1.00  0.00           C  
ATOM   3698  OD1 ASP A1888      64.136  -0.572-108.508  1.00  0.00           O  
ATOM   3699  OD2 ASP A1888      63.070   0.911-107.277  1.00  0.00           O  
ATOM   3700  N   GLU A1889      67.916   2.804-108.074  1.00  0.00           N  
ATOM   3701  CA  GLU A1889      68.799   3.963-108.179  1.00  0.00           C  
ATOM   3702  C   GLU A1889      69.914   3.732-109.199  1.00  0.00           C  
ATOM   3703  O   GLU A1889      70.324   4.663-109.892  1.00  0.00           O  
ATOM   3704  CB  GLU A1889      69.397   4.305-106.812  1.00  0.00           C  
ATOM   3705  CG  GLU A1889      70.169   5.617-106.773  1.00  0.00           C  
ATOM   3706  CD  GLU A1889      70.231   6.230-105.384  1.00  0.00           C  
ATOM   3707  OE1 GLU A1889      71.074   5.807-104.575  1.00  0.00           O  
ATOM   3708  OE2 GLU A1889      69.441   7.155-105.104  1.00  0.00           O  
ATOM   3709  N   ILE A1890      70.387   2.491-109.287  1.00  0.00           N  
ATOM   3710  CA  ILE A1890      71.412   2.112-110.262  1.00  0.00           C  
ATOM   3711  C   ILE A1890      70.827   1.372-111.478  1.00  0.00           C  
ATOM   3712  O   ILE A1890      71.569   0.804-112.274  1.00  0.00           O  
ATOM   3713  CB  ILE A1890      72.538   1.255-109.614  1.00  0.00           C  
ATOM   3714  CG1 ILE A1890      71.998  -0.085-109.100  1.00  0.00           C  
ATOM   3715  CG2 ILE A1890      73.207   2.024-108.487  1.00  0.00           C  
ATOM   3716  CD1 ILE A1890      73.033  -1.170-109.097  1.00  0.00           C  
ATOM   3717  N   GLY A1891      69.503   1.362-111.602  1.00  0.00           N  
ATOM   3718  CA  GLY A1891      68.836   0.927-112.828  1.00  0.00           C  
ATOM   3719  C   GLY A1891      68.754  -0.563-113.130  1.00  0.00           C  
ATOM   3720  O   GLY A1891      68.768  -0.947-114.300  1.00  0.00           O  
ATOM   3721  N   VAL A1892      68.646  -1.404-112.101  1.00  0.00           N  
ATOM   3722  CA  VAL A1892      68.486  -2.853-112.303  1.00  0.00           C  
ATOM   3723  C   VAL A1892      67.071  -3.162-112.796  1.00  0.00           C  
ATOM   3724  O   VAL A1892      66.092  -2.798-112.142  1.00  0.00           O  
ATOM   3725  CB  VAL A1892      68.756  -3.647-111.007  1.00  0.00           C  
ATOM   3726  CG1 VAL A1892      68.495  -5.131-111.223  1.00  0.00           C  
ATOM   3727  CG2 VAL A1892      70.185  -3.415-110.515  1.00  0.00           C  
ATOM   3728  N   ALA A1893      66.969  -3.848-113.933  1.00  0.00           N  
ATOM   3729  CA  ALA A1893      65.687  -4.010-114.647  1.00  0.00           C  
ATOM   3730  C   ALA A1893      64.590  -4.761-113.881  1.00  0.00           C  
ATOM   3731  O   ALA A1893      63.414  -4.416-113.989  1.00  0.00           O  
ATOM   3732  CB  ALA A1893      65.920  -4.697-115.991  1.00  0.00           C  
ATOM   3733  N   PHE A1894      64.971  -5.797-113.138  1.00  0.00           N  
ATOM   3734  CA  PHE A1894      63.998  -6.676-112.495  1.00  0.00           C  
ATOM   3735  C   PHE A1894      64.405  -7.066-111.086  1.00  0.00           C  
ATOM   3736  O   PHE A1894      65.520  -6.781-110.638  1.00  0.00           O  
ATOM   3737  CB  PHE A1894      63.806  -7.938-113.328  1.00  0.00           C  
ATOM   3738  CG  PHE A1894      63.309  -7.665-114.704  1.00  0.00           C  
ATOM   3739  CD1 PHE A1894      62.006  -7.222-114.903  1.00  0.00           C  
ATOM   3740  CD2 PHE A1894      64.144  -7.826-115.805  1.00  0.00           C  
ATOM   3741  CE1 PHE A1894      61.534  -6.956-116.180  1.00  0.00           C  
ATOM   3742  CE2 PHE A1894      63.687  -7.560-117.087  1.00  0.00           C  
ATOM   3743  CZ  PHE A1894      62.378  -7.123-117.278  1.00  0.00           C  
ATOM   3744  N   GLY A1895      63.476  -7.713-110.391  1.00  0.00           N  
ATOM   3745  CA  GLY A1895      63.733  -8.237-109.055  1.00  0.00           C  
ATOM   3746  C   GLY A1895      62.883  -9.450-108.721  1.00  0.00           C  
ATOM   3747  O   GLY A1895      61.762  -9.600-109.217  1.00  0.00           O  
ATOM   3748  N   VAL A1896      63.425 -10.317-107.876  1.00  0.00           N  
ATOM   3749  CA  VAL A1896      62.708 -11.489-107.407  1.00  0.00           C  
ATOM   3750  C   VAL A1896      62.875 -11.620-105.905  1.00  0.00           C  
ATOM   3751  O   VAL A1896      63.947 -11.980-105.421  1.00  0.00           O  
ATOM   3752  CB  VAL A1896      63.216 -12.763-108.083  1.00  0.00           C  
ATOM   3753  CG1 VAL A1896      62.505 -13.982-107.509  1.00  0.00           C  
ATOM   3754  CG2 VAL A1896      63.029 -12.662-109.593  1.00  0.00           C  
ATOM   3755  N   THR A1898      61.814 -11.304-105.172  1.00  0.00           N  
ATOM   3756  CA  THR A1898      61.822 -11.440-103.725  1.00  0.00           C  
ATOM   3757  C   THR A1898      61.531 -12.874-103.333  1.00  0.00           C  
ATOM   3758  O   THR A1898      60.586 -13.477-103.843  1.00  0.00           O  
ATOM   3759  CB  THR A1898      60.765 -10.564-103.062  1.00  0.00           C  
ATOM   3760  OG1 THR A1898      60.860  -9.226-103.564  1.00  0.00           O  
ATOM   3761  CG2 THR A1898      60.976 -10.568-101.555  1.00  0.00           C  
ATOM   3762  N   ILE A1899      62.346 -13.408-102.428  1.00  0.00           N  
ATOM   3763  CA  ILE A1899      62.113 -14.728-101.840  1.00  0.00           C  
ATOM   3764  C   ILE A1899      61.702 -14.544-100.388  1.00  0.00           C  
ATOM   3765  O   ILE A1899      62.470 -14.033 -99.576  1.00  0.00           O  
ATOM   3766  CB  ILE A1899      63.373 -15.615-101.893  1.00  0.00           C  
ATOM   3767  CG1 ILE A1899      63.793 -15.870-103.343  1.00  0.00           C  
ATOM   3768  CG2 ILE A1899      63.122 -16.936-101.184  1.00  0.00           C  
ATOM   3769  CD1 ILE A1899      65.141 -16.542-103.471  1.00  0.00           C  
ATOM   3770  N   ASP A1900      60.487 -14.962-100.063  1.00  0.00           N  
ATOM   3771  CA  ASP A1900      59.961 -14.796 -98.711  1.00  0.00           C  
ATOM   3772  C   ASP A1900      59.594 -16.141 -98.104  1.00  0.00           C  
ATOM   3773  O   ASP A1900      59.722 -17.176 -98.755  1.00  0.00           O  
ATOM   3774  CB  ASP A1900      58.763 -13.838 -98.717  1.00  0.00           C  
ATOM   3775  CG  ASP A1900      57.671 -14.257 -99.679  1.00  0.00           C  
ATOM   3776  OD1 ASP A1900      57.474 -15.473 -99.896  1.00  0.00           O  
ATOM   3777  OD2 ASP A1900      57.001 -13.351-100.208  1.00  0.00           O  
ATOM   3778  N   PHE A1901      59.138 -16.121 -96.858  1.00  0.00           N  
ATOM   3779  CA  PHE A1901      58.879 -17.358 -96.132  1.00  0.00           C  
ATOM   3780  C   PHE A1901      57.848 -18.231 -96.841  1.00  0.00           C  
ATOM   3781  O   PHE A1901      57.983 -19.452 -96.853  1.00  0.00           O  
ATOM   3782  CB  PHE A1901      58.426 -17.065 -94.708  1.00  0.00           C  
ATOM   3783  CG  PHE A1901      59.502 -16.487 -93.833  1.00  0.00           C  
ATOM   3784  CD1 PHE A1901      59.601 -15.115 -93.644  1.00  0.00           C  
ATOM   3785  CD2 PHE A1901      60.407 -17.316 -93.185  1.00  0.00           C  
ATOM   3786  CE1 PHE A1901      60.580 -14.580 -92.828  1.00  0.00           C  
ATOM   3787  CE2 PHE A1901      61.392 -16.787 -92.366  1.00  0.00           C  
ATOM   3788  CZ  PHE A1901      61.478 -15.415 -92.189  1.00  0.00           C  
ATOM   3789  N   ASP A1902      56.834 -17.610 -97.439  1.00  0.00           N  
ATOM   3790  CA  ASP A1902      55.858 -18.358 -98.235  1.00  0.00           C  
ATOM   3791  C   ASP A1902      56.510 -19.083 -99.414  1.00  0.00           C  
ATOM   3792  O   ASP A1902      56.062 -20.160 -99.809  1.00  0.00           O  
ATOM   3793  CB  ASP A1902      54.734 -17.444 -98.736  1.00  0.00           C  
ATOM   3794  CG  ASP A1902      53.639 -17.247 -97.708  1.00  0.00           C  
ATOM   3795  OD1 ASP A1902      53.841 -17.593 -96.526  1.00  0.00           O  
ATOM   3796  OD2 ASP A1902      52.565 -16.747 -98.083  1.00  0.00           O  
ATOM   3797  N   THR A1903      57.562 -18.500 -99.978  1.00  0.00           N  
ATOM   3798  CA  THR A1903      58.296 -19.182-101.028  1.00  0.00           C  
ATOM   3799  C   THR A1903      58.921 -20.435-100.448  1.00  0.00           C  
ATOM   3800  O   THR A1903      58.761 -21.522-100.994  1.00  0.00           O  
ATOM   3801  CB  THR A1903      59.406 -18.317-101.627  1.00  0.00           C  
ATOM   3802  OG1 THR A1903      58.881 -17.030-101.971  1.00  0.00           O  
ATOM   3803  CG2 THR A1903      59.975 -18.984-102.865  1.00  0.00           C  
ATOM   3804  N   VAL A1904      59.608 -20.270 -99.322  1.00  0.00           N  
ATOM   3805  CA  VAL A1904      60.387 -21.349 -98.718  1.00  0.00           C  
ATOM   3806  C   VAL A1904      59.505 -22.425 -98.083  1.00  0.00           C  
ATOM   3807  O   VAL A1904      59.876 -23.599 -98.077  1.00  0.00           O  
ATOM   3808  CB  VAL A1904      61.377 -20.796 -97.652  1.00  0.00           C  
ATOM   3809  CG1 VAL A1904      62.093 -21.933 -96.923  1.00  0.00           C  
ATOM   3810  CG2 VAL A1904      62.388 -19.836 -98.292  1.00  0.00           C  
ATOM   3811  N   ASN A1905      58.340 -22.030 -97.569  1.00  0.00           N  
ATOM   3812  CA  ASN A1905      57.502 -22.928 -96.763  1.00  0.00           C  
ATOM   3813  C   ASN A1905      56.253 -23.455 -97.465  1.00  0.00           C  
ATOM   3814  O   ASN A1905      55.961 -24.643 -97.374  1.00  0.00           O  
ATOM   3815  CB  ASN A1905      57.117 -22.248 -95.451  1.00  0.00           C  
ATOM   3816  CG  ASN A1905      58.311 -22.021 -94.555  1.00  0.00           C  
ATOM   3817  OD1 ASN A1905      58.839 -22.956 -93.972  1.00  0.00           O  
ATOM   3818  ND2 ASN A1905      58.753 -20.778 -94.454  1.00  0.00           N  
ATOM   3819  N   LYS A1906      55.515 -22.593 -98.154  1.00  0.00           N  
ATOM   3820  CA  LYS A1906      54.308 -23.036 -98.850  1.00  0.00           C  
ATOM   3821  C   LYS A1906      54.693 -23.816-100.114  1.00  0.00           C  
ATOM   3822  O   LYS A1906      55.714 -23.522-100.746  1.00  0.00           O  
ATOM   3823  CB  LYS A1906      53.412 -21.846 -99.218  1.00  0.00           C  
ATOM   3824  CG  LYS A1906      52.962 -20.953 -98.047  1.00  0.00           C  
ATOM   3825  CD  LYS A1906      51.679 -21.451 -97.380  1.00  0.00           C  
ATOM   3826  CE  LYS A1906      50.753 -20.299 -96.981  1.00  0.00           C  
ATOM   3827  NZ  LYS A1906      51.331 -19.411 -95.940  1.00  0.00           N  
ATOM   3828  N   THR A1917      53.879 -24.816-100.461  1.00  0.00           N  
ATOM   3829  CA  THR A1917      54.053 -25.594-101.695  1.00  0.00           C  
ATOM   3830  C   THR A1917      52.791 -25.501-102.566  1.00  0.00           C  
ATOM   3831  O   THR A1917      51.685 -25.779-102.085  1.00  0.00           O  
ATOM   3832  CB  THR A1917      54.365 -27.074-101.409  1.00  0.00           C  
ATOM   3833  OG1 THR A1917      54.723 -27.727-102.632  1.00  0.00           O  
ATOM   3834  CG2 THR A1917      53.160 -27.782-100.774  1.00  0.00           C  
ATOM   3835  N   PRO A1918      52.951 -25.129-103.852  1.00  0.00           N  
ATOM   3836  CA  PRO A1918      54.226 -24.981-104.561  1.00  0.00           C  
ATOM   3837  C   PRO A1918      54.999 -23.735-104.140  1.00  0.00           C  
ATOM   3838  O   PRO A1918      54.416 -22.784-103.619  1.00  0.00           O  
ATOM   3839  CB  PRO A1918      53.815 -24.881-106.041  1.00  0.00           C  
ATOM   3840  CG  PRO A1918      52.327 -25.037-106.072  1.00  0.00           C  
ATOM   3841  CD  PRO A1918      51.816 -24.759-104.708  1.00  0.00           C  
ATOM   3842  N   HIS A1919      56.307 -23.757-104.362  1.00  0.00           N  
ATOM   3843  CA  HIS A1919      57.177 -22.646-103.985  1.00  0.00           C  
ATOM   3844  C   HIS A1919      57.157 -21.573-105.067  1.00  0.00           C  
ATOM   3845  O   HIS A1919      57.642 -21.798-106.177  1.00  0.00           O  
ATOM   3846  CB  HIS A1919      58.611 -23.141-103.779  1.00  0.00           C  
ATOM   3847  CG  HIS A1919      58.722 -24.287-102.821  1.00  0.00           C  
ATOM   3848  ND1 HIS A1919      58.723 -24.118-101.453  1.00  0.00           N  
ATOM   3849  CD2 HIS A1919      58.837 -25.619-103.036  1.00  0.00           C  
ATOM   3850  CE1 HIS A1919      58.836 -25.296-100.867  1.00  0.00           C  
ATOM   3851  NE2 HIS A1919      58.908 -26.223-101.805  1.00  0.00           N  
ATOM   3852  N   THR A1920      56.602 -20.409-104.737  1.00  0.00           N  
ATOM   3853  CA  THR A1920      56.528 -19.278-105.669  1.00  0.00           C  
ATOM   3854  C   THR A1920      57.223 -18.039-105.074  1.00  0.00           C  
ATOM   3855  O   THR A1920      57.364 -17.930-103.859  1.00  0.00           O  
ATOM   3856  CB  THR A1920      55.054 -18.950-106.017  1.00  0.00           C  
ATOM   3857  OG1 THR A1920      54.438 -18.253-104.933  1.00  0.00           O  
ATOM   3858  CG2 THR A1920      54.265 -20.223-106.287  1.00  0.00           C  
ATOM   3859  N   ALA A1921      57.667 -17.120-105.927  1.00  0.00           N  
ATOM   3860  CA  ALA A1921      58.300 -15.880-105.471  1.00  0.00           C  
ATOM   3861  C   ALA A1921      57.689 -14.687-106.196  1.00  0.00           C  
ATOM   3862  O   ALA A1921      56.931 -14.871-107.146  1.00  0.00           O  
ATOM   3863  CB  ALA A1921      59.787 -15.937-105.710  1.00  0.00           C  
ATOM   3864  N   THR A1922      58.004 -13.471-105.748  1.00  0.00           N  
ATOM   3865  CA  THR A1922      57.459 -12.265-106.377  1.00  0.00           C  
ATOM   3866  C   THR A1922      58.414 -11.691-107.420  1.00  0.00           C  
ATOM   3867  O   THR A1922      59.586 -11.495-107.134  1.00  0.00           O  
ATOM   3868  CB  THR A1922      57.161 -11.169-105.350  1.00  0.00           C  
ATOM   3869  OG1 THR A1922      56.084 -11.584-104.500  1.00  0.00           O  
ATOM   3870  CG2 THR A1922      56.768  -9.873-106.055  1.00  0.00           C  
ATOM   3871  N   LEU A1923      57.905 -11.423-108.625  1.00  0.00           N  
ATOM   3872  CA  LEU A1923      58.670 -10.744-109.675  1.00  0.00           C  
ATOM   3873  C   LEU A1923      58.224  -9.291-109.697  1.00  0.00           C  
ATOM   3874  O   LEU A1923      57.028  -9.018-109.772  1.00  0.00           O  
ATOM   3875  CB  LEU A1923      58.431 -11.395-111.049  1.00  0.00           C  
ATOM   3876  CG  LEU A1923      59.173 -10.815-112.268  1.00  0.00           C  
ATOM   3877  CD1 LEU A1923      60.624 -10.576-111.951  1.00  0.00           C  
ATOM   3878  CD2 LEU A1923      59.063 -11.716-113.493  1.00  0.00           C  
ATOM   3879  N   ARG A1924      59.184  -8.369-109.630  1.00  0.00           N  
ATOM   3880  CA  ARG A1924      58.904  -6.935-109.563  1.00  0.00           C  
ATOM   3881  C   ARG A1924      59.518  -6.223-110.760  1.00  0.00           C  
ATOM   3882  O   ARG A1924      60.723  -6.319-110.980  1.00  0.00           O  
ATOM   3883  CB  ARG A1924      59.490  -6.369-108.268  1.00  0.00           C  
ATOM   3884  CG  ARG A1924      59.297  -4.869-108.052  1.00  0.00           C  
ATOM   3885  CD  ARG A1924      60.146  -4.381-106.877  1.00  0.00           C  
ATOM   3886  NE  ARG A1924      60.117  -2.924-106.742  1.00  0.00           N  
ATOM   3887  CZ  ARG A1924      60.821  -2.070-107.485  1.00  0.00           C  
ATOM   3888  NH1 ARG A1924      61.626  -2.499-108.453  1.00  0.00           N  
ATOM   3889  NH2 ARG A1924      60.708  -0.768-107.270  1.00  0.00           N  
ATOM   3890  N   ASP A1925      58.693  -5.507-111.522  1.00  0.00           N  
ATOM   3891  CA  ASP A1925      59.166  -4.701-112.657  1.00  0.00           C  
ATOM   3892  C   ASP A1925      59.667  -3.337-112.190  1.00  0.00           C  
ATOM   3893  O   ASP A1925      58.935  -2.591-111.542  1.00  0.00           O  
ATOM   3894  CB  ASP A1925      58.051  -4.498-113.694  1.00  0.00           C  
ATOM   3895  CG  ASP A1925      58.401  -3.442-114.743  1.00  0.00           C  
ATOM   3896  OD1 ASP A1925      57.509  -2.633-115.085  1.00  0.00           O  
ATOM   3897  OD2 ASP A1925      59.564  -3.411-115.219  1.00  0.00           O  
ATOM   3898  N   ARG A1926      60.899  -3.002-112.559  1.00  0.00           N  
ATOM   3899  CA  ARG A1926      61.517  -1.746-112.137  1.00  0.00           C  
ATOM   3900  C   ARG A1926      60.689  -0.514-112.466  1.00  0.00           C  
ATOM   3901  O   ARG A1926      60.405   0.288-111.582  1.00  0.00           O  
ATOM   3902  CB  ARG A1926      62.888  -1.582-112.780  1.00  0.00           C  
ATOM   3903  CG  ARG A1926      63.514  -0.213-112.529  1.00  0.00           C  
ATOM   3904  CD  ARG A1926      64.625   0.055-113.498  1.00  0.00           C  
ATOM   3905  NE  ARG A1926      64.111   0.146-114.862  1.00  0.00           N  
ATOM   3906  CZ  ARG A1926      64.843  -0.051-115.949  1.00  0.00           C  
ATOM   3907  NH1 ARG A1926      66.131  -0.363-115.838  1.00  0.00           N  
ATOM   3908  NH2 ARG A1926      64.280   0.059-117.148  1.00  0.00           N  
ATOM   3909  N   ASP A1927      60.337  -0.366-113.741  1.00  0.00           N  
ATOM   3910  CA  ASP A1927      59.696   0.851-114.242  1.00  0.00           C  
ATOM   3911  C   ASP A1927      58.329   1.091-113.610  1.00  0.00           C  
ATOM   3912  O   ASP A1927      58.085   2.137-113.009  1.00  0.00           O  
ATOM   3913  CB  ASP A1927      59.554   0.789-115.768  1.00  0.00           C  
ATOM   3914  CG  ASP A1927      60.845   1.128-116.499  1.00  0.00           C  
ATOM   3915  OD1 ASP A1927      61.854   1.472-115.839  1.00  0.00           O  
ATOM   3916  OD2 ASP A1927      60.837   1.065-117.750  1.00  0.00           O  
ATOM   3917  N   SER A1928      57.437   0.119-113.749  1.00  0.00           N  
ATOM   3918  CA  SER A1928      56.096   0.232-113.177  1.00  0.00           C  
ATOM   3919  C   SER A1928      56.087   0.095-111.654  1.00  0.00           C  
ATOM   3920  O   SER A1928      55.174   0.583-111.005  1.00  0.00           O  
ATOM   3921  CB  SER A1928      55.190  -0.841-113.766  1.00  0.00           C  
ATOM   3922  OG  SER A1928      55.599  -2.118-113.322  1.00  0.00           O  
ATOM   3923  N   MET A1929      57.096  -0.580-111.101  1.00  0.00           N  
ATOM   3924  CA  MET A1929      57.103  -1.026-109.696  1.00  0.00           C  
ATOM   3925  C   MET A1929      56.046  -2.095-109.407  1.00  0.00           C  
ATOM   3926  O   MET A1929      55.822  -2.445-108.246  1.00  0.00           O  
ATOM   3927  CB  MET A1929      56.933   0.142-108.722  1.00  0.00           C  
ATOM   3928  CG  MET A1929      58.039   1.164-108.791  1.00  0.00           C  
ATOM   3929  SD  MET A1929      57.956   2.322-107.418  1.00  0.00           S  
ATOM   3930  CE  MET A1929      58.294   1.240-106.021  1.00  0.00           C  
ATOM   3931  N   ARG A1930      55.421  -2.629-110.458  1.00  0.00           N  
ATOM   3932  CA  ARG A1930      54.360  -3.614-110.300  1.00  0.00           C  
ATOM   3933  C   ARG A1930      54.969  -4.969-110.036  1.00  0.00           C  
ATOM   3934  O   ARG A1930      56.154  -5.176-110.272  1.00  0.00           O  
ATOM   3935  CB  ARG A1930      53.470  -3.678-111.541  1.00  0.00           C  
ATOM   3936  CG  ARG A1930      52.548  -2.492-111.685  1.00  0.00           C  
ATOM   3937  CD  ARG A1930      51.654  -2.611-112.904  1.00  0.00           C  
ATOM   3938  NE  ARG A1930      50.392  -1.899-112.696  1.00  0.00           N  
ATOM   3939  CZ  ARG A1930      49.209  -2.464-112.447  1.00  0.00           C  
ATOM   3940  NH1 ARG A1930      49.069  -3.783-112.378  1.00  0.00           N  
ATOM   3941  NH2 ARG A1930      48.140  -1.693-112.274  1.00  0.00           N  
ATOM   3942  N   GLN A1931      54.145  -5.887-109.545  1.00  0.00           N  
ATOM   3943  CA  GLN A1931      54.609  -7.200-109.137  1.00  0.00           C  
ATOM   3944  C   GLN A1931      53.655  -8.314-109.544  1.00  0.00           C  
ATOM   3945  O   GLN A1931      52.466  -8.087-109.774  1.00  0.00           O  
ATOM   3946  CB  GLN A1931      54.789  -7.237-107.623  1.00  0.00           C  
ATOM   3947  CG  GLN A1931      55.881  -6.331-107.085  1.00  0.00           C  
ATOM   3948  CD  GLN A1931      56.012  -6.414-105.577  1.00  0.00           C  
ATOM   3949  OE1 GLN A1931      57.098  -6.232-105.036  1.00  0.00           O  
ATOM   3950  NE2 GLN A1931      54.902  -6.691-104.890  1.00  0.00           N  
ATOM   3951  N   ILE A1932      54.206  -9.523-109.593  1.00  0.00           N  
ATOM   3952  CA  ILE A1932      53.498 -10.729-110.003  1.00  0.00           C  
ATOM   3953  C   ILE A1932      54.004 -11.883-109.136  1.00  0.00           C  
ATOM   3954  O   ILE A1932      55.043 -11.762-108.491  1.00  0.00           O  
ATOM   3955  CB  ILE A1932      53.763 -11.026-111.509  1.00  0.00           C  
ATOM   3956  CG1 ILE A1932      52.482 -11.476-112.207  1.00  0.00           C  
ATOM   3957  CG2 ILE A1932      54.894 -12.059-111.693  1.00  0.00           C  
ATOM   3958  CD1 ILE A1932      51.367 -10.442-112.184  1.00  0.00           C  
ATOM   3959  N   ARG A1933      53.281 -12.995-109.117  1.00  0.00           N  
ATOM   3960  CA  ARG A1933      53.685 -14.150-108.318  1.00  0.00           C  
ATOM   3961  C   ARG A1933      53.645 -15.410-109.174  1.00  0.00           C  
ATOM   3962  O   ARG A1933      52.597 -15.766-109.717  1.00  0.00           O  
ATOM   3963  CB  ARG A1933      52.759 -14.297-107.114  1.00  0.00           C  
ATOM   3964  CG  ARG A1933      53.201 -15.334-106.094  1.00  0.00           C  
ATOM   3965  CD  ARG A1933      54.296 -14.803-105.184  1.00  0.00           C  
ATOM   3966  NE  ARG A1933      54.491 -15.653-104.007  1.00  0.00           N  
ATOM   3967  CZ  ARG A1933      55.296 -15.357-102.989  1.00  0.00           C  
ATOM   3968  NH1 ARG A1933      55.983 -14.224-102.987  1.00  0.00           N  
ATOM   3969  NH2 ARG A1933      55.403 -16.191-101.959  1.00  0.00           N  
ATOM   3970  N   ALA A1934      54.791 -16.079-109.297  1.00  0.00           N  
ATOM   3971  CA  ALA A1934      54.905 -17.290-110.119  1.00  0.00           C  
ATOM   3972  C   ALA A1934      55.860 -18.296-109.489  1.00  0.00           C  
ATOM   3973  O   ALA A1934      56.724 -17.934-108.685  1.00  0.00           O  
ATOM   3974  CB  ALA A1934      55.361 -16.941-111.531  1.00  0.00           C  
ATOM   3975  N   GLU A1941      55.692 -19.563-109.859  1.00  0.00           N  
ATOM   3976  CA  GLU A1941      56.522 -20.633-109.322  1.00  0.00           C  
ATOM   3977  C   GLU A1941      57.998 -20.360-109.617  1.00  0.00           C  
ATOM   3978  O   GLU A1941      58.378 -20.100-110.758  1.00  0.00           O  
ATOM   3979  CB  GLU A1941      56.098 -21.989-109.888  1.00  0.00           C  
ATOM   3980  CG  GLU A1941      56.750 -23.166-109.178  1.00  0.00           C  
ATOM   3981  CD  GLU A1941      56.130 -24.501-109.547  1.00  0.00           C  
ATOM   3982  OE1 GLU A1941      54.907 -24.551-109.811  1.00  0.00           O  
ATOM   3983  OE2 GLU A1941      56.869 -25.508-109.558  1.00  0.00           O  
ATOM   3984  N   ILE A1942      58.816 -20.426-108.572  1.00  0.00           N  
ATOM   3985  CA  ILE A1942      60.234 -20.055-108.629  1.00  0.00           C  
ATOM   3986  C   ILE A1942      61.057 -20.826-109.685  1.00  0.00           C  
ATOM   3987  O   ILE A1942      62.097 -20.348-110.146  1.00  0.00           O  
ATOM   3988  CB  ILE A1942      60.868 -20.227-107.228  1.00  0.00           C  
ATOM   3989  CG1 ILE A1942      62.261 -19.604-107.176  1.00  0.00           C  
ATOM   3990  CG2 ILE A1942      60.897 -21.702-106.829  1.00  0.00           C  
ATOM   3991  CD1 ILE A1942      62.712 -19.298-105.771  1.00  0.00           C  
ATOM   3992  N   SER A1943      60.594 -22.019-110.052  1.00  0.00           N  
ATOM   3993  CA  SER A1943      61.182 -22.784-111.150  1.00  0.00           C  
ATOM   3994  C   SER A1943      60.949 -22.099-112.489  1.00  0.00           C  
ATOM   3995  O   SER A1943      61.811 -22.117-113.365  1.00  0.00           O  
ATOM   3996  CB  SER A1943      60.556 -24.168-111.197  1.00  0.00           C  
ATOM   3997  OG  SER A1943      59.146 -24.051-111.200  1.00  0.00           O  
ATOM   3998  N   GLU A1945      59.774 -21.501-112.645  1.00  0.00           N  
ATOM   3999  CA  GLU A1945      59.397 -20.865-113.904  1.00  0.00           C  
ATOM   4000  C   GLU A1945      60.090 -19.517-114.135  1.00  0.00           C  
ATOM   4001  O   GLU A1945      60.295 -19.109-115.277  1.00  0.00           O  
ATOM   4002  CB  GLU A1945      57.872 -20.695-113.974  1.00  0.00           C  
ATOM   4003  CG  GLU A1945      57.100 -22.016-113.913  1.00  0.00           C  
ATOM   4004  CD  GLU A1945      55.584 -21.827-113.877  1.00  0.00           C  
ATOM   4005  OE1 GLU A1945      55.070 -20.949-114.612  1.00  0.00           O  
ATOM   4006  OE2 GLU A1945      54.905 -22.564-113.117  1.00  0.00           O  
ATOM   4007  N   LEU A1946      60.460 -18.836-113.058  1.00  0.00           N  
ATOM   4008  CA  LEU A1946      60.889 -17.444-113.160  1.00  0.00           C  
ATOM   4009  C   LEU A1946      62.111 -17.195-114.049  1.00  0.00           C  
ATOM   4010  O   LEU A1946      62.107 -16.255-114.839  1.00  0.00           O  
ATOM   4011  CB  LEU A1946      61.104 -16.835-111.770  1.00  0.00           C  
ATOM   4012  CG  LEU A1946      59.821 -16.269-111.157  1.00  0.00           C  
ATOM   4013  CD1 LEU A1946      60.027 -15.852-109.699  1.00  0.00           C  
ATOM   4014  CD2 LEU A1946      59.307 -15.092-112.001  1.00  0.00           C  
ATOM   4015  N   PRO A1947      63.163 -18.018-113.923  1.00  0.00           N  
ATOM   4016  CA  PRO A1947      64.315 -17.791-114.801  1.00  0.00           C  
ATOM   4017  C   PRO A1947      63.909 -17.654-116.273  1.00  0.00           C  
ATOM   4018  O   PRO A1947      64.330 -16.709-116.939  1.00  0.00           O  
ATOM   4019  CB  PRO A1947      65.190 -19.030-114.563  1.00  0.00           C  
ATOM   4020  CG  PRO A1947      64.849 -19.459-113.170  1.00  0.00           C  
ATOM   4021  CD  PRO A1947      63.384 -19.147-113.000  1.00  0.00           C  
ATOM   4022  N   SER A1950      63.074 -18.574-116.751  1.00  0.00           N  
ATOM   4023  CA  SER A1950      62.528 -18.520-118.110  1.00  0.00           C  
ATOM   4024  C   SER A1950      61.781 -17.221-118.361  1.00  0.00           C  
ATOM   4025  O   SER A1950      61.977 -16.573-119.386  1.00  0.00           O  
ATOM   4026  CB  SER A1950      61.569 -19.686-118.339  1.00  0.00           C  
ATOM   4027  OG  SER A1950      62.091 -20.881-117.783  1.00  0.00           O  
ATOM   4028  N   ILE A1951      60.922 -16.854-117.414  1.00  0.00           N  
ATOM   4029  CA  ILE A1951      60.119 -15.636-117.509  1.00  0.00           C  
ATOM   4030  C   ILE A1951      61.006 -14.402-117.652  1.00  0.00           C  
ATOM   4031  O   ILE A1951      60.848 -13.612-118.583  1.00  0.00           O  
ATOM   4032  CB  ILE A1951      59.192 -15.487-116.272  1.00  0.00           C  
ATOM   4033  CG1 ILE A1951      58.024 -16.471-116.371  1.00  0.00           C  
ATOM   4034  CG2 ILE A1951      58.670 -14.062-116.129  1.00  0.00           C  
ATOM   4035  CD1 ILE A1951      57.513 -16.954-115.021  1.00  0.00           C  
ATOM   4036  N   VAL A1952      61.956 -14.257-116.740  1.00  0.00           N  
ATOM   4037  CA  VAL A1952      62.813 -13.075-116.710  1.00  0.00           C  
ATOM   4038  C   VAL A1952      63.637 -12.942-117.988  1.00  0.00           C  
ATOM   4039  O   VAL A1952      63.771 -11.843-118.531  1.00  0.00           O  
ATOM   4040  CB  VAL A1952      63.764 -13.106-115.506  1.00  0.00           C  
ATOM   4041  CG1 VAL A1952      64.644 -11.864-115.501  1.00  0.00           C  
ATOM   4042  CG2 VAL A1952      62.962 -13.230-114.207  1.00  0.00           C  
ATOM   4043  N   GLN A1953      64.181 -14.067-118.453  1.00  0.00           N  
ATOM   4044  CA  GLN A1953      64.943 -14.116-119.702  1.00  0.00           C  
ATOM   4045  C   GLN A1953      64.159 -13.500-120.849  1.00  0.00           C  
ATOM   4046  O   GLN A1953      64.666 -12.650-121.580  1.00  0.00           O  
ATOM   4047  CB  GLN A1953      65.286 -15.562-120.055  1.00  0.00           C  
ATOM   4048  CG  GLN A1953      66.126 -15.714-121.304  1.00  0.00           C  
ATOM   4049  CD  GLN A1953      66.529 -17.144-121.548  1.00  0.00           C  
ATOM   4050  OE1 GLN A1953      65.728 -17.962-121.987  1.00  0.00           O  
ATOM   4051  NE2 GLN A1953      67.780 -17.454-121.271  1.00  0.00           N  
ATOM   4052  N   ASP A1954      62.914 -13.940-120.995  1.00  0.00           N  
ATOM   4053  CA  ASP A1954      62.050 -13.463-122.065  1.00  0.00           C  
ATOM   4054  C   ASP A1954      61.745 -11.978-121.904  1.00  0.00           C  
ATOM   4055  O   ASP A1954      61.713 -11.249-122.890  1.00  0.00           O  
ATOM   4056  CB  ASP A1954      60.757 -14.295-122.127  1.00  0.00           C  
ATOM   4057  CG  ASP A1954      60.976 -15.696-122.722  1.00  0.00           C  
ATOM   4058  OD1 ASP A1954      61.971 -15.912-123.448  1.00  0.00           O  
ATOM   4059  OD2 ASP A1954      60.136 -16.590-122.476  1.00  0.00           O  
ATOM   4060  N   LEU A1955      61.544 -11.529-120.667  1.00  0.00           N  
ATOM   4061  CA  LEU A1955      61.326 -10.104-120.398  1.00  0.00           C  
ATOM   4062  C   LEU A1955      62.522  -9.264-120.840  1.00  0.00           C  
ATOM   4063  O   LEU A1955      62.359  -8.279-121.558  1.00  0.00           O  
ATOM   4064  CB  LEU A1955      61.052  -9.852-118.914  1.00  0.00           C  
ATOM   4065  CG  LEU A1955      59.651 -10.186-118.403  1.00  0.00           C  
ATOM   4066  CD1 LEU A1955      59.621 -10.125-116.885  1.00  0.00           C  
ATOM   4067  CD2 LEU A1955      58.618  -9.245-119.004  1.00  0.00           C  
ATOM   4068  N   ALA A1956      63.716  -9.669-120.414  1.00  0.00           N  
ATOM   4069  CA  ALA A1956      64.956  -8.958-120.743  1.00  0.00           C  
ATOM   4070  C   ALA A1956      65.317  -9.075-122.217  1.00  0.00           C  
ATOM   4071  O   ALA A1956      65.923  -8.171-122.777  1.00  0.00           O  
ATOM   4072  CB  ALA A1956      66.104  -9.473-119.887  1.00  0.00           C  
ATOM   4073  N   ASN A1957      64.954 -10.190-122.843  1.00  0.00           N  
ATOM   4074  CA  ASN A1957      65.236 -10.392-124.263  1.00  0.00           C  
ATOM   4075  C   ASN A1957      64.148  -9.812-125.155  1.00  0.00           C  
ATOM   4076  O   ASN A1957      64.247  -9.880-126.377  1.00  0.00           O  
ATOM   4077  CB  ASN A1957      65.422 -11.883-124.570  1.00  0.00           C  
ATOM   4078  CG  ASN A1957      66.611 -12.489-123.841  1.00  0.00           C  
ATOM   4079  OD1 ASN A1957      66.853 -13.692-123.931  1.00  0.00           O  
ATOM   4080  ND2 ASN A1957      67.352 -11.663-123.108  1.00  0.00           N  
ATOM   4081  N   GLY A1958      63.104  -9.262-124.545  1.00  0.00           N  
ATOM   4082  CA  GLY A1958      62.046  -8.595-125.286  1.00  0.00           C  
ATOM   4083  C   GLY A1958      61.140  -9.534-126.055  1.00  0.00           C  
ATOM   4084  O   GLY A1958      60.449  -9.119-126.990  1.00  0.00           O  
ATOM   4085  N   ASN A1959      61.138 -10.804-125.662  1.00  0.00           N  
ATOM   4086  CA  ASN A1959      60.207 -11.776-126.219  1.00  0.00           C  
ATOM   4087  C   ASN A1959      58.803 -11.537-125.670  1.00  0.00           C  
ATOM   4088  O   ASN A1959      57.814 -11.798-126.349  1.00  0.00           O  
ATOM   4089  CB  ASN A1959      60.665 -13.202-125.901  1.00  0.00           C  
ATOM   4090  CG  ASN A1959      62.050 -13.508-126.455  1.00  0.00           C  
ATOM   4091  OD1 ASN A1959      62.368 -13.152-127.584  1.00  0.00           O  
ATOM   4092  ND2 ASN A1959      62.877 -14.166-125.655  1.00  0.00           N  
ATOM   4093  N   ILE A1960      58.738 -11.000-124.455  1.00  0.00           N  
ATOM   4094  CA  ILE A1960      57.502 -10.867-123.703  1.00  0.00           C  
ATOM   4095  C   ILE A1960      57.429  -9.482-123.044  1.00  0.00           C  
ATOM   4096  O   ILE A1960      58.456  -8.935-122.624  1.00  0.00           O  
ATOM   4097  CB  ILE A1960      57.435 -12.011-122.646  1.00  0.00           C  
ATOM   4098  CG1 ILE A1960      56.485 -13.113-123.117  1.00  0.00           C  
ATOM   4099  CG2 ILE A1960      57.043 -11.505-121.260  1.00  0.00           C  
ATOM   4100  CD1 ILE A1960      57.038 -13.962-124.255  1.00  0.00           C  
ATOM   4101  N   THR A1961      56.219  -8.921-122.978  1.00  0.00           N  
ATOM   4102  CA  THR A1961      55.949  -7.656-122.273  1.00  0.00           C  
ATOM   4103  C   THR A1961      55.681  -7.912-120.797  1.00  0.00           C  
ATOM   4104  O   THR A1961      55.307  -9.022-120.407  1.00  0.00           O  
ATOM   4105  CB  THR A1961      54.678  -6.962-122.825  1.00  0.00           C  
ATOM   4106  OG1 THR A1961      54.720  -6.948-124.248  1.00  0.00           O  
ATOM   4107  CG2 THR A1961      54.540  -5.531-122.310  1.00  0.00           C  
ATOM   4108  N   TRP A1962      55.841  -6.879-119.974  1.00  0.00           N  
ATOM   4109  CA  TRP A1962      55.302  -6.937-118.626  1.00  0.00           C  
ATOM   4110  C   TRP A1962      53.813  -7.195-118.715  1.00  0.00           C  
ATOM   4111  O   TRP A1962      53.278  -8.028-117.993  1.00  0.00           O  
ATOM   4112  CB  TRP A1962      55.533  -5.641-117.856  1.00  0.00           C  
ATOM   4113  CG  TRP A1962      55.158  -5.780-116.411  1.00  0.00           C  
ATOM   4114  CD1 TRP A1962      54.110  -5.189-115.773  1.00  0.00           C  
ATOM   4115  CD2 TRP A1962      55.815  -6.596-115.435  1.00  0.00           C  
ATOM   4116  NE1 TRP A1962      54.083  -5.574-114.454  1.00  0.00           N  
ATOM   4117  CE2 TRP A1962      55.120  -6.436-114.222  1.00  0.00           C  
ATOM   4118  CE3 TRP A1962      56.928  -7.441-115.470  1.00  0.00           C  
ATOM   4119  CZ2 TRP A1962      55.502  -7.089-113.050  1.00  0.00           C  
ATOM   4120  CZ3 TRP A1962      57.310  -8.090-114.305  1.00  0.00           C  
ATOM   4121  CH2 TRP A1962      56.600  -7.910-113.112  1.00  0.00           C  
ATOM   4122  N   ALA A1963      53.153  -6.453-119.602  1.00  0.00           N  
ATOM   4123  CA  ALA A1963      51.744  -6.663-119.914  1.00  0.00           C  
ATOM   4124  C   ALA A1963      51.445  -8.149-120.090  1.00  0.00           C  
ATOM   4125  O   ALA A1963      50.551  -8.686-119.432  1.00  0.00           O  
ATOM   4126  CB  ALA A1963      51.368  -5.897-121.166  1.00  0.00           C  
ATOM   4127  N   ASP A1964      52.211  -8.807-120.959  1.00  0.00           N  
ATOM   4128  CA  ASP A1964      52.057 -10.241-121.203  1.00  0.00           C  
ATOM   4129  C   ASP A1964      52.102 -11.017-119.889  1.00  0.00           C  
ATOM   4130  O   ASP A1964      51.208 -11.813-119.595  1.00  0.00           O  
ATOM   4131  CB  ASP A1964      53.153 -10.758-122.140  1.00  0.00           C  
ATOM   4132  CG  ASP A1964      52.973 -10.288-123.567  1.00  0.00           C  
ATOM   4133  OD1 ASP A1964      53.888  -9.625-124.089  1.00  0.00           O  
ATOM   4134  OD2 ASP A1964      51.923 -10.584-124.171  1.00  0.00           O  
ATOM   4135  N   VAL A1965      53.140 -10.759-119.098  1.00  0.00           N  
ATOM   4136  CA  VAL A1965      53.329 -11.444-117.822  1.00  0.00           C  
ATOM   4137  C   VAL A1965      52.090 -11.352-116.917  1.00  0.00           C  
ATOM   4138  O   VAL A1965      51.620 -12.368-116.402  1.00  0.00           O  
ATOM   4139  CB  VAL A1965      54.550 -10.888-117.068  1.00  0.00           C  
ATOM   4140  CG1 VAL A1965      54.672 -11.546-115.700  1.00  0.00           C  
ATOM   4141  CG2 VAL A1965      55.813 -11.097-117.886  1.00  0.00           C  
ATOM   4142  N   GLU A1966      51.562 -10.138-116.744  1.00  0.00           N  
ATOM   4143  CA  GLU A1966      50.390  -9.907-115.890  1.00  0.00           C  
ATOM   4144  C   GLU A1966      49.165 -10.641-116.421  1.00  0.00           C  
ATOM   4145  O   GLU A1966      48.344 -11.140-115.649  1.00  0.00           O  
ATOM   4146  CB  GLU A1966      50.091  -8.409-115.762  1.00  0.00           C  
ATOM   4147  CG  GLU A1966      51.210  -7.623-115.082  1.00  0.00           C  
ATOM   4148  CD  GLU A1966      50.764  -6.268-114.552  1.00  0.00           C  
ATOM   4149  OE1 GLU A1966      51.151  -5.916-113.417  1.00  0.00           O  
ATOM   4150  OE2 GLU A1966      50.033  -5.556-115.266  1.00  0.00           O  
ATOM   4151  N   ALA A1967      49.054 -10.707-117.743  1.00  0.00           N  
ATOM   4152  CA  ALA A1967      47.998 -11.469-118.391  1.00  0.00           C  
ATOM   4153  C   ALA A1967      48.066 -12.951-118.016  1.00  0.00           C  
ATOM   4154  O   ALA A1967      47.035 -13.613-117.906  1.00  0.00           O  
ATOM   4155  CB  ALA A1967      48.095 -11.304-119.900  1.00  0.00           C  
ATOM   4156  N   ARG A1968      49.282 -13.454-117.809  1.00  0.00           N  
ATOM   4157  CA  ARG A1968      49.532 -14.886-117.624  1.00  0.00           C  
ATOM   4158  C   ARG A1968      49.675 -15.310-116.164  1.00  0.00           C  
ATOM   4159  O   ARG A1968      49.409 -16.461-115.827  1.00  0.00           O  
ATOM   4160  CB  ARG A1968      50.803 -15.285-118.387  1.00  0.00           C  
ATOM   4161  CG  ARG A1968      50.700 -15.133-119.906  1.00  0.00           C  
ATOM   4162  CD  ARG A1968      52.076 -14.986-120.557  1.00  0.00           C  
ATOM   4163  NE  ARG A1968      52.048 -15.303-121.986  1.00  0.00           N  
ATOM   4164  CZ  ARG A1968      51.537 -14.522-122.940  1.00  0.00           C  
ATOM   4165  NH1 ARG A1968      50.987 -13.344-122.651  1.00  0.00           N  
ATOM   4166  NH2 ARG A1968      51.568 -14.927-124.205  1.00  0.00           N  
ATOM   4167  N   TYR A1969      50.101 -14.391-115.304  1.00  0.00           N  
ATOM   4168  CA  TYR A1969      50.422 -14.723-113.918  1.00  0.00           C  
ATOM   4169  C   TYR A1969      49.667 -13.838-112.929  1.00  0.00           C  
ATOM   4170  O   TYR A1969      49.373 -12.685-113.231  1.00  0.00           O  
ATOM   4171  CB  TYR A1969      51.930 -14.599-113.698  1.00  0.00           C  
ATOM   4172  CG  TYR A1969      52.717 -15.606-114.494  1.00  0.00           C  
ATOM   4173  CD1 TYR A1969      53.325 -15.260-115.699  1.00  0.00           C  
ATOM   4174  CD2 TYR A1969      52.834 -16.914-114.054  1.00  0.00           C  
ATOM   4175  CE1 TYR A1969      54.042 -16.198-116.437  1.00  0.00           C  
ATOM   4176  CE2 TYR A1969      53.547 -17.854-114.781  1.00  0.00           C  
ATOM   4177  CZ  TYR A1969      54.146 -17.493-115.967  1.00  0.00           C  
ATOM   4178  OH  TYR A1969      54.842 -18.440-116.670  1.00  0.00           O  
ATOM   4179  N   PRO A1970      49.350 -14.381-111.741  1.00  0.00           N  
ATOM   4180  CA  PRO A1970      48.574 -13.649-110.733  1.00  0.00           C  
ATOM   4181  C   PRO A1970      49.285 -12.418-110.158  1.00  0.00           C  
ATOM   4182  O   PRO A1970      50.480 -12.462-109.852  1.00  0.00           O  
ATOM   4183  CB  PRO A1970      48.333 -14.699-109.645  1.00  0.00           C  
ATOM   4184  CG  PRO A1970      49.406 -15.706-109.826  1.00  0.00           C  
ATOM   4185  CD  PRO A1970      49.705 -15.738-111.284  1.00  0.00           C  
ATOM   4186  N   LEU A1971      48.529 -11.333-110.014  1.00  0.00           N  
ATOM   4187  CA  LEU A1971      49.065 -10.049-109.560  1.00  0.00           C  
ATOM   4188  C   LEU A1971      49.330 -10.071-108.055  1.00  0.00           C  
ATOM   4189  O   LEU A1971      48.592 -10.706-107.298  1.00  0.00           O  
ATOM   4190  CB  LEU A1971      48.097  -8.906-109.920  1.00  0.00           C  
ATOM   4191  CG  LEU A1971      48.147  -8.343-111.351  1.00  0.00           C  
ATOM   4192  CD1 LEU A1971      48.126  -9.435-112.412  1.00  0.00           C  
ATOM   4193  CD2 LEU A1971      47.007  -7.352-111.579  1.00  0.00           C  
ATOM   4194  N   PHE A1972      50.373  -9.360-107.629  1.00  0.00           N  
ATOM   4195  CA  PHE A1972      50.817  -9.388-106.238  1.00  0.00           C  
ATOM   4196  C   PHE A1972      51.139  -7.994-105.694  1.00  0.00           C  
ATOM   4197  O   PHE A1972      51.783  -7.190-106.369  1.00  0.00           O  
ATOM   4198  CB  PHE A1972      52.049 -10.281-106.127  1.00  0.00           C  
ATOM   4199  CG  PHE A1972      52.327 -10.745-104.737  1.00  0.00           C  
ATOM   4200  CD1 PHE A1972      51.671 -11.856-104.224  1.00  0.00           C  
ATOM   4201  CD2 PHE A1972      53.236 -10.071-103.935  1.00  0.00           C  
ATOM   4202  CE1 PHE A1972      51.917 -12.294-102.932  1.00  0.00           C  
ATOM   4203  CE2 PHE A1972      53.491 -10.502-102.642  1.00  0.00           C  
ATOM   4204  CZ  PHE A1972      52.826 -11.618-102.138  1.00  0.00           C  
ATOM   4205  N   GLU A1973      50.687  -7.717-104.471  1.00  0.00           N  
ATOM   4206  CA  GLU A1973      50.996  -6.456-103.792  1.00  0.00           C  
ATOM   4207  C   GLU A1973      51.665  -6.722-102.444  1.00  0.00           C  
ATOM   4208  O   GLU A1973      51.031  -7.140-101.475  1.00  0.00           O  
ATOM   4209  CB  GLU A1973      49.721  -5.623-103.606  1.00  0.00           C  
ATOM   4210  CG  GLU A1973      49.926  -4.237-102.969  1.00  0.00           C  
ATOM   4211  CD  GLU A1973      50.585  -3.219-103.903  1.00  0.00           C  
ATOM   4212  OE1 GLU A1973      50.045  -2.097-104.011  1.00  0.00           O  
ATOM   4213  OE2 GLU A1973      51.633  -3.523-104.521  1.00  0.00           O  
TER
END
