# Supplementary material for: Backbone Brackets and Arginine Tweezers delineate Class I and Class II aminoacyl tRNA synthetases
Source: PLoS Comput Biol. 2018 Apr 16;14(4):e1006101. doi: 10.1371/journal.pcbi.1006101 (PMC5919687; doi:10.1371/journal.pcbi.1006101)
Supplement: S12 File — All structures of Class II aaRS with residues renumbered according to the MSA. (GZ) [file pcbi.1006101.s024.tar.gz › 2q5i_A_renum.pdb]

ATOM      1  N   ILE A 274      65.311  18.131-120.220  1.00  0.00           N  
ATOM      2  CA  ILE A 274      65.091  19.011-119.030  1.00  0.00           C  
ATOM      3  C   ILE A 274      65.408  18.246-117.732  1.00  0.00           C  
ATOM      4  O   ILE A 274      64.856  18.553-116.664  1.00  0.00           O  
ATOM      5  CB  ILE A 274      63.631  19.571-118.982  1.00  0.00           C  
ATOM      6  CG1 ILE A 274      63.153  20.002-120.379  1.00  0.00           C  
ATOM      7  CG2 ILE A 274      63.530  20.749-118.010  1.00  0.00           C  
ATOM      8  CD1 ILE A 274      62.629  18.854-121.254  1.00  0.00           C  
ATOM      9  N   VAL A 275      66.304  17.258-117.831  1.00  0.00           N  
ATOM     10  CA  VAL A 275      66.698  16.440-116.680  1.00  0.00           C  
ATOM     11  C   VAL A 275      67.354  17.294-115.589  1.00  0.00           C  
ATOM     12  O   VAL A 275      67.995  18.304-115.884  1.00  0.00           O  
ATOM     13  CB  VAL A 275      67.674  15.299-117.101  1.00  0.00           C  
ATOM     14  CG1 VAL A 275      69.002  15.862-117.602  1.00  0.00           C  
ATOM     15  CG2 VAL A 275      67.916  14.333-115.952  1.00  0.00           C  
ATOM     16  N   ASP A 276      67.176  16.892-114.333  1.00  0.00           N  
ATOM     17  CA  ASP A 276      67.880  17.519-113.219  1.00  0.00           C  
ATOM     18  C   ASP A 276      69.307  16.964-113.159  1.00  0.00           C  
ATOM     19  O   ASP A 276      69.566  15.929-112.536  1.00  0.00           O  
ATOM     20  CB  ASP A 276      67.141  17.266-111.903  1.00  0.00           C  
ATOM     21  CG  ASP A 276      67.698  18.087-110.754  1.00  0.00           C  
ATOM     22  OD1 ASP A 276      68.880  18.493-110.822  1.00  0.00           O  
ATOM     23  OD2 ASP A 276      66.952  18.327-109.779  1.00  0.00           O  
ATOM     24  N   ARG A 277      70.229  17.660-113.815  1.00  0.00           N  
ATOM     25  CA  ARG A 277      71.603  17.191-113.939  1.00  0.00           C  
ATOM     26  C   ARG A 277      72.271  17.050-112.566  1.00  0.00           C  
ATOM     27  O   ARG A 277      72.960  16.062-112.303  1.00  0.00           O  
ATOM     28  CB  ARG A 277      72.408  18.147-114.820  1.00  0.00           C  
ATOM     29  CG  ARG A 277      73.752  17.596-115.270  1.00  0.00           C  
ATOM     30  CD  ARG A 277      74.731  18.700-115.633  1.00  0.00           C  
ATOM     31  NE  ARG A 277      74.322  19.426-116.831  1.00  0.00           N  
ATOM     32  CZ  ARG A 277      74.988  20.449-117.357  1.00  0.00           C  
ATOM     33  NH1 ARG A 277      76.107  20.891-116.798  1.00  0.00           N  
ATOM     34  NH2 ARG A 277      74.526  21.040-118.451  1.00  0.00           N  
ATOM     35  N   ALA A 278      72.059  18.034-111.696  1.00  0.00           N  
ATOM     36  CA  ALA A 278      72.652  18.019-110.361  1.00  0.00           C  
ATOM     37  C   ALA A 278      72.269  16.748-109.609  1.00  0.00           C  
ATOM     38  O   ALA A 278      73.119  16.091-109.012  1.00  0.00           O  
ATOM     39  CB  ALA A 278      72.214  19.240-109.580  1.00  0.00           C  
ATOM     40  N   LYS A 279      70.983  16.411-109.663  1.00  0.00           N  
ATOM     41  CA  LYS A 279      70.437  15.246-108.970  1.00  0.00           C  
ATOM     42  C   LYS A 279      70.980  13.950-109.575  1.00  0.00           C  
ATOM     43  O   LYS A 279      71.411  13.052-108.849  1.00  0.00           O  
ATOM     44  CB  LYS A 279      68.908  15.279-109.049  1.00  0.00           C  
ATOM     45  CG  LYS A 279      68.173  14.422-108.033  1.00  0.00           C  
ATOM     46  CD  LYS A 279      66.696  14.828-107.975  1.00  0.00           C  
ATOM     47  CE  LYS A 279      65.872  13.924-107.061  1.00  0.00           C  
ATOM     48  NZ  LYS A 279      66.218  14.067-105.621  1.00  0.00           N  
ATOM     49  N   MET A 281      70.965  13.868-110.904  1.00  0.00           N  
ATOM     50  CA  MET A 281      71.545  12.732-111.627  1.00  0.00           C  
ATOM     51  C   MET A 281      73.025  12.596-111.284  1.00  0.00           C  
ATOM     52  O   MET A 281      73.490  11.515-110.926  1.00  0.00           O  
ATOM     53  CB  MET A 281      71.374  12.908-113.145  1.00  0.00           C  
ATOM     54  CG  MET A 281      71.731  11.672-113.962  1.00  0.00           C  
ATOM     55  SD  MET A 281      71.777  11.935-115.749  1.00  0.00           S  
ATOM     56  CE  MET A 281      73.164  13.065-115.887  1.00  0.00           C  
ATOM     57  N   GLU A 282      73.760  13.700-111.383  1.00  0.00           N  
ATOM     58  CA  GLU A 282      75.191  13.693-111.078  1.00  0.00           C  
ATOM     59  C   GLU A 282      75.442  13.211-109.660  1.00  0.00           C  
ATOM     60  O   GLU A 282      76.441  12.549-109.402  1.00  0.00           O  
ATOM     61  CB  GLU A 282      75.821  15.080-111.289  1.00  0.00           C  
ATOM     62  CG  GLU A 282      76.117  15.418-112.762  1.00  0.00           C  
ATOM     63  CD  GLU A 282      76.508  16.878-112.984  1.00  0.00           C  
ATOM     64  OE1 GLU A 282      75.957  17.764-112.296  1.00  0.00           O  
ATOM     65  OE2 GLU A 282      77.353  17.146-113.864  1.00  0.00           O  
ATOM     66  N   ASP A 283      74.534  13.532-108.744  1.00  0.00           N  
ATOM     67  CA  ASP A 283      74.677  13.095-107.359  1.00  0.00           C  
ATOM     68  C   ASP A 283      74.547  11.582-107.261  1.00  0.00           C  
ATOM     69  O   ASP A 283      75.359  10.937-106.598  1.00  0.00           O  
ATOM     70  CB  ASP A 283      73.655  13.774-106.442  1.00  0.00           C  
ATOM     71  CG  ASP A 283      73.863  13.419-104.974  1.00  0.00           C  
ATOM     72  OD1 ASP A 283      74.969  13.672-104.447  1.00  0.00           O  
ATOM     73  OD2 ASP A 283      72.924  12.882-104.347  1.00  0.00           O  
ATOM     74  N   THR A 291      73.540  11.018-107.926  1.00  0.00           N  
ATOM     75  CA  THR A 291      73.355   9.569-107.934  1.00  0.00           C  
ATOM     76  C   THR A 291      74.547   8.888-108.599  1.00  0.00           C  
ATOM     77  O   THR A 291      75.121   7.941-108.046  1.00  0.00           O  
ATOM     78  CB  THR A 291      72.057   9.157-108.655  1.00  0.00           C  
ATOM     79  OG1 THR A 291      70.929   9.711-107.968  1.00  0.00           O  
ATOM     80  CG2 THR A 291      71.913   7.645-108.689  1.00  0.00           C  
ATOM     81  N   LEU A 292      74.927   9.381-109.777  1.00  0.00           N  
ATOM     82  CA  LEU A 292      76.048   8.808-110.523  1.00  0.00           C  
ATOM     83  C   LEU A 292      77.322   8.784-109.682  1.00  0.00           C  
ATOM     84  O   LEU A 292      78.063   7.801-109.696  1.00  0.00           O  
ATOM     85  CB  LEU A 292      76.285   9.584-111.821  1.00  0.00           C  
ATOM     86  CG  LEU A 292      75.226   9.381-112.905  1.00  0.00           C  
ATOM     87  CD1 LEU A 292      75.327  10.465-113.971  1.00  0.00           C  
ATOM     88  CD2 LEU A 292      75.356   7.996-113.523  1.00  0.00           C  
ATOM     89  N   LYS A 293      77.562   9.863-108.943  1.00  0.00           N  
ATOM     90  CA  LYS A 293      78.730   9.959-108.070  1.00  0.00           C  
ATOM     91  C   LYS A 293      78.585   9.036-106.856  1.00  0.00           C  
ATOM     92  O   LYS A 293      79.508   8.296-106.516  1.00  0.00           O  
ATOM     93  CB  LYS A 293      78.926  11.404-107.608  1.00  0.00           C  
ATOM     94  CG  LYS A 293      80.292  11.690-107.018  1.00  0.00           C  
ATOM     95  CD  LYS A 293      80.320  13.042-106.320  1.00  0.00           C  
ATOM     96  CE  LYS A 293      81.721  13.404-105.841  1.00  0.00           C  
ATOM     97  NZ  LYS A 293      82.250  12.429-104.844  1.00  0.00           N  
ATOM     98  N   ARG A 296      77.413   9.073-106.231  1.00  0.00           N  
ATOM     99  CA  ARG A 296      77.158   8.338-104.997  1.00  0.00           C  
ATOM    100  C   ARG A 296      77.190   6.826-105.187  1.00  0.00           C  
ATOM    101  O   ARG A 296      77.797   6.118-104.393  1.00  0.00           O  
ATOM    102  CB  ARG A 296      75.811   8.760-104.412  1.00  0.00           C  
ATOM    103  CG  ARG A 296      75.573   8.317-102.988  1.00  0.00           C  
ATOM    104  CD  ARG A 296      74.502   9.164-102.311  1.00  0.00           C  
ATOM    105  NE  ARG A 296      73.403   9.507-103.211  1.00  0.00           N  
ATOM    106  CZ  ARG A 296      72.474   8.653-103.632  1.00  0.00           C  
ATOM    107  NH1 ARG A 296      72.490   7.380-103.245  1.00  0.00           N  
ATOM    108  NH2 ARG A 296      71.522   9.078-104.455  1.00  0.00           N  
ATOM    109  N   ARG A 297      76.546   6.330-106.238  1.00  0.00           N  
ATOM    110  CA  ARG A 297      76.555   4.891-106.525  1.00  0.00           C  
ATOM    111  C   ARG A 297      77.783   4.446-107.326  1.00  0.00           C  
ATOM    112  O   ARG A 297      77.946   3.259-107.613  1.00  0.00           O  
ATOM    113  CB  ARG A 297      75.265   4.491-107.233  1.00  0.00           C  
ATOM    114  CG  ARG A 297      74.018   4.787-106.417  1.00  0.00           C  
ATOM    115  CD  ARG A 297      74.056   4.121-105.056  1.00  0.00           C  
ATOM    116  NE  ARG A 297      74.077   2.664-105.172  1.00  0.00           N  
ATOM    117  CZ  ARG A 297      72.994   1.889-105.248  1.00  0.00           C  
ATOM    118  NH1 ARG A 297      71.779   2.416-105.211  1.00  0.00           N  
ATOM    119  NH2 ARG A 297      73.123   0.571-105.358  1.00  0.00           N  
ATOM    120  N   PHE A 298      78.636   5.409-107.671  1.00  0.00           N  
ATOM    121  CA  PHE A 298      79.951   5.162-108.272  1.00  0.00           C  
ATOM    122  C   PHE A 298      79.857   4.534-109.653  1.00  0.00           C  
ATOM    123  O   PHE A 298      80.509   3.533-109.938  1.00  0.00           O  
ATOM    124  CB  PHE A 298      80.836   4.322-107.332  1.00  0.00           C  
ATOM    125  CG  PHE A 298      82.315   4.357-107.662  1.00  0.00           C  
ATOM    126  CD1 PHE A 298      82.856   5.300-108.529  1.00  0.00           C  
ATOM    127  CD2 PHE A 298      83.174   3.453-107.063  1.00  0.00           C  
ATOM    128  CE1 PHE A 298      84.212   5.315-108.806  1.00  0.00           C  
ATOM    129  CE2 PHE A 298      84.534   3.464-107.342  1.00  0.00           C  
ATOM    130  CZ  PHE A 298      85.052   4.396-108.211  1.00  0.00           C  
ATOM    131  N   PHE A 303      79.017   5.118-110.499  1.00  0.00           N  
ATOM    132  CA  PHE A 303      79.052   4.830-111.921  1.00  0.00           C  
ATOM    133  C   PHE A 303      80.396   5.334-112.427  1.00  0.00           C  
ATOM    134  O   PHE A 303      81.187   4.585-113.010  1.00  0.00           O  
ATOM    135  CB  PHE A 303      77.932   5.564-112.642  1.00  0.00           C  
ATOM    136  CG  PHE A 303      76.612   4.863-112.587  1.00  0.00           C  
ATOM    137  CD1 PHE A 303      76.211   4.035-113.622  1.00  0.00           C  
ATOM    138  CD2 PHE A 303      75.765   5.041-111.513  1.00  0.00           C  
ATOM    139  CE1 PHE A 303      74.994   3.394-113.578  1.00  0.00           C  
ATOM    140  CE2 PHE A 303      74.540   4.398-111.465  1.00  0.00           C  
ATOM    141  CZ  PHE A 303      74.155   3.577-112.497  1.00  0.00           C  
ATOM    142  N   TYR A 305      80.654   6.611-112.171  1.00  0.00           N  
ATOM    143  CA  TYR A 305      81.942   7.199-112.474  1.00  0.00           C  
ATOM    144  C   TYR A 305      82.196   8.392-111.578  1.00  0.00           C  
ATOM    145  O   TYR A 305      81.265   8.985-111.034  1.00  0.00           O  
ATOM    146  CB  TYR A 305      82.018   7.611-113.947  1.00  0.00           C  
ATOM    147  CG  TYR A 305      81.065   8.721-114.355  1.00  0.00           C  
ATOM    148  CD1 TYR A 305      79.774   8.432-114.783  1.00  0.00           C  
ATOM    149  CD2 TYR A 305      81.467  10.060-114.329  1.00  0.00           C  
ATOM    150  CE1 TYR A 305      78.900   9.446-115.163  1.00  0.00           C  
ATOM    151  CE2 TYR A 305      80.606  11.075-114.708  1.00  0.00           C  
ATOM    152  CZ  TYR A 305      79.320  10.761-115.127  1.00  0.00           C  
ATOM    153  OH  TYR A 305      78.449  11.760-115.509  1.00  0.00           O  
ATOM    154  N   ASP A 306      83.468   8.735-111.433  1.00  0.00           N  
ATOM    155  CA  ASP A 306      83.876   9.840-110.585  1.00  0.00           C  
ATOM    156  C   ASP A 306      85.238  10.364-111.039  1.00  0.00           C  
ATOM    157  O   ASP A 306      85.937   9.723-111.829  1.00  0.00           O  
ATOM    158  CB  ASP A 306      83.928   9.376-109.128  1.00  0.00           C  
ATOM    159  CG  ASP A 306      83.636  10.501-108.126  1.00  0.00           C  
ATOM    160  OD1 ASP A 306      82.961  10.218-107.112  1.00  0.00           O  
ATOM    161  OD2 ASP A 306      84.089  11.647-108.331  1.00  0.00           O  
ATOM    162  N   GLN A 307      85.589  11.541-110.536  1.00  0.00           N  
ATOM    163  CA  GLN A 307      86.826  12.227-110.884  1.00  0.00           C  
ATOM    164  C   GLN A 307      88.047  11.365-110.586  1.00  0.00           C  
ATOM    165  O   GLN A 307      88.154  10.770-109.510  1.00  0.00           O  
ATOM    166  CB  GLN A 307      86.911  13.525-110.084  1.00  0.00           C  
ATOM    167  CG  GLN A 307      88.011  14.475-110.495  1.00  0.00           C  
ATOM    168  CD  GLN A 307      88.086  15.672-109.567  1.00  0.00           C  
ATOM    169  OE1 GLN A 307      87.981  16.818-110.006  1.00  0.00           O  
ATOM    170  NE2 GLN A 307      88.262  15.410-108.270  1.00  0.00           N  
ATOM    171  N   ALA A 308      88.964  11.302-111.545  1.00  0.00           N  
ATOM    172  CA  ALA A 308      90.199  10.553-111.373  1.00  0.00           C  
ATOM    173  C   ALA A 308      91.102  11.321-110.428  1.00  0.00           C  
ATOM    174  O   ALA A 308      91.081  12.545-110.415  1.00  0.00           O  
ATOM    175  CB  ALA A 308      90.881  10.356-112.703  1.00  0.00           C  
ATOM    176  N   PHE A 309      91.876  10.595-109.627  1.00  0.00           N  
ATOM    177  CA  PHE A 309      92.867  11.192-108.736  1.00  0.00           C  
ATOM    178  C   PHE A 309      92.250  12.204-107.775  1.00  0.00           C  
ATOM    179  O   PHE A 309      92.875  13.213-107.435  1.00  0.00           O  
ATOM    180  CB  PHE A 309      93.986  11.830-109.568  1.00  0.00           C  
ATOM    181  CG  PHE A 309      94.484  10.939-110.661  1.00  0.00           C  
ATOM    182  CD1 PHE A 309      94.135  11.168-111.982  1.00  0.00           C  
ATOM    183  CD2 PHE A 309      95.260   9.836-110.360  1.00  0.00           C  
ATOM    184  CE1 PHE A 309      94.577  10.320-112.989  1.00  0.00           C  
ATOM    185  CE2 PHE A 309      95.708   8.988-111.355  1.00  0.00           C  
ATOM    186  CZ  PHE A 309      95.364   9.231-112.673  1.00  0.00           C  
ATOM    187  N   ALA A 310      91.030  11.913-107.327  1.00  0.00           N  
ATOM    188  CA  ALA A 310      90.282  12.805-106.443  1.00  0.00           C  
ATOM    189  C   ALA A 310      91.104  13.195-105.223  1.00  0.00           C  
ATOM    190  O   ALA A 310      91.214  14.380-104.892  1.00  0.00           O  
ATOM    191  CB  ALA A 310      88.981  12.145-106.010  1.00  0.00           C  
ATOM    192  N   ILE A 311      91.706  12.197-104.580  1.00  0.00           N  
ATOM    193  CA  ILE A 311      92.497  12.421-103.366  1.00  0.00           C  
ATOM    194  C   ILE A 311      93.773  13.232-103.602  1.00  0.00           C  
ATOM    195  O   ILE A 311      94.332  13.779-102.657  1.00  0.00           O  
ATOM    196  CB  ILE A 311      92.853  11.090-102.639  1.00  0.00           C  
ATOM    197  CG1 ILE A 311      93.643  10.143-103.546  1.00  0.00           C  
ATOM    198  CG2 ILE A 311      91.592  10.392-102.151  1.00  0.00           C  
ATOM    199  CD1 ILE A 311      94.279   8.992-102.792  1.00  0.00           C  
ATOM    200  N   TYR A 312      94.235  13.309-104.848  1.00  0.00           N  
ATOM    201  CA  TYR A 312      95.369  14.178-105.195  1.00  0.00           C  
ATOM    202  C   TYR A 312      94.907  15.536-105.725  1.00  0.00           C  
ATOM    203  O   TYR A 312      95.724  16.325-106.187  1.00  0.00           O  
ATOM    204  CB  TYR A 312      96.295  13.489-106.211  1.00  0.00           C  
ATOM    205  CG  TYR A 312      97.322  12.586-105.567  1.00  0.00           C  
ATOM    206  CD1 TYR A 312      97.005  11.273-105.221  1.00  0.00           C  
ATOM    207  CD2 TYR A 312      98.604  13.045-105.294  1.00  0.00           C  
ATOM    208  CE1 TYR A 312      97.938  10.441-104.624  1.00  0.00           C  
ATOM    209  CE2 TYR A 312      99.547  12.223-104.694  1.00  0.00           C  
ATOM    210  CZ  TYR A 312      99.207  10.922-104.362  1.00  0.00           C  
ATOM    211  OH  TYR A 312     100.137  10.104-103.768  1.00  0.00           O  
ATOM    212  N   GLY A 313      93.605  15.807-105.638  1.00  0.00           N  
ATOM    213  CA  GLY A 313      93.031  17.066-106.113  1.00  0.00           C  
ATOM    214  C   GLY A 313      92.254  16.916-107.407  1.00  0.00           C  
ATOM    215  O   GLY A 313      91.598  17.848-107.853  1.00  0.00           O  
ATOM    216  N   GLY A 314      92.330  15.739-108.016  1.00  0.00           N  
ATOM    217  CA  GLY A 314      91.645  15.482-109.273  1.00  0.00           C  
ATOM    218  C   GLY A 314      92.414  15.959-110.492  1.00  0.00           C  
ATOM    219  O   GLY A 314      93.378  16.708-110.383  1.00  0.00           O  
ATOM    220  N   VAL A 315      91.989  15.494-111.660  1.00  0.00           N  
ATOM    221  CA  VAL A 315      92.476  16.002-112.935  1.00  0.00           C  
ATOM    222  C   VAL A 315      91.260  16.112-113.833  1.00  0.00           C  
ATOM    223  O   VAL A 315      90.525  15.143-114.007  1.00  0.00           O  
ATOM    224  CB  VAL A 315      93.503  15.053-113.584  1.00  0.00           C  
ATOM    225  CG1 VAL A 315      93.978  15.613-114.938  1.00  0.00           C  
ATOM    226  CG2 VAL A 315      94.674  14.809-112.632  1.00  0.00           C  
ATOM    227  N   SER A 316      91.035  17.300-114.381  1.00  0.00           N  
ATOM    228  CA  SER A 316      89.860  17.538-115.208  1.00  0.00           C  
ATOM    229  C   SER A 316      90.017  16.802-116.527  1.00  0.00           C  
ATOM    230  O   SER A 316      91.119  16.705-117.062  1.00  0.00           O  
ATOM    231  CB  SER A 316      89.652  19.036-115.442  1.00  0.00           C  
ATOM    232  OG  SER A 316      90.839  19.636-115.910  1.00  0.00           O  
ATOM    233  N   GLY A 317      88.912  16.266-117.033  1.00  0.00           N  
ATOM    234  CA  GLY A 317      88.922  15.504-118.273  1.00  0.00           C  
ATOM    235  C   GLY A 317      89.196  14.025-118.078  1.00  0.00           C  
ATOM    236  O   GLY A 317      89.103  13.252-119.032  1.00  0.00           O  
ATOM    237  N   LEU A 318      89.528  13.624-116.851  1.00  0.00           N  
ATOM    238  CA  LEU A 318      89.822  12.228-116.542  1.00  0.00           C  
ATOM    239  C   LEU A 318      88.856  11.680-115.486  1.00  0.00           C  
ATOM    240  O   LEU A 318      88.598  12.332-114.476  1.00  0.00           O  
ATOM    241  CB  LEU A 318      91.275  12.097-116.074  1.00  0.00           C  
ATOM    242  CG  LEU A 318      92.324  12.467-117.132  1.00  0.00           C  
ATOM    243  CD1 LEU A 318      93.729  12.502-116.543  1.00  0.00           C  
ATOM    244  CD2 LEU A 318      92.263  11.503-118.301  1.00  0.00           C  
ATOM    245  N   TYR A 319      88.318  10.486-115.740  1.00  0.00           N  
ATOM    246  CA  TYR A 319      87.326   9.860-114.860  1.00  0.00           C  
ATOM    247  C   TYR A 319      87.600   8.372-114.672  1.00  0.00           C  
ATOM    248  O   TYR A 319      87.928   7.666-115.630  1.00  0.00           O  
ATOM    249  CB  TYR A 319      85.914  10.053-115.425  1.00  0.00           C  
ATOM    250  CG  TYR A 319      85.476  11.496-115.424  1.00  0.00           C  
ATOM    251  CD1 TYR A 319      85.679  12.310-116.538  1.00  0.00           C  
ATOM    252  CD2 TYR A 319      84.890  12.062-114.296  1.00  0.00           C  
ATOM    253  CE1 TYR A 319      85.292  13.646-116.531  1.00  0.00           C  
ATOM    254  CE2 TYR A 319      84.505  13.394-114.279  1.00  0.00           C  
ATOM    255  CZ  TYR A 319      84.705  14.182-115.397  1.00  0.00           C  
ATOM    256  OH  TYR A 319      84.322  15.506-115.370  1.00  0.00           O  
ATOM    257  N   ASP A 320      87.481   7.909-113.429  1.00  0.00           N  
ATOM    258  CA  ASP A 320      87.509   6.486-113.126  1.00  0.00           C  
ATOM    259  C   ASP A 320      86.071   5.991-113.150  1.00  0.00           C  
ATOM    260  O   ASP A 320      85.156   6.744-112.811  1.00  0.00           O  
ATOM    261  CB  ASP A 320      88.109   6.229-111.744  1.00  0.00           C  
ATOM    262  CG  ASP A 320      89.539   6.716-111.615  1.00  0.00           C  
ATOM    263  OD1 ASP A 320      90.231   6.881-112.642  1.00  0.00           O  
ATOM    264  OD2 ASP A 320      89.979   6.922-110.464  1.00  0.00           O  
ATOM    265  N   PHE A 321      85.875   4.735-113.557  1.00  0.00           N  
ATOM    266  CA  PHE A 321      84.557   4.106-113.552  1.00  0.00           C  
ATOM    267  C   PHE A 321      84.489   3.023-112.485  1.00  0.00           C  
ATOM    268  O   PHE A 321      85.351   2.154-112.423  1.00  0.00           O  
ATOM    269  CB  PHE A 321      84.243   3.526-114.923  1.00  0.00           C  
ATOM    270  CG  PHE A 321      83.952   4.573-115.962  1.00  0.00           C  
ATOM    271  CD1 PHE A 321      84.988   5.299-116.546  1.00  0.00           C  
ATOM    272  CD2 PHE A 321      82.647   4.837-116.356  1.00  0.00           C  
ATOM    273  CE1 PHE A 321      84.727   6.271-117.505  1.00  0.00           C  
ATOM    274  CE2 PHE A 321      82.377   5.808-117.307  1.00  0.00           C  
ATOM    275  CZ  PHE A 321      83.417   6.528-117.884  1.00  0.00           C  
ATOM    276  N   GLY A 322      83.468   3.090-111.636  1.00  0.00           N  
ATOM    277  CA  GLY A 322      83.300   2.120-110.558  1.00  0.00           C  
ATOM    278  C   GLY A 322      82.549   0.901-111.050  1.00  0.00           C  
ATOM    279  O   GLY A 322      82.176   0.832-112.216  1.00  0.00           O  
ATOM    280  N   PRO A 323      82.320  -0.072-110.159  1.00  0.00           N  
ATOM    281  CA  PRO A 323      81.671  -1.340-110.479  1.00  0.00           C  
ATOM    282  C   PRO A 323      80.450  -1.258-111.390  1.00  0.00           C  
ATOM    283  O   PRO A 323      80.450  -1.904-112.446  1.00  0.00           O  
ATOM    284  CB  PRO A 323      81.297  -1.882-109.108  1.00  0.00           C  
ATOM    285  CG  PRO A 323      82.406  -1.402-108.238  1.00  0.00           C  
ATOM    286  CD  PRO A 323      82.719  -0.015-108.741  1.00  0.00           C  
ATOM    287  N   VAL A 324      79.427  -0.489-111.017  1.00  0.00           N  
ATOM    288  CA  VAL A 324      78.220  -0.427-111.859  1.00  0.00           C  
ATOM    289  C   VAL A 324      78.563   0.272-113.173  1.00  0.00           C  
ATOM    290  O   VAL A 324      78.088  -0.129-114.231  1.00  0.00           O  
ATOM    291  CB  VAL A 324      76.974   0.233-111.163  1.00  0.00           C  
ATOM    292  CG1 VAL A 324      76.872  -0.193-109.708  1.00  0.00           C  
ATOM    293  CG2 VAL A 324      76.998   1.748-111.268  1.00  0.00           C  
ATOM    294  N   GLY A 325      79.413   1.292-113.107  1.00  0.00           N  
ATOM    295  CA  GLY A 325      79.872   1.993-114.312  1.00  0.00           C  
ATOM    296  C   GLY A 325      80.519   1.060-115.319  1.00  0.00           C  
ATOM    297  O   GLY A 325      80.188   1.102-116.500  1.00  0.00           O  
ATOM    298  N   CYS A 332      81.436   0.217-114.841  1.00  0.00           N  
ATOM    299  CA  CYS A 332      82.092  -0.786-115.674  1.00  0.00           C  
ATOM    300  C   CYS A 332      81.109  -1.822-116.215  1.00  0.00           C  
ATOM    301  O   CYS A 332      81.237  -2.257-117.355  1.00  0.00           O  
ATOM    302  CB  CYS A 332      83.185  -1.499-114.888  1.00  0.00           C  
ATOM    303  SG  CYS A 332      84.580  -0.453-114.469  1.00  0.00           S  
ATOM    304  N   ALA A 333      80.135  -2.218-115.398  1.00  0.00           N  
ATOM    305  CA  ALA A 333      79.109  -3.157-115.844  1.00  0.00           C  
ATOM    306  C   ALA A 333      78.343  -2.581-117.035  1.00  0.00           C  
ATOM    307  O   ALA A 333      78.141  -3.252-118.056  1.00  0.00           O  
ATOM    308  CB  ALA A 333      78.146  -3.492-114.703  1.00  0.00           C  
ATOM    309  N   LEU A 334      77.926  -1.329-116.898  1.00  0.00           N  
ATOM    310  CA  LEU A 334      77.148  -0.667-117.933  1.00  0.00           C  
ATOM    311  C   LEU A 334      77.992  -0.480-119.194  1.00  0.00           C  
ATOM    312  O   LEU A 334      77.554  -0.791-120.310  1.00  0.00           O  
ATOM    313  CB  LEU A 334      76.664   0.683-117.414  1.00  0.00           C  
ATOM    314  CG  LEU A 334      75.736   1.463-118.331  1.00  0.00           C  
ATOM    315  CD1 LEU A 334      74.362   0.851-118.341  1.00  0.00           C  
ATOM    316  CD2 LEU A 334      75.679   2.890-117.862  1.00  0.00           C  
ATOM    317  N   LYS A 335      79.205   0.029-118.987  1.00  0.00           N  
ATOM    318  CA  LYS A 335      80.175   0.259-120.051  1.00  0.00           C  
ATOM    319  C   LYS A 335      80.427  -1.033-120.821  1.00  0.00           C  
ATOM    320  O   LYS A 335      80.354  -1.054-122.048  1.00  0.00           O  
ATOM    321  CB  LYS A 335      81.472   0.781-119.429  1.00  0.00           C  
ATOM    322  CG  LYS A 335      82.566   1.193-120.394  1.00  0.00           C  
ATOM    323  CD  LYS A 335      83.771   1.731-119.604  1.00  0.00           C  
ATOM    324  CE  LYS A 335      85.069   1.637-120.396  1.00  0.00           C  
ATOM    325  NZ  LYS A 335      84.977   2.287-121.731  1.00  0.00           N  
ATOM    326  N   ASN A 336      80.693  -2.113-120.090  1.00  0.00           N  
ATOM    327  CA  ASN A 336      80.903  -3.424-120.699  1.00  0.00           C  
ATOM    328  C   ASN A 336      79.684  -3.967-121.463  1.00  0.00           C  
ATOM    329  O   ASN A 336      79.845  -4.629-122.485  1.00  0.00           O  
ATOM    330  CB  ASN A 336      81.353  -4.432-119.640  1.00  0.00           C  
ATOM    331  CG  ASN A 336      82.765  -4.162-119.129  1.00  0.00           C  
ATOM    332  OD1 ASN A 336      83.528  -3.397-119.726  1.00  0.00           O  
ATOM    333  ND2 ASN A 336      83.119  -4.796-118.019  1.00  0.00           N  
ATOM    334  N   ASN A 337      78.474  -3.689-120.980  1.00  0.00           N  
ATOM    335  CA  ASN A 337      77.255  -4.116-121.681  1.00  0.00           C  
ATOM    336  C   ASN A 337      77.047  -3.341-122.972  1.00  0.00           C  
ATOM    337  O   ASN A 337      76.609  -3.893-123.980  1.00  0.00           O  
ATOM    338  CB  ASN A 337      76.016  -3.918-120.808  1.00  0.00           C  
ATOM    339  CG  ASN A 337      75.924  -4.907-119.658  1.00  0.00           C  
ATOM    340  OD1 ASN A 337      75.183  -4.675-118.703  1.00  0.00           O  
ATOM    341  ND2 ASN A 337      76.667  -6.004-119.738  1.00  0.00           N  
ATOM    342  N   ILE A 338      77.335  -2.047-122.921  1.00  0.00           N  
ATOM    343  CA  ILE A 338      77.279  -1.193-124.097  1.00  0.00           C  
ATOM    344  C   ILE A 338      78.232  -1.711-125.174  1.00  0.00           C  
ATOM    345  O   ILE A 338      77.869  -1.772-126.355  1.00  0.00           O  
ATOM    346  CB  ILE A 338      77.617   0.270-123.715  1.00  0.00           C  
ATOM    347  CG1 ILE A 338      76.384   0.938-123.106  1.00  0.00           C  
ATOM    348  CG2 ILE A 338      78.111   1.069-124.916  1.00  0.00           C  
ATOM    349  CD1 ILE A 338      76.702   2.204-122.360  1.00  0.00           C  
ATOM    350  N   ILE A 339      79.440  -2.100-124.759  1.00  0.00           N  
ATOM    351  CA  ILE A 339      80.448  -2.616-125.687  1.00  0.00           C  
ATOM    352  C   ILE A 339      80.027  -3.972-126.240  1.00  0.00           C  
ATOM    353  O   ILE A 339      80.139  -4.219-127.435  1.00  0.00           O  
ATOM    354  CB  ILE A 339      81.848  -2.722-125.022  1.00  0.00           C  
ATOM    355  CG1 ILE A 339      82.414  -1.326-124.765  1.00  0.00           C  
ATOM    356  CG2 ILE A 339      82.819  -3.484-125.907  1.00  0.00           C  
ATOM    357  CD1 ILE A 339      83.738  -1.342-124.064  1.00  0.00           C  
ATOM    358  N   GLN A 340      79.527  -4.846-125.376  1.00  0.00           N  
ATOM    359  CA  GLN A 340      79.084  -6.159-125.826  1.00  0.00           C  
ATOM    360  C   GLN A 340      77.925  -6.038-126.802  1.00  0.00           C  
ATOM    361  O   GLN A 340      77.887  -6.743-127.801  1.00  0.00           O  
ATOM    362  CB  GLN A 340      78.685  -7.050-124.649  1.00  0.00           C  
ATOM    363  CG  GLN A 340      78.664  -8.536-124.995  1.00  0.00           C  
ATOM    364  CD  GLN A 340      80.005  -9.030-125.566  1.00  0.00           C  
ATOM    365  OE1 GLN A 340      81.095  -8.627-125.105  1.00  0.00           O  
ATOM    366  NE2 GLN A 340      79.928  -9.900-126.580  1.00  0.00           N  
ATOM    367  N   THR A 341      76.984  -5.142-126.514  1.00  0.00           N  
ATOM    368  CA  THR A 341      75.865  -4.902-127.418  1.00  0.00           C  
ATOM    369  C   THR A 341      76.366  -4.384-128.759  1.00  0.00           C  
ATOM    370  O   THR A 341      75.874  -4.791-129.813  1.00  0.00           O  
ATOM    371  CB  THR A 341      74.862  -3.905-126.830  1.00  0.00           C  
ATOM    372  OG1 THR A 341      74.317  -4.451-125.629  1.00  0.00           O  
ATOM    373  CG2 THR A 341      73.730  -3.644-127.807  1.00  0.00           C  
ATOM    374  N   TRP A 342      77.357  -3.499-128.713  1.00  0.00           N  
ATOM    375  CA  TRP A 342      77.965  -2.973-129.929  1.00  0.00           C  
ATOM    376  C   TRP A 342      78.591  -4.084-130.774  1.00  0.00           C  
ATOM    377  O   TRP A 342      78.425  -4.115-131.993  1.00  0.00           O  
ATOM    378  CB  TRP A 342      79.023  -1.934-129.582  1.00  0.00           C  
ATOM    379  CG  TRP A 342      79.431  -1.132-130.742  1.00  0.00           C  
ATOM    380  CD1 TRP A 342      78.812  -0.027-131.214  1.00  0.00           C  
ATOM    381  CD2 TRP A 342      80.555  -1.367-131.596  1.00  0.00           C  
ATOM    382  NE1 TRP A 342      79.474   0.448-132.314  1.00  0.00           N  
ATOM    383  CE2 TRP A 342      80.551  -0.357-132.571  1.00  0.00           C  
ATOM    384  CE3 TRP A 342      81.563  -2.335-131.631  1.00  0.00           C  
ATOM    385  CZ2 TRP A 342      81.518  -0.279-133.573  1.00  0.00           C  
ATOM    386  CZ3 TRP A 342      82.525  -2.260-132.626  1.00  0.00           C  
ATOM    387  CH2 TRP A 342      82.492  -1.242-133.585  1.00  0.00           C  
ATOM    388  N   ARG A 343      79.296  -4.999-130.118  1.00  0.00           N  
ATOM    389  CA  ARG A 343      79.951  -6.110-130.807  1.00  0.00           C  
ATOM    390  C   ARG A 343      78.988  -6.972-131.595  1.00  0.00           C  
ATOM    391  O   ARG A 343      79.244  -7.293-132.751  1.00  0.00           O  
ATOM    392  CB  ARG A 343      80.673  -6.979-129.808  1.00  0.00           C  
ATOM    393  CG  ARG A 343      81.920  -6.350-129.305  1.00  0.00           C  
ATOM    394  CD  ARG A 343      82.523  -7.182-128.213  1.00  0.00           C  
ATOM    395  NE  ARG A 343      83.878  -6.733-127.919  1.00  0.00           N  
ATOM    396  CZ  ARG A 343      84.941  -7.034-128.654  1.00  0.00           C  
ATOM    397  NH1 ARG A 343      84.824  -7.801-129.738  1.00  0.00           N  
ATOM    398  NH2 ARG A 343      86.124  -6.563-128.292  1.00  0.00           N  
ATOM    399  N   GLN A 344      77.876  -7.344-130.973  1.00  0.00           N  
ATOM    400  CA  GLN A 344      76.857  -8.135-131.654  1.00  0.00           C  
ATOM    401  C   GLN A 344      76.197  -7.344-132.769  1.00  0.00           C  
ATOM    402  O   GLN A 344      75.965  -7.879-133.850  1.00  0.00           O  
ATOM    403  CB  GLN A 344      75.802  -8.634-130.661  1.00  0.00           C  
ATOM    404  CG  GLN A 344      76.359  -9.615-129.636  1.00  0.00           C  
ATOM    405  CD  GLN A 344      77.127 -10.756-130.291  1.00  0.00           C  
ATOM    406  OE1 GLN A 344      76.563 -11.524-131.075  1.00  0.00           O  
ATOM    407  NE2 GLN A 344      78.424 -10.857-129.991  1.00  0.00           N  
ATOM    408  N   HIS A 345      75.921  -6.068-132.507  1.00  0.00           N  
ATOM    409  CA  HIS A 345      75.157  -5.237-133.429  1.00  0.00           C  
ATOM    410  C   HIS A 345      75.930  -4.896-134.699  1.00  0.00           C  
ATOM    411  O   HIS A 345      75.329  -4.770-135.771  1.00  0.00           O  
ATOM    412  CB  HIS A 345      74.721  -3.950-132.736  1.00  0.00           C  
ATOM    413  CG  HIS A 345      73.688  -3.173-133.491  1.00  0.00           C  
ATOM    414  ND1 HIS A 345      72.336  -3.356-133.303  1.00  0.00           N  
ATOM    415  CD2 HIS A 345      73.811  -2.201-134.425  1.00  0.00           C  
ATOM    416  CE1 HIS A 345      71.669  -2.529-134.088  1.00  0.00           C  
ATOM    417  NE2 HIS A 345      72.541  -1.816-134.778  1.00  0.00           N  
ATOM    418  N   PHE A 347      77.251  -4.749-134.580  1.00  0.00           N  
ATOM    419  CA  PHE A 347      78.092  -4.405-135.729  1.00  0.00           C  
ATOM    420  C   PHE A 347      79.083  -5.508-136.141  1.00  0.00           C  
ATOM    421  O   PHE A 347      78.984  -6.041-137.255  1.00  0.00           O  
ATOM    422  CB  PHE A 347      78.806  -3.088-135.464  1.00  0.00           C  
ATOM    423  CG  PHE A 347      77.875  -1.918-135.391  1.00  0.00           C  
ATOM    424  CD1 PHE A 347      77.503  -1.382-134.172  1.00  0.00           C  
ATOM    425  CD2 PHE A 347      77.353  -1.360-136.551  1.00  0.00           C  
ATOM    426  CE1 PHE A 347      76.633  -0.298-134.108  1.00  0.00           C  
ATOM    427  CE2 PHE A 347      76.487  -0.284-136.496  1.00  0.00           C  
ATOM    428  CZ  PHE A 347      76.123   0.247-135.270  1.00  0.00           C  
ATOM    429  N   ILE A 348      80.016  -5.858-135.254  1.00  0.00           N  
ATOM    430  CA  ILE A 348      81.070  -6.827-135.592  1.00  0.00           C  
ATOM    431  C   ILE A 348      80.482  -8.171-136.018  1.00  0.00           C  
ATOM    432  O   ILE A 348      80.821  -8.690-137.079  1.00  0.00           O  
ATOM    433  CB  ILE A 348      82.070  -7.055-134.429  1.00  0.00           C  
ATOM    434  CG1 ILE A 348      82.793  -5.748-134.080  1.00  0.00           C  
ATOM    435  CG2 ILE A 348      83.074  -8.137-134.798  1.00  0.00           C  
ATOM    436  CD1 ILE A 348      83.929  -5.909-133.085  1.00  0.00           C  
ATOM    437  N   GLN A 349      79.579  -8.713-135.208  1.00  0.00           N  
ATOM    438  CA  GLN A 349      78.984 -10.021-135.494  1.00  0.00           C  
ATOM    439  C   GLN A 349      77.974  -9.946-136.635  1.00  0.00           C  
ATOM    440  O   GLN A 349      77.945 -10.820-137.497  1.00  0.00           O  
ATOM    441  CB  GLN A 349      78.308 -10.592-134.244  1.00  0.00           C  
ATOM    442  CG  GLN A 349      78.331 -12.110-134.172  1.00  0.00           C  
ATOM    443  CD  GLN A 349      79.741 -12.655-134.037  1.00  0.00           C  
ATOM    444  OE1 GLN A 349      80.550 -12.131-133.268  1.00  0.00           O  
ATOM    445  NE2 GLN A 349      80.048 -13.702-134.799  1.00  0.00           N  
ATOM    446  N   GLU A 351      77.159  -8.895-136.644  1.00  0.00           N  
ATOM    447  CA  GLU A 351      76.105  -8.744-137.649  1.00  0.00           C  
ATOM    448  C   GLU A 351      76.656  -8.543-139.059  1.00  0.00           C  
ATOM    449  O   GLU A 351      76.065  -9.016-140.018  1.00  0.00           O  
ATOM    450  CB  GLU A 351      75.184  -7.581-137.276  1.00  0.00           C  
ATOM    451  CG  GLU A 351      74.050  -7.287-138.268  1.00  0.00           C  
ATOM    452  CD  GLU A 351      73.048  -8.415-138.397  1.00  0.00           C  
ATOM    453  OE1 GLU A 351      72.807  -9.118-137.390  1.00  0.00           O  
ATOM    454  OE2 GLU A 351      72.496  -8.591-139.509  1.00  0.00           O  
ATOM    455  N   GLU A 352      77.774  -7.834-139.186  1.00  0.00           N  
ATOM    456  CA  GLU A 352      78.379  -7.566-140.497  1.00  0.00           C  
ATOM    457  C   GLU A 352      79.656  -8.370-140.729  1.00  0.00           C  
ATOM    458  O   GLU A 352      80.365  -8.141-141.716  1.00  0.00           O  
ATOM    459  CB  GLU A 352      78.707  -6.075-140.637  1.00  0.00           C  
ATOM    460  CG  GLU A 352      77.584  -5.136-140.250  1.00  0.00           C  
ATOM    461  CD  GLU A 352      76.306  -5.402-141.014  1.00  0.00           C  
ATOM    462  OE1 GLU A 352      75.225  -5.152-140.450  1.00  0.00           O  
ATOM    463  OE2 GLU A 352      76.383  -5.853-142.176  1.00  0.00           O  
ATOM    464  N   GLN A 361      79.951  -9.298-139.819  1.00  0.00           N  
ATOM    465  CA  GLN A 361      81.183 -10.073-139.872  1.00  0.00           C  
ATOM    466  C   GLN A 361      82.400  -9.175-140.108  1.00  0.00           C  
ATOM    467  O   GLN A 361      83.212  -9.419-140.994  1.00  0.00           O  
ATOM    468  CB  GLN A 361      81.066 -11.165-140.937  1.00  0.00           C  
ATOM    469  CG  GLN A 361      80.085 -12.276-140.554  1.00  0.00           C  
ATOM    470  CD  GLN A 361      80.520 -13.046-139.306  1.00  0.00           C  
ATOM    471  OE1 GLN A 361      81.334 -13.968-139.380  1.00  0.00           O  
ATOM    472  NE2 GLN A 361      79.976 -12.666-138.154  1.00  0.00           N  
ATOM    473  N   ILE A 362      82.520  -8.140-139.284  1.00  0.00           N  
ATOM    474  CA  ILE A 362      83.611  -7.171-139.404  1.00  0.00           C  
ATOM    475  C   ILE A 362      84.932  -7.790-138.968  1.00  0.00           C  
ATOM    476  O   ILE A 362      84.966  -8.608-138.056  1.00  0.00           O  
ATOM    477  CB  ILE A 362      83.354  -5.900-138.564  1.00  0.00           C  
ATOM    478  CG1 ILE A 362      81.990  -5.285-138.922  1.00  0.00           C  
ATOM    479  CG2 ILE A 362      84.465  -4.878-138.794  1.00  0.00           C  
ATOM    480  CD1 ILE A 362      81.699  -3.966-138.237  1.00  0.00           C  
ATOM    481  N   LEU A 363      86.010  -7.404-139.645  1.00  0.00           N  
ATOM    482  CA  LEU A 363      87.354  -7.823-139.282  1.00  0.00           C  
ATOM    483  C   LEU A 363      87.841  -6.973-138.113  1.00  0.00           C  
ATOM    484  O   LEU A 363      88.099  -5.788-138.264  1.00  0.00           O  
ATOM    485  CB  LEU A 363      88.306  -7.663-140.468  1.00  0.00           C  
ATOM    486  CG  LEU A 363      87.979  -8.424-141.754  1.00  0.00           C  
ATOM    487  CD1 LEU A 363      89.130  -8.291-142.743  1.00  0.00           C  
ATOM    488  CD2 LEU A 363      87.699  -9.883-141.479  1.00  0.00           C  
ATOM    489  N   GLU A 364      87.967  -7.584-136.945  1.00  0.00           N  
ATOM    490  CA  GLU A 364      88.393  -6.872-135.749  1.00  0.00           C  
ATOM    491  C   GLU A 364      89.906  -6.857-135.667  1.00  0.00           C  
ATOM    492  O   GLU A 364      90.541  -7.869-135.962  1.00  0.00           O  
ATOM    493  CB  GLU A 364      87.823  -7.571-134.521  1.00  0.00           C  
ATOM    494  CG  GLU A 364      88.324  -7.044-133.194  1.00  0.00           C  
ATOM    495  CD  GLU A 364      87.505  -7.568-132.025  1.00  0.00           C  
ATOM    496  OE1 GLU A 364      87.449  -6.871-130.988  1.00  0.00           O  
ATOM    497  OE2 GLU A 364      86.909  -8.669-132.152  1.00  0.00           O  
ATOM    498  N   ILE A 365      90.483  -5.718-135.272  1.00  0.00           N  
ATOM    499  CA  ILE A 365      91.919  -5.648-134.971  1.00  0.00           C  
ATOM    500  C   ILE A 365      92.200  -4.776-133.751  1.00  0.00           C  
ATOM    501  O   ILE A 365      91.399  -3.917-133.399  1.00  0.00           O  
ATOM    502  CB  ILE A 365      92.767  -5.139-136.174  1.00  0.00           C  
ATOM    503  CG1 ILE A 365      92.606  -3.637-136.398  1.00  0.00           C  
ATOM    504  CG2 ILE A 365      92.410  -5.879-137.449  1.00  0.00           C  
ATOM    505  CD1 ILE A 365      93.678  -3.078-137.319  1.00  0.00           C  
ATOM    506  N   ASP A 366      93.351  -4.990-133.122  1.00  0.00           N  
ATOM    507  CA  ASP A 366      93.748  -4.217-131.951  1.00  0.00           C  
ATOM    508  C   ASP A 366      95.149  -3.627-132.124  1.00  0.00           C  
ATOM    509  O   ASP A 366      96.151  -4.312-131.929  1.00  0.00           O  
ATOM    510  CB  ASP A 366      93.686  -5.093-130.697  1.00  0.00           C  
ATOM    511  CG  ASP A 366      93.709  -4.278-129.410  1.00  0.00           C  
ATOM    512  OD1 ASP A 366      92.974  -3.273-129.329  1.00  0.00           O  
ATOM    513  OD2 ASP A 366      94.450  -4.648-128.475  1.00  0.00           O  
ATOM    514  N   CYS A 368      95.205  -2.349-132.491  1.00  0.00           N  
ATOM    515  CA  CYS A 368      96.470  -1.646-132.699  1.00  0.00           C  
ATOM    516  C   CYS A 368      96.924  -0.874-131.463  1.00  0.00           C  
ATOM    517  O   CYS A 368      96.148  -0.651-130.543  1.00  0.00           O  
ATOM    518  CB  CYS A 368      96.347  -0.699-133.885  1.00  0.00           C  
ATOM    519  SG  CYS A 368      96.084  -1.544-135.449  1.00  0.00           S  
ATOM    520  N   THR A 370      98.192  -0.470-131.455  1.00  0.00           N  
ATOM    521  CA  THR A 370      98.794   0.194-130.300  1.00  0.00           C  
ATOM    522  C   THR A 370      98.306   1.629-130.161  1.00  0.00           C  
ATOM    523  O   THR A 370      97.894   2.249-131.137  1.00  0.00           O  
ATOM    524  CB  THR A 370     100.339   0.217-130.393  1.00  0.00           C  
ATOM    525  OG1 THR A 370     100.750   0.943-131.563  1.00  0.00           O  
ATOM    526  CG2 THR A 370     100.904  -1.201-130.444  1.00  0.00           C  
ATOM    527  N   MET A 371      98.358   2.145-128.936  1.00  0.00           N  
ATOM    528  CA  MET A 371      98.046   3.544-128.653  1.00  0.00           C  
ATOM    529  C   MET A 371      99.266   4.423-128.899  1.00  0.00           C  
ATOM    530  O   MET A 371      99.143   5.525-129.431  1.00  0.00           O  
ATOM    531  CB  MET A 371      97.548   3.701-127.219  1.00  0.00           C  
ATOM    532  CG  MET A 371      96.115   3.227-127.030  1.00  0.00           C  
ATOM    533  SD  MET A 371      95.654   2.977-125.305  1.00  0.00           S  
ATOM    534  CE  MET A 371      96.496   1.434-124.949  1.00  0.00           C  
ATOM    535  N   LEU A 372     100.444   3.942-128.511  1.00  0.00           N  
ATOM    536  CA  LEU A 372     101.682   4.636-128.845  1.00  0.00           C  
ATOM    537  C   LEU A 372     101.827   4.687-130.360  1.00  0.00           C  
ATOM    538  O   LEU A 372     101.575   3.693-131.036  1.00  0.00           O  
ATOM    539  CB  LEU A 372     102.884   3.935-128.213  1.00  0.00           C  
ATOM    540  CG  LEU A 372     103.014   4.113-126.698  1.00  0.00           C  
ATOM    541  CD1 LEU A 372     104.137   3.235-126.137  1.00  0.00           C  
ATOM    542  CD2 LEU A 372     103.250   5.585-126.356  1.00  0.00           C  
ATOM    543  N   THR A 373     102.196   5.854-130.883  1.00  0.00           N  
ATOM    544  CA  THR A 373     102.316   6.074-132.327  1.00  0.00           C  
ATOM    545  C   THR A 373     103.513   6.966-132.630  1.00  0.00           C  
ATOM    546  O   THR A 373     103.596   8.069-132.102  1.00  0.00           O  
ATOM    547  CB  THR A 373     101.081   6.795-132.910  1.00  0.00           C  
ATOM    548  OG1 THR A 373      99.879   6.090-132.569  1.00  0.00           O  
ATOM    549  CG2 THR A 373     101.205   6.897-134.424  1.00  0.00           C  
ATOM    550  N   PRO A 374     104.433   6.506-133.495  1.00  0.00           N  
ATOM    551  CA  PRO A 374     105.593   7.329-133.818  1.00  0.00           C  
ATOM    552  C   PRO A 374     105.196   8.512-134.705  1.00  0.00           C  
ATOM    553  O   PRO A 374     104.256   8.412-135.490  1.00  0.00           O  
ATOM    554  CB  PRO A 374     106.516   6.358-134.562  1.00  0.00           C  
ATOM    555  CG  PRO A 374     105.614   5.376-135.174  1.00  0.00           C  
ATOM    556  CD  PRO A 374     104.449   5.229-134.230  1.00  0.00           C  
ATOM    557  N   GLU A 375     105.919   9.614-134.571  1.00  0.00           N  
ATOM    558  CA  GLU A 375     105.531  10.897-135.155  1.00  0.00           C  
ATOM    559  C   GLU A 375     105.189  10.854-136.653  1.00  0.00           C  
ATOM    560  O   GLU A 375     104.138  11.363-137.048  1.00  0.00           O  
ATOM    561  CB  GLU A 375     106.623  11.932-134.859  1.00  0.00           C  
ATOM    562  CG  GLU A 375     106.404  13.320-135.422  1.00  0.00           C  
ATOM    563  CD  GLU A 375     107.236  14.357-134.683  1.00  0.00           C  
ATOM    564  OE1 GLU A 375     108.327  14.720-135.183  1.00  0.00           O  
ATOM    565  OE2 GLU A 375     106.812  14.779-133.583  1.00  0.00           O  
ATOM    566  N   PRO A 376     106.054  10.241-137.489  1.00  0.00           N  
ATOM    567  CA  PRO A 376     105.811  10.264-138.938  1.00  0.00           C  
ATOM    568  C   PRO A 376     104.435   9.749-139.357  1.00  0.00           C  
ATOM    569  O   PRO A 376     103.802  10.332-140.240  1.00  0.00           O  
ATOM    570  CB  PRO A 376     106.917   9.361-139.488  1.00  0.00           C  
ATOM    571  CG  PRO A 376     108.005   9.478-138.497  1.00  0.00           C  
ATOM    572  CD  PRO A 376     107.294   9.509-137.176  1.00  0.00           C  
ATOM    573  N   VAL A 377     103.978   8.670-138.729  1.00  0.00           N  
ATOM    574  CA  VAL A 377     102.622   8.156-138.964  1.00  0.00           C  
ATOM    575  C   VAL A 377     101.610   9.301-138.930  1.00  0.00           C  
ATOM    576  O   VAL A 377     100.806   9.460-139.851  1.00  0.00           O  
ATOM    577  CB  VAL A 377     102.219   7.088-137.904  1.00  0.00           C  
ATOM    578  CG1 VAL A 377     100.738   6.739-138.008  1.00  0.00           C  
ATOM    579  CG2 VAL A 377     103.083   5.832-138.037  1.00  0.00           C  
ATOM    580  N   LEU A 378     101.682  10.110-137.876  1.00  0.00           N  
ATOM    581  CA  LEU A 378     100.707  11.174-137.649  1.00  0.00           C  
ATOM    582  C   LEU A 378     101.009  12.478-138.407  1.00  0.00           C  
ATOM    583  O   LEU A 378     100.124  13.322-138.561  1.00  0.00           O  
ATOM    584  CB  LEU A 378     100.539  11.428-136.147  1.00  0.00           C  
ATOM    585  CG  LEU A 378      99.764  10.319-135.419  1.00  0.00           C  
ATOM    586  CD1 LEU A 378      99.937  10.433-133.916  1.00  0.00           C  
ATOM    587  CD2 LEU A 378      98.288  10.357-135.795  1.00  0.00           C  
ATOM    588  N   LYS A 388     102.239  12.645-138.888  1.00  0.00           N  
ATOM    589  CA  LYS A 388     102.532  13.726-139.833  1.00  0.00           C  
ATOM    590  C   LYS A 388     101.741  13.475-141.116  1.00  0.00           C  
ATOM    591  O   LYS A 388     100.994  14.344-141.571  1.00  0.00           O  
ATOM    592  CB  LYS A 388     104.031  13.811-140.143  1.00  0.00           C  
ATOM    593  CG  LYS A 388     104.454  15.055-140.947  1.00  0.00           C  
ATOM    594  CD  LYS A 388     104.224  16.353-140.160  1.00  0.00           C  
ATOM    595  CE  LYS A 388     105.218  17.457-140.526  1.00  0.00           C  
ATOM    596  NZ  LYS A 388     104.998  17.997-141.886  1.00  0.00           N  
ATOM    597  N   THR A 389     101.887  12.269-141.664  1.00  0.00           N  
ATOM    598  CA  THR A 389     101.201  11.861-142.892  1.00  0.00           C  
ATOM    599  C   THR A 389      99.685  12.072-142.839  1.00  0.00           C  
ATOM    600  O   THR A 389      99.098  12.566-143.799  1.00  0.00           O  
ATOM    601  CB  THR A 389     101.495  10.381-143.223  1.00  0.00           C  
ATOM    602  OG1 THR A 389     102.883  10.227-143.552  1.00  0.00           O  
ATOM    603  CG2 THR A 389     100.645   9.897-144.391  1.00  0.00           C  
ATOM    604  N   SER A 396      99.054  11.712-141.722  1.00  0.00           N  
ATOM    605  CA  SER A 396      97.609  11.929-141.561  1.00  0.00           C  
ATOM    606  C   SER A 396      97.264  13.410-141.348  1.00  0.00           C  
ATOM    607  O   SER A 396      96.094  13.790-141.365  1.00  0.00           O  
ATOM    608  CB  SER A 396      97.046  11.075-140.416  1.00  0.00           C  
ATOM    609  OG  SER A 396      97.724  11.313-139.197  1.00  0.00           O  
ATOM    610  N   GLY A 397      98.282  14.239-141.138  1.00  0.00           N  
ATOM    611  CA  GLY A 397      98.092  15.678-141.013  1.00  0.00           C  
ATOM    612  C   GLY A 397      97.608  16.116-139.646  1.00  0.00           C  
ATOM    613  O   GLY A 397      97.166  17.249-139.479  1.00  0.00           O  
ATOM    614  N   HIS A 403      97.692  15.223-138.664  1.00  0.00           N  
ATOM    615  CA  HIS A 403      97.323  15.558-137.294  1.00  0.00           C  
ATOM    616  C   HIS A 403      98.360  16.487-136.668  1.00  0.00           C  
ATOM    617  O   HIS A 403      98.011  17.415-135.937  1.00  0.00           O  
ATOM    618  CB  HIS A 403      97.177  14.292-136.449  1.00  0.00           C  
ATOM    619  CG  HIS A 403      95.935  13.512-136.741  1.00  0.00           C  
ATOM    620  ND1 HIS A 403      95.856  12.590-137.762  1.00  0.00           N  
ATOM    621  CD2 HIS A 403      94.720  13.514-136.141  1.00  0.00           C  
ATOM    622  CE1 HIS A 403      94.648  12.056-137.777  1.00  0.00           C  
ATOM    623  NE2 HIS A 403      93.938  12.600-136.805  1.00  0.00           N  
ATOM    624  N   VAL A 404      99.632  16.236-136.966  1.00  0.00           N  
ATOM    625  CA  VAL A 404     100.721  17.036-136.420  1.00  0.00           C  
ATOM    626  C   VAL A 404     100.510  18.523-136.725  1.00  0.00           C  
ATOM    627  O   VAL A 404     100.721  19.373-135.859  1.00  0.00           O  
ATOM    628  CB  VAL A 404     102.095  16.561-136.960  1.00  0.00           C  
ATOM    629  CG1 VAL A 404     103.215  17.506-136.524  1.00  0.00           C  
ATOM    630  CG2 VAL A 404     102.386  15.140-136.491  1.00  0.00           C  
ATOM    631  N   ASP A 406     100.060  18.822-137.941  1.00  0.00           N  
ATOM    632  CA  ASP A 406      99.885  20.205-138.389  1.00  0.00           C  
ATOM    633  C   ASP A 406      98.484  20.769-138.166  1.00  0.00           C  
ATOM    634  O   ASP A 406      98.334  21.982-138.046  1.00  0.00           O  
ATOM    635  CB  ASP A 406     100.227  20.329-139.879  1.00  0.00           C  
ATOM    636  CG  ASP A 406     101.699  20.092-140.166  1.00  0.00           C  
ATOM    637  OD1 ASP A 406     102.003  19.388-141.152  1.00  0.00           O  
ATOM    638  OD2 ASP A 406     102.551  20.605-139.411  1.00  0.00           O  
ATOM    639  N   LYS A 407      97.467  19.912-138.124  1.00  0.00           N  
ATOM    640  CA  LYS A 407      96.074  20.374-138.181  1.00  0.00           C  
ATOM    641  C   LYS A 407      95.151  19.888-137.052  1.00  0.00           C  
ATOM    642  O   LYS A 407      93.979  20.250-137.043  1.00  0.00           O  
ATOM    643  CB  LYS A 407      95.459  19.991-139.540  1.00  0.00           C  
ATOM    644  CG  LYS A 407      96.093  20.690-140.752  1.00  0.00           C  
ATOM    645  CD  LYS A 407      96.099  19.810-142.010  1.00  0.00           C  
ATOM    646  CE  LYS A 407      94.693  19.410-142.457  1.00  0.00           C  
ATOM    647  NZ  LYS A 407      94.714  18.492-143.633  1.00  0.00           N  
ATOM    648  N   PHE A 408      95.645  19.087-136.110  1.00  0.00           N  
ATOM    649  CA  PHE A 408      94.795  18.602-135.011  1.00  0.00           C  
ATOM    650  C   PHE A 408      94.955  19.487-133.779  1.00  0.00           C  
ATOM    651  O   PHE A 408      95.411  19.041-132.726  1.00  0.00           O  
ATOM    652  CB  PHE A 408      95.107  17.140-134.680  1.00  0.00           C  
ATOM    653  CG  PHE A 408      94.104  16.496-133.761  1.00  0.00           C  
ATOM    654  CD1 PHE A 408      92.789  16.316-134.164  1.00  0.00           C  
ATOM    655  CD2 PHE A 408      94.476  16.057-132.499  1.00  0.00           C  
ATOM    656  CE1 PHE A 408      91.858  15.714-133.321  1.00  0.00           C  
ATOM    657  CE2 PHE A 408      93.552  15.455-131.653  1.00  0.00           C  
ATOM    658  CZ  PHE A 408      92.239  15.284-132.069  1.00  0.00           C  
ATOM    659  N   ALA A 409      94.560  20.748-133.922  1.00  0.00           N  
ATOM    660  CA  ALA A 409      94.776  21.753-132.886  1.00  0.00           C  
ATOM    661  C   ALA A 409      93.563  22.665-132.691  1.00  0.00           C  
ATOM    662  O   ALA A 409      92.741  22.828-133.591  1.00  0.00           O  
ATOM    663  CB  ALA A 409      96.001  22.584-133.234  1.00  0.00           C  
ATOM    664  N   ASP A 410      93.458  23.239-131.496  1.00  0.00           N  
ATOM    665  CA  ASP A 410      92.499  24.300-131.206  1.00  0.00           C  
ATOM    666  C   ASP A 410      93.291  25.577-130.983  1.00  0.00           C  
ATOM    667  O   ASP A 410      94.340  25.549-130.334  1.00  0.00           O  
ATOM    668  CB  ASP A 410      91.701  23.984-129.936  1.00  0.00           C  
ATOM    669  CG  ASP A 410      90.646  22.922-130.145  1.00  0.00           C  
ATOM    670  OD1 ASP A 410      90.212  22.712-131.299  1.00  0.00           O  
ATOM    671  OD2 ASP A 410      90.237  22.300-129.138  1.00  0.00           O  
ATOM    672  N   PHE A 411      92.803  26.697-131.511  1.00  0.00           N  
ATOM    673  CA  PHE A 411      93.429  27.984-131.216  1.00  0.00           C  
ATOM    674  C   PHE A 411      93.309  28.276-129.725  1.00  0.00           C  
ATOM    675  O   PHE A 411      92.230  28.139-129.130  1.00  0.00           O  
ATOM    676  CB  PHE A 411      92.815  29.125-132.035  1.00  0.00           C  
ATOM    677  CG  PHE A 411      93.228  29.123-133.476  1.00  0.00           C  
ATOM    678  CD1 PHE A 411      92.289  28.944-134.485  1.00  0.00           C  
ATOM    679  CD2 PHE A 411      94.563  29.291-133.826  1.00  0.00           C  
ATOM    680  CE1 PHE A 411      92.672  28.939-135.824  1.00  0.00           C  
ATOM    681  CE2 PHE A 411      94.959  29.284-135.164  1.00  0.00           C  
ATOM    682  CZ  PHE A 411      94.010  29.106-136.164  1.00  0.00           C  
ATOM    683  N   MET A 412      94.433  28.661-129.133  1.00  0.00           N  
ATOM    684  CA  MET A 412      94.526  28.910-127.704  1.00  0.00           C  
ATOM    685  C   MET A 412      95.051  30.319-127.462  1.00  0.00           C  
ATOM    686  O   MET A 412      95.970  30.791-128.141  1.00  0.00           O  
ATOM    687  CB  MET A 412      95.460  27.891-127.056  1.00  0.00           C  
ATOM    688  CG  MET A 412      95.616  28.037-125.551  1.00  0.00           C  
ATOM    689  SD  MET A 412      96.763  26.823-124.872  1.00  0.00           S  
ATOM    690  CE  MET A 412      98.279  27.251-125.726  1.00  0.00           C  
ATOM    691  N   VAL A 413      94.444  30.976-126.482  1.00  0.00           N  
ATOM    692  CA  VAL A 413      94.838  32.308-126.057  1.00  0.00           C  
ATOM    693  C   VAL A 413      95.123  32.236-124.562  1.00  0.00           C  
ATOM    694  O   VAL A 413      94.423  31.531-123.828  1.00  0.00           O  
ATOM    695  CB  VAL A 413      93.715  33.319-126.337  1.00  0.00           C  
ATOM    696  CG1 VAL A 413      93.978  34.611-125.624  1.00  0.00           C  
ATOM    697  CG2 VAL A 413      93.581  33.561-127.832  1.00  0.00           C  
ATOM    698  N   LYS A 414      96.153  32.946-124.110  1.00  0.00           N  
ATOM    699  CA  LYS A 414      96.513  32.924-122.695  1.00  0.00           C  
ATOM    700  C   LYS A 414      96.715  34.315-122.108  1.00  0.00           C  
ATOM    701  O   LYS A 414      97.054  35.268-122.815  1.00  0.00           O  
ATOM    702  CB  LYS A 414      97.740  32.031-122.447  1.00  0.00           C  
ATOM    703  CG  LYS A 414      98.910  32.246-123.394  1.00  0.00           C  
ATOM    704  CD  LYS A 414     100.022  31.251-123.108  1.00  0.00           C  
ATOM    705  CE  LYS A 414     101.244  31.529-123.963  1.00  0.00           C  
ATOM    706  NZ  LYS A 414     102.376  30.639-123.600  1.00  0.00           N  
ATOM    707  N   ASP A 415      96.489  34.405-120.800  1.00  0.00           N  
ATOM    708  CA  ASP A 415      96.537  35.659-120.054  1.00  0.00           C  
ATOM    709  C   ASP A 415      97.973  36.184-119.983  1.00  0.00           C  
ATOM    710  O   ASP A 415      98.883  35.474-119.550  1.00  0.00           O  
ATOM    711  CB  ASP A 415      95.972  35.426-118.647  1.00  0.00           C  
ATOM    712  CG  ASP A 415      95.774  36.709-117.860  1.00  0.00           C  
ATOM    713  OD1 ASP A 415      94.640  36.941-117.393  1.00  0.00           O  
ATOM    714  OD2 ASP A 415      96.746  37.472-117.681  1.00  0.00           O  
ATOM    715  N   VAL A 416      98.162  37.434-120.402  1.00  0.00           N  
ATOM    716  CA  VAL A 416      99.495  38.045-120.484  1.00  0.00           C  
ATOM    717  C   VAL A 416     100.227  38.120-119.135  1.00  0.00           C  
ATOM    718  O   VAL A 416     101.458  38.067-119.097  1.00  0.00           O  
ATOM    719  CB  VAL A 416      99.434  39.467-121.108  1.00  0.00           C  
ATOM    720  CG1 VAL A 416      98.911  39.400-122.542  1.00  0.00           C  
ATOM    721  CG2 VAL A 416      98.577  40.405-120.258  1.00  0.00           C  
ATOM    722  N   LYS A 417      99.471  38.238-118.041  1.00  0.00           N  
ATOM    723  CA  LYS A 417     100.051  38.333-116.694  1.00  0.00           C  
ATOM    724  C   LYS A 417     100.304  36.962-116.058  1.00  0.00           C  
ATOM    725  O   LYS A 417     101.445  36.497-116.034  1.00  0.00           O  
ATOM    726  CB  LYS A 417      99.166  39.189-115.779  1.00  0.00           C  
ATOM    727  CG  LYS A 417      99.331  40.689-115.979  1.00  0.00           C  
ATOM    728  CD  LYS A 417      98.477  41.472-114.993  1.00  0.00           C  
ATOM    729  CE  LYS A 417      98.932  42.917-114.879  1.00  0.00           C  
ATOM    730  NZ  LYS A 417      98.906  43.613-116.189  1.00  0.00           N  
ATOM    731  N   ASN A 418      99.249  36.317-115.555  1.00  0.00           N  
ATOM    732  CA  ASN A 418      99.393  35.051-114.814  1.00  0.00           C  
ATOM    733  C   ASN A 418      99.664  33.826-115.696  1.00  0.00           C  
ATOM    734  O   ASN A 418     100.238  32.844-115.227  1.00  0.00           O  
ATOM    735  CB  ASN A 418      98.180  34.795-113.902  1.00  0.00           C  
ATOM    736  CG  ASN A 418      96.900  34.523-114.674  1.00  0.00           C  
ATOM    737  OD1 ASN A 418      96.582  35.224-115.627  1.00  0.00           O  
ATOM    738  ND2 ASN A 418      96.155  33.510-114.252  1.00  0.00           N  
ATOM    739  N   GLY A 419      99.244  33.880-116.958  1.00  0.00           N  
ATOM    740  CA  GLY A 419      99.568  32.830-117.929  1.00  0.00           C  
ATOM    741  C   GLY A 419      98.565  31.694-118.069  1.00  0.00           C  
ATOM    742  O   GLY A 419      98.901  30.653-118.631  1.00  0.00           O  
ATOM    743  N   GLU A 420      97.340  31.880-117.576  1.00  0.00           N  
ATOM    744  CA  GLU A 420      96.301  30.852-117.701  1.00  0.00           C  
ATOM    745  C   GLU A 420      95.851  30.732-119.154  1.00  0.00           C  
ATOM    746  O   GLU A 420      95.802  31.728-119.873  1.00  0.00           O  
ATOM    747  CB  GLU A 420      95.096  31.172-116.810  1.00  0.00           C  
ATOM    748  CG  GLU A 420      94.063  30.042-116.735  1.00  0.00           C  
ATOM    749  CD  GLU A 420      92.823  30.409-115.933  1.00  0.00           C  
ATOM    750  OE1 GLU A 420      91.772  29.764-116.141  1.00  0.00           O  
ATOM    751  OE2 GLU A 420      92.893  31.338-115.099  1.00  0.00           O  
ATOM    752  N   CYS A 421      95.516  29.509-119.569  1.00  0.00           N  
ATOM    753  CA  CYS A 421      95.144  29.218-120.957  1.00  0.00           C  
ATOM    754  C   CYS A 421      93.642  29.124-121.171  1.00  0.00           C  
ATOM    755  O   CYS A 421      92.905  28.642-120.305  1.00  0.00           O  
ATOM    756  CB  CYS A 421      95.774  27.911-121.410  1.00  0.00           C  
ATOM    757  SG  CYS A 421      97.521  28.041-121.666  1.00  0.00           S  
ATOM    758  N   PHE A 422      93.209  29.573-122.348  1.00  0.00           N  
ATOM    759  CA  PHE A 422      91.805  29.540-122.732  1.00  0.00           C  
ATOM    760  C   PHE A 422      91.667  29.092-124.177  1.00  0.00           C  
ATOM    761  O   PHE A 422      92.461  29.475-125.043  1.00  0.00           O  
ATOM    762  CB  PHE A 422      91.170  30.919-122.569  1.00  0.00           C  
ATOM    763  CG  PHE A 422      91.296  31.483-121.188  1.00  0.00           C  
ATOM    764  CD1 PHE A 422      92.418  32.225-120.830  1.00  0.00           C  
ATOM    765  CD2 PHE A 422      90.299  31.270-120.242  1.00  0.00           C  
ATOM    766  CE1 PHE A 422      92.547  32.748-119.552  1.00  0.00           C  
ATOM    767  CE2 PHE A 422      90.417  31.791-118.963  1.00  0.00           C  
ATOM    768  CZ  PHE A 422      91.544  32.533-118.615  1.00  0.00           C  
ATOM    769  N   ARG A 423      90.651  28.275-124.430  1.00  0.00           N  
ATOM    770  CA  ARG A 423      90.337  27.856-125.784  1.00  0.00           C  
ATOM    771  C   ARG A 423      89.744  29.071-126.495  1.00  0.00           C  
ATOM    772  O   ARG A 423      88.706  29.590-126.080  1.00  0.00           O  
ATOM    773  CB  ARG A 423      89.364  26.673-125.774  1.00  0.00           C  
ATOM    774  CG  ARG A 423      89.403  25.868-127.050  1.00  0.00           C  
ATOM    775  CD  ARG A 423      88.270  24.872-127.138  1.00  0.00           C  
ATOM    776  NE  ARG A 423      87.987  24.523-128.528  1.00  0.00           N  
ATOM    777  CZ  ARG A 423      87.100  23.611-128.911  1.00  0.00           C  
ATOM    778  NH1 ARG A 423      86.398  22.926-128.011  1.00  0.00           N  
ATOM    779  NH2 ARG A 423      86.916  23.376-130.204  1.00  0.00           N  
ATOM    780  N   ALA A 424      90.418  29.528-127.548  1.00  0.00           N  
ATOM    781  CA  ALA A 424      90.120  30.833-128.152  1.00  0.00           C  
ATOM    782  C   ALA A 424      88.692  30.952-128.669  1.00  0.00           C  
ATOM    783  O   ALA A 424      88.012  31.935-128.383  1.00  0.00           O  
ATOM    784  CB  ALA A 424      91.103  31.136-129.268  1.00  0.00           C  
ATOM    785  N   ASP A 425      88.247  29.951-129.424  1.00  0.00           N  
ATOM    786  CA  ASP A 425      86.917  29.979-130.050  1.00  0.00           C  
ATOM    787  C   ASP A 425      85.779  30.200-129.046  1.00  0.00           C  
ATOM    788  O   ASP A 425      84.864  30.978-129.309  1.00  0.00           O  
ATOM    789  CB  ASP A 425      86.666  28.711-130.894  1.00  0.00           C  
ATOM    790  CG  ASP A 425      86.856  27.411-130.113  1.00  0.00           C  
ATOM    791  OD1 ASP A 425      86.675  26.336-130.718  1.00  0.00           O  
ATOM    792  OD2 ASP A 425      87.186  27.447-128.910  1.00  0.00           O  
ATOM    793  N   HIS A 426      85.853  29.521-127.902  1.00  0.00           N  
ATOM    794  CA  HIS A 426      84.834  29.613-126.853  1.00  0.00           C  
ATOM    795  C   HIS A 426      84.848  30.973-126.158  1.00  0.00           C  
ATOM    796  O   HIS A 426      83.796  31.508-125.798  1.00  0.00           O  
ATOM    797  CB  HIS A 426      85.056  28.520-125.802  1.00  0.00           C  
ATOM    798  CG  HIS A 426      84.714  27.142-126.275  1.00  0.00           C  
ATOM    799  ND1 HIS A 426      84.449  26.104-125.407  1.00  0.00           N  
ATOM    800  CD2 HIS A 426      84.577  26.632-127.523  1.00  0.00           C  
ATOM    801  CE1 HIS A 426      84.176  25.013-126.099  1.00  0.00           C  
ATOM    802  NE2 HIS A 426      84.246  25.306-127.386  1.00  0.00           N  
ATOM    803  N   LEU A 427      86.046  31.515-125.958  1.00  0.00           N  
ATOM    804  CA  LEU A 427      86.212  32.779-125.245  1.00  0.00           C  
ATOM    805  C   LEU A 427      85.621  33.938-126.043  1.00  0.00           C  
ATOM    806  O   LEU A 427      84.945  34.807-125.486  1.00  0.00           O  
ATOM    807  CB  LEU A 427      87.696  33.038-124.960  1.00  0.00           C  
ATOM    808  CG  LEU A 427      88.027  34.139-123.952  1.00  0.00           C  
ATOM    809  CD1 LEU A 427      87.197  33.979-122.691  1.00  0.00           C  
ATOM    810  CD2 LEU A 427      89.514  34.113-123.623  1.00  0.00           C  
ATOM    811  N   LEU A 428      85.881  33.936-127.347  1.00  0.00           N  
ATOM    812  CA  LEU A 428      85.311  34.926-128.247  1.00  0.00           C  
ATOM    813  C   LEU A 428      83.787  34.791-128.281  1.00  0.00           C  
ATOM    814  O   LEU A 428      83.074  35.782-128.153  1.00  0.00           O  
ATOM    815  CB  LEU A 428      85.909  34.765-129.648  1.00  0.00           C  
ATOM    816  CG  LEU A 428      85.561  35.806-130.717  1.00  0.00           C  
ATOM    817  CD1 LEU A 428      86.565  35.758-131.859  1.00  0.00           C  
ATOM    818  CD2 LEU A 428      84.159  35.585-131.249  1.00  0.00           C  
ATOM    819  N   LYS A 429      83.294  33.564-128.434  1.00  0.00           N  
ATOM    820  CA  LYS A 429      81.853  33.311-128.481  1.00  0.00           C  
ATOM    821  C   LYS A 429      81.130  33.830-127.236  1.00  0.00           C  
ATOM    822  O   LYS A 429      80.013  34.335-127.333  1.00  0.00           O  
ATOM    823  CB  LYS A 429      81.580  31.814-128.658  1.00  0.00           C  
ATOM    824  CG  LYS A 429      80.099  31.431-128.656  1.00  0.00           C  
ATOM    825  CD  LYS A 429      79.906  29.941-128.914  1.00  0.00           C  
ATOM    826  CE  LYS A 429      78.487  29.494-128.591  1.00  0.00           C  
ATOM    827  NZ  LYS A 429      78.408  28.019-128.412  1.00  0.00           N  
ATOM    828  N   ALA A 430      81.763  33.699-126.074  1.00  0.00           N  
ATOM    829  CA  ALA A 430      81.188  34.195-124.823  1.00  0.00           C  
ATOM    830  C   ALA A 430      81.148  35.722-124.823  1.00  0.00           C  
ATOM    831  O   ALA A 430      80.152  36.329-124.423  1.00  0.00           O  
ATOM    832  CB  ALA A 430      81.990  33.687-123.635  1.00  0.00           C  
ATOM    833  N   HIS A 431      82.238  36.326-125.289  1.00  0.00           N  
ATOM    834  CA  HIS A 431      82.375  37.779-125.348  1.00  0.00           C  
ATOM    835  C   HIS A 431      81.338  38.421-126.265  1.00  0.00           C  
ATOM    836  O   HIS A 431      80.755  39.444-125.916  1.00  0.00           O  
ATOM    837  CB  HIS A 431      83.781  38.148-125.829  1.00  0.00           C  
ATOM    838  CG  HIS A 431      84.142  39.580-125.602  1.00  0.00           C  
ATOM    839  ND1 HIS A 431      83.744  40.591-126.449  1.00  0.00           N  
ATOM    840  CD2 HIS A 431      84.874  40.171-124.628  1.00  0.00           C  
ATOM    841  CE1 HIS A 431      84.211  41.743-126.006  1.00  0.00           C  
ATOM    842  NE2 HIS A 431      84.902  41.516-124.903  1.00  0.00           N  
ATOM    843  N   LEU A 432      81.116  37.828-127.437  1.00  0.00           N  
ATOM    844  CA  LEU A 432      80.127  38.350-128.385  1.00  0.00           C  
ATOM    845  C   LEU A 432      78.706  38.170-127.860  1.00  0.00           C  
ATOM    846  O   LEU A 432      77.883  39.080-127.963  1.00  0.00           O  
ATOM    847  CB  LEU A 432      80.255  37.685-129.762  1.00  0.00           C  
ATOM    848  CG  LEU A 432      81.575  37.821-130.535  1.00  0.00           C  
ATOM    849  CD1 LEU A 432      81.361  37.455-132.001  1.00  0.00           C  
ATOM    850  CD2 LEU A 432      82.178  39.207-130.432  1.00  0.00           C  
ATOM    851  N   GLN A 433      78.420  36.997-127.302  1.00  0.00           N  
ATOM    852  CA  GLN A 433      77.115  36.742-126.695  1.00  0.00           C  
ATOM    853  C   GLN A 433      76.825  37.728-125.558  1.00  0.00           C  
ATOM    854  O   GLN A 433      75.679  38.146-125.370  1.00  0.00           O  
ATOM    855  CB  GLN A 433      77.027  35.296-126.202  1.00  0.00           C  
ATOM    856  CG  GLN A 433      76.833  34.285-127.334  1.00  0.00           C  
ATOM    857  CD  GLN A 433      77.034  32.838-126.902  1.00  0.00           C  
ATOM    858  OE1 GLN A 433      76.350  31.937-127.390  1.00  0.00           O  
ATOM    859  NE2 GLN A 433      77.978  32.609-125.994  1.00  0.00           N  
ATOM    860  N   LYS A 434      77.870  38.103-124.820  1.00  0.00           N  
ATOM    861  CA  LYS A 434      77.768  39.105-123.751  1.00  0.00           C  
ATOM    862  C   LYS A 434      77.336  40.452-124.323  1.00  0.00           C  
ATOM    863  O   LYS A 434      76.359  41.048-123.864  1.00  0.00           O  
ATOM    864  CB  LYS A 434      79.118  39.251-123.028  1.00  0.00           C  
ATOM    865  CG  LYS A 434      79.191  40.337-121.946  1.00  0.00           C  
ATOM    866  CD  LYS A 434      78.775  39.822-120.572  1.00  0.00           C  
ATOM    867  CE  LYS A 434      78.977  40.890-119.498  1.00  0.00           C  
ATOM    868  NZ  LYS A 434      78.631  40.411-118.128  1.00  0.00           N  
ATOM    869  N   LEU A 435      78.076  40.921-125.324  1.00  0.00           N  
ATOM    870  CA  LEU A 435      77.779  42.191-125.977  1.00  0.00           C  
ATOM    871  C   LEU A 435      76.392  42.177-126.624  1.00  0.00           C  
ATOM    872  O   LEU A 435      75.621  43.122-126.454  1.00  0.00           O  
ATOM    873  CB  LEU A 435      78.855  42.529-127.016  1.00  0.00           C  
ATOM    874  CG  LEU A 435      80.247  42.853-126.457  1.00  0.00           C  
ATOM    875  CD1 LEU A 435      81.273  42.988-127.574  1.00  0.00           C  
ATOM    876  CD2 LEU A 435      80.220  44.120-125.613  1.00  0.00           C  
ATOM    877  N   MET A 436      76.063  41.100-127.335  1.00  0.00           N  
ATOM    878  CA  MET A 436      74.750  40.977-127.985  1.00  0.00           C  
ATOM    879  C   MET A 436      73.566  41.037-127.009  1.00  0.00           C  
ATOM    880  O   MET A 436      72.442  41.326-127.423  1.00  0.00           O  
ATOM    881  CB  MET A 436      74.673  39.692-128.817  1.00  0.00           C  
ATOM    882  CG  MET A 436      75.406  39.786-130.142  1.00  0.00           C  
ATOM    883  SD  MET A 436      75.319  38.269-131.109  1.00  0.00           S  
ATOM    884  CE  MET A 436      76.403  37.208-130.161  1.00  0.00           C  
ATOM    885  N   SER A 437      73.815  40.761-125.730  1.00  0.00           N  
ATOM    886  CA  SER A 437      72.784  40.868-124.694  1.00  0.00           C  
ATOM    887  C   SER A 437      72.641  42.287-124.134  1.00  0.00           C  
ATOM    888  O   SER A 437      71.675  42.579-123.429  1.00  0.00           O  
ATOM    889  CB  SER A 437      73.091  39.906-123.549  1.00  0.00           C  
ATOM    890  OG  SER A 437      73.296  38.595-124.038  1.00  0.00           O  
ATOM    891  N   ASP A 438      73.601  43.160-124.443  1.00  0.00           N  
ATOM    892  CA  ASP A 438      73.592  44.542-123.950  1.00  0.00           C  
ATOM    893  C   ASP A 438      72.470  45.357-124.604  1.00  0.00           C  
ATOM    894  O   ASP A 438      72.234  45.256-125.808  1.00  0.00           O  
ATOM    895  CB  ASP A 438      74.954  45.205-124.215  1.00  0.00           C  
ATOM    896  CG  ASP A 438      75.157  46.499-123.431  1.00  0.00           C  
ATOM    897  OD1 ASP A 438      74.164  47.177-123.081  1.00  0.00           O  
ATOM    898  OD2 ASP A 438      76.330  46.848-123.177  1.00  0.00           O  
ATOM    899  N   LYS A 439      71.786  46.165-123.799  1.00  0.00           N  
ATOM    900  CA  LYS A 439      70.700  47.012-124.291  1.00  0.00           C  
ATOM    901  C   LYS A 439      71.242  48.251-124.999  1.00  0.00           C  
ATOM    902  O   LYS A 439      70.604  48.778-125.911  1.00  0.00           O  
ATOM    903  CB  LYS A 439      69.768  47.421-123.145  1.00  0.00           C  
ATOM    904  CG  LYS A 439      69.120  46.257-122.386  1.00  0.00           C  
ATOM    905  CD  LYS A 439      68.099  45.470-123.226  1.00  0.00           C  
ATOM    906  CE  LYS A 439      68.689  44.222-123.888  1.00  0.00           C  
ATOM    907  NZ  LYS A 439      69.190  44.460-125.272  1.00  0.00           N  
ATOM    908  N   LYS A 440      72.425  48.704-124.585  1.00  0.00           N  
ATOM    909  CA  LYS A 440      73.091  49.850-125.214  1.00  0.00           C  
ATOM    910  C   LYS A 440      73.641  49.504-126.605  1.00  0.00           C  
ATOM    911  O   LYS A 440      74.031  50.395-127.362  1.00  0.00           O  
ATOM    912  CB  LYS A 440      74.220  50.372-124.312  1.00  0.00           C  
ATOM    913  CG  LYS A 440      73.741  50.872-122.952  1.00  0.00           C  
ATOM    914  CD  LYS A 440      74.880  51.388-122.088  1.00  0.00           C  
ATOM    915  CE  LYS A 440      74.357  51.964-120.776  1.00  0.00           C  
ATOM    916  NZ  LYS A 440      75.426  52.612-119.966  1.00  0.00           N  
ATOM    917  N   CYS A 441      73.662  48.211-126.929  1.00  0.00           N  
ATOM    918  CA  CYS A 441      74.148  47.721-128.215  1.00  0.00           C  
ATOM    919  C   CYS A 441      73.105  47.883-129.321  1.00  0.00           C  
ATOM    920  O   CYS A 441      71.921  47.619-129.110  1.00  0.00           O  
ATOM    921  CB  CYS A 441      74.526  46.245-128.085  1.00  0.00           C  
ATOM    922  SG  CYS A 441      75.311  45.556-129.543  1.00  0.00           S  
ATOM    923  N   SER A 442      73.559  48.298-130.503  1.00  0.00           N  
ATOM    924  CA  SER A 442      72.661  48.571-131.626  1.00  0.00           C  
ATOM    925  C   SER A 442      72.281  47.294-132.373  1.00  0.00           C  
ATOM    926  O   SER A 442      72.945  46.265-132.247  1.00  0.00           O  
ATOM    927  CB  SER A 442      73.290  49.585-132.589  1.00  0.00           C  
ATOM    928  OG  SER A 442      74.496  49.094-133.142  1.00  0.00           O  
ATOM    929  N   VAL A 443      71.212  47.377-133.160  1.00  0.00           N  
ATOM    930  CA  VAL A 443      70.667  46.211-133.857  1.00  0.00           C  
ATOM    931  C   VAL A 443      71.632  45.708-134.931  1.00  0.00           C  
ATOM    932  O   VAL A 443      71.896  44.509-135.020  1.00  0.00           O  
ATOM    933  CB  VAL A 443      69.294  46.518-134.506  1.00  0.00           C  
ATOM    934  CG1 VAL A 443      68.698  45.256-135.115  1.00  0.00           C  
ATOM    935  CG2 VAL A 443      68.338  47.108-133.484  1.00  0.00           C  
ATOM    936  N   GLU A 444      72.157  46.632-135.733  1.00  0.00           N  
ATOM    937  CA  GLU A 444      73.071  46.286-136.825  1.00  0.00           C  
ATOM    938  C   GLU A 444      74.397  45.737-136.299  1.00  0.00           C  
ATOM    939  O   GLU A 444      75.076  44.968-136.984  1.00  0.00           O  
ATOM    940  CB  GLU A 444      73.318  47.507-137.715  1.00  0.00           C  
ATOM    941  CG  GLU A 444      73.983  47.191-139.053  1.00  0.00           C  
ATOM    942  CD  GLU A 444      74.218  48.437-139.899  1.00  0.00           C  
ATOM    943  OE1 GLU A 444      73.291  49.269-140.017  1.00  0.00           O  
ATOM    944  OE2 GLU A 444      75.332  48.581-140.450  1.00  0.00           O  
ATOM    945  N   LYS A 445      74.760  46.142-135.083  1.00  0.00           N  
ATOM    946  CA  LYS A 445      75.940  45.612-134.410  1.00  0.00           C  
ATOM    947  C   LYS A 445      75.723  44.157-134.018  1.00  0.00           C  
ATOM    948  O   LYS A 445      76.620  43.334-134.182  1.00  0.00           O  
ATOM    949  CB  LYS A 445      76.277  46.446-133.167  1.00  0.00           C  
ATOM    950  CG  LYS A 445      77.501  45.973-132.376  1.00  0.00           C  
ATOM    951  CD  LYS A 445      78.725  45.845-133.266  1.00  0.00           C  
ATOM    952  CE  LYS A 445      80.005  45.708-132.470  1.00  0.00           C  
ATOM    953  NZ  LYS A 445      81.201  45.927-133.336  1.00  0.00           N  
ATOM    954  N   LYS A 446      74.536  43.844-133.498  1.00  0.00           N  
ATOM    955  CA  LYS A 446      74.215  42.471-133.093  1.00  0.00           C  
ATOM    956  C   LYS A 446      74.224  41.527-134.290  1.00  0.00           C  
ATOM    957  O   LYS A 446      74.823  40.457-134.229  1.00  0.00           O  
ATOM    958  CB  LYS A 446      72.870  42.406-132.355  1.00  0.00           C  
ATOM    959  CG  LYS A 446      72.919  43.072-130.982  1.00  0.00           C  
ATOM    960  CD  LYS A 446      71.590  43.025-130.230  1.00  0.00           C  
ATOM    961  CE  LYS A 446      71.600  44.002-129.048  1.00  0.00           C  
ATOM    962  NZ  LYS A 446      70.345  43.984-128.241  1.00  0.00           N  
ATOM    963  N   SER A 447      73.588  41.937-135.383  1.00  0.00           N  
ATOM    964  CA  SER A 447      73.595  41.141-136.608  1.00  0.00           C  
ATOM    965  C   SER A 447      75.000  41.014-137.208  1.00  0.00           C  
ATOM    966  O   SER A 447      75.288  40.037-137.901  1.00  0.00           O  
ATOM    967  CB  SER A 447      72.621  41.715-137.635  1.00  0.00           C  
ATOM    968  OG  SER A 447      72.940  43.055-137.930  1.00  0.00           O  
ATOM    969  N   GLU A 448      75.867  41.993-136.942  1.00  0.00           N  
ATOM    970  CA  GLU A 448      77.287  41.901-137.315  1.00  0.00           C  
ATOM    971  C   GLU A 448      77.983  40.793-136.523  1.00  0.00           C  
ATOM    972  O   GLU A 448      78.806  40.058-137.068  1.00  0.00           O  
ATOM    973  CB  GLU A 448      78.013  43.239-137.077  1.00  0.00           C  
ATOM    974  CG  GLU A 448      79.460  43.300-137.604  1.00  0.00           C  
ATOM    975  CD  GLU A 448      80.246  44.503-137.074  1.00  0.00           C  
ATOM    976  OE1 GLU A 448      80.662  44.480-135.893  1.00  0.00           O  
ATOM    977  OE2 GLU A 448      80.463  45.465-137.845  1.00  0.00           O  
ATOM    978  N   MET A 449      77.655  40.684-135.238  1.00  0.00           N  
ATOM    979  CA  MET A 449      78.262  39.674-134.368  1.00  0.00           C  
ATOM    980  C   MET A 449      77.637  38.294-134.573  1.00  0.00           C  
ATOM    981  O   MET A 449      78.318  37.279-134.426  1.00  0.00           O  
ATOM    982  CB  MET A 449      78.145  40.091-132.903  1.00  0.00           C  
ATOM    983  CG  MET A 449      78.890  41.372-132.584  1.00  0.00           C  
ATOM    984  SD  MET A 449      78.568  42.002-130.928  1.00  0.00           S  
ATOM    985  CE  MET A 449      80.078  41.546-130.102  1.00  0.00           C  
ATOM    986  N   GLU A 450      76.348  38.256-134.907  1.00  0.00           N  
ATOM    987  CA  GLU A 450      75.680  37.002-135.250  1.00  0.00           C  
ATOM    988  C   GLU A 450      76.344  36.357-136.461  1.00  0.00           C  
ATOM    989  O   GLU A 450      76.541  35.142-136.494  1.00  0.00           O  
ATOM    990  CB  GLU A 450      74.193  37.229-135.529  1.00  0.00           C  
ATOM    991  CG  GLU A 450      73.357  37.438-134.274  1.00  0.00           C  
ATOM    992  CD  GLU A 450      71.884  37.678-134.574  1.00  0.00           C  
ATOM    993  OE1 GLU A 450      71.569  38.590-135.372  1.00  0.00           O  
ATOM    994  OE2 GLU A 450      71.038  36.959-133.999  1.00  0.00           O  
ATOM    995  N   SER A 451      76.693  37.176-137.450  1.00  0.00           N  
ATOM    996  CA  SER A 451      77.398  36.692-138.638  1.00  0.00           C  
ATOM    997  C   SER A 451      78.835  36.272-138.320  1.00  0.00           C  
ATOM    998  O   SER A 451      79.373  35.371-138.966  1.00  0.00           O  
ATOM    999  CB  SER A 451      77.387  37.748-139.746  1.00  0.00           C  
ATOM   1000  OG  SER A 451      77.777  39.013-139.250  1.00  0.00           O  
ATOM   1001  N   VAL A 452      79.452  36.920-137.332  1.00  0.00           N  
ATOM   1002  CA  VAL A 452      80.780  36.515-136.874  1.00  0.00           C  
ATOM   1003  C   VAL A 452      80.722  35.121-136.259  1.00  0.00           C  
ATOM   1004  O   VAL A 452      81.577  34.285-136.541  1.00  0.00           O  
ATOM   1005  CB  VAL A 452      81.381  37.492-135.842  1.00  0.00           C  
ATOM   1006  CG1 VAL A 452      82.660  36.913-135.255  1.00  0.00           C  
ATOM   1007  CG2 VAL A 452      81.649  38.856-136.473  1.00  0.00           C  
ATOM   1008  N   LEU A 453      79.712  34.877-135.425  1.00  0.00           N  
ATOM   1009  CA  LEU A 453      79.497  33.550-134.844  1.00  0.00           C  
ATOM   1010  C   LEU A 453      79.288  32.484-135.921  1.00  0.00           C  
ATOM   1011  O   LEU A 453      79.779  31.362-135.792  1.00  0.00           O  
ATOM   1012  CB  LEU A 453      78.290  33.548-133.901  1.00  0.00           C  
ATOM   1013  CG  LEU A 453      78.393  34.381-132.625  1.00  0.00           C  
ATOM   1014  CD1 LEU A 453      77.189  34.113-131.729  1.00  0.00           C  
ATOM   1015  CD2 LEU A 453      79.693  34.103-131.884  1.00  0.00           C  
ATOM   1016  N   ALA A 454      78.576  32.846-136.986  1.00  0.00           N  
ATOM   1017  CA  ALA A 454      78.321  31.929-138.099  1.00  0.00           C  
ATOM   1018  C   ALA A 454      79.586  31.515-138.869  1.00  0.00           C  
ATOM   1019  O   ALA A 454      79.502  30.716-139.800  1.00  0.00           O  
ATOM   1020  CB  ALA A 454      77.302  32.542-139.059  1.00  0.00           C  
ATOM   1021  N   GLN A 455      80.743  32.060-138.492  1.00  0.00           N  
ATOM   1022  CA  GLN A 455      82.010  31.747-139.155  1.00  0.00           C  
ATOM   1023  C   GLN A 455      83.154  31.413-138.193  1.00  0.00           C  
ATOM   1024  O   GLN A 455      84.296  31.282-138.631  1.00  0.00           O  
ATOM   1025  CB  GLN A 455      82.442  32.935-140.014  1.00  0.00           C  
ATOM   1026  CG  GLN A 455      81.437  33.366-141.062  1.00  0.00           C  
ATOM   1027  CD  GLN A 455      81.925  34.556-141.863  1.00  0.00           C  
ATOM   1028  OE1 GLN A 455      83.083  34.606-142.282  1.00  0.00           O  
ATOM   1029  NE2 GLN A 455      81.043  35.522-142.083  1.00  0.00           N  
ATOM   1030  N   LEU A 456      82.864  31.276-136.899  1.00  0.00           N  
ATOM   1031  CA  LEU A 456      83.909  31.030-135.893  1.00  0.00           C  
ATOM   1032  C   LEU A 456      84.945  30.008-136.348  1.00  0.00           C  
ATOM   1033  O   LEU A 456      86.149  30.245-136.241  1.00  0.00           O  
ATOM   1034  CB  LEU A 456      83.299  30.559-134.567  1.00  0.00           C  
ATOM   1035  CG  LEU A 456      83.114  31.623-133.487  1.00  0.00           C  
ATOM   1036  CD1 LEU A 456      82.335  31.056-132.306  1.00  0.00           C  
ATOM   1037  CD2 LEU A 456      84.462  32.150-133.034  1.00  0.00           C  
ATOM   1038  N   ASP A 457      84.465  28.881-136.864  1.00  0.00           N  
ATOM   1039  CA  ASP A 457      85.329  27.751-137.201  1.00  0.00           C  
ATOM   1040  C   ASP A 457      86.181  28.013-138.448  1.00  0.00           C  
ATOM   1041  O   ASP A 457      87.274  27.457-138.582  1.00  0.00           O  
ATOM   1042  CB  ASP A 457      84.494  26.481-137.396  1.00  0.00           C  
ATOM   1043  CG  ASP A 457      83.539  26.218-136.237  1.00  0.00           C  
ATOM   1044  OD1 ASP A 457      83.806  26.682-135.107  1.00  0.00           O  
ATOM   1045  OD2 ASP A 457      82.512  25.547-136.463  1.00  0.00           O  
ATOM   1046  N   ASN A 458      85.681  28.856-139.351  1.00  0.00           N  
ATOM   1047  CA  ASN A 458      86.393  29.177-140.591  1.00  0.00           C  
ATOM   1048  C   ASN A 458      87.611  30.071-140.382  1.00  0.00           C  
ATOM   1049  O   ASN A 458      88.620  29.914-141.069  1.00  0.00           O  
ATOM   1050  CB  ASN A 458      85.453  29.854-141.602  1.00  0.00           C  
ATOM   1051  CG  ASN A 458      84.578  28.865-142.354  1.00  0.00           C  
ATOM   1052  OD1 ASN A 458      84.953  27.708-142.553  1.00  0.00           O  
ATOM   1053  ND2 ASN A 458      83.413  29.327-142.796  1.00  0.00           N  
ATOM   1054  N   TYR A 459      87.511  31.009-139.446  1.00  0.00           N  
ATOM   1055  CA  TYR A 459      88.550  32.018-139.261  1.00  0.00           C  
ATOM   1056  C   TYR A 459      89.913  31.390-139.007  1.00  0.00           C  
ATOM   1057  O   TYR A 459      90.047  30.515-138.157  1.00  0.00           O  
ATOM   1058  CB  TYR A 459      88.190  32.956-138.105  1.00  0.00           C  
ATOM   1059  CG  TYR A 459      86.952  33.792-138.351  1.00  0.00           C  
ATOM   1060  CD1 TYR A 459      85.894  33.787-137.447  1.00  0.00           C  
ATOM   1061  CD2 TYR A 459      86.835  34.583-139.494  1.00  0.00           C  
ATOM   1062  CE1 TYR A 459      84.756  34.551-137.666  1.00  0.00           C  
ATOM   1063  CE2 TYR A 459      85.699  35.349-139.724  1.00  0.00           C  
ATOM   1064  CZ  TYR A 459      84.665  35.330-138.805  1.00  0.00           C  
ATOM   1065  OH  TYR A 459      83.539  36.084-139.028  1.00  0.00           O  
ATOM   1066  N   GLY A 460      90.913  31.824-139.769  1.00  0.00           N  
ATOM   1067  CA  GLY A 460      92.300  31.426-139.543  1.00  0.00           C  
ATOM   1068  C   GLY A 460      92.958  32.214-138.421  1.00  0.00           C  
ATOM   1069  O   GLY A 460      92.312  33.028-137.754  1.00  0.00           O  
ATOM   1070  N   GLN A 461      94.254  31.977-138.228  1.00  0.00           N  
ATOM   1071  CA  GLN A 461      95.018  32.569-137.125  1.00  0.00           C  
ATOM   1072  C   GLN A 461      94.975  34.100-137.152  1.00  0.00           C  
ATOM   1073  O   GLN A 461      94.610  34.739-136.158  1.00  0.00           O  
ATOM   1074  CB  GLN A 461      96.474  32.076-137.164  1.00  0.00           C  
ATOM   1075  CG  GLN A 461      97.287  32.338-135.891  1.00  0.00           C  
ATOM   1076  CD  GLN A 461      97.793  33.770-135.776  1.00  0.00           C  
ATOM   1077  OE1 GLN A 461      98.302  34.344-136.741  1.00  0.00           O  
ATOM   1078  NE2 GLN A 461      97.658  34.351-134.588  1.00  0.00           N  
ATOM   1079  N   GLN A 462      95.344  34.680-138.290  1.00  0.00           N  
ATOM   1080  CA  GLN A 462      95.443  36.132-138.414  1.00  0.00           C  
ATOM   1081  C   GLN A 462      94.093  36.799-138.157  1.00  0.00           C  
ATOM   1082  O   GLN A 462      93.974  37.665-137.283  1.00  0.00           O  
ATOM   1083  CB  GLN A 462      95.978  36.512-139.802  1.00  0.00           C  
ATOM   1084  CG  GLN A 462      96.043  38.016-140.095  1.00  0.00           C  
ATOM   1085  CD  GLN A 462      96.863  38.798-139.078  1.00  0.00           C  
ATOM   1086  OE1 GLN A 462      97.813  38.279-138.490  1.00  0.00           O  
ATOM   1087  NE2 GLN A 462      96.498  40.059-138.876  1.00  0.00           N  
ATOM   1088  N   GLU A 463      93.081  36.385-138.913  1.00  0.00           N  
ATOM   1089  CA  GLU A 463      91.754  36.993-138.805  1.00  0.00           C  
ATOM   1090  C   GLU A 463      91.088  36.745-137.449  1.00  0.00           C  
ATOM   1091  O   GLU A 463      90.246  37.540-137.024  1.00  0.00           O  
ATOM   1092  CB  GLU A 463      90.837  36.573-139.965  1.00  0.00           C  
ATOM   1093  CG  GLU A 463      90.623  35.081-140.139  1.00  0.00           C  
ATOM   1094  CD  GLU A 463      90.107  34.726-141.526  1.00  0.00           C  
ATOM   1095  OE1 GLU A 463      89.204  35.428-142.030  1.00  0.00           O  
ATOM   1096  OE2 GLU A 463      90.603  33.737-142.109  1.00  0.00           O  
ATOM   1097  N   LEU A 464      91.467  35.663-136.769  1.00  0.00           N  
ATOM   1098  CA  LEU A 464      91.011  35.435-135.396  1.00  0.00           C  
ATOM   1099  C   LEU A 464      91.758  36.365-134.441  1.00  0.00           C  
ATOM   1100  O   LEU A 464      91.171  36.893-133.500  1.00  0.00           O  
ATOM   1101  CB  LEU A 464      91.194  33.973-134.973  1.00  0.00           C  
ATOM   1102  CG  LEU A 464      90.482  33.561-133.675  1.00  0.00           C  
ATOM   1103  CD1 LEU A 464      88.974  33.456-133.885  1.00  0.00           C  
ATOM   1104  CD2 LEU A 464      91.034  32.250-133.141  1.00  0.00           C  
ATOM   1105  N   ALA A 465      93.050  36.564-134.687  1.00  0.00           N  
ATOM   1106  CA  ALA A 465      93.833  37.533-133.919  1.00  0.00           C  
ATOM   1107  C   ALA A 465      93.236  38.939-134.026  1.00  0.00           C  
ATOM   1108  O   ALA A 465      93.174  39.666-133.031  1.00  0.00           O  
ATOM   1109  CB  ALA A 465      95.282  37.536-134.384  1.00  0.00           C  
ATOM   1110  N   ASP A 466      92.790  39.303-135.230  1.00  0.00           N  
ATOM   1111  CA  ASP A 466      92.182  40.617-135.481  1.00  0.00           C  
ATOM   1112  C   ASP A 466      90.830  40.747-134.799  1.00  0.00           C  
ATOM   1113  O   ASP A 466      90.502  41.803-134.257  1.00  0.00           O  
ATOM   1114  CB  ASP A 466      92.004  40.861-136.983  1.00  0.00           C  
ATOM   1115  CG  ASP A 466      93.322  40.938-137.726  1.00  0.00           C  
ATOM   1116  OD1 ASP A 466      94.388  40.980-137.070  1.00  0.00           O  
ATOM   1117  OD2 ASP A 466      93.284  40.953-138.974  1.00  0.00           O  
ATOM   1118  N   LEU A 467      90.044  39.675-134.847  1.00  0.00           N  
ATOM   1119  CA  LEU A 467      88.766  39.621-134.139  1.00  0.00           C  
ATOM   1120  C   LEU A 467      88.952  39.880-132.645  1.00  0.00           C  
ATOM   1121  O   LEU A 467      88.132  40.555-132.024  1.00  0.00           O  
ATOM   1122  CB  LEU A 467      88.080  38.266-134.358  1.00  0.00           C  
ATOM   1123  CG  LEU A 467      87.352  38.114-135.698  1.00  0.00           C  
ATOM   1124  CD1 LEU A 467      87.201  36.652-136.092  1.00  0.00           C  
ATOM   1125  CD2 LEU A 467      85.993  38.796-135.636  1.00  0.00           C  
ATOM   1126  N   PHE A 468      90.035  39.356-132.076  1.00  0.00           N  
ATOM   1127  CA  PHE A 468      90.307  39.547-130.654  1.00  0.00           C  
ATOM   1128  C   PHE A 468      90.653  40.994-130.318  1.00  0.00           C  
ATOM   1129  O   PHE A 468      90.248  41.501-129.269  1.00  0.00           O  
ATOM   1130  CB  PHE A 468      91.398  38.586-130.163  1.00  0.00           C  
ATOM   1131  CG  PHE A 468      90.850  37.332-129.541  1.00  0.00           C  
ATOM   1132  CD1 PHE A 468      90.220  36.373-130.321  1.00  0.00           C  
ATOM   1133  CD2 PHE A 468      90.939  37.123-128.171  1.00  0.00           C  
ATOM   1134  CE1 PHE A 468      89.700  35.229-129.751  1.00  0.00           C  
ATOM   1135  CE2 PHE A 468      90.422  35.975-127.593  1.00  0.00           C  
ATOM   1136  CZ  PHE A 468      89.801  35.029-128.383  1.00  0.00           C  
ATOM   1137  N   VAL A 469      91.381  41.660-131.210  1.00  0.00           N  
ATOM   1138  CA  VAL A 469      91.698  43.078-131.029  1.00  0.00           C  
ATOM   1139  C   VAL A 469      90.444  43.930-131.230  1.00  0.00           C  
ATOM   1140  O   VAL A 469      90.052  44.671-130.335  1.00  0.00           O  
ATOM   1141  CB  VAL A 469      92.799  43.559-132.000  1.00  0.00           C  
ATOM   1142  CG1 VAL A 469      93.166  44.999-131.698  1.00  0.00           C  
ATOM   1143  CG2 VAL A 469      94.032  42.657-131.914  1.00  0.00           C  
ATOM   1144  N   ASN A 470      89.814  43.792-132.396  1.00  0.00           N  
ATOM   1145  CA  ASN A 470      88.608  44.558-132.759  1.00  0.00           C  
ATOM   1146  C   ASN A 470      87.513  44.569-131.692  1.00  0.00           C  
ATOM   1147  O   ASN A 470      86.888  45.604-131.448  1.00  0.00           O  
ATOM   1148  CB  ASN A 470      87.997  44.019-134.061  1.00  0.00           C  
ATOM   1149  CG  ASN A 470      88.830  44.342-135.287  1.00  0.00           C  
ATOM   1150  OD1 ASN A 470      89.335  45.450-135.436  1.00  0.00           O  
ATOM   1151  ND2 ASN A 470      88.964  43.368-136.182  1.00  0.00           N  
ATOM   1152  N   TYR A 471      87.274  43.412-131.077  1.00  0.00           N  
ATOM   1153  CA  TYR A 471      86.229  43.272-130.060  1.00  0.00           C  
ATOM   1154  C   TYR A 471      86.776  43.457-128.649  1.00  0.00           C  
ATOM   1155  O   TYR A 471      86.020  43.416-127.682  1.00  0.00           O  
ATOM   1156  CB  TYR A 471      85.510  41.920-130.207  1.00  0.00           C  
ATOM   1157  CG  TYR A 471      84.572  41.898-131.394  1.00  0.00           C  
ATOM   1158  CD1 TYR A 471      85.011  41.491-132.649  1.00  0.00           C  
ATOM   1159  CD2 TYR A 471      83.255  42.327-131.272  1.00  0.00           C  
ATOM   1160  CE1 TYR A 471      84.161  41.494-133.745  1.00  0.00           C  
ATOM   1161  CE2 TYR A 471      82.399  42.334-132.363  1.00  0.00           C  
ATOM   1162  CZ  TYR A 471      82.858  41.916-133.596  1.00  0.00           C  
ATOM   1163  OH  TYR A 471      82.015  41.917-134.682  1.00  0.00           O  
ATOM   1164  N   ASN A 472      88.087  43.664-128.539  1.00  0.00           N  
ATOM   1165  CA  ASN A 472      88.726  43.949-127.261  1.00  0.00           C  
ATOM   1166  C   ASN A 472      88.421  42.870-126.215  1.00  0.00           C  
ATOM   1167  O   ASN A 472      87.861  43.151-125.155  1.00  0.00           O  
ATOM   1168  CB  ASN A 472      88.295  45.337-126.771  1.00  0.00           C  
ATOM   1169  CG  ASN A 472      89.250  45.924-125.750  1.00  0.00           C  
ATOM   1170  OD1 ASN A 472      90.444  45.622-125.746  1.00  0.00           O  
ATOM   1171  ND2 ASN A 472      88.727  46.781-124.883  1.00  0.00           N  
ATOM   1172  N   VAL A 473      88.792  41.633-126.533  1.00  0.00           N  
ATOM   1173  CA  VAL A 473      88.514  40.485-125.667  1.00  0.00           C  
ATOM   1174  C   VAL A 473      89.575  40.364-124.575  1.00  0.00           C  
ATOM   1175  O   VAL A 473      90.777  40.450-124.855  1.00  0.00           O  
ATOM   1176  CB  VAL A 473      88.470  39.167-126.474  1.00  0.00           C  
ATOM   1177  CG1 VAL A 473      88.220  37.983-125.555  1.00  0.00           C  
ATOM   1178  CG2 VAL A 473      87.401  39.236-127.560  1.00  0.00           C  
ATOM   1179  N   LYS A 474      89.121  40.169-123.338  1.00  0.00           N  
ATOM   1180  CA  LYS A 474      90.013  40.027-122.184  1.00  0.00           C  
ATOM   1181  C   LYS A 474      89.778  38.702-121.462  1.00  0.00           C  
ATOM   1182  O   LYS A 474      88.867  37.945-121.809  1.00  0.00           O  
ATOM   1183  CB  LYS A 474      89.810  41.192-121.212  1.00  0.00           C  
ATOM   1184  CG  LYS A 474      90.644  42.422-121.527  1.00  0.00           C  
ATOM   1185  CD  LYS A 474      90.026  43.279-122.607  1.00  0.00           C  
ATOM   1186  CE  LYS A 474      90.814  44.565-122.782  1.00  0.00           C  
ATOM   1187  NZ  LYS A 474      92.086  44.344-123.520  1.00  0.00           N  
ATOM   1188  N   SER A 475      90.615  38.423-120.465  1.00  0.00           N  
ATOM   1189  CA  SER A 475      90.446  37.234-119.632  1.00  0.00           C  
ATOM   1190  C   SER A 475      89.134  37.338-118.858  1.00  0.00           C  
ATOM   1191  O   SER A 475      88.887  38.346-118.198  1.00  0.00           O  
ATOM   1192  CB  SER A 475      91.615  37.078-118.654  1.00  0.00           C  
ATOM   1193  OG  SER A 475      91.340  36.087-117.678  1.00  0.00           O  
ATOM   1194  N   PRO A 476      88.288  36.296-118.933  1.00  0.00           N  
ATOM   1195  CA  PRO A 476      87.006  36.349-118.234  1.00  0.00           C  
ATOM   1196  C   PRO A 476      87.158  36.266-116.712  1.00  0.00           C  
ATOM   1197  O   PRO A 476      86.248  36.667-115.988  1.00  0.00           O  
ATOM   1198  CB  PRO A 476      86.253  35.130-118.781  1.00  0.00           C  
ATOM   1199  CG  PRO A 476      87.308  34.184-119.208  1.00  0.00           C  
ATOM   1200  CD  PRO A 476      88.479  35.017-119.644  1.00  0.00           C  
ATOM   1201  N   ILE A 477      88.298  35.759-116.242  1.00  0.00           N  
ATOM   1202  CA  ILE A 477      88.566  35.633-114.811  1.00  0.00           C  
ATOM   1203  C   ILE A 477      89.152  36.927-114.249  1.00  0.00           C  
ATOM   1204  O   ILE A 477      88.544  37.566-113.390  1.00  0.00           O  
ATOM   1205  CB  ILE A 477      89.535  34.464-114.519  1.00  0.00           C  
ATOM   1206  CG1 ILE A 477      88.944  33.144-115.029  1.00  0.00           C  
ATOM   1207  CG2 ILE A 477      89.836  34.378-113.024  1.00  0.00           C  
ATOM   1208  CD1 ILE A 477      89.833  31.939-114.798  1.00  0.00           C  
ATOM   1209  N   THR A 478      90.327  37.309-114.744  1.00  0.00           N  
ATOM   1210  CA  THR A 478      91.058  38.464-114.218  1.00  0.00           C  
ATOM   1211  C   THR A 478      90.667  39.776-114.896  1.00  0.00           C  
ATOM   1212  O   THR A 478      90.571  40.813-114.239  1.00  0.00           O  
ATOM   1213  CB  THR A 478      92.577  38.270-114.373  1.00  0.00           C  
ATOM   1214  OG1 THR A 478      92.883  37.968-115.740  1.00  0.00           O  
ATOM   1215  CG2 THR A 478      93.060  37.136-113.487  1.00  0.00           C  
ATOM   1216  N   GLY A 479      90.442  39.724-116.206  1.00  0.00           N  
ATOM   1217  CA  GLY A 479      90.177  40.921-117.002  1.00  0.00           C  
ATOM   1218  C   GLY A 479      91.423  41.475-117.675  1.00  0.00           C  
ATOM   1219  O   GLY A 479      91.389  42.576-118.227  1.00  0.00           O  
ATOM   1220  N   ASN A 480      92.519  40.715-117.644  1.00  0.00           N  
ATOM   1221  CA  ASN A 480      93.787  41.160-118.232  1.00  0.00           C  
ATOM   1222  C   ASN A 480      93.771  41.025-119.748  1.00  0.00           C  
ATOM   1223  O   ASN A 480      92.862  40.412-120.323  1.00  0.00           O  
ATOM   1224  CB  ASN A 480      94.971  40.352-117.689  1.00  0.00           C  
ATOM   1225  CG  ASN A 480      94.979  40.248-116.175  1.00  0.00           C  
ATOM   1226  OD1 ASN A 480      95.570  39.325-115.615  1.00  0.00           O  
ATOM   1227  ND2 ASN A 480      94.319  41.185-115.505  1.00  0.00           N  
ATOM   1228  N   ASP A 481      94.790  41.592-120.390  1.00  0.00           N  
ATOM   1229  CA  ASP A 481      94.959  41.451-121.834  1.00  0.00           C  
ATOM   1230  C   ASP A 481      95.286  40.008-122.169  1.00  0.00           C  
ATOM   1231  O   ASP A 481      95.916  39.308-121.379  1.00  0.00           O  
ATOM   1232  CB  ASP A 481      96.080  42.353-122.356  1.00  0.00           C  
ATOM   1233  CG  ASP A 481      95.732  43.822-122.286  1.00  0.00           C  
ATOM   1234  OD1 ASP A 481      94.536  44.172-122.391  1.00  0.00           O  
ATOM   1235  OD2 ASP A 481      96.666  44.632-122.137  1.00  0.00           O  
ATOM   1236  N   LEU A 482      94.855  39.576-123.348  1.00  0.00           N  
ATOM   1237  CA  LEU A 482      95.101  38.219-123.816  1.00  0.00           C  
ATOM   1238  C   LEU A 482      96.173  38.222-124.894  1.00  0.00           C  
ATOM   1239  O   LEU A 482      96.276  39.171-125.673  1.00  0.00           O  
ATOM   1240  CB  LEU A 482      93.809  37.617-124.364  1.00  0.00           C  
ATOM   1241  CG  LEU A 482      92.744  37.310-123.308  1.00  0.00           C  
ATOM   1242  CD1 LEU A 482      91.399  37.028-123.961  1.00  0.00           C  
ATOM   1243  CD2 LEU A 482      93.182  36.149-122.422  1.00  0.00           C  
ATOM   1244  N   SER A 483      96.973  37.161-124.929  1.00  0.00           N  
ATOM   1245  CA  SER A 483      97.978  36.986-125.974  1.00  0.00           C  
ATOM   1246  C   SER A 483      97.287  36.686-127.303  1.00  0.00           C  
ATOM   1247  O   SER A 483      96.110  36.313-127.316  1.00  0.00           O  
ATOM   1248  CB  SER A 483      98.926  35.842-125.609  1.00  0.00           C  
ATOM   1249  OG  SER A 483      98.209  34.644-125.351  1.00  0.00           O  
ATOM   1250  N   PRO A 484      98.006  36.854-128.428  1.00  0.00           N  
ATOM   1251  CA  PRO A 484      97.400  36.515-129.714  1.00  0.00           C  
ATOM   1252  C   PRO A 484      97.127  35.008-129.836  1.00  0.00           C  
ATOM   1253  O   PRO A 484      97.905  34.203-129.312  1.00  0.00           O  
ATOM   1254  CB  PRO A 484      98.456  36.954-130.739  1.00  0.00           C  
ATOM   1255  CG  PRO A 484      99.390  37.833-130.003  1.00  0.00           C  
ATOM   1256  CD  PRO A 484      99.378  37.357-128.591  1.00  0.00           C  
ATOM   1257  N   PRO A 485      96.032  34.626-130.522  1.00  0.00           N  
ATOM   1258  CA  PRO A 485      95.717  33.209-130.694  1.00  0.00           C  
ATOM   1259  C   PRO A 485      96.871  32.430-131.319  1.00  0.00           C  
ATOM   1260  O   PRO A 485      97.502  32.907-132.263  1.00  0.00           O  
ATOM   1261  CB  PRO A 485      94.514  33.221-131.644  1.00  0.00           C  
ATOM   1262  CG  PRO A 485      93.920  34.573-131.506  1.00  0.00           C  
ATOM   1263  CD  PRO A 485      95.043  35.497-131.183  1.00  0.00           C  
ATOM   1264  N   VAL A 486      97.146  31.248-130.773  1.00  0.00           N  
ATOM   1265  CA  VAL A 486      98.194  30.372-131.289  1.00  0.00           C  
ATOM   1266  C   VAL A 486      97.647  28.957-131.381  1.00  0.00           C  
ATOM   1267  O   VAL A 486      96.803  28.557-130.582  1.00  0.00           O  
ATOM   1268  CB  VAL A 486      99.467  30.394-130.400  1.00  0.00           C  
ATOM   1269  CG1 VAL A 486     100.185  31.737-130.519  1.00  0.00           C  
ATOM   1270  CG2 VAL A 486      99.123  30.097-128.945  1.00  0.00           C  
ATOM   1271  N   SER A 487      98.125  28.210-132.370  1.00  0.00           N  
ATOM   1272  CA  SER A 487      97.670  26.845-132.595  1.00  0.00           C  
ATOM   1273  C   SER A 487      98.284  25.943-131.542  1.00  0.00           C  
ATOM   1274  O   SER A 487      99.505  25.872-131.427  1.00  0.00           O  
ATOM   1275  CB  SER A 487      98.081  26.375-133.989  1.00  0.00           C  
ATOM   1276  OG  SER A 487      97.485  25.135-134.309  1.00  0.00           O  
ATOM   1277  N   PHE A 488      97.432  25.280-130.763  1.00  0.00           N  
ATOM   1278  CA  PHE A 488      97.868  24.325-129.752  1.00  0.00           C  
ATOM   1279  C   PHE A 488      97.421  22.929-130.177  1.00  0.00           C  
ATOM   1280  O   PHE A 488      96.226  22.634-130.199  1.00  0.00           O  
ATOM   1281  CB  PHE A 488      97.276  24.691-128.386  1.00  0.00           C  
ATOM   1282  CG  PHE A 488      97.520  23.661-127.319  1.00  0.00           C  
ATOM   1283  CD1 PHE A 488      98.721  23.632-126.622  1.00  0.00           C  
ATOM   1284  CD2 PHE A 488      96.545  22.718-127.007  1.00  0.00           C  
ATOM   1285  CE1 PHE A 488      98.951  22.674-125.632  1.00  0.00           C  
ATOM   1286  CE2 PHE A 488      96.762  21.764-126.020  1.00  0.00           C  
ATOM   1287  CZ  PHE A 488      97.971  21.741-125.329  1.00  0.00           C  
ATOM   1288  N   ASN A 495      98.382  22.080-130.529  1.00  0.00           N  
ATOM   1289  CA  ASN A 495      98.088  20.719-130.961  1.00  0.00           C  
ATOM   1290  C   ASN A 495      97.541  19.918-129.788  1.00  0.00           C  
ATOM   1291  O   ASN A 495      98.015  20.061-128.662  1.00  0.00           O  
ATOM   1292  CB  ASN A 495      99.346  20.057-131.521  1.00  0.00           C  
ATOM   1293  CG  ASN A 495      99.065  18.712-132.145  1.00  0.00           C  
ATOM   1294  OD1 ASN A 495      99.220  17.675-131.503  1.00  0.00           O  
ATOM   1295  ND2 ASN A 495      98.638  18.720-133.398  1.00  0.00           N  
ATOM   1296  N   LEU A 496      96.546  19.077-130.059  1.00  0.00           N  
ATOM   1297  CA  LEU A 496      95.788  18.410-129.004  1.00  0.00           C  
ATOM   1298  C   LEU A 496      96.300  17.011-128.684  1.00  0.00           C  
ATOM   1299  O   LEU A 496      95.744  16.336-127.810  1.00  0.00           O  
ATOM   1300  CB  LEU A 496      94.297  18.352-129.378  1.00  0.00           C  
ATOM   1301  CG  LEU A 496      93.610  19.719-129.495  1.00  0.00           C  
ATOM   1302  CD1 LEU A 496      92.233  19.590-130.129  1.00  0.00           C  
ATOM   1303  CD2 LEU A 496      93.521  20.401-128.128  1.00  0.00           C  
ATOM   1304  N   MET A 497      97.350  16.569-129.371  1.00  0.00           N  
ATOM   1305  CA  MET A 497      97.903  15.239-129.120  1.00  0.00           C  
ATOM   1306  C   MET A 497      98.870  15.268-127.940  1.00  0.00           C  
ATOM   1307  O   MET A 497      99.659  16.199-127.796  1.00  0.00           O  
ATOM   1308  CB  MET A 497      98.610  14.704-130.364  1.00  0.00           C  
ATOM   1309  CG  MET A 497      97.703  14.623-131.589  1.00  0.00           C  
ATOM   1310  SD  MET A 497      98.418  13.677-132.951  1.00  0.00           S  
ATOM   1311  CE  MET A 497      99.865  14.670-133.315  1.00  0.00           C  
ATOM   1312  N   PHE A 498      98.784  14.253-127.085  1.00  0.00           N  
ATOM   1313  CA  PHE A 498      99.770  14.046-126.023  1.00  0.00           C  
ATOM   1314  C   PHE A 498     101.082  13.588-126.643  1.00  0.00           C  
ATOM   1315  O   PHE A 498     101.100  12.630-127.414  1.00  0.00           O  
ATOM   1316  CB  PHE A 498      99.283  12.984-125.037  1.00  0.00           C  
ATOM   1317  CG  PHE A 498      98.154  13.440-124.168  1.00  0.00           C  
ATOM   1318  CD1 PHE A 498      98.406  14.102-122.979  1.00  0.00           C  
ATOM   1319  CD2 PHE A 498      96.835  13.210-124.538  1.00  0.00           C  
ATOM   1320  CE1 PHE A 498      97.363  14.525-122.173  1.00  0.00           C  
ATOM   1321  CE2 PHE A 498      95.782  13.629-123.734  1.00  0.00           C  
ATOM   1322  CZ  PHE A 498      96.046  14.284-122.551  1.00  0.00           C  
ATOM   1323  N   LYS A 499     102.176  14.262-126.306  1.00  0.00           N  
ATOM   1324  CA  LYS A 499     103.485  13.908-126.849  1.00  0.00           C  
ATOM   1325  C   LYS A 499     104.282  13.071-125.856  1.00  0.00           C  
ATOM   1326  O   LYS A 499     104.148  13.248-124.645  1.00  0.00           O  
ATOM   1327  CB  LYS A 499     104.265  15.169-127.224  1.00  0.00           C  
ATOM   1328  CG  LYS A 499     105.422  14.895-128.163  1.00  0.00           C  
ATOM   1329  CD  LYS A 499     105.991  16.173-128.754  1.00  0.00           C  
ATOM   1330  CE  LYS A 499     107.204  15.878-129.638  1.00  0.00           C  
ATOM   1331  NZ  LYS A 499     106.892  14.887-130.715  1.00  0.00           N  
ATOM   1332  N   THR A 500     105.073  12.131-126.381  1.00  0.00           N  
ATOM   1333  CA  THR A 500     106.034  11.342-125.585  1.00  0.00           C  
ATOM   1334  C   THR A 500     107.228  10.961-126.452  1.00  0.00           C  
ATOM   1335  O   THR A 500     107.334  11.389-127.598  1.00  0.00           O  
ATOM   1336  CB  THR A 500     105.430  10.024-125.012  1.00  0.00           C  
ATOM   1337  OG1 THR A 500     105.449   9.000-126.010  1.00  0.00           O  
ATOM   1338  CG2 THR A 500     104.020  10.215-124.575  1.00  0.00           C  
ATOM   1339  N   PHE A 501     108.119  10.148-125.896  1.00  0.00           N  
ATOM   1340  CA  PHE A 501     109.264   9.636-126.631  1.00  0.00           C  
ATOM   1341  C   PHE A 501     109.338   8.131-126.501  1.00  0.00           C  
ATOM   1342  O   PHE A 501     109.335   7.604-125.390  1.00  0.00           O  
ATOM   1343  CB  PHE A 501     110.539  10.254-126.095  1.00  0.00           C  
ATOM   1344  CG  PHE A 501     110.697  11.693-126.447  1.00  0.00           C  
ATOM   1345  CD1 PHE A 501     110.147  12.677-125.644  1.00  0.00           C  
ATOM   1346  CD2 PHE A 501     111.403  12.066-127.584  1.00  0.00           C  
ATOM   1347  CE1 PHE A 501     110.302  14.016-125.965  1.00  0.00           C  
ATOM   1348  CE2 PHE A 501     111.562  13.399-127.914  1.00  0.00           C  
ATOM   1349  CZ  PHE A 501     111.013  14.377-127.106  1.00  0.00           C  
ATOM   1350  N   ILE A 502     109.400   7.445-127.638  1.00  0.00           N  
ATOM   1351  CA  ILE A 502     109.488   5.992-127.656  1.00  0.00           C  
ATOM   1352  C   ILE A 502     110.952   5.598-127.627  1.00  0.00           C  
ATOM   1353  O   ILE A 502     111.751   6.115-128.395  1.00  0.00           O  
ATOM   1354  CB  ILE A 502     108.800   5.396-128.888  1.00  0.00           C  
ATOM   1355  CG1 ILE A 502     107.323   5.814-128.922  1.00  0.00           C  
ATOM   1356  CG2 ILE A 502     108.920   3.875-128.874  1.00  0.00           C  
ATOM   1357  CD1 ILE A 502     106.721   5.835-130.304  1.00  0.00           C  
ATOM   1358  N   GLY A 503     111.300   4.695-126.720  1.00  0.00           N  
ATOM   1359  CA  GLY A 503     112.684   4.289-126.523  1.00  0.00           C  
ATOM   1360  C   GLY A 503     113.499   5.340-125.789  1.00  0.00           C  
ATOM   1361  O   GLY A 503     112.974   6.392-125.423  1.00  0.00           O  
ATOM   1362  N   PRO A 649     114.794   5.056-125.565  1.00  0.00           N  
ATOM   1363  CA  PRO A 649     115.707   5.988-124.911  1.00  0.00           C  
ATOM   1364  C   PRO A 649     116.282   7.015-125.881  1.00  0.00           C  
ATOM   1365  O   PRO A 649     116.130   6.882-127.095  1.00  0.00           O  
ATOM   1366  CB  PRO A 649     116.814   5.072-124.390  1.00  0.00           C  
ATOM   1367  CG  PRO A 649     116.869   3.958-125.382  1.00  0.00           C  
ATOM   1368  CD  PRO A 649     115.470   3.796-125.931  1.00  0.00           C  
ATOM   1369  N   GLY A 650     116.958   8.021-125.339  1.00  0.00           N  
ATOM   1370  CA  GLY A 650     117.436   9.144-126.139  1.00  0.00           C  
ATOM   1371  C   GLY A 650     116.276  10.072-126.446  1.00  0.00           C  
ATOM   1372  O   GLY A 650     115.438  10.341-125.581  1.00  0.00           O  
ATOM   1373  N   GLY A 651     116.215  10.562-127.677  1.00  0.00           N  
ATOM   1374  CA  GLY A 651     115.118  11.436-128.086  1.00  0.00           C  
ATOM   1375  C   GLY A 651     114.982  11.526-129.587  1.00  0.00           C  
ATOM   1376  O   GLY A 651     114.688  12.590-130.124  1.00  0.00           O  
ATOM   1377  N   ASN A 652     115.176  10.396-130.256  1.00  0.00           N  
ATOM   1378  CA  ASN A 652     115.177  10.339-131.713  1.00  0.00           C  
ATOM   1379  C   ASN A 652     113.867   9.809-132.289  1.00  0.00           C  
ATOM   1380  O   ASN A 652     113.579  10.025-133.460  1.00  0.00           O  
ATOM   1381  CB  ASN A 652     116.360   9.498-132.208  1.00  0.00           C  
ATOM   1382  CG  ASN A 652     116.453   8.145-131.510  1.00  0.00           C  
ATOM   1383  OD1 ASN A 652     115.498   7.365-131.508  1.00  0.00           O  
ATOM   1384  ND2 ASN A 652     117.609   7.866-130.911  1.00  0.00           N  
ATOM   1385  N   MET A 653     113.082   9.110-131.472  1.00  0.00           N  
ATOM   1386  CA  MET A 653     111.754   8.663-131.876  1.00  0.00           C  
ATOM   1387  C   MET A 653     110.680   9.370-131.051  1.00  0.00           C  
ATOM   1388  O   MET A 653     110.149   8.808-130.095  1.00  0.00           O  
ATOM   1389  CB  MET A 653     111.619   7.143-131.748  1.00  0.00           C  
ATOM   1390  CG  MET A 653     110.259   6.617-132.214  1.00  0.00           C  
ATOM   1391  SD  MET A 653     110.262   4.873-132.642  1.00  0.00           S  
ATOM   1392  CE  MET A 653     111.061   4.920-134.243  1.00  0.00           C  
ATOM   1393  N   PRO A 654     110.356  10.619-131.420  1.00  0.00           N  
ATOM   1394  CA  PRO A 654     109.216  11.266-130.790  1.00  0.00           C  
ATOM   1395  C   PRO A 654     107.939  10.618-131.281  1.00  0.00           C  
ATOM   1396  O   PRO A 654     107.899  10.125-132.410  1.00  0.00           O  
ATOM   1397  CB  PRO A 654     109.304  12.703-131.299  1.00  0.00           C  
ATOM   1398  CG  PRO A 654     110.006  12.595-132.592  1.00  0.00           C  
ATOM   1399  CD  PRO A 654     110.993  11.487-132.424  1.00  0.00           C  
ATOM   1400  N   GLY A 655     106.913  10.619-130.438  1.00  0.00           N  
ATOM   1401  CA  GLY A 655     105.625  10.040-130.790  1.00  0.00           C  
ATOM   1402  C   GLY A 655     104.470  10.655-130.026  1.00  0.00           C  
ATOM   1403  O   GLY A 655     104.633  11.634-129.300  1.00  0.00           O  
ATOM   1404  N   TYR A 656     103.293  10.068-130.204  1.00  0.00           N  
ATOM   1405  CA  TYR A 656     102.073  10.569-129.602  1.00  0.00           C  
ATOM   1406  C   TYR A 656     101.199   9.412-129.167  1.00  0.00           C  
ATOM   1407  O   TYR A 656     101.376   8.282-129.625  1.00  0.00           O  
ATOM   1408  CB  TYR A 656     101.291  11.411-130.610  1.00  0.00           C  
ATOM   1409  CG  TYR A 656     102.082  12.547-131.194  1.00  0.00           C  
ATOM   1410  CD1 TYR A 656     102.175  13.767-130.532  1.00  0.00           C  
ATOM   1411  CD2 TYR A 656     102.756  12.400-132.399  1.00  0.00           C  
ATOM   1412  CE1 TYR A 656     102.918  14.815-131.057  1.00  0.00           C  
ATOM   1413  CE2 TYR A 656     103.500  13.445-132.936  1.00  0.00           C  
ATOM   1414  CZ  TYR A 656     103.575  14.649-132.260  1.00  0.00           C  
ATOM   1415  OH  TYR A 656     104.304  15.689-132.785  1.00  0.00           O  
ATOM   1416  N   LEU A 657     100.261   9.705-128.274  1.00  0.00           N  
ATOM   1417  CA  LEU A 657      99.149   8.810-128.012  1.00  0.00           C  
ATOM   1418  C   LEU A 657      98.141   9.055-129.125  1.00  0.00           C  
ATOM   1419  O   LEU A 657      97.833  10.208-129.444  1.00  0.00           O  
ATOM   1420  CB  LEU A 657      98.525   9.108-126.650  1.00  0.00           C  
ATOM   1421  CG  LEU A 657      99.452   8.971-125.440  1.00  0.00           C  
ATOM   1422  CD1 LEU A 657      98.796   9.554-124.197  1.00  0.00           C  
ATOM   1423  CD2 LEU A 657      99.806   7.514-125.233  1.00  0.00           C  
ATOM   1424  N   ARG A 658      97.639   7.986-129.731  1.00  0.00           N  
ATOM   1425  CA  ARG A 658      96.763   8.122-130.893  1.00  0.00           C  
ATOM   1426  C   ARG A 658      95.530   8.967-130.546  1.00  0.00           C  
ATOM   1427  O   ARG A 658      94.937   8.781-129.486  1.00  0.00           O  
ATOM   1428  CB  ARG A 658      96.346   6.745-131.425  1.00  0.00           C  
ATOM   1429  CG  ARG A 658      95.411   5.977-130.522  1.00  0.00           C  
ATOM   1430  CD  ARG A 658      95.178   4.574-131.017  1.00  0.00           C  
ATOM   1431  NE  ARG A 658      94.229   3.866-130.155  1.00  0.00           N  
ATOM   1432  CZ  ARG A 658      94.008   2.553-130.198  1.00  0.00           C  
ATOM   1433  NH1 ARG A 658      94.646   1.782-131.068  1.00  0.00           N  
ATOM   1434  NH2 ARG A 658      93.122   2.006-129.379  1.00  0.00           N  
ATOM   1435  N   PRO A 659      95.161   9.917-131.423  1.00  0.00           N  
ATOM   1436  CA  PRO A 659      93.916  10.670-131.264  1.00  0.00           C  
ATOM   1437  C   PRO A 659      92.675   9.966-131.832  1.00  0.00           C  
ATOM   1438  O   PRO A 659      91.561  10.435-131.602  1.00  0.00           O  
ATOM   1439  CB  PRO A 659      94.192  11.954-132.039  1.00  0.00           C  
ATOM   1440  CG  PRO A 659      95.134  11.548-133.120  1.00  0.00           C  
ATOM   1441  CD  PRO A 659      95.913  10.354-132.612  1.00  0.00           C  
ATOM   1442  N   GLU A 660      92.874   8.867-132.565  1.00  0.00           N  
ATOM   1443  CA  GLU A 660      91.788   8.075-133.162  1.00  0.00           C  
ATOM   1444  C   GLU A 660      92.324   6.677-133.477  1.00  0.00           C  
ATOM   1445  O   GLU A 660      93.537   6.475-133.508  1.00  0.00           O  
ATOM   1446  CB  GLU A 660      91.292   8.734-134.455  1.00  0.00           C  
ATOM   1447  CG  GLU A 660      92.326   8.694-135.589  1.00  0.00           C  
ATOM   1448  CD  GLU A 660      91.911   9.465-136.833  1.00  0.00           C  
ATOM   1449  OE1 GLU A 660      91.386  10.594-136.712  1.00  0.00           O  
ATOM   1450  OE2 GLU A 660      92.138   8.942-137.944  1.00  0.00           O  
ATOM   1451  N   THR A 661      91.437   5.722-133.743  1.00  0.00           N  
ATOM   1452  CA  THR A 661      91.860   4.366-134.108  1.00  0.00           C  
ATOM   1453  C   THR A 661      91.834   4.077-135.614  1.00  0.00           C  
ATOM   1454  O   THR A 661      92.344   3.044-136.046  1.00  0.00           O  
ATOM   1455  CB  THR A 661      91.009   3.287-133.413  1.00  0.00           C  
ATOM   1456  OG1 THR A 661      89.710   3.243-134.011  1.00  0.00           O  
ATOM   1457  CG2 THR A 661      90.889   3.548-131.910  1.00  0.00           C  
ATOM   1458  N   ALA A 662      91.255   4.968-136.416  1.00  0.00           N  
ATOM   1459  CA  ALA A 662      91.161   4.737-137.865  1.00  0.00           C  
ATOM   1460  C   ALA A 662      92.521   4.513-138.541  1.00  0.00           C  
ATOM   1461  O   ALA A 662      92.627   3.679-139.439  1.00  0.00           O  
ATOM   1462  CB  ALA A 662      90.429   5.880-138.545  1.00  0.00           C  
ATOM   1463  N   GLN A 663      93.550   5.249-138.110  1.00  0.00           N  
ATOM   1464  CA  GLN A 663      94.879   5.179-138.750  1.00  0.00           C  
ATOM   1465  C   GLN A 663      95.505   3.788-138.637  1.00  0.00           C  
ATOM   1466  O   GLN A 663      96.213   3.352-139.550  1.00  0.00           O  
ATOM   1467  CB  GLN A 663      95.851   6.215-138.170  1.00  0.00           C  
ATOM   1468  CG  GLN A 663      95.421   7.664-138.306  1.00  0.00           C  
ATOM   1469  CD  GLN A 663      95.220   8.094-139.744  1.00  0.00           C  
ATOM   1470  OE1 GLN A 663      95.987   7.719-140.633  1.00  0.00           O  
ATOM   1471  NE2 GLN A 663      94.184   8.896-139.981  1.00  0.00           N  
ATOM   1472  N   GLY A 664      95.248   3.102-137.522  1.00  0.00           N  
ATOM   1473  CA  GLY A 664      95.706   1.725-137.340  1.00  0.00           C  
ATOM   1474  C   GLY A 664      95.105   0.792-138.379  1.00  0.00           C  
ATOM   1475  O   GLY A 664      95.786  -0.080-138.917  1.00  0.00           O  
ATOM   1476  N   ILE A 665      93.822   0.980-138.668  1.00  0.00           N  
ATOM   1477  CA  ILE A 665      93.153   0.191-139.686  1.00  0.00           C  
ATOM   1478  C   ILE A 665      93.747   0.503-141.064  1.00  0.00           C  
ATOM   1479  O   ILE A 665      93.926  -0.403-141.886  1.00  0.00           O  
ATOM   1480  CB  ILE A 665      91.626   0.423-139.679  1.00  0.00           C  
ATOM   1481  CG1 ILE A 665      91.013  -0.096-138.378  1.00  0.00           C  
ATOM   1482  CG2 ILE A 665      90.965  -0.270-140.862  1.00  0.00           C  
ATOM   1483  CD1 ILE A 665      89.572   0.336-138.160  1.00  0.00           C  
ATOM   1484  N   PHE A 666      94.079   1.769-141.314  1.00  0.00           N  
ATOM   1485  CA  PHE A 666      94.675   2.134-142.598  1.00  0.00           C  
ATOM   1486  C   PHE A 666      96.059   1.512-142.747  1.00  0.00           C  
ATOM   1487  O   PHE A 666      96.381   0.944-143.796  1.00  0.00           O  
ATOM   1488  CB  PHE A 666      94.758   3.653-142.778  1.00  0.00           C  
ATOM   1489  CG  PHE A 666      93.421   4.345-142.794  1.00  0.00           C  
ATOM   1490  CD1 PHE A 666      92.314   3.762-143.409  1.00  0.00           C  
ATOM   1491  CD2 PHE A 666      93.275   5.594-142.209  1.00  0.00           C  
ATOM   1492  CE1 PHE A 666      91.092   4.403-143.420  1.00  0.00           C  
ATOM   1493  CE2 PHE A 666      92.052   6.243-142.218  1.00  0.00           C  
ATOM   1494  CZ  PHE A 666      90.959   5.647-142.828  1.00  0.00           C  
ATOM   1495  N   LEU A 667      96.865   1.606-141.691  1.00  0.00           N  
ATOM   1496  CA  LEU A 667      98.208   1.023-141.700  1.00  0.00           C  
ATOM   1497  C   LEU A 667      98.173  -0.483-141.931  1.00  0.00           C  
ATOM   1498  O   LEU A 667      99.118  -1.046-142.473  1.00  0.00           O  
ATOM   1499  CB  LEU A 667      98.951   1.338-140.400  1.00  0.00           C  
ATOM   1500  CG  LEU A 667      99.338   2.805-140.202  1.00  0.00           C  
ATOM   1501  CD1 LEU A 667     100.093   2.961-138.916  1.00  0.00           C  
ATOM   1502  CD2 LEU A 667     100.175   3.318-141.350  1.00  0.00           C  
ATOM   1503  N   ASN A 668      97.076  -1.120-141.535  1.00  0.00           N  
ATOM   1504  CA  ASN A 668      96.891  -2.554-141.733  1.00  0.00           C  
ATOM   1505  C   ASN A 668      96.027  -2.911-142.943  1.00  0.00           C  
ATOM   1506  O   ASN A 668      95.528  -4.034-143.033  1.00  0.00           O  
ATOM   1507  CB  ASN A 668      96.272  -3.164-140.475  1.00  0.00           C  
ATOM   1508  CG  ASN A 668      97.238  -3.217-139.329  1.00  0.00           C  
ATOM   1509  OD1 ASN A 668      98.125  -4.063-139.301  1.00  0.00           O  
ATOM   1510  ND2 ASN A 668      97.068  -2.321-138.364  1.00  0.00           N  
ATOM   1511  N   PHE A 669      95.860  -1.983-143.880  1.00  0.00           N  
ATOM   1512  CA  PHE A 669      94.943  -2.216-144.994  1.00  0.00           C  
ATOM   1513  C   PHE A 669      95.324  -3.432-145.841  1.00  0.00           C  
ATOM   1514  O   PHE A 669      94.458  -4.220-146.210  1.00  0.00           O  
ATOM   1515  CB  PHE A 669      94.832  -0.988-145.891  1.00  0.00           C  
ATOM   1516  CG  PHE A 669      93.862  -1.169-147.019  1.00  0.00           C  
ATOM   1517  CD1 PHE A 669      92.505  -1.008-146.808  1.00  0.00           C  
ATOM   1518  CD2 PHE A 669      94.304  -1.538-148.284  1.00  0.00           C  
ATOM   1519  CE1 PHE A 669      91.605  -1.188-147.839  1.00  0.00           C  
ATOM   1520  CE2 PHE A 669      93.409  -1.723-149.319  1.00  0.00           C  
ATOM   1521  CZ  PHE A 669      92.059  -1.546-149.097  1.00  0.00           C  
ATOM   1522  N   LYS A 670      96.609  -3.569-146.155  1.00  0.00           N  
ATOM   1523  CA  LYS A 670      97.094  -4.702-146.950  1.00  0.00           C  
ATOM   1524  C   LYS A 670      96.783  -6.029-146.260  1.00  0.00           C  
ATOM   1525  O   LYS A 670      96.209  -6.935-146.869  1.00  0.00           O  
ATOM   1526  CB  LYS A 670      98.605  -4.594-147.198  1.00  0.00           C  
ATOM   1527  CG  LYS A 670      98.994  -4.009-148.545  1.00  0.00           C  
ATOM   1528  CD  LYS A 670      99.147  -5.104-149.604  1.00  0.00           C  
ATOM   1529  CE  LYS A 670      99.627  -4.558-150.952  1.00  0.00           C  
ATOM   1530  NZ  LYS A 670     100.961  -3.889-150.877  1.00  0.00           N  
ATOM   1531  N   ARG A 671      97.165  -6.135-144.991  1.00  0.00           N  
ATOM   1532  CA  ARG A 671      96.962  -7.367-144.234  1.00  0.00           C  
ATOM   1533  C   ARG A 671      95.483  -7.733-144.173  1.00  0.00           C  
ATOM   1534  O   ARG A 671      95.122  -8.893-144.362  1.00  0.00           O  
ATOM   1535  CB  ARG A 671      97.566  -7.249-142.827  1.00  0.00           C  
ATOM   1536  CG  ARG A 671      99.092  -7.264-142.840  1.00  0.00           C  
ATOM   1537  CD  ARG A 671      99.737  -7.242-141.455  1.00  0.00           C  
ATOM   1538  NE  ARG A 671      99.841  -5.888-140.896  1.00  0.00           N  
ATOM   1539  CZ  ARG A 671     100.836  -5.450-140.115  1.00  0.00           C  
ATOM   1540  NH1 ARG A 671     101.861  -6.233-139.804  1.00  0.00           N  
ATOM   1541  NH2 ARG A 671     100.823  -4.200-139.653  1.00  0.00           N  
ATOM   1542  N   LEU A 672      94.635  -6.735-143.940  1.00  0.00           N  
ATOM   1543  CA  LEU A 672      93.191  -6.942-143.864  1.00  0.00           C  
ATOM   1544  C   LEU A 672      92.585  -7.338-145.223  1.00  0.00           C  
ATOM   1545  O   LEU A 672      91.701  -8.202-145.296  1.00  0.00           O  
ATOM   1546  CB  LEU A 672      92.510  -5.686-143.313  1.00  0.00           C  
ATOM   1547  CG  LEU A 672      92.889  -5.296-141.874  1.00  0.00           C  
ATOM   1548  CD1 LEU A 672      92.439  -3.869-141.538  1.00  0.00           C  
ATOM   1549  CD2 LEU A 672      92.325  -6.279-140.861  1.00  0.00           C  
ATOM   1550  N   LEU A 675      93.065  -6.718-146.297  1.00  0.00           N  
ATOM   1551  CA  LEU A 675      92.583  -7.042-147.637  1.00  0.00           C  
ATOM   1552  C   LEU A 675      92.964  -8.471-148.009  1.00  0.00           C  
ATOM   1553  O   LEU A 675      92.141  -9.231-148.523  1.00  0.00           O  
ATOM   1554  CB  LEU A 675      93.154  -6.062-148.662  1.00  0.00           C  
ATOM   1555  CG  LEU A 675      92.654  -6.246-150.097  1.00  0.00           C  
ATOM   1556  CD1 LEU A 675      91.132  -6.167-150.136  1.00  0.00           C  
ATOM   1557  CD2 LEU A 675      93.286  -5.220-151.024  1.00  0.00           C  
ATOM   1558  N   GLU A 677      94.221  -8.822-147.751  1.00  0.00           N  
ATOM   1559  CA  GLU A 677      94.697 -10.189-147.927  1.00  0.00           C  
ATOM   1560  C   GLU A 677      93.838 -11.148-147.101  1.00  0.00           C  
ATOM   1561  O   GLU A 677      93.310 -12.128-147.626  1.00  0.00           O  
ATOM   1562  CB  GLU A 677      96.166 -10.288-147.508  1.00  0.00           C  
ATOM   1563  CG  GLU A 677      96.741 -11.700-147.559  1.00  0.00           C  
ATOM   1564  CD  GLU A 677      98.236 -11.750-147.285  1.00  0.00           C  
ATOM   1565  OE1 GLU A 677      98.829 -12.840-147.446  1.00  0.00           O  
ATOM   1566  OE2 GLU A 677      98.819 -10.711-146.909  1.00  0.00           O  
ATOM   1567  N   PHE A 678      93.683 -10.838-145.813  1.00  0.00           N  
ATOM   1568  CA  PHE A 678      92.843 -11.629-144.903  1.00  0.00           C  
ATOM   1569  C   PHE A 678      91.437 -11.851-145.464  1.00  0.00           C  
ATOM   1570  O   PHE A 678      90.831 -12.892-145.223  1.00  0.00           O  
ATOM   1571  CB  PHE A 678      92.753 -10.965-143.522  1.00  0.00           C  
ATOM   1572  CG  PHE A 678      92.092 -11.822-142.479  1.00  0.00           C  
ATOM   1573  CD1 PHE A 678      92.846 -12.655-141.667  1.00  0.00           C  
ATOM   1574  CD2 PHE A 678      90.710 -11.803-142.314  1.00  0.00           C  
ATOM   1575  CE1 PHE A 678      92.236 -13.461-140.705  1.00  0.00           C  
ATOM   1576  CE2 PHE A 678      90.087 -12.604-141.350  1.00  0.00           C  
ATOM   1577  CZ  PHE A 678      90.853 -13.434-140.547  1.00  0.00           C  
ATOM   1578  N   ASN A 681      90.928 -10.880-146.218  1.00  0.00           N  
ATOM   1579  CA  ASN A 681      89.621 -10.997-146.860  1.00  0.00           C  
ATOM   1580  C   ASN A 681      89.690 -11.552-148.289  1.00  0.00           C  
ATOM   1581  O   ASN A 681      88.803 -11.292-149.105  1.00  0.00           O  
ATOM   1582  CB  ASN A 681      88.946  -9.628-146.867  1.00  0.00           C  
ATOM   1583  CG  ASN A 681      87.454  -9.723-146.999  1.00  0.00           C  
ATOM   1584  OD1 ASN A 681      86.880  -9.282-147.994  1.00  0.00           O  
ATOM   1585  ND2 ASN A 681      86.812 -10.321-146.004  1.00  0.00           N  
ATOM   1586  N   GLN A 682      90.742 -12.316-148.585  1.00  0.00           N  
ATOM   1587  CA  GLN A 682      90.946 -12.930-149.908  1.00  0.00           C  
ATOM   1588  C   GLN A 682      91.001 -11.912-151.056  1.00  0.00           C  
ATOM   1589  O   GLN A 682      90.582 -12.207-152.180  1.00  0.00           O  
ATOM   1590  CB  GLN A 682      89.867 -13.991-150.200  1.00  0.00           C  
ATOM   1591  CG  GLN A 682      89.684 -15.058-149.120  1.00  0.00           C  
ATOM   1592  CD  GLN A 682      90.961 -15.820-148.815  1.00  0.00           C  
ATOM   1593  OE1 GLN A 682      91.760 -15.406-147.971  1.00  0.00           O  
ATOM   1594  NE2 GLN A 682      91.154 -16.949-149.492  1.00  0.00           N  
ATOM   1595  N   GLY A 683      91.518 -10.717-150.769  1.00  0.00           N  
ATOM   1596  CA  GLY A 683      91.646  -9.658-151.775  1.00  0.00           C  
ATOM   1597  C   GLY A 683      90.330  -9.073-152.267  1.00  0.00           C  
ATOM   1598  O   GLY A 683      90.321  -8.221-153.157  1.00  0.00           O  
ATOM   1599  N   LYS A 684      89.224  -9.503-151.665  1.00  0.00           N  
ATOM   1600  CA  LYS A 684      87.891  -9.174-152.150  1.00  0.00           C  
ATOM   1601  C   LYS A 684      87.348  -7.924-151.441  1.00  0.00           C  
ATOM   1602  O   LYS A 684      87.742  -7.603-150.317  1.00  0.00           O  
ATOM   1603  CB  LYS A 684      86.954 -10.372-151.930  1.00  0.00           C  
ATOM   1604  CG  LYS A 684      85.983 -10.656-153.076  1.00  0.00           C  
ATOM   1605  CD  LYS A 684      86.678 -11.142-154.365  1.00  0.00           C  
ATOM   1606  CE  LYS A 684      87.573 -12.367-154.150  1.00  0.00           C  
ATOM   1607  NZ  LYS A 684      86.910 -13.439-153.357  1.00  0.00           N  
ATOM   1608  N   LEU A 685      86.430  -7.240-152.113  1.00  0.00           N  
ATOM   1609  CA  LEU A 685      85.828  -6.003-151.626  1.00  0.00           C  
ATOM   1610  C   LEU A 685      84.309  -6.135-151.814  1.00  0.00           C  
ATOM   1611  O   LEU A 685      83.868  -6.758-152.774  1.00  0.00           O  
ATOM   1612  CB  LEU A 685      86.384  -4.850-152.461  1.00  0.00           C  
ATOM   1613  CG  LEU A 685      86.643  -3.467-151.876  1.00  0.00           C  
ATOM   1614  CD1 LEU A 685      87.347  -3.541-150.534  1.00  0.00           C  
ATOM   1615  CD2 LEU A 685      87.472  -2.655-152.887  1.00  0.00           C  
ATOM   1616  N   PRO A 686      83.495  -5.565-150.910  1.00  0.00           N  
ATOM   1617  CA  PRO A 686      83.791  -4.750-149.736  1.00  0.00           C  
ATOM   1618  C   PRO A 686      84.195  -5.567-148.528  1.00  0.00           C  
ATOM   1619  O   PRO A 686      83.999  -6.777-148.496  1.00  0.00           O  
ATOM   1620  CB  PRO A 686      82.447  -4.088-149.438  1.00  0.00           C  
ATOM   1621  CG  PRO A 686      81.446  -5.113-149.869  1.00  0.00           C  
ATOM   1622  CD  PRO A 686      82.042  -5.771-151.069  1.00  0.00           C  
ATOM   1623  N   PHE A 687      84.756  -4.891-147.540  1.00  0.00           N  
ATOM   1624  CA  PHE A 687      84.992  -5.479-146.236  1.00  0.00           C  
ATOM   1625  C   PHE A 687      85.065  -4.341-145.239  1.00  0.00           C  
ATOM   1626  O   PHE A 687      85.265  -3.187-145.631  1.00  0.00           O  
ATOM   1627  CB  PHE A 687      86.279  -6.303-146.233  1.00  0.00           C  
ATOM   1628  CG  PHE A 687      87.535  -5.479-146.247  1.00  0.00           C  
ATOM   1629  CD1 PHE A 687      88.124  -5.066-145.054  1.00  0.00           C  
ATOM   1630  CD2 PHE A 687      88.140  -5.130-147.445  1.00  0.00           C  
ATOM   1631  CE1 PHE A 687      89.288  -4.310-145.058  1.00  0.00           C  
ATOM   1632  CE2 PHE A 687      89.312  -4.371-147.456  1.00  0.00           C  
ATOM   1633  CZ  PHE A 687      89.884  -3.960-146.260  1.00  0.00           C  
ATOM   1634  N   ALA A 688      84.890  -4.663-143.963  1.00  0.00           N  
ATOM   1635  CA  ALA A 688      84.956  -3.665-142.896  1.00  0.00           C  
ATOM   1636  C   ALA A 688      85.883  -4.135-141.786  1.00  0.00           C  
ATOM   1637  O   ALA A 688      85.973  -5.328-141.506  1.00  0.00           O  
ATOM   1638  CB  ALA A 688      83.566  -3.381-142.341  1.00  0.00           C  
ATOM   1639  N   ALA A 689      86.580  -3.189-141.167  1.00  0.00           N  
ATOM   1640  CA  ALA A 689      87.432  -3.482-140.029  1.00  0.00           C  
ATOM   1641  C   ALA A 689      87.013  -2.601-138.870  1.00  0.00           C  
ATOM   1642  O   ALA A 689      86.454  -1.530-139.087  1.00  0.00           O  
ATOM   1643  CB  ALA A 689      88.885  -3.251-140.377  1.00  0.00           C  
ATOM   1644  N   ALA A 690      87.280  -3.055-137.645  1.00  0.00           N  
ATOM   1645  CA  ALA A 690      86.921  -2.299-136.451  1.00  0.00           C  
ATOM   1646  C   ALA A 690      87.972  -2.384-135.342  1.00  0.00           C  
ATOM   1647  O   ALA A 690      88.712  -3.366-135.241  1.00  0.00           O  
ATOM   1648  CB  ALA A 690      85.566  -2.767-135.924  1.00  0.00           C  
ATOM   1649  N   GLN A 691      88.021  -1.330-134.527  1.00  0.00           N  
ATOM   1650  CA  GLN A 691      88.772  -1.300-133.274  1.00  0.00           C  
ATOM   1651  C   GLN A 691      87.860  -0.819-132.156  1.00  0.00           C  
ATOM   1652  O   GLN A 691      87.049   0.082-132.371  1.00  0.00           O  
ATOM   1653  CB  GLN A 691      89.954  -0.339-133.360  1.00  0.00           C  
ATOM   1654  CG  GLN A 691      91.016  -0.725-134.360  1.00  0.00           C  
ATOM   1655  CD  GLN A 691      92.371  -0.138-134.014  1.00  0.00           C  
ATOM   1656  OE1 GLN A 691      92.922   0.676-134.759  1.00  0.00           O  
ATOM   1657  NE2 GLN A 691      92.907  -0.537-132.871  1.00  0.00           N  
ATOM   1658  N   ILE A 692      87.975  -1.442-130.983  1.00  0.00           N  
ATOM   1659  CA  ILE A 692      87.421  -0.903-129.743  1.00  0.00           C  
ATOM   1660  C   ILE A 692      88.582  -0.610-128.799  1.00  0.00           C  
ATOM   1661  O   ILE A 692      89.240  -1.515-128.313  1.00  0.00           O  
ATOM   1662  CB  ILE A 692      86.449  -1.870-129.044  1.00  0.00           C  
ATOM   1663  CG1 ILE A 692      85.229  -2.148-129.921  1.00  0.00           C  
ATOM   1664  CG2 ILE A 692      85.990  -1.283-127.710  1.00  0.00           C  
ATOM   1665  CD1 ILE A 692      85.336  -3.392-130.733  1.00  0.00           C  
ATOM   1666  N   GLY A 693      88.844   0.657-128.537  1.00  0.00           N  
ATOM   1667  CA  GLY A 693      89.998   1.003-127.737  1.00  0.00           C  
ATOM   1668  C   GLY A 693      90.020   2.461-127.377  1.00  0.00           C  
ATOM   1669  O   GLY A 693      89.124   3.217-127.750  1.00  0.00           O  
ATOM   1670  N   ASN A 695      91.057   2.844-126.642  1.00  0.00           N  
ATOM   1671  CA  ASN A 695      91.175   4.189-126.138  1.00  0.00           C  
ATOM   1672  C   ASN A 695      91.984   5.067-127.053  1.00  0.00           C  
ATOM   1673  O   ASN A 695      92.966   4.636-127.672  1.00  0.00           O  
ATOM   1674  CB  ASN A 695      91.802   4.193-124.748  1.00  0.00           C  
ATOM   1675  CG  ASN A 695      90.878   3.631-123.698  1.00  0.00           C  
ATOM   1676  OD1 ASN A 695      89.671   3.837-123.746  1.00  0.00           O  
ATOM   1677  ND2 ASN A 695      91.440   2.916-122.740  1.00  0.00           N  
ATOM   1678  N   SER A 696      91.545   6.315-127.125  1.00  0.00           N  
ATOM   1679  CA  SER A 696      92.260   7.353-127.814  1.00  0.00           C  
ATOM   1680  C   SER A 696      92.336   8.513-126.843  1.00  0.00           C  
ATOM   1681  O   SER A 696      91.655   8.499-125.810  1.00  0.00           O  
ATOM   1682  CB  SER A 696      91.520   7.723-129.094  1.00  0.00           C  
ATOM   1683  OG  SER A 696      91.199   6.545-129.821  1.00  0.00           O  
ATOM   1684  N   PHE A 697      93.174   9.497-127.165  1.00  0.00           N  
ATOM   1685  CA  PHE A 697      93.499  10.581-126.242  1.00  0.00           C  
ATOM   1686  C   PHE A 697      93.479  11.932-126.945  1.00  0.00           C  
ATOM   1687  O   PHE A 697      93.898  12.054-128.093  1.00  0.00           O  
ATOM   1688  CB  PHE A 697      94.885  10.361-125.636  1.00  0.00           C  
ATOM   1689  CG  PHE A 697      95.059   9.026-124.966  1.00  0.00           C  
ATOM   1690  CD1 PHE A 697      95.155   7.863-125.716  1.00  0.00           C  
ATOM   1691  CD2 PHE A 697      95.155   8.933-123.587  1.00  0.00           C  
ATOM   1692  CE1 PHE A 697      95.324   6.636-125.107  1.00  0.00           C  
ATOM   1693  CE2 PHE A 697      95.326   7.705-122.970  1.00  0.00           C  
ATOM   1694  CZ  PHE A 697      95.408   6.555-123.733  1.00  0.00           C  
ATOM   1695  N   ARG A 698      93.020  12.951-126.233  1.00  0.00           N  
ATOM   1696  CA  ARG A 698      92.852  14.272-126.803  1.00  0.00           C  
ATOM   1697  C   ARG A 698      93.127  15.296-125.707  1.00  0.00           C  
ATOM   1698  O   ARG A 698      92.317  15.471-124.806  1.00  0.00           O  
ATOM   1699  CB  ARG A 698      91.429  14.392-127.345  1.00  0.00           C  
ATOM   1700  CG  ARG A 698      91.170  15.603-128.207  1.00  0.00           C  
ATOM   1701  CD  ARG A 698      89.703  15.695-128.607  1.00  0.00           C  
ATOM   1702  NE  ARG A 698      89.320  17.072-128.926  1.00  0.00           N  
ATOM   1703  CZ  ARG A 698      88.993  17.530-130.134  1.00  0.00           C  
ATOM   1704  NH1 ARG A 698      88.988  16.742-131.205  1.00  0.00           N  
ATOM   1705  NH2 ARG A 698      88.668  18.813-130.270  1.00  0.00           N  
ATOM   1706  N   ASN A 699      94.287  15.949-125.765  1.00  0.00           N  
ATOM   1707  CA  ASN A 699      94.717  16.847-124.688  1.00  0.00           C  
ATOM   1708  C   ASN A 699      93.953  18.164-124.708  1.00  0.00           C  
ATOM   1709  O   ASN A 699      94.481  19.197-125.112  1.00  0.00           O  
ATOM   1710  CB  ASN A 699      96.227  17.103-124.764  1.00  0.00           C  
ATOM   1711  CG  ASN A 699      96.783  17.743-123.497  1.00  0.00           C  
ATOM   1712  OD1 ASN A 699      96.321  17.469-122.392  1.00  0.00           O  
ATOM   1713  ND2 ASN A 699      97.790  18.588-123.657  1.00  0.00           N  
ATOM   1714  N   GLU A 700      92.705  18.109-124.258  1.00  0.00           N  
ATOM   1715  CA  GLU A 700      91.811  19.262-124.261  1.00  0.00           C  
ATOM   1716  C   GLU A 700      92.364  20.384-123.375  1.00  0.00           C  
ATOM   1717  O   GLU A 700      92.907  20.106-122.319  1.00  0.00           O  
ATOM   1718  CB  GLU A 700      90.424  18.833-123.766  1.00  0.00           C  
ATOM   1719  CG  GLU A 700      89.267  19.530-124.473  1.00  0.00           C  
ATOM   1720  CD  GLU A 700      88.996  18.960-125.851  1.00  0.00           C  
ATOM   1721  OE1 GLU A 700      88.872  17.717-125.970  1.00  0.00           O  
ATOM   1722  OE2 GLU A 700      88.906  19.760-126.811  1.00  0.00           O  
ATOM   1723  N   ILE A 703      92.231  21.641-123.803  1.00  0.00           N  
ATOM   1724  CA  ILE A 703      92.772  22.782-123.038  1.00  0.00           C  
ATOM   1725  C   ILE A 703      92.168  22.891-121.636  1.00  0.00           C  
ATOM   1726  O   ILE A 703      92.901  22.956-120.642  1.00  0.00           O  
ATOM   1727  CB  ILE A 703      92.551  24.149-123.752  1.00  0.00           C  
ATOM   1728  CG1 ILE A 703      93.477  24.312-124.964  1.00  0.00           C  
ATOM   1729  CG2 ILE A 703      92.797  25.297-122.796  1.00  0.00           C  
ATOM   1730  CD1 ILE A 703      92.806  24.039-126.287  1.00  0.00           C  
ATOM   1731  N   SER A 710      90.839  22.927-121.568  1.00  0.00           N  
ATOM   1732  CA  SER A 710      90.126  23.067-120.297  1.00  0.00           C  
ATOM   1733  C   SER A 710      88.779  22.364-120.333  1.00  0.00           C  
ATOM   1734  O   SER A 710      87.756  22.992-120.610  1.00  0.00           O  
ATOM   1735  CB  SER A 710      89.930  24.543-119.953  1.00  0.00           C  
ATOM   1736  OG  SER A 710      91.086  25.050-119.319  1.00  0.00           O  
ATOM   1737  N   PRO A 711      88.774  21.050-120.066  1.00  0.00           N  
ATOM   1738  CA  PRO A 711      87.508  20.317-120.007  1.00  0.00           C  
ATOM   1739  C   PRO A 711      86.698  20.657-118.751  1.00  0.00           C  
ATOM   1740  O   PRO A 711      87.227  20.585-117.640  1.00  0.00           O  
ATOM   1741  CB  PRO A 711      87.951  18.851-120.003  1.00  0.00           C  
ATOM   1742  CG  PRO A 711      89.329  18.863-119.466  1.00  0.00           C  
ATOM   1743  CD  PRO A 711      89.939  20.177-119.830  1.00  0.00           C  
ATOM   1744  N   ARG A 712      85.438  21.049-118.940  1.00  0.00           N  
ATOM   1745  CA  ARG A 712      84.533  21.365-117.824  1.00  0.00           C  
ATOM   1746  C   ARG A 712      83.084  20.977-118.133  1.00  0.00           C  
ATOM   1747  O   ARG A 712      82.148  21.630-117.676  1.00  0.00           O  
ATOM   1748  CB  ARG A 712      84.610  22.859-117.485  1.00  0.00           C  
ATOM   1749  CG  ARG A 712      85.987  23.314-117.052  1.00  0.00           C  
ATOM   1750  CD  ARG A 712      86.008  24.770-116.668  1.00  0.00           C  
ATOM   1751  NE  ARG A 712      87.326  25.164-116.172  1.00  0.00           N  
ATOM   1752  CZ  ARG A 712      87.627  26.372-115.695  1.00  0.00           C  
ATOM   1753  NH1 ARG A 712      86.705  27.331-115.642  1.00  0.00           N  
ATOM   1754  NH2 ARG A 712      88.860  26.623-115.266  1.00  0.00           N  
ATOM   1755  N   SER A 713      82.910  19.899-118.892  1.00  0.00           N  
ATOM   1756  CA  SER A 713      81.592  19.458-119.344  1.00  0.00           C  
ATOM   1757  C   SER A 713      81.348  18.004-118.945  1.00  0.00           C  
ATOM   1758  O   SER A 713      80.809  17.215-119.724  1.00  0.00           O  
ATOM   1759  CB  SER A 713      81.501  19.611-120.861  1.00  0.00           C  
ATOM   1760  OG  SER A 713      82.015  20.867-121.263  1.00  0.00           O  
ATOM   1761  N   GLY A 714      81.751  17.651-117.727  1.00  0.00           N  
ATOM   1762  CA  GLY A 714      81.653  16.276-117.263  1.00  0.00           C  
ATOM   1763  C   GLY A 714      82.227  15.304-118.274  1.00  0.00           C  
ATOM   1764  O   GLY A 714      83.261  15.573-118.885  1.00  0.00           O  
ATOM   1765  N   LEU A 715      81.531  14.185-118.465  1.00  0.00           N  
ATOM   1766  CA  LEU A 715      81.947  13.120-119.394  1.00  0.00           C  
ATOM   1767  C   LEU A 715      81.988  13.495-120.879  1.00  0.00           C  
ATOM   1768  O   LEU A 715      82.567  12.757-121.677  1.00  0.00           O  
ATOM   1769  CB  LEU A 715      81.005  11.920-119.267  1.00  0.00           C  
ATOM   1770  CG  LEU A 715      81.386  10.750-118.379  1.00  0.00           C  
ATOM   1771  CD1 LEU A 715      80.307   9.694-118.545  1.00  0.00           C  
ATOM   1772  CD2 LEU A 715      82.764  10.202-118.746  1.00  0.00           C  
ATOM   1773  N   ILE A 716      81.342  14.598-121.254  1.00  0.00           N  
ATOM   1774  CA  ILE A 716      81.265  15.015-122.653  1.00  0.00           C  
ATOM   1775  C   ILE A 716      82.652  15.394-123.184  1.00  0.00           C  
ATOM   1776  O   ILE A 716      83.042  14.964-124.259  1.00  0.00           O  
ATOM   1777  CB  ILE A 716      80.235  16.172-122.837  1.00  0.00           C  
ATOM   1778  CG1 ILE A 716      78.811  15.613-122.969  1.00  0.00           C  
ATOM   1779  CG2 ILE A 716      80.547  17.010-124.068  1.00  0.00           C  
ATOM   1780  CD1 ILE A 716      78.498  14.437-122.068  1.00  0.00           C  
ATOM   1781  N   ARG A 718      83.412  16.160-122.413  1.00  0.00           N  
ATOM   1782  CA  ARG A 718      84.757  16.561-122.818  1.00  0.00           C  
ATOM   1783  C   ARG A 718      85.828  15.929-121.935  1.00  0.00           C  
ATOM   1784  O   ARG A 718      86.158  16.454-120.876  1.00  0.00           O  
ATOM   1785  CB  ARG A 718      84.879  18.083-122.785  1.00  0.00           C  
ATOM   1786  CG  ARG A 718      84.158  18.762-123.925  1.00  0.00           C  
ATOM   1787  CD  ARG A 718      84.976  18.688-125.209  1.00  0.00           C  
ATOM   1788  NE  ARG A 718      84.286  19.317-126.334  1.00  0.00           N  
ATOM   1789  CZ  ARG A 718      84.124  20.631-126.487  1.00  0.00           C  
ATOM   1790  NH1 ARG A 718      84.593  21.485-125.580  1.00  0.00           N  
ATOM   1791  NH2 ARG A 718      83.483  21.096-127.554  1.00  0.00           N  
ATOM   1792  N   VAL A 723      86.370  14.805-122.391  1.00  0.00           N  
ATOM   1793  CA  VAL A 723      87.405  14.079-121.661  1.00  0.00           C  
ATOM   1794  C   VAL A 723      88.695  14.026-122.469  1.00  0.00           C  
ATOM   1795  O   VAL A 723      88.680  14.172-123.691  1.00  0.00           O  
ATOM   1796  CB  VAL A 723      86.965  12.628-121.348  1.00  0.00           C  
ATOM   1797  CG1 VAL A 723      85.871  12.620-120.295  1.00  0.00           C  
ATOM   1798  CG2 VAL A 723      86.505  11.923-122.620  1.00  0.00           C  
ATOM   1799  N   ARG A 724      89.802  13.791-121.772  1.00  0.00           N  
ATOM   1800  CA  ARG A 724      91.127  13.696-122.388  1.00  0.00           C  
ATOM   1801  C   ARG A 724      91.536  12.262-122.718  1.00  0.00           C  
ATOM   1802  O   ARG A 724      92.492  12.042-123.460  1.00  0.00           O  
ATOM   1803  CB  ARG A 724      92.161  14.313-121.461  1.00  0.00           C  
ATOM   1804  CG  ARG A 724      91.931  15.784-121.215  1.00  0.00           C  
ATOM   1805  CD  ARG A 724      92.873  16.334-120.167  1.00  0.00           C  
ATOM   1806  NE  ARG A 724      93.019  17.780-120.314  1.00  0.00           N  
ATOM   1807  CZ  ARG A 724      93.268  18.624-119.315  1.00  0.00           C  
ATOM   1808  NH1 ARG A 724      93.410  18.190-118.068  1.00  0.00           N  
ATOM   1809  NH2 ARG A 724      93.381  19.920-119.566  1.00  0.00           N  
ATOM   1810  N   GLU A 725      90.816  11.298-122.149  1.00  0.00           N  
ATOM   1811  CA  GLU A 725      91.034   9.876-122.402  1.00  0.00           C  
ATOM   1812  C   GLU A 725      89.667   9.216-122.502  1.00  0.00           C  
ATOM   1813  O   GLU A 725      88.797   9.464-121.669  1.00  0.00           O  
ATOM   1814  CB  GLU A 725      91.843   9.262-121.259  1.00  0.00           C  
ATOM   1815  CG  GLU A 725      92.138   7.786-121.423  1.00  0.00           C  
ATOM   1816  CD  GLU A 725      92.966   7.211-120.282  1.00  0.00           C  
ATOM   1817  OE1 GLU A 725      93.913   7.888-119.815  1.00  0.00           O  
ATOM   1818  OE2 GLU A 725      92.676   6.065-119.860  1.00  0.00           O  
ATOM   1819  N   PHE A 726      89.465   8.388-123.524  1.00  0.00           N  
ATOM   1820  CA  PHE A 726      88.132   7.853-123.809  1.00  0.00           C  
ATOM   1821  C   PHE A 726      88.160   6.639-124.728  1.00  0.00           C  
ATOM   1822  O   PHE A 726      89.011   6.537-125.597  1.00  0.00           O  
ATOM   1823  CB  PHE A 726      87.277   8.943-124.447  1.00  0.00           C  
ATOM   1824  CG  PHE A 726      87.974   9.682-125.543  1.00  0.00           C  
ATOM   1825  CD1 PHE A 726      88.666  10.856-125.274  1.00  0.00           C  
ATOM   1826  CD2 PHE A 726      87.959   9.200-126.841  1.00  0.00           C  
ATOM   1827  CE1 PHE A 726      89.326  11.539-126.286  1.00  0.00           C  
ATOM   1828  CE2 PHE A 726      88.616   9.876-127.859  1.00  0.00           C  
ATOM   1829  CZ  PHE A 726      89.299  11.048-127.580  1.00  0.00           C  
ATOM   1830  N   THR A 728      87.203   5.736-124.537  1.00  0.00           N  
ATOM   1831  CA  THR A 728      87.073   4.561-125.382  1.00  0.00           C  
ATOM   1832  C   THR A 728      86.229   4.870-126.611  1.00  0.00           C  
ATOM   1833  O   THR A 728      85.151   5.470-126.513  1.00  0.00           O  
ATOM   1834  CB  THR A 728      86.426   3.381-124.635  1.00  0.00           C  
ATOM   1835  OG1 THR A 728      87.102   3.166-123.391  1.00  0.00           O  
ATOM   1836  CG2 THR A 728      86.507   2.111-125.478  1.00  0.00           C  
ATOM   1837  N   MET A 730      86.739   4.447-127.762  1.00  0.00           N  
ATOM   1838  CA  MET A 730      86.047   4.572-129.030  1.00  0.00           C  
ATOM   1839  C   MET A 730      85.771   3.187-129.584  1.00  0.00           C  
ATOM   1840  O   MET A 730      86.466   2.216-129.262  1.00  0.00           O  
ATOM   1841  CB  MET A 730      86.906   5.337-130.037  1.00  0.00           C  
ATOM   1842  CG  MET A 730      87.223   6.765-129.644  1.00  0.00           C  
ATOM   1843  SD  MET A 730      85.761   7.823-129.641  1.00  0.00           S  
ATOM   1844  CE  MET A 730      85.367   7.880-131.385  1.00  0.00           C  
ATOM   1845  N   ALA A 731      84.727   3.109-130.397  1.00  0.00           N  
ATOM   1846  CA  ALA A 731      84.468   1.957-131.233  1.00  0.00           C  
ATOM   1847  C   ALA A 731      84.354   2.539-132.629  1.00  0.00           C  
ATOM   1848  O   ALA A 731      83.441   3.291-132.907  1.00  0.00           O  
ATOM   1849  CB  ALA A 731      83.184   1.262-130.816  1.00  0.00           C  
ATOM   1850  N   GLU A 732      85.307   2.229-133.492  1.00  0.00           N  
ATOM   1851  CA  GLU A 732      85.315   2.776-134.834  1.00  0.00           C  
ATOM   1852  C   GLU A 732      85.309   1.664-135.868  1.00  0.00           C  
ATOM   1853  O   GLU A 732      85.980   0.648-135.702  1.00  0.00           O  
ATOM   1854  CB  GLU A 732      86.532   3.660-135.025  1.00  0.00           C  
ATOM   1855  CG  GLU A 732      86.575   4.848-134.072  1.00  0.00           C  
ATOM   1856  CD  GLU A 732      87.637   5.857-134.458  1.00  0.00           C  
ATOM   1857  OE1 GLU A 732      88.830   5.502-134.413  1.00  0.00           O  
ATOM   1858  OE2 GLU A 732      87.282   7.002-134.815  1.00  0.00           O  
ATOM   1859  N   ILE A 733      84.515   1.860-136.917  1.00  0.00           N  
ATOM   1860  CA  ILE A 733      84.432   0.939-138.032  1.00  0.00           C  
ATOM   1861  C   ILE A 733      84.930   1.670-139.263  1.00  0.00           C  
ATOM   1862  O   ILE A 733      84.667   2.855-139.433  1.00  0.00           O  
ATOM   1863  CB  ILE A 733      82.983   0.496-138.277  1.00  0.00           C  
ATOM   1864  CG1 ILE A 733      82.429  -0.219-137.040  1.00  0.00           C  
ATOM   1865  CG2 ILE A 733      82.899  -0.405-139.507  1.00  0.00           C  
ATOM   1866  CD1 ILE A 733      81.002  -0.665-137.176  1.00  0.00           C  
ATOM   1867  N   GLU A 734      85.662   0.965-140.113  1.00  0.00           N  
ATOM   1868  CA  GLU A 734      86.070   1.498-141.402  1.00  0.00           C  
ATOM   1869  C   GLU A 734      85.568   0.524-142.456  1.00  0.00           C  
ATOM   1870  O   GLU A 734      86.087  -0.579-142.584  1.00  0.00           O  
ATOM   1871  CB  GLU A 734      87.593   1.656-141.467  1.00  0.00           C  
ATOM   1872  CG  GLU A 734      88.160   2.674-140.465  1.00  0.00           C  
ATOM   1873  CD  GLU A 734      87.907   4.124-140.867  1.00  0.00           C  
ATOM   1874  OE1 GLU A 734      88.119   4.458-142.048  1.00  0.00           O  
ATOM   1875  OE2 GLU A 734      87.510   4.939-140.006  1.00  0.00           O  
ATOM   1876  N   HIS A 735      84.537   0.934-143.187  1.00  0.00           N  
ATOM   1877  CA  HIS A 735      83.902   0.083-144.187  1.00  0.00           C  
ATOM   1878  C   HIS A 735      84.370   0.448-145.592  1.00  0.00           C  
ATOM   1879  O   HIS A 735      83.946   1.455-146.149  1.00  0.00           O  
ATOM   1880  CB  HIS A 735      82.384   0.219-144.097  1.00  0.00           C  
ATOM   1881  CG  HIS A 735      81.646  -0.676-145.038  1.00  0.00           C  
ATOM   1882  ND1 HIS A 735      81.363  -0.316-146.338  1.00  0.00           N  
ATOM   1883  CD2 HIS A 735      81.141  -1.920-144.872  1.00  0.00           C  
ATOM   1884  CE1 HIS A 735      80.712  -1.300-146.931  1.00  0.00           C  
ATOM   1885  NE2 HIS A 735      80.563  -2.284-146.063  1.00  0.00           N  
ATOM   1886  N   PHE A 736      85.232  -0.387-146.164  1.00  0.00           N  
ATOM   1887  CA  PHE A 736      85.787  -0.136-147.485  1.00  0.00           C  
ATOM   1888  C   PHE A 736      84.871  -0.693-148.567  1.00  0.00           C  
ATOM   1889  O   PHE A 736      84.377  -1.814-148.456  1.00  0.00           O  
ATOM   1890  CB  PHE A 736      87.173  -0.758-147.604  1.00  0.00           C  
ATOM   1891  CG  PHE A 736      88.128  -0.292-146.551  1.00  0.00           C  
ATOM   1892  CD1 PHE A 736      88.780   0.920-146.680  1.00  0.00           C  
ATOM   1893  CD2 PHE A 736      88.371  -1.065-145.426  1.00  0.00           C  
ATOM   1894  CE1 PHE A 736      89.663   1.354-145.704  1.00  0.00           C  
ATOM   1895  CE2 PHE A 736      89.252  -0.637-144.448  1.00  0.00           C  
ATOM   1896  CZ  PHE A 736      89.898   0.571-144.586  1.00  0.00           C  
ATOM   1897  N   VAL A 737      84.666   0.096-149.617  1.00  0.00           N  
ATOM   1898  CA  VAL A 737      83.702  -0.230-150.667  1.00  0.00           C  
ATOM   1899  C   VAL A 737      84.190   0.277-152.032  1.00  0.00           C  
ATOM   1900  O   VAL A 737      84.796   1.352-152.125  1.00  0.00           O  
ATOM   1901  CB  VAL A 737      82.317   0.384-150.338  1.00  0.00           C  
ATOM   1902  CG1 VAL A 737      82.445   1.884-150.106  1.00  0.00           C  
ATOM   1903  CG2 VAL A 737      81.301   0.081-151.440  1.00  0.00           C  
ATOM   1904  N   ASP A 738      83.936  -0.508-153.082  1.00  0.00           N  
ATOM   1905  CA  ASP A 738      84.249  -0.089-154.449  1.00  0.00           C  
ATOM   1906  C   ASP A 738      83.301   1.043-154.839  1.00  0.00           C  
ATOM   1907  O   ASP A 738      82.086   0.873-154.769  1.00  0.00           O  
ATOM   1908  CB  ASP A 738      84.095  -1.263-155.424  1.00  0.00           C  
ATOM   1909  CG  ASP A 738      84.622  -0.950-156.824  1.00  0.00           C  
ATOM   1910  OD1 ASP A 738      84.512   0.209-157.275  1.00  0.00           O  
ATOM   1911  OD2 ASP A 738      85.135  -1.878-157.485  1.00  0.00           O  
ATOM   1912  N   PRO A 739      83.845   2.204-155.248  1.00  0.00           N  
ATOM   1913  CA  PRO A 739      82.959   3.317-155.596  1.00  0.00           C  
ATOM   1914  C   PRO A 739      81.935   2.978-156.692  1.00  0.00           C  
ATOM   1915  O   PRO A 739      80.862   3.579-156.728  1.00  0.00           O  
ATOM   1916  CB  PRO A 739      83.930   4.410-156.063  1.00  0.00           C  
ATOM   1917  CG  PRO A 739      85.207   3.704-156.361  1.00  0.00           C  
ATOM   1918  CD  PRO A 739      85.264   2.570-155.410  1.00  0.00           C  
ATOM   1919  N   SER A 742      82.262   2.023-157.562  1.00  0.00           N  
ATOM   1920  CA  SER A 742      81.321   1.547-158.575  1.00  0.00           C  
ATOM   1921  C   SER A 742      80.203   0.704-157.949  1.00  0.00           C  
ATOM   1922  O   SER A 742      79.027   0.915-158.249  1.00  0.00           O  
ATOM   1923  CB  SER A 742      82.053   0.750-159.660  1.00  0.00           C  
ATOM   1924  OG  SER A 742      82.547  -0.478-159.158  1.00  0.00           O  
ATOM   1925  N   GLU A 743      80.570  -0.238-157.076  1.00  0.00           N  
ATOM   1926  CA  GLU A 743      79.596  -1.108-156.394  1.00  0.00           C  
ATOM   1927  C   GLU A 743      79.185  -0.520-155.048  1.00  0.00           C  
ATOM   1928  O   GLU A 743      79.270  -1.191-154.021  1.00  0.00           O  
ATOM   1929  CB  GLU A 743      80.175  -2.515-156.181  1.00  0.00           C  
ATOM   1930  CG  GLU A 743      80.644  -3.223-157.444  1.00  0.00           C  
ATOM   1931  CD  GLU A 743      79.544  -3.387-158.466  1.00  0.00           C  
ATOM   1932  OE1 GLU A 743      79.311  -2.439-159.245  1.00  0.00           O  
ATOM   1933  OE2 GLU A 743      78.919  -4.467-158.497  1.00  0.00           O  
ATOM   1934  N   LYS A 744      78.727   0.727-155.048  1.00  0.00           N  
ATOM   1935  CA  LYS A 744      78.421   1.425-153.801  1.00  0.00           C  
ATOM   1936  C   LYS A 744      76.929   1.353-153.489  1.00  0.00           C  
ATOM   1937  O   LYS A 744      76.255   2.372-153.356  1.00  0.00           O  
ATOM   1938  CB  LYS A 744      78.908   2.877-153.863  1.00  0.00           C  
ATOM   1939  CG  LYS A 744      78.950   3.581-152.512  1.00  0.00           C  
ATOM   1940  CD  LYS A 744      79.770   4.854-152.576  1.00  0.00           C  
ATOM   1941  CE  LYS A 744      79.993   5.440-151.196  1.00  0.00           C  
ATOM   1942  NZ  LYS A 744      80.704   6.743-151.255  1.00  0.00           N  
ATOM   1943  N   ASP A 745      76.431   0.128-153.371  1.00  0.00           N  
ATOM   1944  CA  ASP A 745      75.048  -0.130-153.000  1.00  0.00           C  
ATOM   1945  C   ASP A 745      75.052  -1.275-151.995  1.00  0.00           C  
ATOM   1946  O   ASP A 745      75.630  -2.326-152.268  1.00  0.00           O  
ATOM   1947  CB  ASP A 745      74.237  -0.501-154.244  1.00  0.00           C  
ATOM   1948  CG  ASP A 745      72.783  -0.802-153.927  1.00  0.00           C  
ATOM   1949  OD1 ASP A 745      72.073   0.107-153.439  1.00  0.00           O  
ATOM   1950  OD2 ASP A 745      72.349  -1.950-154.173  1.00  0.00           O  
ATOM   1951  N   HIS A 746      74.428  -1.080-150.835  1.00  0.00           N  
ATOM   1952  CA  HIS A 746      74.502  -2.081-149.765  1.00  0.00           C  
ATOM   1953  C   HIS A 746      73.366  -3.109-149.849  1.00  0.00           C  
ATOM   1954  O   HIS A 746      72.199  -2.745-149.729  1.00  0.00           O  
ATOM   1955  CB  HIS A 746      74.495  -1.419-148.388  1.00  0.00           C  
ATOM   1956  CG  HIS A 746      74.993  -2.315-147.297  1.00  0.00           C  
ATOM   1957  ND1 HIS A 746      74.481  -3.575-147.081  1.00  0.00           N  
ATOM   1958  CD2 HIS A 746      75.963  -2.142-146.370  1.00  0.00           C  
ATOM   1959  CE1 HIS A 746      75.107  -4.136-146.064  1.00  0.00           C  
ATOM   1960  NE2 HIS A 746      76.013  -3.288-145.616  1.00  0.00           N  
ATOM   1961  N   PRO A 747      73.708  -4.402-150.024  1.00  0.00           N  
ATOM   1962  CA  PRO A 747      72.706  -5.465-150.178  1.00  0.00           C  
ATOM   1963  C   PRO A 747      71.638  -5.516-149.083  1.00  0.00           C  
ATOM   1964  O   PRO A 747      70.496  -5.863-149.365  1.00  0.00           O  
ATOM   1965  CB  PRO A 747      73.546  -6.745-150.144  1.00  0.00           C  
ATOM   1966  CG  PRO A 747      74.883  -6.336-150.598  1.00  0.00           C  
ATOM   1967  CD  PRO A 747      75.080  -4.942-150.091  1.00  0.00           C  
ATOM   1968  N   LYS A 748      72.004  -5.176-147.851  1.00  0.00           N  
ATOM   1969  CA  LYS A 748      71.072  -5.239-146.728  1.00  0.00           C  
ATOM   1970  C   LYS A 748      70.328  -3.935-146.466  1.00  0.00           C  
ATOM   1971  O   LYS A 748      69.651  -3.816-145.444  1.00  0.00           O  
ATOM   1972  CB  LYS A 748      71.807  -5.668-145.455  1.00  0.00           C  
ATOM   1973  CG  LYS A 748      72.476  -7.023-145.593  1.00  0.00           C  
ATOM   1974  CD  LYS A 748      72.856  -7.642-144.258  1.00  0.00           C  
ATOM   1975  CE  LYS A 748      74.176  -7.124-143.741  1.00  0.00           C  
ATOM   1976  NZ  LYS A 748      74.643  -7.908-142.560  1.00  0.00           N  
ATOM   1977  N   PHE A 749      70.415  -2.966-147.377  1.00  0.00           N  
ATOM   1978  CA  PHE A 749      69.803  -1.664-147.104  1.00  0.00           C  
ATOM   1979  C   PHE A 749      68.318  -1.775-146.760  1.00  0.00           C  
ATOM   1980  O   PHE A 749      67.821  -1.058-145.883  1.00  0.00           O  
ATOM   1981  CB  PHE A 749      69.976  -0.664-148.253  1.00  0.00           C  
ATOM   1982  CG  PHE A 749      69.346   0.677-147.958  1.00  0.00           C  
ATOM   1983  CD1 PHE A 749      69.862   1.490-146.957  1.00  0.00           C  
ATOM   1984  CD2 PHE A 749      68.208   1.096-148.631  1.00  0.00           C  
ATOM   1985  CE1 PHE A 749      69.273   2.707-146.656  1.00  0.00           C  
ATOM   1986  CE2 PHE A 749      67.613   2.319-148.338  1.00  0.00           C  
ATOM   1987  CZ  PHE A 749      68.143   3.122-147.352  1.00  0.00           C  
ATOM   1988  N   GLN A 750      67.616  -2.683-147.429  1.00  0.00           N  
ATOM   1989  CA  GLN A 750      66.165  -2.760-147.285  1.00  0.00           C  
ATOM   1990  C   GLN A 750      65.737  -3.208-145.893  1.00  0.00           C  
ATOM   1991  O   GLN A 750      64.558  -3.146-145.558  1.00  0.00           O  
ATOM   1992  CB  GLN A 750      65.550  -3.669-148.355  1.00  0.00           C  
ATOM   1993  CG  GLN A 750      64.147  -3.222-148.801  1.00  0.00           C  
ATOM   1994  CD  GLN A 750      64.121  -1.812-149.396  1.00  0.00           C  
ATOM   1995  OE1 GLN A 750      65.064  -1.384-150.063  1.00  0.00           O  
ATOM   1996  NE2 GLN A 750      63.034  -1.088-149.152  1.00  0.00           N  
ATOM   1997  N   ASN A 751      66.695  -3.639-145.079  1.00  0.00           N  
ATOM   1998  CA  ASN A 751      66.418  -3.968-143.689  1.00  0.00           C  
ATOM   1999  C   ASN A 751      66.194  -2.727-142.829  1.00  0.00           C  
ATOM   2000  O   ASN A 751      65.599  -2.822-141.764  1.00  0.00           O  
ATOM   2001  CB  ASN A 751      67.554  -4.803-143.096  1.00  0.00           C  
ATOM   2002  CG  ASN A 751      67.778  -6.119-143.832  1.00  0.00           C  
ATOM   2003  OD1 ASN A 751      68.753  -6.815-143.566  1.00  0.00           O  
ATOM   2004  ND2 ASN A 751      66.889  -6.460-144.761  1.00  0.00           N  
ATOM   2005  N   VAL A 752      66.679  -1.573-143.279  1.00  0.00           N  
ATOM   2006  CA  VAL A 752      66.546  -0.325-142.514  1.00  0.00           C  
ATOM   2007  C   VAL A 752      65.784   0.774-143.269  1.00  0.00           C  
ATOM   2008  O   VAL A 752      65.548   1.853-142.720  1.00  0.00           O  
ATOM   2009  CB  VAL A 752      67.932   0.227-142.096  1.00  0.00           C  
ATOM   2010  CG1 VAL A 752      68.641  -0.751-141.187  1.00  0.00           C  
ATOM   2011  CG2 VAL A 752      68.787   0.526-143.318  1.00  0.00           C  
ATOM   2012  N   ALA A 753      65.384   0.494-144.509  1.00  0.00           N  
ATOM   2013  CA  ALA A 753      64.727   1.491-145.357  1.00  0.00           C  
ATOM   2014  C   ALA A 753      63.436   2.056-144.757  1.00  0.00           C  
ATOM   2015  O   ALA A 753      63.080   3.198-145.039  1.00  0.00           O  
ATOM   2016  CB  ALA A 753      64.452   0.905-146.733  1.00  0.00           C  
ATOM   2017  N   ASP A 754      62.743   1.266-143.936  1.00  0.00           N  
ATOM   2018  CA  ASP A 754      61.455   1.673-143.356  1.00  0.00           C  
ATOM   2019  C   ASP A 754      61.580   2.469-142.057  1.00  0.00           C  
ATOM   2020  O   ASP A 754      60.579   2.962-141.543  1.00  0.00           O  
ATOM   2021  CB  ASP A 754      60.558   0.447-143.111  1.00  0.00           C  
ATOM   2022  CG  ASP A 754      60.059  -0.186-144.400  1.00  0.00           C  
ATOM   2023  OD1 ASP A 754      59.610   0.555-145.293  1.00  0.00           O  
ATOM   2024  OD2 ASP A 754      60.101  -1.430-144.517  1.00  0.00           O  
ATOM   2025  N   LEU A 755      62.789   2.596-141.520  1.00  0.00           N  
ATOM   2026  CA  LEU A 755      62.987   3.381-140.298  1.00  0.00           C  
ATOM   2027  C   LEU A 755      62.658   4.852-140.541  1.00  0.00           C  
ATOM   2028  O   LEU A 755      63.001   5.404-141.585  1.00  0.00           O  
ATOM   2029  CB  LEU A 755      64.422   3.252-139.782  1.00  0.00           C  
ATOM   2030  CG  LEU A 755      64.761   1.913-139.131  1.00  0.00           C  
ATOM   2031  CD1 LEU A 755      66.267   1.770-138.944  1.00  0.00           C  
ATOM   2032  CD2 LEU A 755      64.032   1.769-137.800  1.00  0.00           C  
ATOM   2033  N   HIS A 756      61.975   5.469-139.582  1.00  0.00           N  
ATOM   2034  CA  HIS A 756      61.663   6.892-139.645  1.00  0.00           C  
ATOM   2035  C   HIS A 756      62.502   7.618-138.615  1.00  0.00           C  
ATOM   2036  O   HIS A 756      62.363   7.385-137.419  1.00  0.00           O  
ATOM   2037  CB  HIS A 756      60.176   7.127-139.400  1.00  0.00           C  
ATOM   2038  CG  HIS A 756      59.301   6.496-140.436  1.00  0.00           C  
ATOM   2039  ND1 HIS A 756      58.946   7.140-141.602  1.00  0.00           N  
ATOM   2040  CD2 HIS A 756      58.737   5.267-140.497  1.00  0.00           C  
ATOM   2041  CE1 HIS A 756      58.190   6.338-142.331  1.00  0.00           C  
ATOM   2042  NE2 HIS A 756      58.050   5.195-141.683  1.00  0.00           N  
ATOM   2043  N   LEU A 757      63.398   8.478-139.080  1.00  0.00           N  
ATOM   2044  CA  LEU A 757      64.294   9.186-138.178  1.00  0.00           C  
ATOM   2045  C   LEU A 757      64.508  10.633-138.593  1.00  0.00           C  
ATOM   2046  O   LEU A 757      64.378  10.984-139.762  1.00  0.00           O  
ATOM   2047  CB  LEU A 757      65.622   8.433-138.038  1.00  0.00           C  
ATOM   2048  CG  LEU A 757      66.147   7.643-139.239  1.00  0.00           C  
ATOM   2049  CD1 LEU A 757      66.741   8.576-140.265  1.00  0.00           C  
ATOM   2050  CD2 LEU A 757      67.179   6.630-138.781  1.00  0.00           C  
ATOM   2051  N   TYR A 758      64.811  11.469-137.605  1.00  0.00           N  
ATOM   2052  CA  TYR A 758      65.020  12.889-137.821  1.00  0.00           C  
ATOM   2053  C   TYR A 758      66.347  13.126-138.531  1.00  0.00           C  
ATOM   2054  O   TYR A 758      67.409  12.794-138.013  1.00  0.00           O  
ATOM   2055  CB  TYR A 758      64.959  13.658-136.496  1.00  0.00           C  
ATOM   2056  CG  TYR A 758      63.567  13.698-135.902  1.00  0.00           C  
ATOM   2057  CD1 TYR A 758      63.129  12.694-135.046  1.00  0.00           C  
ATOM   2058  CD2 TYR A 758      62.679  14.729-136.212  1.00  0.00           C  
ATOM   2059  CE1 TYR A 758      61.851  12.714-134.505  1.00  0.00           C  
ATOM   2060  CE2 TYR A 758      61.396  14.759-135.679  1.00  0.00           C  
ATOM   2061  CZ  TYR A 758      60.989  13.746-134.824  1.00  0.00           C  
ATOM   2062  OH  TYR A 758      59.723  13.753-134.284  1.00  0.00           O  
ATOM   2063  N   LEU A 759      66.264  13.686-139.732  1.00  0.00           N  
ATOM   2064  CA  LEU A 759      67.430  14.046-140.516  1.00  0.00           C  
ATOM   2065  C   LEU A 759      67.525  15.564-140.601  1.00  0.00           C  
ATOM   2066  O   LEU A 759      66.511  16.250-140.757  1.00  0.00           O  
ATOM   2067  CB  LEU A 759      67.327  13.421-141.906  1.00  0.00           C  
ATOM   2068  CG  LEU A 759      67.277  11.887-141.895  1.00  0.00           C  
ATOM   2069  CD1 LEU A 759      67.244  11.333-143.301  1.00  0.00           C  
ATOM   2070  CD2 LEU A 759      68.463  11.299-141.129  1.00  0.00           C  
ATOM   2071  N   TYR A 760      68.744  16.083-140.488  1.00  0.00           N  
ATOM   2072  CA  TYR A 760      68.979  17.523-140.444  1.00  0.00           C  
ATOM   2073  C   TYR A 760      70.037  17.867-141.486  1.00  0.00           C  
ATOM   2074  O   TYR A 760      71.237  17.847-141.210  1.00  0.00           O  
ATOM   2075  CB  TYR A 760      69.410  17.908-139.030  1.00  0.00           C  
ATOM   2076  CG  TYR A 760      69.446  19.388-138.691  1.00  0.00           C  
ATOM   2077  CD1 TYR A 760      68.479  20.278-139.157  1.00  0.00           C  
ATOM   2078  CD2 TYR A 760      70.425  19.885-137.833  1.00  0.00           C  
ATOM   2079  CE1 TYR A 760      68.519  21.637-138.803  1.00  0.00           C  
ATOM   2080  CE2 TYR A 760      70.469  21.225-137.476  1.00  0.00           C  
ATOM   2081  CZ  TYR A 760      69.518  22.096-137.958  1.00  0.00           C  
ATOM   2082  OH  TYR A 760      69.592  23.419-137.584  1.00  0.00           O  
ATOM   2083  N   SER A 761      69.572  18.172-142.695  1.00  0.00           N  
ATOM   2084  CA  SER A 761      70.449  18.318-143.855  1.00  0.00           C  
ATOM   2085  C   SER A 761      71.345  19.540-143.762  1.00  0.00           C  
ATOM   2086  O   SER A 761      71.091  20.449-142.971  1.00  0.00           O  
ATOM   2087  CB  SER A 761      69.616  18.417-145.129  1.00  0.00           C  
ATOM   2088  OG  SER A 761      68.861  19.617-145.145  1.00  0.00           O  
ATOM   2089  N   ALA A 762      72.389  19.555-144.587  1.00  0.00           N  
ATOM   2090  CA  ALA A 762      73.229  20.737-144.739  1.00  0.00           C  
ATOM   2091  C   ALA A 762      72.407  21.880-145.332  1.00  0.00           C  
ATOM   2092  O   ALA A 762      72.619  23.042-144.993  1.00  0.00           O  
ATOM   2093  CB  ALA A 762      74.430  20.432-145.614  1.00  0.00           C  
ATOM   2094  N   LYS A 763      71.465  21.548-146.211  1.00  0.00           N  
ATOM   2095  CA  LYS A 763      70.570  22.556-146.775  1.00  0.00           C  
ATOM   2096  C   LYS A 763      69.657  23.145-145.703  1.00  0.00           C  
ATOM   2097  O   LYS A 763      69.522  24.363-145.598  1.00  0.00           O  
ATOM   2098  CB  LYS A 763      69.724  21.975-147.915  1.00  0.00           C  
ATOM   2099  CG  LYS A 763      70.441  21.918-149.265  1.00  0.00           C  
ATOM   2100  CD  LYS A 763      69.650  21.114-150.301  1.00  0.00           C  
ATOM   2101  CE  LYS A 763      68.375  21.836-150.747  1.00  0.00           C  
ATOM   2102  NZ  LYS A 763      67.414  20.920-151.419  1.00  0.00           N  
ATOM   2103  N   ALA A 764      69.032  22.277-144.912  1.00  0.00           N  
ATOM   2104  CA  ALA A 764      68.109  22.721-143.867  1.00  0.00           C  
ATOM   2105  C   ALA A 764      68.781  23.709-142.915  1.00  0.00           C  
ATOM   2106  O   ALA A 764      68.164  24.686-142.484  1.00  0.00           O  
ATOM   2107  CB  ALA A 764      67.567  21.530-143.094  1.00  0.00           C  
ATOM   2108  N   GLN A 765      70.048  23.444-142.601  1.00  0.00           N  
ATOM   2109  CA  GLN A 765      70.846  24.315-141.738  1.00  0.00           C  
ATOM   2110  C   GLN A 765      71.183  25.645-142.412  1.00  0.00           C  
ATOM   2111  O   GLN A 765      71.168  26.689-141.766  1.00  0.00           O  
ATOM   2112  CB  GLN A 765      72.140  23.611-141.329  1.00  0.00           C  
ATOM   2113  CG  GLN A 765      71.919  22.418-140.437  1.00  0.00           C  
ATOM   2114  CD  GLN A 765      73.134  21.528-140.359  1.00  0.00           C  
ATOM   2115  OE1 GLN A 765      74.153  21.913-139.789  1.00  0.00           O  
ATOM   2116  NE2 GLN A 765      73.036  20.327-140.930  1.00  0.00           N  
ATOM   2117  N   VAL A 766      71.497  25.596-143.704  1.00  0.00           N  
ATOM   2118  CA  VAL A 766      71.828  26.798-144.467  1.00  0.00           C  
ATOM   2119  C   VAL A 766      70.588  27.669-144.668  1.00  0.00           C  
ATOM   2120  O   VAL A 766      70.629  28.877-144.440  1.00  0.00           O  
ATOM   2121  CB  VAL A 766      72.454  26.440-145.838  1.00  0.00           C  
ATOM   2122  CG1 VAL A 766      72.564  27.678-146.726  1.00  0.00           C  
ATOM   2123  CG2 VAL A 766      73.824  25.774-145.640  1.00  0.00           C  
ATOM   2124  N   SER A 767      69.489  27.046-145.091  1.00  0.00           N  
ATOM   2125  CA  SER A 767      68.209  27.738-145.251  1.00  0.00           C  
ATOM   2126  C   SER A 767      67.596  28.129-143.905  1.00  0.00           C  
ATOM   2127  O   SER A 767      66.740  29.001-143.844  1.00  0.00           O  
ATOM   2128  CB  SER A 767      67.224  26.863-146.030  1.00  0.00           C  
ATOM   2129  OG  SER A 767      66.879  25.698-145.299  1.00  0.00           O  
ATOM   2130  N   GLY A 768      68.028  27.476-142.830  1.00  0.00           N  
ATOM   2131  CA  GLY A 768      67.562  27.807-141.485  1.00  0.00           C  
ATOM   2132  C   GLY A 768      66.178  27.269-141.159  1.00  0.00           C  
ATOM   2133  O   GLY A 768      65.406  27.922-140.459  1.00  0.00           O  
ATOM   2134  N   GLN A 769      65.865  26.076-141.662  1.00  0.00           N  
ATOM   2135  CA  GLN A 769      64.620  25.388-141.318  1.00  0.00           C  
ATOM   2136  C   GLN A 769      64.935  24.206-140.408  1.00  0.00           C  
ATOM   2137  O   GLN A 769      66.101  23.879-140.201  1.00  0.00           O  
ATOM   2138  CB  GLN A 769      63.869  24.940-142.577  1.00  0.00           C  
ATOM   2139  CG  GLN A 769      64.574  23.875-143.407  1.00  0.00           C  
ATOM   2140  CD  GLN A 769      63.832  23.539-144.690  1.00  0.00           C  
ATOM   2141  OE1 GLN A 769      63.745  22.372-145.080  1.00  0.00           O  
ATOM   2142  NE2 GLN A 769      63.291  24.561-145.352  1.00  0.00           N  
ATOM   2143  N   SER A 770      63.897  23.572-139.868  1.00  0.00           N  
ATOM   2144  CA  SER A 770      64.067  22.529-138.849  1.00  0.00           C  
ATOM   2145  C   SER A 770      64.460  21.177-139.433  1.00  0.00           C  
ATOM   2146  O   SER A 770      64.456  20.980-140.649  1.00  0.00           O  
ATOM   2147  CB  SER A 770      62.784  22.365-138.023  1.00  0.00           C  
ATOM   2148  OG  SER A 770      62.591  23.462-137.148  1.00  0.00           O  
ATOM   2149  N   ALA A 771      64.805  20.249-138.543  1.00  0.00           N  
ATOM   2150  CA  ALA A 771      65.089  18.873-138.920  1.00  0.00           C  
ATOM   2151  C   ALA A 771      63.793  18.180-139.332  1.00  0.00           C  
ATOM   2152  O   ALA A 771      62.720  18.515-138.831  1.00  0.00           O  
ATOM   2153  CB  ALA A 771      65.732  18.143-137.772  1.00  0.00           C  
ATOM   2154  N   ARG A 772      63.907  17.221-140.248  1.00  0.00           N  
ATOM   2155  CA  ARG A 772      62.756  16.511-140.802  1.00  0.00           C  
ATOM   2156  C   ARG A 772      62.798  15.049-140.398  1.00  0.00           C  
ATOM   2157  O   ARG A 772      63.843  14.410-140.498  1.00  0.00           O  
ATOM   2158  CB  ARG A 772      62.780  16.577-142.329  1.00  0.00           C  
ATOM   2159  CG  ARG A 772      62.540  17.953-142.917  1.00  0.00           C  
ATOM   2160  CD  ARG A 772      63.046  18.037-144.356  1.00  0.00           C  
ATOM   2161  NE  ARG A 772      62.569  16.936-145.195  1.00  0.00           N  
ATOM   2162  CZ  ARG A 772      62.950  16.734-146.456  1.00  0.00           C  
ATOM   2163  NH1 ARG A 772      63.812  17.559-147.046  1.00  0.00           N  
ATOM   2164  NH2 ARG A 772      62.463  15.702-147.138  1.00  0.00           N  
ATOM   2165  N   LYS A 773      61.660  14.517-139.961  1.00  0.00           N  
ATOM   2166  CA  LYS A 773      61.522  13.082-139.745  1.00  0.00           C  
ATOM   2167  C   LYS A 773      61.179  12.432-141.077  1.00  0.00           C  
ATOM   2168  O   LYS A 773      60.089  12.636-141.604  1.00  0.00           O  
ATOM   2169  CB  LYS A 773      60.441  12.785-138.707  1.00  0.00           C  
ATOM   2170  CG  LYS A 773      60.263  11.307-138.433  1.00  0.00           C  
ATOM   2171  CD  LYS A 773      59.638  11.031-137.069  1.00  0.00           C  
ATOM   2172  CE  LYS A 773      59.573   9.531-136.806  1.00  0.00           C  
ATOM   2173  NZ  LYS A 773      59.266   9.191-135.389  1.00  0.00           N  
ATOM   2174  N   MET A 774      62.120  11.668-141.626  1.00  0.00           N  
ATOM   2175  CA  MET A 774      61.942  11.027-142.925  1.00  0.00           C  
ATOM   2176  C   MET A 774      62.062   9.521-142.821  1.00  0.00           C  
ATOM   2177  O   MET A 774      62.705   9.000-141.915  1.00  0.00           O  
ATOM   2178  CB  MET A 774      63.015  11.488-143.908  1.00  0.00           C  
ATOM   2179  CG  MET A 774      62.950  12.924-144.316  1.00  0.00           C  
ATOM   2180  SD  MET A 774      63.964  13.186-145.782  1.00  0.00           S  
ATOM   2181  CE  MET A 774      62.930  12.506-147.084  1.00  0.00           C  
ATOM   2182  N   ARG A 775      61.461   8.836-143.787  1.00  0.00           N  
ATOM   2183  CA  ARG A 775      61.685   7.415-143.995  1.00  0.00           C  
ATOM   2184  C   ARG A 775      63.063   7.255-144.628  1.00  0.00           C  
ATOM   2185  O   ARG A 775      63.353   7.873-145.650  1.00  0.00           O  
ATOM   2186  CB  ARG A 775      60.607   6.836-144.919  1.00  0.00           C  
ATOM   2187  CG  ARG A 775      60.757   5.347-145.203  1.00  0.00           C  
ATOM   2188  CD  ARG A 775      59.586   4.786-145.993  1.00  0.00           C  
ATOM   2189  NE  ARG A 775      59.851   3.420-146.449  1.00  0.00           N  
ATOM   2190  CZ  ARG A 775      60.560   3.102-147.534  1.00  0.00           C  
ATOM   2191  NH1 ARG A 775      61.078   4.049-148.312  1.00  0.00           N  
ATOM   2192  NH2 ARG A 775      60.751   1.825-147.856  1.00  0.00           N  
ATOM   2193  N   LEU A 776      63.904   6.420-144.028  1.00  0.00           N  
ATOM   2194  CA  LEU A 776      65.287   6.247-144.487  1.00  0.00           C  
ATOM   2195  C   LEU A 776      65.327   6.016-146.003  1.00  0.00           C  
ATOM   2196  O   LEU A 776      66.112   6.646-146.721  1.00  0.00           O  
ATOM   2197  CB  LEU A 776      65.962   5.092-143.739  1.00  0.00           C  
ATOM   2198  CG  LEU A 776      67.434   5.274-143.353  1.00  0.00           C  
ATOM   2199  CD1 LEU A 776      67.989   4.019-142.615  1.00  0.00           C  
ATOM   2200  CD2 LEU A 776      68.274   5.604-144.579  1.00  0.00           C  
ATOM   2201  N   GLY A 777      64.457   5.131-146.483  1.00  0.00           N  
ATOM   2202  CA  GLY A 777      64.353   4.849-147.902  1.00  0.00           C  
ATOM   2203  C   GLY A 777      64.063   6.087-148.732  1.00  0.00           C  
ATOM   2204  O   GLY A 777      64.728   6.323-149.746  1.00  0.00           O  
ATOM   2205  N   ASP A 778      63.079   6.881-148.302  1.00  0.00           N  
ATOM   2206  CA  ASP A 778      62.709   8.120-149.010  1.00  0.00           C  
ATOM   2207  C   ASP A 778      63.885   9.081-149.083  1.00  0.00           C  
ATOM   2208  O   ASP A 778      64.154   9.661-150.142  1.00  0.00           O  
ATOM   2209  CB  ASP A 778      61.538   8.836-148.330  1.00  0.00           C  
ATOM   2210  CG  ASP A 778      60.247   8.040-148.381  1.00  0.00           C  
ATOM   2211  OD1 ASP A 778      60.228   6.933-148.961  1.00  0.00           O  
ATOM   2212  OD2 ASP A 778      59.243   8.529-147.824  1.00  0.00           O  
ATOM   2213  N   ALA A 779      64.575   9.240-147.954  1.00  0.00           N  
ATOM   2214  CA  ALA A 779      65.748  10.105-147.865  1.00  0.00           C  
ATOM   2215  C   ALA A 779      66.787   9.762-148.932  1.00  0.00           C  
ATOM   2216  O   ALA A 779      67.370  10.661-149.544  1.00  0.00           O  
ATOM   2217  CB  ALA A 779      66.365  10.017-146.470  1.00  0.00           C  
ATOM   2218  N   VAL A 780      67.013   8.470-149.162  1.00  0.00           N  
ATOM   2219  CA  VAL A 780      67.972   8.047-150.181  1.00  0.00           C  
ATOM   2220  C   VAL A 780      67.436   8.311-151.585  1.00  0.00           C  
ATOM   2221  O   VAL A 780      68.180   8.775-152.443  1.00  0.00           O  
ATOM   2222  CB  VAL A 780      68.345   6.564-150.053  1.00  0.00           C  
ATOM   2223  CG1 VAL A 780      69.314   6.166-151.164  1.00  0.00           C  
ATOM   2224  CG2 VAL A 780      68.953   6.291-148.693  1.00  0.00           C  
ATOM   2225  N   GLU A 781      66.153   8.034-151.820  1.00  0.00           N  
ATOM   2226  CA  GLU A 781      65.567   8.255-153.150  1.00  0.00           C  
ATOM   2227  C   GLU A 781      65.609   9.732-153.515  1.00  0.00           C  
ATOM   2228  O   GLU A 781      65.873  10.084-154.665  1.00  0.00           O  
ATOM   2229  CB  GLU A 781      64.116   7.752-153.244  1.00  0.00           C  
ATOM   2230  CG  GLU A 781      63.861   6.292-152.802  1.00  0.00           C  
ATOM   2231  CD  GLU A 781      64.898   5.286-153.310  1.00  0.00           C  
ATOM   2232  OE1 GLU A 781      64.987   5.100-154.546  1.00  0.00           O  
ATOM   2233  OE2 GLU A 781      65.605   4.668-152.469  1.00  0.00           O  
ATOM   2234  N   GLN A 782      65.361  10.591-152.528  1.00  0.00           N  
ATOM   2235  CA  GLN A 782      65.268  12.034-152.763  1.00  0.00           C  
ATOM   2236  C   GLN A 782      66.623  12.742-152.861  1.00  0.00           C  
ATOM   2237  O   GLN A 782      66.678  13.928-153.205  1.00  0.00           O  
ATOM   2238  CB  GLN A 782      64.411  12.694-151.678  1.00  0.00           C  
ATOM   2239  CG  GLN A 782      62.937  12.306-151.762  1.00  0.00           C  
ATOM   2240  CD  GLN A 782      62.089  12.950-150.682  1.00  0.00           C  
ATOM   2241  OE1 GLN A 782      62.369  14.067-150.233  1.00  0.00           O  
ATOM   2242  NE2 GLN A 782      61.038  12.250-150.264  1.00  0.00           N  
ATOM   2243  N   GLY A 783      67.706  12.025-152.577  1.00  0.00           N  
ATOM   2244  CA  GLY A 783      69.044  12.600-152.659  1.00  0.00           C  
ATOM   2245  C   GLY A 783      69.593  13.117-151.338  1.00  0.00           C  
ATOM   2246  O   GLY A 783      70.755  13.510-151.272  1.00  0.00           O  
ATOM   2247  N   VAL A 784      68.779  13.100-150.281  1.00  0.00           N  
ATOM   2248  CA  VAL A 784      69.194  13.627-148.976  1.00  0.00           C  
ATOM   2249  C   VAL A 784      70.348  12.823-148.371  1.00  0.00           C  
ATOM   2250  O   VAL A 784      71.306  13.412-147.886  1.00  0.00           O  
ATOM   2251  CB  VAL A 784      68.019  13.694-147.979  1.00  0.00           C  
ATOM   2252  CG1 VAL A 784      68.506  14.110-146.596  1.00  0.00           C  
ATOM   2253  CG2 VAL A 784      66.974  14.659-148.474  1.00  0.00           C  
ATOM   2254  N   ILE A 785      70.245  11.493-148.376  1.00  0.00           N  
ATOM   2255  CA  ILE A 785      71.407  10.628-148.135  1.00  0.00           C  
ATOM   2256  C   ILE A 785      71.940  10.184-149.501  1.00  0.00           C  
ATOM   2257  O   ILE A 785      71.178   9.709-150.344  1.00  0.00           O  
ATOM   2258  CB  ILE A 785      71.076   9.377-147.272  1.00  0.00           C  
ATOM   2259  CG1 ILE A 785      70.908   9.741-145.794  1.00  0.00           C  
ATOM   2260  CG2 ILE A 785      72.188   8.341-147.377  1.00  0.00           C  
ATOM   2261  CD1 ILE A 785      69.539  10.236-145.437  1.00  0.00           C  
ATOM   2262  N   ASN A 786      73.244  10.341-149.709  1.00  0.00           N  
ATOM   2263  CA  ASN A 786      73.866  10.094-151.012  1.00  0.00           C  
ATOM   2264  C   ASN A 786      73.677   8.680-151.555  1.00  0.00           C  
ATOM   2265  O   ASN A 786      73.422   8.508-152.740  1.00  0.00           O  
ATOM   2266  CB  ASN A 786      75.365  10.400-150.954  1.00  0.00           C  
ATOM   2267  CG  ASN A 786      76.088  10.002-152.224  1.00  0.00           C  
ATOM   2268  OD1 ASN A 786      76.850   9.036-152.250  1.00  0.00           O  
ATOM   2269  ND2 ASN A 786      75.835  10.734-153.289  1.00  0.00           N  
ATOM   2270  N   ASN A 787      73.823   7.673-150.700  1.00  0.00           N  
ATOM   2271  CA  ASN A 787      73.788   6.276-151.148  1.00  0.00           C  
ATOM   2272  C   ASN A 787      73.359   5.302-150.049  1.00  0.00           C  
ATOM   2273  O   ASN A 787      73.297   5.666-148.872  1.00  0.00           O  
ATOM   2274  CB  ASN A 787      75.160   5.877-151.683  1.00  0.00           C  
ATOM   2275  CG  ASN A 787      76.219   5.891-150.613  1.00  0.00           C  
ATOM   2276  OD1 ASN A 787      76.349   4.942-149.844  1.00  0.00           O  
ATOM   2277  ND2 ASN A 787      76.978   6.974-150.547  1.00  0.00           N  
ATOM   2278  N   THR A 788      73.085   4.060-150.439  1.00  0.00           N  
ATOM   2279  CA  THR A 788      72.554   3.060-149.509  1.00  0.00           C  
ATOM   2280  C   THR A 788      73.598   2.427-148.587  1.00  0.00           C  
ATOM   2281  O   THR A 788      73.231   1.747-147.631  1.00  0.00           O  
ATOM   2282  CB  THR A 788      71.820   1.930-150.252  1.00  0.00           C  
ATOM   2283  OG1 THR A 788      72.716   1.281-151.164  1.00  0.00           O  
ATOM   2284  CG2 THR A 788      70.611   2.480-151.003  1.00  0.00           C  
ATOM   2285  N   VAL A 789      74.886   2.632-148.861  1.00  0.00           N  
ATOM   2286  CA  VAL A 789      75.927   2.118-147.968  1.00  0.00           C  
ATOM   2287  C   VAL A 789      75.974   3.016-146.750  1.00  0.00           C  
ATOM   2288  O   VAL A 789      75.859   2.546-145.619  1.00  0.00           O  
ATOM   2289  CB  VAL A 789      77.323   2.060-148.622  1.00  0.00           C  
ATOM   2290  CG1 VAL A 789      78.326   1.460-147.648  1.00  0.00           C  
ATOM   2291  CG2 VAL A 789      77.286   1.247-149.908  1.00  0.00           C  
ATOM   2292  N   LEU A 790      76.139   4.312-146.994  1.00  0.00           N  
ATOM   2293  CA  LEU A 790      76.021   5.325-145.942  1.00  0.00           C  
ATOM   2294  C   LEU A 790      74.664   5.196-145.249  1.00  0.00           C  
ATOM   2295  O   LEU A 790      74.585   5.202-144.023  1.00  0.00           O  
ATOM   2296  CB  LEU A 790      76.191   6.726-146.535  1.00  0.00           C  
ATOM   2297  CG  LEU A 790      75.892   7.911-145.623  1.00  0.00           C  
ATOM   2298  CD1 LEU A 790      76.793   7.875-144.401  1.00  0.00           C  
ATOM   2299  CD2 LEU A 790      76.046   9.218-146.394  1.00  0.00           C  
ATOM   2300  N   GLY A 791      73.607   5.055-146.046  1.00  0.00           N  
ATOM   2301  CA  GLY A 791      72.250   4.903-145.526  1.00  0.00           C  
ATOM   2302  C   GLY A 791      72.102   3.729-144.579  1.00  0.00           C  
ATOM   2303  O   GLY A 791      71.556   3.874-143.485  1.00  0.00           O  
ATOM   2304  N   TYR A 792      72.596   2.566-144.994  1.00  0.00           N  
ATOM   2305  CA  TYR A 792      72.510   1.367-144.170  1.00  0.00           C  
ATOM   2306  C   TYR A 792      73.078   1.631-142.784  1.00  0.00           C  
ATOM   2307  O   TYR A 792      72.411   1.391-141.784  1.00  0.00           O  
ATOM   2308  CB  TYR A 792      73.244   0.190-144.820  1.00  0.00           C  
ATOM   2309  CG  TYR A 792      73.234  -1.061-143.968  1.00  0.00           C  
ATOM   2310  CD1 TYR A 792      72.053  -1.759-143.748  1.00  0.00           C  
ATOM   2311  CD2 TYR A 792      74.395  -1.536-143.374  1.00  0.00           C  
ATOM   2312  CE1 TYR A 792      72.025  -2.897-142.967  1.00  0.00           C  
ATOM   2313  CE2 TYR A 792      74.380  -2.681-142.587  1.00  0.00           C  
ATOM   2314  CZ  TYR A 792      73.190  -3.356-142.384  1.00  0.00           C  
ATOM   2315  OH  TYR A 792      73.154  -4.496-141.609  1.00  0.00           O  
ATOM   2316  N   PHE A 793      74.301   2.151-142.731  1.00  0.00           N  
ATOM   2317  CA  PHE A 793      74.963   2.401-141.450  1.00  0.00           C  
ATOM   2318  C   PHE A 793      74.265   3.451-140.593  1.00  0.00           C  
ATOM   2319  O   PHE A 793      74.225   3.305-139.373  1.00  0.00           O  
ATOM   2320  CB  PHE A 793      76.445   2.734-141.643  1.00  0.00           C  
ATOM   2321  CG  PHE A 793      77.288   1.528-141.911  1.00  0.00           C  
ATOM   2322  CD1 PHE A 793      77.599   1.155-143.207  1.00  0.00           C  
ATOM   2323  CD2 PHE A 793      77.732   0.736-140.863  1.00  0.00           C  
ATOM   2324  CE1 PHE A 793      78.370   0.021-143.460  1.00  0.00           C  
ATOM   2325  CE2 PHE A 793      78.498  -0.400-141.104  1.00  0.00           C  
ATOM   2326  CZ  PHE A 793      78.820  -0.755-142.409  1.00  0.00           C  
ATOM   2327  N   ILE A 794      73.704   4.488-141.217  1.00  0.00           N  
ATOM   2328  CA  ILE A 794      72.893   5.473-140.485  1.00  0.00           C  
ATOM   2329  C   ILE A 794      71.793   4.735-139.710  1.00  0.00           C  
ATOM   2330  O   ILE A 794      71.606   4.950-138.511  1.00  0.00           O  
ATOM   2331  CB  ILE A 794      72.223   6.512-141.424  1.00  0.00           C  
ATOM   2332  CG1 ILE A 794      73.271   7.307-142.228  1.00  0.00           C  
ATOM   2333  CG2 ILE A 794      71.311   7.457-140.626  1.00  0.00           C  
ATOM   2334  CD1 ILE A 794      73.533   8.695-141.733  1.00  0.00           C  
ATOM   2335  N   GLY A 795      71.078   3.855-140.405  1.00  0.00           N  
ATOM   2336  CA  GLY A 795      69.994   3.089-139.798  1.00  0.00           C  
ATOM   2337  C   GLY A 795      70.476   2.118-138.737  1.00  0.00           C  
ATOM   2338  O   GLY A 795      69.806   1.900-137.727  1.00  0.00           O  
ATOM   2339  N   ARG A 796      71.642   1.530-138.968  1.00  0.00           N  
ATOM   2340  CA  ARG A 796      72.241   0.615-138.000  1.00  0.00           C  
ATOM   2341  C   ARG A 796      72.709   1.357-136.750  1.00  0.00           C  
ATOM   2342  O   ARG A 796      72.555   0.854-135.632  1.00  0.00           O  
ATOM   2343  CB  ARG A 796      73.404  -0.127-138.637  1.00  0.00           C  
ATOM   2344  CG  ARG A 796      72.973  -1.292-139.513  1.00  0.00           C  
ATOM   2345  CD  ARG A 796      72.966  -2.587-138.725  1.00  0.00           C  
ATOM   2346  NE  ARG A 796      71.629  -3.002-138.314  1.00  0.00           N  
ATOM   2347  CZ  ARG A 796      71.377  -3.896-137.358  1.00  0.00           C  
ATOM   2348  NH1 ARG A 796      72.363  -4.466-136.669  1.00  0.00           N  
ATOM   2349  NH2 ARG A 796      70.122  -4.208-137.076  1.00  0.00           N  
ATOM   2350  N   ILE A 797      73.289   2.542-136.949  1.00  0.00           N  
ATOM   2351  CA  ILE A 797      73.644   3.426-135.845  1.00  0.00           C  
ATOM   2352  C   ILE A 797      72.378   3.786-135.075  1.00  0.00           C  
ATOM   2353  O   ILE A 797      72.353   3.741-133.846  1.00  0.00           O  
ATOM   2354  CB  ILE A 797      74.327   4.721-136.330  1.00  0.00           C  
ATOM   2355  CG1 ILE A 797      75.724   4.427-136.885  1.00  0.00           C  
ATOM   2356  CG2 ILE A 797      74.426   5.730-135.190  1.00  0.00           C  
ATOM   2357  CD1 ILE A 797      76.204   5.443-137.956  1.00  0.00           C  
ATOM   2358  N   TYR A 798      71.326   4.137-135.806  1.00  0.00           N  
ATOM   2359  CA  TYR A 798      70.048   4.492-135.186  1.00  0.00           C  
ATOM   2360  C   TYR A 798      69.532   3.358-134.311  1.00  0.00           C  
ATOM   2361  O   TYR A 798      69.170   3.579-133.160  1.00  0.00           O  
ATOM   2362  CB  TYR A 798      68.995   4.827-136.242  1.00  0.00           C  
ATOM   2363  CG  TYR A 798      67.638   5.053-135.642  1.00  0.00           C  
ATOM   2364  CD1 TYR A 798      67.289   6.300-135.132  1.00  0.00           C  
ATOM   2365  CD2 TYR A 798      66.704   4.022-135.564  1.00  0.00           C  
ATOM   2366  CE1 TYR A 798      66.043   6.523-134.565  1.00  0.00           C  
ATOM   2367  CE2 TYR A 798      65.444   4.236-134.995  1.00  0.00           C  
ATOM   2368  CZ  TYR A 798      65.125   5.491-134.496  1.00  0.00           C  
ATOM   2369  OH  TYR A 798      63.895   5.731-133.929  1.00  0.00           O  
ATOM   2370  N   LEU A 799      69.498   2.149-134.864  1.00  0.00           N  
ATOM   2371  CA  LEU A 799      69.027   0.989-134.119  1.00  0.00           C  
ATOM   2372  C   LEU A 799      69.890   0.717-132.890  1.00  0.00           C  
ATOM   2373  O   LEU A 799      69.354   0.401-131.831  1.00  0.00           O  
ATOM   2374  CB  LEU A 799      68.983  -0.254-135.007  1.00  0.00           C  
ATOM   2375  CG  LEU A 799      67.909  -0.250-136.095  1.00  0.00           C  
ATOM   2376  CD1 LEU A 799      68.076  -1.457-137.019  1.00  0.00           C  
ATOM   2377  CD2 LEU A 799      66.511  -0.199-135.487  1.00  0.00           C  
ATOM   2378  N   TYR A 800      71.213   0.841-133.022  1.00  0.00           N  
ATOM   2379  CA  TYR A 800      72.105   0.595-131.883  1.00  0.00           C  
ATOM   2380  C   TYR A 800      71.858   1.573-130.737  1.00  0.00           C  
ATOM   2381  O   TYR A 800      71.744   1.164-129.579  1.00  0.00           O  
ATOM   2382  CB  TYR A 800      73.588   0.656-132.270  1.00  0.00           C  
ATOM   2383  CG  TYR A 800      74.487   0.567-131.049  1.00  0.00           C  
ATOM   2384  CD1 TYR A 800      74.652  -0.631-130.371  1.00  0.00           C  
ATOM   2385  CD2 TYR A 800      75.132   1.687-130.551  1.00  0.00           C  
ATOM   2386  CE1 TYR A 800      75.452  -0.711-129.241  1.00  0.00           C  
ATOM   2387  CE2 TYR A 800      75.936   1.615-129.425  1.00  0.00           C  
ATOM   2388  CZ  TYR A 800      76.088   0.420-128.773  1.00  0.00           C  
ATOM   2389  OH  TYR A 800      76.882   0.359-127.651  1.00  0.00           O  
ATOM   2390  N   LEU A 801      71.789   2.860-131.065  1.00  0.00           N  
ATOM   2391  CA  LEU A 801      71.657   3.908-130.047  1.00  0.00           C  
ATOM   2392  C   LEU A 801      70.332   3.763-129.317  1.00  0.00           C  
ATOM   2393  O   LEU A 801      70.239   3.903-128.100  1.00  0.00           O  
ATOM   2394  CB  LEU A 801      71.751   5.292-130.692  1.00  0.00           C  
ATOM   2395  CG  LEU A 801      73.112   5.624-131.312  1.00  0.00           C  
ATOM   2396  CD1 LEU A 801      73.020   6.856-132.184  1.00  0.00           C  
ATOM   2397  CD2 LEU A 801      74.168   5.802-130.237  1.00  0.00           C  
ATOM   2398  N   THR A 802      69.311   3.447-130.088  1.00  0.00           N  
ATOM   2399  CA  THR A 802      67.966   3.340-129.578  1.00  0.00           C  
ATOM   2400  C   THR A 802      67.827   2.070-128.715  1.00  0.00           C  
ATOM   2401  O   THR A 802      67.125   2.068-127.710  1.00  0.00           O  
ATOM   2402  CB  THR A 802      66.976   3.397-130.767  1.00  0.00           C  
ATOM   2403  OG1 THR A 802      65.722   3.916-130.326  1.00  0.00           O  
ATOM   2404  CG2 THR A 802      66.806   2.038-131.428  1.00  0.00           C  
ATOM   2405  N   LYS A 803      68.541   1.016-129.093  1.00  0.00           N  
ATOM   2406  CA  LYS A 803      68.544  -0.257-128.364  1.00  0.00           C  
ATOM   2407  C   LYS A 803      69.235  -0.139-127.007  1.00  0.00           C  
ATOM   2408  O   LYS A 803      68.914  -0.867-126.061  1.00  0.00           O  
ATOM   2409  CB  LYS A 803      69.233  -1.336-129.222  1.00  0.00           C  
ATOM   2410  CG  LYS A 803      69.719  -2.574-128.481  1.00  0.00           C  
ATOM   2411  CD  LYS A 803      69.756  -3.824-129.374  1.00  0.00           C  
ATOM   2412  CE  LYS A 803      70.685  -3.685-130.557  1.00  0.00           C  
ATOM   2413  NZ  LYS A 803      70.834  -4.973-131.288  1.00  0.00           N  
ATOM   2414  N   VAL A 807      70.182   0.784-126.919  1.00  0.00           N  
ATOM   2415  CA  VAL A 807      71.046   0.909-125.755  1.00  0.00           C  
ATOM   2416  C   VAL A 807      70.491   1.954-124.763  1.00  0.00           C  
ATOM   2417  O   VAL A 807      71.042   2.134-123.671  1.00  0.00           O  
ATOM   2418  CB  VAL A 807      72.482   1.264-126.226  1.00  0.00           C  
ATOM   2419  CG1 VAL A 807      72.755   2.756-126.100  1.00  0.00           C  
ATOM   2420  CG2 VAL A 807      73.514   0.446-125.488  1.00  0.00           C  
ATOM   2421  N   GLY A 808      69.408   2.641-125.145  1.00  0.00           N  
ATOM   2422  CA  GLY A 808      68.689   3.537-124.228  1.00  0.00           C  
ATOM   2423  C   GLY A 808      68.432   4.978-124.663  1.00  0.00           C  
ATOM   2424  O   GLY A 808      67.759   5.718-123.949  1.00  0.00           O  
ATOM   2425  N   ILE A 809      68.949   5.394-125.818  1.00  0.00           N  
ATOM   2426  CA  ILE A 809      68.746   6.768-126.283  1.00  0.00           C  
ATOM   2427  C   ILE A 809      67.300   6.899-126.766  1.00  0.00           C  
ATOM   2428  O   ILE A 809      66.765   5.979-127.381  1.00  0.00           O  
ATOM   2429  CB  ILE A 809      69.712   7.153-127.436  1.00  0.00           C  
ATOM   2430  CG1 ILE A 809      71.173   6.802-127.106  1.00  0.00           C  
ATOM   2431  CG2 ILE A 809      69.603   8.642-127.760  1.00  0.00           C  
ATOM   2432  CD1 ILE A 809      71.842   7.749-126.196  1.00  0.00           C  
ATOM   2433  N   SER A1142      66.669   8.034-126.478  1.00  0.00           N  
ATOM   2434  CA  SER A1142      65.274   8.277-126.867  1.00  0.00           C  
ATOM   2435  C   SER A1142      65.203   8.804-128.296  1.00  0.00           C  
ATOM   2436  O   SER A1142      65.884   9.782-128.629  1.00  0.00           O  
ATOM   2437  CB  SER A1142      64.615   9.298-125.943  1.00  0.00           C  
ATOM   2438  OG  SER A1142      64.984   9.090-124.594  1.00  0.00           O  
ATOM   2439  N   PRO A1143      64.375   8.169-129.145  1.00  0.00           N  
ATOM   2440  CA  PRO A1143      64.228   8.606-130.532  1.00  0.00           C  
ATOM   2441  C   PRO A1143      63.852  10.078-130.689  1.00  0.00           C  
ATOM   2442  O   PRO A1143      64.351  10.745-131.593  1.00  0.00           O  
ATOM   2443  CB  PRO A1143      63.105   7.711-131.064  1.00  0.00           C  
ATOM   2444  CG  PRO A1143      63.134   6.521-130.211  1.00  0.00           C  
ATOM   2445  CD  PRO A1143      63.545   6.984-128.860  1.00  0.00           C  
ATOM   2446  N   ASP A1153      62.983  10.578-129.819  1.00  0.00           N  
ATOM   2447  CA  ASP A1153      62.549  11.979-129.895  1.00  0.00           C  
ATOM   2448  C   ASP A1153      63.685  12.962-129.598  1.00  0.00           C  
ATOM   2449  O   ASP A1153      63.592  14.134-129.952  1.00  0.00           O  
ATOM   2450  CB  ASP A1153      61.357  12.251-128.963  1.00  0.00           C  
ATOM   2451  CG  ASP A1153      61.636  11.863-127.514  1.00  0.00           C  
ATOM   2452  OD1 ASP A1153      62.070  10.715-127.276  1.00  0.00           O  
ATOM   2453  OD2 ASP A1153      61.410  12.697-126.613  1.00  0.00           O  
ATOM   2454  N   LYS A1154      64.743  12.481-128.946  1.00  0.00           N  
ATOM   2455  CA  LYS A1154      65.926  13.291-128.665  1.00  0.00           C  
ATOM   2456  C   LYS A1154      67.154  12.768-129.422  1.00  0.00           C  
ATOM   2457  O   LYS A1154      68.281  12.842-128.933  1.00  0.00           O  
ATOM   2458  CB  LYS A1154      66.166  13.332-127.156  1.00  0.00           C  
ATOM   2459  CG  LYS A1154      65.192  14.234-126.426  1.00  0.00           C  
ATOM   2460  CD  LYS A1154      65.165  13.963-124.936  1.00  0.00           C  
ATOM   2461  CE  LYS A1154      64.195  12.844-124.596  1.00  0.00           C  
ATOM   2462  NZ  LYS A1154      64.241  12.473-123.151  1.00  0.00           N  
ATOM   2463  N   LEU A1155      66.920  12.256-130.630  1.00  0.00           N  
ATOM   2464  CA  LEU A1155      67.984  11.743-131.497  1.00  0.00           C  
ATOM   2465  C   LEU A1155      67.788  12.263-132.917  1.00  0.00           C  
ATOM   2466  O   LEU A1155      66.684  12.203-133.461  1.00  0.00           O  
ATOM   2467  CB  LEU A1155      67.972  10.214-131.508  1.00  0.00           C  
ATOM   2468  CG  LEU A1155      69.059   9.515-132.334  1.00  0.00           C  
ATOM   2469  CD1 LEU A1155      70.446   9.872-131.816  1.00  0.00           C  
ATOM   2470  CD2 LEU A1155      68.849   8.002-132.333  1.00  0.00           C  
ATOM   2471  N   ARG A1156      68.860  12.773-133.513  1.00  0.00           N  
ATOM   2472  CA  ARG A1156      68.806  13.265-134.883  1.00  0.00           C  
ATOM   2473  C   ARG A1156      70.136  13.036-135.582  1.00  0.00           C  
ATOM   2474  O   ARG A1156      71.171  12.874-134.933  1.00  0.00           O  
ATOM   2475  CB  ARG A1156      68.467  14.755-134.895  1.00  0.00           C  
ATOM   2476  CG  ARG A1156      69.648  15.652-134.582  1.00  0.00           C  
ATOM   2477  CD  ARG A1156      69.260  17.108-134.473  1.00  0.00           C  
ATOM   2478  NE  ARG A1156      70.428  17.936-134.168  1.00  0.00           N  
ATOM   2479  CZ  ARG A1156      70.391  19.236-133.878  1.00  0.00           C  
ATOM   2480  NH1 ARG A1156      69.240  19.907-133.845  1.00  0.00           N  
ATOM   2481  NH2 ARG A1156      71.520  19.873-133.613  1.00  0.00           N  
ATOM   2482  N   PHE A1157      70.103  13.037-136.909  1.00  0.00           N  
ATOM   2483  CA  PHE A1157      71.313  12.913-137.706  1.00  0.00           C  
ATOM   2484  C   PHE A1157      71.547  14.202-138.462  1.00  0.00           C  
ATOM   2485  O   PHE A1157      70.708  14.624-139.252  1.00  0.00           O  
ATOM   2486  CB  PHE A1157      71.201  11.741-138.669  1.00  0.00           C  
ATOM   2487  CG  PHE A1157      71.266  10.406-137.993  1.00  0.00           C  
ATOM   2488  CD1 PHE A1157      70.152   9.888-137.357  1.00  0.00           C  
ATOM   2489  CD2 PHE A1157      72.438   9.675-137.987  1.00  0.00           C  
ATOM   2490  CE1 PHE A1157      70.205   8.666-136.733  1.00  0.00           C  
ATOM   2491  CE2 PHE A1157      72.500   8.453-137.363  1.00  0.00           C  
ATOM   2492  CZ  PHE A1157      71.381   7.944-136.735  1.00  0.00           C  
ATOM   2493  N   ARG A1158      72.690  14.828-138.205  1.00  0.00           N  
ATOM   2494  CA  ARG A1158      73.021  16.107-138.817  1.00  0.00           C  
ATOM   2495  C   ARG A1158      74.127  15.965-139.843  1.00  0.00           C  
ATOM   2496  O   ARG A1158      75.205  15.477-139.544  1.00  0.00           O  
ATOM   2497  CB  ARG A1158      73.447  17.117-137.757  1.00  0.00           C  
ATOM   2498  CG  ARG A1158      73.622  18.506-138.311  1.00  0.00           C  
ATOM   2499  CD  ARG A1158      74.000  19.499-137.229  1.00  0.00           C  
ATOM   2500  NE  ARG A1158      75.398  19.360-136.820  1.00  0.00           N  
ATOM   2501  CZ  ARG A1158      76.439  19.721-137.567  1.00  0.00           C  
ATOM   2502  NH1 ARG A1158      76.267  20.250-138.773  1.00  0.00           N  
ATOM   2503  NH2 ARG A1158      77.666  19.550-137.106  1.00  0.00           N  
ATOM   2504  N   GLN A1159      73.842  16.409-141.056  1.00  0.00           N  
ATOM   2505  CA  GLN A1159      74.833  16.470-142.114  1.00  0.00           C  
ATOM   2506  C   GLN A1159      75.751  17.665-141.886  1.00  0.00           C  
ATOM   2507  O   GLN A1159      75.300  18.731-141.467  1.00  0.00           O  
ATOM   2508  CB  GLN A1159      74.134  16.617-143.460  1.00  0.00           C  
ATOM   2509  CG  GLN A1159      75.058  16.514-144.641  1.00  0.00           C  
ATOM   2510  CD  GLN A1159      74.315  16.509-145.956  1.00  0.00           C  
ATOM   2511  OE1 GLN A1159      73.306  17.195-146.125  1.00  0.00           O  
ATOM   2512  NE2 GLN A1159      74.817  15.738-146.900  1.00  0.00           N  
ATOM   2513  N   HIS A1160      77.035  17.490-142.173  1.00  0.00           N  
ATOM   2514  CA  HIS A1160      77.988  18.586-142.053  1.00  0.00           C  
ATOM   2515  C   HIS A1160      77.778  19.614-143.152  1.00  0.00           C  
ATOM   2516  O   HIS A1160      77.349  19.282-144.257  1.00  0.00           O  
ATOM   2517  CB  HIS A1160      79.422  18.067-142.107  1.00  0.00           C  
ATOM   2518  CG  HIS A1160      79.874  17.422-140.837  1.00  0.00           C  
ATOM   2519  ND1 HIS A1160      81.187  17.444-140.418  1.00  0.00           N  
ATOM   2520  CD2 HIS A1160      79.184  16.751-139.884  1.00  0.00           C  
ATOM   2521  CE1 HIS A1160      81.289  16.800-139.269  1.00  0.00           C  
ATOM   2522  NE2 HIS A1160      80.087  16.374-138.922  1.00  0.00           N  
ATOM   2523  N   MET A1161      78.089  20.866-142.828  1.00  0.00           N  
ATOM   2524  CA  MET A1161      78.071  21.960-143.796  1.00  0.00           C  
ATOM   2525  C   MET A1161      79.347  21.856-144.629  1.00  0.00           C  
ATOM   2526  O   MET A1161      80.238  21.067-144.308  1.00  0.00           O  
ATOM   2527  CB  MET A1161      78.047  23.316-143.078  1.00  0.00           C  
ATOM   2528  CG  MET A1161      77.046  23.449-141.922  1.00  0.00           C  
ATOM   2529  SD  MET A1161      75.524  24.286-142.371  1.00  0.00           S  
ATOM   2530  CE  MET A1161      76.113  25.968-142.590  1.00  0.00           C  
ATOM   2531  N   GLU A1448      79.448  22.658-145.683  1.00  0.00           N  
ATOM   2532  CA  GLU A1448      80.655  22.670-146.517  1.00  0.00           C  
ATOM   2533  C   GLU A1448      81.832  23.323-145.789  1.00  0.00           C  
ATOM   2534  O   GLU A1448      82.972  22.874-145.912  1.00  0.00           O  
ATOM   2535  CB  GLU A1448      80.388  23.381-147.843  1.00  0.00           C  
ATOM   2536  CG  GLU A1448      79.260  22.745-148.645  1.00  0.00           C  
ATOM   2537  CD  GLU A1448      79.224  23.213-150.084  1.00  0.00           C  
ATOM   2538  OE1 GLU A1448      80.168  22.893-150.835  1.00  0.00           O  
ATOM   2539  OE2 GLU A1448      78.247  23.892-150.469  1.00  0.00           O  
ATOM   2540  N   ASN A1449      81.538  24.369-145.018  1.00  0.00           N  
ATOM   2541  CA  ASN A1449      82.559  25.109-144.266  1.00  0.00           C  
ATOM   2542  C   ASN A1449      83.327  24.287-143.224  1.00  0.00           C  
ATOM   2543  O   ASN A1449      84.432  24.661-142.835  1.00  0.00           O  
ATOM   2544  CB  ASN A1449      81.949  26.353-143.593  1.00  0.00           C  
ATOM   2545  CG  ASN A1449      80.721  26.034-142.748  1.00  0.00           C  
ATOM   2546  OD1 ASN A1449      79.591  26.083-143.236  1.00  0.00           O  
ATOM   2547  ND2 ASN A1449      80.939  25.728-141.472  1.00  0.00           N  
ATOM   2548  N   GLU A1450      82.752  23.172-142.784  1.00  0.00           N  
ATOM   2549  CA  GLU A1450      83.372  22.344-141.749  1.00  0.00           C  
ATOM   2550  C   GLU A1450      84.586  21.576-142.298  1.00  0.00           C  
ATOM   2551  O   GLU A1450      85.583  21.403-141.593  1.00  0.00           O  
ATOM   2552  CB  GLU A1450      82.331  21.396-141.132  1.00  0.00           C  
ATOM   2553  CG  GLU A1450      81.090  22.141-140.611  1.00  0.00           C  
ATOM   2554  CD  GLU A1450      80.064  21.259-139.911  1.00  0.00           C  
ATOM   2555  OE1 GLU A1450      78.862  21.590-140.009  1.00  0.00           O  
ATOM   2556  OE2 GLU A1450      80.442  20.258-139.264  1.00  0.00           O  
ATOM   2557  N   MET A1451      84.494  21.149-143.560  1.00  0.00           N  
ATOM   2558  CA  MET A1451      85.566  20.427-144.275  1.00  0.00           C  
ATOM   2559  C   MET A1451      86.582  19.732-143.364  1.00  0.00           C  
ATOM   2560  O   MET A1451      86.889  18.554-143.548  1.00  0.00           O  
ATOM   2561  CB  MET A1451      86.286  21.362-145.266  1.00  0.00           C  
ATOM   2562  CG  MET A1451      87.179  22.438-144.641  1.00  0.00           C  
ATOM   2563  SD  MET A1451      87.817  23.614-145.869  1.00  0.00           S  
ATOM   2564  CE  MET A1451      88.808  22.549-146.924  1.00  0.00           C  
ATOM   2565  N   TYR A1454      90.336  17.623-149.483  1.00  0.00           N  
ATOM   2566  CA  TYR A1454      89.909  16.336-148.943  1.00  0.00           C  
ATOM   2567  C   TYR A1454      88.644  16.503-148.092  1.00  0.00           C  
ATOM   2568  O   TYR A1454      88.702  16.525-146.859  1.00  0.00           O  
ATOM   2569  CB  TYR A1454      91.036  15.705-148.121  1.00  0.00           C  
ATOM   2570  CG  TYR A1454      92.125  15.039-148.945  1.00  0.00           C  
ATOM   2571  CD1 TYR A1454      92.927  15.775-149.818  1.00  0.00           C  
ATOM   2572  CD2 TYR A1454      92.368  13.670-148.829  1.00  0.00           C  
ATOM   2573  CE1 TYR A1454      93.933  15.160-150.567  1.00  0.00           C  
ATOM   2574  CE2 TYR A1454      93.369  13.046-149.570  1.00  0.00           C  
ATOM   2575  CZ  TYR A1454      94.148  13.794-150.436  1.00  0.00           C  
ATOM   2576  OH  TYR A1454      95.138  13.172-151.164  1.00  0.00           O  
ATOM   2577  N   ALA A1455      87.505  16.620-148.772  1.00  0.00           N  
ATOM   2578  CA  ALA A1455      86.209  16.821-148.124  1.00  0.00           C  
ATOM   2579  C   ALA A1455      85.517  15.482-147.837  1.00  0.00           C  
ATOM   2580  O   ALA A1455      86.133  14.415-147.928  1.00  0.00           O  
ATOM   2581  CB  ALA A1455      85.319  17.707-149.000  1.00  0.00           C  
ATOM   2582  N   CYS A1456      84.237  15.549-147.475  1.00  0.00           N  
ATOM   2583  CA  CYS A1456      83.444  14.356-147.219  1.00  0.00           C  
ATOM   2584  C   CYS A1456      81.957  14.673-147.070  1.00  0.00           C  
ATOM   2585  O   CYS A1456      81.565  15.803-146.770  1.00  0.00           O  
ATOM   2586  CB  CYS A1456      83.925  13.659-145.946  1.00  0.00           C  
ATOM   2587  SG  CYS A1456      83.326  14.415-144.430  1.00  0.00           S  
ATOM   2588  N   ASP A1457      81.140  13.650-147.280  1.00  0.00           N  
ATOM   2589  CA  ASP A1457      79.726  13.703-146.976  1.00  0.00           C  
ATOM   2590  C   ASP A1457      79.591  13.072-145.604  1.00  0.00           C  
ATOM   2591  O   ASP A1457      79.623  11.852-145.479  1.00  0.00           O  
ATOM   2592  CB  ASP A1457      78.935  12.917-148.026  1.00  0.00           C  
ATOM   2593  CG  ASP A1457      77.436  12.976-147.807  1.00  0.00           C  
ATOM   2594  OD1 ASP A1457      76.973  13.817-147.005  1.00  0.00           O  
ATOM   2595  OD2 ASP A1457      76.720  12.179-148.453  1.00  0.00           O  
ATOM   2596  N   CYS A1458      79.461  13.906-144.575  1.00  0.00           N  
ATOM   2597  CA  CYS A1458      79.472  13.430-143.197  1.00  0.00           C  
ATOM   2598  C   CYS A1458      78.164  13.673-142.451  1.00  0.00           C  
ATOM   2599  O   CYS A1458      77.646  14.784-142.451  1.00  0.00           O  
ATOM   2600  CB  CYS A1458      80.610  14.085-142.420  1.00  0.00           C  
ATOM   2601  SG  CYS A1458      80.689  13.500-140.714  1.00  0.00           S  
ATOM   2602  N   TRP A1459      77.669  12.624-141.791  1.00  0.00           N  
ATOM   2603  CA  TRP A1459      76.489  12.693-140.925  1.00  0.00           C  
ATOM   2604  C   TRP A1459      76.838  12.299-139.490  1.00  0.00           C  
ATOM   2605  O   TRP A1459      77.339  11.202-139.252  1.00  0.00           O  
ATOM   2606  CB  TRP A1459      75.403  11.746-141.437  1.00  0.00           C  
ATOM   2607  CG  TRP A1459      74.763  12.189-142.711  1.00  0.00           C  
ATOM   2608  CD1 TRP A1459      75.258  12.040-143.968  1.00  0.00           C  
ATOM   2609  CD2 TRP A1459      73.499  12.848-142.850  1.00  0.00           C  
ATOM   2610  NE1 TRP A1459      74.385  12.567-144.885  1.00  0.00           N  
ATOM   2611  CE2 TRP A1459      73.296  13.071-144.223  1.00  0.00           C  
ATOM   2612  CE3 TRP A1459      72.521  13.274-141.944  1.00  0.00           C  
ATOM   2613  CZ2 TRP A1459      72.156  13.709-144.718  1.00  0.00           C  
ATOM   2614  CZ3 TRP A1459      71.386  13.906-142.436  1.00  0.00           C  
ATOM   2615  CH2 TRP A1459      71.216  14.116-143.809  1.00  0.00           C  
ATOM   2616  N   ASP A1460      76.559  13.183-138.537  1.00  0.00           N  
ATOM   2617  CA  ASP A1460      76.742  12.874-137.114  1.00  0.00           C  
ATOM   2618  C   ASP A1460      75.418  12.538-136.426  1.00  0.00           C  
ATOM   2619  O   ASP A1460      74.454  13.298-136.533  1.00  0.00           O  
ATOM   2620  CB  ASP A1460      77.378  14.063-136.387  1.00  0.00           C  
ATOM   2621  CG  ASP A1460      78.820  14.298-136.790  1.00  0.00           C  
ATOM   2622  OD1 ASP A1460      79.343  15.392-136.468  1.00  0.00           O  
ATOM   2623  OD2 ASP A1460      79.427  13.399-137.420  1.00  0.00           O  
ATOM   2624  N   ALA A1461      75.379  11.408-135.718  1.00  0.00           N  
ATOM   2625  CA  ALA A1461      74.302  11.137-134.759  1.00  0.00           C  
ATOM   2626  C   ALA A1461      74.466  12.104-133.600  1.00  0.00           C  
ATOM   2627  O   ALA A1461      75.541  12.170-132.999  1.00  0.00           O  
ATOM   2628  CB  ALA A1461      74.363   9.720-134.249  1.00  0.00           C  
ATOM   2629  N   GLU A1462      73.408  12.856-133.301  1.00  0.00           N  
ATOM   2630  CA  GLU A1462      73.426  13.824-132.208  1.00  0.00           C  
ATOM   2631  C   GLU A1462      72.244  13.600-131.278  1.00  0.00           C  
ATOM   2632  O   GLU A1462      71.127  13.345-131.734  1.00  0.00           O  
ATOM   2633  CB  GLU A1462      73.403  15.254-132.753  1.00  0.00           C  
ATOM   2634  CG  GLU A1462      74.572  15.561-133.670  1.00  0.00           C  
ATOM   2635  CD  GLU A1462      74.659  17.021-134.058  1.00  0.00           C  
ATOM   2636  OE1 GLU A1462      73.601  17.672-134.177  1.00  0.00           O  
ATOM   2637  OE2 GLU A1462      75.794  17.513-134.253  1.00  0.00           O  
ATOM   2638  N   SER A1463      72.499  13.695-129.976  1.00  0.00           N  
ATOM   2639  CA  SER A1463      71.469  13.506-128.965  1.00  0.00           C  
ATOM   2640  C   SER A1463      71.193  14.827-128.269  1.00  0.00           C  
ATOM   2641  O   SER A1463      72.096  15.648-128.111  1.00  0.00           O  
ATOM   2642  CB  SER A1463      71.909  12.455-127.942  1.00  0.00           C  
ATOM   2643  OG  SER A1463      73.189  12.753-127.398  1.00  0.00           O  
ATOM   2644  N   LYS A1464      69.942  15.021-127.858  1.00  0.00           N  
ATOM   2645  CA  LYS A1464      69.534  16.215-127.123  1.00  0.00           C  
ATOM   2646  C   LYS A1464      69.794  15.961-125.638  1.00  0.00           C  
ATOM   2647  O   LYS A1464      69.211  15.047-125.058  1.00  0.00           O  
ATOM   2648  CB  LYS A1464      68.048  16.507-127.368  1.00  0.00           C  
ATOM   2649  CG  LYS A1464      67.682  17.981-127.557  1.00  0.00           C  
ATOM   2650  CD  LYS A1464      67.697  18.775-126.266  1.00  0.00           C  
ATOM   2651  CE  LYS A1464      66.597  19.847-126.250  1.00  0.00           C  
ATOM   2652  NZ  LYS A1464      66.495  20.613-127.525  1.00  0.00           N  
ATOM   2653  N   THR A1465      70.676  16.760-125.041  1.00  0.00           N  
ATOM   2654  CA  THR A1465      71.046  16.623-123.627  1.00  0.00           C  
ATOM   2655  C   THR A1465      70.935  17.976-122.917  1.00  0.00           C  
ATOM   2656  O   THR A1465      70.561  18.978-123.526  1.00  0.00           O  
ATOM   2657  CB  THR A1465      72.502  16.101-123.468  1.00  0.00           C  
ATOM   2658  OG1 THR A1465      73.425  17.092-123.945  1.00  0.00           O  
ATOM   2659  CG2 THR A1465      72.709  14.795-124.234  1.00  0.00           C  
ATOM   2660  N   SER A1475      71.269  18.000-121.628  1.00  0.00           N  
ATOM   2661  CA  SER A1475      71.305  19.251-120.867  1.00  0.00           C  
ATOM   2662  C   SER A1475      72.439  20.163-121.336  1.00  0.00           C  
ATOM   2663  O   SER A1475      72.427  21.362-121.058  1.00  0.00           O  
ATOM   2664  CB  SER A1475      71.449  18.974-119.370  1.00  0.00           C  
ATOM   2665  OG  SER A1475      72.664  18.312-119.090  1.00  0.00           O  
ATOM   2666  N   TYR A1684      73.419  19.591-122.037  1.00  0.00           N  
ATOM   2667  CA  TYR A1684      74.458  20.380-122.699  1.00  0.00           C  
ATOM   2668  C   TYR A1684      74.064  20.769-124.126  1.00  0.00           C  
ATOM   2669  O   TYR A1684      74.880  21.313-124.863  1.00  0.00           O  
ATOM   2670  CB  TYR A1684      75.770  19.605-122.739  1.00  0.00           C  
ATOM   2671  CG  TYR A1684      76.337  19.264-121.381  1.00  0.00           C  
ATOM   2672  CD1 TYR A1684      76.005  18.070-120.746  1.00  0.00           C  
ATOM   2673  CD2 TYR A1684      77.229  20.121-120.743  1.00  0.00           C  
ATOM   2674  CE1 TYR A1684      76.541  17.746-119.501  1.00  0.00           C  
ATOM   2675  CE2 TYR A1684      77.766  19.809-119.497  1.00  0.00           C  
ATOM   2676  CZ  TYR A1684      77.419  18.621-118.881  1.00  0.00           C  
ATOM   2677  OH  TYR A1684      77.950  18.308-117.651  1.00  0.00           O  
ATOM   2678  N   GLY A1692      72.815  20.500-124.505  1.00  0.00           N  
ATOM   2679  CA  GLY A1692      72.339  20.735-125.866  1.00  0.00           C  
ATOM   2680  C   GLY A1692      72.560  19.521-126.748  1.00  0.00           C  
ATOM   2681  O   GLY A1692      72.857  18.426-126.260  1.00  0.00           O  
ATOM   2682  N   TRP A1693      72.405  19.720-128.050  1.00  0.00           N  
ATOM   2683  CA  TRP A1693      72.697  18.681-129.029  1.00  0.00           C  
ATOM   2684  C   TRP A1693      74.190  18.414-129.098  1.00  0.00           C  
ATOM   2685  O   TRP A1693      74.960  19.335-129.339  1.00  0.00           O  
ATOM   2686  CB  TRP A1693      72.219  19.105-130.406  1.00  0.00           C  
ATOM   2687  CG  TRP A1693      70.760  19.134-130.513  1.00  0.00           C  
ATOM   2688  CD1 TRP A1693      69.953  20.227-130.416  1.00  0.00           C  
ATOM   2689  CD2 TRP A1693      69.902  18.011-130.727  1.00  0.00           C  
ATOM   2690  NE1 TRP A1693      68.641  19.854-130.562  1.00  0.00           N  
ATOM   2691  CE2 TRP A1693      68.581  18.499-130.764  1.00  0.00           C  
ATOM   2692  CE3 TRP A1693      70.122  16.639-130.900  1.00  0.00           C  
ATOM   2693  CZ2 TRP A1693      67.482  17.665-130.961  1.00  0.00           C  
ATOM   2694  CZ3 TRP A1693      69.026  15.812-131.102  1.00  0.00           C  
ATOM   2695  CH2 TRP A1693      67.723  16.330-131.130  1.00  0.00           C  
ATOM   2696  N   ILE A1700      74.587  17.156-128.894  1.00  0.00           N  
ATOM   2697  CA  ILE A1700      75.995  16.760-128.949  1.00  0.00           C  
ATOM   2698  C   ILE A1700      76.170  15.563-129.879  1.00  0.00           C  
ATOM   2699  O   ILE A1700      75.314  14.677-129.906  1.00  0.00           O  
ATOM   2700  CB  ILE A1700      76.556  16.398-127.542  1.00  0.00           C  
ATOM   2701  CG1 ILE A1700      75.762  15.252-126.899  1.00  0.00           C  
ATOM   2702  CG2 ILE A1700      76.538  17.608-126.622  1.00  0.00           C  
ATOM   2703  CD1 ILE A1700      76.370  14.748-125.614  1.00  0.00           C  
ATOM   2704  N   GLU A1701      77.276  15.535-130.628  1.00  0.00           N  
ATOM   2705  CA  GLU A1701      77.584  14.388-131.481  1.00  0.00           C  
ATOM   2706  C   GLU A1701      78.040  13.213-130.632  1.00  0.00           C  
ATOM   2707  O   GLU A1701      78.843  13.372-129.715  1.00  0.00           O  
ATOM   2708  CB  GLU A1701      78.630  14.711-132.557  1.00  0.00           C  
ATOM   2709  CG  GLU A1701      80.042  15.020-132.065  1.00  0.00           C  
ATOM   2710  CD  GLU A1701      81.121  14.580-133.048  1.00  0.00           C  
ATOM   2711  OE1 GLU A1701      82.017  15.403-133.349  1.00  0.00           O  
ATOM   2712  OE2 GLU A1701      81.073  13.415-133.514  1.00  0.00           O  
ATOM   2713  N   ILE A1702      77.500  12.038-130.929  1.00  0.00           N  
ATOM   2714  CA  ILE A1702      77.819  10.837-130.168  1.00  0.00           C  
ATOM   2715  C   ILE A1702      78.304   9.712-131.079  1.00  0.00           C  
ATOM   2716  O   ILE A1702      79.000   8.808-130.628  1.00  0.00           O  
ATOM   2717  CB  ILE A1702      76.623  10.405-129.281  1.00  0.00           C  
ATOM   2718  CG1 ILE A1702      75.395  10.036-130.124  1.00  0.00           C  
ATOM   2719  CG2 ILE A1702      76.272  11.528-128.298  1.00  0.00           C  
ATOM   2720  CD1 ILE A1702      74.124   9.839-129.316  1.00  0.00           C  
ATOM   2721  N   VAL A1703      77.940   9.778-132.357  1.00  0.00           N  
ATOM   2722  CA  VAL A1703      78.498   8.901-133.381  1.00  0.00           C  
ATOM   2723  C   VAL A1703      78.717   9.691-134.670  1.00  0.00           C  
ATOM   2724  O   VAL A1703      77.776  10.277-135.201  1.00  0.00           O  
ATOM   2725  CB  VAL A1703      77.555   7.739-133.700  1.00  0.00           C  
ATOM   2726  CG1 VAL A1703      78.188   6.811-134.736  1.00  0.00           C  
ATOM   2727  CG2 VAL A1703      77.200   6.990-132.442  1.00  0.00           C  
ATOM   2728  N   GLY A1704      79.954   9.720-135.164  1.00  0.00           N  
ATOM   2729  CA  GLY A1704      80.234  10.281-136.484  1.00  0.00           C  
ATOM   2730  C   GLY A1704      80.068   9.206-137.548  1.00  0.00           C  
ATOM   2731  O   GLY A1704      80.238   8.014-137.266  1.00  0.00           O  
ATOM   2732  N   CYS A1705      79.717   9.616-138.763  1.00  0.00           N  
ATOM   2733  CA  CYS A1705      79.645   8.684-139.891  1.00  0.00           C  
ATOM   2734  C   CYS A1705      80.016   9.364-141.220  1.00  0.00           C  
ATOM   2735  O   CYS A1705      79.152   9.903-141.914  1.00  0.00           O  
ATOM   2736  CB  CYS A1705      78.256   8.054-139.973  1.00  0.00           C  
ATOM   2737  SG  CYS A1705      78.188   6.648-141.100  1.00  0.00           S  
ATOM   2738  N   ALA A1706      81.304   9.320-141.566  1.00  0.00           N  
ATOM   2739  CA  ALA A1706      81.823  10.016-142.744  1.00  0.00           C  
ATOM   2740  C   ALA A1706      81.923   9.106-143.966  1.00  0.00           C  
ATOM   2741  O   ALA A1706      82.275   7.929-143.855  1.00  0.00           O  
ATOM   2742  CB  ALA A1706      83.179  10.627-142.442  1.00  0.00           C  
ATOM   2743  N   ASP A1707      81.613   9.675-145.128  1.00  0.00           N  
ATOM   2744  CA  ASP A1707      81.751   9.003-146.413  1.00  0.00           C  
ATOM   2745  C   ASP A1707      82.869   9.725-147.152  1.00  0.00           C  
ATOM   2746  O   ASP A1707      82.751  10.913-147.419  1.00  0.00           O  
ATOM   2747  CB  ASP A1707      80.433   9.097-147.187  1.00  0.00           C  
ATOM   2748  CG  ASP A1707      80.403   8.217-148.425  1.00  0.00           C  
ATOM   2749  OD1 ASP A1707      81.482   7.853-148.944  1.00  0.00           O  
ATOM   2750  OD2 ASP A1707      79.285   7.891-148.889  1.00  0.00           O  
ATOM   2751  N   ARG A1708      83.951   9.015-147.468  1.00  0.00           N  
ATOM   2752  CA  ARG A1708      85.134   9.626-148.082  1.00  0.00           C  
ATOM   2753  C   ARG A1708      85.575   8.904-149.345  1.00  0.00           C  
ATOM   2754  O   ARG A1708      85.432   7.692-149.448  1.00  0.00           O  
ATOM   2755  CB  ARG A1708      86.310   9.614-147.108  1.00  0.00           C  
ATOM   2756  CG  ARG A1708      86.029  10.192-145.745  1.00  0.00           C  
ATOM   2757  CD  ARG A1708      87.317  10.267-144.924  1.00  0.00           C  
ATOM   2758  NE  ARG A1708      87.103  10.903-143.625  1.00  0.00           N  
ATOM   2759  CZ  ARG A1708      86.917  12.210-143.441  1.00  0.00           C  
ATOM   2760  NH1 ARG A1708      86.946  13.062-144.461  1.00  0.00           N  
ATOM   2761  NH2 ARG A1708      86.721  12.676-142.214  1.00  0.00           N  
ATOM   2762  N   SER A1709      86.139   9.663-150.285  1.00  0.00           N  
ATOM   2763  CA  SER A1709      86.701   9.123-151.529  1.00  0.00           C  
ATOM   2764  C   SER A1709      88.228   9.214-151.507  1.00  0.00           C  
ATOM   2765  O   SER A1709      88.917   8.229-151.772  1.00  0.00           O  
ATOM   2766  CB  SER A1709      86.159   9.893-152.738  1.00  0.00           C  
ATOM   2767  OG  SER A1709      84.744   9.967-152.716  1.00  0.00           O  
ATOM   2768  N   CYS A1710      88.739  10.410-151.213  1.00  0.00           N  
ATOM   2769  CA  CYS A1710      90.171  10.654-151.010  1.00  0.00           C  
ATOM   2770  C   CYS A1710      90.423  10.876-149.525  1.00  0.00           C  
ATOM   2771  O   CYS A1710      89.750  11.695-148.890  1.00  0.00           O  
ATOM   2772  CB  CYS A1710      90.629  11.893-151.778  1.00  0.00           C  
ATOM   2773  SG  CYS A1710      90.498  11.760-153.565  1.00  0.00           S  
ATOM   2774  N   TYR A1711      91.392  10.152-148.971  1.00  0.00           N  
ATOM   2775  CA  TYR A1711      91.652  10.197-147.531  1.00  0.00           C  
ATOM   2776  C   TYR A1711      93.030   9.599-147.207  1.00  0.00           C  
ATOM   2777  O   TYR A1711      93.884   9.485-148.096  1.00  0.00           O  
ATOM   2778  CB  TYR A1711      90.509   9.499-146.771  1.00  0.00           C  
ATOM   2779  CG  TYR A1711      90.298   8.061-147.177  1.00  0.00           C  
ATOM   2780  CD1 TYR A1711      90.801   7.021-146.399  1.00  0.00           C  
ATOM   2781  CD2 TYR A1711      89.606   7.739-148.345  1.00  0.00           C  
ATOM   2782  CE1 TYR A1711      90.619   5.704-146.766  1.00  0.00           C  
ATOM   2783  CE2 TYR A1711      89.420   6.425-148.722  1.00  0.00           C  
ATOM   2784  CZ  TYR A1711      89.930   5.408-147.925  1.00  0.00           C  
ATOM   2785  OH  TYR A1711      89.757   4.089-148.276  1.00  0.00           O  
ATOM   2786  N   ASP A1725      93.235   9.218-145.947  1.00  0.00           N  
ATOM   2787  CA  ASP A1725      94.567   8.919-145.411  1.00  0.00           C  
ATOM   2788  C   ASP A1725      95.277   7.751-146.094  1.00  0.00           C  
ATOM   2789  O   ASP A1725      96.507   7.741-146.193  1.00  0.00           O  
ATOM   2790  CB  ASP A1725      94.471   8.642-143.911  1.00  0.00           C  
ATOM   2791  CG  ASP A1725      93.802   9.770-143.155  1.00  0.00           C  
ATOM   2792  OD1 ASP A1725      94.500  10.735-142.774  1.00  0.00           O  
ATOM   2793  OD2 ASP A1725      92.573   9.688-142.947  1.00  0.00           O  
ATOM   2794  N   LEU A1726      94.499   6.774-146.556  1.00  0.00           N  
ATOM   2795  CA  LEU A1726      95.040   5.574-147.201  1.00  0.00           C  
ATOM   2796  C   LEU A1726      96.010   5.913-148.335  1.00  0.00           C  
ATOM   2797  O   LEU A1726      97.032   5.246-148.509  1.00  0.00           O  
ATOM   2798  CB  LEU A1726      93.894   4.701-147.732  1.00  0.00           C  
ATOM   2799  CG  LEU A1726      94.225   3.258-148.112  1.00  0.00           C  
ATOM   2800  CD1 LEU A1726      94.564   2.443-146.872  1.00  0.00           C  
ATOM   2801  CD2 LEU A1726      93.058   2.642-148.855  1.00  0.00           C  
ATOM   2802  N   SER A1727      95.689   6.951-149.101  1.00  0.00           N  
ATOM   2803  CA  SER A1727      96.545   7.378-150.205  1.00  0.00           C  
ATOM   2804  C   SER A1727      97.787   8.131-149.720  1.00  0.00           C  
ATOM   2805  O   SER A1727      98.848   8.045-150.336  1.00  0.00           O  
ATOM   2806  CB  SER A1727      95.753   8.238-151.188  1.00  0.00           C  
ATOM   2807  OG  SER A1727      94.718   7.476-151.785  1.00  0.00           O  
ATOM   2808  N   CYS A1728      97.651   8.870-148.622  1.00  0.00           N  
ATOM   2809  CA  CYS A1728      98.781   9.589-148.037  1.00  0.00           C  
ATOM   2810  C   CYS A1728      99.841   8.628-147.507  1.00  0.00           C  
ATOM   2811  O   CYS A1728     101.027   8.780-147.808  1.00  0.00           O  
ATOM   2812  CB  CYS A1728      98.306  10.498-146.907  1.00  0.00           C  
ATOM   2813  SG  CYS A1728      97.242  11.831-147.460  1.00  0.00           S  
ATOM   2814  N   HIS A1729      99.404   7.644-146.720  1.00  0.00           N  
ATOM   2815  CA  HIS A1729     100.300   6.608-146.191  1.00  0.00           C  
ATOM   2816  C   HIS A1729     100.963   5.799-147.305  1.00  0.00           C  
ATOM   2817  O   HIS A1729     102.120   5.388-147.176  1.00  0.00           O  
ATOM   2818  CB  HIS A1729      99.548   5.654-145.263  1.00  0.00           C  
ATOM   2819  CG  HIS A1729      99.068   6.294-144.000  1.00  0.00           C  
ATOM   2820  ND1 HIS A1729      99.920   6.923-143.118  1.00  0.00           N  
ATOM   2821  CD2 HIS A1729      97.828   6.390-143.464  1.00  0.00           C  
ATOM   2822  CE1 HIS A1729      99.223   7.387-142.094  1.00  0.00           C  
ATOM   2823  NE2 HIS A1729      97.952   7.076-142.279  1.00  0.00           N  
ATOM   2824  N   ALA A1730     100.224   5.572-148.389  1.00  0.00           N  
ATOM   2825  CA  ALA A1730     100.745   4.836-149.532  1.00  0.00           C  
ATOM   2826  C   ALA A1730     102.011   5.490-150.090  1.00  0.00           C  
ATOM   2827  O   ALA A1730     103.059   4.847-150.150  1.00  0.00           O  
ATOM   2828  CB  ALA A1730      99.683   4.714-150.611  1.00  0.00           C  
ATOM   2829  N   ARG A1731     101.923   6.762-150.479  1.00  0.00           N  
ATOM   2830  CA  ARG A1731     103.086   7.464-151.051  1.00  0.00           C  
ATOM   2831  C   ARG A1731     104.125   7.843-149.992  1.00  0.00           C  
ATOM   2832  O   ARG A1731     105.314   7.951-150.301  1.00  0.00           O  
ATOM   2833  CB  ARG A1731     102.673   8.694-151.880  1.00  0.00           C  
ATOM   2834  CG  ARG A1731     101.941   9.787-151.114  1.00  0.00           C  
ATOM   2835  CD  ARG A1731     101.586  10.985-152.010  1.00  0.00           C  
ATOM   2836  NE  ARG A1731     100.325  11.606-151.594  1.00  0.00           N  
ATOM   2837  CZ  ARG A1731     100.150  12.329-150.484  1.00  0.00           C  
ATOM   2838  NH1 ARG A1731     101.157  12.556-149.641  1.00  0.00           N  
ATOM   2839  NH2 ARG A1731      98.950  12.831-150.209  1.00  0.00           N  
ATOM   2840  N   ALA A1732     103.680   8.039-148.751  1.00  0.00           N  
ATOM   2841  CA  ALA A1732     104.597   8.282-147.634  1.00  0.00           C  
ATOM   2842  C   ALA A1732     105.573   7.118-147.448  1.00  0.00           C  
ATOM   2843  O   ALA A1732     106.751   7.331-147.168  1.00  0.00           O  
ATOM   2844  CB  ALA A1732     103.819   8.525-146.348  1.00  0.00           C  
ATOM   2845  N   THR A1733     105.076   5.895-147.625  1.00  0.00           N  
ATOM   2846  CA  THR A1733     105.845   4.674-147.370  1.00  0.00           C  
ATOM   2847  C   THR A1733     106.290   3.929-148.633  1.00  0.00           C  
ATOM   2848  O   THR A1733     107.054   2.968-148.537  1.00  0.00           O  
ATOM   2849  CB  THR A1733     105.009   3.686-146.538  1.00  0.00           C  
ATOM   2850  OG1 THR A1733     103.814   3.353-147.257  1.00  0.00           O  
ATOM   2851  CG2 THR A1733     104.640   4.288-145.181  1.00  0.00           C  
ATOM   2852  N   LYS A1734     105.804   4.362-149.799  1.00  0.00           N  
ATOM   2853  CA  LYS A1734     106.026   3.668-151.083  1.00  0.00           C  
ATOM   2854  C   LYS A1734     105.467   2.235-151.103  1.00  0.00           C  
ATOM   2855  O   LYS A1734     105.972   1.377-151.830  1.00  0.00           O  
ATOM   2856  CB  LYS A1734     107.515   3.650-151.465  1.00  0.00           C  
ATOM   2857  CG  LYS A1734     108.202   5.009-151.483  1.00  0.00           C  
ATOM   2858  CD  LYS A1734     109.665   4.852-151.892  1.00  0.00           C  
ATOM   2859  CE  LYS A1734     110.419   6.170-151.866  1.00  0.00           C  
ATOM   2860  NZ  LYS A1734     110.569   6.692-150.479  1.00  0.00           N  
ATOM   2861  N   VAL A1735     104.428   1.986-150.307  1.00  0.00           N  
ATOM   2862  CA  VAL A1735     103.762   0.686-150.262  1.00  0.00           C  
ATOM   2863  C   VAL A1735     102.339   0.857-150.799  1.00  0.00           C  
ATOM   2864  O   VAL A1735     101.547   1.597-150.215  1.00  0.00           O  
ATOM   2865  CB  VAL A1735     103.697   0.123-148.823  1.00  0.00           C  
ATOM   2866  CG1 VAL A1735     103.093  -1.277-148.820  1.00  0.00           C  
ATOM   2867  CG2 VAL A1735     105.078   0.111-148.189  1.00  0.00           C  
ATOM   2868  N   PRO A1736     102.008   0.180-151.916  1.00  0.00           N  
ATOM   2869  CA  PRO A1736     100.692   0.376-152.525  1.00  0.00           C  
ATOM   2870  C   PRO A1736      99.549  -0.149-151.657  1.00  0.00           C  
ATOM   2871  O   PRO A1736      99.462  -1.353-151.407  1.00  0.00           O  
ATOM   2872  CB  PRO A1736     100.787  -0.414-153.835  1.00  0.00           C  
ATOM   2873  CG  PRO A1736     101.838  -1.431-153.596  1.00  0.00           C  
ATOM   2874  CD  PRO A1736     102.823  -0.794-152.666  1.00  0.00           C  
ATOM   2875  N   LEU A1737      98.693   0.767-151.205  1.00  0.00           N  
ATOM   2876  CA  LEU A1737      97.518   0.431-150.410  1.00  0.00           C  
ATOM   2877  C   LEU A1737      96.263   0.557-151.276  1.00  0.00           C  
ATOM   2878  O   LEU A1737      95.451   1.471-151.105  1.00  0.00           O  
ATOM   2879  CB  LEU A1737      97.438   1.342-149.180  1.00  0.00           C  
ATOM   2880  CG  LEU A1737      98.653   1.298-148.245  1.00  0.00           C  
ATOM   2881  CD1 LEU A1737      98.462   2.251-147.080  1.00  0.00           C  
ATOM   2882  CD2 LEU A1737      98.920  -0.118-147.739  1.00  0.00           C  
ATOM   2883  N   VAL A1738      96.120  -0.382-152.206  1.00  0.00           N  
ATOM   2884  CA  VAL A1738      95.029  -0.377-153.180  1.00  0.00           C  
ATOM   2885  C   VAL A1738      94.439  -1.776-153.339  1.00  0.00           C  
ATOM   2886  O   VAL A1738      95.053  -2.764-152.937  1.00  0.00           O  
ATOM   2887  CB  VAL A1738      95.523   0.123-154.563  1.00  0.00           C  
ATOM   2888  CG1 VAL A1738      95.994   1.570-154.471  1.00  0.00           C  
ATOM   2889  CG2 VAL A1738      96.644  -0.768-155.099  1.00  0.00           C  
ATOM   2890  N   ALA A1739      93.247  -1.847-153.925  1.00  0.00           N  
ATOM   2891  CA  ALA A1739      92.597  -3.122-154.221  1.00  0.00           C  
ATOM   2892  C   ALA A1739      92.731  -3.418-155.708  1.00  0.00           C  
ATOM   2893  O   ALA A1739      92.813  -2.501-156.525  1.00  0.00           O  
ATOM   2894  CB  ALA A1739      91.138  -3.080-153.815  1.00  0.00           C  
ATOM   2895  N   GLU A1740      92.752  -4.703-156.051  1.00  0.00           N  
ATOM   2896  CA  GLU A1740      92.980  -5.147-157.424  1.00  0.00           C  
ATOM   2897  C   GLU A1740      91.813  -6.018-157.889  1.00  0.00           C  
ATOM   2898  O   GLU A1740      91.645  -7.136-157.401  1.00  0.00           O  
ATOM   2899  CB  GLU A1740      94.293  -5.935-157.483  1.00  0.00           C  
ATOM   2900  CG  GLU A1740      94.665  -6.485-158.855  1.00  0.00           C  
ATOM   2901  CD  GLU A1740      95.977  -7.260-158.845  1.00  0.00           C  
ATOM   2902  OE1 GLU A1740      96.583  -7.399-157.759  1.00  0.00           O  
ATOM   2903  OE2 GLU A1740      96.402  -7.731-159.927  1.00  0.00           O  
ATOM   2904  N   LYS A1741      91.008  -5.503-158.820  1.00  0.00           N  
ATOM   2905  CA  LYS A1741      89.864  -6.256-159.361  1.00  0.00           C  
ATOM   2906  C   LYS A1741      90.104  -6.704-160.810  1.00  0.00           C  
ATOM   2907  O   LYS A1741      90.223  -5.869-161.712  1.00  0.00           O  
ATOM   2908  CB  LYS A1741      88.551  -5.456-159.246  1.00  0.00           C  
ATOM   2909  CG  LYS A1741      88.452  -4.194-160.100  1.00  0.00           C  
ATOM   2910  CD  LYS A1741      87.248  -3.329-159.721  1.00  0.00           C  
ATOM   2911  CE  LYS A1741      85.925  -3.955-160.138  1.00  0.00           C  
ATOM   2912  NZ  LYS A1741      84.790  -2.992-160.012  1.00  0.00           N  
ATOM   2913  N   PRO A1742      90.211  -8.030-161.033  1.00  0.00           N  
ATOM   2914  CA  PRO A1742      90.213  -8.567-162.384  1.00  0.00           C  
ATOM   2915  C   PRO A1742      88.799  -8.926-162.824  1.00  0.00           C  
ATOM   2916  O   PRO A1742      88.511  -8.932-164.017  1.00  0.00           O  
ATOM   2917  CB  PRO A1742      91.077  -9.821-162.253  1.00  0.00           C  
ATOM   2918  CG  PRO A1742      90.835 -10.296-160.851  1.00  0.00           C  
ATOM   2919  CD  PRO A1742      90.367  -9.104-160.033  1.00  0.00           C  
ATOM   2920  N   TYR A1765      92.196  -8.007-167.612  1.00  0.00           N  
ATOM   2921  CA  TYR A1765      91.555  -7.003-166.778  1.00  0.00           C  
ATOM   2922  C   TYR A1765      92.217  -6.983-165.402  1.00  0.00           C  
ATOM   2923  O   TYR A1765      92.207  -7.987-164.689  1.00  0.00           O  
ATOM   2924  CB  TYR A1765      90.056  -7.301-166.649  1.00  0.00           C  
ATOM   2925  CG  TYR A1765      89.233  -6.160-166.086  1.00  0.00           C  
ATOM   2926  CD1 TYR A1765      88.603  -5.246-166.927  1.00  0.00           C  
ATOM   2927  CD2 TYR A1765      89.076  -6.001-164.711  1.00  0.00           C  
ATOM   2928  CE1 TYR A1765      87.844  -4.200-166.410  1.00  0.00           C  
ATOM   2929  CE2 TYR A1765      88.323  -4.966-164.184  1.00  0.00           C  
ATOM   2930  CZ  TYR A1765      87.710  -4.067-165.034  1.00  0.00           C  
ATOM   2931  OH  TYR A1765      86.963  -3.040-164.502  1.00  0.00           O  
ATOM   2932  N   VAL A1767      92.817  -5.846-165.053  1.00  0.00           N  
ATOM   2933  CA  VAL A1767      93.378  -5.620-163.716  1.00  0.00           C  
ATOM   2934  C   VAL A1767      93.299  -4.133-163.393  1.00  0.00           C  
ATOM   2935  O   VAL A1767      94.161  -3.351-163.805  1.00  0.00           O  
ATOM   2936  CB  VAL A1767      94.850  -6.102-163.589  1.00  0.00           C  
ATOM   2937  CG1 VAL A1767      94.905  -7.564-163.157  1.00  0.00           C  
ATOM   2938  CG2 VAL A1767      95.617  -5.878-164.893  1.00  0.00           C  
ATOM   2939  N   GLU A1768      92.249  -3.754-162.668  1.00  0.00           N  
ATOM   2940  CA  GLU A1768      92.005  -2.360-162.326  1.00  0.00           C  
ATOM   2941  C   GLU A1768      92.474  -2.061-160.906  1.00  0.00           C  
ATOM   2942  O   GLU A1768      92.239  -2.841-159.983  1.00  0.00           O  
ATOM   2943  CB  GLU A1768      90.518  -2.035-162.474  1.00  0.00           C  
ATOM   2944  CG  GLU A1768      90.157  -0.569-162.233  1.00  0.00           C  
ATOM   2945  CD  GLU A1768      88.672  -0.291-162.411  1.00  0.00           C  
ATOM   2946  OE1 GLU A1768      88.064  -0.857-163.344  1.00  0.00           O  
ATOM   2947  OE2 GLU A1768      88.114   0.497-161.618  1.00  0.00           O  
ATOM   2948  N   GLU A1770      93.147  -0.925-160.752  1.00  0.00           N  
ATOM   2949  CA  GLU A1770      93.536  -0.411-159.447  1.00  0.00           C  
ATOM   2950  C   GLU A1770      92.310   0.244-158.823  1.00  0.00           C  
ATOM   2951  O   GLU A1770      91.768   1.197-159.379  1.00  0.00           O  
ATOM   2952  CB  GLU A1770      94.666   0.612-159.606  1.00  0.00           C  
ATOM   2953  CG  GLU A1770      95.039   1.385-158.345  1.00  0.00           C  
ATOM   2954  CD  GLU A1770      95.999   2.533-158.620  1.00  0.00           C  
ATOM   2955  OE1 GLU A1770      95.987   3.513-157.842  1.00  0.00           O  
ATOM   2956  OE2 GLU A1770      96.760   2.461-159.611  1.00  0.00           O  
ATOM   2957  N   VAL A1771      91.873  -0.272-157.678  1.00  0.00           N  
ATOM   2958  CA  VAL A1771      90.706   0.263-156.982  1.00  0.00           C  
ATOM   2959  C   VAL A1771      91.130   0.920-155.675  1.00  0.00           C  
ATOM   2960  O   VAL A1771      91.658   0.254-154.784  1.00  0.00           O  
ATOM   2961  CB  VAL A1771      89.680  -0.842-156.665  1.00  0.00           C  
ATOM   2962  CG1 VAL A1771      88.350  -0.228-156.254  1.00  0.00           C  
ATOM   2963  CG2 VAL A1771      89.499  -1.754-157.863  1.00  0.00           C  
ATOM   2964  N   VAL A1772      90.908   2.229-155.581  1.00  0.00           N  
ATOM   2965  CA  VAL A1772      91.131   2.983-154.345  1.00  0.00           C  
ATOM   2966  C   VAL A1772      89.791   3.114-153.632  1.00  0.00           C  
ATOM   2967  O   VAL A1772      88.956   3.930-154.033  1.00  0.00           O  
ATOM   2968  CB  VAL A1772      91.746   4.391-154.599  1.00  0.00           C  
ATOM   2969  CG1 VAL A1772      93.269   4.296-154.673  1.00  0.00           C  
ATOM   2970  CG2 VAL A1772      91.165   5.047-155.867  1.00  0.00           C  
ATOM   2971  N   PRO A1773      89.576   2.314-152.570  1.00  0.00           N  
ATOM   2972  CA  PRO A1773      88.221   2.210-152.031  1.00  0.00           C  
ATOM   2973  C   PRO A1773      87.718   3.504-151.419  1.00  0.00           C  
ATOM   2974  O   PRO A1773      88.515   4.338-150.992  1.00  0.00           O  
ATOM   2975  CB  PRO A1773      88.344   1.131-150.945  1.00  0.00           C  
ATOM   2976  CG  PRO A1773      89.652   0.472-151.170  1.00  0.00           C  
ATOM   2977  CD  PRO A1773      90.526   1.494-151.799  1.00  0.00           C  
ATOM   2978  N   ASN A1774      86.400   3.671-151.416  1.00  0.00           N  
ATOM   2979  CA  ASN A1774      85.752   4.687-150.599  1.00  0.00           C  
ATOM   2980  C   ASN A1774      85.596   4.091-149.216  1.00  0.00           C  
ATOM   2981  O   ASN A1774      85.755   2.883-149.044  1.00  0.00           O  
ATOM   2982  CB  ASN A1774      84.375   5.061-151.157  1.00  0.00           C  
ATOM   2983  CG  ASN A1774      84.455   5.885-152.431  1.00  0.00           C  
ATOM   2984  OD1 ASN A1774      85.532   6.081-153.004  1.00  0.00           O  
ATOM   2985  ND2 ASN A1774      83.306   6.372-152.882  1.00  0.00           N  
ATOM   2986  N   VAL A1775      85.291   4.931-148.233  1.00  0.00           N  
ATOM   2987  CA  VAL A1775      85.031   4.448-146.880  1.00  0.00           C  
ATOM   2988  C   VAL A1775      83.813   5.110-146.262  1.00  0.00           C  
ATOM   2989  O   VAL A1775      83.606   6.307-146.420  1.00  0.00           O  
ATOM   2990  CB  VAL A1775      86.240   4.670-145.934  1.00  0.00           C  
ATOM   2991  CG1 VAL A1775      87.335   3.687-146.242  1.00  0.00           C  
ATOM   2992  CG2 VAL A1775      86.758   6.097-146.036  1.00  0.00           C  
ATOM   2993  N   ILE A1776      83.004   4.315-145.572  1.00  0.00           N  
ATOM   2994  CA  ILE A1776      82.059   4.844-144.604  1.00  0.00           C  
ATOM   2995  C   ILE A1776      82.688   4.597-143.237  1.00  0.00           C  
ATOM   2996  O   ILE A1776      83.113   3.478-142.940  1.00  0.00           O  
ATOM   2997  CB  ILE A1776      80.696   4.158-144.691  1.00  0.00           C  
ATOM   2998  CG1 ILE A1776      80.207   4.111-146.140  1.00  0.00           C  
ATOM   2999  CG2 ILE A1776      79.688   4.893-143.839  1.00  0.00           C  
ATOM   3000  CD1 ILE A1776      80.099   5.458-146.795  1.00  0.00           C  
ATOM   3001  N   GLU A1777      82.755   5.638-142.410  1.00  0.00           N  
ATOM   3002  CA  GLU A1777      83.481   5.575-141.141  1.00  0.00           C  
ATOM   3003  C   GLU A1777      82.611   5.861-139.909  1.00  0.00           C  
ATOM   3004  O   GLU A1777      82.683   6.951-139.346  1.00  0.00           O  
ATOM   3005  CB  GLU A1777      84.635   6.575-141.166  1.00  0.00           C  
ATOM   3006  CG  GLU A1777      85.561   6.466-142.360  1.00  0.00           C  
ATOM   3007  CD  GLU A1777      86.617   7.555-142.356  1.00  0.00           C  
ATOM   3008  OE1 GLU A1777      86.237   8.737-142.227  1.00  0.00           O  
ATOM   3009  OE2 GLU A1777      87.819   7.238-142.474  1.00  0.00           O  
ATOM   3010  N   PRO A1778      81.787   4.887-139.484  1.00  0.00           N  
ATOM   3011  CA  PRO A1778      81.079   5.007-138.209  1.00  0.00           C  
ATOM   3012  C   PRO A1778      82.027   5.069-137.005  1.00  0.00           C  
ATOM   3013  O   PRO A1778      82.797   4.141-136.779  1.00  0.00           O  
ATOM   3014  CB  PRO A1778      80.224   3.732-138.154  1.00  0.00           C  
ATOM   3015  CG  PRO A1778      80.136   3.266-139.534  1.00  0.00           C  
ATOM   3016  CD  PRO A1778      81.428   3.644-140.180  1.00  0.00           C  
ATOM   3017  N   SER A1779      81.951   6.158-136.246  1.00  0.00           N  
ATOM   3018  CA  SER A1779      82.837   6.395-135.119  1.00  0.00           C  
ATOM   3019  C   SER A1779      82.019   6.679-133.858  1.00  0.00           C  
ATOM   3020  O   SER A1779      81.344   7.706-133.768  1.00  0.00           O  
ATOM   3021  CB  SER A1779      83.740   7.577-135.434  1.00  0.00           C  
ATOM   3022  OG  SER A1779      84.741   7.726-134.451  1.00  0.00           O  
ATOM   3023  N   PHE A1782      82.103   5.775-132.886  1.00  0.00           N  
ATOM   3024  CA  PHE A1782      81.239   5.796-131.708  1.00  0.00           C  
ATOM   3025  C   PHE A1782      81.968   6.267-130.454  1.00  0.00           C  
ATOM   3026  O   PHE A1782      82.937   5.654-130.022  1.00  0.00           O  
ATOM   3027  CB  PHE A1782      80.684   4.398-131.443  1.00  0.00           C  
ATOM   3028  CG  PHE A1782      79.826   3.857-132.554  1.00  0.00           C  
ATOM   3029  CD1 PHE A1782      80.398   3.397-133.736  1.00  0.00           C  
ATOM   3030  CD2 PHE A1782      78.447   3.784-132.408  1.00  0.00           C  
ATOM   3031  CE1 PHE A1782      79.618   2.884-134.751  1.00  0.00           C  
ATOM   3032  CE2 PHE A1782      77.662   3.267-133.419  1.00  0.00           C  
ATOM   3033  CZ  PHE A1782      78.252   2.817-134.598  1.00  0.00           C  
ATOM   3034  N   GLY A1783      81.477   7.347-129.864  1.00  0.00           N  
ATOM   3035  CA  GLY A1783      82.034   7.865-128.632  1.00  0.00           C  
ATOM   3036  C   GLY A1783      81.292   7.245-127.478  1.00  0.00           C  
ATOM   3037  O   GLY A1783      80.277   7.771-127.027  1.00  0.00           O  
ATOM   3038  N   LEU A1784      81.812   6.124-126.999  1.00  0.00           N  
ATOM   3039  CA  LEU A1784      81.121   5.315-126.008  1.00  0.00           C  
ATOM   3040  C   LEU A1784      80.757   6.093-124.750  1.00  0.00           C  
ATOM   3041  O   LEU A1784      79.635   6.003-124.271  1.00  0.00           O  
ATOM   3042  CB  LEU A1784      81.965   4.094-125.656  1.00  0.00           C  
ATOM   3043  CG  LEU A1784      82.192   3.118-126.816  1.00  0.00           C  
ATOM   3044  CD1 LEU A1784      83.044   1.924-126.376  1.00  0.00           C  
ATOM   3045  CD2 LEU A1784      80.852   2.647-127.385  1.00  0.00           C  
ATOM   3046  N   GLY A1785      81.690   6.875-124.228  1.00  0.00           N  
ATOM   3047  CA  GLY A1785      81.416   7.689-123.042  1.00  0.00           C  
ATOM   3048  C   GLY A1785      80.228   8.621-123.215  1.00  0.00           C  
ATOM   3049  O   GLY A1785      79.372   8.713-122.341  1.00  0.00           O  
ATOM   3050  N   ARG A1786      80.179   9.312-124.349  1.00  0.00           N  
ATOM   3051  CA  ARG A1786      79.065  10.199-124.660  1.00  0.00           C  
ATOM   3052  C   ARG A1786      77.743   9.457-124.853  1.00  0.00           C  
ATOM   3053  O   ARG A1786      76.674   9.980-124.526  1.00  0.00           O  
ATOM   3054  CB  ARG A1786      79.371  10.998-125.919  1.00  0.00           C  
ATOM   3055  CG  ARG A1786      80.456  12.021-125.723  1.00  0.00           C  
ATOM   3056  CD  ARG A1786      80.544  12.962-126.900  1.00  0.00           C  
ATOM   3057  NE  ARG A1786      81.375  14.113-126.575  1.00  0.00           N  
ATOM   3058  CZ  ARG A1786      81.385  15.253-127.258  1.00  0.00           C  
ATOM   3059  NH1 ARG A1786      80.625  15.406-128.333  1.00  0.00           N  
ATOM   3060  NH2 ARG A1786      82.175  16.247-126.872  1.00  0.00           N  
ATOM   3061  N   ILE A1787      77.813   8.253-125.411  1.00  0.00           N  
ATOM   3062  CA  ILE A1787      76.617   7.440-125.592  1.00  0.00           C  
ATOM   3063  C   ILE A1787      76.054   7.085-124.218  1.00  0.00           C  
ATOM   3064  O   ILE A1787      74.857   7.199-123.975  1.00  0.00           O  
ATOM   3065  CB  ILE A1787      76.911   6.158-126.406  1.00  0.00           C  
ATOM   3066  CG1 ILE A1787      77.250   6.517-127.856  1.00  0.00           C  
ATOM   3067  CG2 ILE A1787      75.716   5.214-126.359  1.00  0.00           C  
ATOM   3068  CD1 ILE A1787      77.834   5.368-128.653  1.00  0.00           C  
ATOM   3069  N   MET A1788      76.945   6.686-123.323  1.00  0.00           N  
ATOM   3070  CA  MET A1788      76.590   6.316-121.963  1.00  0.00           C  
ATOM   3071  C   MET A1788      75.998   7.516-121.211  1.00  0.00           C  
ATOM   3072  O   MET A1788      74.930   7.413-120.591  1.00  0.00           O  
ATOM   3073  CB  MET A1788      77.839   5.817-121.254  1.00  0.00           C  
ATOM   3074  CG  MET A1788      77.612   4.809-120.156  1.00  0.00           C  
ATOM   3075  SD  MET A1788      79.215   4.207-119.580  1.00  0.00           S  
ATOM   3076  CE  MET A1788      80.007   3.761-121.141  1.00  0.00           C  
ATOM   3077  N   TYR A1789      76.670   8.663-121.286  1.00  0.00           N  
ATOM   3078  CA  TYR A1789      76.157   9.857-120.625  1.00  0.00           C  
ATOM   3079  C   TYR A1789      74.764  10.222-121.107  1.00  0.00           C  
ATOM   3080  O   TYR A1789      73.949  10.681-120.318  1.00  0.00           O  
ATOM   3081  CB  TYR A1789      77.066  11.075-120.796  1.00  0.00           C  
ATOM   3082  CG  TYR A1789      76.546  12.229-119.972  1.00  0.00           C  
ATOM   3083  CD1 TYR A1789      76.681  12.222-118.591  1.00  0.00           C  
ATOM   3084  CD2 TYR A1789      75.853  13.285-120.561  1.00  0.00           C  
ATOM   3085  CE1 TYR A1789      76.176  13.251-117.813  1.00  0.00           C  
ATOM   3086  CE2 TYR A1789      75.345  14.325-119.791  1.00  0.00           C  
ATOM   3087  CZ  TYR A1789      75.513  14.299-118.414  1.00  0.00           C  
ATOM   3088  OH  TYR A1789      75.023  15.315-117.629  1.00  0.00           O  
ATOM   3089  N   THR A1790      74.505  10.040-122.400  1.00  0.00           N  
ATOM   3090  CA  THR A1790      73.202  10.351-122.968  1.00  0.00           C  
ATOM   3091  C   THR A1790      72.163   9.388-122.424  1.00  0.00           C  
ATOM   3092  O   THR A1790      71.052   9.800-122.067  1.00  0.00           O  
ATOM   3093  CB  THR A1790      73.207  10.256-124.488  1.00  0.00           C  
ATOM   3094  OG1 THR A1790      74.200  11.142-125.014  1.00  0.00           O  
ATOM   3095  CG2 THR A1790      71.835  10.626-125.051  1.00  0.00           C  
ATOM   3096  N   VAL A1791      72.525   8.107-122.349  1.00  0.00           N  
ATOM   3097  CA  VAL A1791      71.637   7.120-121.753  1.00  0.00           C  
ATOM   3098  C   VAL A1791      71.277   7.533-120.315  1.00  0.00           C  
ATOM   3099  O   VAL A1791      70.118   7.416-119.913  1.00  0.00           O  
ATOM   3100  CB  VAL A1791      72.235   5.699-121.777  1.00  0.00           C  
ATOM   3101  CG1 VAL A1791      71.336   4.731-121.014  1.00  0.00           C  
ATOM   3102  CG2 VAL A1791      72.418   5.220-123.216  1.00  0.00           C  
ATOM   3103  N   PHE A1792      72.252   8.039-119.559  1.00  0.00           N  
ATOM   3104  CA  PHE A1792      71.980   8.494-118.194  1.00  0.00           C  
ATOM   3105  C   PHE A1792      70.914   9.578-118.190  1.00  0.00           C  
ATOM   3106  O   PHE A1792      69.941   9.489-117.443  1.00  0.00           O  
ATOM   3107  CB  PHE A1792      73.235   9.029-117.484  1.00  0.00           C  
ATOM   3108  CG  PHE A1792      74.310   7.994-117.232  1.00  0.00           C  
ATOM   3109  CD1 PHE A1792      73.994   6.676-116.946  1.00  0.00           C  
ATOM   3110  CD2 PHE A1792      75.648   8.366-117.239  1.00  0.00           C  
ATOM   3111  CE1 PHE A1792      74.992   5.746-116.713  1.00  0.00           C  
ATOM   3112  CE2 PHE A1792      76.654   7.438-116.998  1.00  0.00           C  
ATOM   3113  CZ  PHE A1792      76.329   6.130-116.733  1.00  0.00           C  
ATOM   3114  N   GLU A1793      71.094  10.597-119.024  1.00  0.00           N  
ATOM   3115  CA  GLU A1793      70.143  11.713-119.073  1.00  0.00           C  
ATOM   3116  C   GLU A1793      68.770  11.295-119.609  1.00  0.00           C  
ATOM   3117  O   GLU A1793      67.752  11.818-119.171  1.00  0.00           O  
ATOM   3118  CB  GLU A1793      70.697  12.879-119.901  1.00  0.00           C  
ATOM   3119  CG  GLU A1793      71.896  13.572-119.263  1.00  0.00           C  
ATOM   3120  CD  GLU A1793      71.949  15.083-119.509  1.00  0.00           C  
ATOM   3121  OE1 GLU A1793      72.780  15.736-118.843  1.00  0.00           O  
ATOM   3122  OE2 GLU A1793      71.176  15.624-120.343  1.00  0.00           O  
ATOM   3123  N   HIS A1794      68.747  10.350-120.540  1.00  0.00           N  
ATOM   3124  CA  HIS A1794      67.507   9.925-121.174  1.00  0.00           C  
ATOM   3125  C   HIS A1794      66.743   8.877-120.364  1.00  0.00           C  
ATOM   3126  O   HIS A1794      65.539   8.721-120.554  1.00  0.00           O  
ATOM   3127  CB  HIS A1794      67.795   9.386-122.576  1.00  0.00           C  
ATOM   3128  CG  HIS A1794      68.154  10.445-123.572  1.00  0.00           C  
ATOM   3129  ND1 HIS A1794      67.991  10.272-124.929  1.00  0.00           N  
ATOM   3130  CD2 HIS A1794      68.652  11.694-123.409  1.00  0.00           C  
ATOM   3131  CE1 HIS A1794      68.385  11.364-125.560  1.00  0.00           C  
ATOM   3132  NE2 HIS A1794      68.784  12.245-124.660  1.00  0.00           N  
ATOM   3133  N   THR A1795      67.426   8.161-119.470  1.00  0.00           N  
ATOM   3134  CA  THR A1795      66.774   7.128-118.645  1.00  0.00           C  
ATOM   3135  C   THR A1795      66.607   7.476-117.153  1.00  0.00           C  
ATOM   3136  O   THR A1795      65.916   6.756-116.437  1.00  0.00           O  
ATOM   3137  CB  THR A1795      67.510   5.783-118.752  1.00  0.00           C  
ATOM   3138  OG1 THR A1795      68.786   5.879-118.108  1.00  0.00           O  
ATOM   3139  CG2 THR A1795      67.695   5.392-120.212  1.00  0.00           C  
ATOM   3140  N   PHE A1796      67.223   8.566-116.692  1.00  0.00           N  
ATOM   3141  CA  PHE A1796      67.067   9.034-115.303  1.00  0.00           C  
ATOM   3142  C   PHE A1796      65.658   9.562-115.023  1.00  0.00           C  
ATOM   3143  O   PHE A1796      65.171  10.440-115.721  1.00  0.00           O  
ATOM   3144  CB  PHE A1796      68.088  10.140-115.002  1.00  0.00           C  
ATOM   3145  CG  PHE A1796      68.100  10.600-113.563  1.00  0.00           C  
ATOM   3146  CD1 PHE A1796      67.692  11.880-113.225  1.00  0.00           C  
ATOM   3147  CD2 PHE A1796      68.546   9.755-112.552  1.00  0.00           C  
ATOM   3148  CE1 PHE A1796      67.713  12.310-111.901  1.00  0.00           C  
ATOM   3149  CE2 PHE A1796      68.571  10.175-111.225  1.00  0.00           C  
ATOM   3150  CZ  PHE A1796      68.152  11.453-110.899  1.00  0.00           C  
ATOM   3151  N   HIS A1797      65.015   9.017-113.998  1.00  0.00           N  
ATOM   3152  CA  HIS A1797      63.695   9.468-113.560  1.00  0.00           C  
ATOM   3153  C   HIS A1797      63.654   9.608-112.044  1.00  0.00           C  
ATOM   3154  O   HIS A1797      64.447   8.993-111.328  1.00  0.00           O  
ATOM   3155  CB  HIS A1797      62.612   8.480-113.990  1.00  0.00           C  
ATOM   3156  CG  HIS A1797      62.585   8.215-115.461  1.00  0.00           C  
ATOM   3157  ND1 HIS A1797      62.159   9.150-116.378  1.00  0.00           N  
ATOM   3158  CD2 HIS A1797      62.931   7.117-116.174  1.00  0.00           C  
ATOM   3159  CE1 HIS A1797      62.249   8.640-117.593  1.00  0.00           C  
ATOM   3160  NE2 HIS A1797      62.714   7.408-117.497  1.00  0.00           N  
ATOM   3161  N   VAL A1798      62.715  10.415-111.567  1.00  0.00           N  
ATOM   3162  CA  VAL A1798      62.520  10.634-110.144  1.00  0.00           C  
ATOM   3163  C   VAL A1798      61.139  10.130-109.756  1.00  0.00           C  
ATOM   3164  O   VAL A1798      60.134  10.564-110.315  1.00  0.00           O  
ATOM   3165  CB  VAL A1798      62.651  12.124-109.794  1.00  0.00           C  
ATOM   3166  CG1 VAL A1798      62.306  12.367-108.325  1.00  0.00           C  
ATOM   3167  CG2 VAL A1798      64.063  12.615-110.122  1.00  0.00           C  
ATOM   3168  N   ARG A1799      61.098   9.209-108.801  1.00  0.00           N  
ATOM   3169  CA  ARG A1799      59.846   8.610-108.352  1.00  0.00           C  
ATOM   3170  C   ARG A1799      58.907   9.630-107.712  1.00  0.00           C  
ATOM   3171  O   ARG A1799      59.345  10.643-107.172  1.00  0.00           O  
ATOM   3172  CB  ARG A1799      60.129   7.470-107.371  1.00  0.00           C  
ATOM   3173  CG  ARG A1799      60.681   6.221-108.045  1.00  0.00           C  
ATOM   3174  CD  ARG A1799      59.546   5.357-108.569  1.00  0.00           C  
ATOM   3175  NE  ARG A1799      59.941   4.471-109.658  1.00  0.00           N  
ATOM   3176  CZ  ARG A1799      60.685   3.385-109.515  1.00  0.00           C  
ATOM   3177  NH1 ARG A1799      61.163   3.034-108.327  1.00  0.00           N  
ATOM   3178  NH2 ARG A1799      60.969   2.650-110.573  1.00  0.00           N  
ATOM   3179  N   GLU A1800      57.611   9.348-107.789  1.00  0.00           N  
ATOM   3180  CA  GLU A1800      56.594  10.188-107.179  1.00  0.00           C  
ATOM   3181  C   GLU A1800      56.525   9.879-105.686  1.00  0.00           C  
ATOM   3182  O   GLU A1800      55.836   8.950-105.270  1.00  0.00           O  
ATOM   3183  CB  GLU A1800      55.240   9.932-107.848  1.00  0.00           C  
ATOM   3184  CG  GLU A1800      54.112  10.839-107.368  1.00  0.00           C  
ATOM   3185  CD  GLU A1800      52.741  10.419-107.886  1.00  0.00           C  
ATOM   3186  OE1 GLU A1800      51.769  11.178-107.663  1.00  0.00           O  
ATOM   3187  OE2 GLU A1800      52.630   9.337-108.508  1.00  0.00           O  
ATOM   3188  N   GLY A1801      57.258  10.651-104.888  1.00  0.00           N  
ATOM   3189  CA  GLY A1801      57.257  10.492-103.430  1.00  0.00           C  
ATOM   3190  C   GLY A1801      57.876  11.680-102.708  1.00  0.00           C  
ATOM   3191  O   GLY A1801      58.381  12.607-103.343  1.00  0.00           O  
ATOM   3192  N   ASP A1802      57.829  11.655-101.378  1.00  0.00           N  
ATOM   3193  CA  ASP A1802      58.467  12.691-100.560  1.00  0.00           C  
ATOM   3194  C   ASP A1802      59.979  12.467-100.483  1.00  0.00           C  
ATOM   3195  O   ASP A1802      60.751  13.428-100.450  1.00  0.00           O  
ATOM   3196  CB  ASP A1802      57.878  12.719 -99.144  1.00  0.00           C  
ATOM   3197  CG  ASP A1802      56.399  13.077 -99.125  1.00  0.00           C  
ATOM   3198  OD1 ASP A1802      55.605  12.371 -99.779  1.00  0.00           O  
ATOM   3199  OD2 ASP A1802      56.026  14.055 -98.443  1.00  0.00           O  
ATOM   3200  N   GLU A1803      60.392  11.198-100.466  1.00  0.00           N  
ATOM   3201  CA  GLU A1803      61.806  10.833-100.342  1.00  0.00           C  
ATOM   3202  C   GLU A1803      62.605  11.069-101.635  1.00  0.00           C  
ATOM   3203  O   GLU A1803      63.833  10.982-101.627  1.00  0.00           O  
ATOM   3204  CB  GLU A1803      61.942   9.367 -99.901  1.00  0.00           C  
ATOM   3205  CG  GLU A1803      63.311   9.010 -99.301  1.00  0.00           C  
ATOM   3206  CD  GLU A1803      63.563   7.511 -99.240  1.00  0.00           C  
ATOM   3207  OE1 GLU A1803      62.673   6.778 -98.756  1.00  0.00           O  
ATOM   3208  OE2 GLU A1803      64.656   7.068 -99.669  1.00  0.00           O  
ATOM   3209  N   GLN A1804      61.918  11.363-102.737  1.00  0.00           N  
ATOM   3210  CA  GLN A1804      62.581  11.644-104.008  1.00  0.00           C  
ATOM   3211  C   GLN A1804      63.544  10.519-104.360  1.00  0.00           C  
ATOM   3212  O   GLN A1804      64.734  10.748-104.587  1.00  0.00           O  
ATOM   3213  CB  GLN A1804      63.331  12.984-103.965  1.00  0.00           C  
ATOM   3214  CG  GLN A1804      62.458  14.203-103.685  1.00  0.00           C  
ATOM   3215  CD  GLN A1804      61.663  14.650-104.899  1.00  0.00           C  
ATOM   3216  OE1 GLN A1804      60.777  13.938-105.378  1.00  0.00           O  
ATOM   3217  NE2 GLN A1804      61.972  15.843-105.398  1.00  0.00           N  
ATOM   3218  N   ARG A1805      63.023   9.297-104.372  1.00  0.00           N  
ATOM   3219  CA  ARG A1805      63.770   8.152-104.869  1.00  0.00           C  
ATOM   3220  C   ARG A1805      63.926   8.294-106.374  1.00  0.00           C  
ATOM   3221  O   ARG A1805      63.052   8.840-107.039  1.00  0.00           O  
ATOM   3222  CB  ARG A1805      63.056   6.847-104.522  1.00  0.00           C  
ATOM   3223  CG  ARG A1805      63.146   6.503-103.054  1.00  0.00           C  
ATOM   3224  CD  ARG A1805      62.358   5.251-102.698  1.00  0.00           C  
ATOM   3225  NE  ARG A1805      62.560   4.874-101.297  1.00  0.00           N  
ATOM   3226  CZ  ARG A1805      61.865   3.940-100.651  1.00  0.00           C  
ATOM   3227  NH1 ARG A1805      60.909   3.255-101.268  1.00  0.00           N  
ATOM   3228  NH2 ARG A1805      62.132   3.683 -99.375  1.00  0.00           N  
ATOM   3229  N   THR A1806      65.050   7.826-106.903  1.00  0.00           N  
ATOM   3230  CA  THR A1806      65.328   7.925-108.334  1.00  0.00           C  
ATOM   3231  C   THR A1806      65.589   6.553-108.917  1.00  0.00           C  
ATOM   3232  O   THR A1806      65.921   5.609-108.195  1.00  0.00           O  
ATOM   3233  CB  THR A1806      66.559   8.807-108.620  1.00  0.00           C  
ATOM   3234  OG1 THR A1806      67.748   8.150-108.158  1.00  0.00           O  
ATOM   3235  CG2 THR A1806      66.419  10.155-107.937  1.00  0.00           C  
ATOM   3236  N   PHE A1807      65.435   6.447-110.231  1.00  0.00           N  
ATOM   3237  CA  PHE A1807      65.827   5.233-110.933  1.00  0.00           C  
ATOM   3238  C   PHE A1807      66.242   5.556-112.357  1.00  0.00           C  
ATOM   3239  O   PHE A1807      65.916   6.624-112.881  1.00  0.00           O  
ATOM   3240  CB  PHE A1807      64.707   4.184-110.896  1.00  0.00           C  
ATOM   3241  CG  PHE A1807      63.490   4.547-111.703  1.00  0.00           C  
ATOM   3242  CD1 PHE A1807      62.645   5.565-111.294  1.00  0.00           C  
ATOM   3243  CD2 PHE A1807      63.170   3.843-112.856  1.00  0.00           C  
ATOM   3244  CE1 PHE A1807      61.507   5.893-112.030  1.00  0.00           C  
ATOM   3245  CE2 PHE A1807      62.038   4.165-113.602  1.00  0.00           C  
ATOM   3246  CZ  PHE A1807      61.205   5.192-113.185  1.00  0.00           C  
ATOM   3247  N   PHE A1808      66.999   4.637-112.948  1.00  0.00           N  
ATOM   3248  CA  PHE A1808      67.346   4.686-114.359  1.00  0.00           C  
ATOM   3249  C   PHE A1808      66.514   3.622-115.066  1.00  0.00           C  
ATOM   3250  O   PHE A1808      66.522   2.455-114.666  1.00  0.00           O  
ATOM   3251  CB  PHE A1808      68.839   4.393-114.575  1.00  0.00           C  
ATOM   3252  CG  PHE A1808      69.763   5.507-114.139  1.00  0.00           C  
ATOM   3253  CD1 PHE A1808      70.506   5.397-112.971  1.00  0.00           C  
ATOM   3254  CD2 PHE A1808      69.912   6.652-114.913  1.00  0.00           C  
ATOM   3255  CE1 PHE A1808      71.368   6.419-112.566  1.00  0.00           C  
ATOM   3256  CE2 PHE A1808      70.774   7.678-114.518  1.00  0.00           C  
ATOM   3257  CZ  PHE A1808      71.503   7.560-113.342  1.00  0.00           C  
ATOM   3258  N   SER A1809      65.807   4.015-116.120  1.00  0.00           N  
ATOM   3259  CA  SER A1809      65.037   3.065-116.929  1.00  0.00           C  
ATOM   3260  C   SER A1809      65.904   2.405-118.013  1.00  0.00           C  
ATOM   3261  O   SER A1809      65.506   2.350-119.175  1.00  0.00           O  
ATOM   3262  CB  SER A1809      63.842   3.771-117.570  1.00  0.00           C  
ATOM   3263  OG  SER A1809      64.279   4.745-118.499  1.00  0.00           O  
ATOM   3264  N   PHE A1810      67.072   1.890-117.619  1.00  0.00           N  
ATOM   3265  CA  PHE A1810      68.001   1.227-118.541  1.00  0.00           C  
ATOM   3266  C   PHE A1810      67.355   0.039-119.231  1.00  0.00           C  
ATOM   3267  O   PHE A1810      66.748  -0.790-118.575  1.00  0.00           O  
ATOM   3268  CB  PHE A1810      69.218   0.667-117.788  1.00  0.00           C  
ATOM   3269  CG  PHE A1810      70.138   1.712-117.210  1.00  0.00           C  
ATOM   3270  CD1 PHE A1810      70.801   1.466-116.023  1.00  0.00           C  
ATOM   3271  CD2 PHE A1810      70.360   2.916-117.850  1.00  0.00           C  
ATOM   3272  CE1 PHE A1810      71.664   2.402-115.484  1.00  0.00           C  
ATOM   3273  CE2 PHE A1810      71.214   3.854-117.313  1.00  0.00           C  
ATOM   3274  CZ  PHE A1810      71.867   3.600-116.133  1.00  0.00           C  
ATOM   3275  N   PRO A1811      67.504  -0.072-120.556  1.00  0.00           N  
ATOM   3276  CA  PRO A1811      67.059  -1.318-121.180  1.00  0.00           C  
ATOM   3277  C   PRO A1811      67.744  -2.529-120.544  1.00  0.00           C  
ATOM   3278  O   PRO A1811      68.857  -2.404-120.026  1.00  0.00           O  
ATOM   3279  CB  PRO A1811      67.490  -1.156-122.638  1.00  0.00           C  
ATOM   3280  CG  PRO A1811      67.624   0.311-122.846  1.00  0.00           C  
ATOM   3281  CD  PRO A1811      68.040   0.889-121.535  1.00  0.00           C  
ATOM   3282  N   ALA A1814      67.081  -3.684-120.581  1.00  0.00           N  
ATOM   3283  CA  ALA A1814      67.614  -4.904-119.960  1.00  0.00           C  
ATOM   3284  C   ALA A1814      68.983  -5.328-120.510  1.00  0.00           C  
ATOM   3285  O   ALA A1814      69.782  -5.894-119.774  1.00  0.00           O  
ATOM   3286  CB  ALA A1814      66.619  -6.048-120.100  1.00  0.00           C  
ATOM   3287  N   VAL A1815      69.256  -5.060-121.787  1.00  0.00           N  
ATOM   3288  CA  VAL A1815      70.558  -5.400-122.377  1.00  0.00           C  
ATOM   3289  C   VAL A1815      71.731  -4.552-121.876  1.00  0.00           C  
ATOM   3290  O   VAL A1815      72.879  -4.940-122.076  1.00  0.00           O  
ATOM   3291  CB  VAL A1815      70.568  -5.317-123.927  1.00  0.00           C  
ATOM   3292  CG1 VAL A1815      69.726  -6.422-124.517  1.00  0.00           C  
ATOM   3293  CG2 VAL A1815      70.117  -3.931-124.404  1.00  0.00           C  
ATOM   3294  N   VAL A1816      71.463  -3.396-121.264  1.00  0.00           N  
ATOM   3295  CA  VAL A1816      72.548  -2.564-120.712  1.00  0.00           C  
ATOM   3296  C   VAL A1816      72.527  -2.410-119.195  1.00  0.00           C  
ATOM   3297  O   VAL A1816      73.531  -2.004-118.621  1.00  0.00           O  
ATOM   3298  CB  VAL A1816      72.612  -1.157-121.354  1.00  0.00           C  
ATOM   3299  CG1 VAL A1816      72.904  -1.270-122.829  1.00  0.00           C  
ATOM   3300  CG2 VAL A1816      71.336  -0.387-121.110  1.00  0.00           C  
ATOM   3301  N   ALA A1817      71.413  -2.738-118.544  1.00  0.00           N  
ATOM   3302  CA  ALA A1817      71.329  -2.637-117.082  1.00  0.00           C  
ATOM   3303  C   ALA A1817      72.502  -3.377-116.445  1.00  0.00           C  
ATOM   3304  O   ALA A1817      72.850  -4.471-116.895  1.00  0.00           O  
ATOM   3305  CB  ALA A1817      70.023  -3.206-116.581  1.00  0.00           C  
ATOM   3306  N   PRO A1818      73.128  -2.780-115.412  1.00  0.00           N  
ATOM   3307  CA  PRO A1818      74.326  -3.355-114.808  1.00  0.00           C  
ATOM   3308  C   PRO A1818      74.175  -4.845-114.572  1.00  0.00           C  
ATOM   3309  O   PRO A1818      75.079  -5.616-114.880  1.00  0.00           O  
ATOM   3310  CB  PRO A1818      74.444  -2.601-113.489  1.00  0.00           C  
ATOM   3311  CG  PRO A1818      73.844  -1.311-113.752  1.00  0.00           C  
ATOM   3312  CD  PRO A1818      72.744  -1.526-114.748  1.00  0.00           C  
ATOM   3313  N   PHE A1819      73.036  -5.236-114.014  1.00  0.00           N  
ATOM   3314  CA  PHE A1819      72.564  -6.604-114.148  1.00  0.00           C  
ATOM   3315  C   PHE A1819      71.047  -6.614-114.297  1.00  0.00           C  
ATOM   3316  O   PHE A1819      70.368  -5.645-113.948  1.00  0.00           O  
ATOM   3317  CB  PHE A1819      73.047  -7.495-113.006  1.00  0.00           C  
ATOM   3318  CG  PHE A1819      72.774  -6.955-111.637  1.00  0.00           C  
ATOM   3319  CD1 PHE A1819      71.635  -7.337-110.940  1.00  0.00           C  
ATOM   3320  CD2 PHE A1819      73.683  -6.107-111.016  1.00  0.00           C  
ATOM   3321  CE1 PHE A1819      71.396  -6.864-109.656  1.00  0.00           C  
ATOM   3322  CE2 PHE A1819      73.449  -5.627-109.729  1.00  0.00           C  
ATOM   3323  CZ  PHE A1819      72.306  -6.006-109.049  1.00  0.00           C  
ATOM   3324  N   LYS A1820      70.527  -7.702-114.848  1.00  0.00           N  
ATOM   3325  CA  LYS A1820      69.123  -7.757-115.232  1.00  0.00           C  
ATOM   3326  C   LYS A1820      68.180  -8.034-114.053  1.00  0.00           C  
ATOM   3327  O   LYS A1820      67.061  -7.530-114.040  1.00  0.00           O  
ATOM   3328  CB  LYS A1820      68.911  -8.796-116.344  1.00  0.00           C  
ATOM   3329  CG  LYS A1820      69.762  -8.562-117.591  1.00  0.00           C  
ATOM   3330  CD  LYS A1820      69.217  -9.308-118.804  1.00  0.00           C  
ATOM   3331  CE  LYS A1820      70.253  -9.474-119.900  1.00  0.00           C  
ATOM   3332  NZ  LYS A1820      71.312 -10.460-119.476  1.00  0.00           N  
ATOM   3333  N   CYS A1821      68.626  -8.811-113.067  1.00  0.00           N  
ATOM   3334  CA  CYS A1821      67.719  -9.304-112.026  1.00  0.00           C  
ATOM   3335  C   CYS A1821      68.302  -9.356-110.610  1.00  0.00           C  
ATOM   3336  O   CYS A1821      69.241 -10.097-110.337  1.00  0.00           O  
ATOM   3337  CB  CYS A1821      67.246 -10.704-112.397  1.00  0.00           C  
ATOM   3338  SG  CYS A1821      65.898 -11.281-111.368  1.00  0.00           S  
ATOM   3339  N   SER A1822      67.724  -8.578-109.705  1.00  0.00           N  
ATOM   3340  CA  SER A1822      68.076  -8.669-108.296  1.00  0.00           C  
ATOM   3341  C   SER A1822      67.287  -9.811-107.670  1.00  0.00           C  
ATOM   3342  O   SER A1822      66.092  -9.944-107.913  1.00  0.00           O  
ATOM   3343  CB  SER A1822      67.755  -7.366-107.573  1.00  0.00           C  
ATOM   3344  OG  SER A1822      67.827  -7.547-106.173  1.00  0.00           O  
ATOM   3345  N   VAL A1830      67.958 -10.638-106.876  1.00  0.00           N  
ATOM   3346  CA  VAL A1830      67.298 -11.720-106.162  1.00  0.00           C  
ATOM   3347  C   VAL A1830      67.390 -11.418-104.681  1.00  0.00           C  
ATOM   3348  O   VAL A1830      68.478 -11.490-104.112  1.00  0.00           O  
ATOM   3349  CB  VAL A1830      67.961 -13.071-106.452  1.00  0.00           C  
ATOM   3350  CG1 VAL A1830      67.339 -14.165-105.598  1.00  0.00           C  
ATOM   3351  CG2 VAL A1830      67.831 -13.407-107.919  1.00  0.00           C  
ATOM   3352  N   LEU A1831      66.266 -11.058-104.059  1.00  0.00           N  
ATOM   3353  CA  LEU A1831      66.259 -10.822-102.613  1.00  0.00           C  
ATOM   3354  C   LEU A1831      65.472 -11.874-101.846  1.00  0.00           C  
ATOM   3355  O   LEU A1831      64.243 -11.928-101.930  1.00  0.00           O  
ATOM   3356  CB  LEU A1831      65.786  -9.409-102.229  1.00  0.00           C  
ATOM   3357  CG  LEU A1831      64.799  -8.621-103.067  1.00  0.00           C  
ATOM   3358  CD1 LEU A1831      63.532  -9.397-103.222  1.00  0.00           C  
ATOM   3359  CD2 LEU A1831      64.536  -7.285-102.382  1.00  0.00           C  
ATOM   3360  N   PRO A1832      66.193 -12.731-101.105  1.00  0.00           N  
ATOM   3361  CA  PRO A1832      65.567 -13.644-100.169  1.00  0.00           C  
ATOM   3362  C   PRO A1832      65.373 -12.976 -98.812  1.00  0.00           C  
ATOM   3363  O   PRO A1832      66.203 -12.167 -98.399  1.00  0.00           O  
ATOM   3364  CB  PRO A1832      66.585 -14.771-100.071  1.00  0.00           C  
ATOM   3365  CG  PRO A1832      67.899 -14.091-100.245  1.00  0.00           C  
ATOM   3366  CD  PRO A1832      67.659 -12.891-101.121  1.00  0.00           C  
ATOM   3367  N   LEU A1833      64.282 -13.306 -98.130  1.00  0.00           N  
ATOM   3368  CA  LEU A1833      64.024 -12.762 -96.797  1.00  0.00           C  
ATOM   3369  C   LEU A1833      64.953 -13.370 -95.750  1.00  0.00           C  
ATOM   3370  O   LEU A1833      65.239 -12.731 -94.742  1.00  0.00           O  
ATOM   3371  CB  LEU A1833      62.554 -12.935 -96.399  1.00  0.00           C  
ATOM   3372  CG  LEU A1833      61.659 -11.710 -96.636  1.00  0.00           C  
ATOM   3373  CD1 LEU A1833      61.938 -11.058 -97.971  1.00  0.00           C  
ATOM   3374  CD2 LEU A1833      60.196 -12.083 -96.538  1.00  0.00           C  
ATOM   3375  N   SER A1834      65.431 -14.591 -95.998  1.00  0.00           N  
ATOM   3376  CA  SER A1834      66.424 -15.229 -95.132  1.00  0.00           C  
ATOM   3377  C   SER A1834      67.512 -15.924 -95.942  1.00  0.00           C  
ATOM   3378  O   SER A1834      67.322 -16.234 -97.116  1.00  0.00           O  
ATOM   3379  CB  SER A1834      65.761 -16.249 -94.209  1.00  0.00           C  
ATOM   3380  OG  SER A1834      66.721 -16.863 -93.361  1.00  0.00           O  
ATOM   3381  N   GLN A1835      68.646 -16.177 -95.289  1.00  0.00           N  
ATOM   3382  CA  GLN A1835      69.771 -16.879 -95.907  1.00  0.00           C  
ATOM   3383  C   GLN A1835      70.083 -18.183 -95.160  1.00  0.00           C  
ATOM   3384  O   GLN A1835      71.167 -18.741 -95.307  1.00  0.00           O  
ATOM   3385  CB  GLN A1835      71.003 -15.959 -95.950  1.00  0.00           C  
ATOM   3386  CG  GLN A1835      71.999 -16.235 -97.095  1.00  0.00           C  
ATOM   3387  CD  GLN A1835      71.531 -15.721 -98.464  1.00  0.00           C  
ATOM   3388  OE1 GLN A1835      72.346 -15.393 -99.328  1.00  0.00           O  
ATOM   3389  NE2 GLN A1835      70.219 -15.653 -98.661  1.00  0.00           N  
ATOM   3390  N   ASN A1837      69.120 -18.673 -94.382  1.00  0.00           N  
ATOM   3391  CA  ASN A1837      69.279 -19.928 -93.648  1.00  0.00           C  
ATOM   3392  C   ASN A1837      69.276 -21.160 -94.557  1.00  0.00           C  
ATOM   3393  O   ASN A1837      69.031 -21.054 -95.753  1.00  0.00           O  
ATOM   3394  CB  ASN A1837      68.187 -20.061 -92.575  1.00  0.00           C  
ATOM   3395  CG  ASN A1837      66.809 -20.355 -93.157  1.00  0.00           C  
ATOM   3396  OD1 ASN A1837      65.858 -20.611 -92.422  1.00  0.00           O  
ATOM   3397  ND2 ASN A1837      66.700 -20.326 -94.473  1.00  0.00           N  
ATOM   3398  N   GLN A1838      69.518 -22.329 -93.968  1.00  0.00           N  
ATOM   3399  CA  GLN A1838      69.619 -23.587 -94.720  1.00  0.00           C  
ATOM   3400  C   GLN A1838      68.332 -23.980 -95.454  1.00  0.00           C  
ATOM   3401  O   GLN A1838      68.367 -24.785 -96.384  1.00  0.00           O  
ATOM   3402  CB  GLN A1838      70.039 -24.730 -93.790  1.00  0.00           C  
ATOM   3403  CG  GLN A1838      70.564 -25.947 -94.533  1.00  0.00           C  
ATOM   3404  CD  GLN A1838      71.215 -26.961 -93.616  1.00  0.00           C  
ATOM   3405  OE1 GLN A1838      70.581 -27.481 -92.696  1.00  0.00           O  
ATOM   3406  NE2 GLN A1838      72.486 -27.259 -93.872  1.00  0.00           N  
ATOM   3407  N   GLU A1839      67.206 -23.414 -95.029  1.00  0.00           N  
ATOM   3408  CA  GLU A1839      65.905 -23.700 -95.637  1.00  0.00           C  
ATOM   3409  C   GLU A1839      65.716 -22.903 -96.925  1.00  0.00           C  
ATOM   3410  O   GLU A1839      64.974 -23.322 -97.811  1.00  0.00           O  
ATOM   3411  CB  GLU A1839      64.759 -23.383 -94.659  1.00  0.00           C  
ATOM   3412  CG  GLU A1839      65.017 -23.737 -93.181  1.00  0.00           C  
ATOM   3413  CD  GLU A1839      65.455 -25.175 -92.968  1.00  0.00           C  
ATOM   3414  OE1 GLU A1839      65.123 -26.032 -93.814  1.00  0.00           O  
ATOM   3415  OE2 GLU A1839      66.120 -25.452 -91.942  1.00  0.00           O  
ATOM   3416  N   PHE A1840      66.407 -21.768 -97.024  1.00  0.00           N  
ATOM   3417  CA  PHE A1840      66.272 -20.839 -98.151  1.00  0.00           C  
ATOM   3418  C   PHE A1840      67.304 -21.072 -99.259  1.00  0.00           C  
ATOM   3419  O   PHE A1840      67.055 -20.721-100.411  1.00  0.00           O  
ATOM   3420  CB  PHE A1840      66.403 -19.387 -97.665  1.00  0.00           C  
ATOM   3421  CG  PHE A1840      65.101 -18.757 -97.254  1.00  0.00           C  
ATOM   3422  CD1 PHE A1840      64.383 -19.251 -96.174  1.00  0.00           C  
ATOM   3423  CD2 PHE A1840      64.600 -17.655 -97.940  1.00  0.00           C  
ATOM   3424  CE1 PHE A1840      63.189 -18.665 -95.793  1.00  0.00           C  
ATOM   3425  CE2 PHE A1840      63.407 -17.066 -97.564  1.00  0.00           C  
ATOM   3426  CZ  PHE A1840      62.702 -17.570 -96.491  1.00  0.00           C  
ATOM   3427  N   MET A1841      68.458 -21.643 -98.920  1.00  0.00           N  
ATOM   3428  CA  MET A1841      69.565 -21.744 -99.882  1.00  0.00           C  
ATOM   3429  C   MET A1841      69.294 -22.634-101.100  1.00  0.00           C  
ATOM   3430  O   MET A1841      69.677 -22.271-102.214  1.00  0.00           O  
ATOM   3431  CB  MET A1841      70.871 -22.160 -99.192  1.00  0.00           C  
ATOM   3432  CG  MET A1841      71.469 -21.077 -98.293  1.00  0.00           C  
ATOM   3433  SD  MET A1841      71.350 -19.385 -98.943  1.00  0.00           S  
ATOM   3434  CE  MET A1841      72.271 -19.482-100.481  1.00  0.00           C  
ATOM   3435  N   PRO A1842      68.647 -23.798-100.904  1.00  0.00           N  
ATOM   3436  CA  PRO A1842      68.266 -24.611-102.063  1.00  0.00           C  
ATOM   3437  C   PRO A1842      67.473 -23.840-103.130  1.00  0.00           C  
ATOM   3438  O   PRO A1842      67.648 -24.087-104.322  1.00  0.00           O  
ATOM   3439  CB  PRO A1842      67.401 -25.715-101.442  1.00  0.00           C  
ATOM   3440  CG  PRO A1842      67.910 -25.843-100.062  1.00  0.00           C  
ATOM   3441  CD  PRO A1842      68.259 -24.446 -99.639  1.00  0.00           C  
ATOM   3442  N   PHE A1843      66.617 -22.919-102.695  1.00  0.00           N  
ATOM   3443  CA  PHE A1843      65.787 -22.132-103.608  1.00  0.00           C  
ATOM   3444  C   PHE A1843      66.564 -21.011-104.280  1.00  0.00           C  
ATOM   3445  O   PHE A1843      66.348 -20.732-105.458  1.00  0.00           O  
ATOM   3446  CB  PHE A1843      64.580 -21.544-102.869  1.00  0.00           C  
ATOM   3447  CG  PHE A1843      63.576 -22.572-102.434  1.00  0.00           C  
ATOM   3448  CD1 PHE A1843      63.518 -22.991-101.111  1.00  0.00           C  
ATOM   3449  CD2 PHE A1843      62.689 -23.124-103.349  1.00  0.00           C  
ATOM   3450  CE1 PHE A1843      62.587 -23.940-100.706  1.00  0.00           C  
ATOM   3451  CE2 PHE A1843      61.756 -24.072-102.955  1.00  0.00           C  
ATOM   3452  CZ  PHE A1843      61.704 -24.480-101.631  1.00  0.00           C  
ATOM   3453  N   VAL A1844      67.447 -20.358-103.530  1.00  0.00           N  
ATOM   3454  CA  VAL A1844      68.286 -19.293-104.084  1.00  0.00           C  
ATOM   3455  C   VAL A1844      69.309 -19.876-105.056  1.00  0.00           C  
ATOM   3456  O   VAL A1844      69.480 -19.377-106.167  1.00  0.00           O  
ATOM   3457  CB  VAL A1844      69.043 -18.516-102.984  1.00  0.00           C  
ATOM   3458  CG1 VAL A1844      69.991 -17.490-103.614  1.00  0.00           C  
ATOM   3459  CG2 VAL A1844      68.065 -17.839-102.034  1.00  0.00           C  
ATOM   3460  N   LYS A1845      69.987 -20.935-104.624  1.00  0.00           N  
ATOM   3461  CA  LYS A1845      70.973 -21.609-105.451  1.00  0.00           C  
ATOM   3462  C   LYS A1845      70.342 -22.041-106.766  1.00  0.00           C  
ATOM   3463  O   LYS A1845      70.897 -21.798-107.836  1.00  0.00           O  
ATOM   3464  CB  LYS A1845      71.543 -22.822-104.715  1.00  0.00           C  
ATOM   3465  CG  LYS A1845      72.643 -23.553-105.467  1.00  0.00           C  
ATOM   3466  CD  LYS A1845      73.058 -24.831-104.760  1.00  0.00           C  
ATOM   3467  CE  LYS A1845      73.909 -25.711-105.669  1.00  0.00           C  
ATOM   3468  NZ  LYS A1845      74.338 -26.974-105.002  1.00  0.00           N  
ATOM   3469  N   GLU A1847      69.173 -22.667-106.686  1.00  0.00           N  
ATOM   3470  CA  GLU A1847      68.485 -23.142-107.881  1.00  0.00           C  
ATOM   3471  C   GLU A1847      68.131 -21.981-108.791  1.00  0.00           C  
ATOM   3472  O   GLU A1847      68.346 -22.051-110.007  1.00  0.00           O  
ATOM   3473  CB  GLU A1847      67.223 -23.922-107.515  1.00  0.00           C  
ATOM   3474  CG  GLU A1847      66.399 -24.400-108.709  1.00  0.00           C  
ATOM   3475  CD  GLU A1847      67.214 -25.160-109.753  1.00  0.00           C  
ATOM   3476  OE1 GLU A1847      66.889 -25.028-110.951  1.00  0.00           O  
ATOM   3477  OE2 GLU A1847      68.168 -25.885-109.386  1.00  0.00           O  
ATOM   3478  N   LEU A1848      67.602 -20.912-108.200  1.00  0.00           N  
ATOM   3479  CA  LEU A1848      67.216 -19.736-108.975  1.00  0.00           C  
ATOM   3480  C   LEU A1848      68.427 -19.130-109.680  1.00  0.00           C  
ATOM   3481  O   LEU A1848      68.343 -18.766-110.850  1.00  0.00           O  
ATOM   3482  CB  LEU A1848      66.529 -18.691-108.093  1.00  0.00           C  
ATOM   3483  CG  LEU A1848      65.875 -17.536-108.856  1.00  0.00           C  
ATOM   3484  CD1 LEU A1848      64.706 -18.033-109.701  1.00  0.00           C  
ATOM   3485  CD2 LEU A1848      65.423 -16.447-107.895  1.00  0.00           C  
ATOM   3486  N   LEU A1849      69.552 -19.044-108.977  1.00  0.00           N  
ATOM   3487  CA  LEU A1849      70.760 -18.473-109.557  1.00  0.00           C  
ATOM   3488  C   LEU A1849      71.280 -19.327-110.719  1.00  0.00           C  
ATOM   3489  O   LEU A1849      71.624 -18.805-111.784  1.00  0.00           O  
ATOM   3490  CB  LEU A1849      71.844 -18.311-108.488  1.00  0.00           C  
ATOM   3491  CG  LEU A1849      71.555 -17.317-107.359  1.00  0.00           C  
ATOM   3492  CD1 LEU A1849      72.818 -17.084-106.544  1.00  0.00           C  
ATOM   3493  CD2 LEU A1849      70.994 -15.990-107.884  1.00  0.00           C  
ATOM   3494  N   GLU A1850      71.324 -20.639-110.515  1.00  0.00           N  
ATOM   3495  CA  GLU A1850      71.768 -21.549-111.568  1.00  0.00           C  
ATOM   3496  C   GLU A1850      70.846 -21.487-112.790  1.00  0.00           C  
ATOM   3497  O   GLU A1850      71.326 -21.443-113.920  1.00  0.00           O  
ATOM   3498  CB  GLU A1850      71.894 -22.972-111.027  1.00  0.00           C  
ATOM   3499  CG  GLU A1850      73.065 -23.119-110.063  1.00  0.00           C  
ATOM   3500  CD  GLU A1850      73.158 -24.485-109.410  1.00  0.00           C  
ATOM   3501  OE1 GLU A1850      74.179 -24.739-108.736  1.00  0.00           O  
ATOM   3502  OE2 GLU A1850      72.223 -25.303-109.561  1.00  0.00           O  
ATOM   3503  N   ALA A1851      69.535 -21.451-112.557  1.00  0.00           N  
ATOM   3504  CA  ALA A1851      68.556 -21.315-113.640  1.00  0.00           C  
ATOM   3505  C   ALA A1851      68.727 -19.994-114.394  1.00  0.00           C  
ATOM   3506  O   ALA A1851      68.801 -19.983-115.622  1.00  0.00           O  
ATOM   3507  CB  ALA A1851      67.139 -21.434-113.102  1.00  0.00           C  
ATOM   3508  N   LEU A1852      68.805 -18.881-113.672  1.00  0.00           N  
ATOM   3509  CA  LEU A1852      69.048 -17.597-114.329  1.00  0.00           C  
ATOM   3510  C   LEU A1852      70.318 -17.663-115.186  1.00  0.00           C  
ATOM   3511  O   LEU A1852      70.315 -17.210-116.329  1.00  0.00           O  
ATOM   3512  CB  LEU A1852      69.132 -16.451-113.315  1.00  0.00           C  
ATOM   3513  CG  LEU A1852      67.809 -16.052-112.647  1.00  0.00           C  
ATOM   3514  CD1 LEU A1852      68.059 -15.081-111.494  1.00  0.00           C  
ATOM   3515  CD2 LEU A1852      66.837 -15.455-113.657  1.00  0.00           C  
ATOM   3516  N   THR A1853      71.386 -18.255-114.652  1.00  0.00           N  
ATOM   3517  CA  THR A1853      72.622 -18.411-115.421  1.00  0.00           C  
ATOM   3518  C   THR A1853      72.361 -19.233-116.680  1.00  0.00           C  
ATOM   3519  O   THR A1853      72.719 -18.812-117.781  1.00  0.00           O  
ATOM   3520  CB  THR A1853      73.752 -19.086-114.621  1.00  0.00           C  
ATOM   3521  OG1 THR A1853      74.088 -18.287-113.483  1.00  0.00           O  
ATOM   3522  CG2 THR A1853      74.978 -19.240-115.491  1.00  0.00           C  
ATOM   3523  N   ARG A1854      71.723 -20.390-116.513  1.00  0.00           N  
ATOM   3524  CA  ARG A1854      71.366 -21.249-117.646  1.00  0.00           C  
ATOM   3525  C   ARG A1854      70.573 -20.503-118.723  1.00  0.00           C  
ATOM   3526  O   ARG A1854      70.691 -20.829-119.901  1.00  0.00           O  
ATOM   3527  CB  ARG A1854      70.572 -22.472-117.178  1.00  0.00           C  
ATOM   3528  CG  ARG A1854      71.422 -23.582-116.562  1.00  0.00           C  
ATOM   3529  CD  ARG A1854      70.668 -24.907-116.526  1.00  0.00           C  
ATOM   3530  NE  ARG A1854      69.445 -24.821-115.729  1.00  0.00           N  
ATOM   3531  CZ  ARG A1854      69.396 -24.891-114.398  1.00  0.00           C  
ATOM   3532  NH1 ARG A1854      70.504 -25.048-113.678  1.00  0.00           N  
ATOM   3533  NH2 ARG A1854      68.226 -24.797-113.779  1.00  0.00           N  
ATOM   3534  N   HIS A1855      69.779 -19.509-118.308  1.00  0.00           N  
ATOM   3535  CA  HIS A1855      68.977 -18.672-119.220  1.00  0.00           C  
ATOM   3536  C   HIS A1855      69.673 -17.373-119.651  1.00  0.00           C  
ATOM   3537  O   HIS A1855      69.055 -16.514-120.299  1.00  0.00           O  
ATOM   3538  CB  HIS A1855      67.631 -18.325-118.568  1.00  0.00           C  
ATOM   3539  CG  HIS A1855      66.654 -19.457-118.562  1.00  0.00           C  
ATOM   3540  ND1 HIS A1855      65.639 -19.563-119.488  1.00  0.00           N  
ATOM   3541  CD2 HIS A1855      66.538 -20.534-117.748  1.00  0.00           C  
ATOM   3542  CE1 HIS A1855      64.939 -20.657-119.243  1.00  0.00           C  
ATOM   3543  NE2 HIS A1855      65.463 -21.263-118.192  1.00  0.00           N  
ATOM   3544  N   GLY A1856      70.944 -17.220-119.285  1.00  0.00           N  
ATOM   3545  CA  GLY A1856      71.730 -16.057-119.697  1.00  0.00           C  
ATOM   3546  C   GLY A1856      71.232 -14.738-119.142  1.00  0.00           C  
ATOM   3547  O   GLY A1856      71.427 -13.692-119.766  1.00  0.00           O  
ATOM   3548  N   VAL A1857      70.604 -14.792-117.965  1.00  0.00           N  
ATOM   3549  CA  VAL A1857      70.105 -13.613-117.267  1.00  0.00           C  
ATOM   3550  C   VAL A1857      71.022 -13.303-116.087  1.00  0.00           C  
ATOM   3551  O   VAL A1857      71.126 -14.094-115.151  1.00  0.00           O  
ATOM   3552  CB  VAL A1857      68.688 -13.852-116.741  1.00  0.00           C  
ATOM   3553  CG1 VAL A1857      68.195 -12.645-115.931  1.00  0.00           C  
ATOM   3554  CG2 VAL A1857      67.749 -14.179-117.894  1.00  0.00           C  
ATOM   3555  N   SER A1860      71.685 -12.150-116.134  1.00  0.00           N  
ATOM   3556  CA  SER A1860      72.615 -11.762-115.078  1.00  0.00           C  
ATOM   3557  C   SER A1860      71.850 -11.350-113.835  1.00  0.00           C  
ATOM   3558  O   SER A1860      70.701 -10.910-113.917  1.00  0.00           O  
ATOM   3559  CB  SER A1860      73.525 -10.627-115.540  1.00  0.00           C  
ATOM   3560  OG  SER A1860      72.768  -9.524-115.981  1.00  0.00           O  
ATOM   3561  N   HIS A1862      72.501 -11.488-112.686  1.00  0.00           N  
ATOM   3562  CA  HIS A1862      71.835 -11.314-111.410  1.00  0.00           C  
ATOM   3563  C   HIS A1862      72.790 -11.088-110.245  1.00  0.00           C  
ATOM   3564  O   HIS A1862      74.000 -11.237-110.373  1.00  0.00           O  
ATOM   3565  CB  HIS A1862      71.013 -12.562-111.120  1.00  0.00           C  
ATOM   3566  CG  HIS A1862      71.810 -13.821-111.184  1.00  0.00           C  
ATOM   3567  ND1 HIS A1862      71.914 -14.572-112.332  1.00  0.00           N  
ATOM   3568  CD2 HIS A1862      72.566 -14.447-110.251  1.00  0.00           C  
ATOM   3569  CE1 HIS A1862      72.686 -15.620-112.100  1.00  0.00           C  
ATOM   3570  NE2 HIS A1862      73.091 -15.570-110.843  1.00  0.00           N  
ATOM   3571  N   LYS A1863      72.219 -10.737-109.100  1.00  0.00           N  
ATOM   3572  CA  LYS A1863      72.988 -10.543-107.883  1.00  0.00           C  
ATOM   3573  C   LYS A1863      72.067 -10.679-106.693  1.00  0.00           C  
ATOM   3574  O   LYS A1863      71.049  -9.989-106.616  1.00  0.00           O  
ATOM   3575  CB  LYS A1863      73.635  -9.159-107.862  1.00  0.00           C  
ATOM   3576  CG  LYS A1863      74.497  -8.892-106.635  1.00  0.00           C  
ATOM   3577  CD  LYS A1863      75.112  -7.504-106.693  1.00  0.00           C  
ATOM   3578  CE  LYS A1863      75.964  -7.205-105.466  1.00  0.00           C  
ATOM   3579  NZ  LYS A1863      77.263  -7.938-105.491  1.00  0.00           N  
ATOM   3580  N   VAL A1864      72.434 -11.558-105.766  1.00  0.00           N  
ATOM   3581  CA  VAL A1864      71.692 -11.711-104.530  1.00  0.00           C  
ATOM   3582  C   VAL A1864      71.802 -10.419-103.718  1.00  0.00           C  
ATOM   3583  O   VAL A1864      72.903  -9.918-103.493  1.00  0.00           O  
ATOM   3584  CB  VAL A1864      72.208 -12.891-103.692  1.00  0.00           C  
ATOM   3585  CG1 VAL A1864      71.499 -12.923-102.353  1.00  0.00           C  
ATOM   3586  CG2 VAL A1864      72.007 -14.208-104.446  1.00  0.00           C  
ATOM   3587  N   ASP A1865      70.651  -9.881-103.315  1.00  0.00           N  
ATOM   3588  CA  ASP A1865      70.580  -8.671-102.506  1.00  0.00           C  
ATOM   3589  C   ASP A1865      70.772  -9.050-101.036  1.00  0.00           C  
ATOM   3590  O   ASP A1865      69.985  -9.823-100.485  1.00  0.00           O  
ATOM   3591  CB  ASP A1865      69.216  -7.998-102.712  1.00  0.00           C  
ATOM   3592  CG  ASP A1865      69.082  -6.662-101.978  1.00  0.00           C  
ATOM   3593  OD1 ASP A1865      68.419  -5.751-102.509  1.00  0.00           O  
ATOM   3594  OD2 ASP A1865      69.628  -6.515-100.870  1.00  0.00           O  
ATOM   3595  N   ASP A1866      71.813  -8.498-100.411  1.00  0.00           N  
ATOM   3596  CA  ASP A1866      72.097  -8.725 -98.990  1.00  0.00           C  
ATOM   3597  C   ASP A1866      72.137  -7.411 -98.202  1.00  0.00           C  
ATOM   3598  O   ASP A1866      72.864  -7.299 -97.214  1.00  0.00           O  
ATOM   3599  CB  ASP A1866      73.435  -9.470 -98.828  1.00  0.00           C  
ATOM   3600  CG  ASP A1866      73.311 -10.973 -99.052  1.00  0.00           C  
ATOM   3601  OD1 ASP A1866      72.196 -11.459 -99.355  1.00  0.00           O  
ATOM   3602  OD2 ASP A1866      74.340 -11.674 -98.915  1.00  0.00           O  
ATOM   3603  N   SER A1867      71.347  -6.427 -98.623  1.00  0.00           N  
ATOM   3604  CA  SER A1867      71.356  -5.114 -97.982  1.00  0.00           C  
ATOM   3605  C   SER A1867      70.340  -5.048 -96.838  1.00  0.00           C  
ATOM   3606  O   SER A1867      69.608  -6.011 -96.585  1.00  0.00           O  
ATOM   3607  CB  SER A1867      71.097  -4.014 -99.015  1.00  0.00           C  
ATOM   3608  OG  SER A1867      69.806  -4.126 -99.590  1.00  0.00           O  
ATOM   3609  N   SER A1868      70.312  -3.915 -96.142  1.00  0.00           N  
ATOM   3610  CA  SER A1868      69.434  -3.736 -94.984  1.00  0.00           C  
ATOM   3611  C   SER A1868      68.090  -3.112 -95.365  1.00  0.00           C  
ATOM   3612  O   SER A1868      67.921  -2.605 -96.472  1.00  0.00           O  
ATOM   3613  CB  SER A1868      70.129  -2.856 -93.942  1.00  0.00           C  
ATOM   3614  OG  SER A1868      70.505  -1.611 -94.504  1.00  0.00           O  
ATOM   3615  N   GLY A1878      67.138  -3.163 -94.438  1.00  0.00           N  
ATOM   3616  CA  GLY A1878      65.858  -2.468 -94.585  1.00  0.00           C  
ATOM   3617  C   GLY A1878      64.745  -3.307 -95.183  1.00  0.00           C  
ATOM   3618  O   GLY A1878      64.951  -4.464 -95.548  1.00  0.00           O  
ATOM   3619  N   SER A1879      63.561  -2.708 -95.291  1.00  0.00           N  
ATOM   3620  CA  SER A1879      62.391  -3.393 -95.838  1.00  0.00           C  
ATOM   3621  C   SER A1879      62.590  -3.764 -97.301  1.00  0.00           C  
ATOM   3622  O   SER A1879      63.392  -3.147 -97.999  1.00  0.00           O  
ATOM   3623  CB  SER A1879      61.144  -2.513 -95.707  1.00  0.00           C  
ATOM   3624  OG  SER A1879      61.271  -1.321 -96.464  1.00  0.00           O  
ATOM   3625  N   ILE A1880      61.847  -4.769 -97.754  1.00  0.00           N  
ATOM   3626  CA  ILE A1880      61.859  -5.185 -99.158  1.00  0.00           C  
ATOM   3627  C   ILE A1880      61.839  -3.985-100.122  1.00  0.00           C  
ATOM   3628  O   ILE A1880      62.612  -3.939-101.083  1.00  0.00           O  
ATOM   3629  CB  ILE A1880      60.682  -6.162 -99.478  1.00  0.00           C  
ATOM   3630  CG1 ILE A1880      60.586  -6.416-100.987  1.00  0.00           C  
ATOM   3631  CG2 ILE A1880      59.355  -5.620 -98.963  1.00  0.00           C  
ATOM   3632  CD1 ILE A1880      59.635  -7.537-101.362  1.00  0.00           C  
ATOM   3633  N   GLY A1881      60.971  -3.013 -99.854  1.00  0.00           N  
ATOM   3634  CA  GLY A1881      60.836  -1.838-100.710  1.00  0.00           C  
ATOM   3635  C   GLY A1881      62.055  -0.936-100.709  1.00  0.00           C  
ATOM   3636  O   GLY A1881      62.419  -0.384-101.745  1.00  0.00           O  
ATOM   3637  N   ARG A1882      62.675  -0.772 -99.544  1.00  0.00           N  
ATOM   3638  CA  ARG A1882      63.918  -0.010 -99.432  1.00  0.00           C  
ATOM   3639  C   ARG A1882      65.066  -0.729-100.144  1.00  0.00           C  
ATOM   3640  O   ARG A1882      65.931  -0.087-100.743  1.00  0.00           O  
ATOM   3641  CB  ARG A1882      64.271   0.207 -97.962  1.00  0.00           C  
ATOM   3642  CG  ARG A1882      65.475   1.116 -97.705  1.00  0.00           C  
ATOM   3643  CD  ARG A1882      65.695   1.257 -96.200  1.00  0.00           C  
ATOM   3644  NE  ARG A1882      66.978   1.865 -95.841  1.00  0.00           N  
ATOM   3645  CZ  ARG A1882      67.514   1.845 -94.618  1.00  0.00           C  
ATOM   3646  NH1 ARG A1882      66.895   1.242 -93.602  1.00  0.00           N  
ATOM   3647  NH2 ARG A1882      68.687   2.434 -94.406  1.00  0.00           N  
ATOM   3648  N   ARG A1883      65.062  -2.060-100.081  1.00  0.00           N  
ATOM   3649  CA  ARG A1883      66.105  -2.873-100.715  1.00  0.00           C  
ATOM   3650  C   ARG A1883      66.000  -2.688-102.223  1.00  0.00           C  
ATOM   3651  O   ARG A1883      66.988  -2.369-102.884  1.00  0.00           O  
ATOM   3652  CB  ARG A1883      65.969  -4.365-100.355  1.00  0.00           C  
ATOM   3653  CG  ARG A1883      65.760  -4.684 -98.853  1.00  0.00           C  
ATOM   3654  CD  ARG A1883      66.953  -5.321 -98.189  1.00  0.00           C  
ATOM   3655  NE  ARG A1883      67.344  -6.579 -98.825  1.00  0.00           N  
ATOM   3656  CZ  ARG A1883      66.835  -7.778 -98.544  1.00  0.00           C  
ATOM   3657  NH1 ARG A1883      65.899  -7.929 -97.621  1.00  0.00           N  
ATOM   3658  NH2 ARG A1883      67.279  -8.843 -99.201  1.00  0.00           N  
ATOM   3659  N   TYR A1884      64.790  -2.864-102.753  1.00  0.00           N  
ATOM   3660  CA  TYR A1884      64.541  -2.679-104.186  1.00  0.00           C  
ATOM   3661  C   TYR A1884      64.834  -1.257-104.667  1.00  0.00           C  
ATOM   3662  O   TYR A1884      65.292  -1.070-105.793  1.00  0.00           O  
ATOM   3663  CB  TYR A1884      63.100  -3.053-104.549  1.00  0.00           C  
ATOM   3664  CG  TYR A1884      62.874  -4.525-104.811  1.00  0.00           C  
ATOM   3665  CD1 TYR A1884      63.688  -5.232-105.691  1.00  0.00           C  
ATOM   3666  CD2 TYR A1884      61.824  -5.204-104.208  1.00  0.00           C  
ATOM   3667  CE1 TYR A1884      63.480  -6.581-105.942  1.00  0.00           C  
ATOM   3668  CE2 TYR A1884      61.602  -6.555-104.456  1.00  0.00           C  
ATOM   3669  CZ  TYR A1884      62.433  -7.237-105.325  1.00  0.00           C  
ATOM   3670  OH  TYR A1884      62.215  -8.574-105.572  1.00  0.00           O  
ATOM   3671  N   ALA A1885      64.567  -0.267-103.818  1.00  0.00           N  
ATOM   3672  CA  ALA A1885      64.870   1.134-104.124  1.00  0.00           C  
ATOM   3673  C   ALA A1885      66.348   1.359-104.477  1.00  0.00           C  
ATOM   3674  O   ALA A1885      66.653   2.140-105.377  1.00  0.00           O  
ATOM   3675  CB  ALA A1885      64.463   2.032-102.958  1.00  0.00           C  
ATOM   3676  N   ARG A1886      67.255   0.675-103.774  1.00  0.00           N  
ATOM   3677  CA  ARG A1886      68.699   0.767-104.060  1.00  0.00           C  
ATOM   3678  C   ARG A1886      68.982   0.127-105.407  1.00  0.00           C  
ATOM   3679  O   ARG A1886      69.653   0.691-106.271  1.00  0.00           O  
ATOM   3680  CB  ARG A1886      69.523   0.061-102.975  1.00  0.00           C  
ATOM   3681  CG  ARG A1886      69.346   0.645-101.587  1.00  0.00           C  
ATOM   3682  CD  ARG A1886      70.167  -0.083-100.520  1.00  0.00           C  
ATOM   3683  NE  ARG A1886      69.790   0.367 -99.175  1.00  0.00           N  
ATOM   3684  CZ  ARG A1886      70.467   0.117 -98.055  1.00  0.00           C  
ATOM   3685  NH1 ARG A1886      71.595  -0.589 -98.072  1.00  0.00           N  
ATOM   3686  NH2 ARG A1886      70.012   0.590 -96.899  1.00  0.00           N  
ATOM   3687  N   THR A1887      68.452  -1.073-105.566  1.00  0.00           N  
ATOM   3688  CA  THR A1887      68.480  -1.782-106.826  1.00  0.00           C  
ATOM   3689  C   THR A1887      67.993  -0.923-108.001  1.00  0.00           C  
ATOM   3690  O   THR A1887      68.623  -0.906-109.057  1.00  0.00           O  
ATOM   3691  CB  THR A1887      67.649  -3.068-106.691  1.00  0.00           C  
ATOM   3692  OG1 THR A1887      68.549  -4.173-106.566  1.00  0.00           O  
ATOM   3693  CG2 THR A1887      66.694  -3.273-107.884  1.00  0.00           C  
ATOM   3694  N   ASP A1888      66.879  -0.215-107.805  1.00  0.00           N  
ATOM   3695  CA  ASP A1888      66.305   0.662-108.835  1.00  0.00           C  
ATOM   3696  C   ASP A1888      67.227   1.827-109.168  1.00  0.00           C  
ATOM   3697  O   ASP A1888      67.341   2.235-110.324  1.00  0.00           O  
ATOM   3698  CB  ASP A1888      64.972   1.251-108.363  1.00  0.00           C  
ATOM   3699  CG  ASP A1888      63.872   0.219-108.249  1.00  0.00           C  
ATOM   3700  OD1 ASP A1888      63.997  -0.867-108.852  1.00  0.00           O  
ATOM   3701  OD2 ASP A1888      62.880   0.508-107.549  1.00  0.00           O  
ATOM   3702  N   GLU A1889      67.872   2.359-108.137  1.00  0.00           N  
ATOM   3703  CA  GLU A1889      68.700   3.551-108.257  1.00  0.00           C  
ATOM   3704  C   GLU A1889      69.862   3.354-109.240  1.00  0.00           C  
ATOM   3705  O   GLU A1889      70.295   4.302-109.892  1.00  0.00           O  
ATOM   3706  CB  GLU A1889      69.223   3.944-106.874  1.00  0.00           C  
ATOM   3707  CG  GLU A1889      69.641   5.386-106.735  1.00  0.00           C  
ATOM   3708  CD  GLU A1889      69.945   5.750-105.296  1.00  0.00           C  
ATOM   3709  OE1 GLU A1889      70.718   5.011-104.657  1.00  0.00           O  
ATOM   3710  OE2 GLU A1889      69.407   6.765-104.799  1.00  0.00           O  
ATOM   3711  N   ILE A1890      70.357   2.124-109.343  1.00  0.00           N  
ATOM   3712  CA  ILE A1890      71.388   1.777-110.325  1.00  0.00           C  
ATOM   3713  C   ILE A1890      70.802   1.089-111.579  1.00  0.00           C  
ATOM   3714  O   ILE A1890      71.537   0.600-112.431  1.00  0.00           O  
ATOM   3715  CB  ILE A1890      72.524   0.921-109.690  1.00  0.00           C  
ATOM   3716  CG1 ILE A1890      71.998  -0.396-109.106  1.00  0.00           C  
ATOM   3717  CG2 ILE A1890      73.243   1.710-108.599  1.00  0.00           C  
ATOM   3718  CD1 ILE A1890      73.103  -1.378-108.765  1.00  0.00           C  
ATOM   3719  N   GLY A1891      69.479   1.057-111.693  1.00  0.00           N  
ATOM   3720  CA  GLY A1891      68.817   0.661-112.940  1.00  0.00           C  
ATOM   3721  C   GLY A1891      68.654  -0.826-113.215  1.00  0.00           C  
ATOM   3722  O   GLY A1891      68.498  -1.215-114.365  1.00  0.00           O  
ATOM   3723  N   VAL A1892      68.668  -1.658-112.175  1.00  0.00           N  
ATOM   3724  CA  VAL A1892      68.463  -3.100-112.337  1.00  0.00           C  
ATOM   3725  C   VAL A1892      67.028  -3.379-112.806  1.00  0.00           C  
ATOM   3726  O   VAL A1892      66.070  -2.915-112.190  1.00  0.00           O  
ATOM   3727  CB  VAL A1892      68.728  -3.857-111.024  1.00  0.00           C  
ATOM   3728  CG1 VAL A1892      68.433  -5.340-111.193  1.00  0.00           C  
ATOM   3729  CG2 VAL A1892      70.160  -3.650-110.565  1.00  0.00           C  
ATOM   3730  N   ALA A1893      66.893  -4.156-113.878  1.00  0.00           N  
ATOM   3731  CA  ALA A1893      65.621  -4.289-114.599  1.00  0.00           C  
ATOM   3732  C   ALA A1893      64.496  -4.987-113.821  1.00  0.00           C  
ATOM   3733  O   ALA A1893      63.360  -4.520-113.809  1.00  0.00           O  
ATOM   3734  CB  ALA A1893      65.854  -5.013-115.935  1.00  0.00           C  
ATOM   3735  N   PHE A1894      64.813  -6.113-113.193  1.00  0.00           N  
ATOM   3736  CA  PHE A1894      63.806  -6.962-112.558  1.00  0.00           C  
ATOM   3737  C   PHE A1894      64.239  -7.414-111.172  1.00  0.00           C  
ATOM   3738  O   PHE A1894      65.384  -7.217-110.764  1.00  0.00           O  
ATOM   3739  CB  PHE A1894      63.529  -8.184-113.434  1.00  0.00           C  
ATOM   3740  CG  PHE A1894      63.130  -7.835-114.830  1.00  0.00           C  
ATOM   3741  CD1 PHE A1894      61.882  -7.280-115.086  1.00  0.00           C  
ATOM   3742  CD2 PHE A1894      64.005  -8.037-115.886  1.00  0.00           C  
ATOM   3743  CE1 PHE A1894      61.508  -6.939-116.370  1.00  0.00           C  
ATOM   3744  CE2 PHE A1894      63.640  -7.700-117.183  1.00  0.00           C  
ATOM   3745  CZ  PHE A1894      62.390  -7.147-117.426  1.00  0.00           C  
ATOM   3746  N   GLY A1895      63.309  -8.029-110.453  1.00  0.00           N  
ATOM   3747  CA  GLY A1895      63.557  -8.459-109.089  1.00  0.00           C  
ATOM   3748  C   GLY A1895      62.713  -9.660-108.721  1.00  0.00           C  
ATOM   3749  O   GLY A1895      61.540  -9.735-109.084  1.00  0.00           O  
ATOM   3750  N   VAL A1896      63.316 -10.602-108.002  1.00  0.00           N  
ATOM   3751  CA  VAL A1896      62.615 -11.782-107.534  1.00  0.00           C  
ATOM   3752  C   VAL A1896      62.765 -11.885-106.028  1.00  0.00           C  
ATOM   3753  O   VAL A1896      63.868 -12.105-105.519  1.00  0.00           O  
ATOM   3754  CB  VAL A1896      63.150 -13.051-108.204  1.00  0.00           C  
ATOM   3755  CG1 VAL A1896      62.526 -14.295-107.570  1.00  0.00           C  
ATOM   3756  CG2 VAL A1896      62.886 -12.999-109.714  1.00  0.00           C  
ATOM   3757  N   THR A1898      61.648 -11.697-105.323  1.00  0.00           N  
ATOM   3758  CA  THR A1898      61.598 -11.840-103.872  1.00  0.00           C  
ATOM   3759  C   THR A1898      61.284 -13.273-103.490  1.00  0.00           C  
ATOM   3760  O   THR A1898      60.305 -13.852-103.973  1.00  0.00           O  
ATOM   3761  CB  THR A1898      60.522 -10.951-103.239  1.00  0.00           C  
ATOM   3762  OG1 THR A1898      60.656  -9.611-103.725  1.00  0.00           O  
ATOM   3763  CG2 THR A1898      60.646 -10.971-101.708  1.00  0.00           C  
ATOM   3764  N   ILE A1899      62.122 -13.828-102.619  1.00  0.00           N  
ATOM   3765  CA  ILE A1899      61.908 -15.151-102.048  1.00  0.00           C  
ATOM   3766  C   ILE A1899      61.564 -14.968-100.579  1.00  0.00           C  
ATOM   3767  O   ILE A1899      62.394 -14.505 -99.800  1.00  0.00           O  
ATOM   3768  CB  ILE A1899      63.172 -16.025-102.186  1.00  0.00           C  
ATOM   3769  CG1 ILE A1899      63.480 -16.268-103.668  1.00  0.00           C  
ATOM   3770  CG2 ILE A1899      63.000 -17.338-101.446  1.00  0.00           C  
ATOM   3771  CD1 ILE A1899      64.722 -17.090-103.910  1.00  0.00           C  
ATOM   3772  N   ASP A1900      60.339 -15.317-100.204  1.00  0.00           N  
ATOM   3773  CA  ASP A1900      59.890 -15.141 -98.824  1.00  0.00           C  
ATOM   3774  C   ASP A1900      59.527 -16.479 -98.188  1.00  0.00           C  
ATOM   3775  O   ASP A1900      59.734 -17.537 -98.788  1.00  0.00           O  
ATOM   3776  CB  ASP A1900      58.732 -14.136 -98.758  1.00  0.00           C  
ATOM   3777  CG  ASP A1900      57.538 -14.545 -99.598  1.00  0.00           C  
ATOM   3778  OD1 ASP A1900      57.201 -15.749 -99.649  1.00  0.00           O  
ATOM   3779  OD2 ASP A1900      56.923 -13.640-100.196  1.00  0.00           O  
ATOM   3780  N   PHE A1901      59.004 -16.436 -96.968  1.00  0.00           N  
ATOM   3781  CA  PHE A1901      58.728 -17.651 -96.234  1.00  0.00           C  
ATOM   3782  C   PHE A1901      57.677 -18.519 -96.918  1.00  0.00           C  
ATOM   3783  O   PHE A1901      57.805 -19.739 -96.927  1.00  0.00           O  
ATOM   3784  CB  PHE A1901      58.326 -17.321 -94.803  1.00  0.00           C  
ATOM   3785  CG  PHE A1901      59.457 -16.773 -93.977  1.00  0.00           C  
ATOM   3786  CD1 PHE A1901      59.554 -15.408 -93.725  1.00  0.00           C  
ATOM   3787  CD2 PHE A1901      60.437 -17.629 -93.459  1.00  0.00           C  
ATOM   3788  CE1 PHE A1901      60.601 -14.902 -92.955  1.00  0.00           C  
ATOM   3789  CE2 PHE A1901      61.489 -17.133 -92.687  1.00  0.00           C  
ATOM   3790  CZ  PHE A1901      61.572 -15.767 -92.436  1.00  0.00           C  
ATOM   3791  N   ASP A1902      56.658 -17.906 -97.513  1.00  0.00           N  
ATOM   3792  CA  ASP A1902      55.667 -18.680 -98.266  1.00  0.00           C  
ATOM   3793  C   ASP A1902      56.316 -19.422 -99.440  1.00  0.00           C  
ATOM   3794  O   ASP A1902      55.963 -20.564 -99.733  1.00  0.00           O  
ATOM   3795  CB  ASP A1902      54.513 -17.797 -98.751  1.00  0.00           C  
ATOM   3796  CG  ASP A1902      53.661 -17.275 -97.608  1.00  0.00           C  
ATOM   3797  OD1 ASP A1902      54.081 -16.291 -96.966  1.00  0.00           O  
ATOM   3798  OD2 ASP A1902      52.575 -17.841 -97.350  1.00  0.00           O  
ATOM   3799  N   THR A1903      57.274 -18.781-100.102  1.00  0.00           N  
ATOM   3800  CA  THR A1903      58.003 -19.436-101.186  1.00  0.00           C  
ATOM   3801  C   THR A1903      58.631 -20.737-100.706  1.00  0.00           C  
ATOM   3802  O   THR A1903      58.536 -21.760-101.378  1.00  0.00           O  
ATOM   3803  CB  THR A1903      59.122 -18.552-101.747  1.00  0.00           C  
ATOM   3804  OG1 THR A1903      58.609 -17.243-102.015  1.00  0.00           O  
ATOM   3805  CG2 THR A1903      59.672 -19.158-103.017  1.00  0.00           C  
ATOM   3806  N   VAL A1904      59.261 -20.685 -99.535  1.00  0.00           N  
ATOM   3807  CA  VAL A1904      59.985 -21.831 -98.983  1.00  0.00           C  
ATOM   3808  C   VAL A1904      59.069 -22.850 -98.290  1.00  0.00           C  
ATOM   3809  O   VAL A1904      59.362 -24.047 -98.299  1.00  0.00           O  
ATOM   3810  CB  VAL A1904      61.066 -21.360 -97.982  1.00  0.00           C  
ATOM   3811  CG1 VAL A1904      61.775 -22.549 -97.343  1.00  0.00           C  
ATOM   3812  CG2 VAL A1904      62.063 -20.433 -98.675  1.00  0.00           C  
ATOM   3813  N   ASN A1905      57.966 -22.380 -97.706  1.00  0.00           N  
ATOM   3814  CA  ASN A1905      57.112 -23.218 -96.849  1.00  0.00           C  
ATOM   3815  C   ASN A1905      55.802 -23.693 -97.487  1.00  0.00           C  
ATOM   3816  O   ASN A1905      55.342 -24.792 -97.192  1.00  0.00           O  
ATOM   3817  CB  ASN A1905      56.811 -22.487 -95.538  1.00  0.00           C  
ATOM   3818  CG  ASN A1905      58.067 -22.194 -94.738  1.00  0.00           C  
ATOM   3819  OD1 ASN A1905      58.764 -23.106 -94.300  1.00  0.00           O  
ATOM   3820  ND2 ASN A1905      58.361 -20.916 -94.544  1.00  0.00           N  
ATOM   3821  N   LYS A1906      55.194 -22.874 -98.340  1.00  0.00           N  
ATOM   3822  CA  LYS A1906      53.972 -23.281 -99.037  1.00  0.00           C  
ATOM   3823  C   LYS A1906      54.296 -24.063-100.317  1.00  0.00           C  
ATOM   3824  O   LYS A1906      55.175 -23.671-101.083  1.00  0.00           O  
ATOM   3825  CB  LYS A1906      53.100 -22.058 -99.383  1.00  0.00           C  
ATOM   3826  CG  LYS A1906      51.903 -21.821 -98.467  1.00  0.00           C  
ATOM   3827  CD  LYS A1906      52.302 -21.256 -97.116  1.00  0.00           C  
ATOM   3828  CE  LYS A1906      51.077 -20.844 -96.303  1.00  0.00           C  
ATOM   3829  NZ  LYS A1906      50.463 -19.596 -96.829  1.00  0.00           N  
ATOM   3830  N   THR A1917      53.597 -25.180-100.529  1.00  0.00           N  
ATOM   3831  CA  THR A1917      53.490 -25.787-101.871  1.00  0.00           C  
ATOM   3832  C   THR A1917      52.293 -25.325-102.761  1.00  0.00           C  
ATOM   3833  O   THR A1917      51.155 -25.336-102.285  1.00  0.00           O  
ATOM   3834  CB  THR A1917      54.440 -26.986-102.208  1.00  0.00           C  
ATOM   3835  OG1 THR A1917      53.927 -27.731-103.318  1.00  0.00           O  
ATOM   3836  CG2 THR A1917      54.602 -27.911-101.006  1.00  0.00           C  
ATOM   3837  N   PRO A1918      52.532 -24.988-104.044  1.00  0.00           N  
ATOM   3838  CA  PRO A1918      53.813 -24.946-104.742  1.00  0.00           C  
ATOM   3839  C   PRO A1918      54.630 -23.715-104.381  1.00  0.00           C  
ATOM   3840  O   PRO A1918      54.097 -22.736-103.858  1.00  0.00           O  
ATOM   3841  CB  PRO A1918      53.414 -24.905-106.230  1.00  0.00           C  
ATOM   3842  CG  PRO A1918      51.924 -25.077-106.269  1.00  0.00           C  
ATOM   3843  CD  PRO A1918      51.430 -24.614-104.947  1.00  0.00           C  
ATOM   3844  N   HIS A1919      55.919 -23.773-104.686  1.00  0.00           N  
ATOM   3845  CA  HIS A1919      56.846 -22.725-104.295  1.00  0.00           C  
ATOM   3846  C   HIS A1919      56.838 -21.614-105.334  1.00  0.00           C  
ATOM   3847  O   HIS A1919      57.370 -21.776-106.433  1.00  0.00           O  
ATOM   3848  CB  HIS A1919      58.246 -23.305-104.121  1.00  0.00           C  
ATOM   3849  CG  HIS A1919      58.289 -24.479-103.197  1.00  0.00           C  
ATOM   3850  ND1 HIS A1919      58.284 -24.347-101.826  1.00  0.00           N  
ATOM   3851  CD2 HIS A1919      58.322 -25.809-103.447  1.00  0.00           C  
ATOM   3852  CE1 HIS A1919      58.321 -25.546-101.270  1.00  0.00           C  
ATOM   3853  NE2 HIS A1919      58.348 -26.450-102.232  1.00  0.00           N  
ATOM   3854  N   THR A1920      56.216 -20.494-104.971  1.00  0.00           N  
ATOM   3855  CA  THR A1920      56.097 -19.329-105.845  1.00  0.00           C  
ATOM   3856  C   THR A1920      56.848 -18.133-105.255  1.00  0.00           C  
ATOM   3857  O   THR A1920      57.062 -18.062-104.047  1.00  0.00           O  
ATOM   3858  CB  THR A1920      54.619 -18.948-106.041  1.00  0.00           C  
ATOM   3859  OG1 THR A1920      54.094 -18.435-104.816  1.00  0.00           O  
ATOM   3860  CG2 THR A1920      53.798 -20.160-106.456  1.00  0.00           C  
ATOM   3861  N   ALA A1921      57.245 -17.200-106.115  1.00  0.00           N  
ATOM   3862  CA  ALA A1921      58.007 -16.025-105.686  1.00  0.00           C  
ATOM   3863  C   ALA A1921      57.539 -14.779-106.433  1.00  0.00           C  
ATOM   3864  O   ALA A1921      56.959 -14.883-107.512  1.00  0.00           O  
ATOM   3865  CB  ALA A1921      59.489 -16.256-105.907  1.00  0.00           C  
ATOM   3866  N   THR A1922      57.778 -13.606-105.852  1.00  0.00           N  
ATOM   3867  CA  THR A1922      57.323 -12.356-106.447  1.00  0.00           C  
ATOM   3868  C   THR A1922      58.289 -11.915-107.538  1.00  0.00           C  
ATOM   3869  O   THR A1922      59.491 -11.920-107.327  1.00  0.00           O  
ATOM   3870  CB  THR A1922      57.208 -11.223-105.401  1.00  0.00           C  
ATOM   3871  OG1 THR A1922      56.287 -11.600-104.367  1.00  0.00           O  
ATOM   3872  CG2 THR A1922      56.728  -9.927-106.053  1.00  0.00           C  
ATOM   3873  N   LEU A1923      57.762 -11.555-108.705  1.00  0.00           N  
ATOM   3874  CA  LEU A1923      58.550 -10.921-109.765  1.00  0.00           C  
ATOM   3875  C   LEU A1923      58.123  -9.463-109.827  1.00  0.00           C  
ATOM   3876  O   LEU A1923      56.931  -9.170-109.934  1.00  0.00           O  
ATOM   3877  CB  LEU A1923      58.312 -11.601-111.119  1.00  0.00           C  
ATOM   3878  CG  LEU A1923      58.935 -10.933-112.353  1.00  0.00           C  
ATOM   3879  CD1 LEU A1923      60.451 -10.847-112.211  1.00  0.00           C  
ATOM   3880  CD2 LEU A1923      58.552 -11.659-113.643  1.00  0.00           C  
ATOM   3881  N   ARG A1924      59.095  -8.558-109.770  1.00  0.00           N  
ATOM   3882  CA  ARG A1924      58.827  -7.124-109.683  1.00  0.00           C  
ATOM   3883  C   ARG A1924      59.429  -6.407-110.876  1.00  0.00           C  
ATOM   3884  O   ARG A1924      60.617  -6.584-111.164  1.00  0.00           O  
ATOM   3885  CB  ARG A1924      59.448  -6.578-108.403  1.00  0.00           C  
ATOM   3886  CG  ARG A1924      59.209  -5.106-108.146  1.00  0.00           C  
ATOM   3887  CD  ARG A1924      59.895  -4.704-106.856  1.00  0.00           C  
ATOM   3888  NE  ARG A1924      59.892  -3.260-106.652  1.00  0.00           N  
ATOM   3889  CZ  ARG A1924      60.690  -2.397-107.272  1.00  0.00           C  
ATOM   3890  NH1 ARG A1924      61.577  -2.800-108.176  1.00  0.00           N  
ATOM   3891  NH2 ARG A1924      60.586  -1.111-106.988  1.00  0.00           N  
ATOM   3892  N   ASP A1925      58.613  -5.592-111.551  1.00  0.00           N  
ATOM   3893  CA  ASP A1925      59.067  -4.784-112.694  1.00  0.00           C  
ATOM   3894  C   ASP A1925      59.623  -3.455-112.205  1.00  0.00           C  
ATOM   3895  O   ASP A1925      58.951  -2.743-111.467  1.00  0.00           O  
ATOM   3896  CB  ASP A1925      57.911  -4.520-113.659  1.00  0.00           C  
ATOM   3897  CG  ASP A1925      58.251  -3.479-114.706  1.00  0.00           C  
ATOM   3898  OD1 ASP A1925      57.586  -2.419-114.728  1.00  0.00           O  
ATOM   3899  OD2 ASP A1925      59.191  -3.713-115.496  1.00  0.00           O  
ATOM   3900  N   ARG A1926      60.840  -3.118-112.623  1.00  0.00           N  
ATOM   3901  CA  ARG A1926      61.515  -1.915-112.121  1.00  0.00           C  
ATOM   3902  C   ARG A1926      60.726  -0.639-112.396  1.00  0.00           C  
ATOM   3903  O   ARG A1926      60.463   0.127-111.479  1.00  0.00           O  
ATOM   3904  CB  ARG A1926      62.919  -1.783-112.715  1.00  0.00           C  
ATOM   3905  CG  ARG A1926      63.579  -0.412-112.495  1.00  0.00           C  
ATOM   3906  CD  ARG A1926      64.680  -0.169-113.507  1.00  0.00           C  
ATOM   3907  NE  ARG A1926      64.132  -0.098-114.863  1.00  0.00           N  
ATOM   3908  CZ  ARG A1926      64.812  -0.356-115.975  1.00  0.00           C  
ATOM   3909  NH1 ARG A1926      66.087  -0.714-115.915  1.00  0.00           N  
ATOM   3910  NH2 ARG A1926      64.201  -0.258-117.152  1.00  0.00           N  
ATOM   3911  N   ASP A1927      60.355  -0.416-113.654  1.00  0.00           N  
ATOM   3912  CA  ASP A1927      59.724   0.844-114.047  1.00  0.00           C  
ATOM   3913  C   ASP A1927      58.414   1.087-113.305  1.00  0.00           C  
ATOM   3914  O   ASP A1927      58.253   2.117-112.649  1.00  0.00           O  
ATOM   3915  CB  ASP A1927      59.495   0.896-115.561  1.00  0.00           C  
ATOM   3916  CG  ASP A1927      60.791   0.997-116.345  1.00  0.00           C  
ATOM   3917  OD1 ASP A1927      61.832   1.333-115.742  1.00  0.00           O  
ATOM   3918  OD2 ASP A1927      60.769   0.749-117.569  1.00  0.00           O  
ATOM   3919  N   SER A1928      57.494   0.132-113.392  1.00  0.00           N  
ATOM   3920  CA  SER A1928      56.172   0.290-112.786  1.00  0.00           C  
ATOM   3921  C   SER A1928      56.172   0.004-111.286  1.00  0.00           C  
ATOM   3922  O   SER A1928      55.325   0.515-110.564  1.00  0.00           O  
ATOM   3923  CB  SER A1928      55.155  -0.621-113.475  1.00  0.00           C  
ATOM   3924  OG  SER A1928      55.426  -1.979-113.194  1.00  0.00           O  
ATOM   3925  N   MET A1929      57.115  -0.817-110.828  1.00  0.00           N  
ATOM   3926  CA  MET A1929      57.111  -1.357-109.459  1.00  0.00           C  
ATOM   3927  C   MET A1929      55.971  -2.361-109.234  1.00  0.00           C  
ATOM   3928  O   MET A1929      55.738  -2.794-108.104  1.00  0.00           O  
ATOM   3929  CB  MET A1929      57.047  -0.248-108.401  1.00  0.00           C  
ATOM   3930  CG  MET A1929      58.100   0.831-108.548  1.00  0.00           C  
ATOM   3931  SD  MET A1929      57.922   2.085-107.263  1.00  0.00           S  
ATOM   3932  CE  MET A1929      58.948   1.406-105.959  1.00  0.00           C  
ATOM   3933  N   ARG A1930      55.281  -2.748-110.305  1.00  0.00           N  
ATOM   3934  CA  ARG A1930      54.198  -3.716-110.206  1.00  0.00           C  
ATOM   3935  C   ARG A1930      54.780  -5.097-110.007  1.00  0.00           C  
ATOM   3936  O   ARG A1930      55.858  -5.393-110.504  1.00  0.00           O  
ATOM   3937  CB  ARG A1930      53.337  -3.697-111.464  1.00  0.00           C  
ATOM   3938  CG  ARG A1930      52.487  -2.450-111.620  1.00  0.00           C  
ATOM   3939  CD  ARG A1930      51.765  -2.450-112.959  1.00  0.00           C  
ATOM   3940  NE  ARG A1930      50.406  -1.922-112.851  1.00  0.00           N  
ATOM   3941  CZ  ARG A1930      49.376  -2.571-112.311  1.00  0.00           C  
ATOM   3942  NH1 ARG A1930      49.522  -3.788-111.801  1.00  0.00           N  
ATOM   3943  NH2 ARG A1930      48.186  -1.994-112.270  1.00  0.00           N  
ATOM   3944  N   GLN A1931      54.058  -5.938-109.279  1.00  0.00           N  
ATOM   3945  CA  GLN A1931      54.546  -7.257-108.899  1.00  0.00           C  
ATOM   3946  C   GLN A1931      53.590  -8.380-109.305  1.00  0.00           C  
ATOM   3947  O   GLN A1931      52.388  -8.181-109.473  1.00  0.00           O  
ATOM   3948  CB  GLN A1931      54.784  -7.307-107.392  1.00  0.00           C  
ATOM   3949  CG  GLN A1931      55.989  -6.521-106.913  1.00  0.00           C  
ATOM   3950  CD  GLN A1931      56.078  -6.476-105.398  1.00  0.00           C  
ATOM   3951  OE1 GLN A1931      55.058  -6.402-104.706  1.00  0.00           O  
ATOM   3952  NE2 GLN A1931      57.298  -6.525-104.873  1.00  0.00           N  
ATOM   3953  N   ILE A1932      54.157  -9.572-109.424  1.00  0.00           N  
ATOM   3954  CA  ILE A1932      53.471 -10.753-109.933  1.00  0.00           C  
ATOM   3955  C   ILE A1932      53.913 -11.957-109.104  1.00  0.00           C  
ATOM   3956  O   ILE A1932      54.937 -11.899-108.433  1.00  0.00           O  
ATOM   3957  CB  ILE A1932      53.814 -10.934-111.436  1.00  0.00           C  
ATOM   3958  CG1 ILE A1932      52.646 -10.447-112.285  1.00  0.00           C  
ATOM   3959  CG2 ILE A1932      54.206 -12.379-111.781  1.00  0.00           C  
ATOM   3960  CD1 ILE A1932      51.447 -11.318-112.194  1.00  0.00           C  
ATOM   3961  N   ARG A1933      53.140 -13.036-109.140  1.00  0.00           N  
ATOM   3962  CA  ARG A1933      53.466 -14.232-108.368  1.00  0.00           C  
ATOM   3963  C   ARG A1933      53.405 -15.475-109.253  1.00  0.00           C  
ATOM   3964  O   ARG A1933      52.325 -15.905-109.660  1.00  0.00           O  
ATOM   3965  CB  ARG A1933      52.499 -14.363-107.191  1.00  0.00           C  
ATOM   3966  CG  ARG A1933      52.898 -15.390-106.152  1.00  0.00           C  
ATOM   3967  CD  ARG A1933      54.023 -14.888-105.259  1.00  0.00           C  
ATOM   3968  NE  ARG A1933      54.230 -15.774-104.111  1.00  0.00           N  
ATOM   3969  CZ  ARG A1933      55.030 -15.508-103.080  1.00  0.00           C  
ATOM   3970  NH1 ARG A1933      55.710 -14.371-103.024  1.00  0.00           N  
ATOM   3971  NH2 ARG A1933      55.139 -16.385-102.088  1.00  0.00           N  
ATOM   3972  N   ALA A1934      54.568 -16.045-109.550  1.00  0.00           N  
ATOM   3973  CA  ALA A1934      54.660 -17.255-110.368  1.00  0.00           C  
ATOM   3974  C   ALA A1934      55.518 -18.303-109.668  1.00  0.00           C  
ATOM   3975  O   ALA A1934      56.247 -17.988-108.720  1.00  0.00           O  
ATOM   3976  CB  ALA A1934      55.241 -16.921-111.727  1.00  0.00           C  
ATOM   3977  N   GLU A1941      55.431 -19.547-110.132  1.00  0.00           N  
ATOM   3978  CA  GLU A1941      56.209 -20.626-109.534  1.00  0.00           C  
ATOM   3979  C   GLU A1941      57.694 -20.336-109.715  1.00  0.00           C  
ATOM   3980  O   GLU A1941      58.128 -19.962-110.803  1.00  0.00           O  
ATOM   3981  CB  GLU A1941      55.853 -21.987-110.138  1.00  0.00           C  
ATOM   3982  CG  GLU A1941      56.551 -23.155-109.432  1.00  0.00           C  
ATOM   3983  CD  GLU A1941      56.021 -24.522-109.842  1.00  0.00           C  
ATOM   3984  OE1 GLU A1941      54.783 -24.684-109.972  1.00  0.00           O  
ATOM   3985  OE2 GLU A1941      56.854 -25.442-110.016  1.00  0.00           O  
ATOM   3986  N   ILE A1942      58.458 -20.514-108.638  1.00  0.00           N  
ATOM   3987  CA  ILE A1942      59.900 -20.232-108.620  1.00  0.00           C  
ATOM   3988  C   ILE A1942      60.637 -20.850-109.815  1.00  0.00           C  
ATOM   3989  O   ILE A1942      61.584 -20.267-110.320  1.00  0.00           O  
ATOM   3990  CB  ILE A1942      60.537 -20.711-107.278  1.00  0.00           C  
ATOM   3991  CG1 ILE A1942      61.954 -20.158-107.098  1.00  0.00           C  
ATOM   3992  CG2 ILE A1942      60.532 -22.237-107.180  1.00  0.00           C  
ATOM   3993  CD1 ILE A1942      61.996 -18.672-106.872  1.00  0.00           C  
ATOM   3994  N   SER A1943      60.186 -22.020-110.261  1.00  0.00           N  
ATOM   3995  CA  SER A1943      60.765 -22.711-111.413  1.00  0.00           C  
ATOM   3996  C   SER A1943      60.435 -22.076-112.760  1.00  0.00           C  
ATOM   3997  O   SER A1943      61.206 -22.223-113.702  1.00  0.00           O  
ATOM   3998  CB  SER A1943      60.283 -24.157-111.445  1.00  0.00           C  
ATOM   3999  OG  SER A1943      58.882 -24.206-111.661  1.00  0.00           O  
ATOM   4000  N   GLU A1945      59.285 -21.412-112.868  1.00  0.00           N  
ATOM   4001  CA  GLU A1945      58.881 -20.766-114.128  1.00  0.00           C  
ATOM   4002  C   GLU A1945      59.572 -19.418-114.368  1.00  0.00           C  
ATOM   4003  O   GLU A1945      59.727 -18.996-115.511  1.00  0.00           O  
ATOM   4004  CB  GLU A1945      57.363 -20.554-114.175  1.00  0.00           C  
ATOM   4005  CG  GLU A1945      56.550 -21.816-114.395  1.00  0.00           C  
ATOM   4006  CD  GLU A1945      55.053 -21.535-114.496  1.00  0.00           C  
ATOM   4007  OE1 GLU A1945      54.650 -20.721-115.359  1.00  0.00           O  
ATOM   4008  OE2 GLU A1945      54.276 -22.133-113.716  1.00  0.00           O  
ATOM   4009  N   LEU A1946      59.986 -18.753-113.293  1.00  0.00           N  
ATOM   4010  CA  LEU A1946      60.473 -17.374-113.368  1.00  0.00           C  
ATOM   4011  C   LEU A1946      61.709 -17.157-114.243  1.00  0.00           C  
ATOM   4012  O   LEU A1946      61.797 -16.145-114.931  1.00  0.00           O  
ATOM   4013  CB  LEU A1946      60.734 -16.823-111.960  1.00  0.00           C  
ATOM   4014  CG  LEU A1946      59.466 -16.436-111.195  1.00  0.00           C  
ATOM   4015  CD1 LEU A1946      59.772 -16.191-109.727  1.00  0.00           C  
ATOM   4016  CD2 LEU A1946      58.821 -15.210-111.837  1.00  0.00           C  
ATOM   4017  N   PRO A1947      62.679 -18.083-114.208  1.00  0.00           N  
ATOM   4018  CA  PRO A1947      63.855 -17.884-115.053  1.00  0.00           C  
ATOM   4019  C   PRO A1947      63.505 -17.616-116.513  1.00  0.00           C  
ATOM   4020  O   PRO A1947      64.013 -16.659-117.099  1.00  0.00           O  
ATOM   4021  CB  PRO A1947      64.622 -19.203-114.898  1.00  0.00           C  
ATOM   4022  CG  PRO A1947      64.229 -19.697-113.547  1.00  0.00           C  
ATOM   4023  CD  PRO A1947      62.789 -19.309-113.398  1.00  0.00           C  
ATOM   4024  N   SER A1950      62.630 -18.440-117.082  1.00  0.00           N  
ATOM   4025  CA  SER A1950      62.210 -18.268-118.473  1.00  0.00           C  
ATOM   4026  C   SER A1950      61.348 -17.014-118.666  1.00  0.00           C  
ATOM   4027  O   SER A1950      61.365 -16.414-119.741  1.00  0.00           O  
ATOM   4028  CB  SER A1950      61.462 -19.505-118.969  1.00  0.00           C  
ATOM   4029  OG  SER A1950      60.164 -19.573-118.411  1.00  0.00           O  
ATOM   4030  N   ILE A1951      60.603 -16.624-117.632  1.00  0.00           N  
ATOM   4031  CA  ILE A1951      59.775 -15.412-117.685  1.00  0.00           C  
ATOM   4032  C   ILE A1951      60.641 -14.142-117.693  1.00  0.00           C  
ATOM   4033  O   ILE A1951      60.372 -13.199-118.442  1.00  0.00           O  
ATOM   4034  CB  ILE A1951      58.762 -15.355-116.514  1.00  0.00           C  
ATOM   4035  CG1 ILE A1951      57.730 -16.475-116.644  1.00  0.00           C  
ATOM   4036  CG2 ILE A1951      58.027 -14.029-116.496  1.00  0.00           C  
ATOM   4037  CD1 ILE A1951      56.904 -16.691-115.395  1.00  0.00           C  
ATOM   4038  N   VAL A1952      61.684 -14.123-116.870  1.00  0.00           N  
ATOM   4039  CA  VAL A1952      62.592 -12.978-116.825  1.00  0.00           C  
ATOM   4040  C   VAL A1952      63.374 -12.873-118.129  1.00  0.00           C  
ATOM   4041  O   VAL A1952      63.542 -11.784-118.671  1.00  0.00           O  
ATOM   4042  CB  VAL A1952      63.556 -13.063-115.629  1.00  0.00           C  
ATOM   4043  CG1 VAL A1952      64.608 -11.959-115.702  1.00  0.00           C  
ATOM   4044  CG2 VAL A1952      62.765 -12.981-114.318  1.00  0.00           C  
ATOM   4045  N   GLN A1953      63.831 -14.014-118.634  1.00  0.00           N  
ATOM   4046  CA  GLN A1953      64.571 -14.064-119.894  1.00  0.00           C  
ATOM   4047  C   GLN A1953      63.784 -13.459-121.053  1.00  0.00           C  
ATOM   4048  O   GLN A1953      64.329 -12.680-121.838  1.00  0.00           O  
ATOM   4049  CB  GLN A1953      64.917 -15.512-120.226  1.00  0.00           C  
ATOM   4050  CG  GLN A1953      65.669 -15.717-121.533  1.00  0.00           C  
ATOM   4051  CD  GLN A1953      65.666 -17.165-121.958  1.00  0.00           C  
ATOM   4052  OE1 GLN A1953      64.615 -17.804-122.019  1.00  0.00           O  
ATOM   4053  NE2 GLN A1953      66.837 -17.695-122.247  1.00  0.00           N  
ATOM   4054  N   ASP A1954      62.511 -13.836-121.164  1.00  0.00           N  
ATOM   4055  CA  ASP A1954      61.654 -13.344-122.243  1.00  0.00           C  
ATOM   4056  C   ASP A1954      61.386 -11.851-122.084  1.00  0.00           C  
ATOM   4057  O   ASP A1954      61.381 -11.120-123.069  1.00  0.00           O  
ATOM   4058  CB  ASP A1954      60.335 -14.123-122.306  1.00  0.00           C  
ATOM   4059  CG  ASP A1954      60.497 -15.513-122.907  1.00  0.00           C  
ATOM   4060  OD1 ASP A1954      61.465 -15.731-123.665  1.00  0.00           O  
ATOM   4061  OD2 ASP A1954      59.641 -16.388-122.634  1.00  0.00           O  
ATOM   4062  N   LEU A1955      61.177 -11.398-120.851  1.00  0.00           N  
ATOM   4063  CA  LEU A1955      61.040  -9.966-120.585  1.00  0.00           C  
ATOM   4064  C   LEU A1955      62.304  -9.246-121.017  1.00  0.00           C  
ATOM   4065  O   LEU A1955      62.250  -8.321-121.822  1.00  0.00           O  
ATOM   4066  CB  LEU A1955      60.769  -9.692-119.106  1.00  0.00           C  
ATOM   4067  CG  LEU A1955      59.366 -10.036-118.608  1.00  0.00           C  
ATOM   4068  CD1 LEU A1955      59.359 -10.133-117.101  1.00  0.00           C  
ATOM   4069  CD2 LEU A1955      58.336  -9.013-119.100  1.00  0.00           C  
ATOM   4070  N   ALA A1956      63.443  -9.703-120.503  1.00  0.00           N  
ATOM   4071  CA  ALA A1956      64.742  -9.103-120.832  1.00  0.00           C  
ATOM   4072  C   ALA A1956      65.029  -9.072-122.339  1.00  0.00           C  
ATOM   4073  O   ALA A1956      65.596  -8.105-122.835  1.00  0.00           O  
ATOM   4074  CB  ALA A1956      65.869  -9.818-120.088  1.00  0.00           C  
ATOM   4075  N   ASN A1957      64.624 -10.113-123.061  1.00  0.00           N  
ATOM   4076  CA  ASN A1957      64.877 -10.194-124.503  1.00  0.00           C  
ATOM   4077  C   ASN A1957      63.758  -9.608-125.366  1.00  0.00           C  
ATOM   4078  O   ASN A1957      63.790  -9.731-126.592  1.00  0.00           O  
ATOM   4079  CB  ASN A1957      65.132 -11.646-124.910  1.00  0.00           C  
ATOM   4080  CG  ASN A1957      66.383 -12.226-124.272  1.00  0.00           C  
ATOM   4081  OD1 ASN A1957      66.602 -13.437-124.313  1.00  0.00           O  
ATOM   4082  ND2 ASN A1957      67.206 -11.367-123.674  1.00  0.00           N  
ATOM   4083  N   GLY A1958      62.769  -8.980-124.733  1.00  0.00           N  
ATOM   4084  CA  GLY A1958      61.684  -8.334-125.462  1.00  0.00           C  
ATOM   4085  C   GLY A1958      60.746  -9.278-126.195  1.00  0.00           C  
ATOM   4086  O   GLY A1958      59.993  -8.851-127.069  1.00  0.00           O  
ATOM   4087  N   ASN A1959      60.784 -10.560-125.839  1.00  0.00           N  
ATOM   4088  CA  ASN A1959      59.858 -11.547-126.394  1.00  0.00           C  
ATOM   4089  C   ASN A1959      58.463 -11.402-125.793  1.00  0.00           C  
ATOM   4090  O   ASN A1959      57.475 -11.804-126.399  1.00  0.00           O  
ATOM   4091  CB  ASN A1959      60.380 -12.970-126.149  1.00  0.00           C  
ATOM   4092  CG  ASN A1959      61.729 -13.227-126.811  1.00  0.00           C  
ATOM   4093  OD1 ASN A1959      62.521 -14.041-126.337  1.00  0.00           O  
ATOM   4094  ND2 ASN A1959      61.996 -12.528-127.909  1.00  0.00           N  
ATOM   4095  N   ILE A1960      58.401 -10.816-124.603  1.00  0.00           N  
ATOM   4096  CA  ILE A1960      57.174 -10.689-123.832  1.00  0.00           C  
ATOM   4097  C   ILE A1960      57.149  -9.312-123.161  1.00  0.00           C  
ATOM   4098  O   ILE A1960      58.200  -8.759-122.813  1.00  0.00           O  
ATOM   4099  CB  ILE A1960      57.094 -11.834-122.768  1.00  0.00           C  
ATOM   4100  CG1 ILE A1960      56.223 -12.984-123.274  1.00  0.00           C  
ATOM   4101  CG2 ILE A1960      56.568 -11.344-121.427  1.00  0.00           C  
ATOM   4102  CD1 ILE A1960      56.902 -13.862-124.292  1.00  0.00           C  
ATOM   4103  N   THR A1961      55.945  -8.768-122.997  1.00  0.00           N  
ATOM   4104  CA  THR A1961      55.720  -7.509-122.285  1.00  0.00           C  
ATOM   4105  C   THR A1961      55.403  -7.768-120.812  1.00  0.00           C  
ATOM   4106  O   THR A1961      54.995  -8.870-120.438  1.00  0.00           O  
ATOM   4107  CB  THR A1961      54.541  -6.755-122.920  1.00  0.00           C  
ATOM   4108  OG1 THR A1961      54.873  -6.437-124.274  1.00  0.00           O  
ATOM   4109  CG2 THR A1961      54.218  -5.469-122.167  1.00  0.00           C  
ATOM   4110  N   TRP A1962      55.590  -6.754-119.971  1.00  0.00           N  
ATOM   4111  CA  TRP A1962      55.098  -6.832-118.599  1.00  0.00           C  
ATOM   4112  C   TRP A1962      53.589  -7.084-118.601  1.00  0.00           C  
ATOM   4113  O   TRP A1962      53.091  -7.940-117.867  1.00  0.00           O  
ATOM   4114  CB  TRP A1962      55.411  -5.560-117.814  1.00  0.00           C  
ATOM   4115  CG  TRP A1962      55.076  -5.714-116.374  1.00  0.00           C  
ATOM   4116  CD1 TRP A1962      54.078  -5.085-115.689  1.00  0.00           C  
ATOM   4117  CD2 TRP A1962      55.704  -6.601-115.444  1.00  0.00           C  
ATOM   4118  NE1 TRP A1962      54.062  -5.507-114.383  1.00  0.00           N  
ATOM   4119  CE2 TRP A1962      55.051  -6.437-114.205  1.00  0.00           C  
ATOM   4120  CE3 TRP A1962      56.763  -7.509-115.535  1.00  0.00           C  
ATOM   4121  CZ2 TRP A1962      55.420  -7.150-113.065  1.00  0.00           C  
ATOM   4122  CZ3 TRP A1962      57.135  -8.215-114.398  1.00  0.00           C  
ATOM   4123  CH2 TRP A1962      56.463  -8.030-113.181  1.00  0.00           C  
ATOM   4124  N   ALA A1963      52.870  -6.330-119.430  1.00  0.00           N  
ATOM   4125  CA  ALA A1963      51.447  -6.561-119.666  1.00  0.00           C  
ATOM   4126  C   ALA A1963      51.142  -8.030-119.963  1.00  0.00           C  
ATOM   4127  O   ALA A1963      50.185  -8.583-119.427  1.00  0.00           O  
ATOM   4128  CB  ALA A1963      50.954  -5.684-120.804  1.00  0.00           C  
ATOM   4129  N   ASP A1964      51.951  -8.658-120.815  1.00  0.00           N  
ATOM   4130  CA  ASP A1964      51.795 -10.087-121.109  1.00  0.00           C  
ATOM   4131  C   ASP A1964      51.885 -10.909-119.828  1.00  0.00           C  
ATOM   4132  O   ASP A1964      51.008 -11.724-119.540  1.00  0.00           O  
ATOM   4133  CB  ASP A1964      52.857 -10.572-122.105  1.00  0.00           C  
ATOM   4134  CG  ASP A1964      52.635 -10.043-123.512  1.00  0.00           C  
ATOM   4135  OD1 ASP A1964      51.492 -10.112-124.015  1.00  0.00           O  
ATOM   4136  OD2 ASP A1964      53.617  -9.572-124.124  1.00  0.00           O  
ATOM   4137  N   VAL A1965      52.948 -10.682-119.057  1.00  0.00           N  
ATOM   4138  CA  VAL A1965      53.132 -11.377-117.783  1.00  0.00           C  
ATOM   4139  C   VAL A1965      51.870 -11.252-116.920  1.00  0.00           C  
ATOM   4140  O   VAL A1965      51.364 -12.249-116.404  1.00  0.00           O  
ATOM   4141  CB  VAL A1965      54.354 -10.834-117.000  1.00  0.00           C  
ATOM   4142  CG1 VAL A1965      54.540 -11.600-115.687  1.00  0.00           C  
ATOM   4143  CG2 VAL A1965      55.613 -10.911-117.848  1.00  0.00           C  
ATOM   4144  N   GLU A1966      51.353 -10.031-116.794  1.00  0.00           N  
ATOM   4145  CA  GLU A1966      50.170  -9.770-115.964  1.00  0.00           C  
ATOM   4146  C   GLU A1966      48.925 -10.490-116.463  1.00  0.00           C  
ATOM   4147  O   GLU A1966      48.127 -10.969-115.663  1.00  0.00           O  
ATOM   4148  CB  GLU A1966      49.892  -8.269-115.855  1.00  0.00           C  
ATOM   4149  CG  GLU A1966      50.998  -7.511-115.129  1.00  0.00           C  
ATOM   4150  CD  GLU A1966      50.547  -6.180-114.569  1.00  0.00           C  
ATOM   4151  OE1 GLU A1966      51.168  -5.719-113.597  1.00  0.00           O  
ATOM   4152  OE2 GLU A1966      49.576  -5.594-115.087  1.00  0.00           O  
ATOM   4153  N   ALA A1967      48.771 -10.578-117.780  1.00  0.00           N  
ATOM   4154  CA  ALA A1967      47.653 -11.310-118.375  1.00  0.00           C  
ATOM   4155  C   ALA A1967      47.721 -12.820-118.092  1.00  0.00           C  
ATOM   4156  O   ALA A1967      46.691 -13.495-118.091  1.00  0.00           O  
ATOM   4157  CB  ALA A1967      47.601 -11.055-119.875  1.00  0.00           C  
ATOM   4158  N   ARG A1968      48.929 -13.332-117.843  1.00  0.00           N  
ATOM   4159  CA  ARG A1968      49.165 -14.772-117.674  1.00  0.00           C  
ATOM   4160  C   ARG A1968      49.344 -15.219-116.217  1.00  0.00           C  
ATOM   4161  O   ARG A1968      49.088 -16.378-115.896  1.00  0.00           O  
ATOM   4162  CB  ARG A1968      50.406 -15.185-118.473  1.00  0.00           C  
ATOM   4163  CG  ARG A1968      50.248 -15.088-119.987  1.00  0.00           C  
ATOM   4164  CD  ARG A1968      51.603 -14.918-120.672  1.00  0.00           C  
ATOM   4165  NE  ARG A1968      51.514 -14.954-122.134  1.00  0.00           N  
ATOM   4166  CZ  ARG A1968      51.028 -13.976-122.900  1.00  0.00           C  
ATOM   4167  NH1 ARG A1968      50.561 -12.855-122.364  1.00  0.00           N  
ATOM   4168  NH2 ARG A1968      50.996 -14.122-124.220  1.00  0.00           N  
ATOM   4169  N   TYR A1969      49.788 -14.313-115.348  1.00  0.00           N  
ATOM   4170  CA  TYR A1969      50.125 -14.659-113.964  1.00  0.00           C  
ATOM   4171  C   TYR A1969      49.381 -13.782-112.967  1.00  0.00           C  
ATOM   4172  O   TYR A1969      49.043 -12.641-113.280  1.00  0.00           O  
ATOM   4173  CB  TYR A1969      51.635 -14.527-113.750  1.00  0.00           C  
ATOM   4174  CG  TYR A1969      52.413 -15.520-114.571  1.00  0.00           C  
ATOM   4175  CD1 TYR A1969      53.068 -15.134-115.735  1.00  0.00           C  
ATOM   4176  CD2 TYR A1969      52.456 -16.862-114.206  1.00  0.00           C  
ATOM   4177  CE1 TYR A1969      53.765 -16.055-116.502  1.00  0.00           C  
ATOM   4178  CE2 TYR A1969      53.147 -17.788-114.964  1.00  0.00           C  
ATOM   4179  CZ  TYR A1969      53.798 -17.378-116.109  1.00  0.00           C  
ATOM   4180  OH  TYR A1969      54.485 -18.298-116.858  1.00  0.00           O  
ATOM   4181  N   PRO A1970      49.120 -14.314-111.759  1.00  0.00           N  
ATOM   4182  CA  PRO A1970      48.370 -13.573-110.745  1.00  0.00           C  
ATOM   4183  C   PRO A1970      49.111 -12.357-110.211  1.00  0.00           C  
ATOM   4184  O   PRO A1970      50.279 -12.454-109.852  1.00  0.00           O  
ATOM   4185  CB  PRO A1970      48.162 -14.604-109.631  1.00  0.00           C  
ATOM   4186  CG  PRO A1970      49.238 -15.579-109.805  1.00  0.00           C  
ATOM   4187  CD  PRO A1970      49.500 -15.654-111.279  1.00  0.00           C  
ATOM   4188  N   LEU A1971      48.414 -11.226-110.160  1.00  0.00           N  
ATOM   4189  CA  LEU A1971      48.971  -9.978-109.650  1.00  0.00           C  
ATOM   4190  C   LEU A1971      49.204 -10.108-108.149  1.00  0.00           C  
ATOM   4191  O   LEU A1971      48.491 -10.842-107.466  1.00  0.00           O  
ATOM   4192  CB  LEU A1971      48.025  -8.801-109.933  1.00  0.00           C  
ATOM   4193  CG  LEU A1971      47.345  -8.714-111.307  1.00  0.00           C  
ATOM   4194  CD1 LEU A1971      46.810  -7.308-111.529  1.00  0.00           C  
ATOM   4195  CD2 LEU A1971      48.293  -9.115-112.439  1.00  0.00           C  
ATOM   4196  N   PHE A1972      50.194  -9.381-107.641  1.00  0.00           N  
ATOM   4197  CA  PHE A1972      50.647  -9.544-106.264  1.00  0.00           C  
ATOM   4198  C   PHE A1972      51.154  -8.222-105.705  1.00  0.00           C  
ATOM   4199  O   PHE A1972      51.827  -7.474-106.408  1.00  0.00           O  
ATOM   4200  CB  PHE A1972      51.769 -10.574-106.233  1.00  0.00           C  
ATOM   4201  CG  PHE A1972      52.113 -11.053-104.858  1.00  0.00           C  
ATOM   4202  CD1 PHE A1972      51.449 -12.142-104.306  1.00  0.00           C  
ATOM   4203  CD2 PHE A1972      53.101 -10.420-104.114  1.00  0.00           C  
ATOM   4204  CE1 PHE A1972      51.764 -12.595-103.032  1.00  0.00           C  
ATOM   4205  CE2 PHE A1972      53.424 -10.866-102.838  1.00  0.00           C  
ATOM   4206  CZ  PHE A1972      52.753 -11.957-102.296  1.00  0.00           C  
ATOM   4207  N   GLU A1973      50.846  -7.946-104.442  1.00  0.00           N  
ATOM   4208  CA  GLU A1973      51.254  -6.695-103.811  1.00  0.00           C  
ATOM   4209  C   GLU A1973      51.984  -6.949-102.496  1.00  0.00           C  
ATOM   4210  O   GLU A1973      51.379  -7.418-101.525  1.00  0.00           O  
ATOM   4211  CB  GLU A1973      50.027  -5.802-103.590  1.00  0.00           C  
ATOM   4212  CG  GLU A1973      50.299  -4.472-102.880  1.00  0.00           C  
ATOM   4213  CD  GLU A1973      51.388  -3.641-103.551  1.00  0.00           C  
ATOM   4214  OE1 GLU A1973      51.044  -2.611-104.172  1.00  0.00           O  
ATOM   4215  OE2 GLU A1973      52.583  -4.013-103.457  1.00  0.00           O  
TER
END
